# Supplementary material for: Unravelling venetoclax solvate behaviour: insights from crystal structures and computational surface analysis
Source: IUCrJ. 2025 Aug 28;12(Pt 5):595–609. doi: 10.1107/S2052252525006785 (PMC12403167; doi:10.1107/S2052252525006785)
Supplement: Supplementary file 1 [file m-12-00595-sup1.zip]

Archive with 40 entries (33 files):
- str for CCDC/ven acn2 final/
- str for CCDC/ven acn2 final/ACNp1_2.fcf
- str for CCDC/ven acn2 final/ACNp1_2.pdf
- str for CCDC/ven acn2 final/ven ACN2.cif
- str for CCDC/ven AE final/
- str for CCDC/ven AE final/checkcif (1).pdf
- str for CCDC/ven AE final/ID00004493_VC14AE_SN_Cu_95_3_twin1_hklf4.cif_od
- str for CCDC/ven AE final/ID00004493_VC14AE_SN_Cu_95_3_twin1_hklf4.hkl
- str for CCDC/ven AE final/publish.fcf
- str for CCDC/ven AE final/ven AE publish.cif
- str for CCDC/ven diox final/
- str for CCDC/ven diox final/checkcif.pdf
- str for CCDC/ven diox final/ID00002644_ST-VTX-214-Diox_2.cif_od
- str for CCDC/ven diox final/ID00002644_ST-VTX-214-Diox_2.hkl
- str for CCDC/ven diox final/publish.cif
- str for CCDC/ven diox final/publish.fcf
- str for CCDC/ven EtAc final/
- str for CCDC/ven EtAc final/checkcif.pdf
- str for CCDC/ven EtAc final/ID00002643_ST-VTX-2-EtAc_1.cif_od
- str for CCDC/ven EtAc final/ID00002643_ST-VTX-2-EtAc_1.hkl
- str for CCDC/ven EtAc final/publish.cif
- str for CCDC/ven EtAc final/publish.fcf
- str for CCDC/ven iPrAc final/
- str for CCDC/ven iPrAc final/checkcif (1).pdf
- str for CCDC/ven iPrAc final/ID00002142_Veneto-1_1.cif_od
- str for CCDC/ven iPrAc final/ID00002142_Veneto-1_1.hkl
- str for CCDC/ven iPrAc final/publish.cif
- str for CCDC/ven iPrAc final/publish.fcf
- str for CCDC/ven MEK final/
- str for CCDC/ven MEK final/checkcif.pdf
- str for CCDC/ven MEK final/ID00005021_Ven-7A-MEK_auto.cif_od
- str for CCDC/ven MEK final/ID00005021_Ven-7A-MEK_auto.hkl
- str for CCDC/ven MEK final/publish.fcf
- str for CCDC/ven MEK final/ven_MEK_publish.cif
- str for CCDC/ven MHF final/
- str for CCDC/ven MHF final/checkcif (1).pdf
- str for CCDC/ven MHF final/ID00002646_ST-VTX-2-2MHF_1.cif_od
- str for CCDC/ven MHF final/ID00002646_ST-VTX-2-2MHF_1.hkl
- str for CCDC/ven MHF final/publish.cif
- str for CCDC/ven MHF final/publish.fcf
