# Supplementary material for: Unravelling venetoclax solvate behaviour: insights from crystal structures and computational surface analysis
Source: IUCrJ. 2025 Aug 28;12(Pt 5):595–609. doi: 10.1107/S2052252525006785 (PMC12403167; doi:10.1107/S2052252525006785)
Supplement: Supplementary file 1 [file m-12-00595-sup1.zip › str for CCDC/ven acn2 final/ACNp1_2.fcf]

data_I 
#  xcalibur in  G:\M�j disk\nov� st  At 11:
_audit_creation_date        "24-05-28"
_audit_creation_method      CRYSTALS 

_cell_length_a                    12.46250(10)
_cell_angle_alpha                 93.2334(11)
_cell_length_b                    13.1131(2)
_cell_angle_beta                  96.3237(10)
_cell_length_c                    15.3650(2)
_cell_angle_gamma                 113.9359(12)
loop_
 _symmetry_equiv_pos_as_xyz
 'x,y,z'
 '-x,-y,-z'

# NOTE FO on scale of Fc,      0.21151
# Status flags: 
#    o - used in refinement 
#    < - excluded by I/sigmaI cutoff 
#    l - excluded at low resolution  
#    h - excluded at high resolution  
#    x - excluded for another reason  

loop_
_refln_index_h
_refln_index_k
_refln_index_l
_refln_F_squared_meas
_refln_F_squared_calc
_refln_F_squared_sigma
_refln_observed_status
_refln_refinement_weight
   1   0   0     2058.52     2031.89       15.84 o   0.7391E-04
   2   0   0     1598.66     1788.05       13.00 o   0.9873E-04
   3   0   0     9193.30     9359.48       50.62 o   0.4306E-05
   4   0   0     2251.87     2290.84       13.12 o   0.6096E-04
   5   0   0        7.49        1.98        0.97 o   0.1505E+00
   6   0   0      691.82      787.37        7.16 o   0.3897E-03
   7   0   0      197.75      225.25        5.38 o   0.2195E-02
   8   0   0      445.69      446.65        5.44 o   0.8591E-03
   9   0   0     1120.48     1117.37        9.90 o   0.2068E-03
  10   0   0        2.93        0.91        1.33 o   0.2430E+00
  11   0   0      319.74      310.52        5.34 o   0.1387E-02
  12   0   0       95.97       98.03        3.13 o   0.5800E-02
  13   0   0      178.91      144.18        3.31 o   0.3398E-02
 -14   1   0       84.37       82.78        2.58 o   0.7059E-02
 -13   1   0      238.45      211.41        4.10 o   0.2200E-02
 -12   1   0      888.97      877.62       10.15 o   0.3023E-03
 -11   1   0       85.70       91.47        2.71 o   0.6462E-02
 -10   1   0      214.85      213.51        4.20 o   0.2278E-02
  -9   1   0     1038.43     1008.32        9.10 o   0.2432E-03
  -8   1   0       96.78       96.69        3.25 o   0.5775E-02
  -7   1   0      121.13      169.10        3.55 o   0.3473E-02
  -6   1   0      417.41      380.29        5.61 o   0.1021E-02
  -5   1   0       79.48      107.83        2.15 o   0.5906E-02
  -4   1   0       70.68       57.31        2.07 o   0.9973E-02
  -3   1   0    14760.13    16210.75      117.63 o   0.1524E-05
  -2   1   0      995.88     1140.43       11.04 o   0.2131E-03
  -1   1   0      169.48      160.36        6.23 o   0.2936E-02
   0   1   0     1984.61     1806.27       15.22 o   0.8591E-04
   1   1   0     2142.37     2167.72       20.04 o   0.6595E-04
   2   1   0     4466.65     4611.30       30.18 o   0.1683E-04
   3   1   0     4921.87     5190.13       26.29 o   0.1366E-04
   4   1   0      609.51      535.81        6.22 o   0.6189E-03
   5   1   0      260.89      255.42        4.17 o   0.1826E-02
   6   1   0     2502.37     2571.72       16.82 o   0.4944E-04
   7   1   0      294.81      277.23        6.08 o   0.1560E-02
   8   1   0       62.49       80.91        2.32 o   0.7826E-02
   9   1   0      210.34      185.65        4.28 o   0.2570E-02
  10   1   0       45.28       38.29        1.93 o   0.1512E-01
  11   1   0        6.90        5.54        1.25 o   0.9830E-01
  12   1   0       61.47       67.80        2.28 o   0.9144E-02
  13   1   0       14.81       17.80        1.03 o   0.3911E-01
 -14   2   0       25.37       12.75        1.47 o   0.3680E-01
 -13   2   0        3.44        2.99        1.00 o   0.1781E+00
 -12   2   0       41.83       49.25        2.03 o   0.1335E-01
 -11   2   0       49.61       49.08        2.16 o   0.1233E-01
 -10   2   0      220.78      210.48        4.28 o   0.2282E-02
  -9   2   0       35.61       41.49        1.74 o   0.1562E-01
  -8   2   0        1.89        0.70        1.48 o   0.2672E+00
  -7   2   0        7.95        1.49        1.40 o   0.1368E+00
  -6   2   0       20.36       15.83        1.58 o   0.3561E-01
  -5   2   0     5590.88     5681.24       33.48 o   0.1124E-04
  -4   2   0     1080.97     1192.13       10.61 o   0.1955E-03
  -3   2   0      147.92      127.95        3.77 o   0.3986E-02
  -2   2   0     3053.09     3061.40       27.09 o   0.3497E-04
  -1   2   0     4224.00     4124.79       52.30 o   0.1932E-04
   0   2   0     2027.58     2044.32       19.14 o   0.7309E-04
   1   2   0      847.34      910.67       16.47 o   0.2822E-03
   2   2   0     1673.41     1729.01       16.49 o   0.9950E-04
   3   2   0      143.59      148.57        2.91 o   0.3674E-02
   4   2   0     5373.03     5164.33       28.30 o   0.1300E-04
   5   2   0       23.60       42.61        1.58 o   0.1780E-01
   6   2   0        0.26        0.27        1.37 o   0.4656E+00
   7   2   0       24.28       24.64        1.48 o   0.2591E-01
   8   2   0       19.14       14.26        1.64 o   0.3863E-01
   9   2   0       21.60       14.30        1.79 o   0.3594E-01
  10   2   0       77.72       80.74        2.50 o   0.7305E-02
  11   2   0       54.58       56.97        2.10 o   0.1089E-01
  12   2   0       18.53       20.90        1.31 o   0.3203E-01
  13   2   0      114.97      128.47        4.20 o   0.4295E-02
 -14   3   0       -0.01        0.70        0.84 o   0.7282E+00
 -13   3   0       16.14       15.14        1.54 o   0.4058E-01
 -12   3   0      741.16      742.96        7.95 o   0.4001E-03
 -11   3   0        1.45        2.61        1.18 o   0.2181E+00
 -10   3   0       47.35       50.81        2.07 o   0.1230E-01
  -9   3   0       39.61       35.41        1.84 o   0.1676E-01
  -8   3   0     3973.87     4012.29       30.55 o   0.2145E-04
  -7   3   0      251.11      293.68        5.70 o   0.1588E-02
  -6   3   0      767.03      726.39        9.27 o   0.3992E-03
  -5   3   0     1273.92     1309.90       11.54 o   0.1612E-03
  -4   3   0      127.22      148.01        2.73 o   0.3853E-02
  -3   3   0     4810.77     5322.57       65.13 o   0.1282E-04
  -2   3   0     7447.07     8293.55       87.58 o   0.5536E-05
  -1   3   0      592.10      596.67        9.88 o   0.5429E-03
   0   3   0     1519.62     1737.53       14.16 o   0.1048E-03
   1   3   0     7790.91     7881.19       51.43 o   0.5959E-05
   2   3   0       77.33      102.69        2.29 o   0.6059E-02
   3   3   0      123.71      113.89        2.74 o   0.4809E-02
   4   3   0     6115.04     6148.38       30.82 o   0.9596E-05
   5   3   0      136.95      173.57        3.72 o   0.3252E-02
   6   3   0     1058.93      993.52       10.41 o   0.2417E-03
   7   3   0       51.75       46.39        2.24 o   0.1261E-01
   8   3   0      300.13      314.53        5.13 o   0.1423E-02
   9   3   0       53.23       66.90        2.38 o   0.9629E-02
  10   3   0      148.73      142.61        3.67 o   0.3668E-02
  11   3   0        2.79        1.53        0.99 o   0.2708E+00
  12   3   0       39.78       38.34        1.74 o   0.1597E-01
 -15   4   0      202.48      203.00        3.77 o   0.2468E-02
 -14   4   0      368.49      335.45        5.32 o   0.1222E-02
 -13   4   0        3.58        0.62        1.27 o   0.2515E+00
 -12   4   0      466.90      497.31        6.94 o   0.7470E-03
 -11   4   0      697.84      711.89        8.16 o   0.4319E-03
 -10   4   0      206.83      192.36        4.26 o   0.2517E-02
  -9   4   0      724.95      728.12        7.30 o   0.4151E-03
  -8   4   0     1292.96     1374.71       15.04 o   0.1488E-03
  -7   4   0       32.87       34.81        2.40 o   0.1735E-01
  -6   4   0       47.02       96.55        2.57 o   0.7275E-02
  -5   4   0     1275.83     1234.40       13.00 o   0.1712E-03
  -4   4   0      275.19      275.92        4.62 o   0.1661E-02
  -3   4   0    14001.23    14585.43       88.86 o   0.1829E-05
  -2   4   0       30.79       18.40        1.62 o   0.2739E-01
  -1   4   0     2720.37     2588.51       16.56 o   0.4675E-04
   0   4   0      566.16      556.18        6.58 o   0.6129E-03
   1   4   0     2639.16     2604.14       18.63 o   0.4716E-04
   2   4   0     1034.78     1063.18        9.84 o   0.2270E-03
   3   4   0     1422.70     1439.25       12.84 o   0.1358E-03
   4   4   0       26.63       28.01        2.01 o   0.2170E-01
   5   4   0      486.73      458.61        8.44 o   0.7796E-03
   6   4   0     1144.17     1148.57       10.37 o   0.1983E-03
   7   4   0     1020.46      971.63       10.25 o   0.2525E-03
   8   4   0        1.84        1.65        1.65 o   0.1940E+00
   9   4   0      591.65      610.70        9.47 o   0.5373E-03
  10   4   0        8.04        8.56        1.46 o   0.7043E-01
  11   4   0       19.68       17.56        1.33 o   0.3485E-01
  12   4   0        7.16        5.47        1.46 o   0.9173E-01
 -15   5   0      144.20      137.91        2.87 o   0.3891E-02
 -14   5   0      107.33      108.04        2.83 o   0.5243E-02
 -13   5   0       98.79       85.88        3.34 o   0.6251E-02
 -12   5   0        3.35        4.38        1.24 o   0.1361E+00
 -11   5   0     1885.60     1864.77       15.45 o   0.8550E-04
 -10   5   0      851.57      803.78        8.99 o   0.3421E-03
  -9   5   0       81.27       94.09        2.47 o   0.6448E-02
  -8   5   0        2.49        0.11        1.64 o   0.2495E+00
  -7   5   0       24.57       37.35        2.19 o   0.1832E-01
  -6   5   0      952.97     1093.03       12.02 o   0.2271E-03
  -5   5   0       75.53       69.25        2.92 o   0.8146E-02
  -4   5   0      585.22      496.04        7.30 o   0.6753E-03
  -3   5   0       17.36       27.54        1.70 o   0.2578E-01
  -2   5   0     1132.60     1152.15       10.11 o   0.1979E-03
  -1   5   0    10483.94    10347.84       47.49 o   0.3465E-05
   0   5   0     1607.56     1673.34       13.13 o   0.1067E-03
   1   5   0      303.97      276.14        5.58 o   0.1563E-02
   2   5   0      148.87      126.81        4.21 o   0.3961E-02
   3   5   0      324.29      298.91        6.65 o   0.1389E-02
   4   5   0       11.58       12.33        2.38 o   0.4230E-01
   5   5   0      129.73      152.38        3.47 o   0.3665E-02
   6   5   0      146.45      137.48        3.84 o   0.3761E-02
   7   5   0      320.71      316.20        5.97 o   0.1350E-02
   8   5   0       38.93       31.28        2.98 o   0.1665E-01
   9   5   0       47.29       57.24        2.21 o   0.1122E-01
  10   5   0        1.51        0.89        1.08 o   0.3490E+00
  11   5   0       74.29       72.21        1.84 o   0.8234E-02
 -15   6   0        9.45        8.15        0.92 o   0.7480E-01
 -14   6   0        5.80        7.57        1.01 o   0.9133E-01
 -13   6   0      841.49      739.31        8.81 o   0.3736E-03
 -12   6   0      159.72      174.17        3.69 o   0.3059E-02
 -11   6   0     1123.91     1109.92       11.21 o   0.2071E-03
 -10   6   0      265.60      279.30        4.80 o   0.1645E-02
  -9   6   0       69.30       62.88        2.42 o   0.9266E-02
  -8   6   0      313.43      305.47        6.44 o   0.1391E-02
  -7   6   0      218.63      157.34        5.96 o   0.2719E-02
  -6   6   0     1078.49      988.75       14.52 o   0.2367E-03
  -5   6   0       38.47       23.38        2.19 o   0.2113E-01
  -4   6   0     1545.90     1535.28       14.37 o   0.1194E-03
  -3   6   0     2362.69     2071.69       17.93 o   0.6629E-04
  -2   6   0      581.38      520.55        7.36 o   0.6444E-03
  -1   6   0      828.41      723.29        8.22 o   0.3851E-03
   0   6   0      249.65      272.06        4.78 o   0.1725E-02
   1   6   0        3.75        6.49        1.73 o   0.8940E-01
   2   6   0       65.67       55.63        3.26 o   0.9744E-02
   3   6   0       88.14       91.62        4.04 o   0.6033E-02
   4   6   0      375.28      384.84        6.24 o   0.1052E-02
   5   6   0       62.41       64.65        3.10 o   0.9067E-02
   6   6   0      152.96      156.47        4.14 o   0.3336E-02
   7   6   0      166.59      165.05        4.96 o   0.3025E-02
   8   6   0        1.55        1.12        1.53 o   0.2398E+00
   9   6   0       31.30       29.36        1.70 o   0.2086E-01
  10   6   0       32.57       31.11        1.45 o   0.2017E-01
 -15   7   0       23.42       18.71        1.45 o   0.3095E-01
 -14   7   0       32.03       26.81        1.61 o   0.2231E-01
 -13   7   0      300.77      282.16        4.54 o   0.1571E-02
 -12   7   0       93.18      100.20        2.61 o   0.5847E-02
 -11   7   0      763.44      842.80        9.01 o   0.3426E-03
 -10   7   0      222.94      214.54        4.83 o   0.2207E-02
  -9   7   0       16.26       15.42        1.60 o   0.3990E-01
  -8   7   0       98.58      115.11        3.10 o   0.5120E-02
  -7   7   0     1082.24      909.72       15.72 o   0.2535E-03
  -6   7   0     1390.05     1274.01       16.64 o   0.1555E-03
  -5   7   0     1383.21     1325.06       16.37 o   0.1488E-03
  -4   7   0       18.72       14.63        2.46 o   0.3437E-01
  -3   7   0      143.91      138.34        4.93 o   0.3630E-02
  -2   7   0      143.07      131.48        3.93 o   0.3991E-02
  -1   7   0      526.22      540.18        8.18 o   0.6379E-03
   0   7   0        5.86        6.82        2.18 o   0.6990E-01
   1   7   0      161.98      163.75        5.47 o   0.3041E-02
   2   7   0       21.54       21.68        2.22 o   0.2698E-01
   3   7   0      423.31      439.67        7.14 o   0.8685E-03
   4   7   0      209.03      209.47        5.45 o   0.2282E-02
   5   7   0      787.35      807.33        9.78 o   0.3522E-03
   6   7   0      169.74      196.32        4.96 o   0.2624E-02
   7   7   0       92.77       89.05        3.67 o   0.6112E-02
   8   7   0       43.33       48.04        1.96 o   0.1319E-01
   9   7   0       95.72       93.23        2.57 o   0.6105E-02
 -15   8   0        1.93        0.11        0.96 o   0.5098E+00
 -14   8   0       68.01       65.19        2.71 o   0.8938E-02
 -13   8   0        9.45       11.11        0.98 o   0.6174E-01
 -12   8   0       12.38       16.86        1.47 o   0.4068E-01
 -11   8   0      377.16      424.77        7.03 o   0.9512E-03
 -10   8   0      112.74      115.62        3.50 o   0.4743E-02
  -9   8   0      116.51      113.92        3.56 o   0.4772E-02
  -8   8   0      112.61      108.18        2.99 o   0.5110E-02
  -7   8   0      384.42      361.39        6.93 o   0.1088E-02
  -6   8   0      110.91      118.51        6.38 o   0.4159E-02
  -5   8   0     1094.50      976.45       14.76 o   0.2368E-03
  -4   8   0       20.27       12.46        2.97 o   0.3302E-01
  -3   8   0      288.19      295.07        7.37 o   0.1445E-02
  -2   8   0      441.39      425.10        9.36 o   0.8610E-03
  -1   8   0      231.47      236.65        6.20 o   0.1948E-02
   0   8   0        7.83       11.34        2.17 o   0.5177E-01
   1   8   0      294.99      299.03        5.81 o   0.1461E-02
   2   8   0       56.32       51.53        2.91 o   0.1093E-01
   3   8   0      717.87      745.01        9.19 o   0.4004E-03
   4   8   0      183.59      183.72        4.81 o   0.2700E-02
   5   8   0       82.44       86.39        4.24 o   0.6403E-02
   6   8   0      121.77      122.49        4.05 o   0.4366E-02
   7   8   0      384.59      359.29        4.95 o   0.1129E-02
   8   8   0      105.87      112.33        2.57 o   0.5119E-02
   9   8   0        8.32        7.20        1.63 o   0.7283E-01
 -15   9   0       15.50       18.37        1.31 o   0.3630E-01
 -14   9   0        3.73        6.67        0.76 o   0.1148E+00
 -13   9   0       63.52       70.94        1.95 o   0.8874E-02
 -12   9   0       18.30       32.44        1.50 o   0.2250E-01
 -11   9   0      410.56      374.12        6.19 o   0.1033E-02
 -10   9   0        1.91        0.63        1.75 o   0.2165E+00
  -9   9   0       30.84       28.30        2.14 o   0.2068E-01
  -8   9   0      139.75      146.55        4.22 o   0.3617E-02
  -7   9   0      133.04      118.05        4.51 o   0.4273E-02
  -6   9   0       63.05       71.91        2.68 o   0.8493E-02
  -5   9   0       21.35       16.69        2.01 o   0.3240E-01
  -4   9   0        6.85        3.01        1.83 o   0.1040E+00
  -3   9   0      725.54      735.40        9.71 o   0.4033E-03
  -2   9   0      546.74      450.32        8.89 o   0.7452E-03
  -1   9   0       23.27       20.26        2.54 o   0.2590E-01
   0   9   0      276.37      252.56        6.38 o   0.1713E-02
   1   9   0       91.11       99.87        3.66 o   0.5692E-02
   2   9   0     1561.79     1521.78       14.97 o   0.1204E-03
   3   9   0       46.88       39.52        3.25 o   0.1323E-01
   4   9   0       26.47       17.36        3.45 o   0.2362E-01
   5   9   0       62.96       59.89        4.21 o   0.8771E-02
   6   9   0       77.97       65.37        3.06 o   0.8260E-02
   7   9   0       30.65       29.91        1.91 o   0.2050E-01
   8   9   0       10.86        9.77        1.78 o   0.5603E-01
 -14  10   0      173.07      165.95        3.09 o   0.3117E-02
 -13  10   0        0.25        0.40        0.77 o   0.1046E+01
 -12  10   0      137.08      147.34        3.28 o   0.3719E-02
 -11  10   0        5.62        1.18        1.27 o   0.1808E+00
 -10  10   0       48.35       35.22        2.39 o   0.1533E-01
  -9  10   0        0.49        0.69        1.24 o   0.4509E+00
  -8  10   0        4.56        0.66        1.64 o   0.1823E+00
  -7  10   0      114.46      118.28        3.91 o   0.4563E-02
  -6  10   0        5.75        1.98        1.36 o   0.1584E+00
  -5  10   0      300.88      318.77        5.64 o   0.1383E-02
  -4  10   0       26.00       29.50        2.36 o   0.2083E-01
  -3  10   0      545.04      533.85        9.02 o   0.6406E-03
  -2  10   0       54.15       45.90        3.09 o   0.1171E-01
  -1  10   0       36.10       35.02        3.59 o   0.1512E-01
   0  10   0       10.23        6.41        2.50 o   0.5753E-01
   1  10   0        7.81        6.58        2.25 o   0.6661E-01
   2  10   0     1631.60     1699.44       17.56 o   0.1030E-03
   3  10   0       10.51        7.24        2.42 o   0.5467E-01
   4  10   0      286.64      296.33        7.87 o   0.1431E-02
   5  10   0        1.32        1.72        1.25 o   0.2595E+00
   6  10   0      112.38      106.88        2.84 o   0.5198E-02
   7  10   0      113.36      103.68        4.26 o   0.5022E-02
 -14  11   0       -0.48        0.09        0.60 o   0.1453E+01
 -13  11   0       28.18       21.50        1.25 o   0.2714E-01
 -12  11   0       13.82       19.38        1.14 o   0.3713E-01
 -11  11   0       79.18      103.63        2.57 o   0.6088E-02
 -10  11   0        8.28        4.47        1.41 o   0.9422E-01
  -9  11   0       82.69      101.47        2.93 o   0.5973E-02
  -8  11   0      157.76      155.43        4.54 o   0.3302E-02
  -7  11   0       28.28       30.67        1.99 o   0.2061E-01
  -6  11   0       14.22       12.51        1.69 o   0.4547E-01
  -5  11   0       36.90       43.96        2.28 o   0.1448E-01
  -4  11   0       25.37       29.08        2.69 o   0.2068E-01
  -3  11   0       47.39       42.87        2.86 o   0.1321E-01
  -2  11   0      547.59      606.87        9.22 o   0.5598E-03
  -1  11   0       53.24       56.94        3.30 o   0.1019E-01
   0  11   0       -1.26        1.69        2.55 o   0.1235E+00
   1  11   0      556.13      564.86       10.84 o   0.5817E-03
   2  11   0       93.69       83.79        3.96 o   0.6261E-02
   3  11   0       75.57       78.48        3.85 o   0.7195E-02
   4  11   0      120.14      118.92        3.21 o   0.4649E-02
   5  11   0       38.19       39.79        1.66 o   0.1610E-01
 -14  12   0       -0.74        0.01        0.91 o   0.8266E+00
 -13  12   0       26.36       26.74        1.19 o   0.2397E-01
 -12  12   0       18.20       19.58        1.20 o   0.3425E-01
 -11  12   0      121.06      117.00        3.00 o   0.4696E-02
 -10  12   0        5.18        8.42        1.48 o   0.7859E-01
  -9  12   0       14.49       21.62        1.52 o   0.3315E-01
  -8  12   0       40.31       42.53        2.33 o   0.1459E-01
  -7  12   0      202.82      196.11        4.41 o   0.2470E-02
  -6  12   0       89.38       61.77        3.36 o   0.7980E-02
  -5  12   0        5.98        6.32        1.64 o   0.8596E-01
  -4  12   0       12.27       18.58        2.25 o   0.3448E-01
  -3  12   0       -1.25        0.50        1.92 o   0.2114E+00
  -2  12   0        4.14        4.49        2.22 o   0.8925E-01
  -1  12   0      390.93      416.33        8.92 o   0.9261E-03
   0  12   0      414.09      410.74        8.28 o   0.9281E-03
   1  12   0        4.00        7.48        2.18 o   0.7223E-01
   2  12   0        9.49       12.68        1.71 o   0.5124E-01
   3  12   0      160.36      142.24        4.59 o   0.3474E-02
   4  12   0      238.86      246.92        5.24 o   0.1910E-02
 -13  13   0       49.95       62.34        1.85 o   0.1069E-01
 -12  13   0       15.32       19.17        0.99 o   0.3642E-01
 -11  13   0        0.95        0.90        0.74 o   0.5170E+00
 -10  13   0       27.41       10.71        1.61 o   0.3713E-01
  -9  13   0        6.04        7.76        1.09 o   0.8598E-01
  -8  13   0      180.34      199.48        4.54 o   0.2577E-02
  -7  13   0      758.21      850.07        9.22 o   0.3422E-03
  -6  13   0      258.20      297.12        5.30 o   0.1577E-02
  -5  13   0      190.04      182.09        5.60 o   0.2612E-02
  -4  13   0      242.93      259.19        6.08 o   0.1788E-02
  -3  13   0      140.17      138.98        5.89 o   0.3527E-02
  -2  13   0       10.06        8.02        2.12 o   0.5789E-01
  -1  13   0       15.21       23.15        2.33 o   0.2806E-01
   0  13   0      148.69      164.19        3.78 o   0.3279E-02
   1  13   0      106.70      119.75        2.94 o   0.4835E-02
   2  13   0       77.47       79.41        3.10 o   0.7212E-02
   3  13   0      301.72      286.74        6.90 o   0.1482E-02
 -12  14   0        5.01        0.88        0.83 o   0.2456E+00
 -11  14   0       54.41       70.97        1.48 o   0.9518E-02
 -10  14   0       22.07       31.43        1.28 o   0.2269E-01
  -9  14   0       89.68      100.12        2.77 o   0.5939E-02
  -8  14   0        5.87        5.56        0.95 o   0.1116E+00
  -7  14   0       43.93       37.69        1.65 o   0.1565E-01
  -6  14   0      114.23      111.11        3.86 o   0.4876E-02
  -5  14   0      337.79      340.33        6.83 o   0.1220E-02
  -4  14   0      353.70      348.77        7.25 o   0.1161E-02
  -3  14   0       32.29       31.36        2.87 o   0.1762E-01
  -2  14   0       34.97       40.08        1.77 o   0.1630E-01
  -1  14   0       44.45       28.15        2.49 o   0.1713E-01
   0  14   0       48.29       51.55        2.36 o   0.1180E-01
   1  14   0       57.46       62.26        2.27 o   0.9980E-02
 -11  15   0        6.97        5.62        1.12 o   0.9867E-01
 -10  15   0        7.73        5.49        0.79 o   0.1011E+00
  -9  15   0      229.87      199.20        3.81 o   0.2368E-02
  -8  15   0       47.42       32.74        2.60 o   0.1549E-01
  -7  15   0      110.73      111.99        4.61 o   0.4719E-02
  -6  15   0      122.37      127.20        3.40 o   0.4304E-02
  -5  15   0       14.68       18.16        1.43 o   0.3724E-01
  -4  15   0       69.75       76.04        2.66 o   0.7896E-02
  -3  15   0       79.11       78.08        4.15 o   0.6894E-02
  -2  15   0       24.09       12.84        1.93 o   0.3500E-01
  -1  15   0       34.80       27.48        1.97 o   0.2043E-01
  -8  16   0        9.39        3.66        1.05 o   0.1101E+00
  -7  16   0       13.37       17.31        1.26 o   0.4033E-01
  -6  16   0      132.75       94.94        2.93 o   0.5252E-02
  -5  16   0        9.44        9.15        1.79 o   0.5939E-01
  -4  16   0       -0.25        2.44        1.23 o   0.2591E+00
   4 -16   1       -2.07        0.25        1.36 o   0.3232E+00
   5 -16   1        5.24        1.63        1.63 o   0.1472E+00
   6 -16   1       14.76       15.02        1.08 o   0.4373E-01
   7 -16   1        8.08        8.22        1.05 o   0.7747E-01
   8 -16   1       14.49        9.39        1.49 o   0.5435E-01
   1 -15   1        5.63       13.67        1.20 o   0.5873E-01
   2 -15   1       58.65       40.06        2.78 o   0.1267E-01
   3 -15   1      114.68       97.06        3.94 o   0.5265E-02
   4 -15   1       10.39       12.82        1.31 o   0.5297E-01
   5 -15   1        9.03        9.07        1.24 o   0.6815E-01
   6 -15   1       65.61       54.98        2.44 o   0.1012E-01
   7 -15   1        1.49        0.90        1.47 o   0.2690E+00
   8 -15   1       25.64       47.42        1.42 o   0.1604E-01
   9 -15   1      133.19      158.85        2.82 o   0.3618E-02
  10 -15   1        1.40        1.44        0.54 o   0.4322E+00
  11 -15   1       22.44       32.16        1.68 o   0.2161E-01
  -1 -14   1        1.00        2.00        0.95 o   0.3107E+00
   0 -14   1       61.67       78.30        2.74 o   0.8149E-02
   1 -14   1       28.87       37.98        2.22 o   0.1722E-01
   2 -14   1       35.69       34.42        2.91 o   0.1645E-01
   3 -14   1       -0.79        0.95        1.72 o   0.2611E+00
   4 -14   1        0.99        0.36        1.51 o   0.3207E+00
   5 -14   1        6.41        2.16        1.62 o   0.1266E+00
   6 -14   1       74.14       74.82        3.28 o   0.7627E-02
   7 -14   1       33.52       38.43        2.02 o   0.1673E-01
   8 -14   1       12.72       15.65        1.33 o   0.4317E-01
   9 -14   1      140.77      169.62        3.45 o   0.3292E-02
  10 -14   1        6.32       13.66        0.97 o   0.6044E-01
  11 -14   1       14.55        5.96        0.90 o   0.7136E-01
  12 -14   1        0.63        0.52        0.69 o   0.8223E+00
  -3 -13   1        1.01        0.64        1.00 o   0.4793E+00
  -2 -13   1      149.38      145.79        4.42 o   0.3533E-02
  -1 -13   1      192.64      187.15        6.36 o   0.2509E-02
   0 -13   1      256.62      266.17        4.99 o   0.1749E-02
   1 -13   1       60.28       58.13        3.48 o   0.9531E-02
   2 -13   1       23.09       36.75        2.55 o   0.1825E-01
   3 -13   1       14.92       19.67        2.27 o   0.3166E-01
   4 -13   1       46.57       40.94        3.59 o   0.1252E-01
   5 -13   1        1.82        1.35        2.10 o   0.1520E+00
   6 -13   1      158.83      161.83        4.27 o   0.3194E-02
   7 -13   1      327.70      341.05        6.77 o   0.1232E-02
   8 -13   1       21.61       19.09        2.08 o   0.2949E-01
   9 -13   1        6.86       22.63        1.12 o   0.3786E-01
  10 -13   1        3.73        2.13        0.95 o   0.2117E+00
  11 -13   1        7.60       19.09        0.83 o   0.4511E-01
  12 -13   1       69.50       77.15        1.92 o   0.8087E-02
  13 -13   1      171.16      177.24        3.37 o   0.2956E-02
  -4 -12   1       56.63       64.22        2.71 o   0.9592E-02
  -3 -12   1        1.56        0.77        1.97 o   0.1857E+00
  -2 -12   1      131.12      117.42        4.30 o   0.4367E-02
  -1 -12   1      118.01       95.92        4.38 o   0.5145E-02
   0 -12   1      203.04      217.04        6.38 o   0.2181E-02
   1 -12   1      181.29      189.21        6.10 o   0.2562E-02
   2 -12   1       45.74       45.53        3.34 o   0.1234E-01
   3 -12   1       12.42       13.97        2.66 o   0.3836E-01
   4 -12   1       69.67       70.18        3.69 o   0.7983E-02
   5 -12   1        1.59        1.51        2.10 o   0.1497E+00
   6 -12   1       33.18       24.21        2.40 o   0.2146E-01
   7 -12   1      186.06      196.46        5.35 o   0.2497E-02
   8 -12   1       50.05       51.23        2.64 o   0.1173E-01
   9 -12   1      357.10      377.34        6.72 o   0.1092E-02
  10 -12   1      191.13      209.85        4.72 o   0.2399E-02
  11 -12   1       31.88       21.90        1.50 o   0.2537E-01
  12 -12   1       79.76       78.69        2.14 o   0.7456E-02
  13 -12   1      115.56      103.18        3.08 o   0.5206E-02
  -6 -11   1       27.59       28.77        2.16 o   0.2115E-01
  -5 -11   1       30.88       28.74        1.58 o   0.2132E-01
  -4 -11   1       26.25       15.26        1.81 o   0.3200E-01
  -3 -11   1      263.40      286.96        6.85 o   0.1567E-02
  -2 -11   1     1176.35     1252.05       16.80 o   0.1721E-03
  -1 -11   1      405.17      383.82        9.35 o   0.9681E-03
   0 -11   1      436.73      455.07       10.08 o   0.8037E-03
   1 -11   1       91.55       89.68        4.25 o   0.6016E-02
   2 -11   1      130.23      134.63        4.68 o   0.3904E-02
   3 -11   1      279.66      274.89        6.20 o   0.1596E-02
   4 -11   1      871.45      925.79       10.59 o   0.2885E-03
   5 -11   1       36.31       53.82        2.65 o   0.1240E-01
   6 -11   1       10.28        4.63        1.82 o   0.7604E-01
   7 -11   1      119.26      137.43        3.99 o   0.4041E-02
   8 -11   1        5.90        5.91        1.63 o   0.9095E-01
   9 -11   1       59.26       41.49        2.42 o   0.1243E-01
  10 -11   1       17.65        3.48        1.86 o   0.6395E-01
  11 -11   1       13.35       14.96        1.16 o   0.4467E-01
  12 -11   1       24.03       25.42        1.26 o   0.2575E-01
  13 -11   1       59.01       60.68        2.15 o   0.1013E-01
  14 -11   1        6.08        5.55        0.68 o   0.1113E+00
  -7 -10   1      147.79      125.34        3.45 o   0.4085E-02
  -6 -10   1       10.00        6.83        1.31 o   0.7512E-01
  -5 -10   1      217.69      223.50        4.90 o   0.2154E-02
  -4 -10   1        6.70        3.94        2.70 o   0.7074E-01
  -3 -10   1      766.05      795.54       13.07 o   0.3531E-03
  -2 -10   1       51.67       60.64        3.48 o   0.9846E-02
  -1 -10   1      177.41      190.83        5.94 o   0.2578E-02
   0 -10   1        8.55        1.07        2.57 o   0.8449E-01
   1 -10   1      190.89      188.59        5.42 o   0.2573E-02
   2 -10   1       20.62       18.03        2.35 o   0.2957E-01
   3 -10   1      240.72      246.04        5.55 o   0.1873E-02
   4 -10   1      275.63      263.47        5.63 o   0.1698E-02
   5 -10   1        1.12        1.83        1.65 o   0.1978E+00
   6 -10   1        1.98        1.37        1.55 o   0.2107E+00
   7 -10   1       20.56       21.03        2.25 o   0.2789E-01
   8 -10   1        7.33        7.80        1.67 o   0.6951E-01
   9 -10   1        1.29        1.22        1.31 o   0.2963E+00
  10 -10   1        2.61        2.45        1.15 o   0.2023E+00
  11 -10   1       73.10       75.75        2.72 o   0.7797E-02
  12 -10   1       44.51       44.03        1.94 o   0.1405E-01
  13 -10   1       -0.57        0.30        0.89 o   0.7720E+00
  14 -10   1      189.55      178.11        3.14 o   0.2837E-02
  -8  -9   1       12.03       17.45        2.07 o   0.3731E-01
  -7  -9   1        1.93        0.35        1.12 o   0.3953E+00
  -6  -9   1      233.24      223.89        5.25 o   0.2086E-02
  -5  -9   1       72.94       67.12        4.49 o   0.7650E-02
  -4  -9   1       54.92       50.18        4.06 o   0.1033E-01
  -3  -9   1      276.02      292.35        7.96 o   0.1468E-02
  -2  -9   1      108.01      111.55        4.06 o   0.4913E-02
  -1  -9   1       39.99       38.93        2.76 o   0.1469E-01
   0  -9   1       28.37       20.17        2.75 o   0.2371E-01
   1  -9   1       83.48       90.37        3.83 o   0.6331E-02
   2  -9   1       12.54       14.33        1.97 o   0.4192E-01
   3  -9   1       51.89       46.83        3.65 o   0.1138E-01
   4  -9   1       34.30       32.00        2.85 o   0.1751E-01
   5  -9   1      145.21      156.25        3.75 o   0.3441E-02
   6  -9   1       38.55       40.63        2.44 o   0.1506E-01
   7  -9   1        6.38        5.02        1.55 o   0.9537E-01
   8  -9   1       60.12       57.88        2.59 o   0.1003E-01
   9  -9   1        4.13        1.76        1.19 o   0.1999E+00
  10  -9   1        2.27        2.84        1.52 o   0.1657E+00
  11  -9   1       18.54       13.59        1.45 o   0.4042E-01
  12  -9   1        7.90       15.23        1.26 o   0.4824E-01
  13  -9   1       20.91       21.35        1.47 o   0.2959E-01
  14  -9   1       15.97       21.94        1.41 o   0.3214E-01
  15  -9   1       18.34       17.32        1.76 o   0.3441E-01
  -9  -8   1       33.16       20.82        2.76 o   0.2191E-01
  -8  -8   1       46.98       43.00        1.79 o   0.1396E-01
  -7  -8   1       97.17       85.99        2.50 o   0.6440E-02
  -6  -8   1       89.23       90.44        3.69 o   0.6170E-02
  -5  -8   1      229.02      234.03        6.12 o   0.1985E-02
  -4  -8   1      269.55      277.31        6.04 o   0.1619E-02
  -3  -8   1        3.66        0.98        2.58 o   0.1067E+00
  -2  -8   1      832.72      877.66       10.06 o   0.3126E-03
  -1  -8   1       20.50       19.78        1.98 o   0.2999E-01
   0  -8   1      348.74      330.82        8.55 o   0.1195E-02
   1  -8   1       94.00       69.00        4.91 o   0.6760E-02
   2  -8   1     1661.70     1605.41       23.64 o   0.1056E-03
   3  -8   1       35.01       44.08        3.89 o   0.1286E-01
   4  -8   1      172.50      212.18        7.93 o   0.2241E-02
   5  -8   1      364.11      335.94       12.57 o   0.1048E-02
   6  -8   1      973.88      934.31       20.96 o   0.2488E-03
   7  -8   1        1.91        0.28        1.67 o   0.2532E+00
   8  -8   1        0.88        0.87        1.19 o   0.3804E+00
   9  -8   1       92.21       77.28        3.30 o   0.6912E-02
  10  -8   1       61.88       67.57        2.98 o   0.8768E-02
  11  -8   1       18.66       30.38        1.52 o   0.2412E-01
  12  -8   1      188.84      195.24        3.99 o   0.2601E-02
  13  -8   1       43.01       36.84        1.97 o   0.1575E-01
  14  -8   1       47.47       58.68        2.24 o   0.1106E-01
  15  -8   1       16.29       16.89        1.15 o   0.3853E-01
  -9  -7   1       50.66       46.98        1.63 o   0.1304E-01
  -8  -7   1       65.22       67.20        2.16 o   0.9012E-02
  -7  -7   1       56.75       75.31        2.97 o   0.8432E-02
  -6  -7   1       13.60       19.97        2.14 o   0.3277E-01
  -5  -7   1      439.13      456.82        7.72 o   0.8207E-03
  -4  -7   1      219.74      220.12        5.84 o   0.2124E-02
  -3  -7   1      198.40      202.70        5.49 o   0.2396E-02
  -2  -7   1      221.14      231.25        5.36 o   0.2078E-02
  -1  -7   1      155.08      183.27        5.46 o   0.2836E-02
   0  -7   1      580.88      507.32        9.34 o   0.6456E-03
   1  -7   1      844.19      915.96        9.71 o   0.2963E-03
   2  -7   1      183.39      204.50        4.60 o   0.2484E-02
   3  -7   1     3924.00     3874.95       38.33 o   0.2220E-04
   4  -7   1     1044.38      994.30       18.25 o   0.2297E-03
   5  -7   1     2288.63     2193.50       32.11 o   0.6021E-04
   6  -7   1     1134.79     1284.11       15.97 o   0.1701E-03
   7  -7   1       73.52       44.66        4.14 o   0.9730E-02
   8  -7   1       28.52       23.33        1.93 o   0.2481E-01
   9  -7   1      260.36      229.72        5.89 o   0.1928E-02
  10  -7   1        7.36        3.13        1.48 o   0.1106E+00
  11  -7   1        1.65        0.11        1.11 o   0.4693E+00
  12  -7   1      344.94      376.91        5.75 o   0.1118E-02
  13  -7   1      258.92      224.89        5.21 o   0.1983E-02
  14  -7   1      127.26      105.41        2.94 o   0.4959E-02
  15  -7   1        1.42        0.33        0.73 o   0.6358E+00
 -10  -6   1       10.02       15.40        1.06 o   0.4822E-01
  -9  -6   1        3.12        3.21        1.10 o   0.1744E+00
  -8  -6   1       62.33       53.75        3.17 o   0.1012E-01
  -7  -6   1        5.33        5.04        2.07 o   0.8537E-01
  -6  -6   1      111.26      101.37        3.91 o   0.5166E-02
  -5  -6   1      247.38      252.57        5.36 o   0.1819E-02
  -4  -6   1       17.54       19.95        1.83 o   0.3196E-01
  -3  -6   1      620.84      612.97       11.16 o   0.5137E-03
  -2  -6   1      805.36      782.94       11.88 o   0.3531E-03
  -1  -6   1        9.16        9.19        1.85 o   0.5999E-01
   0  -6   1      209.19      153.89        4.56 o   0.2958E-02
   1  -6   1      234.78      190.43        4.60 o   0.2396E-02
   2  -6   1     1632.76     1577.26       13.20 o   0.1134E-03
   3  -6   1      626.95      615.61       11.57 o   0.5053E-03
   4  -6   1    12663.43    11686.28       67.97 o   0.2611E-05
   5  -6   1     1719.88     1616.01       17.48 o   0.1059E-03
   6  -6   1     4524.92     4334.42       36.58 o   0.1787E-04
   7  -6   1      824.15      758.64       12.82 o   0.3591E-03
   8  -6   1      213.84      191.37        5.53 o   0.2426E-02
   9  -6   1      253.27      256.19        4.64 o   0.1833E-02
  10  -6   1      118.89      119.96        3.29 o   0.4616E-02
  11  -6   1      621.48      633.71        7.09 o   0.5154E-03
  12  -6   1      272.16      269.51        5.60 o   0.1665E-02
  13  -6   1      955.69      988.61       11.15 o   0.2560E-03
  14  -6   1       55.11       49.21        2.03 o   0.1192E-01
  15  -6   1       43.37       43.63        1.96 o   0.1410E-01
 -11  -5   1        2.10        0.22        0.89 o   0.5023E+00
 -10  -5   1      355.85      354.30        5.44 o   0.1179E-02
  -9  -5   1      116.30      103.26        3.09 o   0.5179E-02
  -8  -5   1       61.19       69.18        3.09 o   0.8636E-02
  -7  -5   1        3.97        0.28        1.80 o   0.1852E+00
  -6  -5   1       11.85       14.52        1.67 o   0.4407E-01
  -5  -5   1      105.64       94.00        2.93 o   0.5840E-02
  -4  -5   1        2.33        9.85        2.01 o   0.6880E-01
  -3  -5   1      145.81      181.89        4.88 o   0.2929E-02
  -2  -5   1     2815.70     2740.15       20.61 o   0.4283E-04
  -1  -5   1      339.99      302.15        5.85 o   0.1357E-02
   0  -5   1      221.60      206.64        3.69 o   0.2337E-02
   1  -5   1      215.66      238.42        3.84 o   0.2092E-02
   2  -5   1     2726.12     2664.67       20.16 o   0.4494E-04
   3  -5   1     2481.07     2486.66       20.31 o   0.5148E-04
   4  -5   1       27.54       34.15        2.13 o   0.1897E-01
   5  -5   1     3198.77     3186.46       24.99 o   0.3263E-04
   6  -5   1     4150.58     3920.40       31.01 o   0.2155E-04
   7  -5   1      229.02      184.83        5.97 o   0.2386E-02
   8  -5   1       54.09       53.27        3.50 o   0.1058E-01
   9  -5   1      934.10      852.49        9.23 o   0.3060E-03
  10  -5   1     2180.23     2245.06       16.17 o   0.6318E-04
  11  -5   1      226.04      253.88        5.30 o   0.1901E-02
  12  -5   1        1.05        1.81        1.40 o   0.2315E+00
  13  -5   1       82.48       79.76        3.10 o   0.7079E-02
  14  -5   1      167.39      163.80        3.17 o   0.3176E-02
  15  -5   1      253.53      268.90        4.16 o   0.1756E-02
 -12  -4   1       66.75       59.37        2.19 o   0.9704E-02
 -11  -4   1        4.95        2.94        1.09 o   0.1535E+00
 -10  -4   1      248.89      243.83        4.94 o   0.1911E-02
  -9  -4   1      186.05      195.67        4.33 o   0.2573E-02
  -8  -4   1        4.83        6.25        1.73 o   0.8927E-01
  -7  -4   1       80.77       82.52        2.91 o   0.6999E-02
  -6  -4   1      298.35      305.35        4.67 o   0.1458E-02
  -5  -4   1      495.83      471.66        8.61 o   0.7523E-03
  -4  -4   1     4386.74     4370.12       29.28 o   0.1814E-04
  -3  -4   1     1239.21     1230.40       12.20 o   0.1760E-03
  -2  -4   1      344.18      343.51        5.44 o   0.1223E-02
  -1  -4   1     4001.93     3844.36       24.32 o   0.2272E-04
   0  -4   1     3359.25     3532.47       20.31 o   0.2793E-04
   1  -4   1      596.19      616.49        6.80 o   0.5427E-03
   2  -4   1     1980.21     1951.97       15.84 o   0.7937E-04
   3  -4   1       14.09       12.43        1.70 o   0.4663E-01
   4  -4   1      171.29      123.92        4.07 o   0.3847E-02
   5  -4   1      380.50      382.70        6.58 o   0.1040E-02
   6  -4   1      536.05      505.84        8.38 o   0.6797E-03
   7  -4   1      174.73      146.21        5.10 o   0.3290E-02
   8  -4   1      876.48      895.82       13.97 o   0.2917E-03
   9  -4   1      121.19      147.04        3.23 o   0.3885E-02
  10  -4   1      874.80      846.02       10.56 o   0.3163E-03
  11  -4   1      200.83      196.56        5.17 o   0.2445E-02
  12  -4   1      700.30      631.06        9.79 o   0.4766E-03
  13  -4   1        2.62        2.69        1.16 o   0.1992E+00
  14  -4   1      165.10      192.13        3.34 o   0.2794E-02
 -12  -3   1        1.15        0.06        0.97 o   0.6389E+00
 -11  -3   1      128.69      116.48        2.85 o   0.4608E-02
 -10  -3   1       28.98       29.29        1.53 o   0.2165E-01
  -9  -3   1       65.27       69.13        2.64 o   0.8614E-02
  -8  -3   1      887.31      893.47        9.33 o   0.2985E-03
  -7  -3   1      444.01      450.68        5.70 o   0.8497E-03
  -6  -3   1      160.46      140.77        4.72 o   0.3506E-02
  -5  -3   1      148.83      102.88        3.90 o   0.4590E-02
  -4  -3   1     1134.82     1089.64       11.06 o   0.2097E-03
  -3  -3   1     2473.79     2294.54       15.97 o   0.5744E-04
  -2  -3   1      187.26      223.14        3.56 o   0.2331E-02
  -1  -3   1        6.39        7.90        1.02 o   0.8578E-01
   0  -3   1     9962.56    10657.54       57.19 o   0.3450E-05
   1  -3   1     1995.74     1949.57       19.22 o   0.7791E-04
   2  -3   1      135.46      100.95        4.12 o   0.4822E-02
   3  -3   1      427.35      469.79        8.85 o   0.8015E-03
   4  -3   1      780.02      764.74        8.96 o   0.3771E-03
   5  -3   1     1682.54     1910.13       13.94 o   0.8871E-04
   6  -3   1      526.94      558.29        7.54 o   0.6286E-03
   7  -3   1       27.18       36.20        2.18 o   0.1840E-01
   8  -3   1      122.52      148.91        5.16 o   0.3614E-02
   9  -3   1      804.97      843.62        8.57 o   0.3340E-03
  10  -3   1     1319.10     1319.69       11.43 o   0.1570E-03
  11  -3   1      368.75      352.98        6.24 o   0.1156E-02
  12  -3   1      380.96      370.57        6.12 o   0.1087E-02
  13  -3   1      248.42      238.13        4.74 o   0.1944E-02
  14  -3   1       37.68       35.84        1.61 o   0.1729E-01
 -13  -2   1       12.08       12.29        1.17 o   0.5210E-01
 -12  -2   1       10.91        9.51        1.17 o   0.6262E-01
 -11  -2   1        2.15        0.99        1.01 o   0.3267E+00
 -10  -2   1        5.23        6.54        1.05 o   0.1001E+00
  -9  -2   1       42.56       38.45        2.21 o   0.1534E-01
  -8  -2   1       75.16       71.58        2.51 o   0.8096E-02
  -7  -2   1      210.26      193.51        3.51 o   0.2540E-02
  -6  -2   1       14.44       11.09        1.61 o   0.4777E-01
  -5  -2   1     1857.46     1739.23       15.18 o   0.9402E-04
  -4  -2   1      109.96      103.17        2.77 o   0.5348E-02
  -3  -2   1     1280.17     1403.96        9.56 o   0.1504E-03
  -2  -2   1     2135.37     2208.29       18.95 o   0.6500E-04
  -1  -2   1    14896.11    15710.02      105.42 o   0.1590E-05
   0  -2   1     1008.99      970.02        9.96 o   0.2564E-03
   1  -2   1     1362.15     1402.67       13.44 o   0.1433E-03
   2  -2   1     4579.58     4762.07       35.07 o   0.1586E-04
   3  -2   1     2254.93     2259.06       22.54 o   0.6056E-04
   4  -2   1      373.98      365.57        5.45 o   0.1113E-02
   5  -2   1     1251.92     1366.52       10.94 o   0.1551E-03
   6  -2   1      101.65      114.79        2.99 o   0.5106E-02
   7  -2   1     1875.28     1928.98       18.98 o   0.8162E-04
   8  -2   1     1120.09      995.42       16.01 o   0.2267E-03
   9  -2   1      750.36      717.48        8.42 o   0.4103E-03
  10  -2   1      205.75      221.33        4.51 o   0.2250E-02
  11  -2   1       47.33       36.96        2.43 o   0.1476E-01
  12  -2   1       44.00       40.38        2.15 o   0.1468E-01
  13  -2   1      174.17      133.92        3.25 o   0.3638E-02
  14  -2   1      164.90      144.80        3.34 o   0.3520E-02
 -13  -1   1       13.81        7.83        1.15 o   0.6352E-01
 -12  -1   1      764.86      748.10        7.31 o   0.3926E-03
 -11  -1   1       24.71       26.39        1.56 o   0.2436E-01
 -10  -1   1      129.77      118.56        3.52 o   0.4475E-02
  -9  -1   1       77.37       87.46        2.71 o   0.6961E-02
  -8  -1   1        7.33        3.04        1.16 o   0.1320E+00
  -7  -1   1     3149.98     3071.11       23.15 o   0.3452E-04
  -6  -1   1       83.83       57.52        2.95 o   0.8823E-02
  -5  -1   1     1765.35     1849.79       13.48 o   0.8998E-04
  -4  -1   1      964.76     1043.10        7.65 o   0.2420E-03
  -3  -1   1      450.75      469.33        4.74 o   0.8196E-03
  -2  -1   1     1673.63     1881.35       14.24 o   0.9081E-04
  -1  -1   1     4564.09     4773.15       33.62 o   0.1583E-04
   0  -1   1     1485.64     1488.13       26.36 o   0.1198E-03
   1  -1   1      630.11      630.22        8.54 o   0.5079E-03
   2  -1   1      993.94     1062.13       15.37 o   0.2258E-03
   3  -1   1    33568.43    36321.90      211.79 o   0.3096E-06
   4  -1   1      508.04      490.12        5.32 o   0.7430E-03
   5  -1   1       89.41       79.20        2.31 o   0.7035E-02
   6  -1   1     5619.84     5427.09       28.35 o   0.1191E-04
   7  -1   1     1905.38     1898.48       16.77 o   0.8320E-04
   8  -1   1      198.91      191.91        3.97 o   0.2566E-02
   9  -1   1      212.10      228.54        4.31 o   0.2154E-02
  10  -1   1       94.42       90.76        3.18 o   0.6108E-02
  11  -1   1      286.65      273.14        5.45 o   0.1620E-02
  12  -1   1      953.72      924.24       10.83 o   0.2751E-03
  13  -1   1      144.03      128.54        3.08 o   0.4055E-02
  14  -1   1        9.28       13.05        0.99 o   0.5566E-01
 -14   0   1       22.05       23.37        1.77 o   0.2693E-01
 -13   0   1      674.10      649.48        7.22 o   0.4841E-03
 -12   0   1       11.86       16.08        1.27 o   0.4320E-01
 -11   0   1       61.15       58.31        2.47 o   0.1018E-01
 -10   0   1      575.47      564.29        7.47 o   0.5970E-03
  -9   0   1      102.33       81.99        2.89 o   0.6477E-02
  -8   0   1       18.05       10.41        1.27 o   0.4878E-01
  -7   0   1     1239.60     1292.84       12.39 o   0.1651E-03
  -6   0   1      226.74      227.95        4.45 o   0.2105E-02
  -5   0   1       11.79        3.03        1.03 o   0.1049E+00
  -4   0   1      989.20     1015.42        7.43 o   0.2477E-03
  -3   0   1     2876.80     3034.55       22.61 o   0.3680E-04
  -2   0   1     1110.44     1167.19       11.18 o   0.1972E-03
  -1   0   1      367.87      416.98        4.74 o   0.1002E-02
   0   0   1     6706.58     7000.31       60.27 o   0.7524E-05
   1   0   1     6059.38     6731.96       48.92 o   0.8466E-05
   2   0   1    26380.38    28904.68      153.87 o   0.4916E-06
   3   0   1    12387.77    13319.28       64.33 o   0.2242E-05
   4   0   1      608.23      713.55        5.89 o   0.4609E-03
   5   0   1       16.53        8.22        1.07 o   0.5705E-01
   6   0   1      772.45      743.38        8.21 o   0.3903E-03
   7   0   1        3.02        5.59        1.65 o   0.1013E+00
   8   0   1      116.33      101.74        3.20 o   0.5233E-02
   9   0   1     2247.92     2261.07       16.33 o   0.6164E-04
  10   0   1      302.13      296.22        5.95 o   0.1464E-02
  11   0   1      639.52      627.78        8.92 o   0.5054E-03
  12   0   1        2.64        2.01        1.19 o   0.2174E+00
  13   0   1      232.28      232.33        3.66 o   0.2092E-02
 -14   1   1       -0.16        0.01        0.74 o   0.1741E+01
 -13   1   1       50.38       46.22        2.04 o   0.1288E-01
 -12   1   1      161.12      140.55        3.72 o   0.3597E-02
 -11   1   1      644.77      593.62        7.49 o   0.5384E-03
 -10   1   1      410.55      389.27        5.88 o   0.1009E-02
  -9   1   1     1247.43     1290.42        9.92 o   0.1669E-03
  -8   1   1       59.32       48.64        2.33 o   0.1177E-01
  -7   1   1       38.97       54.48        2.17 o   0.1217E-01
  -6   1   1      411.88      389.87        5.78 o   0.1008E-02
  -5   1   1      236.58      236.93        3.42 o   0.2019E-02
  -4   1   1      870.13      811.65        9.25 o   0.3368E-03
  -3   1   1     4474.60     4812.09       56.95 o   0.1537E-04
  -2   1   1       54.00       49.43        2.39 o   0.1181E-01
  -1   1   1       49.00       36.23        2.58 o   0.1444E-01
   0   1   1     1738.02     1726.88       18.93 o   0.9715E-04
   1   1   1     1036.33     1095.03       13.98 o   0.2165E-03
   2   1   1    24650.26    27473.89      145.80 o   0.5481E-06
   3   1   1     3718.99     3805.72       20.54 o   0.2413E-04
   4   1   1     2479.16     2472.25       14.72 o   0.5239E-04
   5   1   1      675.74      652.34        7.22 o   0.4814E-03
   6   1   1       82.24       95.95        2.83 o   0.6260E-02
   7   1   1       51.51       48.44        2.67 o   0.1192E-01
   8   1   1       45.67       50.46        2.26 o   0.1249E-01
   9   1   1       27.77       31.11        1.71 o   0.2085E-01
  10   1   1       22.83       12.18        1.74 o   0.3818E-01
  11   1   1      235.34      235.52        5.10 o   0.2004E-02
  12   1   1      102.66      106.96        2.73 o   0.5373E-02
  13   1   1      210.60      216.34        3.12 o   0.2329E-02
 -14   2   1       94.40       83.79        3.11 o   0.6526E-02
 -13   2   1       69.36       93.52        1.92 o   0.6945E-02
 -12   2   1      120.11      121.43        3.19 o   0.4578E-02
 -11   2   1       70.51       58.92        2.56 o   0.9423E-02
 -10   2   1      328.65      339.42        5.10 o   0.1266E-02
  -9   2   1      221.85      235.58        3.76 o   0.2097E-02
  -8   2   1     1009.70     1019.07       12.41 o   0.2387E-03
  -7   2   1      531.31      519.33        7.94 o   0.6727E-03
  -6   2   1      977.62      926.38        9.13 o   0.2745E-03
  -5   2   1       93.61      111.52        2.44 o   0.5455E-02
  -4   2   1       11.47       11.91        0.97 o   0.5552E-01
  -3   2   1     1356.29     1475.41       21.47 o   0.1309E-03
  -2   2   1      815.29      975.15        9.83 o   0.2802E-03
  -1   2   1    27582.61    29399.93      301.64 o   0.4533E-06
   0   2   1    12215.28    13007.07       98.46 o   0.2298E-05
   1   2   1     1830.29     1933.06       17.65 o   0.8321E-04
   2   2   1      339.64      371.20        5.27 o   0.1145E-02
   3   2   1       59.43       46.51        1.93 o   0.1221E-01
   4   2   1     5481.90     5698.86       27.77 o   0.1134E-04
   5   2   1      750.51      877.16        8.23 o   0.3320E-03
   6   2   1      303.72      275.72        6.15 o   0.1544E-02
   7   2   1      199.27      199.29        3.91 o   0.2505E-02
   8   2   1      234.33      250.43        4.14 o   0.1930E-02
   9   2   1       12.64       13.27        1.69 o   0.4542E-01
  10   2   1        1.42        0.67        1.28 o   0.3373E+00
  11   2   1      142.34      140.63        3.06 o   0.3832E-02
  12   2   1        0.66        0.78        0.85 o   0.5540E+00
 -15   3   1      140.00      129.16        3.02 o   0.4077E-02
 -14   3   1      291.51      290.38        4.53 o   0.1552E-02
 -13   3   1       38.90       54.64        1.88 o   0.1252E-01
 -12   3   1       19.51       11.42        1.51 o   0.4346E-01
 -11   3   1      100.56       98.69        2.96 o   0.5678E-02
 -10   3   1       14.12       13.45        1.43 o   0.4576E-01
  -9   3   1      132.29      143.52        3.32 o   0.3851E-02
  -8   3   1      720.13      714.54       10.78 o   0.4141E-03
  -7   3   1      311.62      270.94        5.92 o   0.1574E-02
  -6   3   1      305.38      302.61        5.62 o   0.1431E-02
  -5   3   1       32.04       41.41        1.59 o   0.1651E-01
  -4   3   1      181.22      254.75        3.27 o   0.2100E-02
  -3   3   1     1253.38     1148.96       14.38 o   0.1855E-03
  -2   3   1     1171.06     1121.36       17.55 o   0.1953E-03
  -1   3   1      280.26      321.33        6.88 o   0.1373E-02
   0   3   1     1063.58      991.72       11.23 o   0.2414E-03
   1   3   1      222.53      144.93        3.81 o   0.3064E-02
   2   3   1     5608.09     5598.75       30.31 o   0.1143E-04
   3   3   1      252.22      320.89        4.28 o   0.1503E-02
   4   3   1      606.12      592.23        7.21 o   0.5578E-03
   5   3   1       10.24        9.18        1.67 o   0.5916E-01
   6   3   1       22.04       17.64        1.77 o   0.3192E-01
   7   3   1      136.84      139.22        3.35 o   0.3902E-02
   8   3   1       30.76       24.59        1.84 o   0.2299E-01
   9   3   1       68.87       55.67        2.98 o   0.9673E-02
  10   3   1      225.47      221.89        4.30 o   0.2180E-02
  11   3   1        1.41        2.95        0.89 o   0.2340E+00
  12   3   1        3.18        4.73        0.83 o   0.1476E+00
 -15   4   1      155.76      135.55        3.40 o   0.3767E-02
 -14   4   1       45.52       55.52        1.90 o   0.1178E-01
 -13   4   1      192.70      175.72        3.91 o   0.2802E-02
 -12   4   1      119.67      105.26        3.53 o   0.4995E-02
 -11   4   1      395.43      367.60        6.06 o   0.1080E-02
 -10   4   1      684.66      676.13        7.66 o   0.4592E-03
  -9   4   1       41.00       37.58        1.85 o   0.1592E-01
  -8   4   1      256.30      245.40        6.31 o   0.1822E-02
  -7   4   1      914.68     1007.24       12.11 o   0.2547E-03
  -6   4   1      359.49      332.23        6.04 o   0.1229E-02
  -5   4   1     5401.33     5220.79       27.98 o   0.1281E-04
  -4   4   1      118.76       94.81        3.38 o   0.5461E-02
  -3   4   1        4.28        1.43        1.35 o   0.1918E+00
  -2   4   1      562.87      556.22        6.21 o   0.6178E-03
  -1   4   1     1167.10     1407.99        9.66 o   0.1550E-03
   0   4   1       78.28      123.41        2.29 o   0.5264E-02
   1   4   1       27.13       41.49        1.68 o   0.1694E-01
   2   4   1       44.35       29.60        2.32 o   0.1772E-01
   3   4   1      259.93      263.51        5.36 o   0.1742E-02
   4   4   1        2.08        1.62        1.55 o   0.2034E+00
   5   4   1       43.89       47.54        2.85 o   0.1244E-01
   6   4   1       41.18       47.41        2.17 o   0.1342E-01
   7   4   1       48.93       55.61        2.37 o   0.1120E-01
   8   4   1      545.63      617.41        8.94 o   0.5520E-03
   9   4   1        5.19        4.35        2.28 o   0.8594E-01
  10   4   1       20.14       25.93        1.70 o   0.2621E-01
  11   4   1       10.91        5.76        1.08 o   0.8284E-01
 -15   5   1       58.32       54.99        1.90 o   0.1094E-01
 -14   5   1       88.40       82.03        2.60 o   0.6899E-02
 -13   5   1      306.49      304.62        5.40 o   0.1442E-02
 -12   5   1       15.40       17.86        1.49 o   0.3656E-01
 -11   5   1      717.69      737.42        8.65 o   0.4093E-03
 -10   5   1      301.03      356.09        5.06 o   0.1261E-02
  -9   5   1      234.09      224.00        4.09 o   0.2131E-02
  -8   5   1      126.73      145.06        4.81 o   0.3671E-02
  -7   5   1      110.74      125.11        4.19 o   0.4400E-02
  -6   5   1       69.21       77.46        2.82 o   0.7855E-02
  -5   5   1     1507.33     1290.42       12.36 o   0.1491E-03
  -4   5   1      109.03      116.06        3.23 o   0.4866E-02
  -3   5   1      176.12      159.58        3.86 o   0.3179E-02
  -2   5   1     1334.72     1228.86       10.54 o   0.1704E-03
  -1   5   1      626.28      693.29        7.05 o   0.4669E-03
   0   5   1        7.50        3.58        1.50 o   0.1071E+00
   1   5   1      290.18      306.19        5.09 o   0.1455E-02
   2   5   1      323.59      314.82        6.16 o   0.1352E-02
   3   5   1       22.46       26.82        2.18 o   0.2333E-01
   4   5   1      188.30      169.09        5.46 o   0.2796E-02
   5   5   1      163.01      167.03        3.82 o   0.3118E-02
   6   5   1        7.82        7.93        1.60 o   0.7110E-01
   7   5   1       12.89       12.86        2.43 o   0.4050E-01
   8   5   1        5.89        5.21        2.13 o   0.8143E-01
   9   5   1     1016.57     1001.47       10.90 o   0.2451E-03
  10   5   1       -0.49        0.08        0.99 o   0.9458E+00
  11   5   1        0.78        0.50        0.96 o   0.5618E+00
 -15   6   1        0.79        0.15        0.67 o   0.1054E+01
 -14   6   1       23.17       29.47        1.25 o   0.2367E-01
 -13   6   1      497.57      480.78        6.52 o   0.7552E-03
 -12   6   1        2.07        0.37        1.21 o   0.3596E+00
 -11   6   1       22.65       18.92        1.71 o   0.3055E-01
 -10   6   1      201.06      187.27        4.13 o   0.2630E-02
  -9   6   1      146.67      147.02        3.05 o   0.3671E-02
  -8   6   1      107.37      108.95        3.90 o   0.5051E-02
  -7   6   1        2.50        5.92        1.55 o   0.1088E+00
  -6   6   1      264.37      277.48        6.07 o   0.1642E-02
  -5   6   1      926.74      841.18       10.41 o   0.3110E-03
  -4   6   1     2083.34     1975.27       17.55 o   0.7553E-04
  -3   6   1        0.87        7.50        1.29 o   0.1156E+00
  -2   6   1     2248.72     1990.74       15.70 o   0.7166E-04
  -1   6   1      209.30      218.00        4.81 o   0.2256E-02
   0   6   1      216.33      214.75        5.09 o   0.2231E-02
   1   6   1        1.71        1.77        1.79 o   0.1739E+00
   2   6   1        3.88        2.18        1.91 o   0.1302E+00
   3   6   1      460.88      454.40        8.46 o   0.8045E-03
   4   6   1      460.66      471.20        6.13 o   0.7991E-03
   5   6   1      176.76      207.57        4.12 o   0.2520E-02
   6   6   1       34.39       24.54        2.24 o   0.2167E-01
   7   6   1        1.90        0.60        2.12 o   0.1665E+00
   8   6   1      147.04      132.28        4.53 o   0.3771E-02
   9   6   1      148.78      139.74        3.10 o   0.3799E-02
  10   6   1       29.38       14.94        1.62 o   0.3113E-01
 -15   7   1       15.72       18.38        1.49 o   0.3586E-01
 -14   7   1        1.01        0.66        0.72 o   0.6179E+00
 -13   7   1       98.73      112.44        2.35 o   0.5292E-02
 -12   7   1       36.93       41.40        2.06 o   0.1537E-01
 -11   7   1      918.06      861.08       10.07 o   0.3037E-03
 -10   7   1      598.80      655.98        8.20 o   0.5038E-03
  -9   7   1      242.35      241.03        4.93 o   0.1932E-02
  -8   7   1        9.85        9.98        1.37 o   0.6277E-01
  -7   7   1      475.46      405.29       10.12 o   0.8541E-03
  -6   7   1      131.07      115.26        4.18 o   0.4436E-02
  -5   7   1       38.37       45.46        2.87 o   0.1358E-01
  -4   7   1     2048.90     2106.25       21.00 o   0.6977E-04
  -3   7   1     2352.11     2098.93       19.20 o   0.6479E-04
  -2   7   1     1047.65      938.55       12.61 o   0.2540E-03
  -1   7   1      587.77      558.46        9.55 o   0.5923E-03
   0   7   1      204.21      205.55        5.53 o   0.2340E-02
   1   7   1      458.86      446.53        9.36 o   0.8097E-03
   2   7   1        1.59        1.61        1.53 o   0.2175E+00
   3   7   1       45.58       45.25        2.45 o   0.1323E-01
   4   7   1      186.03      189.74        4.33 o   0.2642E-02
   5   7   1       43.65       36.12        2.41 o   0.1532E-01
   6   7   1      451.14      475.76        7.90 o   0.7827E-03
   7   7   1      316.26      310.60        6.91 o   0.1359E-02
   8   7   1      562.23      535.73        6.15 o   0.6412E-03
   9   7   1       90.74       92.36        2.42 o   0.6303E-02
 -15   8   1      169.94      192.93        4.24 o   0.2732E-02
 -14   8   1      299.98      266.10        4.57 o   0.1644E-02
 -13   8   1      407.45      421.56        5.27 o   0.9513E-03
 -12   8   1      750.35      703.89        9.84 o   0.4138E-03
 -11   8   1      165.32      166.47        4.35 o   0.3048E-02
 -10   8   1       15.59       19.44        1.56 o   0.3397E-01
  -9   8   1      124.54      120.00        3.62 o   0.4501E-02
  -8   8   1      279.25      236.55        4.72 o   0.1873E-02
  -7   8   1      769.45      715.72        9.93 o   0.4013E-03
  -6   8   1        1.44        2.92        1.97 o   0.1377E+00
  -5   8   1        1.92        2.48        1.98 o   0.1408E+00
  -4   8   1      584.10      451.21       11.65 o   0.6919E-03
  -3   8   1        9.44       10.25        2.19 o   0.5095E-01
  -2   8   1      298.04      264.92        6.78 o   0.1584E-02
  -1   8   1      308.47      311.10        6.90 o   0.1366E-02
   0   8   1      215.55      242.13        5.51 o   0.2004E-02
   1   8   1      595.21      572.63        8.60 o   0.5764E-03
   2   8   1        0.76        0.13        2.04 o   0.2327E+00
   3   8   1      239.89      237.83        5.48 o   0.1946E-02
   4   8   1      113.26      119.03        4.27 o   0.4557E-02
   5   8   1       11.54        6.32        2.20 o   0.6006E-01
   6   8   1       31.59       29.21        2.11 o   0.2016E-01
   7   8   1      266.53      259.98        4.66 o   0.1755E-02
   8   8   1      176.53      172.26        3.85 o   0.2985E-02
 -15   9   1       57.74       71.45        2.33 o   0.8965E-02
 -14   9   1       46.46       49.23        1.46 o   0.1309E-01
 -13   9   1      201.29      221.27        3.50 o   0.2306E-02
 -12   9   1       53.24       51.66        2.25 o   0.1154E-01
 -11   9   1       76.33       85.89        3.10 o   0.6981E-02
 -10   9   1      117.69      113.38        3.90 o   0.4683E-02
  -9   9   1       23.34       27.48        1.98 o   0.2328E-01
  -8   9   1      473.35      476.51        7.58 o   0.7672E-03
  -7   9   1      153.20      132.84        4.18 o   0.3783E-02
  -6   9   1      136.92      137.02        3.60 o   0.3932E-02
  -5   9   1        5.70       11.18        1.71 o   0.6088E-01
  -4   9   1       26.86       25.55        2.39 o   0.2252E-01
  -3   9   1      322.22      328.39        5.86 o   0.1308E-02
  -2   9   1      460.62      425.41        6.91 o   0.8722E-03
  -1   9   1       29.33       28.32        2.77 o   0.1965E-01
   0   9   1        7.31        5.45        2.29 o   0.7142E-01
   1   9   1       69.22       64.70        3.60 o   0.8460E-02
   2   9   1       75.40       67.37        3.80 o   0.7930E-02
   3   9   1      886.73      906.58       12.91 o   0.2858E-03
   4   9   1       19.71       22.79        2.47 o   0.2597E-01
   5   9   1        0.01        0.47        2.45 o   0.1555E+00
   6   9   1      340.98      318.64        5.75 o   0.1304E-02
   7   9   1      316.84      362.79        5.38 o   0.1215E-02
 -15  10   1      109.30       83.98        3.51 o   0.6034E-02
 -14  10   1      104.69      113.14        2.03 o   0.5231E-02
 -13  10   1       22.02       22.54        1.24 o   0.2878E-01
 -12  10   1       71.11       72.60        2.49 o   0.8193E-02
 -11  10   1        8.19        0.76        1.24 o   0.1559E+00
 -10  10   1      404.68      396.11        6.68 o   0.9866E-03
  -9  10   1      240.47      262.14        5.58 o   0.1784E-02
  -8  10   1      217.74      222.77        5.22 o   0.2152E-02
  -7  10   1      117.12      122.68        4.07 o   0.4448E-02
  -6  10   1      867.77      850.26        8.86 o   0.3182E-03
  -5  10   1       60.00       58.37        2.84 o   0.1002E-01
  -4  10   1       86.73       94.14        3.84 o   0.6034E-02
  -3  10   1      478.50      476.29        7.55 o   0.7673E-03
  -2  10   1       14.39       13.37        2.18 o   0.3998E-01
  -1  10   1        7.35        6.62        2.52 o   0.6177E-01
   0  10   1      371.02      385.80        7.93 o   0.1032E-02
   1  10   1       70.64       73.81        4.18 o   0.7473E-02
   2  10   1      259.49      251.22        6.90 o   0.1746E-02
   3  10   1       10.37        5.12        2.39 o   0.6416E-01
   4  10   1     1380.73     1375.86       14.10 o   0.1449E-03
   5  10   1      437.88      423.36        6.45 o   0.8970E-03
   6  10   1      242.85      239.28        4.56 o   0.1967E-02
 -14  11   1       -0.87        0.07        0.71 o   0.1015E+01
 -13  11   1       25.38       31.85        1.22 o   0.2180E-01
 -12  11   1      274.99      222.56        4.17 o   0.1975E-02
 -11  11   1       71.04       61.68        2.45 o   0.9038E-02
 -10  11   1        4.93       10.45        1.18 o   0.7058E-01
  -9  11   1       77.90       79.66        2.89 o   0.7275E-02
  -8  11   1       92.87      105.33        3.10 o   0.5577E-02
  -7  11   1      566.12      618.20        7.60 o   0.5453E-03
  -6  11   1       30.52       28.51        1.82 o   0.2088E-01
  -5  11   1       28.78       30.38        2.33 o   0.2003E-01
  -4  11   1        1.11        5.84        2.20 o   0.9625E-01
  -3  11   1        1.49        1.90        2.12 o   0.1387E+00
  -2  11   1       16.77       18.44        2.19 o   0.3266E-01
  -1  11   1      267.45      287.25        6.66 o   0.1559E-02
   0  11   1        1.98        2.09        2.54 o   0.1068E+00
   1  11   1      430.74      447.45        7.62 o   0.8531E-03
   2  11   1      346.61      346.29        6.66 o   0.1195E-02
   3  11   1        3.98        2.64        1.55 o   0.1473E+00
   4  11   1        5.81        5.41        1.25 o   0.1058E+00
   5  11   1        0.69        1.76        0.90 o   0.3766E+00
 -14  12   1       19.87       21.58        1.15 o   0.3082E-01
 -13  12   1      109.80      118.01        2.30 o   0.4949E-02
 -12  12   1       25.98       15.15        1.42 o   0.3305E-01
 -11  12   1       31.57       36.32        1.69 o   0.1826E-01
 -10  12   1       26.19       21.67        1.78 o   0.2634E-01
  -9  12   1       72.81       77.48        2.71 o   0.7728E-02
  -8  12   1       25.72       27.52        1.67 o   0.2316E-01
  -7  12   1      203.39      184.67        4.51 o   0.2599E-02
  -6  12   1        0.77        0.20        1.21 o   0.4917E+00
  -5  12   1       64.16       75.73        2.97 o   0.8158E-02
  -4  12   1       42.07       59.39        3.09 o   0.1082E-01
  -3  12   1      178.87      205.26        5.28 o   0.2479E-02
  -2  12   1       33.37       32.33        2.86 o   0.1759E-01
  -1  12   1       48.77       44.26        3.20 o   0.1239E-01
   0  12   1      550.97      582.51        9.67 o   0.5798E-03
   1  12   1      201.65      189.47        5.66 o   0.2495E-02
   2  12   1       71.57       83.74        2.44 o   0.7478E-02
   3  12   1       22.01       21.05        1.40 o   0.3016E-01
   4  12   1        1.24        0.01        1.33 o   0.4247E+00
 -13  13   1       37.50       35.68        1.47 o   0.1744E-01
 -12  13   1        6.27       15.89        0.81 o   0.5284E-01
 -11  13   1       14.25        6.59        1.05 o   0.6748E-01
 -10  13   1        3.94        1.99        1.02 o   0.2049E+00
  -9  13   1       19.19       24.83        1.48 o   0.2688E-01
  -8  13   1       10.04       16.39        1.36 o   0.4472E-01
  -7  13   1      148.02      157.37        4.00 o   0.3413E-02
  -6  13   1      124.79      140.52        4.49 o   0.3871E-02
  -5  13   1       82.28       97.22        3.23 o   0.6069E-02
  -4  13   1      398.07      386.41        7.98 o   0.1000E-02
  -3  13   1      173.98      190.31        5.83 o   0.2602E-02
  -2  13   1       16.96       20.19        1.94 o   0.3157E-01
  -1  13   1       34.07       24.12        2.83 o   0.2023E-01
   0  13   1       28.34       28.42        1.81 o   0.2176E-01
   1  13   1       53.78       71.86        2.11 o   0.9161E-02
   2  13   1      140.90      127.02        4.52 o   0.3951E-02
   3  13   1       50.62       57.07        2.55 o   0.1079E-01
 -12  14   1        5.95        3.40        0.69 o   0.1520E+00
 -11  14   1       19.60       17.13        0.98 o   0.3665E-01
 -10  14   1       45.59       46.16        1.70 o   0.1354E-01
  -9  14   1       40.27       39.17        1.69 o   0.1578E-01
  -8  14   1        5.44        1.01        0.83 o   0.2248E+00
  -7  14   1       58.93       49.14        2.25 o   0.1140E-01
  -6  14   1        1.07        1.48        1.01 o   0.3262E+00
  -5  14   1       -0.44        0.25        1.15 o   0.6670E+00
  -4  14   1      192.48      228.89        4.24 o   0.2264E-02
  -3  14   1      589.12      600.82        7.65 o   0.5569E-03
  -2  14   1      314.41      307.90        5.18 o   0.1404E-02
  -1  14   1      218.23      200.80        4.04 o   0.2403E-02
   0  14   1        2.69        0.00        1.12 o   0.3947E+00
   1  14   1        3.76        0.83        0.95 o   0.2860E+00
 -11  15   1       73.09       52.15        2.89 o   0.9775E-02
 -10  15   1       81.88      115.45        1.75 o   0.5668E-02
  -9  15   1       11.85       19.34        1.41 o   0.3755E-01
  -8  15   1       17.28        6.60        1.73 o   0.5553E-01
  -7  15   1       50.31       45.63        1.85 o   0.1321E-01
  -6  15   1        0.53        3.90        0.79 o   0.2231E+00
  -5  15   1        3.32        3.07        1.08 o   0.1776E+00
  -4  15   1        4.83       12.20        1.11 o   0.6713E-01
  -3  15   1      389.71      364.25        9.39 o   0.1030E-02
  -2  15   1      142.03      158.98        4.02 o   0.3399E-02
  -1  15   1       26.12       25.17        1.64 o   0.2447E-01
  -8  16   1        5.81        6.76        0.86 o   0.1007E+00
  -7  16   1        9.12        9.92        1.06 o   0.6580E-01
  -6  16   1       60.61       44.16        1.93 o   0.1231E-01
  -5  16   1       38.35       31.48        1.82 o   0.1859E-01
   5 -16   2        9.08       15.56        1.69 o   0.4464E-01
   6 -16   2        9.19        5.46        1.08 o   0.8988E-01
   7 -16   2        2.08        1.39        0.94 o   0.3272E+00
   8 -16   2       65.60       89.92        3.87 o   0.6833E-02
   1 -15   2        2.36        1.46        1.08 o   0.2696E+00
   2 -15   2        4.32        4.80        1.33 o   0.1183E+00
   3 -15   2        2.41        0.02        1.33 o   0.3416E+00
   4 -15   2       79.61       60.72        2.69 o   0.8728E-02
   5 -15   2      156.36      138.46        3.72 o   0.3668E-02
   6 -15   2       36.53       38.29        2.70 o   0.1542E-01
   7 -15   2        1.45        0.43        1.30 o   0.3675E+00
   8 -15   2       31.77       28.51        1.49 o   0.2132E-01
   9 -15   2       41.38       35.10        1.56 o   0.1699E-01
  10 -15   2        7.10       11.53        0.82 o   0.6730E-01
  -1 -14   2        7.75        7.82        1.20 o   0.7985E-01
   0 -14   2      123.00      142.21        3.83 o   0.3914E-02
   1 -14   2        1.31        0.33        1.41 o   0.3405E+00
   2 -14   2        7.05        7.89        1.78 o   0.6911E-01
   3 -14   2        0.17        1.00        1.14 o   0.4492E+00
   4 -14   2        6.53        1.48        1.53 o   0.1398E+00
   5 -14   2       13.21       11.78        2.25 o   0.4309E-01
   6 -14   2        1.71        2.03        1.04 o   0.2638E+00
   7 -14   2       86.81       80.78        3.07 o   0.6831E-02
   8 -14   2       82.43       70.83        2.47 o   0.7821E-02
   9 -14   2       66.55       55.86        2.34 o   0.1003E-01
  10 -14   2       36.38       27.51        1.63 o   0.2025E-01
  11 -14   2       19.05       13.65        1.21 o   0.4046E-01
  12 -14   2       32.04       17.88        1.42 o   0.2762E-01
  -3 -13   2        6.22        8.34        1.16 o   0.8128E-01
  -2 -13   2        9.72        6.76        1.57 o   0.7288E-01
  -1 -13   2       24.76       25.91        2.34 o   0.2282E-01
   0 -13   2      295.85      257.53        8.59 o   0.1549E-02
   1 -13   2       27.30       28.45        2.68 o   0.2051E-01
   2 -13   2       34.41       41.54        3.78 o   0.1350E-01
   3 -13   2       20.81       25.84        3.24 o   0.2188E-01
   4 -13   2       37.54       31.33        4.29 o   0.1459E-01
   5 -13   2        4.23        1.66        1.45 o   0.1675E+00
   6 -13   2       16.92        6.26        2.35 o   0.4981E-01
   7 -13   2       75.49       61.54        4.10 o   0.8124E-02
   8 -13   2      117.16      120.14        4.71 o   0.4437E-02
   9 -13   2       11.12       14.58        1.54 o   0.4636E-01
  10 -13   2       14.04       11.81        1.21 o   0.5079E-01
  11 -13   2       10.27        2.01        0.95 o   0.1251E+00
  12 -13   2        5.85        5.62        1.04 o   0.1058E+00
  13 -13   2       56.68       49.51        1.81 o   0.1194E-01
  -4 -12   2      124.76      127.32        3.97 o   0.4226E-02
  -3 -12   2      142.94      130.41        4.80 o   0.3841E-02
  -2 -12   2       54.56       50.96        3.89 o   0.1032E-01
  -1 -12   2       36.19       55.30        4.06 o   0.1099E-01
   0 -12   2      114.88      118.87        5.21 o   0.4386E-02
   1 -12   2      642.78      727.77       11.89 o   0.4214E-03
   2 -12   2      102.39      104.55        5.00 o   0.5030E-02
   3 -12   2        4.02        4.36        2.36 o   0.8917E-01
   4 -12   2      307.72      336.59        6.62 o   0.1292E-02
   5 -12   2       10.59       10.11        2.23 o   0.4859E-01
   6 -12   2       56.72       67.15        3.25 o   0.8867E-02
   7 -12   2       11.93       11.96        1.85 o   0.4828E-01
   8 -12   2       87.40      126.09        3.74 o   0.4833E-02
   9 -12   2       97.57       96.23        3.55 o   0.5738E-02
  10 -12   2      211.09      225.97        4.98 o   0.2151E-02
  11 -12   2      263.56      272.52        3.90 o   0.1717E-02
  12 -12   2        3.85       16.70        1.05 o   0.5373E-01
  13 -12   2        3.20        5.88        0.75 o   0.1247E+00
  -6 -11   2        2.61        1.44        1.38 o   0.2211E+00
  -5 -11   2       87.54       83.23        2.48 o   0.6911E-02
  -4 -11   2       78.69       69.54        2.78 o   0.7951E-02
  -3 -11   2      166.97      187.20        6.02 o   0.2671E-02
  -2 -11   2      752.24      775.93       16.05 o   0.3528E-03
  -1 -11   2      315.93      337.28       10.80 o   0.1169E-02
   0 -11   2      384.98      396.95        9.25 o   0.9633E-03
   1 -11   2       39.81       68.19        3.55 o   0.9736E-02
   2 -11   2     1034.77     1074.80       14.02 o   0.2202E-03
   3 -11   2       16.98       19.26        2.54 o   0.2982E-01
   4 -11   2       49.87       43.99        2.67 o   0.1276E-01
   5 -11   2      184.48      195.91        5.36 o   0.2517E-02
   6 -11   2      110.64      140.48        4.11 o   0.4066E-02
   7 -11   2      260.13      267.29        6.03 o   0.1708E-02
   8 -11   2       32.63       20.31        2.25 o   0.2364E-01
   9 -11   2        0.06        1.74        1.44 o   0.2761E+00
  10 -11   2       38.68       47.03        2.61 o   0.1349E-01
  11 -11   2      182.11      197.27        3.55 o   0.2633E-02
  12 -11   2       70.30       98.57        2.36 o   0.6596E-02
  13 -11   2       61.71       61.01        2.10 o   0.9901E-02
  14 -11   2       55.04       52.43        1.88 o   0.1160E-01
  -7 -10   2      138.60      137.93        3.49 o   0.3886E-02
  -6 -10   2      203.83      194.21        4.22 o   0.2520E-02
  -5 -10   2      243.11      232.80        5.17 o   0.1986E-02
  -4 -10   2       58.72       63.50        4.13 o   0.8778E-02
  -3 -10   2      225.44      223.27        7.01 o   0.2029E-02
  -2 -10   2      249.78      281.81        7.45 o   0.1602E-02
  -1 -10   2      218.52      215.01        6.81 o   0.2122E-02
   0 -10   2       68.54       69.98        3.72 o   0.7969E-02
   1 -10   2        8.40        6.57        2.06 o   0.6813E-01
   2 -10   2        3.03        4.93        2.06 o   0.9610E-01
   3 -10   2      158.05      152.95        4.11 o   0.3379E-02
   4 -10   2      348.84      313.32        5.85 o   0.1318E-02
   5 -10   2      345.24      345.42        7.04 o   0.1186E-02
   6 -10   2        0.22        0.22        1.55 o   0.3816E+00
   7 -10   2       29.96       27.84        2.22 o   0.2080E-01
   8 -10   2       11.35       11.85        1.75 o   0.5049E-01
   9 -10   2      131.81      140.63        4.14 o   0.3812E-02
  10 -10   2      171.64      143.23        4.26 o   0.3377E-02
  11 -10   2       57.01       64.82        2.81 o   0.9327E-02
  12 -10   2       51.84       64.70        2.34 o   0.9893E-02
  13 -10   2       19.55       19.30        1.41 o   0.3279E-01
  14 -10   2       31.06       34.75        1.62 o   0.1890E-01
  -8  -9   2      244.32      231.69        5.85 o   0.1962E-02
  -7  -9   2      151.20      137.55        3.71 o   0.3713E-02
  -6  -9   2       55.80       64.98        2.81 o   0.9559E-02
  -5  -9   2       13.87       17.79        2.73 o   0.3156E-01
  -4  -9   2      154.98      159.44        5.96 o   0.3116E-02
  -3  -9   2       43.80       48.05        3.59 o   0.1190E-01
  -2  -9   2     1007.65     1082.62       12.97 o   0.2230E-03
  -1  -9   2      210.68      220.54        5.81 o   0.2166E-02
   0  -9   2        7.76        5.05        2.14 o   0.7525E-01
   1  -9   2       40.13       41.37        2.81 o   0.1427E-01
   2  -9   2      159.04      163.78        4.30 o   0.3141E-02
   3  -9   2      142.77      132.35        4.92 o   0.3739E-02
   4  -9   2      296.99      288.31        5.16 o   0.1534E-02
   5  -9   2      741.97      748.42       10.05 o   0.3910E-03
   6  -9   2       67.22       65.17        2.86 o   0.8831E-02
   7  -9   2       20.15       14.52        1.89 o   0.3604E-01
   8  -9   2       74.09       59.42        2.64 o   0.9291E-02
   9  -9   2        7.45       11.97        1.62 o   0.5754E-01
  10  -9   2       85.30      106.41        3.09 o   0.5677E-02
  11  -9   2       16.67       10.84        1.77 o   0.4568E-01
  12  -9   2       62.04       64.81        2.77 o   0.9116E-02
  13  -9   2      131.43      163.68        3.32 o   0.3500E-02
  14  -9   2        2.29        0.56        0.95 o   0.3809E+00
  -9  -8   2       51.99       46.04        3.44 o   0.1158E-01
  -8  -8   2      112.71      113.73        2.67 o   0.4987E-02
  -7  -8   2       39.39       30.51        1.76 o   0.1848E-01
  -6  -8   2      291.43      285.36        6.10 o   0.1531E-02
  -5  -8   2        5.24        0.40        2.45 o   0.1124E+00
  -4  -8   2       82.09       91.79        4.09 o   0.6151E-02
  -3  -8   2      231.32      229.84        5.85 o   0.2015E-02
  -2  -8   2       59.44       66.85        2.93 o   0.8991E-02
  -1  -8   2     1145.20     1117.65       11.46 o   0.2031E-03
   0  -8   2      150.65      177.48        5.80 o   0.2874E-02
   1  -8   2       26.56       33.48        2.79 o   0.1791E-01
   2  -8   2       28.43       29.14        3.19 o   0.1850E-01
   3  -8   2       92.47       82.04        5.68 o   0.5738E-02
   4  -8   2      147.70      127.35        7.38 o   0.3447E-02
   5  -8   2      214.16      199.14        9.84 o   0.2028E-02
   6  -8   2       -0.24        0.62        1.73 o   0.2863E+00
   7  -8   2      675.82      704.71        9.03 o   0.4384E-03
   8  -8   2      615.73      627.95        6.90 o   0.5211E-03
   9  -8   2       63.41       63.36        2.65 o   0.9263E-02
  10  -8   2        8.46        7.24        1.72 o   0.7202E-01
  11  -8   2       25.96       21.88        2.08 o   0.2571E-01
  12  -8   2      169.68      133.33        4.47 o   0.3584E-02
  13  -8   2       17.22       20.78        1.78 o   0.3168E-01
  14  -8   2      149.60      152.44        3.74 o   0.3493E-02
  15  -8   2        9.36        7.52        1.42 o   0.7150E-01
 -10  -7   2       13.45       10.73        1.92 o   0.4764E-01
  -9  -7   2        3.57        5.10        0.94 o   0.1359E+00
  -8  -7   2      355.06      359.18        4.92 o   0.1171E-02
  -7  -7   2        3.36        1.85        1.92 o   0.1448E+00
  -6  -7   2      207.36      216.87        5.80 o   0.2198E-02
  -5  -7   2      390.54      362.58        6.66 o   0.1086E-02
  -4  -7   2       79.73       84.65        3.57 o   0.6755E-02
  -3  -7   2      121.36      117.22        3.89 o   0.4562E-02
  -2  -7   2      163.18      157.76        4.81 o   0.3220E-02
  -1  -7   2     1042.22      985.98       14.89 o   0.2408E-03
   0  -7   2        4.83        0.86        1.88 o   0.1501E+00
   1  -7   2      149.67      168.82        4.84 o   0.3136E-02
   2  -7   2        2.54        0.50        1.85 o   0.1915E+00
   3  -7   2      784.64      755.55       18.05 o   0.3460E-03
   4  -7   2      523.27      555.96       12.52 o   0.6005E-03
   5  -7   2      358.83      330.10       11.71 o   0.1097E-02
   6  -7   2      224.16      279.95        7.38 o   0.1675E-02
   7  -7   2     1046.57     1001.07       13.71 o   0.2380E-03
   8  -7   2        6.78        0.67        2.04 o   0.1267E+00
   9  -7   2       50.95       44.61        3.06 o   0.1232E-01
  10  -7   2      173.85      148.14        4.43 o   0.3288E-02
  11  -7   2       27.49       37.65        1.74 o   0.1827E-01
  12  -7   2      808.33      745.95       11.27 o   0.3733E-03
  13  -7   2      165.06      172.18        3.74 o   0.3032E-02
  14  -7   2       37.70       41.88        1.48 o   0.1550E-01
  15  -7   2       35.53       44.27        3.26 o   0.1358E-01
 -10  -6   2        3.28        0.60        1.12 o   0.2960E+00
  -9  -6   2       81.50       79.57        2.54 o   0.7323E-02
  -8  -6   2       24.50       17.13        2.38 o   0.2867E-01
  -7  -6   2        2.31        3.42        2.02 o   0.1197E+00
  -6  -6   2      629.28      667.57        9.03 o   0.4774E-03
  -5  -6   2      229.47      238.83        4.51 o   0.2008E-02
  -4  -6   2      290.88      303.33        4.61 o   0.1490E-02
  -3  -6   2     1076.92     1055.24       15.45 o   0.2172E-03
  -2  -6   2       31.02       30.46        2.56 o   0.1891E-01
  -1  -6   2       46.80       30.37        2.67 o   0.1599E-01
   0  -6   2      866.95      774.04       11.21 o   0.3449E-03
   1  -6   2     1997.00     1734.27       17.79 o   0.8943E-04
   2  -6   2      359.45      357.46        5.86 o   0.1160E-02
   3  -6   2     1788.84     1874.34       30.66 o   0.8256E-04
   4  -6   2     1674.43     1549.31       27.49 o   0.1073E-03
   5  -6   2      617.45      602.14       11.42 o   0.5211E-03
   6  -6   2      657.36      627.19       11.15 o   0.4860E-03
   7  -6   2     1161.42     1142.09       16.58 o   0.1914E-03
   8  -6   2      572.54      575.42       11.04 o   0.5675E-03
   9  -6   2      634.72      667.62        8.68 o   0.4766E-03
  10  -6   2       15.21       12.96        1.56 o   0.4378E-01
  11  -6   2       32.31       30.05        2.14 o   0.1968E-01
  12  -6   2       36.99       37.14        2.42 o   0.1621E-01
  13  -6   2      133.24      116.91        3.42 o   0.4472E-02
  14  -6   2      130.78      143.97        2.53 o   0.3945E-02
  15  -6   2        2.93        1.94        1.59 o   0.1724E+00
 -11  -5   2       58.84       49.29        2.01 o   0.1169E-01
 -10  -5   2      124.32      113.29        2.98 o   0.4706E-02
  -9  -5   2      400.04      371.96        6.00 o   0.1061E-02
  -8  -5   2       14.26       12.77        1.90 o   0.4352E-01
  -7  -5   2       95.60       91.99        3.35 o   0.6038E-02
  -6  -5   2      165.32      172.29        3.97 o   0.3009E-02
  -5  -5   2       69.78       73.45        2.46 o   0.8185E-02
  -4  -5   2      177.46      193.59        5.61 o   0.2551E-02
  -3  -5   2     1459.16     1376.58       17.41 o   0.1378E-03
  -2  -5   2      806.64      711.77       11.29 o   0.3901E-03
  -1  -5   2      151.90      184.03        4.13 o   0.2936E-02
   0  -5   2    10167.43     9896.80       56.07 o   0.3748E-05
   1  -5   2      921.14      893.23        9.54 o   0.2936E-03
   2  -5   2       62.59       96.05        2.35 o   0.6946E-02
   3  -5   2      293.98      229.43       12.87 o   0.1484E-02
   4  -5   2       19.87       17.53        2.02 o   0.3259E-01
   5  -5   2       70.44       44.56        3.11 o   0.1095E-01
   6  -5   2      185.81      173.77        5.50 o   0.2722E-02
   7  -5   2     1179.86     1234.52       20.11 o   0.1711E-03
   8  -5   2     1496.07     1367.28       15.63 o   0.1392E-03
   9  -5   2      451.13      454.59        7.03 o   0.8275E-03
  10  -5   2      536.45      534.12        8.06 o   0.6443E-03
  11  -5   2       51.70       61.20        2.63 o   0.1027E-01
  12  -5   2      116.03      101.61        3.96 o   0.5113E-02
  13  -5   2       16.37       11.70        1.51 o   0.4503E-01
  14  -5   2       57.10       59.37        1.82 o   0.1045E-01
 -12  -4   2      145.64      146.97        3.35 o   0.3682E-02
 -11  -4   2       50.45       42.85        2.27 o   0.1339E-01
 -10  -4   2       88.87       98.21        2.83 o   0.6014E-02
  -9  -4   2        7.89        7.91        2.00 o   0.6603E-01
  -8  -4   2      205.72      218.86        5.01 o   0.2232E-02
  -7  -4   2      111.38      102.22        3.18 o   0.5296E-02
  -6  -4   2        7.66        5.84        1.40 o   0.8722E-01
  -5  -4   2      576.65      606.65        9.84 o   0.5420E-03
  -4  -4   2      171.10      198.18        5.32 o   0.2561E-02
  -3  -4   2     2287.58     2116.34       19.75 o   0.6533E-04
  -2  -4   2     1900.90     1846.31       15.27 o   0.8655E-04
  -1  -4   2     1449.25     1540.55       12.77 o   0.1244E-03
   0  -4   2    12256.71    13248.56       76.56 o   0.2252E-05
   1  -4   2    11616.22    10824.99       85.00 o   0.3033E-05
   2  -4   2      577.05      647.96       12.12 o   0.4944E-03
   3  -4   2      281.93      316.46        6.54 o   0.1393E-02
   4  -4   2     1072.47     1090.83       11.30 o   0.2179E-03
   5  -4   2      215.65      213.66        4.95 o   0.2239E-02
   6  -4   2       84.04       58.11        3.39 o   0.8477E-02
   7  -4   2     1673.61     1513.82       24.59 o   0.1117E-03
   8  -4   2        9.39       13.97        2.02 o   0.4427E-01
   9  -4   2      602.56      613.91        8.31 o   0.5366E-03
  10  -4   2      390.76      386.96        6.88 o   0.1029E-02
  11  -4   2      270.27      265.80        5.79 o   0.1687E-02
  12  -4   2      320.19      337.08        6.42 o   0.1269E-02
  13  -4   2        9.76       15.07        1.29 o   0.4776E-01
  14  -4   2        4.16        4.04        0.86 o   0.1495E+00
 -12  -3   2       88.46       83.06        2.49 o   0.6873E-02
 -11  -3   2       87.71       84.57        2.26 o   0.6892E-02
 -10  -3   2        3.50        1.66        1.08 o   0.2237E+00
  -9  -3   2        1.35        0.45        1.36 o   0.3414E+00
  -8  -3   2       70.73       78.77        2.63 o   0.7670E-02
  -7  -3   2       -0.19        0.65        1.28 o   0.4437E+00
  -6  -3   2     1055.56      945.94       13.27 o   0.2501E-03
  -5  -3   2      741.16      732.21        9.41 o   0.4028E-03
  -4  -3   2        2.65        0.62        1.05 o   0.3372E+00
  -3  -3   2       31.74       19.50        1.60 o   0.2647E-01
  -2  -3   2     4668.10     5020.54       31.53 o   0.1465E-04
  -1  -3   2     9263.41     9534.71       58.81 o   0.4157E-05
   0  -3   2     1783.73     1837.61       15.74 o   0.8970E-04
   1  -3   2    24859.63    23571.92      223.26 o   0.6574E-06
   2  -3   2     3158.82     2989.42       26.30 o   0.3554E-04
   3  -3   2        5.85        4.97        1.21 o   0.1034E+00
   4  -3   2       74.45       63.44        2.51 o   0.8956E-02
   5  -3   2      277.07      343.17        5.33 o   0.1326E-02
   6  -3   2       48.32       51.38        3.10 o   0.1144E-01
   7  -3   2      135.63      130.79        4.95 o   0.3898E-02
   8  -3   2       37.72       55.94        3.33 o   0.1122E-01
   9  -3   2      318.33      332.28        5.19 o   0.1316E-02
  10  -3   2      724.35      758.12        8.58 o   0.3952E-03
  11  -3   2      195.77      174.16        4.36 o   0.2775E-02
  12  -3   2      492.89      499.65        6.96 o   0.7264E-03
  13  -3   2      317.91      322.76        5.25 o   0.1344E-02
  14  -3   2      123.56      116.73        2.90 o   0.4637E-02
 -13  -2   2       -0.59        0.09        0.90 o   0.8463E+00
 -12  -2   2      214.37      197.60        4.27 o   0.2427E-02
 -11  -2   2       53.03       47.31        1.80 o   0.1256E-01
 -10  -2   2        8.44        7.59        1.30 o   0.7640E-01
  -9  -2   2      292.17      278.51        5.32 o   0.1579E-02
  -8  -2   2       48.74       52.59        2.02 o   0.1192E-01
  -7  -2   2       26.25       19.76        1.67 o   0.2820E-01
  -6  -2   2      904.78      827.29       11.54 o   0.3168E-03
  -5  -2   2     3219.91     3209.37       20.12 o   0.3235E-04
  -4  -2   2     2238.42     2202.20       14.97 o   0.6369E-04
  -3  -2   2     1761.61     1998.63       13.29 o   0.8196E-04
  -2  -2   2       33.87       54.60        2.01 o   0.1260E-01
  -1  -2   2    15029.67    14807.48       97.05 o   0.1716E-05
   0  -2   2     3683.46     3739.67       32.05 o   0.2433E-04
   1  -2   2     3965.35     3923.29       45.87 o   0.2149E-04
   2  -2   2     2983.09     3202.08       24.58 o   0.3371E-04
   3  -2   2      152.03      140.43        3.70 o   0.3660E-02
   4  -2   2      462.80      398.85        6.34 o   0.9240E-03
   5  -2   2      128.26      111.01        3.66 o   0.4631E-02
   6  -2   2       21.87       37.79        1.81 o   0.1902E-01
   7  -2   2       77.32       97.12        3.57 o   0.6110E-02
   8  -2   2      263.67      271.95        5.19 o   0.1678E-02
   9  -2   2      109.71      111.86        3.19 o   0.4999E-02
  10  -2   2      101.72      105.38        3.24 o   0.5367E-02
  11  -2   2       27.01       40.96        1.92 o   0.1715E-01
  12  -2   2      102.42       95.35        3.09 o   0.5814E-02
  13  -2   2      268.81      295.29        3.97 o   0.1589E-02
  14  -2   2      311.15      301.02        4.50 o   0.1463E-02
 -13  -1   2      172.23      159.40        3.44 o   0.3176E-02
 -12  -1   2      419.30      413.03        5.15 o   0.9482E-03
 -11  -1   2        9.33        9.38        1.24 o   0.6535E-01
 -10  -1   2      501.12      509.13        6.83 o   0.7091E-03
  -9  -1   2      672.87      685.41        7.69 o   0.4541E-03
  -8  -1   2      741.16      789.77        7.28 o   0.3750E-03
  -7  -1   2      820.55      844.29       11.82 o   0.3244E-03
  -6  -1   2     3212.41     3190.48       22.75 o   0.3257E-04
  -5  -1   2     1115.94     1005.22        9.01 o   0.2345E-03
  -4  -1   2     1338.95     1324.36       10.25 o   0.1556E-03
  -3  -1   2       61.26       63.49        1.73 o   0.9826E-02
  -2  -1   2     9041.98     9763.94       73.55 o   0.4068E-05
  -1  -1   2     5693.11     5801.04       46.21 o   0.1070E-04
   0  -1   2     1571.53     1725.51       20.75 o   0.1015E-03
   1  -1   2      489.20      482.03        6.90 o   0.7578E-03
   2  -1   2     3958.68     4620.73       42.40 o   0.1767E-04
   3  -1   2     1257.06     1208.05       11.50 o   0.1784E-03
   4  -1   2      167.84      183.57        3.39 o   0.2903E-02
   5  -1   2     2657.12     2560.29       18.34 o   0.4781E-04
   6  -1   2     3686.27     3658.76       23.62 o   0.2532E-04
   7  -1   2       19.96        5.10        2.06 o   0.5227E-01
   8  -1   2       76.88       78.81        2.43 o   0.7538E-02
   9  -1   2      191.17      170.31        4.29 o   0.2851E-02
  10  -1   2      198.89      199.00        4.47 o   0.2476E-02
  11  -1   2       87.34      104.72        3.14 o   0.5706E-02
  12  -1   2       38.32       33.14        1.97 o   0.1762E-01
  13  -1   2      161.60      149.49        3.11 o   0.3462E-02
  14  -1   2       66.26       73.67        3.05 o   0.8035E-02
 -14   0   2       26.62       23.02        1.41 o   0.2613E-01
 -13   0   2       87.98       79.96        2.26 o   0.7115E-02
 -12   0   2        1.64        0.45        1.11 o   0.3970E+00
 -11   0   2       74.52       73.46        2.77 o   0.7866E-02
 -10   0   2      200.05      195.56        4.31 o   0.2531E-02
  -9   0   2        1.36        1.56        1.15 o   0.2857E+00
  -8   0   2       57.56       37.78        2.30 o   0.1363E-01
  -7   0   2       29.19       34.47        2.08 o   0.1836E-01
  -6   0   2      655.27      582.40        7.75 o   0.5423E-03
  -5   0   2     1286.05     1207.55       11.39 o   0.1761E-03
  -4   0   2      209.69      280.38        3.90 o   0.1838E-02
  -3   0   2    14130.16    15122.22       93.15 o   0.1729E-05
  -2   0   2     3512.08     3737.29       31.92 o   0.2517E-04
  -1   0   2     7658.70     7805.39       87.84 o   0.5923E-05
   0   0   2     1997.54     2119.26       13.27 o   0.7156E-04
   1   0   2      755.42      846.54       10.82 o   0.3382E-03
   2   0   2    11126.96    12098.10       90.49 o   0.2693E-05
   3   0   2      969.45     1062.89        8.83 o   0.2358E-03
   4   0   2       45.02       47.38        1.91 o   0.1310E-01
   5   0   2      115.48      135.49        2.81 o   0.4283E-02
   6   0   2      242.83      192.98        4.99 o   0.2320E-02
   7   0   2      541.19      527.01        8.81 o   0.6425E-03
   8   0   2      125.91      111.27        3.18 o   0.4794E-02
   9   0   2      241.03      250.84        4.26 o   0.1904E-02
  10   0   2      390.99      401.74        5.94 o   0.9994E-03
  11   0   2        6.72        3.73        1.56 o   0.1074E+00
  12   0   2       10.79        5.95        1.25 o   0.7988E-01
  13   0   2       24.70       22.11        1.24 o   0.2779E-01
 -14   1   2       69.21       52.61        2.01 o   0.1048E-01
 -13   1   2      408.64      392.15        5.27 o   0.1007E-02
 -12   1   2       41.91       44.97        1.97 o   0.1395E-01
 -11   1   2      587.63      565.50        7.12 o   0.5955E-03
 -10   1   2      679.88      664.33        7.57 o   0.4695E-03
  -9   1   2     1222.91     1161.88        9.83 o   0.1896E-03
  -8   1   2      208.97      230.84        4.19 o   0.2154E-02
  -7   1   2      610.30      522.85        8.41 o   0.6173E-03
  -6   1   2       30.95       24.07        1.64 o   0.2389E-01
  -5   1   2      734.13      746.16        8.43 o   0.3964E-03
  -4   1   2     3274.86     3569.29       21.03 o   0.2823E-04
  -3   1   2      444.29      508.47        8.01 o   0.7411E-03
  -2   1   2      122.83      135.30        5.42 o   0.3834E-02
  -1   1   2        8.42        9.50        1.75 o   0.6133E-01
   0   1   2     4075.46     4110.72       30.60 o   0.2051E-04
   1   1   2     5357.02     5833.21       52.89 o   0.1092E-04
   2   1   2    18541.92    19692.85       99.28 o   0.1032E-05
   3   1   2     4849.31     4894.73       27.20 o   0.1487E-04
   4   1   2     1113.27     1141.04        9.46 o   0.2032E-03
   5   1   2     4800.16     5272.04       27.20 o   0.1357E-04
   6   1   2     1115.24     1097.40       11.06 o   0.2107E-03
   7   1   2      273.73      260.18        4.41 o   0.1743E-02
   8   1   2       31.49       32.25        1.64 o   0.1970E-01
   9   1   2       59.71       60.57        2.18 o   0.1004E-01
  10   1   2      417.16      424.91        7.03 o   0.9115E-03
  11   1   2      980.17      991.98       11.01 o   0.2521E-03
  12   1   2        6.57       10.50        1.00 o   0.7213E-01
  13   1   2       73.28       70.15        2.05 o   0.8426E-02
 -14   2   2      291.61      292.30        4.44 o   0.1546E-02
 -13   2   2        8.82       12.09        1.00 o   0.5997E-01
 -12   2   2       74.77       74.71        2.66 o   0.7854E-02
 -11   2   2        2.15        0.77        1.16 o   0.3226E+00
 -10   2   2      573.18      620.40        6.87 o   0.5462E-03
  -9   2   2     2199.23     2196.88       13.68 o   0.6482E-04
  -8   2   2     1529.05     1523.36       16.81 o   0.1204E-03
  -7   2   2      167.33      205.35        4.71 o   0.2576E-02
  -6   2   2       53.03       44.43        2.30 o   0.1278E-01
  -5   2   2      963.03      939.16        8.06 o   0.2716E-03
  -4   2   2      267.46      237.70        3.87 o   0.1930E-02
  -3   2   2     5441.44     5508.57       49.25 o   0.1172E-04
  -2   2   2    10514.87    11205.86       85.72 o   0.3082E-05
  -1   2   2     7630.34     7602.66       90.64 o   0.6108E-05
   0   2   2     9116.44     9461.12       69.11 o   0.4217E-05
   1   2   2     1410.82     1529.53       20.86 o   0.1228E-03
   2   2   2     4725.44     5066.83       28.55 o   0.1442E-04
   3   2   2       55.41       50.34        1.79 o   0.1190E-01
   4   2   2     1006.20     1109.83        9.09 o   0.2211E-03
   5   2   2      762.64      758.33        8.47 o   0.3850E-03
   6   2   2      807.14      763.63       10.14 o   0.3666E-03
   7   2   2      588.81      562.00        5.99 o   0.5998E-03
   8   2   2     1050.90     1018.16        9.22 o   0.2378E-03
   9   2   2       30.77       27.66        1.62 o   0.2182E-01
  10   2   2      333.76      285.67        5.50 o   0.1453E-02
  11   2   2        2.33        0.96        1.14 o   0.2963E+00
  12   2   2       30.26       30.61        1.35 o   0.2077E-01
 -15   3   2      139.56      132.28        3.09 o   0.4029E-02
 -14   3   2       35.53       41.27        1.52 o   0.1595E-01
 -13   3   2        2.13        0.47        0.92 o   0.4410E+00
 -12   3   2      552.97      561.40        6.92 o   0.6134E-03
 -11   3   2     1449.33     1480.69       11.86 o   0.1307E-03
 -10   3   2      688.61      711.51        7.19 o   0.4354E-03
  -9   3   2       61.24       69.43        2.41 o   0.8801E-02
  -8   3   2        7.07        3.63        1.74 o   0.1003E+00
  -7   3   2      172.49      178.41        4.43 o   0.2875E-02
  -6   3   2      107.26       64.12        2.78 o   0.7389E-02
  -5   3   2     4889.16     4980.75       25.45 o   0.1448E-04
  -4   3   2      409.73      446.30        5.11 o   0.8870E-03
  -3   3   2     2820.51     2974.67       17.55 o   0.3884E-04
  -2   3   2      166.43      216.73        5.21 o   0.2396E-02
  -1   3   2      598.47      567.35        6.25 o   0.5885E-03
   0   3   2      359.76      442.58        5.52 o   0.9490E-03
   1   3   2     5390.22     5814.35       28.30 o   0.1119E-04
   2   3   2      523.63      503.41        6.25 o   0.7079E-03
   3   3   2        5.50        3.74        1.22 o   0.1266E+00
   4   3   2       49.66       38.40        2.27 o   0.1449E-01
   5   3   2        7.41        7.50        1.79 o   0.7423E-01
   6   3   2      259.74      259.60        4.05 o   0.1792E-02
   7   3   2      432.56      432.18        5.68 o   0.8899E-03
   8   3   2       28.45       36.08        1.83 o   0.1841E-01
   9   3   2        9.52       10.39        1.67 o   0.5781E-01
  10   3   2       77.67       62.09        2.57 o   0.8780E-02
  11   3   2      129.13      129.80        2.54 o   0.4252E-02
  12   3   2        7.41        9.92        1.23 o   0.6899E-01
 -15   4   2        0.89        4.23        0.81 o   0.1952E+00
 -14   4   2      180.73      170.16        3.35 o   0.2962E-02
 -13   4   2       46.03       47.28        2.11 o   0.1301E-01
 -12   4   2       49.21       56.05        2.45 o   0.1117E-01
 -11   4   2      654.03      722.00        7.85 o   0.4353E-03
 -10   4   2        0.68        0.28        1.20 o   0.5137E+00
  -9   4   2      102.29      107.95        2.79 o   0.5334E-02
  -8   4   2       20.97       13.12        2.31 o   0.3544E-01
  -7   4   2      536.03      526.92        9.06 o   0.6493E-03
  -6   4   2       99.62      101.10        2.74 o   0.5704E-02
  -5   4   2     2465.18     2447.91       15.70 o   0.5293E-04
  -4   4   2     1831.65     1836.73       13.04 o   0.8882E-04
  -3   4   2       99.64      115.14        3.25 o   0.5071E-02
  -2   4   2      403.82      448.38        5.09 o   0.8958E-03
  -1   4   2        8.84        4.94        1.19 o   0.9900E-01
   0   4   2      730.52      867.74        7.76 o   0.3387E-03
   1   4   2      184.64      203.98        4.02 o   0.2529E-02
   2   4   2      313.18      328.91        5.31 o   0.1324E-02
   3   4   2     2793.62     2871.66       21.62 o   0.4025E-04
   4   4   2      697.25      733.98        9.89 o   0.4090E-03
   5   4   2       92.11      104.23        2.91 o   0.5657E-02
   6   4   2      344.37      358.97        5.39 o   0.1176E-02
   7   4   2       70.42       82.76        2.70 o   0.7439E-02
   8   4   2      342.67      369.14        6.01 o   0.1143E-02
   9   4   2       26.40       20.78        2.16 o   0.2626E-01
  10   4   2       44.08       51.82        2.06 o   0.1250E-01
  11   4   2      246.67      253.29        3.58 o   0.1885E-02
 -15   5   2        3.42        3.64        0.80 o   0.1785E+00
 -14   5   2      186.53      184.33        3.47 o   0.2768E-02
 -13   5   2      270.23      267.55        5.07 o   0.1703E-02
 -12   5   2       98.04      103.17        3.06 o   0.5538E-02
 -11   5   2     1135.92     1175.85       10.60 o   0.1936E-03
 -10   5   2       43.59       47.66        2.11 o   0.1320E-01
  -9   5   2        5.01        5.10        1.14 o   0.1184E+00
  -8   5   2      139.04      146.86        5.05 o   0.3527E-02
  -7   5   2        5.87       12.65        1.45 o   0.5914E-01
  -6   5   2      270.07      274.81        5.15 o   0.1650E-02
  -5   5   2       58.43       82.32        2.33 o   0.7949E-02
  -4   5   2      155.50      131.86        3.37 o   0.3863E-02
  -3   5   2      497.24      454.54        6.03 o   0.8050E-03
  -2   5   2      956.57     1039.64        8.00 o   0.2451E-03
  -1   5   2     2253.80     2328.04       16.90 o   0.5924E-04
   0   5   2        3.24        1.88        1.42 o   0.1906E+00
   1   5   2      749.46      661.92        9.17 o   0.4438E-03
   2   5   2     1112.79     1230.39       13.56 o   0.1830E-03
   3   5   2       76.92       88.65        3.85 o   0.6451E-02
   4   5   2      182.46      174.17        4.87 o   0.2817E-02
   5   5   2       10.47        8.76        1.68 o   0.6075E-01
   6   5   2      108.72      107.84        3.73 o   0.5075E-02
   7   5   2      191.03      193.86        4.74 o   0.2545E-02
   8   5   2       68.30       59.93        3.28 o   0.9034E-02
   9   5   2       12.39       10.64        1.50 o   0.5373E-01
  10   5   2       19.44       17.49        1.20 o   0.3581E-01
 -15   6   2        2.12        1.28        0.77 o   0.3598E+00
 -14   6   2       26.83       22.59        1.47 o   0.2641E-01
 -13   6   2       50.06       52.96        2.02 o   0.1181E-01
 -12   6   2      188.43      209.38        4.11 o   0.2428E-02
 -11   6   2      494.47      476.71        6.75 o   0.7604E-03
 -10   6   2      103.13      125.25        3.03 o   0.4693E-02
  -9   6   2       72.03       78.36        2.20 o   0.7866E-02
  -8   6   2       70.53       88.62        2.79 o   0.6971E-02
  -7   6   2      114.10       95.06        3.96 o   0.5374E-02
  -6   6   2      548.36      512.45        8.06 o   0.6664E-03
  -5   6   2      330.00      330.83        6.05 o   0.1279E-02
  -4   6   2      410.59      488.67        6.30 o   0.8081E-03
  -3   6   2       10.89        7.83        1.40 o   0.6725E-01
  -2   6   2        6.30        0.76        1.51 o   0.1643E+00
  -1   6   2     1849.22     1694.92       16.19 o   0.9595E-04
   0   6   2     1044.29     1006.33       12.15 o   0.2383E-03
   1   6   2     1706.95     1676.65       16.05 o   0.1017E-03
   2   6   2     2199.96     2114.98       20.75 o   0.6704E-04
   3   6   2      212.94      240.06        4.43 o   0.2064E-02
   4   6   2      229.87      217.01        4.35 o   0.2205E-02
   5   6   2       27.31       17.22        2.13 o   0.2838E-01
   6   6   2       13.98       13.44        2.17 o   0.4089E-01
   7   6   2        2.48        1.63        1.66 o   0.1848E+00
   8   6   2       16.13       16.68        1.59 o   0.3714E-01
   9   6   2       44.89       40.44        1.74 o   0.1486E-01
  10   6   2        3.07        1.91        0.88 o   0.2420E+00
 -15   7   2       48.36       48.36        2.35 o   0.1249E-01
 -14   7   2       19.26       15.47        1.26 o   0.3813E-01
 -13   7   2        6.29        5.28        1.10 o   0.1073E+00
 -12   7   2      458.36      433.56        6.92 o   0.8553E-03
 -11   7   2      802.68      792.36        8.80 o   0.3573E-03
 -10   7   2      461.32      436.92        7.06 o   0.8467E-03
  -9   7   2      703.60      672.79        8.57 o   0.4537E-03
  -8   7   2     1736.18     1790.29       13.94 o   0.9418E-04
  -7   7   2      153.03      164.05        5.13 o   0.3113E-02
  -6   7   2      251.28      247.83        5.75 o   0.1842E-02
  -5   7   2        2.27        0.55        1.71 o   0.2197E+00
  -4   7   2      206.20      208.29        5.17 o   0.2291E-02
  -3   7   2      269.21      218.88        6.33 o   0.1946E-02
  -2   7   2     1518.29     1451.00       14.30 o   0.1291E-03
  -1   7   2      687.99      657.87        9.63 o   0.4621E-03
   0   7   2      177.59      182.01        5.49 o   0.2705E-02
   1   7   2       28.19       33.49        3.32 o   0.1695E-01
   2   7   2       11.36        7.43        1.98 o   0.5958E-01
   3   7   2      468.83      478.58        6.87 o   0.7701E-03
   4   7   2      301.15      274.43        5.37 o   0.1590E-02
   5   7   2       29.08       30.35        2.35 o   0.1974E-01
   6   7   2        1.44        0.64        1.64 o   0.2486E+00
   7   7   2        5.73        5.05        1.52 o   0.1016E+00
   8   7   2       81.60       73.62        2.52 o   0.7727E-02
   9   7   2       77.96       84.85        2.09 o   0.7203E-02
 -15   8   2      189.97      166.36        4.53 o   0.2903E-02
 -14   8   2      355.10      362.42        4.64 o   0.1163E-02
 -13   8   2      275.85      242.00        4.34 o   0.1852E-02
 -12   8   2      251.74      256.32        5.77 o   0.1802E-02
 -11   8   2      416.51      397.37        6.87 o   0.9737E-03
 -10   8   2       56.61       63.00        2.36 o   0.9890E-02
  -9   8   2        7.26        3.68        1.44 o   0.1089E+00
  -8   8   2       71.94       89.32        2.18 o   0.7063E-02
  -7   8   2       36.25       37.24        2.07 o   0.1689E-01
  -6   8   2      105.32       95.30        3.79 o   0.5533E-02
  -5   8   2      236.20      207.48        7.56 o   0.2063E-02
  -4   8   2        2.89        1.06        1.95 o   0.1603E+00
  -3   8   2        4.10        2.49        2.20 o   0.1094E+00
  -2   8   2      121.27       60.18        4.53 o   0.6633E-02
  -1   8   2        5.71        0.67        2.40 o   0.1094E+00
   0   8   2      308.64      288.82        6.73 o   0.1458E-02
   1   8   2        8.10        9.37        2.24 o   0.5531E-01
   2   8   2       10.10        3.11        2.33 o   0.7526E-01
   3   8   2      517.12      511.84        7.79 o   0.6827E-03
   4   8   2       40.90       36.22        2.90 o   0.1501E-01
   5   8   2       34.04       33.50        2.55 o   0.1719E-01
   6   8   2       31.97       38.43        2.23 o   0.1661E-01
   7   8   2       36.24       23.95        1.86 o   0.2181E-01
   8   8   2       14.04        9.06        1.53 o   0.5533E-01
 -15   9   2       10.78       16.37        1.22 o   0.4505E-01
 -14   9   2       15.89        9.80        0.99 o   0.5442E-01
 -13   9   2      193.49      200.27        3.46 o   0.2551E-02
 -12   9   2        9.73       11.22        1.58 o   0.5503E-01
 -11   9   2        0.09        0.37        1.31 o   0.4865E+00
 -10   9   2      235.12      270.85        5.48 o   0.1766E-02
  -9   9   2        3.15        2.29        1.37 o   0.1774E+00
  -8   9   2      155.74      144.42        3.47 o   0.3600E-02
  -7   9   2      146.41      141.24        4.21 o   0.3657E-02
  -6   9   2      205.28      204.31        4.38 o   0.2403E-02
  -5   9   2      925.88      906.33       10.26 o   0.2859E-03
  -4   9   2       57.13       41.08        2.93 o   0.1258E-01
  -3   9   2      609.57      590.56        7.67 o   0.5551E-03
  -2   9   2      233.33      188.15        4.94 o   0.2401E-02
  -1   9   2        6.04        2.62        2.10 o   0.1019E+00
   0   9   2       27.23       24.57        2.56 o   0.2231E-01
   1   9   2       85.59       79.49        3.95 o   0.6742E-02
   2   9   2      180.12      165.32        5.17 o   0.2914E-02
   3   9   2      292.02      338.83        7.33 o   0.1285E-02
   4   9   2       44.92       40.39        3.29 o   0.1330E-01
   5   9   2       58.59       56.92        2.64 o   0.1029E-01
   6   9   2      189.29      198.30        4.66 o   0.2522E-02
   7   9   2        3.53        1.14        1.06 o   0.2553E+00
 -15  10   2       69.23       77.58        2.80 o   0.7774E-02
 -14  10   2        1.27        1.15        0.59 o   0.4919E+00
 -13  10   2       38.14       37.19        1.58 o   0.1666E-01
 -12  10   2      106.51       83.54        2.76 o   0.6282E-02
 -11  10   2        8.40        5.92        1.40 o   0.8644E-01
 -10  10   2        5.00        3.13        1.19 o   0.1444E+00
  -9  10   2      149.87      146.30        3.65 o   0.3612E-02
  -8  10   2       70.60       73.97        3.14 o   0.7973E-02
  -7  10   2      223.20      214.39        5.66 o   0.2168E-02
  -6  10   2     1543.89     1596.08       12.84 o   0.1158E-03
  -5  10   2      200.36      187.55        4.36 o   0.2606E-02
  -4  10   2      144.52      122.10        4.53 o   0.4055E-02
  -3  10   2      172.56      182.73        4.43 o   0.2782E-02
  -2  10   2       30.23       28.26        2.23 o   0.2092E-01
  -1  10   2      283.29      291.01        5.83 o   0.1538E-02
   0  10   2       12.33       11.72        2.27 o   0.4347E-01
   1  10   2      102.52      106.37        3.90 o   0.5178E-02
   2  10   2      126.46      129.59        4.29 o   0.4117E-02
   3  10   2      182.23      187.75        5.11 o   0.2631E-02
   4  10   2        5.13        2.39        1.75 o   0.1266E+00
   5  10   2      188.12      198.14        4.47 o   0.2561E-02
   6  10   2      112.64      117.51        2.92 o   0.4826E-02
 -14  11   2       10.79       21.71        0.76 o   0.3668E-01
 -13  11   2       13.02        5.94        0.98 o   0.7690E-01
 -12  11   2      141.52      146.94        2.96 o   0.3748E-02
 -11  11   2        8.15        6.03        1.16 o   0.9036E-01
 -10  11   2       26.80       21.79        1.79 o   0.2674E-01
  -9  11   2      328.51      313.80        5.12 o   0.1368E-02
  -8  11   2      133.47      105.95        3.62 o   0.4775E-02
  -7  11   2      216.85      238.72        4.71 o   0.2062E-02
  -6  11   2        4.17        1.12        1.45 o   0.1953E+00
  -5  11   2      884.25      952.60       10.41 o   0.2757E-03
  -4  11   2      133.54      144.75        4.37 o   0.3671E-02
  -3  11   2       12.95       12.49        1.86 o   0.4493E-01
  -2  11   2       18.54       21.32        2.16 o   0.2869E-01
  -1  11   2        9.08        6.31        2.30 o   0.6294E-01
   0  11   2       42.43       48.90        3.33 o   0.1196E-01
   1  11   2      208.07      208.36        5.29 o   0.2305E-02
   2  11   2       21.08       14.59        2.17 o   0.3400E-01
   3  11   2       52.43       52.90        1.95 o   0.1169E-01
   4  11   2       11.92        7.16        1.24 o   0.6972E-01
   5  11   2       -0.78        0.40        0.83 o   0.7104E+00
 -14  12   2       10.93        8.98        0.94 o   0.6640E-01
 -13  12   2       56.07       58.77        1.68 o   0.1069E-01
 -12  12   2       17.52        7.36        1.26 o   0.5708E-01
 -11  12   2      321.64      283.95        4.56 o   0.1506E-02
 -10  12   2      369.42      368.53        5.78 o   0.1109E-02
  -9  12   2        5.65       10.95        1.26 o   0.6633E-01
  -8  12   2      628.89      618.08        7.79 o   0.5204E-03
  -7  12   2      192.09      190.25        4.33 o   0.2634E-02
  -6  12   2       41.91       51.71        2.28 o   0.1241E-01
  -5  12   2      200.95      190.34        5.02 o   0.2517E-02
  -4  12   2      143.32      150.39        5.15 o   0.3422E-02
  -3  12   2       -0.04        2.90        2.03 o   0.1509E+00
  -2  12   2       26.23       30.97        2.13 o   0.2072E-01
  -1  12   2        4.90        0.46        2.02 o   0.1457E+00
   0  12   2      202.03      218.64        5.84 o   0.2228E-02
   1  12   2       55.62       62.07        3.22 o   0.9564E-02
   2  12   2       55.79       45.91        1.78 o   0.1251E-01
   3  12   2      178.36      183.08        2.75 o   0.2863E-02
   4  12   2       11.71       11.90        1.57 o   0.5082E-01
 -13  13   2       54.11       31.11        1.42 o   0.1638E-01
 -12  13   2       18.67       14.81        1.06 o   0.4028E-01
 -11  13   2       93.28      113.50        2.19 o   0.5387E-02
 -10  13   2      263.19      276.09        4.04 o   0.1708E-02
  -9  13   2      133.08      132.26        3.04 o   0.4115E-02
  -8  13   2     1072.80      968.12        9.14 o   0.2475E-03
  -7  13   2      111.33      107.77        3.35 o   0.5091E-02
  -6  13   2        2.33        3.03        1.78 o   0.1367E+00
  -5  13   2       33.47       49.97        2.29 o   0.1373E-01
  -4  13   2       20.98       15.81        1.87 o   0.3375E-01
  -3  13   2       33.19       36.95        2.51 o   0.1649E-01
  -2  13   2       45.72       37.01        2.91 o   0.1419E-01
  -1  13   2       75.60       62.93        2.81 o   0.8670E-02
   0  13   2       28.15       36.36        1.73 o   0.1873E-01
   1  13   2       32.31       30.56        1.59 o   0.2039E-01
   2  13   2       35.50       37.51        1.61 o   0.1710E-01
 -12  14   2        9.09       14.35        0.70 o   0.5373E-01
 -11  14   2       15.63       35.98        0.89 o   0.2244E-01
 -10  14   2       26.28       27.04        1.36 o   0.2404E-01
  -9  14   2      306.47      269.72        3.82 o   0.1620E-02
  -8  14   2      114.42      101.04        2.26 o   0.5416E-02
  -7  14   2       28.27       32.34        1.62 o   0.2028E-01
  -6  14   2        4.62       10.88        1.07 o   0.7539E-01
  -5  14   2        1.21        0.77        1.08 o   0.4015E+00
  -4  14   2        4.35        1.88        0.96 o   0.2050E+00
  -3  14   2       12.36        8.87        1.26 o   0.6020E-01
  -2  14   2       13.27       14.44        1.47 o   0.4445E-01
  -1  14   2      301.56      333.52        4.68 o   0.1346E-02
   0  14   2      131.84      120.98        2.66 o   0.4497E-02
 -11  15   2       18.44       20.70        1.46 o   0.3197E-01
 -10  15   2       13.64       18.57        0.99 o   0.3976E-01
  -9  15   2       89.88      111.91        3.10 o   0.5393E-02
  -8  15   2       28.18       17.20        1.24 o   0.3093E-01
  -7  15   2       76.98       72.94        1.88 o   0.8015E-02
  -6  15   2       22.40       34.12        1.23 o   0.2143E-01
  -5  15   2       24.56       30.00        1.28 o   0.2299E-01
  -4  15   2      106.34      105.63        3.12 o   0.5271E-02
  -3  15   2       39.90       39.09        2.29 o   0.1525E-01
  -2  15   2        3.80        8.86        1.07 o   0.9039E-01
  -8  16   2       17.03       25.54        1.18 o   0.2867E-01
  -7  16   2       58.76       50.52        2.10 o   0.1146E-01
  -6  16   2       18.70       15.40        1.59 o   0.3770E-01
  -5  16   2       76.56       72.58        4.09 o   0.7343E-02
   7 -16   3        8.20        0.02        1.60 o   0.1535E+00
   8 -16   3       27.99       34.52        2.48 o   0.1790E-01
   1 -15   3       38.97       45.43        2.04 o   0.1439E-01
   2 -15   3        3.89        4.62        1.07 o   0.1317E+00
   3 -15   3        5.15        0.11        1.27 o   0.2405E+00
   4 -15   3       -0.18        0.10        0.88 o   0.1180E+01
   5 -15   3       15.18       16.81        1.80 o   0.3674E-01
   6 -15   3        0.21        1.58        1.26 o   0.3235E+00
   7 -15   3       38.95       46.33        1.47 o   0.1433E-01
   8 -15   3       60.84       65.59        1.91 o   0.9539E-02
   9 -15   3       26.26       45.67        1.67 o   0.1624E-01
  10 -15   3       47.67       19.77        1.52 o   0.2143E-01
  -1 -14   3       43.20       39.89        2.56 o   0.1453E-01
   0 -14   3      233.80      203.78        6.48 o   0.2164E-02
   1 -14   3      129.03      123.11        5.01 o   0.4129E-02
   2 -14   3        1.50        0.51        1.57 o   0.2704E+00
   3 -14   3        2.15        3.11        1.22 o   0.1814E+00
   4 -14   3       48.41       59.98        2.27 o   0.1076E-01
   5 -14   3       10.56        7.38        2.08 o   0.6054E-01
   6 -14   3      151.87      148.02        4.01 o   0.3525E-02
   7 -14   3       62.94       40.07        2.60 o   0.1238E-01
   8 -14   3       33.42       31.75        1.79 o   0.1902E-01
   9 -14   3        4.32        6.80        0.93 o   0.1075E+00
  10 -14   3       29.19       48.03        1.99 o   0.1471E-01
  11 -14   3       26.49       37.83        1.31 o   0.1917E-01
  12 -14   3       93.86       86.85        3.28 o   0.6259E-02
  -3 -13   3        5.11        7.03        1.18 o   0.9418E-01
  -2 -13   3       47.11       54.64        2.60 o   0.1157E-01
  -1 -13   3       11.01       13.75        1.86 o   0.4607E-01
   0 -13   3      145.91      141.31        5.04 o   0.3587E-02
   1 -13   3        8.96        8.48        2.73 o   0.4959E-01
   2 -13   3       31.96       29.60        3.76 o   0.1678E-01
   3 -13   3       10.71       10.04        3.43 o   0.3744E-01
   4 -13   3      106.84       85.07        5.96 o   0.5295E-02
   5 -13   3       15.79       11.21        2.40 o   0.4049E-01
   6 -13   3       18.74       22.28        2.62 o   0.2657E-01
   7 -13   3       83.96       65.33        4.08 o   0.7582E-02
   8 -13   3        1.00        0.75        1.18 o   0.3911E+00
   9 -13   3       63.57       62.34        2.97 o   0.9351E-02
  10 -13   3       52.04       58.12        2.86 o   0.1057E-01
  11 -13   3      104.33      126.36        2.80 o   0.4702E-02
  12 -13   3       13.52       15.20        1.17 o   0.4343E-01
  -4 -12   3        2.96        2.55        1.42 o   0.1711E+00
  -3 -12   3       10.65       12.20        2.05 o   0.4633E-01
  -2 -12   3        3.05        4.91        1.97 o   0.1013E+00
  -1 -12   3        6.00        0.45        3.03 o   0.8006E-01
   0 -12   3       87.85       87.92        5.73 o   0.5635E-02
   1 -12   3      202.79      236.84        7.17 o   0.2013E-02
   2 -12   3      431.79      421.92        9.40 o   0.8705E-03
   3 -12   3       31.10       31.48        3.87 o   0.1592E-01
   4 -12   3      213.31      238.17        6.51 o   0.1999E-02
   5 -12   3        6.10        4.50        1.86 o   0.9503E-01
   6 -12   3       86.96       82.25        3.93 o   0.6525E-02
   7 -12   3       -0.22        0.04        1.98 o   0.2515E+00
   8 -12   3      154.99      152.55        5.40 o   0.3213E-02
   9 -12   3       51.66       62.32        2.64 o   0.1004E-01
  10 -12   3        1.45        5.27        1.41 o   0.1344E+00
  11 -12   3       20.58       20.18        1.52 o   0.3077E-01
  12 -12   3       19.38       15.26        1.38 o   0.3752E-01
  13 -12   3        0.71        1.99        0.61 o   0.3847E+00
  -6 -11   3        0.33        1.08        1.01 o   0.4813E+00
  -5 -11   3        2.09        1.60        1.16 o   0.2637E+00
  -4 -11   3       73.95       79.25        2.73 o   0.7543E-02
  -3 -11   3        3.15        0.43        2.07 o   0.1619E+00
  -2 -11   3      835.64      906.33       16.65 o   0.2869E-03
  -1 -11   3       61.97       74.18        4.74 o   0.7487E-02
   0 -11   3        6.01        1.11        3.71 o   0.5660E-01
   1 -11   3      389.70      418.28        9.53 o   0.9123E-03
   2 -11   3       67.68       70.76        3.98 o   0.7855E-02
   3 -11   3        2.97        2.08        2.11 o   0.1312E+00
   4 -11   3      804.92      734.48       10.81 o   0.3806E-03
   5 -11   3      139.58      162.50        4.76 o   0.3302E-02
   6 -11   3        7.97        5.55        1.95 o   0.7532E-01
   7 -11   3      158.38      175.70        4.57 o   0.3004E-02
   8 -11   3       19.45       20.39        2.51 o   0.2793E-01
   9 -11   3       14.86       17.76        1.89 o   0.3636E-01
  10 -11   3        3.08        5.17        1.71 o   0.1068E+00
  11 -11   3       25.72       25.05        1.59 o   0.2484E-01
  12 -11   3       66.04       71.76        2.36 o   0.8452E-02
  13 -11   3       10.72        7.51        0.98 o   0.7527E-01
  14 -11   3       69.58       47.95        2.92 o   0.1043E-01
  -7 -10   3       39.36       28.79        2.07 o   0.1874E-01
  -6 -10   3        2.17        1.28        1.08 o   0.2951E+00
  -5 -10   3       32.84       47.54        2.16 o   0.1411E-01
  -4 -10   3       -1.06        0.43        2.71 o   0.1290E+00
  -3 -10   3       49.95       56.57        3.54 o   0.1019E-01
  -2 -10   3       85.50       78.61        4.47 o   0.6497E-02
  -1 -10   3       36.51       36.54        3.88 o   0.1418E-01
   0 -10   3      114.55      113.80        5.10 o   0.4567E-02
   1 -10   3       65.95       65.00        3.59 o   0.8497E-02
   2 -10   3      201.05      211.94        5.95 o   0.2252E-02
   3 -10   3      151.75      158.26        4.50 o   0.3300E-02
   4 -10   3      388.91      378.76        6.99 o   0.1042E-02
   5 -10   3      352.50      365.63        6.88 o   0.1114E-02
   6 -10   3      257.28      225.63        5.57 o   0.1974E-02
   7 -10   3     1039.54     1020.45       12.38 o   0.2368E-03
   8 -10   3      175.58      169.13        5.07 o   0.2925E-02
   9 -10   3        9.06       11.76        1.81 o   0.5344E-01
  10 -10   3      106.32       84.78        3.99 o   0.5911E-02
  11 -10   3        2.88        1.38        1.31 o   0.2349E+00
  12 -10   3       79.47       93.01        2.72 o   0.6536E-02
  13 -10   3       67.55       80.47        2.21 o   0.7812E-02
  14 -10   3        1.62        0.86        0.65 o   0.5057E+00
  -8  -9   3      134.94      133.21        4.47 o   0.3917E-02
  -7  -9   3       25.23       24.94        1.77 o   0.2467E-01
  -6  -9   3      115.77      117.86        3.75 o   0.4623E-02
  -5  -9   3       22.38       20.21        2.80 o   0.2535E-01
  -4  -9   3      357.71      386.19        8.85 o   0.1031E-02
  -3  -9   3       23.00       22.62        3.49 o   0.2153E-01
  -2  -9   3      836.63      855.65       14.50 o   0.3110E-03
  -1  -9   3       29.55       28.85        3.04 o   0.1915E-01
   0  -9   3       33.11       35.26        2.53 o   0.1713E-01
   1  -9   3       72.98       83.88        2.94 o   0.7129E-02
   2  -9   3        1.06        0.30        1.44 o   0.3453E+00
   3  -9   3      173.85      193.61        4.11 o   0.2685E-02
   4  -9   3        4.39        3.23        1.34 o   0.1400E+00
   5  -9   3      788.87      771.55       10.27 o   0.3657E-03
   6  -9   3     1085.06     1032.62       12.23 o   0.2269E-03
   7  -9   3      907.11      883.66       11.09 o   0.2975E-03
   8  -9   3       21.68        9.90        1.78 o   0.4268E-01
   9  -9   3      116.20      103.53        4.26 o   0.5019E-02
  10  -9   3       32.13       48.14        1.95 o   0.1440E-01
  11  -9   3        1.34        5.84        1.38 o   0.1224E+00
  12  -9   3      147.01      134.91        4.26 o   0.3767E-02
  13  -9   3        2.37        1.20        1.12 o   0.2748E+00
  14  -9   3       62.89       50.73        2.05 o   0.1100E-01
  -9  -8   3        7.80        6.93        2.00 o   0.7010E-01
  -8  -8   3       23.46       29.45        2.02 o   0.2217E-01
  -7  -8   3       27.65       29.02        1.58 o   0.2216E-01
  -6  -8   3      113.57      126.92        4.43 o   0.4301E-02
  -5  -8   3        2.90        1.90        2.40 o   0.1121E+00
  -4  -8   3        2.88        1.90        2.38 o   0.1125E+00
  -3  -8   3      108.40      107.37        3.99 o   0.4984E-02
  -2  -8   3       95.66      101.60        3.27 o   0.5544E-02
  -1  -8   3      190.59      168.61        5.08 o   0.2845E-02
   0  -8   3       47.51       57.26        2.77 o   0.1087E-01
   1  -8   3      460.91      470.07        9.22 o   0.7706E-03
   2  -8   3      787.86      824.74       13.72 o   0.3321E-03
   3  -8   3       42.82       38.95        3.94 o   0.1265E-01
   4  -8   3      424.73      380.86       15.01 o   0.8495E-03
   5  -8   3      962.28      887.26       21.03 o   0.2627E-03
   6  -8   3       32.66       32.80        2.23 o   0.1833E-01
   7  -8   3      328.99      347.21        5.83 o   0.1235E-02
   8  -8   3      119.52      111.49        4.42 o   0.4678E-02
   9  -8   3        9.91        3.61        1.88 o   0.8328E-01
  10  -8   3      184.03      209.94        4.93 o   0.2420E-02
  11  -8   3      195.63      205.19        4.99 o   0.2429E-02
  12  -8   3      615.01      608.25        9.31 o   0.5312E-03
  13  -8   3       97.21      103.58        3.36 o   0.5488E-02
  14  -8   3       49.43       45.55        1.88 o   0.1323E-01
 -10  -7   3       49.66       47.79        3.21 o   0.1170E-01
  -9  -7   3      130.86      141.18        3.03 o   0.4005E-02
  -8  -7   3      102.26      110.86        2.62 o   0.5252E-02
  -7  -7   3       37.63       42.76        2.81 o   0.1431E-01
  -6  -7   3       32.74       39.71        2.66 o   0.1588E-01
  -5  -7   3     1185.33     1208.30       13.05 o   0.1819E-03
  -4  -7   3       71.67       80.45        3.15 o   0.7255E-02
  -3  -7   3      230.80      220.71        5.13 o   0.2133E-02
  -2  -7   3        3.26        1.00        1.62 o   0.1935E+00
  -1  -7   3      167.57      177.43        5.98 o   0.2780E-02
   0  -7   3     2498.83     2631.01       24.70 o   0.4730E-04
   1  -7   3     1504.71     1434.22       17.52 o   0.1305E-03
   2  -7   3      601.95      574.04       11.96 o   0.5486E-03
   3  -7   3      532.48      529.12       13.16 o   0.6139E-03
   4  -7   3      633.53      574.43       19.46 o   0.4754E-03
   5  -7   3       61.01       53.67        5.27 o   0.8699E-02
   6  -7   3     2407.01     2365.10       32.98 o   0.5362E-04
   7  -7   3       20.34        9.50        2.30 o   0.4126E-01
   8  -7   3       30.95       27.72        2.25 o   0.2050E-01
   9  -7   3      840.66      908.90       10.48 o   0.2990E-03
  10  -7   3        7.93        6.84        1.24 o   0.8087E-01
  11  -7   3      106.52      110.58        3.21 o   0.5159E-02
  12  -7   3      843.33      838.88       11.40 o   0.3226E-03
  13  -7   3      112.65      114.98        2.75 o   0.4933E-02
  14  -7   3        1.60        0.38        0.67 o   0.6350E+00
 -10  -6   3      123.38      119.47        2.84 o   0.4622E-02
  -9  -6   3        0.89        2.31        1.33 o   0.2336E+00
  -8  -6   3       22.91       23.94        2.67 o   0.2359E-01
  -7  -6   3      319.78      322.18        7.21 o   0.1312E-02
  -6  -6   3       39.52       44.78        2.21 o   0.1405E-01
  -5  -6   3        1.49        0.29        1.35 o   0.3537E+00
  -4  -6   3      119.91      101.45        2.94 o   0.5290E-02
  -3  -6   3     3772.02     3645.65       36.07 o   0.2457E-04
  -2  -6   3      438.13      387.58        9.61 o   0.9331E-03
  -1  -6   3     3787.52     3743.59       33.40 o   0.2385E-04
   0  -6   3     3026.81     3049.29       25.44 o   0.3564E-04
   1  -6   3      294.86      256.85        5.63 o   0.1685E-02
   2  -6   3      436.32      436.76        6.50 o   0.8694E-03
   3  -6   3     3352.06     3425.62       35.97 o   0.2828E-04
   4  -6   3     1243.73     1159.09       20.75 o   0.1785E-03
   5  -6   3      100.83      111.34        5.83 o   0.4580E-02
   6  -6   3     1130.65     1162.55       15.18 o   0.1932E-03
   7  -6   3      532.93      528.23       12.36 o   0.6193E-03
   8  -6   3       12.76       23.94        1.78 o   0.2957E-01
   9  -6   3      801.60      824.42        8.65 o   0.3436E-03
  10  -6   3      155.56      157.98        3.73 o   0.3320E-02
  11  -6   3        2.08        2.84        1.38 o   0.1825E+00
  12  -6   3        4.23        2.31        1.40 o   0.1603E+00
  13  -6   3       15.42        8.69        1.36 o   0.5605E-01
  14  -6   3       66.37       75.43        1.74 o   0.8408E-02
 -11  -5   3       39.76       34.43        1.80 o   0.1703E-01
 -10  -5   3       33.85       32.76        1.94 o   0.1868E-01
  -9  -5   3      262.39      256.75        6.51 o   0.1733E-02
  -8  -5   3      144.55      136.38        4.13 o   0.3778E-02
  -7  -5   3      565.36      586.66        7.75 o   0.5803E-03
  -6  -5   3      286.32      284.65        4.96 o   0.1580E-02
  -5  -5   3       42.61       39.09        2.13 o   0.1493E-01
  -4  -5   3        1.20       13.01        1.67 o   0.6244E-01
  -3  -5   3      887.72      895.06       12.73 o   0.2899E-03
  -2  -5   3      176.03      157.69        5.38 o   0.3031E-02
  -1  -5   3       11.73       11.43        1.70 o   0.5083E-01
   0  -5   3      375.24      289.32        7.27 o   0.1336E-02
   1  -5   3      201.36      234.49        4.70 o   0.2143E-02
   2  -5   3     3963.63     3929.09       47.80 o   0.2137E-04
   3  -5   3      405.75      405.09       10.05 o   0.9119E-03
   4  -5   3        4.11        2.35        2.32 o   0.1049E+00
   5  -5   3        5.74        2.91        1.70 o   0.1173E+00
   6  -5   3      198.12      192.57        6.90 o   0.2401E-02
   7  -5   3      836.18      815.17       16.95 o   0.3188E-03
   8  -5   3      215.30      212.57        4.65 o   0.2267E-02
   9  -5   3      268.19      238.05        5.27 o   0.1865E-02
  10  -5   3      845.95      875.23       10.33 o   0.3112E-03
  11  -5   3      369.23      349.36        6.87 o   0.1146E-02
  12  -5   3       17.15       14.61        1.78 o   0.3846E-01
  13  -5   3        2.19        1.23        1.02 o   0.3125E+00
  14  -5   3       27.02       34.20        1.18 o   0.2049E-01
 -12  -4   3       70.45       76.04        2.37 o   0.7992E-02
 -11  -4   3       46.53       44.15        2.03 o   0.1377E-01
 -10  -4   3       26.31       26.33        1.69 o   0.2387E-01
  -9  -4   3       66.22       59.16        3.07 o   0.9377E-02
  -8  -4   3      568.73      572.42        8.11 o   0.5881E-03
  -7  -4   3     1088.71     1091.99       10.55 o   0.2144E-03
  -6  -4   3       99.40       85.00        3.37 o   0.6246E-02
  -5  -4   3       75.09       53.97        3.86 o   0.8991E-02
  -4  -4   3     1640.80     1558.07       16.92 o   0.1128E-03
  -3  -4   3      291.97      232.31        5.93 o   0.1808E-02
  -2  -4   3        6.64        6.30        1.26 o   0.9082E-01
  -1  -4   3     2039.92     2051.62       16.92 o   0.7263E-04
   0  -4   3     5755.10     5540.96       42.63 o   0.1130E-04
   1  -4   3     8642.94     8231.43       85.16 o   0.5141E-05
   2  -4   3      162.94      185.67        4.78 o   0.2808E-02
   3  -4   3        2.28        0.70        1.60 o   0.2226E+00
   4  -4   3     3336.76     3445.13       25.61 o   0.2895E-04
   5  -4   3     1354.95     1408.94       17.84 o   0.1397E-03
   6  -4   3        3.82        0.47        2.06 o   0.1525E+00
   7  -4   3      692.28      656.07       15.27 o   0.4336E-03
   8  -4   3       95.37       96.98        2.97 o   0.5928E-02
   9  -4   3       95.20       83.02        3.35 o   0.6426E-02
  10  -4   3      270.52      266.19        6.01 o   0.1679E-02
  11  -4   3      196.47      212.65        5.07 o   0.2330E-02
  12  -4   3      160.88      134.83        4.33 o   0.3614E-02
  13  -4   3      521.27      484.88        5.48 o   0.7371E-03
  14  -4   3       99.16      102.48        2.54 o   0.5680E-02
 -12  -3   3       34.19       23.26        1.73 o   0.2314E-01
 -11  -3   3       27.02       23.61        1.39 o   0.2563E-01
 -10  -3   3      217.01      202.28        3.99 o   0.2394E-02
  -9  -3   3      155.21      158.01        4.16 o   0.3302E-02
  -8  -3   3      673.20      676.53        7.90 o   0.4604E-03
  -7  -3   3      189.35      178.49        4.36 o   0.2774E-02
  -6  -3   3       80.86       59.54        2.72 o   0.8797E-02
  -5  -3   3      400.42      327.16        6.76 o   0.1173E-02
  -4  -3   3      422.15      390.79        6.15 o   0.9760E-03
  -3  -3   3     2925.16     2914.24       18.42 o   0.3872E-04
  -2  -3   3        3.53        0.62        0.79 o   0.3434E+00
  -1  -3   3     3180.57     3028.00       25.54 o   0.3479E-04
   0  -3   3     2699.79     2651.19       26.61 o   0.4504E-04
   1  -3   3    44005.30    45697.48      385.84 o   0.1882E-06
   2  -3   3       25.06       17.59        2.46 o   0.2823E-01
   3  -3   3      299.19      319.26        5.30 o   0.1381E-02
   4  -3   3       86.14       68.24        2.74 o   0.8005E-02
   5  -3   3     1161.95     1000.66       12.75 o   0.2249E-03
   6  -3   3      315.21      335.18        8.31 o   0.1233E-02
   7  -3   3     2483.43     2384.09       26.65 o   0.5324E-04
   8  -3   3       42.41       42.54        2.10 o   0.1437E-01
   9  -3   3      417.46      408.53        6.37 o   0.9521E-03
  10  -3   3      373.85      356.03        6.13 o   0.1139E-02
  11  -3   3        4.56        8.24        1.29 o   0.8467E-01
  12  -3   3      181.44      157.03        3.44 o   0.3189E-02
  13  -3   3      184.69      163.60        3.77 o   0.3003E-02
  14  -3   3      238.91      224.72        5.38 o   0.2054E-02
 -13  -2   3       17.28       16.63        1.40 o   0.3729E-01
 -12  -2   3      197.40      167.29        2.94 o   0.2936E-02
 -11  -2   3      149.75      144.12        2.98 o   0.3690E-02
 -10  -2   3      100.90      111.67        3.13 o   0.5217E-02
  -9  -2   3       10.53       18.58        1.31 o   0.3996E-01
  -8  -2   3        1.04        4.04        1.31 o   0.1678E+00
  -7  -2   3      802.67      741.22        7.90 o   0.3859E-03
  -6  -2   3     2627.05     2738.22       20.70 o   0.4431E-04
  -5  -2   3     3103.07     3019.25       20.51 o   0.3558E-04
  -4  -2   3     1817.79     1806.23       14.31 o   0.9096E-04
  -3  -2   3      734.42      770.09        7.44 o   0.3875E-03
  -2  -2   3     5051.60     5392.86       30.31 o   0.1276E-04
  -1  -2   3      846.39      977.46       10.63 o   0.2733E-03
   0  -2   3     1477.37     1736.12       16.99 o   0.1053E-03
   1  -2   3    33308.78    35725.59      294.67 o   0.3138E-06
   2  -2   3      103.94       84.36        3.90 o   0.6103E-02
   3  -2   3     1330.05     1236.06       13.04 o   0.1675E-03
   4  -2   3     3054.43     3122.96       21.74 o   0.3455E-04
   5  -2   3      108.02      136.03        2.96 o   0.4338E-02
   6  -2   3     7531.73     7153.27       46.27 o   0.6898E-05
   7  -2   3       35.20       15.24        2.70 o   0.2504E-01
   8  -2   3     2015.94     1914.89       14.36 o   0.7991E-04
   9  -2   3        6.71        4.99        1.32 o   0.1021E+00
  10  -2   3      216.28      190.30        4.63 o   0.2478E-02
  11  -2   3       78.53       75.74        2.79 o   0.7619E-02
  12  -2   3      145.74      150.66        2.80 o   0.3620E-02
  13  -2   3       14.58       19.27        1.11 o   0.3676E-01
  14  -2   3      301.89      312.09        4.97 o   0.1426E-02
 -13  -1   3       26.11       34.31        1.50 o   0.2013E-01
 -12  -1   3        1.86        1.42        1.03 o   0.3094E+00
 -11  -1   3      176.95      172.13        4.31 o   0.2921E-02
 -10  -1   3       20.08       24.66        1.55 o   0.2717E-01
  -9  -1   3       75.58       82.65        2.54 o   0.7302E-02
  -8  -1   3      876.18      828.27        8.58 o   0.3268E-03
  -7  -1   3      334.03      379.63        7.36 o   0.1101E-02
  -6  -1   3     1211.92     1094.30       12.68 o   0.2002E-03
  -5  -1   3      450.95      434.67        6.34 o   0.8677E-03
  -4  -1   3     9294.50     9346.82       45.14 o   0.4285E-05
  -3  -1   3     2515.11     2418.14       15.64 o   0.5338E-04
  -2  -1   3     1748.58     1811.12       14.88 o   0.9274E-04
  -1  -1   3     1469.21     1571.86       13.25 o   0.1205E-03
   0  -1   3      514.63      579.43        8.67 o   0.6048E-03
   1  -1   3     1437.77     1673.19       18.51 o   0.1105E-03
   2  -1   3     1821.43     1998.32       19.79 o   0.7914E-04
   3  -1   3     7345.12     7845.42       39.35 o   0.6253E-05
   4  -1   3      318.11      328.43        4.70 o   0.1327E-02
   5  -1   3     7244.43     7127.04       41.78 o   0.7112E-05
   6  -1   3       14.67       14.36        1.51 o   0.4401E-01
   7  -1   3      124.89      113.26        4.49 o   0.4500E-02
   8  -1   3       72.31       84.80        2.54 o   0.7271E-02
   9  -1   3     1536.61     1583.81       13.15 o   0.1165E-03
  10  -1   3       80.87       90.92        3.09 o   0.6491E-02
  11  -1   3      154.43      168.10        3.45 o   0.3213E-02
  12  -1   3       69.13       64.18        2.36 o   0.9041E-02
  13  -1   3        0.29        0.45        0.80 o   0.8868E+00
 -14   0   3      236.73      234.50        4.15 o   0.2040E-02
 -13   0   3      190.05      206.02        3.33 o   0.2521E-02
 -12   0   3        4.90        5.69        1.33 o   0.1068E+00
 -11   0   3      132.07      135.99        3.69 o   0.3962E-02
 -10   0   3      171.00      171.94        4.42 o   0.2935E-02
  -9   0   3       87.02       92.13        2.69 o   0.6354E-02
  -8   0   3      372.35      378.04        5.11 o   0.1093E-02
  -7   0   3     2251.06     2219.40       18.82 o   0.6279E-04
  -6   0   3       10.43       10.19        1.30 o   0.5878E-01
  -5   0   3        2.13        3.15        1.03 o   0.2026E+00
  -4   0   3     1905.39     2116.44       14.00 o   0.7341E-04
  -3   0   3     2936.39     2997.67       20.11 o   0.3736E-04
  -2   0   3      439.14      371.92        9.33 o   0.9740E-03
  -1   0   3    11591.96    12297.78      107.15 o   0.2538E-05
   0   0   3     3572.10     3813.10       25.28 o   0.2447E-04
   1   0   3     6445.15     6674.84       41.49 o   0.8346E-05
   2   0   3     9695.96     9924.45       58.05 o   0.3840E-05
   3   0   3     6136.97     5751.72       33.05 o   0.1043E-04
   4   0   3      526.11      505.80        6.56 o   0.7012E-03
   5   0   3      544.51      489.94        7.17 o   0.7081E-03
   6   0   3     1127.99     1055.62       11.54 o   0.2168E-03
   7   0   3      281.12      290.71        4.83 o   0.1560E-02
   8   0   3      869.45      879.50        8.62 o   0.3083E-03
   9   0   3      200.62      203.96        4.02 o   0.2457E-02
  10   0   3        4.47        1.70        1.25 o   0.1832E+00
  11   0   3       85.01       91.30        2.66 o   0.6518E-02
  12   0   3       16.30       17.86        1.29 o   0.3684E-01
  13   0   3       24.93       21.30        1.42 o   0.2847E-01
 -14   1   3      229.83      237.35        3.12 o   0.2067E-02
 -13   1   3      619.23      613.14        6.78 o   0.5364E-03
 -12   1   3       36.69       41.10        2.14 o   0.1525E-01
 -11   1   3     1484.73     1480.09       13.08 o   0.1285E-03
 -10   1   3     2207.70     2218.76       15.85 o   0.6383E-04
  -9   1   3      347.98      345.04        4.92 o   0.1221E-02
  -8   1   3       95.77       95.90        2.65 o   0.6032E-02
  -7   1   3       24.31       28.92        1.83 o   0.2233E-01
  -6   1   3     1846.71     1811.13       16.54 o   0.8918E-04
  -5   1   3      572.03      522.87        7.48 o   0.6482E-03
  -4   1   3      156.77      124.06        3.11 o   0.4038E-02
  -3   1   3     1769.13     1676.21       15.54 o   0.1006E-03
  -2   1   3    29036.21    32042.29      321.45 o   0.3907E-06
  -1   1   3      418.03      510.78        8.75 o   0.7452E-03
   0   1   3       78.03       79.53        2.61 o   0.7457E-02
   1   1   3     1898.17     2031.95       20.13 o   0.7600E-04
   2   1   3     7172.12     7430.96       40.69 o   0.6795E-05
   3   1   3     4362.15     4780.46       24.17 o   0.1631E-04
   4   1   3     5276.40     5442.34       28.27 o   0.1233E-04
   5   1   3     2626.48     2598.55       19.17 o   0.4750E-04
   6   1   3      274.02      226.89        5.43 o   0.1918E-02
   7   1   3      174.78      172.95        3.39 o   0.2964E-02
   8   1   3       19.60       15.80        1.60 o   0.3617E-01
   9   1   3       29.26       18.49        1.66 o   0.2777E-01
  10   1   3       12.13        4.57        1.46 o   0.8105E-01
  11   1   3      230.34      227.53        4.40 o   0.2102E-02
  12   1   3       39.16       44.78        1.63 o   0.1455E-01
  13   1   3        7.00        5.21        1.59 o   0.9158E-01
 -14   2   3       77.19       66.80        1.91 o   0.8599E-02
 -13   2   3        5.04        3.81        1.02 o   0.1398E+00
 -12   2   3       91.40       79.36        2.95 o   0.6952E-02
 -11   2   3        6.56       10.83        1.34 o   0.6412E-01
 -10   2   3      614.23      640.85        7.15 o   0.5114E-03
  -9   2   3     2076.81     2029.48       13.43 o   0.7366E-04
  -8   2   3      333.35      316.91        7.42 o   0.1294E-02
  -7   2   3      186.11      178.76        4.47 o   0.2773E-02
  -6   2   3      364.81      355.01        5.69 o   0.1165E-02
  -5   2   3     1491.40     1667.98       10.90 o   0.1123E-03
  -4   2   3     1977.42     1859.44       12.46 o   0.8438E-04
  -3   2   3     2523.29     2652.78       17.03 o   0.4758E-04
  -2   2   3     4221.39     4367.04       27.63 o   0.1869E-04
  -1   2   3     1084.52      979.43       11.81 o   0.2396E-03
   0   2   3     1309.32     1498.77       13.15 o   0.1350E-03
   1   2   3     4227.20     4297.61       22.32 o   0.1915E-04
   2   2   3      358.75      368.16        5.30 o   0.1131E-02
   3   2   3     1700.76     1763.79       12.47 o   0.9766E-04
   4   2   3     1316.11     1318.24       11.42 o   0.1577E-03
   5   2   3      656.44      636.19        9.50 o   0.4911E-03
   6   2   3       84.21       83.93        3.23 o   0.6775E-02
   7   2   3      200.45      196.93        3.58 o   0.2534E-02
   8   2   3     1463.10     1410.31       11.45 o   0.1376E-03
   9   2   3       33.70       37.21        1.80 o   0.1715E-01
  10   2   3      841.64      832.55        7.87 o   0.3335E-03
  11   2   3       10.25       18.42        1.13 o   0.4192E-01
  12   2   3       72.30       79.99        2.27 o   0.7642E-02
 -15   3   3       -0.79        0.08        0.83 o   0.8834E+00
 -14   3   3       44.59       41.01        1.69 o   0.1477E-01
 -13   3   3       36.79       37.04        1.81 o   0.1686E-01
 -12   3   3       92.86       74.48        3.09 o   0.7174E-02
 -11   3   3        2.38        0.60        1.15 o   0.3295E+00
 -10   3   3      896.03      891.44        8.70 o   0.2994E-03
  -9   3   3      224.86      206.17        3.93 o   0.2321E-02
  -8   3   3      235.17      232.79        6.11 o   0.1981E-02
  -7   3   3      733.39      808.29       10.16 o   0.3631E-03
  -6   3   3      291.11      237.12        4.67 o   0.1834E-02
  -5   3   3     1182.69     1189.51        9.56 o   0.1891E-03
  -4   3   3     2035.81     1958.80       12.51 o   0.7798E-04
  -3   3   3     1149.51     1190.86        9.46 o   0.1900E-03
  -2   3   3     2135.85     2205.03       16.67 o   0.6535E-04
  -1   3   3      154.27      169.20        2.99 o   0.3221E-02
   0   3   3     1620.98     1782.70       11.46 o   0.9907E-04
   1   3   3     1075.70      985.37        9.82 o   0.2422E-03
   2   3   3       35.17       41.92        1.97 o   0.1534E-01
   3   3   3       28.32       31.39        2.02 o   0.2018E-01
   4   3   3       31.28       36.54        2.37 o   0.1723E-01
   5   3   3       23.97       31.89        2.50 o   0.1984E-01
   6   3   3     1864.25     1939.73       11.92 o   0.8308E-04
   7   3   3        9.71        5.65        1.47 o   0.8156E-01
   8   3   3      350.17      315.02        5.39 o   0.1313E-02
   9   3   3      180.33      186.89        3.59 o   0.2764E-02
  10   3   3      122.90      110.83        2.82 o   0.4895E-02
  11   3   3       -0.45        0.12        1.03 o   0.8425E+00
  12   3   3        6.97        2.39        1.07 o   0.1443E+00
 -15   4   3       21.61       21.15        1.37 o   0.2996E-01
 -14   4   3       63.15       61.80        2.03 o   0.9842E-02
 -13   4   3        7.62        5.31        1.29 o   0.9579E-01
 -12   4   3       12.78       13.08        1.70 o   0.4640E-01
 -11   4   3       99.87      113.62        3.43 o   0.5038E-02
 -10   4   3     1154.56     1188.86       10.42 o   0.1907E-03
  -9   4   3      371.67      365.10        5.33 o   0.1120E-02
  -8   4   3       63.53       47.68        3.59 o   0.1045E-01
  -7   4   3       65.47       72.49        2.48 o   0.8459E-02
  -6   4   3     2028.51     1773.51       14.58 o   0.8686E-04
  -5   4   3      990.21      882.64        8.53 o   0.2871E-03
  -4   4   3        3.58        1.76        0.83 o   0.2306E+00
  -3   4   3       19.99       26.13        1.32 o   0.2686E-01
  -2   4   3     1511.35     1587.09       10.86 o   0.1183E-03
  -1   4   3      349.64      402.33        4.69 o   0.1050E-02
   0   4   3       31.46       32.58        1.86 o   0.1889E-01
   1   4   3      490.75      407.43        6.97 o   0.8791E-03
   2   4   3      618.61      618.21        7.99 o   0.5253E-03
   3   4   3      183.66      215.63        5.26 o   0.2364E-02
   4   4   3      274.57      277.61        6.76 o   0.1575E-02
   5   4   3      169.76      130.41        3.60 o   0.3727E-02
   6   4   3       79.03       77.96        2.92 o   0.7400E-02
   7   4   3      576.24      577.52        7.48 o   0.5834E-03
   8   4   3      286.74      254.77        5.37 o   0.1713E-02
   9   4   3      188.68      185.05        3.82 o   0.2720E-02
  10   4   3       42.00       40.85        1.83 o   0.1486E-01
  11   4   3       72.30       75.19        2.99 o   0.7778E-02
 -15   5   3        3.03        2.96        0.78 o   0.2106E+00
 -14   5   3      129.19      129.80        2.90 o   0.4242E-02
 -13   5   3        8.53        7.56        1.36 o   0.7606E-01
 -12   5   3       17.43       15.90        1.72 o   0.3734E-01
 -11   5   3      320.54      336.00        5.31 o   0.1299E-02
 -10   5   3      525.26      523.94        6.69 o   0.6760E-03
  -9   5   3        0.75        0.47        0.93 o   0.5990E+00
  -8   5   3      139.68      139.13        5.08 o   0.3668E-02
  -7   5   3      307.73      289.93        5.69 o   0.1482E-02
  -6   5   3      865.04      792.23        9.87 o   0.3417E-03
  -5   5   3     4094.31     4228.20       23.00 o   0.1983E-04
  -4   5   3      248.60      233.74        4.26 o   0.2010E-02
  -3   5   3        2.53        0.29        1.08 o   0.3804E+00
  -2   5   3      546.62      511.83        6.35 o   0.6799E-03
  -1   5   3     1898.24     1800.22       13.45 o   0.8931E-04
   0   5   3      625.33      569.75        8.27 o   0.5652E-03
   1   5   3       20.52       30.48        2.20 o   0.2191E-01
   2   5   3       80.87       57.16        3.63 o   0.8512E-02
   3   5   3       28.23       27.35        3.26 o   0.1934E-01
   4   5   3      275.37      293.70        4.67 o   0.1551E-02
   5   5   3       50.13       53.62        2.46 o   0.1143E-01
   6   5   3       66.51       55.28        2.87 o   0.9813E-02
   7   5   3       10.06        9.79        1.84 o   0.5653E-01
   8   5   3      495.65      479.88        7.09 o   0.7518E-03
   9   5   3      113.90      110.37        3.06 o   0.5011E-02
  10   5   3        4.58        3.45        0.98 o   0.1542E+00
 -15   6   3       -0.38        0.90        0.63 o   0.6968E+00
 -14   6   3        8.11        6.88        1.03 o   0.8676E-01
 -13   6   3      133.08      135.73        3.74 o   0.3976E-02
 -12   6   3      431.74      401.52        6.36 o   0.9565E-03
 -11   6   3      142.63      166.68        3.79 o   0.3307E-02
 -10   6   3      239.13      246.12        4.43 o   0.1932E-02
  -9   6   3      143.87      138.39        2.76 o   0.3886E-02
  -8   6   3       62.05       65.49        2.51 o   0.9234E-02
  -7   6   3       23.22       12.23        1.83 o   0.3769E-01
  -6   6   3       41.76       35.23        2.37 o   0.1578E-01
  -5   6   3      505.33      528.73        7.66 o   0.6736E-03
  -4   6   3      393.27      377.66        6.73 o   0.1048E-02
  -3   6   3       56.76       45.84        2.44 o   0.1214E-01
  -2   6   3     1586.46     1680.58       13.24 o   0.1071E-03
  -1   6   3     1095.01      934.28       11.06 o   0.2537E-03
   0   6   3       91.80       94.94        3.89 o   0.5767E-02
   1   6   3      413.00      381.58        7.76 o   0.9946E-03
   2   6   3      262.46      252.63        7.41 o   0.1705E-02
   3   6   3      657.94      668.35        7.43 o   0.4724E-03
   4   6   3      130.31      110.01        3.59 o   0.4679E-02
   5   6   3      374.53      386.71        6.08 o   0.1048E-02
   6   6   3        8.24       14.37        1.83 o   0.4706E-01
   7   6   3       10.02        7.39        1.56 o   0.6950E-01
   8   6   3      166.45      160.79        3.78 o   0.3209E-02
   9   6   3       60.56       56.10        2.21 o   0.1050E-01
  10   6   3        9.39        7.54        1.82 o   0.6622E-01
 -15   7   3       14.63       14.86        1.06 o   0.4405E-01
 -14   7   3        2.66        1.87        0.87 o   0.2602E+00
 -13   7   3       99.14       90.20        2.73 o   0.6159E-02
 -12   7   3       15.10       17.51        1.44 o   0.3802E-01
 -11   7   3      272.14      261.48        5.04 o   0.1723E-02
 -10   7   3     1053.68     1055.51       10.06 o   0.2280E-03
  -9   7   3      381.47      411.28        5.57 o   0.9926E-03
  -8   7   3      250.37      262.08        4.21 o   0.1803E-02
  -7   7   3      630.51      578.61        8.66 o   0.5555E-03
  -6   7   3      389.05      382.85        7.24 o   0.1022E-02
  -5   7   3      143.89      147.90        5.06 o   0.3433E-02
  -4   7   3      411.23      441.71        7.59 o   0.8706E-03
  -3   7   3       80.07       66.95        3.22 o   0.7949E-02
  -2   7   3      142.02      169.48        4.14 o   0.3232E-02
  -1   7   3      122.16       68.09        4.08 o   0.6291E-02
   0   7   3       32.10       31.94        2.90 o   0.1771E-01
   1   7   3       55.33       46.61        3.59 o   0.1112E-01
   2   7   3      364.12      309.44        6.09 o   0.1300E-02
   3   7   3     3702.42     3682.48       22.47 o   0.2504E-04
   4   7   3        4.41        1.31        1.74 o   0.1549E+00
   5   7   3      382.51      384.84        6.75 o   0.1035E-02
   6   7   3      155.45      169.71        4.12 o   0.3133E-02
   7   7   3       97.36       89.71        2.41 o   0.6276E-02
   8   7   3       31.62       32.72        1.77 o   0.1932E-01
   9   7   3        5.85        3.62        0.97 o   0.1344E+00
 -15   8   3      164.00      171.69        4.13 o   0.3022E-02
 -14   8   3       16.08       13.50        1.06 o   0.4543E-01
 -13   8   3        3.37        3.40        1.27 o   0.1591E+00
 -12   8   3      315.58      306.73        6.07 o   0.1392E-02
 -11   8   3       22.22       28.23        1.95 o   0.2322E-01
 -10   8   3      102.90      117.02        2.81 o   0.4980E-02
  -9   8   3      326.46      359.11        5.27 o   0.1199E-02
  -8   8   3      880.26      845.23        8.85 o   0.3192E-03
  -7   8   3       91.87       83.52        2.74 o   0.6637E-02
  -6   8   3       94.48       98.28        2.80 o   0.5851E-02
  -5   8   3        5.05        0.46        2.19 o   0.1305E+00
  -4   8   3      392.06      377.74        8.55 o   0.1010E-02
  -3   8   3      165.43      139.59        5.66 o   0.3359E-02
  -2   8   3      116.25       98.56        4.36 o   0.5147E-02
  -1   8   3      576.94      527.89        7.60 o   0.6366E-03
   0   8   3      184.81      178.90        4.29 o   0.2797E-02
   1   8   3      188.25      186.69        5.08 o   0.2644E-02
   2   8   3      261.23      265.60        6.07 o   0.1696E-02
   3   8   3     1925.21     1858.33       17.32 o   0.8455E-04
   4   8   3        2.68        0.14        2.51 o   0.1292E+00
   5   8   3      517.84      483.33        8.30 o   0.7196E-03
   6   8   3        6.40        1.14        1.77 o   0.1357E+00
   7   8   3       31.60       23.50        1.65 o   0.2369E-01
   8   8   3        7.04        5.56        1.12 o   0.9850E-01
 -15   9   3       16.30       10.66        1.35 o   0.5028E-01
 -14   9   3       14.70       18.92        0.97 o   0.3728E-01
 -13   9   3       80.30       79.78        2.63 o   0.7299E-02
 -12   9   3      586.80      561.84        8.50 o   0.5892E-03
 -11   9   3      486.91      460.79        7.87 o   0.7792E-03
 -10   9   3      122.46      119.83        3.49 o   0.4547E-02
  -9   9   3       22.35       14.16        1.74 o   0.3551E-01
  -8   9   3      507.93      490.71        6.66 o   0.7317E-03
  -7   9   3      513.23      510.82        6.64 o   0.6969E-03
  -6   9   3        5.51        6.87        1.47 o   0.9103E-01
  -5   9   3       11.07       11.25        1.51 o   0.5410E-01
  -4   9   3      364.27      360.60        6.09 o   0.1128E-02
  -3   9   3       53.58       74.43        2.47 o   0.8745E-02
  -2   9   3      379.74      398.18        6.03 o   0.1022E-02
  -1   9   3       35.38       34.01        2.13 o   0.1766E-01
   0   9   3      429.32      441.92        6.49 o   0.8677E-03
   1   9   3       39.66       40.37        2.70 o   0.1455E-01
   2   9   3       20.93       17.97        2.45 o   0.2955E-01
   3   9   3      142.64      135.65        4.88 o   0.3728E-02
   4   9   3      158.03      145.14        5.08 o   0.3410E-02
   5   9   3       30.54       26.02        2.67 o   0.2063E-01
   6   9   3      636.43      650.34        8.60 o   0.4899E-03
   7   9   3       26.80       18.64        1.64 o   0.2866E-01
 -14  10   3      133.95      118.80        2.39 o   0.4539E-02
 -13  10   3       91.48      122.24        2.30 o   0.5185E-02
 -12  10   3        7.19        3.97        1.25 o   0.1140E+00
 -11  10   3      434.84      479.79        6.40 o   0.8041E-03
 -10  10   3      139.15      132.04        3.43 o   0.4022E-02
  -9  10   3       85.36       89.79        2.79 o   0.6488E-02
  -8  10   3        0.78        0.13        1.55 o   0.3455E+00
  -7  10   3       11.23        9.56        1.55 o   0.5801E-01
  -6  10   3     1791.20     1873.56       14.34 o   0.8779E-04
  -5  10   3      499.78      459.41        7.11 o   0.7824E-03
  -4  10   3       47.88       47.43        2.62 o   0.1231E-01
  -3  10   3     1763.51     1826.52       14.52 o   0.9145E-04
  -2  10   3       62.18       67.47        2.97 o   0.8861E-02
  -1  10   3      241.46      219.43        5.39 o   0.2093E-02
   0  10   3       82.34       77.68        3.44 o   0.7151E-02
   1  10   3      192.09      204.51        5.23 o   0.2412E-02
   2  10   3       10.84       13.56        1.87 o   0.4575E-01
   3  10   3       64.37       61.26        3.19 o   0.9152E-02
   4  10   3      126.01      119.07        3.19 o   0.4565E-02
   5  10   3      203.52      192.52        3.52 o   0.2565E-02
   6  10   3       23.39       24.73        1.33 o   0.2631E-01
 -14  11   3       41.52       31.26        1.25 o   0.1844E-01
 -13  11   3       31.14       33.17        1.34 o   0.1966E-01
 -12  11   3       85.08       89.50        2.31 o   0.6636E-02
 -11  11   3       30.84       29.60        1.74 o   0.2108E-01
 -10  11   3      244.06      247.21        4.82 o   0.1913E-02
  -9  11   3       65.48       62.65        2.68 o   0.9233E-02
  -8  11   3        4.56        5.31        1.55 o   0.1028E+00
  -7  11   3      398.90      389.77        6.61 o   0.1012E-02
  -6  11   3      103.82      102.09        2.98 o   0.5515E-02
  -5  11   3      627.04      631.86        8.78 o   0.5075E-03
  -4  11   3      707.48      724.05       10.11 o   0.4154E-03
  -3  11   3      677.06      663.98        9.43 o   0.4633E-03
  -2  11   3       72.04       66.04        3.63 o   0.8144E-02
  -1  11   3       12.84       11.93        2.14 o   0.4447E-01
   0  11   3        7.42        3.03        2.39 o   0.8043E-01
   1  11   3        9.04        8.62        1.98 o   0.5829E-01
   2  11   3       40.85       34.50        2.46 o   0.1608E-01
   3  11   3       41.48       43.38        1.71 o   0.1463E-01
   4  11   3        2.66        2.71        0.78 o   0.2234E+00
   5  11   3       54.17       47.74        1.75 o   0.1232E-01
 -14  12   3       70.28       83.86        1.79 o   0.7586E-02
 -13  12   3      198.66      169.58        3.12 o   0.2895E-02
 -12  12   3        9.42       14.07        1.03 o   0.5306E-01
 -11  12   3       39.63       43.34        1.63 o   0.1501E-01
 -10  12   3        4.61        2.07        0.94 o   0.1955E+00
  -9  12   3      558.73      547.79        6.66 o   0.6277E-03
  -8  12   3      294.99      285.47        4.69 o   0.1561E-02
  -7  12   3        4.74        2.97        1.25 o   0.1505E+00
  -6  12   3        6.90        4.44        1.69 o   0.9471E-01
  -5  12   3      484.55      519.82        8.24 o   0.6964E-03
  -4  12   3      395.19      410.62        7.17 o   0.9614E-03
  -3  12   3      775.21      823.08       11.91 o   0.3431E-03
  -2  12   3     1106.15     1129.85       13.72 o   0.2023E-03
  -1  12   3      192.36      182.72        5.40 o   0.2607E-02
   0  12   3       38.90       41.67        2.80 o   0.1422E-01
   1  12   3       10.06        8.20        1.26 o   0.6888E-01
   2  12   3       13.86       11.36        1.05 o   0.5312E-01
   3  12   3       23.58       29.37        1.00 o   0.2371E-01
 -13  13   3        2.46        7.73        0.52 o   0.1144E+00
 -12  13   3       10.11        8.06        0.87 o   0.7633E-01
 -11  13   3        7.28        3.57        0.86 o   0.1286E+00
 -10  13   3       75.43       68.85        1.87 o   0.8519E-02
  -9  13   3       35.50       31.26        1.54 o   0.1938E-01
  -8  13   3     1153.89     1147.71        9.44 o   0.1985E-03
  -7  13   3       58.97       65.29        2.98 o   0.9256E-02
  -6  13   3       14.96       16.52        1.73 o   0.3721E-01
  -5  13   3       33.32       40.65        2.20 o   0.1608E-01
  -4  13   3       30.75       26.08        2.17 o   0.2155E-01
  -3  13   3       81.46       65.55        2.93 o   0.8125E-02
  -2  13   3        7.89        7.29        1.57 o   0.7405E-01
  -1  13   3       13.11       14.61        1.61 o   0.4285E-01
   0  13   3        1.26        2.58        1.04 o   0.2502E+00
   1  13   3      191.71      178.43        3.19 o   0.2802E-02
   2  13   3      104.36      119.75        2.69 o   0.4933E-02
 -12  14   3      221.33      207.31        2.82 o   0.2365E-02
 -11  14   3      584.05      569.01        5.28 o   0.5977E-03
 -10  14   3       10.36        7.46        0.94 o   0.7617E-01
  -9  14   3      192.19      246.69        2.73 o   0.2147E-02
  -8  14   3      546.80      533.78        6.41 o   0.6561E-03
  -7  14   3       -1.27        1.32        1.12 o   0.3243E+00
  -6  14   3       38.08       29.11        1.86 o   0.1916E-01
  -5  14   3        2.95        3.18        0.93 o   0.1937E+00
  -4  14   3       33.66       34.95        1.54 o   0.1829E-01
  -3  14   3      256.08      263.53        4.18 o   0.1786E-02
  -2  14   3        2.15        0.68        0.94 o   0.3996E+00
  -1  14   3      100.44       98.17        2.52 o   0.5803E-02
   0  14   3       97.30       91.46        2.13 o   0.6235E-02
 -10  15   3        3.47        0.41        0.65 o   0.4020E+00
  -9  15   3        4.96       10.91        1.04 o   0.7359E-01
  -8  15   3       34.79       33.22        1.30 o   0.1895E-01
  -7  15   3      134.15      138.48        2.56 o   0.3971E-02
  -6  15   3      135.05      142.12        2.44 o   0.3938E-02
  -5  15   3        3.79        1.70        0.79 o   0.2509E+00
  -4  15   3       47.02       53.00        2.01 o   0.1199E-01
  -3  15   3        4.26       10.62        1.10 o   0.7779E-01
  -2  15   3       -1.89        0.03        1.08 o   0.4820E+00
   1 -15   4      197.42      162.28        7.16 o   0.2653E-02
   2 -15   4       89.76       95.41        2.51 o   0.6160E-02
   3 -15   4        1.79        1.41        1.15 o   0.2924E+00
   4 -15   4        1.37        0.17        1.06 o   0.5178E+00
   5 -15   4       26.04       25.00        2.10 o   0.2394E-01
   6 -15   4        2.52        9.06        1.76 o   0.7610E-01
   7 -15   4        1.18        0.37        0.71 o   0.6955E+00
   8 -15   4       -0.91        2.92        0.89 o   0.2721E+00
   9 -15   4        3.96        1.03        0.93 o   0.2579E+00
  10 -15   4        2.68        5.64        0.76 o   0.1350E+00
  -1 -14   4      208.97      202.59        5.48 o   0.2341E-02
   0 -14   4        4.02        2.19        1.37 o   0.1734E+00
   1 -14   4       24.25       23.05        2.37 o   0.2458E-01
   2 -14   4       40.84       46.78        3.06 o   0.1274E-01
   3 -14   4       16.18       18.00        1.69 o   0.3535E-01
   4 -14   4        9.37        6.92        1.38 o   0.7591E-01
   5 -14   4       52.19       51.93        2.31 o   0.1155E-01
   6 -14   4        0.63        0.06        0.93 o   0.8189E+00
   7 -14   4      174.01      151.60        4.97 o   0.3176E-02
   8 -14   4        1.44        0.25        0.95 o   0.5486E+00
   9 -14   4       20.55       33.64        1.82 o   0.2166E-01
  10 -14   4      229.16      155.59        3.95 o   0.2807E-02
  11 -14   4       13.85       20.29        0.95 o   0.3641E-01
  -3 -13   4        1.72        2.10        1.02 o   0.2690E+00
  -2 -13   4       23.25       16.12        1.95 o   0.3174E-01
  -1 -13   4       35.61       48.77        2.52 o   0.1335E-01
   0 -13   4       23.34       13.92        2.25 o   0.3245E-01
   1 -13   4        3.43        3.93        3.21 o   0.6407E-01
   2 -13   4        8.84        6.36        3.42 o   0.4560E-01
   3 -13   4       19.63        9.60        3.36 o   0.3246E-01
   4 -13   4      101.02       93.33        4.24 o   0.5608E-02
   5 -13   4       38.88       55.50        2.96 o   0.1173E-01
   6 -13   4        2.81        0.89        1.85 o   0.1793E+00
   7 -13   4       11.24       14.08        2.33 o   0.4054E-01
   8 -13   4        1.89        4.94        1.19 o   0.1499E+00
   9 -13   4       41.03       19.04        2.71 o   0.2105E-01
  10 -13   4       16.49       16.70        1.34 o   0.3818E-01
  11 -13   4        0.22        0.73        0.75 o   0.8893E+00
  12 -13   4       -1.10        0.66        0.70 o   0.6142E+00
  -4 -12   4       13.46        8.70        1.72 o   0.5513E-01
  -3 -12   4        5.44        3.52        1.76 o   0.1081E+00
  -2 -12   4       36.69       30.78        3.23 o   0.1639E-01
  -1 -12   4       84.58       83.38        5.90 o   0.5855E-02
   0 -12   4       11.20        8.89        4.25 o   0.3108E-01
   1 -12   4       42.87       43.23        4.71 o   0.1141E-01
   2 -12   4      157.49      140.50        7.17 o   0.3188E-02
   3 -12   4       -0.75        0.32        1.97 o   0.2392E+00
   4 -12   4      131.97      128.18        5.20 o   0.3966E-02
   5 -12   4       23.25       29.66        2.35 o   0.2144E-01
   6 -12   4        6.91        4.09        1.91 o   0.8834E-01
   7 -12   4        2.65        0.17        1.90 o   0.1984E+00
   8 -12   4       11.43       14.47        1.68 o   0.4494E-01
   9 -12   4       39.81       24.96        3.37 o   0.1766E-01
  10 -12   4       -0.04        0.98        1.49 o   0.3238E+00
  11 -12   4       48.12       49.68        1.84 o   0.1245E-01
  12 -12   4        9.47       15.58        0.95 o   0.4803E-01
  13 -12   4       84.61      104.77        3.02 o   0.5772E-02
  -6 -11   4       10.41        0.40        1.93 o   0.1096E+00
  -5 -11   4        1.93        0.13        1.33 o   0.3521E+00
  -4 -11   4        1.39        0.04        1.39 o   0.3811E+00
  -3 -11   4       17.37       19.54        2.65 o   0.2920E-01
  -2 -11   4      170.98      204.77        8.40 o   0.2253E-02
  -1 -11   4      587.04      659.02       15.65 o   0.4641E-03
   0 -11   4       11.19        8.77        3.57 o   0.3709E-01
   1 -11   4      456.36      468.07       15.39 o   0.6945E-03
   2 -11   4       81.54       81.98        5.76 o   0.5984E-02
   3 -11   4       23.11       20.47        2.53 o   0.2606E-01
   4 -11   4      120.53      103.93        4.99 o   0.4740E-02
   5 -11   4       30.60       27.53        2.74 o   0.2020E-01
   6 -11   4       14.30       13.91        2.81 o   0.3515E-01
   7 -11   4      129.27      130.88        5.17 o   0.3951E-02
   8 -11   4       10.51        7.01        2.04 o   0.6225E-01
   9 -11   4       35.27       38.12        2.81 o   0.1564E-01
  10 -11   4      226.54      226.05        5.14 o   0.2098E-02
  11 -11   4       75.08       83.36        2.37 o   0.7263E-02
  12 -11   4       15.63       14.72        1.19 o   0.4272E-01
  13 -11   4       51.02       61.20        1.68 o   0.1073E-01
  -7 -10   4       69.25       76.10        2.90 o   0.7838E-02
  -6 -10   4       11.04        7.73        1.63 o   0.6428E-01
  -5 -10   4       34.06       35.00        2.08 o   0.1754E-01
  -4 -10   4      112.46      130.74        4.98 o   0.4106E-02
  -3 -10   4       82.92       70.64        4.34 o   0.7111E-02
  -2 -10   4      280.43      322.10        8.59 o   0.1338E-02
  -1 -10   4     1002.15     1093.57       15.87 o   0.2179E-03
   0 -10   4     1064.00     1140.04       18.30 o   0.1996E-03
   1 -10   4       64.94       54.49        3.86 o   0.9368E-02
   2 -10   4      266.93      283.08        5.89 o   0.1593E-02
   3 -10   4      247.46      251.59        6.82 o   0.1796E-02
   4 -10   4      477.67      502.24        7.66 o   0.7218E-03
   5 -10   4        6.34        5.87        1.55 o   0.9206E-01
   6 -10   4       26.88       15.36        2.76 o   0.2784E-01
   7 -10   4     1226.66     1204.60       16.78 o   0.1742E-03
   8 -10   4      101.66      142.37        4.88 o   0.4042E-02
   9 -10   4       44.93       41.69        3.19 o   0.1323E-01
  10 -10   4       10.20       10.03        1.25 o   0.6230E-01
  11 -10   4       13.97       13.27        1.68 o   0.4391E-01
  12 -10   4       14.24       14.40        1.30 o   0.4469E-01
  13 -10   4      155.65      164.21        3.36 o   0.3265E-02
  14 -10   4       13.33       12.21        1.56 o   0.4862E-01
  -8  -9   4        2.79        1.39        1.31 o   0.2266E+00
  -7  -9   4      156.89      161.36        4.44 o   0.3226E-02
  -6  -9   4        1.95        0.58        1.66 o   0.2319E+00
  -5  -9   4      400.45      413.93        9.07 o   0.9245E-03
  -4  -9   4      208.52      199.59        7.54 o   0.2212E-02
  -3  -9   4       27.06       26.97        3.26 o   0.1962E-01
  -2  -9   4      222.43      219.71        6.76 o   0.2061E-02
  -1  -9   4     2021.35     2129.05       21.71 o   0.6916E-04
   0  -9   4      765.58      765.15       11.55 o   0.3723E-03
   1  -9   4       41.02       35.54        2.86 o   0.1561E-01
   2  -9   4        9.63        6.47        1.44 o   0.7738E-01
   3  -9   4        3.32        0.14        1.55 o   0.2428E+00
   4  -9   4        9.16       12.86        1.61 o   0.5183E-01
   5  -9   4      132.73      123.68        4.08 o   0.4218E-02
   6  -9   4      100.72       96.32        3.66 o   0.5628E-02
   7  -9   4      493.39      531.41       10.04 o   0.6569E-03
   8  -9   4       23.51       25.91        2.18 o   0.2362E-01
   9  -9   4      340.22      387.63        7.26 o   0.1078E-02
  10  -9   4       66.98       56.18        2.64 o   0.9784E-02
  11  -9   4       26.63       37.79        2.16 o   0.1786E-01
  12  -9   4       77.93       68.85        2.63 o   0.8148E-02
  13  -9   4        2.10        2.97        1.00 o   0.2070E+00
  14  -9   4        2.03        2.70        1.08 o   0.2173E+00
  -9  -8   4        4.48        6.18        1.93 o   0.8678E-01
  -8  -8   4      102.19      103.14        3.61 o   0.5389E-02
  -7  -8   4       23.41       17.97        1.56 o   0.3141E-01
  -6  -8   4      481.59      486.72        9.85 o   0.7276E-03
  -5  -8   4      300.52      310.01        7.57 o   0.1365E-02
  -4  -8   4       76.96       65.88        3.42 o   0.8175E-02
  -3  -8   4      455.06      487.45        7.89 o   0.7613E-03
  -2  -8   4       84.22       91.97        3.23 o   0.6344E-02
  -1  -8   4      332.35      323.28        7.44 o   0.1264E-02
   0  -8   4     1795.01     1746.87       17.79 o   0.9403E-04
   1  -8   4      788.58      730.67       13.13 o   0.3786E-03
   2  -8   4       40.95       46.00        3.74 o   0.1219E-01
   3  -8   4      147.76      152.20        6.39 o   0.3175E-02
   4  -8   4      489.46      500.55       16.17 o   0.6291E-03
   5  -8   4     1081.59     1084.47       15.05 o   0.2113E-03
   6  -8   4      654.06      639.91       10.28 o   0.4835E-03
   7  -8   4      885.75      831.73       12.02 o   0.3185E-03
   8  -8   4      376.61      337.50        7.26 o   0.1158E-02
   9  -8   4       21.34       10.78        2.52 o   0.3626E-01
  10  -8   4        1.03        0.36        1.31 o   0.3932E+00
  11  -8   4      460.92      437.27        7.48 o   0.8440E-03
  12  -8   4      349.52      341.09        7.56 o   0.1183E-02
  13  -8   4       56.53       55.94        2.19 o   0.1074E-01
  14  -8   4       48.35       48.31        2.44 o   0.1255E-01
 -10  -7   4       52.13       58.86        3.28 o   0.9941E-02
  -9  -7   4      504.14      507.37        6.23 o   0.7112E-03
  -8  -7   4       37.01       42.85        1.85 o   0.1514E-01
  -7  -7   4       32.00       41.98        2.68 o   0.1518E-01
  -6  -7   4       48.67       43.52        2.85 o   0.1280E-01
  -5  -7   4        0.99        5.23        1.71 o   0.1191E+00
  -4  -7   4      577.79      575.37        8.79 o   0.5779E-03
  -3  -7   4      390.36      432.56        6.80 o   0.9220E-03
  -2  -7   4     1001.46      951.06       11.81 o   0.2577E-03
  -1  -7   4      706.66      679.06       13.78 o   0.4266E-03
   0  -7   4     1478.61     1483.24       17.22 o   0.1261E-03
   1  -7   4      219.16      166.40        6.40 o   0.2594E-02
   2  -7   4      104.73      143.59        4.49 o   0.3995E-02
   3  -7   4        4.59        2.12        2.27 o   0.1084E+00
   4  -7   4      259.53      262.25        9.79 o   0.1565E-02
   5  -7   4     1490.09     1626.20       25.25 o   0.1087E-03
   6  -7   4      365.58      402.33       15.46 o   0.8421E-03
   7  -7   4     1328.94     1259.86       14.44 o   0.1627E-03
   8  -7   4      305.17      327.12        6.62 o   0.1333E-02
   9  -7   4      935.06      904.89       11.32 o   0.2841E-03
  10  -7   4      771.69      796.91        8.82 o   0.3636E-03
  11  -7   4      485.77      457.06        8.20 o   0.7826E-03
  12  -7   4       39.40       32.45        2.00 o   0.1763E-01
  13  -7   4       64.02       78.22        1.92 o   0.8238E-02
  14  -7   4        3.07        6.59        0.58 o   0.1206E+00
 -10  -6   4      293.91      303.46        4.44 o   0.1489E-02
  -9  -6   4      131.70      128.00        3.51 o   0.4199E-02
  -8  -6   4       39.16       41.89        2.84 o   0.1400E-01
  -7  -6   4      517.28      544.09        9.62 o   0.6358E-03
  -6  -6   4       73.52       76.58        2.84 o   0.7727E-02
  -5  -6   4       23.23       29.08        1.60 o   0.2277E-01
  -4  -6   4      128.40      109.06        3.70 o   0.4727E-02
  -3  -6   4     1259.56     1207.22       14.43 o   0.1752E-03
  -2  -6   4      299.61      374.79        8.41 o   0.1134E-02
  -1  -6   4     4006.74     3800.91       34.01 o   0.2267E-04
   0  -6   4      526.10      434.77        8.11 o   0.7932E-03
   1  -6   4      933.17      951.39       10.73 o   0.2701E-03
   2  -6   4        1.15        6.94        1.35 o   0.1102E+00
   3  -6   4      922.79      788.63       17.54 o   0.3107E-03
   4  -6   4      286.74      236.90        9.53 o   0.1639E-02
   5  -6   4      552.92      508.14       17.61 o   0.5754E-03
   6  -6   4     1854.09     1912.83       35.63 o   0.7735E-04
   7  -6   4      255.79      276.48        8.18 o   0.1585E-02
   8  -6   4        4.13        9.85        1.09 o   0.8159E-01
   9  -6   4       34.56       32.97        1.96 o   0.1866E-01
  10  -6   4       43.16       48.59        2.65 o   0.1253E-01
  11  -6   4       51.93       63.52        2.89 o   0.9871E-02
  12  -6   4        2.14        2.36        1.25 o   0.2095E+00
  13  -6   4       72.34       77.79        2.08 o   0.7867E-02
  14  -6   4       25.56       30.40        1.32 o   0.2232E-01
 -11  -5   4        1.03        0.57        0.83 o   0.5784E+00
 -10  -5   4      125.64      130.48        3.30 o   0.4223E-02
  -9  -5   4      229.64      234.13        6.62 o   0.1957E-02
  -8  -5   4      335.35      347.63        7.12 o   0.1195E-02
  -7  -5   4      106.24      104.40        3.56 o   0.5239E-02
  -6  -5   4     1088.32     1078.32       12.32 o   0.2164E-03
  -5  -5   4      191.94      202.78        4.65 o   0.2483E-02
  -4  -5   4     1108.49      933.38       15.59 o   0.2449E-03
  -3  -5   4      534.82      551.92       10.20 o   0.6081E-03
  -2  -5   4     2073.49     1956.46       22.34 o   0.7533E-04
  -1  -5   4     4073.01     3964.93       31.63 o   0.2137E-04
   0  -5   4       50.03       47.02        2.76 o   0.1197E-01
   1  -5   4      271.79      244.72        6.67 o   0.1755E-02
   2  -5   4      144.61      152.75        6.10 o   0.3216E-02
   3  -5   4      369.85      387.87        9.73 o   0.9929E-03
   4  -5   4      526.50      562.00       12.13 o   0.5959E-03
   5  -5   4       27.90       31.49        4.45 o   0.1511E-01
   6  -5   4      510.98      444.63       13.82 o   0.7200E-03
   7  -5   4       55.68       50.38        4.21 o   0.1007E-01
   8  -5   4        3.76        0.89        1.25 o   0.2348E+00
   9  -5   4       90.31       96.58        3.17 o   0.6010E-02
  10  -5   4      723.24      710.67       10.07 o   0.4172E-03
  11  -5   4      589.12      616.54        8.78 o   0.5359E-03
  12  -5   4       52.12       53.93        2.54 o   0.1124E-01
  13  -5   4       23.65       23.64        1.39 o   0.2663E-01
  14  -5   4       50.04       45.16        1.88 o   0.1313E-01
 -12  -4   4      218.04      229.47        4.21 o   0.2139E-02
 -11  -4   4      350.49      342.56        5.23 o   0.1225E-02
 -10  -4   4        8.06        6.53        1.44 o   0.8291E-01
  -9  -4   4        2.15        0.41        1.63 o   0.2441E+00
  -8  -4   4      356.56      338.97        7.01 o   0.1186E-02
  -7  -4   4      185.76      198.61        5.18 o   0.2514E-02
  -6  -4   4     2803.03     2648.17       21.97 o   0.4444E-04
  -5  -4   4     1084.42     1081.32       14.62 o   0.2124E-03
  -4  -4   4     1396.05     1392.27       15.65 o   0.1415E-03
  -3  -4   4     2877.56     2786.00       25.83 o   0.4073E-04
  -2  -4   4     1802.66     1475.51       15.08 o   0.1143E-03
  -1  -4   4     1495.33     1190.32       12.11 o   0.1623E-03
   0  -4   4      439.95      426.09        8.84 o   0.8649E-03
   1  -4   4     2986.41     3179.09       34.02 o   0.3344E-04
   2  -4   4        4.36        4.97        1.54 o   0.1050E+00
   3  -4   4      293.18      311.52        7.08 o   0.1390E-02
   4  -4   4     3943.08     4224.82       42.84 o   0.1977E-04
   5  -4   4       14.12       11.68        2.00 o   0.4501E-01
   6  -4   4       19.59       19.02        2.34 o   0.2883E-01
   7  -4   4      111.14      100.65        4.93 o   0.5031E-02
   8  -4   4      214.91      209.57        4.56 o   0.2308E-02
   9  -4   4       59.20       68.12        2.95 o   0.8950E-02
  10  -4   4      463.96      451.93        7.45 o   0.8166E-03
  11  -4   4       37.34       31.82        2.20 o   0.1796E-01
  12  -4   4      234.35      247.25        4.64 o   0.1943E-02
  13  -4   4      321.75      294.50        3.99 o   0.1466E-02
  14  -4   4      365.30      319.05        5.84 o   0.1261E-02
 -12  -3   4       99.15       88.53        2.45 o   0.6246E-02
 -11  -3   4        2.61        2.95        0.97 o   0.2001E+00
 -10  -3   4       63.28       74.57        2.36 o   0.8476E-02
  -9  -3   4        8.01        4.99        1.68 o   0.8707E-01
  -8  -3   4      101.90      105.92        3.50 o   0.5284E-02
  -7  -3   4      125.91      112.64        3.73 o   0.4663E-02
  -6  -3   4     1952.87     2014.68       13.93 o   0.7701E-04
  -5  -3   4      163.77      182.58        4.32 o   0.2855E-02
  -4  -3   4      767.37      748.37        9.53 o   0.3852E-03
  -3  -3   4        6.74       10.95        1.00 o   0.6804E-01
  -2  -3   4      111.32       99.61        2.86 o   0.5438E-02
  -1  -3   4      106.95      104.73        3.19 o   0.5305E-02
   0  -3   4     2970.27     2898.22       28.80 o   0.3788E-04
   1  -3   4     8910.66     9429.70       73.50 o   0.4278E-05
   2  -3   4      474.49      395.54        9.49 o   0.8821E-03
   3  -3   4     1769.80     1751.42       22.83 o   0.9268E-04
   4  -3   4      122.98      146.17        4.50 o   0.3715E-02
   5  -3   4       23.25       34.48        2.35 o   0.1905E-01
   6  -3   4      232.33      230.25        6.32 o   0.2011E-02
   7  -3   4      690.31      688.37       12.10 o   0.4318E-03
   8  -3   4      504.90      474.66        7.37 o   0.7493E-03
   9  -3   4      296.23      262.20        5.16 o   0.1661E-02
  10  -3   4      216.52      174.28        4.47 o   0.2656E-02
  11  -3   4       20.66       17.09        1.71 o   0.3374E-01
  12  -3   4       15.79       18.52        1.16 o   0.3649E-01
  13  -3   4      234.06      240.64        3.62 o   0.2029E-02
  14  -3   4      112.55       93.38        2.91 o   0.5670E-02
 -13  -2   4       21.74       22.90        1.52 o   0.2786E-01
 -12  -2   4       73.33       67.69        1.84 o   0.8745E-02
 -11  -2   4       -0.70        0.06        1.11 o   0.6152E+00
 -10  -2   4      186.15      178.82        4.43 o   0.2776E-02
  -9  -2   4      302.57      310.81        5.35 o   0.1413E-02
  -8  -2   4      293.94      302.23        5.54 o   0.1461E-02
  -7  -2   4        4.12        3.00        0.99 o   0.1728E+00
  -6  -2   4       27.51       35.14        2.20 o   0.1839E-01
  -5  -2   4      504.09      489.23        7.40 o   0.7306E-03
  -4  -2   4      718.62      668.99        8.27 o   0.4522E-03
  -3  -2   4     1550.03     1560.88       12.15 o   0.1182E-03
  -2  -2   4      424.98      448.23        5.20 o   0.8756E-03
  -1  -2   4      307.00      356.79        5.02 o   0.1250E-02
   0  -2   4     6127.80     6056.40       45.11 o   0.9694E-05
   1  -2   4      170.67      192.01        5.68 o   0.2576E-02
   2  -2   4     4664.03     5121.53       43.77 o   0.1408E-04
   3  -2   4      709.26      833.60        9.97 o   0.3568E-03
   4  -2   4     9059.41     9148.93       48.23 o   0.4462E-05
   5  -2   4     1044.84      987.62       11.55 o   0.2440E-03
   6  -2   4        3.85        7.33        1.43 o   0.8954E-01
   7  -2   4      177.46      144.32        5.76 o   0.3190E-02
   8  -2   4      293.18      255.26        4.81 o   0.1716E-02
   9  -2   4      642.55      637.66        7.95 o   0.5023E-03
  10  -2   4      366.58      375.35        6.05 o   0.1089E-02
  11  -2   4       21.11       36.58        1.41 o   0.2027E-01
  12  -2   4       24.74       24.20        1.27 o   0.2598E-01
  13  -2   4        0.14        2.01        0.96 o   0.3703E+00
 -13  -1   4        8.52        7.94        0.93 o   0.7867E-01
 -12  -1   4      133.63      145.61        2.88 o   0.3831E-02
 -11  -1   4       10.45        9.61        1.47 o   0.6075E-01
 -10  -1   4      133.91      145.53        3.79 o   0.3743E-02
  -9  -1   4       23.10       24.59        1.65 o   0.2586E-01
  -8  -1   4      835.68      853.43        8.41 o   0.3252E-03
  -7  -1   4        0.82        1.85        1.32 o   0.2625E+00
  -6  -1   4      176.60      144.80        4.66 o   0.3286E-02
  -5  -1   4     1851.40     1830.52       16.42 o   0.8792E-04
  -4  -1   4     3085.45     3079.67       20.75 o   0.3511E-04
  -3  -1   4      237.81      191.49        4.32 o   0.2396E-02
  -2  -1   4      503.63      505.12        7.44 o   0.7055E-03
  -1  -1   4     1516.04     1378.86       15.69 o   0.1368E-03
   0  -1   4      164.25      152.59        4.52 o   0.3293E-02
   1  -1   4      637.49      636.26        7.60 o   0.5065E-03
   2  -1   4       84.23       53.99        2.60 o   0.9338E-02
   3  -1   4     1414.34     1419.48       12.20 o   0.1393E-03
   4  -1   4      820.42      721.46        8.22 o   0.3912E-03
   5  -1   4     6713.52     6442.18       40.65 o   0.8495E-05
   6  -1   4     2990.49     2840.28       22.34 o   0.3921E-04
   7  -1   4      593.96      622.61        8.54 o   0.5268E-03
   8  -1   4      343.22      373.13        5.37 o   0.1132E-02
   9  -1   4        0.66        0.71        1.24 o   0.3921E+00
  10  -1   4       16.34       14.82        1.37 o   0.4116E-01
  11  -1   4       70.00       50.31        2.36 o   0.1054E-01
  12  -1   4       34.75       30.55        1.43 o   0.1982E-01
  13  -1   4        1.30        0.08        0.89 o   0.6823E+00
 -14   0   4      624.26      607.97       10.60 o   0.5172E-03
 -13   0   4      430.66      439.03        4.85 o   0.8915E-03
 -12   0   4      196.25      196.40        4.12 o   0.2534E-02
 -11   0   4      248.51      270.87        5.15 o   0.1742E-02
 -10   0   4      144.07      145.32        3.42 o   0.3679E-02
  -9   0   4        9.09        8.54        1.39 o   0.6799E-01
  -8   0   4      388.14      329.43        5.10 o   0.1213E-02
  -7   0   4      780.68      882.36       10.28 o   0.3195E-03
  -6   0   4      987.12      927.22       11.86 o   0.2678E-03
  -5   0   4      990.10      962.90       10.35 o   0.2597E-03
  -4   0   4      144.72       95.93        3.60 o   0.4973E-02
  -3   0   4       16.85       18.58        1.33 o   0.3407E-01
  -2   0   4     4695.93     5060.50       64.04 o   0.1379E-04
  -1   0   4       59.87       48.07        2.08 o   0.1181E-01
   0   0   4     3874.04     4183.62       28.24 o   0.2069E-04
   1   0   4      819.69      920.23        8.09 o   0.3009E-03
   2   0   4       10.48       14.32        1.05 o   0.4927E-01
   3   0   4     2367.16     2532.64       17.09 o   0.5171E-04
   4   0   4     1025.64      905.86        9.45 o   0.2705E-03
   5   0   4      653.83      635.77        8.34 o   0.4968E-03
   6   0   4      439.77      394.27        7.08 o   0.9507E-03
   7   0   4       31.81       40.95        1.92 o   0.1647E-01
   8   0   4       49.81       35.63        2.23 o   0.1497E-01
   9   0   4      448.59      464.21        6.07 o   0.8175E-03
  10   0   4      313.35      276.51        5.04 o   0.1549E-02
  11   0   4      217.46      195.65        4.03 o   0.2434E-02
  12   0   4       10.69        5.35        1.40 o   0.8090E-01
  13   0   4       10.68       11.14        1.09 o   0.5731E-01
 -14   1   4      198.08      181.73        2.88 o   0.2748E-02
 -13   1   4      491.79      490.70        5.93 o   0.7454E-03
 -12   1   4      457.20      448.73        6.89 o   0.8353E-03
 -11   1   4       24.47       33.78        1.77 o   0.2012E-01
 -10   1   4     1314.76     1384.44       11.70 o   0.1482E-03
  -9   1   4      322.55      365.27        4.92 o   0.1193E-02
  -8   1   4        6.90        5.87        1.02 o   0.9796E-01
  -7   1   4      128.74      104.23        4.39 o   0.4728E-02
  -6   1   4      295.54      337.27        6.01 o   0.1316E-02
  -5   1   4     1290.67     1151.40       10.63 o   0.1856E-03
  -4   1   4     1406.96     1313.45       10.27 o   0.1533E-03
  -3   1   4     6863.03     6909.35       36.94 o   0.7703E-05
  -2   1   4     1112.52     1269.31       13.71 o   0.1774E-03
  -1   1   4        3.29        0.47        1.25 o   0.2740E+00
   0   1   4     1446.27     1589.95       15.01 o   0.1192E-03
   1   1   4     3820.23     4075.64       26.68 o   0.2154E-04
   2   1   4     3064.57     3134.53       18.79 o   0.3447E-04
   3   1   4      400.83      388.50        6.18 o   0.1014E-02
   4   1   4       99.21      118.10        3.23 o   0.4963E-02
   5   1   4      336.01      343.33        6.72 o   0.1221E-02
   6   1   4      306.01      318.37        6.74 o   0.1348E-02
   7   1   4      461.19      453.39        5.82 o   0.8305E-03
   8   1   4      188.72      194.97        3.62 o   0.2602E-02
   9   1   4     1441.78     1526.40       12.64 o   0.1263E-03
  10   1   4       26.01       18.03        1.62 o   0.3016E-01
  11   1   4      334.67      344.03        4.37 o   0.1265E-02
  12   1   4        4.52        4.97        1.07 o   0.1229E+00
 -14   2   4        1.92        0.67        0.76 o   0.4635E+00
 -13   2   4       11.31        6.79        1.15 o   0.7377E-01
 -12   2   4     1176.85     1190.23       11.26 o   0.1870E-03
 -11   2   4        9.25        6.82        1.24 o   0.7805E-01
 -10   2   4     1187.36     1229.27       10.60 o   0.1803E-03
  -9   2   4      566.53      548.06        6.49 o   0.6259E-03
  -8   2   4       14.29       16.06        1.54 o   0.4004E-01
  -7   2   4        7.33        0.11        1.60 o   0.1627E+00
  -6   2   4      384.94      312.63        6.02 o   0.1253E-02
  -5   2   4       14.87       30.62        1.14 o   0.2623E-01
  -4   2   4      885.85      910.16        7.72 o   0.2951E-03
  -3   2   4      945.03      974.61        8.13 o   0.2655E-03
  -2   2   4       97.61       93.97        2.75 o   0.5994E-02
  -1   2   4       41.77       31.96        1.59 o   0.1762E-01
   0   2   4     5520.73     5746.74       31.98 o   0.1116E-04
   1   2   4     3131.60     3354.97       17.25 o   0.3115E-04
   2   2   4        6.15        0.44        1.18 o   0.2068E+00
   3   2   4       18.00       10.79        1.50 o   0.4643E-01
   4   2   4      992.71      898.79       10.75 o   0.2781E-03
   5   2   4      278.68      279.91        5.92 o   0.1593E-02
   6   2   4      973.06     1005.08        8.43 o   0.2522E-03
   7   2   4      715.25      728.60        7.12 o   0.4174E-03
   8   2   4      552.06      572.29        6.70 o   0.6049E-03
   9   2   4      781.99      832.45        7.91 o   0.3459E-03
  10   2   4      342.58      376.70        4.68 o   0.1144E-02
  11   2   4        0.77        3.66        1.22 o   0.1919E+00
  12   2   4      287.66      296.77        5.81 o   0.1490E-02
 -15   3   4      112.09      123.20        2.70 o   0.4716E-02
 -14   3   4       34.42       36.67        1.48 o   0.1769E-01
 -13   3   4       10.76       13.53        1.23 o   0.4931E-01
 -12   3   4      171.75      178.02        4.02 o   0.2891E-02
 -11   3   4        4.37        3.33        1.16 o   0.1536E+00
 -10   3   4      267.15      251.60        4.72 o   0.1804E-02
  -9   3   4        3.20        3.61        1.18 o   0.1579E+00
  -8   3   4       41.71       54.48        3.08 o   0.1137E-01
  -7   3   4      435.66      341.22        7.02 o   0.1082E-02
  -6   3   4      215.99      191.54        4.17 o   0.2484E-02
  -5   3   4     1192.99     1256.85        9.51 o   0.1761E-03
  -4   3   4     1311.30     1331.36        9.11 o   0.1570E-03
  -3   3   4        8.42       20.58        1.03 o   0.4053E-01
  -2   3   4      727.39      732.28        7.48 o   0.4099E-03
  -1   3   4      330.33      348.54        4.61 o   0.1233E-02
   0   3   4     2902.43     2779.87       17.57 o   0.4132E-04
   1   3   4      372.00      336.21        5.75 o   0.1200E-02
   2   3   4     1508.15     1543.93       13.26 o   0.1215E-03
   3   3   4     1606.08     1633.51       14.03 o   0.1095E-03
   4   3   4      130.91      150.97        4.10 o   0.3613E-02
   5   3   4      969.99      892.72        9.60 o   0.2850E-03
   6   3   4      105.86      130.80        2.77 o   0.4531E-02
   7   3   4       10.73       15.16        1.36 o   0.4554E-01
   8   3   4       69.94       77.36        2.38 o   0.7875E-02
   9   3   4      324.59      308.14        4.63 o   0.1397E-02
  10   3   4       14.39       14.44        0.99 o   0.4542E-01
  11   3   4       23.49       18.31        2.17 o   0.2911E-01
 -15   4   4        1.59        3.16        0.82 o   0.2232E+00
 -14   4   4        4.78        4.42        0.93 o   0.1330E+00
 -13   4   4       27.54       35.03        1.83 o   0.1899E-01
 -12   4   4        2.97        2.60        1.38 o   0.1726E+00
 -11   4   4        4.88        6.60        1.10 o   0.1016E+00
 -10   4   4      367.19      359.65        5.26 o   0.1145E-02
  -9   4   4      687.46      629.94        6.96 o   0.4948E-03
  -8   4   4      376.15      373.33        6.91 o   0.1079E-02
  -7   4   4      104.15       95.81        3.16 o   0.5730E-02
  -6   4   4      932.82      872.43        9.31 o   0.2960E-03
  -5   4   4       85.82      104.90        2.46 o   0.5793E-02
  -4   4   4      116.72      106.65        2.58 o   0.5114E-02
  -3   4   4      118.81      144.63        2.55 o   0.4108E-02
  -2   4   4     1773.60     1699.72       11.19 o   0.9950E-04
  -1   4   4     3910.44     3719.41       21.10 o   0.2414E-04
   0   4   4      937.82      913.06        8.40 o   0.2843E-03
   1   4   4     1685.18     1687.52       13.79 o   0.1029E-03
   2   4   4       27.78       56.17        2.33 o   0.1282E-01
   3   4   4      342.80      413.15        6.88 o   0.1012E-02
   4   4   4      149.81      146.81        4.70 o   0.3465E-02
   5   4   4      200.51      174.96        4.10 o   0.2758E-02
   6   4   4      307.69      329.27        5.23 o   0.1333E-02
   7   4   4        4.49        3.57        1.53 o   0.1290E+00
   8   4   4      217.77      211.52        4.61 o   0.2279E-02
   9   4   4        0.87        0.43        1.17 o   0.4553E+00
  10   4   4      233.12      228.36        4.71 o   0.2070E-02
  11   4   4        1.29        2.49        0.96 o   0.2594E+00
 -15   5   4       46.74       51.52        1.39 o   0.1262E-01
 -14   5   4        2.40        0.86        0.86 o   0.3624E+00
 -13   5   4        1.54        0.66        1.02 o   0.4108E+00
 -12   5   4       60.67       50.41        2.72 o   0.1087E-01
 -11   5   4       34.99       33.24        1.84 o   0.1814E-01
 -10   5   4      205.02      199.62        3.88 o   0.2487E-02
  -9   5   4       31.30       23.92        1.58 o   0.2405E-01
  -8   5   4       53.33       40.33        2.06 o   0.1374E-01
  -7   5   4      238.93      240.26        5.11 o   0.1964E-02
  -6   5   4     1481.65     1278.10       13.21 o   0.1517E-03
  -5   5   4      443.67      428.05        5.76 o   0.9047E-03
  -4   5   4        7.46        3.17        1.15 o   0.1250E+00
  -3   5   4      201.44      157.51        3.62 o   0.3047E-02
  -2   5   4     1164.68     1202.10       10.02 o   0.1869E-03
  -1   5   4      118.14       46.91        3.22 o   0.8100E-02
   0   5   4        2.15        0.53        1.43 o   0.2807E+00
   1   5   4     1017.41     1057.79       11.78 o   0.2298E-03
   2   5   4      230.50      237.73        5.86 o   0.1971E-02
   3   5   4      106.35       84.38        3.96 o   0.5934E-02
   4   5   4      785.75      797.04        8.15 o   0.3604E-03
   5   5   4      349.02      348.17        5.71 o   0.1205E-02
   6   5   4        7.51        9.73        1.57 o   0.6524E-01
   7   5   4       61.72       61.98        2.78 o   0.9452E-02
   8   5   4       20.51       18.48        1.49 o   0.3278E-01
   9   5   4       57.38       58.03        2.09 o   0.1062E-01
  10   5   4       99.50      100.55        2.31 o   0.5773E-02
 -15   6   4       17.76       18.80        0.95 o   0.3485E-01
 -14   6   4      162.59      159.66        3.21 o   0.3306E-02
 -13   6   4       71.00       75.96        2.70 o   0.7902E-02
 -12   6   4      480.18      473.30        6.86 o   0.7750E-03
 -11   6   4        3.55        2.95        1.07 o   0.1763E+00
 -10   6   4       82.85       89.85        2.45 o   0.6746E-02
  -9   6   4      297.99      336.42        4.50 o   0.1344E-02
  -8   6   4      112.31      109.95        2.87 o   0.5100E-02
  -7   6   4      650.78      616.78        9.40 o   0.5095E-03
  -6   6   4      381.95      328.09        7.23 o   0.1180E-02
  -5   6   4      948.68      874.42        9.73 o   0.2936E-03
  -4   6   4      183.73      187.92        4.01 o   0.2726E-02
  -3   6   4        3.88        0.90        1.30 o   0.2250E+00
  -2   6   4     3633.15     3666.15       22.93 o   0.2554E-04
  -1   6   4      245.42      217.64        5.24 o   0.2076E-02
   0   6   4      116.56      109.76        3.88 o   0.4878E-02
   1   6   4       84.37       58.32        3.62 o   0.8340E-02
   2   6   4      146.52      122.89        4.41 o   0.4002E-02
   3   6   4      162.71      180.05        3.92 o   0.2957E-02
   4   6   4       57.93       78.07        2.64 o   0.8123E-02
   5   6   4       19.67       16.76        1.79 o   0.3408E-01
   6   6   4       98.09      107.03        3.29 o   0.5326E-02
   7   6   4      770.30      759.19        8.31 o   0.3824E-03
   8   6   4        3.61        2.02        1.20 o   0.2004E+00
   9   6   4      120.63      113.58        2.78 o   0.4846E-02
 -15   7   4       81.33       96.01        2.15 o   0.6482E-02
 -14   7   4       33.26       25.63        1.31 o   0.2239E-01
 -13   7   4       54.35       62.55        2.09 o   0.1015E-01
 -12   7   4        4.00        1.02        1.23 o   0.2297E+00
 -11   7   4      101.03      111.99        2.78 o   0.5241E-02
 -10   7   4       14.01       19.38        1.46 o   0.3635E-01
  -9   7   4      325.26      324.75        5.33 o   0.1326E-02
  -8   7   4       57.14       49.23        2.11 o   0.1181E-01
  -7   7   4       89.69      101.42        2.39 o   0.5960E-02
  -6   7   4      118.85       95.37        4.07 o   0.5285E-02
  -5   7   4     1038.73      991.94       11.47 o   0.2446E-03
  -4   7   4      266.52      270.37        5.91 o   0.1656E-02
  -3   7   4       94.33       85.82        3.58 o   0.6283E-02
  -2   7   4      401.17      385.92        7.01 o   0.1009E-02
  -1   7   4      193.54      169.08        5.09 o   0.2794E-02
   0   7   4        9.82       18.82        1.91 o   0.3682E-01
   1   7   4       73.27       44.46        3.00 o   0.1080E-01
   2   7   4      168.23      169.49        4.65 o   0.3000E-02
   3   7   4     1549.70     1450.72       12.88 o   0.1287E-03
   4   7   4       11.84       13.32        1.65 o   0.4715E-01
   5   7   4      275.78      298.72        5.41 o   0.1524E-02
   6   7   4      210.84      206.68        5.05 o   0.2314E-02
   7   7   4      313.80      271.18        4.66 o   0.1577E-02
   8   7   4        0.54        3.28        0.92 o   0.2524E+00
   9   7   4        6.03        1.32        1.64 o   0.1436E+00
 -15   8   4      239.57      231.47        3.72 o   0.2087E-02
 -14   8   4       -0.13        0.27        0.67 o   0.1363E+01
 -13   8   4        1.57        1.16        1.03 o   0.3537E+00
 -12   8   4      229.09      258.65        5.23 o   0.1871E-02
 -11   8   4       96.48       98.52        2.94 o   0.5777E-02
 -10   8   4      211.23      216.36        4.03 o   0.2291E-02
  -9   8   4      334.35      335.59        5.42 o   0.1270E-02
  -8   8   4      550.62      567.03        6.70 o   0.6134E-03
  -7   8   4     1136.30     1111.31        9.63 o   0.2084E-03
  -6   8   4     3302.03     3499.07       19.85 o   0.2863E-04
  -5   8   4      497.62      522.68        5.98 o   0.6924E-03
  -4   8   4      415.24      414.59        7.29 o   0.9325E-03
  -3   8   4      105.65      131.95        3.28 o   0.4423E-02
  -2   8   4       97.72       76.24        2.88 o   0.6979E-02
  -1   8   4      749.63      769.57        7.72 o   0.3815E-03
   0   8   4      385.56      357.81        5.73 o   0.1120E-02
   1   8   4      374.23      383.49        6.16 o   0.1063E-02
   2   8   4      793.11      786.98       10.07 o   0.3595E-03
   3   8   4      442.49      469.68        8.58 o   0.7930E-03
   4   8   4      110.22      114.24        4.36 o   0.4694E-02
   5   8   4      365.29      367.00        6.78 o   0.1106E-02
   6   8   4      212.93      211.07        3.78 o   0.2325E-02
   7   8   4      104.01       85.57        2.09 o   0.6423E-02
   8   8   4      143.44      136.96        3.16 o   0.3877E-02
 -15   9   4       22.63       16.89        1.46 o   0.3342E-01
 -14   9   4        1.87        2.88        0.66 o   0.2452E+00
 -13   9   4      420.16      400.06        6.10 o   0.9736E-03
 -12   9   4      598.88      581.23        8.54 o   0.5652E-03
 -11   9   4     1034.51     1017.28        9.39 o   0.2410E-03
 -10   9   4     3600.74     3536.32       21.54 o   0.2697E-04
  -9   9   4     3168.53     3188.71       20.57 o   0.3302E-04
  -8   9   4      999.36      960.15        9.49 o   0.2598E-03
  -7   9   4        7.16        9.67        1.45 o   0.6920E-01
  -6   9   4      439.82      457.31        6.33 o   0.8318E-03
  -5   9   4      114.92      103.92        3.16 o   0.5193E-02
  -4   9   4      385.59      366.23        6.11 o   0.1091E-02
  -3   9   4       89.42       70.21        3.11 o   0.7452E-02
  -2   9   4      440.01      406.87        6.67 o   0.9358E-03
  -1   9   4     1102.80     1019.63       10.06 o   0.2309E-03
   0   9   4       54.25       53.72        2.66 o   0.1106E-01
   1   9   4      498.43      486.89        7.04 o   0.7434E-03
   2   9   4      852.24      860.55       11.31 o   0.3127E-03
   3   9   4      111.90      107.49        4.40 o   0.4919E-02
   4   9   4       -1.59        0.14        1.82 o   0.2409E+00
   5   9   4       10.55        6.45        1.48 o   0.7377E-01
   6   9   4       79.24       78.67        2.13 o   0.7536E-02
   7   9   4      630.95      614.13        7.83 o   0.5240E-03
 -14  10   4        0.72        0.38        0.60 o   0.9861E+00
 -13  10   4      590.48      585.28        6.21 o   0.5751E-03
 -12  10   4       87.04       77.17        2.99 o   0.7137E-02
 -11  10   4       39.94       43.39        1.73 o   0.1469E-01
 -10  10   4      274.59      280.13        5.06 o   0.1606E-02
  -9  10   4       13.36        9.81        1.27 o   0.5703E-01
  -8  10   4       -0.79        0.06        1.52 o   0.3627E+00
  -7  10   4     1110.32     1118.27       10.77 o   0.2073E-03
  -6  10   4      145.25      129.54        3.92 o   0.3969E-02
  -5  10   4      317.18      321.34        5.49 o   0.1352E-02
  -4  10   4      392.32      365.80        6.23 o   0.1088E-02
  -3  10   4       26.49       20.92        2.40 o   0.2522E-01
  -2  10   4        4.58        1.11        1.81 o   0.1549E+00
  -1  10   4        5.34        3.02        1.82 o   0.1139E+00
   0  10   4      158.81      156.31        4.36 o   0.3265E-02
   1  10   4       63.36       62.80        3.25 o   0.8987E-02
   2  10   4       21.07       14.78        2.20 o   0.3357E-01
   3  10   4       50.96       52.08        2.84 o   0.1124E-01
   4  10   4      375.70      365.31        5.36 o   0.1122E-02
   5  10   4       64.33       73.80        1.88 o   0.8530E-02
   6  10   4        3.08        2.85        0.84 o   0.1979E+00
 -14  11   4      105.26       89.82        1.88 o   0.6225E-02
 -13  11   4       78.89       82.91        1.95 o   0.7235E-02
 -12  11   4       76.50       86.36        2.16 o   0.7078E-02
 -11  11   4      428.66      436.06        5.34 o   0.8960E-03
 -10  11   4       40.67       42.73        2.09 o   0.1444E-01
  -9  11   4        1.47        0.70        1.21 o   0.3622E+00
  -8  11   4      262.86      265.88        5.25 o   0.1710E-02
  -7  11   4      324.06      324.78        5.78 o   0.1324E-02
  -6  11   4       26.52       27.07        1.86 o   0.2282E-01
  -5  11   4       39.14       40.19        2.19 o   0.1524E-01
  -4  11   4      107.43      113.80        3.66 o   0.4915E-02
  -3  11   4      143.95      147.46        4.51 o   0.3562E-02
  -2  11   4      298.12      307.83        6.57 o   0.1406E-02
  -1  11   4       22.90       14.86        2.21 o   0.3226E-01
   0  11   4        1.64        0.20        1.83 o   0.2324E+00
   1  11   4       38.46       40.77        2.44 o   0.1492E-01
   2  11   4      109.85      110.45        2.70 o   0.5136E-02
   3  11   4        2.69        6.60        0.96 o   0.1196E+00
   4  11   4       46.88       43.47        1.52 o   0.1400E-01
 -13  12   4      139.74      135.28        2.52 o   0.4030E-02
 -12  12   4        0.36        0.01        0.78 o   0.1580E+01
 -11  12   4       57.26       55.89        1.56 o   0.1104E-01
 -10  12   4        1.34        0.71        0.84 o   0.5079E+00
  -9  12   4      165.22      162.49        3.48 o   0.3238E-02
  -8  12   4      130.74      121.31        3.02 o   0.4394E-02
  -7  12   4       66.30       58.87        2.65 o   0.9556E-02
  -6  12   4       12.87        6.03        1.66 o   0.6834E-01
  -5  12   4        6.34        7.20        1.43 o   0.8219E-01
  -4  12   4      295.89      282.53        5.68 o   0.1543E-02
  -3  12   4        1.23        2.07        1.95 o   0.1621E+00
  -2  12   4      828.19      850.61       11.39 o   0.3207E-03
  -1  12   4      757.77      751.89       10.71 o   0.3852E-03
   0  12   4       30.26       26.93        2.36 o   0.2095E-01
   1  12   4       19.55       19.12        1.40 o   0.3274E-01
   2  12   4        6.62        5.20        0.82 o   0.1123E+00
   3  12   4      120.33      115.09        2.85 o   0.4810E-02
 -13  13   4      227.01      225.00        3.43 o   0.2190E-02
 -12  13   4        1.97        0.70        0.63 o   0.4537E+00
 -11  13   4       30.68       32.03        1.26 o   0.2047E-01
 -10  13   4        4.87        8.98        0.74 o   0.9078E-01
  -9  13   4      175.54      152.75        2.89 o   0.3332E-02
  -8  13   4      164.52      157.76        3.32 o   0.3324E-02
  -7  13   4       32.17       35.00        2.11 o   0.1794E-01
  -6  13   4       24.25       28.13        1.76 o   0.2290E-01
  -5  13   4       19.96       23.78        1.71 o   0.2806E-01
  -4  13   4       20.22       21.90        1.71 o   0.2923E-01
  -3  13   4        4.56        2.94        1.30 o   0.1458E+00
  -2  13   4       25.92       22.38        1.43 o   0.2695E-01
  -1  13   4        2.93        1.07        1.22 o   0.2593E+00
   0  13   4       25.61       25.62        1.55 o   0.2481E-01
   1  13   4       25.98       23.12        1.27 o   0.2673E-01
   2  13   4        4.77        2.20        1.84 o   0.1288E+00
 -12  14   4      122.58      118.31        3.70 o   0.4558E-02
 -11  14   4      200.64      198.87        2.83 o   0.2568E-02
 -10  14   4      465.52      454.18        3.83 o   0.8420E-03
  -9  14   4      326.36      300.07        4.08 o   0.1430E-02
  -8  14   4        2.57        2.13        0.87 o   0.2582E+00
  -7  14   4       11.33       15.21        1.05 o   0.4801E-01
  -6  14   4      129.98      137.39        3.18 o   0.4027E-02
  -5  14   4       96.78       90.24        2.39 o   0.6337E-02
  -4  14   4       17.95       19.74        1.08 o   0.3374E-01
  -3  14   4       11.01       12.86        1.08 o   0.5267E-01
  -2  14   4       33.95       34.11        1.59 o   0.1842E-01
  -1  14   4       -0.38        0.25        0.65 o   0.1208E+01
   0  14   4        6.20        3.03        1.79 o   0.1094E+00
 -10  15   4      109.80       94.76        3.54 o   0.5544E-02
  -9  15   4       28.93       39.24        1.06 o   0.1810E-01
  -8  15   4       15.63        7.41        0.91 o   0.6380E-01
  -7  15   4       14.34       10.65        0.98 o   0.5545E-01
  -6  15   4       43.44       32.14        1.34 o   0.1759E-01
  -5  15   4       17.49        7.64        0.89 o   0.5779E-01
  -4  15   4      276.81      242.22        4.11 o   0.1829E-02
  -3  15   4       -1.37        1.81        0.90 o   0.3163E+00
   2 -15   5      117.79      114.70        3.68 o   0.4720E-02
   3 -15   5      235.72      252.21        5.57 o   0.1865E-02
   4 -15   5       44.33       34.34        2.33 o   0.1576E-01
   5 -15   5       46.69       44.19        3.61 o   0.1214E-01
   6 -15   5        1.95        3.02        1.71 o   0.1516E+00
   7 -15   5        1.96        7.94        0.81 o   0.1128E+00
   8 -15   5        2.04        2.01        1.00 o   0.2606E+00
   9 -15   5       10.64       17.49        1.12 o   0.4242E-01
  -1 -14   5       27.86       22.56        1.94 o   0.2500E-01
   0 -14   5       23.65       20.34        2.09 o   0.2749E-01
   1 -14   5       29.00       19.35        2.39 o   0.2495E-01
   2 -14   5       11.72       14.59        1.88 o   0.4356E-01
   3 -14   5      129.77      104.00        3.92 o   0.4774E-02
   4 -14   5       26.61       17.16        1.98 o   0.2940E-01
   5 -14   5       68.95       91.38        2.23 o   0.7111E-02
   6 -14   5       18.09       18.10        1.74 o   0.3343E-01
   7 -14   5       -0.75        1.90        1.39 o   0.2488E+00
   8 -14   5        2.37        5.79        1.15 o   0.1258E+00
   9 -14   5       29.54       16.57        2.02 o   0.2789E-01
  10 -14   5       51.99       43.42        1.75 o   0.1330E-01
  11 -14   5        0.52        0.67        0.88 o   0.6273E+00
  -3 -13   5       51.05       71.44        2.54 o   0.9267E-02
  -2 -13   5      149.30      135.12        4.26 o   0.3772E-02
  -1 -13   5        3.90        1.56        1.48 o   0.1746E+00
   0 -13   5       40.48       35.64        3.23 o   0.1490E-01
   1 -13   5        8.55        7.70        2.13 o   0.6208E-01
   2 -13   5        6.50        0.06        2.82 o   0.8976E-01
   3 -13   5       27.84       32.13        3.66 o   0.1672E-01
   4 -13   5      107.21      120.45        4.10 o   0.4644E-02
   5 -13   5      148.00      138.98        4.96 o   0.3579E-02
   6 -13   5      178.02      167.26        6.80 o   0.2733E-02
   7 -13   5       28.93       31.44        2.43 o   0.1934E-01
   8 -13   5       22.64       11.27        2.20 o   0.3633E-01
   9 -13   5      213.07      193.91        5.75 o   0.2389E-02
  10 -13   5       12.88        8.30        1.19 o   0.6436E-01
  11 -13   5        0.69        0.88        0.67 o   0.6159E+00
  12 -13   5       82.98       71.29        3.13 o   0.7590E-02
  -4 -12   5      142.06      120.98        4.63 o   0.4049E-02
  -3 -12   5       19.62       10.96        2.37 o   0.3837E-01
  -2 -12   5       20.65       18.09        2.77 o   0.2822E-01
  -1 -12   5        8.30       11.07        3.52 o   0.3703E-01
   0 -12   5       15.78       22.71        3.80 o   0.2231E-01
   1 -12   5       30.61       26.37        4.10 o   0.1692E-01
   2 -12   5        5.35        8.14        2.55 o   0.5937E-01
   3 -12   5      320.65      333.81        7.61 o   0.1249E-02
   4 -12   5       92.13       82.37        4.22 o   0.6256E-02
   5 -12   5      172.71      151.13        5.51 o   0.3150E-02
   6 -12   5       65.41       70.57        3.81 o   0.8090E-02
   7 -12   5       16.71       14.79        2.79 o   0.3269E-01
   8 -12   5       18.74       32.00        2.74 o   0.2092E-01
   9 -12   5       31.18       14.47        3.00 o   0.2526E-01
  10 -12   5        2.95        0.32        1.01 o   0.3670E+00
  11 -12   5       69.39       61.28        2.02 o   0.9428E-02
  12 -12   5       10.40       13.98        1.23 o   0.5066E-01
  13 -12   5        2.51        2.03        1.26 o   0.2034E+00
  -6 -11   5       31.73       36.63        2.54 o   0.1708E-01
  -5 -11   5        2.21        2.20        1.26 o   0.2052E+00
  -4 -11   5        2.87        4.09        1.35 o   0.1443E+00
  -3 -11   5        3.34        7.52        3.58 o   0.4653E-01
  -2 -11   5       -5.38        0.07        3.44 o   0.6910E-01
  -1 -11   5      105.03      136.45        6.48 o   0.3816E-02
   0 -11   5      690.75      756.15       16.59 o   0.3742E-03
   1 -11   5      213.29      237.85       10.06 o   0.1788E-02
   2 -11   5      677.51      638.85       11.63 o   0.4696E-03
   3 -11   5      570.99      552.71       10.75 o   0.5929E-03
   4 -11   5      813.06      776.14       13.07 o   0.3495E-03
   5 -11   5      396.58      415.46        9.65 o   0.9155E-03
   6 -11   5      122.14      130.96        5.16 o   0.4030E-02
   7 -11   5       58.47       53.77        4.11 o   0.9617E-02
   8 -11   5       -0.56        0.45        2.00 o   0.2262E+00
   9 -11   5       18.84       17.10        2.61 o   0.3053E-01
  10 -11   5       18.16       16.80        1.59 o   0.3563E-01
  11 -11   5      135.47      119.20        3.08 o   0.4420E-02
  12 -11   5       25.35       32.48        1.37 o   0.2136E-01
  13 -11   5      251.48      270.06        6.32 o   0.1695E-02
  -7 -10   5       32.48       36.87        2.98 o   0.1604E-01
  -6 -10   5       31.86       30.35        2.15 o   0.1988E-01
  -5 -10   5       81.78       95.64        3.43 o   0.6095E-02
  -4 -10   5       55.55       56.91        4.04 o   0.9524E-02
  -3 -10   5        0.58        0.14        2.53 o   0.1529E+00
  -2 -10   5       20.04       26.41        2.81 o   0.2264E-01
  -1 -10   5     1009.67     1025.10       16.03 o   0.2315E-03
   0 -10   5     2306.39     2370.35       26.93 o   0.5605E-04
   1 -10   5     3401.66     3434.68       27.87 o   0.2863E-04
   2 -10   5     1899.21     1968.74       18.74 o   0.7974E-04
   3 -10   5      309.54      266.19        7.35 o   0.1541E-02
   4 -10   5      122.34      119.28        4.43 o   0.4370E-02
   5 -10   5       44.89       39.54        3.51 o   0.1332E-01
   6 -10   5        3.81        0.33        1.78 o   0.1896E+00
   7 -10   5       95.66      137.86        4.62 o   0.4263E-02
   8 -10   5        3.80        0.88        1.62 o   0.1846E+00
   9 -10   5      125.62      137.31        5.61 o   0.3762E-02
  10 -10   5      171.16      180.66        4.46 o   0.2841E-02
  11 -10   5       84.22       84.18        2.89 o   0.6784E-02
  12 -10   5       46.72       42.71        1.78 o   0.1397E-01
  13 -10   5      338.87      357.01        8.19 o   0.1145E-02
  -8  -9   5        8.56       13.43        1.56 o   0.5163E-01
  -7  -9   5      101.42      109.11        3.58 o   0.5200E-02
  -6  -9   5        2.54        6.68        1.79 o   0.9256E-01
  -5  -9   5       20.27       23.56        4.00 o   0.2019E-01
  -4  -9   5       95.80      105.73        5.77 o   0.4844E-02
  -3  -9   5       68.19       78.04        3.93 o   0.7370E-02
  -2  -9   5       -4.28        0.34        2.37 o   0.1253E+00
  -1  -9   5      328.77      360.38        7.78 o   0.1149E-02
   0  -9   5      558.29      564.17       10.99 o   0.5910E-03
   1  -9   5       36.48       40.90        2.13 o   0.1536E-01
   2  -9   5       28.23       27.13        1.98 o   0.2184E-01
   3  -9   5      512.43      484.14        7.97 o   0.7301E-03
   4  -9   5      379.00      370.60        8.25 o   0.1058E-02
   5  -9   5       20.96       26.67        2.47 o   0.2357E-01
   6  -9   5       78.31      105.55        3.67 o   0.5669E-02
   7  -9   5      113.02       86.72        5.03 o   0.5433E-02
   8  -9   5       99.72       99.72        4.12 o   0.5453E-02
   9  -9   5       54.66       45.22        2.81 o   0.1197E-01
  10  -9   5      325.09      358.66        6.30 o   0.1195E-02
  11  -9   5        1.25        0.56        1.22 o   0.3696E+00
  12  -9   5       -0.52        1.22        0.83 o   0.4875E+00
  13  -9   5       20.72       12.81        1.89 o   0.3826E-01
  14  -9   5       11.46       12.36        1.47 o   0.5145E-01
  -9  -8   5       11.27       12.69        1.64 o   0.4761E-01
  -8  -8   5       10.04       11.46        2.14 o   0.4911E-01
  -7  -8   5      198.17      187.32        4.90 o   0.2579E-02
  -6  -8   5      467.36      476.52       10.23 o   0.7425E-03
  -5  -8   5       65.02       73.91        4.10 o   0.7715E-02
  -4  -8   5      122.71      135.95        4.71 o   0.3930E-02
  -3  -8   5      219.95      245.52        5.70 o   0.1955E-02
  -2  -8   5      464.62      459.72        8.44 o   0.7848E-03
  -1  -8   5      472.27      504.99        8.59 o   0.7220E-03
   0  -8   5      381.05      374.63        7.27 o   0.1061E-02
   1  -8   5        0.42        0.10        1.85 o   0.2864E+00
   2  -8   5        3.97        5.84        2.61 o   0.6999E-01
   3  -8   5      976.38      955.68       17.09 o   0.2524E-03
   4  -8   5      477.65      411.56        9.67 o   0.8455E-03
   5  -8   5      110.25      115.93        4.15 o   0.4719E-02
   6  -8   5      197.07      189.13        5.24 o   0.2539E-02
   7  -8   5       10.00       14.19        1.88 o   0.4686E-01
   8  -8   5     2151.43     2272.23       21.02 o   0.6228E-04
   9  -8   5       23.51       19.25        1.62 o   0.3030E-01
  10  -8   5       23.81       20.22        1.83 o   0.2887E-01
  11  -8   5      303.57      274.29        5.90 o   0.1557E-02
  12  -8   5      101.12       89.77        3.09 o   0.6093E-02
  13  -8   5       16.14       15.46        1.54 o   0.3919E-01
  14  -8   5       26.56       21.66        2.09 o   0.2535E-01
 -10  -7   5       69.13       61.09        3.72 o   0.8690E-02
  -9  -7   5       54.64       60.78        2.03 o   0.1030E-01
  -8  -7   5      146.22      146.48        4.05 o   0.3598E-02
  -7  -7   5        6.45        4.67        2.06 o   0.8641E-01
  -6  -7   5        9.97       10.25        2.20 o   0.5130E-01
  -5  -7   5        0.83        0.56        1.58 o   0.2855E+00
  -4  -7   5      696.79      705.78       10.20 o   0.4268E-03
  -3  -7   5      525.80      559.84        8.46 o   0.6196E-03
  -2  -7   5        2.83        1.49        1.34 o   0.2155E+00
  -1  -7   5      502.64      508.03        9.72 o   0.6850E-03
   0  -7   5       15.37       23.65        1.94 o   0.2933E-01
   1  -7   5       74.17       50.75        3.98 o   0.9118E-02
   2  -7   5     1638.97     1424.72       23.23 o   0.1216E-03
   3  -7   5      900.57      842.22       15.58 o   0.3008E-03
   4  -7   5       10.10        5.28        2.87 o   0.5496E-01
   5  -7   5      515.18      523.42       16.15 o   0.5968E-03
   6  -7   5      539.76      598.05        9.59 o   0.5658E-03
   7  -7   5      192.78      170.01        4.69 o   0.2836E-02
   8  -7   5      385.04      404.81        6.86 o   0.9902E-03
   9  -7   5      399.39      415.30        6.20 o   0.9547E-03
  10  -7   5      321.30      302.60        5.39 o   0.1407E-02
  11  -7   5      132.47      145.03        3.96 o   0.3758E-02
  12  -7   5       43.02       41.51        2.07 o   0.1466E-01
  13  -7   5      159.32      173.49        3.38 o   0.3101E-02
  14  -7   5       55.07       60.72        1.91 o   0.1031E-01
 -10  -6   5       66.78       63.87        2.13 o   0.9257E-02
  -9  -6   5      221.85      208.77        5.01 o   0.2257E-02
  -8  -6   5       44.29       37.67        3.54 o   0.1352E-01
  -7  -6   5      660.37      692.34       10.89 o   0.4424E-03
  -6  -6   5        2.84        3.47        1.58 o   0.1419E+00
  -5  -6   5       66.11       58.86        2.78 o   0.9533E-02
  -4  -6   5      502.71      525.84        7.33 o   0.6870E-03
  -3  -6   5      615.43      640.15        7.35 o   0.5097E-03
  -2  -6   5      688.46      715.64       16.59 o   0.3962E-03
  -1  -6   5       23.80       36.97        3.34 o   0.1647E-01
   0  -6   5     1133.60     1115.24       19.21 o   0.1946E-03
   1  -6   5       45.99       48.88        2.83 o   0.1218E-01
   2  -6   5     3837.22     3717.50       38.24 o   0.2377E-04
   3  -6   5      534.91      520.66       13.21 o   0.6175E-03
   4  -6   5      501.57      537.64       13.71 o   0.6179E-03
   5  -6   5      126.31      148.98        8.57 o   0.3050E-02
   6  -6   5       97.89      113.37        6.75 o   0.4332E-02
   7  -6   5      392.65      344.65        7.03 o   0.1121E-02
   8  -6   5      327.86      350.74        5.02 o   0.1235E-02
   9  -6   5      532.02      493.30        8.61 o   0.6989E-03
  10  -6   5       45.52       59.12        2.65 o   0.1082E-01
  11  -6   5      104.63       94.89        3.55 o   0.5642E-02
  12  -6   5        0.65        0.27        1.09 o   0.5684E+00
  13  -6   5        7.25        7.47        1.09 o   0.8527E-01
  14  -6   5        8.43        4.71        0.87 o   0.1083E+00
 -11  -5   5       40.77       39.61        1.60 o   0.1572E-01
 -10  -5   5       92.00       89.51        2.83 o   0.6368E-02
  -9  -5   5      144.43      157.07        5.37 o   0.3261E-02
  -8  -5   5      223.16      236.07        5.57 o   0.2018E-02
  -7  -5   5       21.07       25.53        2.06 o   0.2467E-01
  -6  -5   5       59.60       81.83        2.81 o   0.7786E-02
  -5  -5   5      181.95      187.12        4.90 o   0.2678E-02
  -4  -5   5      983.49      949.63       13.86 o   0.2578E-03
  -3  -5   5       15.27       15.59        3.07 o   0.3106E-01
  -2  -5   5      269.20      319.98        8.90 o   0.1336E-02
  -1  -5   5        9.04       21.04        1.75 o   0.3433E-01
   0  -5   5     5008.74     4762.15       40.29 o   0.1488E-04
   1  -5   5     2331.48     2181.16       24.62 o   0.6190E-04
   2  -5   5      618.64      522.93       13.89 o   0.5701E-03
   3  -5   5       18.38        6.03        2.54 o   0.4807E-01
   4  -5   5       11.26        8.28        2.31 o   0.5233E-01
   5  -5   5      159.10      187.23        7.71 o   0.2526E-02
   6  -5   5      184.34      211.88        9.75 o   0.2063E-02
   7  -5   5     1124.12     1093.53       17.78 o   0.2040E-03
   8  -5   5      159.88      181.16        5.35 o   0.2829E-02
   9  -5   5      540.86      534.48        8.66 o   0.6377E-03
  10  -5   5       12.53       11.43        1.96 o   0.4703E-01
  11  -5   5        5.39        4.26        1.41 o   0.1133E+00
  12  -5   5       -0.17        0.43        1.30 o   0.4715E+00
  13  -5   5        5.71        4.47        0.88 o   0.1252E+00
  14  -5   5       61.69       65.95        2.13 o   0.9298E-02
 -12  -4   5      318.50      313.09        5.09 o   0.1381E-02
 -11  -4   5      774.67      747.67        8.27 o   0.3883E-03
 -10  -4   5      288.06      293.43        5.04 o   0.1525E-02
  -9  -4   5       45.05       47.47        2.88 o   0.1242E-01
  -8  -4   5        2.86        2.33        1.84 o   0.1467E+00
  -7  -4   5       26.37       17.50        2.67 o   0.2649E-01
  -6  -4   5     1029.79     1058.78       12.34 o   0.2255E-03
  -5  -4   5     1473.28     1524.76       16.21 o   0.1230E-03
  -4  -4   5     1710.03     1602.41       27.45 o   0.1020E-03
  -3  -4   5       19.27       21.01        1.97 o   0.2860E-01
  -2  -4   5      186.94      171.80        4.68 o   0.2855E-02
  -1  -4   5      604.09      626.12        8.01 o   0.5243E-03
   0  -4   5       45.26       30.38        2.51 o   0.1669E-01
   1  -4   5     3493.63     3842.38       27.61 o   0.2434E-04
   2  -4   5      225.83      221.23        9.17 o   0.1904E-02
   3  -4   5      549.61      440.04       10.26 o   0.7426E-03
   4  -4   5      993.24      875.39       19.99 o   0.2650E-03
   5  -4   5      119.28      105.42        5.88 o   0.4516E-02
   6  -4   5       38.96       28.38        3.57 o   0.1642E-01
   7  -4   5      891.52      908.78       14.45 o   0.2814E-03
   8  -4   5        2.78        3.96        1.65 o   0.1264E+00
   9  -4   5       15.44       15.24        2.00 o   0.3740E-01
  10  -4   5       22.40       23.77        1.89 o   0.2615E-01
  11  -4   5        3.38        3.49        1.29 o   0.1542E+00
  12  -4   5       21.91       24.39        1.90 o   0.2577E-01
  13  -4   5       58.43       65.65        1.90 o   0.9671E-02
  14  -4   5       80.61       76.33        2.35 o   0.7599E-02
 -12  -3   5       10.22        6.98        1.11 o   0.7501E-01
 -11  -3   5      204.74      215.47        3.49 o   0.2330E-02
 -10  -3   5      194.71      194.61        4.01 o   0.2586E-02
  -9  -3   5       36.75       38.27        2.11 o   0.1602E-01
  -8  -3   5      704.78      725.40       10.00 o   0.4130E-03
  -7  -3   5       42.90       46.39        2.25 o   0.1316E-01
  -6  -3   5      784.72      766.73        8.13 o   0.3735E-03
  -5  -3   5      250.67      268.87        6.65 o   0.1683E-02
  -4  -3   5      866.29      802.13       10.52 o   0.3356E-03
  -3  -3   5     3478.50     3368.53       23.90 o   0.2894E-04
  -2  -3   5     2689.19     2909.77       19.64 o   0.4057E-04
  -1  -3   5     2976.01     2932.88       24.53 o   0.3760E-04
   0  -3   5     2896.80     2746.16       25.11 o   0.4143E-04
   1  -3   5      457.24      617.71        9.08 o   0.5905E-03
   2  -3   5       24.97       28.75        2.41 o   0.2182E-01
   3  -3   5      241.89      299.22        6.01 o   0.1567E-02
   4  -3   5     2522.38     2733.85       30.28 o   0.4433E-04
   5  -3   5        5.64        1.04        1.69 o   0.1515E+00
   6  -3   5      246.27      287.13        7.06 o   0.1583E-02
   7  -3   5     1847.18     1741.22       17.54 o   0.9311E-04
   8  -3   5        2.92        0.42        1.33 o   0.2756E+00
   9  -3   5       12.84       11.59        1.67 o   0.5062E-01
  10  -3   5      207.33      207.92        5.33 o   0.2306E-02
  11  -3   5       48.52       54.57        2.46 o   0.1141E-01
  12  -3   5        6.69        5.58        1.13 o   0.1010E+00
  13  -3   5       20.13       21.50        1.31 o   0.3048E-01
 -13  -2   5      127.55      136.36        3.18 o   0.4074E-02
 -12  -2   5      104.24       98.95        2.15 o   0.5761E-02
 -11  -2   5        9.68        7.00        1.30 o   0.7567E-01
 -10  -2   5      267.13      278.63        5.48 o   0.1628E-02
  -9  -2   5        0.11        2.20        1.46 o   0.2379E+00
  -8  -2   5      258.09      271.08        4.86 o   0.1723E-02
  -7  -2   5      585.57      571.49        6.91 o   0.5896E-03
  -6  -2   5      414.23      382.34        8.92 o   0.9706E-03
  -5  -2   5       25.54       12.53        2.02 o   0.3516E-01
  -4  -2   5      151.38       72.62        4.31 o   0.5457E-02
  -3  -2   5      238.17      138.98        5.33 o   0.2881E-02
  -2  -2   5     1622.99     1680.88       18.20 o   0.1040E-03
  -1  -2   5      910.48      854.21       12.32 o   0.3035E-03
   0  -2   5     1011.41     1031.13       14.47 o   0.2325E-03
   1  -2   5        4.13        1.81        1.35 o   0.1780E+00
   2  -2   5       21.05       17.11        2.00 o   0.3224E-01
   3  -2   5     2294.05     2356.68       22.30 o   0.5700E-04
   4  -2   5      677.17      602.72        9.03 o   0.5114E-03
   5  -2   5      589.80      573.55        8.99 o   0.5720E-03
   6  -2   5       45.23       43.33        3.11 o   0.1306E-01
   7  -2   5       11.55        5.39        1.65 o   0.7230E-01
   8  -2   5      202.25      203.67        4.90 o   0.2393E-02
   9  -2   5       49.53       40.40        2.72 o   0.1339E-01
  10  -2   5       38.09       29.42        2.33 o   0.1825E-01
  11  -2   5       40.03       47.49        1.93 o   0.1375E-01
  12  -2   5      279.35      282.78        4.44 o   0.1614E-02
  13  -2   5       93.02       91.32        3.00 o   0.6214E-02
 -13  -1   5        7.83        5.89        0.83 o   0.9829E-01
 -12  -1   5      332.40      334.47        4.56 o   0.1290E-02
 -11  -1   5       14.95       14.44        1.65 o   0.4107E-01
 -10  -1   5       42.21       41.71        2.28 o   0.1446E-01
  -9  -1   5     1011.52      975.27       10.30 o   0.2537E-03
  -8  -1   5     1116.16     1095.13       10.26 o   0.2121E-03
  -7  -1   5      860.34      938.34        7.99 o   0.2894E-03
  -6  -1   5       28.45       32.39        2.20 o   0.1971E-01
  -5  -1   5       22.91       18.13        1.94 o   0.3033E-01
  -4  -1   5       11.58        1.12        1.45 o   0.1166E+00
  -3  -1   5     1462.24     1330.83       13.63 o   0.1463E-03
  -2  -1   5      649.95      642.70       10.53 o   0.4809E-03
  -1  -1   5      521.80      566.19        7.37 o   0.6253E-03
   0  -1   5       31.88       56.58        1.67 o   0.1267E-01
   1  -1   5     1032.55     1084.26       11.27 o   0.2206E-03
   2  -1   5     1073.12     1187.16       10.45 o   0.1969E-03
   3  -1   5     1060.50     1013.65       11.19 o   0.2363E-03
   4  -1   5      127.48      158.73        3.61 o   0.3534E-02
   5  -1   5        8.97        4.64        1.59 o   0.8713E-01
   6  -1   5      601.72      666.29        9.69 o   0.4844E-03
   7  -1   5      499.23      500.77        7.26 o   0.7179E-03
   8  -1   5      163.15      152.29        4.26 o   0.3303E-02
   9  -1   5      295.21      286.62        5.88 o   0.1532E-02
  10  -1   5      223.36      198.66        4.44 o   0.2371E-02
  11  -1   5       68.39       66.78        2.76 o   0.8651E-02
  12  -1   5       58.54       56.93        1.98 o   0.1070E-01
  13  -1   5        1.79        4.15        0.90 o   0.1875E+00
 -13   0   5      502.27      486.91        5.29 o   0.7481E-03
 -12   0   5        1.84        0.55        1.13 o   0.3757E+00
 -11   0   5       10.05       10.49        1.47 o   0.5855E-01
 -10   0   5      644.13      643.27        8.21 o   0.4926E-03
  -9   0   5      127.02      129.58        3.43 o   0.4245E-02
  -8   0   5        2.21        3.81        1.09 o   0.1665E+00
  -7   0   5       13.75       11.57        2.09 o   0.4464E-01
  -6   0   5       42.84       53.17        2.80 o   0.1178E-01
  -5   0   5     1052.32     1021.49       11.84 o   0.2338E-03
  -4   0   5     8541.26     8608.14       49.24 o   0.5000E-05
  -3   0   5     2950.35     2769.31       19.47 o   0.4096E-04
  -2   0   5      279.07      366.96        4.75 o   0.1264E-02
  -1   0   5     1057.60     1060.72        8.60 o   0.2283E-03
   0   0   5     1250.75     1236.15        9.42 o   0.1748E-03
   1   0   5      575.14      543.33        6.19 o   0.6277E-03
   2   0   5        4.16       13.90        0.93 o   0.6134E-01
   3   0   5     1461.28     1331.77       11.86 o   0.1472E-03
   4   0   5     4498.47     4402.14       26.04 o   0.1775E-04
   5   0   5      509.96      545.07        8.20 o   0.6500E-03
   6   0   5       15.31        2.70        2.10 o   0.6909E-01
   7   0   5     2289.92     2235.34       16.46 o   0.6182E-04
   8   0   5     2720.38     2719.23       20.48 o   0.4378E-04
   9   0   5       19.30       11.06        1.61 o   0.4371E-01
  10   0   5       79.73       99.27        3.09 o   0.6161E-02
  11   0   5      243.14      227.09        4.38 o   0.2058E-02
  12   0   5       -0.14        0.01        0.78 o   0.1649E+01
 -14   1   5       20.12       18.84        1.01 o   0.3371E-01
 -13   1   5       36.54       30.26        1.69 o   0.1935E-01
 -12   1   5      251.02      244.94        4.93 o   0.1894E-02
 -11   1   5       96.94      113.52        2.79 o   0.5235E-02
 -10   1   5     1123.23     1130.43       10.73 o   0.2043E-03
  -9   1   5        1.43        0.45        1.16 o   0.4064E+00
  -8   1   5       22.01       20.58        1.28 o   0.3046E-01
  -7   1   5      482.32      495.23        9.40 o   0.7187E-03
  -6   1   5      835.49      714.95       10.99 o   0.3833E-03
  -5   1   5     1410.01     1630.05       12.29 o   0.1185E-03
  -4   1   5     1813.04     1689.71       12.71 o   0.9862E-04
  -3   1   5     1139.19     1229.88       10.28 o   0.1845E-03
  -2   1   5        2.18        0.07        0.88 o   0.5278E+00
  -1   1   5      292.74      280.97        4.21 o   0.1597E-02
   0   1   5     3262.82     3353.51       18.19 o   0.3049E-04
   1   1   5      103.40      117.93        2.52 o   0.5028E-02
   2   1   5       33.32       13.54        1.83 o   0.3000E-01
   3   1   5      333.12      307.99        5.70 o   0.1368E-02
   4   1   5     1463.83     1347.26       13.46 o   0.1440E-03
   5   1   5     1300.16     1330.97       13.57 o   0.1550E-03
   6   1   5      915.12      843.82        9.27 o   0.3119E-03
   7   1   5      288.06      295.96        4.66 o   0.1517E-02
   8   1   5      276.04      270.25        5.01 o   0.1670E-02
   9   1   5      232.49      269.75        5.30 o   0.1782E-02
  10   1   5       10.65        8.87        1.40 o   0.6350E-01
  11   1   5       75.85       77.55        2.34 o   0.7738E-02
  12   1   5       29.51       30.33        1.41 o   0.2102E-01
 -14   2   5       52.28       57.54        1.59 o   0.1116E-01
 -13   2   5       21.58       19.90        1.33 o   0.3095E-01
 -12   2   5       94.71       96.12        2.92 o   0.5954E-02
 -11   2   5        5.22        2.63        1.15 o   0.1601E+00
 -10   2   5      969.68     1030.45        9.48 o   0.2440E-03
  -9   2   5      301.41      290.79        4.81 o   0.1509E-02
  -8   2   5      182.27      181.00        3.43 o   0.2825E-02
  -7   2   5      504.52      459.46        9.48 o   0.7556E-03
  -6   2   5      303.21      366.71        5.16 o   0.1229E-02
  -5   2   5     4049.06     3816.64       23.34 o   0.2281E-04
  -4   2   5     3031.68     2818.35       18.98 o   0.3956E-04
  -3   2   5        1.37        3.72        0.80 o   0.2060E+00
  -2   2   5     1359.97     1306.77        9.75 o   0.1562E-03
  -1   2   5     1522.35     1427.22       11.18 o   0.1331E-03
   0   2   5     3659.36     3805.22       21.97 o   0.2425E-04
   1   2   5      182.96      199.03        3.57 o   0.2625E-02
   2   2   5        2.51        3.95        1.22 o   0.1571E+00
   3   2   5       27.82       49.04        1.93 o   0.1441E-01
   4   2   5        3.50        1.36        1.48 o   0.1952E+00
   5   2   5      479.94      499.47        7.47 o   0.7321E-03
   6   2   5     1433.29     1420.70       10.94 o   0.1380E-03
   7   2   5       65.20       72.58        2.44 o   0.8510E-02
   8   2   5      145.90      158.41        3.80 o   0.3388E-02
   9   2   5      108.59      104.64        3.13 o   0.5256E-02
  10   2   5        2.70        2.97        1.18 o   0.1883E+00
  11   2   5       13.67       12.80        1.09 o   0.4946E-01
  12   2   5      202.67      197.87        4.30 o   0.2480E-02
 -14   3   5        4.15        6.65        0.87 o   0.1094E+00
 -13   3   5       31.62       24.58        1.55 o   0.2341E-01
 -12   3   5      256.19      266.95        4.39 o   0.1755E-02
 -11   3   5       36.02       35.21        1.72 o   0.1751E-01
 -10   3   5      860.80      879.20        8.78 o   0.3098E-03
  -9   3   5       36.61       42.39        1.79 o   0.1546E-01
  -8   3   5      117.77      101.90        3.32 o   0.5201E-02
  -7   3   5      458.81      420.54        7.17 o   0.8811E-03
  -6   3   5      878.37      809.53        9.14 o   0.3351E-03
  -5   3   5      415.89      334.71        5.73 o   0.1146E-02
  -4   3   5     3667.34     3680.51       19.91 o   0.2538E-04
  -3   3   5        7.06        6.93        1.08 o   0.8516E-01
  -2   3   5      114.79      151.21        2.62 o   0.3907E-02
  -1   3   5       72.64       36.85        2.19 o   0.1239E-01
   0   3   5     1022.30      964.46        9.81 o   0.2551E-03
   1   3   5      609.54      654.97        7.73 o   0.4980E-03
   2   3   5     1040.68     1152.16       11.02 o   0.2057E-03
   3   3   5     6137.66     6173.15       36.05 o   0.9500E-05
   4   3   5      476.42      496.31        8.78 o   0.7240E-03
   5   3   5        9.91        6.39        1.47 o   0.7474E-01
   6   3   5       98.71      100.45        3.01 o   0.5708E-02
   7   3   5       74.12       81.87        2.77 o   0.7334E-02
   8   3   5       80.46       71.96        2.89 o   0.7730E-02
   9   3   5      318.03      295.19        5.07 o   0.1458E-02
  10   3   5        5.97        3.55        0.92 o   0.1406E+00
  11   3   5       21.51       33.74        1.83 o   0.2108E-01
 -15   4   5      124.07      125.69        2.88 o   0.4441E-02
 -14   4   5       53.56       53.01        1.85 o   0.1161E-01
 -13   4   5       66.20       66.73        2.55 o   0.8978E-02
 -12   4   5        3.13        3.78        1.22 o   0.1489E+00
 -11   4   5        9.44        9.53        1.26 o   0.6487E-01
 -10   4   5       38.63       33.28        1.76 o   0.1765E-01
  -9   4   5      238.54      259.30        3.97 o   0.1860E-02
  -8   4   5       34.38       25.14        1.72 o   0.2229E-01
  -7   4   5     1123.61     1193.77       11.82 o   0.1905E-03
  -6   4   5      480.46      391.66        7.01 o   0.9247E-03
  -5   4   5     1854.23     1648.17       13.01 o   0.1004E-03
  -4   4   5      470.98      456.24        5.98 o   0.8146E-03
  -3   4   5      886.68      871.13        7.47 o   0.3098E-03
  -2   4   5      160.40      148.72        3.10 o   0.3520E-02
  -1   4   5       40.38       60.30        2.02 o   0.1149E-01
   0   4   5      259.83      266.98        4.60 o   0.1758E-02
   1   4   5      862.60      927.80        9.68 o   0.2887E-03
   2   4   5      693.48      671.82        9.59 o   0.4514E-03
   3   4   5      900.15      849.86       11.64 o   0.3081E-03
   4   4   5     2052.54     2153.46       15.51 o   0.6856E-04
   5   4   5       74.41       76.83        2.55 o   0.7596E-02
   6   4   5      516.88      504.74        7.46 o   0.6978E-03
   7   4   5      469.05      490.30        7.97 o   0.7496E-03
   8   4   5      257.85      249.61        5.68 o   0.1815E-02
   9   4   5       50.20       58.63        2.08 o   0.1081E-01
  10   4   5       17.20       20.28        1.44 o   0.3260E-01
 -15   5   5        0.48        0.28        0.58 o   0.1226E+01
 -14   5   5      176.87      155.36        3.31 o   0.3235E-02
 -13   5   5       27.57       27.03        1.71 o   0.2330E-01
 -12   5   5       38.26       42.33        1.90 o   0.1511E-01
 -11   5   5       35.03       32.28        1.77 o   0.1887E-01
 -10   5   5       14.89       18.36        1.34 o   0.3657E-01
  -9   5   5      269.20      290.37        4.24 o   0.1594E-02
  -8   5   5      468.65      459.78        5.08 o   0.8181E-03
  -7   5   5      600.99      615.55        8.94 o   0.5276E-03
  -6   5   5      250.74      233.10        5.44 o   0.1944E-02
  -5   5   5      517.58      504.42        6.75 o   0.7006E-03
  -4   5   5      198.78      162.00        4.08 o   0.2922E-02
  -3   5   5       42.33       28.81        1.79 o   0.1860E-01
  -2   5   5     1235.09     1167.57       11.06 o   0.1858E-03
  -1   5   5       89.91       71.32        3.01 o   0.7330E-02
   0   5   5      256.09      234.17        5.45 o   0.1935E-02
   1   5   5      243.36      263.67        5.81 o   0.1775E-02
   2   5   5      280.81      247.13        6.61 o   0.1728E-02
   3   5   5       28.73       18.61        1.89 o   0.2739E-01
   4   5   5     2859.61     2870.89       17.16 o   0.3991E-04
   5   5   5       95.94      100.25        3.33 o   0.5659E-02
   6   5   5      264.30      244.73        5.50 o   0.1824E-02
   7   5   5      185.15      196.98        4.93 o   0.2539E-02
   8   5   5       63.86       45.90        2.52 o   0.1142E-01
   9   5   5        6.89        5.68        0.98 o   0.1031E+00
  10   5   5       99.36       90.84        3.11 o   0.6032E-02
 -15   6   5       72.32       59.22        1.97 o   0.9430E-02
 -14   6   5      167.43      158.50        3.20 o   0.3278E-02
 -13   6   5      109.15       90.08        3.09 o   0.5850E-02
 -12   6   5       10.96       10.07        1.30 o   0.5905E-01
 -11   6   5        0.66        1.25        1.16 o   0.3571E+00
 -10   6   5      713.11      723.76        7.51 o   0.4212E-03
  -9   6   5     1560.01     1643.83       11.03 o   0.1112E-03
  -8   6   5      357.04      348.45        5.25 o   0.1198E-02
  -7   6   5       88.07       90.84        2.58 o   0.6522E-02
  -6   6   5      375.57      447.18        6.68 o   0.9069E-03
  -5   6   5      959.16     1015.65       10.50 o   0.2495E-03
  -4   6   5      532.58      481.50        6.99 o   0.7269E-03
  -3   6   5        1.10        1.93        1.36 o   0.2313E+00
  -2   6   5      263.56      202.78        5.54 o   0.2128E-02
  -1   6   5      169.72      139.41        4.64 o   0.3462E-02
   0   6   5     1224.83     1243.50       13.35 o   0.1727E-03
   1   6   5      221.73      217.60        5.59 o   0.2146E-02
   2   6   5       91.75       98.77        2.70 o   0.5944E-02
   3   6   5       45.37       49.84        2.25 o   0.1253E-01
   4   6   5       98.36      125.20        3.24 o   0.4747E-02
   5   6   5      223.22      228.74        5.16 o   0.2086E-02
   6   6   5      316.77      312.63        6.05 o   0.1356E-02
   7   6   5      102.18       89.80        3.30 o   0.5987E-02
   8   6   5       25.90       15.75        1.51 o   0.3237E-01
   9   6   5        0.22        0.37        0.75 o   0.1091E+01
 -15   7   5       22.10       24.17        1.16 o   0.2778E-01
 -14   7   5        2.58        3.45        0.78 o   0.1908E+00
 -13   7   5      299.65      286.57        4.44 o   0.1544E-02
 -12   7   5        1.93        2.46        1.01 o   0.2271E+00
 -11   7   5        5.70        2.80        1.12 o   0.1504E+00
 -10   7   5      205.73      219.82        4.39 o   0.2255E-02
  -9   7   5      963.86      964.17        8.58 o   0.2658E-03
  -8   7   5      140.50      139.28        3.12 o   0.3849E-02
  -7   7   5       24.31       17.86        1.44 o   0.3167E-01
  -6   7   5       52.65       49.91        2.28 o   0.1189E-01
  -5   7   5      218.30      189.35        5.10 o   0.2442E-02
  -4   7   5      365.37      318.15        6.34 o   0.1259E-02
  -3   7   5      451.66      383.73        7.52 o   0.9617E-03
  -2   7   5       46.27       48.31        2.90 o   0.1221E-01
  -1   7   5       81.85       78.31        3.21 o   0.7249E-02
   0   7   5      725.17      751.86        7.59 o   0.3997E-03
   1   7   5       40.70       62.37        2.22 o   0.1091E-01
   2   7   5        9.76        6.63        1.99 o   0.6691E-01
   3   7   5      318.10      323.52        5.40 o   0.1341E-02
   4   7   5       28.49       27.75        2.31 o   0.2120E-01
   5   7   5       57.22       47.88        2.99 o   0.1133E-01
   6   7   5       78.53       72.16        2.88 o   0.7864E-02
   7   7   5       72.19       68.45        2.30 o   0.8501E-02
   8   7   5      105.81      101.62        2.47 o   0.5557E-02
 -15   8   5        5.20        5.50        1.00 o   0.1161E+00
 -14   8   5       98.86       88.01        2.51 o   0.6336E-02
 -13   8   5        1.71        3.28        0.99 o   0.2045E+00
 -12   8   5       67.23       60.22        2.41 o   0.9456E-02
 -11   8   5        2.68        3.79        1.21 o   0.1574E+00
 -10   8   5      160.54      179.95        3.43 o   0.2982E-02
  -9   8   5      326.03      301.87        5.24 o   0.1410E-02
  -8   8   5      742.69      717.11        8.06 o   0.4133E-03
  -7   8   5     1167.76     1207.35        9.18 o   0.1877E-03
  -6   8   5     3509.20     3598.00       19.41 o   0.2681E-04
  -5   8   5     2371.81     2310.62       14.48 o   0.5850E-04
  -4   8   5     1609.15     1580.54       11.54 o   0.1146E-03
  -3   8   5     2379.61     2469.73       15.64 o   0.5377E-04
  -2   8   5      572.69      606.30        7.01 o   0.5592E-03
  -1   8   5      149.90      148.85        3.66 o   0.3561E-02
   0   8   5       67.66       58.50        2.75 o   0.9476E-02
   1   8   5        4.27        0.73        2.14 o   0.1359E+00
   2   8   5      403.63      401.75        6.80 o   0.9691E-03
   3   8   5       12.84        4.84        2.43 o   0.6009E-01
   4   8   5        1.59        0.02        1.96 o   0.2176E+00
   5   8   5      264.99      286.53        5.33 o   0.1607E-02
   6   8   5       17.65       15.11        1.24 o   0.4002E-01
   7   8   5        1.64        2.49        0.83 o   0.2655E+00
 -14   9   5       40.61       37.25        1.37 o   0.1672E-01
 -13   9   5       62.56       56.15        2.24 o   0.1032E-01
 -12   9   5       70.93       76.80        2.47 o   0.7862E-02
 -11   9   5       22.92       26.50        1.49 o   0.2531E-01
 -10   9   5      476.84      491.27        6.12 o   0.7553E-03
  -9   9   5      152.40      150.20        3.79 o   0.3527E-02
  -8   9   5      411.38      401.05        5.90 o   0.9811E-03
  -7   9   5     1632.66     1646.18       13.10 o   0.1082E-03
  -6   9   5      553.59      540.57        6.85 o   0.6412E-03
  -5   9   5        9.96       10.18        1.47 o   0.5880E-01
  -4   9   5     2751.51     2774.27       16.86 o   0.4259E-04
  -3   9   5      784.73      847.40        9.04 o   0.3358E-03
  -2   9   5        6.03        5.29        1.73 o   0.9199E-01
  -1   9   5      376.05      373.07        5.80 o   0.1083E-02
   0   9   5      153.75      172.24        4.04 o   0.3109E-02
   1   9   5      112.03       96.35        3.75 o   0.5432E-02
   2   9   5       57.51       62.29        3.33 o   0.9440E-02
   3   9   5      252.78      262.04        5.91 o   0.1740E-02
   4   9   5       80.26       73.11        3.55 o   0.7419E-02
   5   9   5       63.26       57.57        2.34 o   0.1004E-01
   6   9   5        0.11        0.01        0.71 o   0.1906E+01
 -14  10   5      100.09      113.59        1.96 o   0.5266E-02
 -13  10   5      259.57      284.66        4.32 o   0.1658E-02
 -12  10   5       46.25       61.95        1.71 o   0.1081E-01
 -11  10   5       63.34       65.53        2.07 o   0.9332E-02
 -10  10   5      324.20      335.23        4.89 o   0.1304E-02
  -9  10   5     1044.64     1016.51       10.20 o   0.2386E-03
  -8  10   5      434.75      419.04        6.85 o   0.9014E-03
  -7  10   5     2493.26     2548.27       17.35 o   0.5012E-04
  -6  10   5       12.79       13.08        1.60 o   0.4583E-01
  -5  10   5      327.83      337.25        5.53 o   0.1272E-02
  -4  10   5      384.93      374.76        5.80 o   0.1074E-02
  -3  10   5      351.30      306.82        6.01 o   0.1333E-02
  -2  10   5      877.73      913.04       10.12 o   0.2902E-03
  -1  10   5       32.39       36.40        2.08 o   0.1749E-01
   0  10   5      177.47      163.00        4.40 o   0.3030E-02
   1  10   5        4.45        1.09        1.70 o   0.1632E+00
   2  10   5       17.99       18.73        2.23 o   0.3078E-01
   3  10   5        6.36        4.46        1.19 o   0.1110E+00
   4  10   5      105.64      112.80        2.63 o   0.5139E-02
   5  10   5       12.59       13.95        0.93 o   0.4865E-01
 -14  11   5       92.88       96.27        2.20 o   0.6105E-02
 -13  11   5       77.62       83.70        1.86 o   0.7410E-02
 -12  11   5       16.12       15.73        1.27 o   0.4072E-01
 -11  11   5       24.63       31.20        1.32 o   0.2189E-01
 -10  11   5       26.86       24.91        1.44 o   0.2511E-01
  -9  11   5      168.50      184.98        4.08 o   0.2823E-02
  -8  11   5     1797.56     1739.73       15.13 o   0.9560E-04
  -7  11   5      196.34      184.83        4.36 o   0.2631E-02
  -6  11   5       83.61       87.00        2.76 o   0.6756E-02
  -5  11   5       85.20       83.25        2.97 o   0.6770E-02
  -4  11   5       15.62       15.55        1.74 o   0.3837E-01
  -3  11   5        8.75        3.48        1.68 o   0.9220E-01
  -2  11   5      172.58      184.75        5.16 o   0.2705E-02
  -1  11   5      329.26      326.66        6.65 o   0.1286E-02
   0  11   5      472.91      449.25        6.70 o   0.8181E-03
   1  11   5       10.22       10.17        1.76 o   0.5554E-01
   2  11   5       14.66       12.55        1.15 o   0.4908E-01
   3  11   5        2.28        6.00        0.83 o   0.1320E+00
   4  11   5       18.98       17.76        0.96 o   0.3636E-01
 -13  12   5       13.68       13.04        0.87 o   0.5016E-01
 -12  12   5       24.39       20.36        1.24 o   0.2972E-01
 -11  12   5       17.58       12.07        0.95 o   0.4622E-01
 -10  12   5       71.65       89.20        1.71 o   0.7163E-02
  -9  12   5        1.71        0.25        1.03 o   0.4629E+00
  -8  12   5      190.14      188.67        3.75 o   0.2695E-02
  -7  12   5        0.75        2.39        1.22 o   0.2284E+00
  -6  12   5      159.39      162.19        3.81 o   0.3218E-02
  -5  12   5       80.43       75.44        3.03 o   0.7429E-02
  -4  12   5       43.45       45.93        2.44 o   0.1344E-01
  -3  12   5       18.63       17.68        1.99 o   0.3354E-01
  -2  12   5        3.26        0.32        1.62 o   0.2219E+00
  -1  12   5        6.36        3.98        1.61 o   0.1036E+00
   0  12   5      288.79      299.94        4.68 o   0.1508E-02
   1  12   5      118.10      111.25        2.49 o   0.4947E-02
   2  12   5       12.54        8.93        0.86 o   0.6532E-01
   3  12   5       38.92       39.67        3.46 o   0.1400E-01
 -12  13   5       38.89       34.29        1.27 o   0.1789E-01
 -11  13   5       67.51       69.38        1.57 o   0.8866E-02
 -10  13   5       -0.74        2.18        0.59 o   0.3865E+00
  -9  13   5        0.75        0.42        0.69 o   0.8016E+00
  -8  13   5       71.27       75.39        2.15 o   0.8019E-02
  -7  13   5        0.91        2.02        1.11 o   0.2876E+00
  -6  13   5        5.21        4.40        1.21 o   0.1172E+00
  -5  13   5       64.16       65.20        2.57 o   0.9193E-02
  -4  13   5       69.03       65.50        2.24 o   0.8947E-02
  -3  13   5      149.16      167.36        2.94 o   0.3296E-02
  -2  13   5      198.93      202.12        3.23 o   0.2525E-02
  -1  13   5       13.38       18.72        1.28 o   0.3739E-01
   0  13   5      165.66      161.15        3.58 o   0.3221E-02
   1  13   5       68.12       66.52        2.56 o   0.8767E-02
 -11  14   5       13.23       12.54        1.22 o   0.4939E-01
 -10  14   5       30.25       26.89        0.96 o   0.2307E-01
  -9  14   5        1.54        0.34        0.55 o   0.7325E+00
  -8  14   5        1.04        0.36        0.79 o   0.6630E+00
  -7  14   5        3.73        3.07        0.88 o   0.1781E+00
  -6  14   5        6.84       10.33        0.91 o   0.7020E-01
  -5  14   5        0.54        3.26        0.79 o   0.2636E+00
  -4  14   5       88.14      106.42        1.96 o   0.5788E-02
  -3  14   5       64.73       69.66        1.72 o   0.8946E-02
  -2  14   5        0.81        0.51        0.71 o   0.7101E+00
  -1  14   5       18.92       25.62        1.10 o   0.2829E-01
  -9  15   5        5.51        4.17        0.71 o   0.1451E+00
  -8  15   5       19.78       12.34        0.93 o   0.4335E-01
  -7  15   5       29.98       36.58        1.13 o   0.1862E-01
  -6  15   5       42.44       52.96        1.31 o   0.1299E-01
  -5  15   5        1.66        1.89        0.84 o   0.3123E+00
  -4  15   5        0.47        1.80        0.95 o   0.3860E+00
   2 -15   6        6.92        4.21        1.48 o   0.1035E+00
   3 -15   6       23.66       28.68        2.34 o   0.2172E-01
   4 -15   6       29.90       14.02        2.56 o   0.2795E-01
   5 -15   6        8.81       14.80        1.87 o   0.4543E-01
   6 -15   6       13.77       13.67        1.34 o   0.4613E-01
   7 -15   6        0.35        0.11        0.73 o   0.1453E+01
   8 -15   6       13.76        3.58        1.16 o   0.8667E-01
   9 -15   6       62.29       45.64        2.10 o   0.1183E-01
  -1 -14   6       40.35       52.49        2.95 o   0.1202E-01
   0 -14   6       11.76       12.16        1.56 o   0.5085E-01
   1 -14   6       84.25       82.52        3.62 o   0.6735E-02
   2 -14   6       55.40       45.75        3.08 o   0.1171E-01
   3 -14   6      105.95      109.87        4.25 o   0.4966E-02
   4 -14   6       17.28       18.13        1.88 o   0.3380E-01
   5 -14   6       68.43       83.23        2.45 o   0.7492E-02
   6 -14   6       -0.31        0.27        1.05 o   0.7281E+00
   7 -14   6        1.06        5.07        1.16 o   0.1627E+00
   8 -14   6       15.23        0.09        1.66 o   0.9837E-01
   9 -14   6       -0.84        2.93        1.13 o   0.2313E+00
  10 -14   6        5.64        2.05        0.97 o   0.1776E+00
  -3 -13   6       29.54       27.76        1.84 o   0.2212E-01
  -2 -13   6       47.79       44.42        2.34 o   0.1323E-01
  -1 -13   6       25.21       21.14        2.42 o   0.2545E-01
   0 -13   6      160.44      155.48        5.77 o   0.3156E-02
   1 -13   6       44.66       42.21        3.30 o   0.1301E-01
   2 -13   6        1.53        0.92        1.55 o   0.2529E+00
   3 -13   6        6.50        6.49        1.00 o   0.9471E-01
   4 -13   6        0.81        0.43        0.94 o   0.6077E+00
   5 -13   6      184.72      148.52        5.62 o   0.3077E-02
   6 -13   6       70.49       77.68        3.40 o   0.7473E-02
   7 -13   6        8.86        3.60        1.72 o   0.9332E-01
   8 -13   6      132.11      161.99        4.54 o   0.3383E-02
   9 -13   6      157.71      152.01        3.49 o   0.3460E-02
  10 -13   6       46.95       59.19        2.42 o   0.1092E-01
  11 -13   6       65.50       67.01        2.45 o   0.8933E-02
  -4 -12   6       18.91       23.77        1.81 o   0.2802E-01
  -3 -12   6        4.49        4.30        1.48 o   0.1153E+00
  -2 -12   6        3.87        0.87        1.78 o   0.1677E+00
  -1 -12   6       28.24       30.68        3.03 o   0.1854E-01
   0 -12   6      112.52      115.48        7.27 o   0.4028E-02
   1 -12   6       12.73       15.73        3.21 o   0.3170E-01
   2 -12   6       83.26       83.40        3.90 o   0.6589E-02
   3 -12   6      232.72      216.83        6.44 o   0.2074E-02
   4 -12   6       21.23       20.04        2.36 o   0.2769E-01
   5 -12   6      162.00      160.38        5.73 o   0.3041E-02
   6 -12   6      112.05       98.06        4.53 o   0.5084E-02
   7 -12   6      145.73      163.70        6.01 o   0.3114E-02
   8 -12   6       67.90       67.29        4.16 o   0.7958E-02
   9 -12   6       31.68       39.06        2.44 o   0.1623E-01
  10 -12   6        4.68        2.14        0.94 o   0.1951E+00
  11 -12   6       14.89       19.79        1.56 o   0.3434E-01
  12 -12   6        7.05        8.41        1.16 o   0.7831E-01
  -5 -11   6      120.49      108.26        4.29 o   0.4705E-02
  -4 -11   6       15.05       18.08        2.11 o   0.3410E-01
  -3 -11   6       11.81       11.12        2.23 o   0.4725E-01
  -2 -11   6       29.23       31.25        4.07 o   0.1613E-01
  -1 -11   6      130.54      152.28        7.06 o   0.3230E-02
   0 -11   6       74.91       88.82        6.23 o   0.5667E-02
   1 -11   6       65.07       68.37        5.94 o   0.7097E-02
   2 -11   6       43.77       45.21        2.30 o   0.1335E-01
   3 -11   6        1.77        0.18        1.86 o   0.2223E+00
   4 -11   6      759.94      732.51       13.62 o   0.3813E-03
   5 -11   6      272.66      265.55        7.43 o   0.1637E-02
   6 -11   6      398.62      380.95        8.93 o   0.9959E-03
   7 -11   6      607.80      578.94       11.21 o   0.5458E-03
   8 -11   6      120.99      135.68        5.66 o   0.3837E-02
   9 -11   6       55.45       48.95        3.37 o   0.1103E-01
  10 -11   6       17.35       27.13        1.59 o   0.2686E-01
  11 -11   6       -0.60        0.46        0.94 o   0.6467E+00
  12 -11   6        1.17        1.49        0.93 o   0.3457E+00
  13 -11   6      398.84      361.50       11.09 o   0.9926E-03
  -7 -10   6       48.32       46.77        3.40 o   0.1195E-01
  -6 -10   6       11.69       12.22        1.59 o   0.5072E-01
  -5 -10   6       11.82       11.55        1.64 o   0.5069E-01
  -4 -10   6       94.94       99.33        4.93 o   0.5329E-02
  -3 -10   6        4.30        3.23        2.93 o   0.7216E-01
  -2 -10   6       27.93       31.49        3.11 o   0.1815E-01
  -1 -10   6       36.50       37.70        3.55 o   0.1448E-01
   0 -10   6        4.27        4.49        2.32 o   0.8579E-01
   1 -10   6       14.06       18.98        2.14 o   0.3312E-01
   2 -10   6      417.56      389.39        7.92 o   0.9732E-03
   3 -10   6      659.81      702.73       10.67 o   0.4397E-03
   4 -10   6        5.40        4.78        2.11 o   0.8466E-01
   5 -10   6       49.48       32.09        3.38 o   0.1420E-01
   6 -10   6       43.63       51.44        3.25 o   0.1174E-01
   7 -10   6      290.71      244.23        7.76 o   0.1666E-02
   8 -10   6      101.36      115.09        4.48 o   0.4850E-02
   9 -10   6       25.19       20.49        1.85 o   0.2815E-01
  10 -10   6      175.71      170.74        4.02 o   0.2959E-02
  11 -10   6       82.17       85.22        2.98 o   0.6828E-02
  12 -10   6        1.57        0.04        1.00 o   0.5536E+00
  13 -10   6      376.29      350.02        8.20 o   0.1115E-02
  -8  -9   6       54.41       61.69        2.71 o   0.1003E-01
  -7  -9   6       -3.19        0.27        1.50 o   0.2476E+00
  -6  -9   6       78.05       84.26        3.39 o   0.6923E-02
  -5  -9   6       55.87       70.18        5.22 o   0.7628E-02
  -4  -9   6       57.44       58.75        4.28 o   0.9027E-02
  -3  -9   6       21.15       24.91        2.48 o   0.2456E-01
  -2  -9   6      127.07      131.42        5.63 o   0.3830E-02
  -1  -9   6      160.46      160.29        6.07 o   0.3058E-02
   0  -9   6      847.37      832.67       11.81 o   0.3221E-03
   1  -9   6     3763.29     3745.41       27.87 o   0.2428E-04
   2  -9   6      415.21      397.90        7.22 o   0.9700E-03
   3  -9   6      540.04      526.92        9.26 o   0.6447E-03
   4  -9   6     1695.11     1656.22       18.98 o   0.1025E-03
   5  -9   6      266.93      239.82        7.68 o   0.1771E-02
   6  -9   6       11.37        7.49        2.29 o   0.5558E-01
   7  -9   6      158.66      153.25        5.30 o   0.3208E-02
   8  -9   6       24.91       25.28        2.37 o   0.2323E-01
   9  -9   6      191.64      191.34        4.71 o   0.2585E-02
  10  -9   6      525.92      532.13       10.09 o   0.6408E-03
  11  -9   6        1.84        0.96        1.22 o   0.3082E+00
  12  -9   6       45.65       48.62        2.80 o   0.1226E-01
  13  -9   6       64.16       57.22        3.42 o   0.9412E-02
  -9  -8   6       75.98       67.91        4.12 o   0.7688E-02
  -8  -8   6      238.14      231.61        6.75 o   0.1933E-02
  -7  -8   6       48.76       58.65        3.29 o   0.1019E-01
  -6  -8   6      441.80      427.34       10.73 o   0.8379E-03
  -5  -8   6       30.37       39.48        2.52 o   0.1626E-01
  -4  -8   6       46.86       51.32        3.10 o   0.1161E-01
  -3  -8   6       -0.66        0.67        2.02 o   0.2137E+00
  -2  -8   6     1477.37     1550.76       18.66 o   0.1196E-03
  -1  -8   6       17.13       19.40        1.99 o   0.3162E-01
   0  -8   6       80.22       72.97        3.31 o   0.7524E-02
   1  -8   6      117.44      130.87        3.49 o   0.4241E-02
   2  -8   6       14.13       13.23        1.55 o   0.4476E-01
   3  -8   6      174.77      165.86        5.49 o   0.2931E-02
   4  -8   6      975.64      875.59       13.71 o   0.2825E-03
   5  -8   6      250.12      247.26        6.59 o   0.1826E-02
   6  -8   6      149.22      159.23        5.45 o   0.3205E-02
   7  -8   6      336.66      313.26        7.11 o   0.1314E-02
   8  -8   6       45.64       37.85        2.81 o   0.1422E-01
   9  -8   6      184.00      201.08        5.19 o   0.2474E-02
  10  -8   6       34.26       30.05        2.33 o   0.1909E-01
  11  -8   6      740.19      776.08       13.15 o   0.3675E-03
  12  -8   6       58.86       57.57        2.80 o   0.1010E-01
  13  -8   6        9.13        5.33        1.43 o   0.8567E-01
  14  -8   6       31.87       30.18        2.00 o   0.1981E-01
  -9  -7   6        2.05        3.58        1.41 o   0.1559E+00
  -8  -7   6        3.57        0.61        1.40 o   0.2331E+00
  -7  -7   6      254.92      259.08        6.34 o   0.1743E-02
  -6  -7   6      222.69      246.75        5.61 o   0.1951E-02
  -5  -7   6      154.59      172.63        4.57 o   0.3066E-02
  -4  -7   6      441.11      474.90        8.25 o   0.7884E-03
  -3  -7   6      128.61      123.37        4.14 o   0.4243E-02
  -2  -7   6       12.68        8.71        1.56 o   0.5888E-01
  -1  -7   6      365.74      412.13        7.08 o   0.9890E-03
   0  -7   6       60.12       53.19        3.44 o   0.1002E-01
   1  -7   6      291.17      273.28       10.20 o   0.1436E-02
   2  -7   6      805.05      796.57       20.54 o   0.3167E-03
   3  -7   6      396.35      401.35       12.59 o   0.8892E-03
   4  -7   6       76.21       56.14        7.43 o   0.6438E-02
   5  -7   6     1676.27     1739.21       18.43 o   0.9829E-04
   6  -7   6      118.71      127.11        3.43 o   0.4389E-02
   7  -7   6      218.23      196.19        5.62 o   0.2336E-02
   8  -7   6      141.77      147.75        4.39 o   0.3541E-02
   9  -7   6      121.85      129.36        4.41 o   0.4143E-02
  10  -7   6      203.10      208.50        6.34 o   0.2259E-02
  11  -7   6       22.05       20.63        2.15 o   0.2766E-01
  12  -7   6        4.19       12.34        1.09 o   0.6733E-01
  13  -7   6       41.28       35.99        1.78 o   0.1653E-01
  14  -7   6      108.15       74.33        5.05 o   0.6002E-02
 -10  -6   6      117.14      110.98        2.68 o   0.4993E-02
  -9  -6   6       26.43       22.84        2.00 o   0.2481E-01
  -8  -6   6        7.02        8.50        1.99 o   0.6368E-01
  -7  -6   6     1209.97     1179.75       16.23 o   0.1821E-03
  -6  -6   6      136.77      126.24        4.15 o   0.4091E-02
  -5  -6   6      232.71      252.45        5.23 o   0.1884E-02
  -4  -6   6     1361.01     1360.26       12.84 o   0.1485E-03
  -3  -6   6      168.47      139.47        3.94 o   0.3547E-02
  -2  -6   6      859.48      856.13       15.59 o   0.3021E-03
  -1  -6   6       61.46       75.16        4.53 o   0.7444E-02
   0  -6   6       26.34       28.67        2.72 o   0.2038E-01
   1  -6   6      478.89      364.75       11.89 o   0.9005E-03
   2  -6   6     5360.91     4902.78       65.17 o   0.1328E-04
   3  -6   6      622.85      647.24       13.43 o   0.4740E-03
   4  -6   6       20.91       24.74        4.40 o   0.1850E-01
   5  -6   6        2.91        2.01        2.99 o   0.7976E-01
   6  -6   6       36.60       39.44        2.36 o   0.1541E-01
   7  -6   6      410.26      421.37        6.28 o   0.9343E-03
   8  -6   6        2.79        3.60        1.17 o   0.1623E+00
   9  -6   6        2.14        0.45        1.71 o   0.2288E+00
  10  -6   6      106.00      105.94        4.64 o   0.5012E-02
  11  -6   6        0.87        3.64        1.45 o   0.1658E+00
  12  -6   6       75.17       80.67        2.64 o   0.7404E-02
  13  -6   6      198.64      211.05        3.96 o   0.2388E-02
  14  -6   6      117.06      115.91        5.23 o   0.4417E-02
 -11  -5   6       46.24       38.23        1.63 o   0.1537E-01
 -10  -5   6        1.71        2.41        1.24 o   0.2159E+00
  -9  -5   6       13.83       11.19        2.38 o   0.4282E-01
  -8  -5   6       97.48       99.54        3.66 o   0.5598E-02
  -7  -5   6       39.88       50.68        2.78 o   0.1241E-01
  -6  -5   6       19.24       23.87        2.07 o   0.2645E-01
  -5  -5   6      957.98      976.42       10.76 o   0.2600E-03
  -4  -5   6     1633.11     1616.90       13.96 o   0.1099E-03
  -3  -5   6       90.57      104.82        5.24 o   0.5038E-02
  -2  -5   6       23.65       13.90        2.72 o   0.3060E-01
  -1  -5   6      569.93      564.46        9.58 o   0.5855E-03
   0  -5   6       12.79        7.49        1.99 o   0.5744E-01
   1  -5   6        4.81        2.00        2.81 o   0.8241E-01
   2  -5   6     2078.22     1784.04       58.93 o   0.6692E-04
   3  -5   6     2165.01     2078.45       36.15 o   0.6480E-04
   4  -5   6        3.42        0.69        2.59 o   0.1120E+00
   5  -5   6      979.48     1004.16       20.08 o   0.2321E-03
   6  -5   6      207.79      175.57       10.48 o   0.2167E-02
   7  -5   6      495.16      490.28        8.45 o   0.7270E-03
   8  -5   6      188.78      213.01        5.56 o   0.2333E-02
   9  -5   6      756.99      748.26       12.63 o   0.3792E-03
  10  -5   6      435.09      451.52        9.17 o   0.8235E-03
  11  -5   6      167.88      138.57        4.96 o   0.3452E-02
  12  -5   6       11.09        9.51        1.46 o   0.6059E-01
  13  -5   6        5.73        5.71        0.85 o   0.1141E+00
 -11  -4   6       80.42       71.38        2.44 o   0.7936E-02
 -10  -4   6      174.03      165.39        3.82 o   0.3081E-02
  -9  -4   6        3.68        8.94        1.94 o   0.7125E-01
  -8  -4   6       53.85       56.79        3.49 o   0.9997E-02
  -7  -4   6        2.00        1.48        1.69 o   0.1907E+00
  -6  -4   6      148.46      169.56        4.43 o   0.3141E-02
  -5  -4   6      639.72      663.68        8.76 o   0.4781E-03
  -4  -4   6       82.18      110.08        4.18 o   0.5360E-02
  -3  -4   6     1973.85     2044.71       21.36 o   0.7377E-04
  -2  -4   6     1240.82     1283.42       14.94 o   0.1651E-03
  -1  -4   6      317.63      257.25        7.97 o   0.1548E-02
   0  -4   6      270.17      280.17        7.93 o   0.1523E-02
   1  -4   6      693.68      692.24       14.78 o   0.4147E-03
   2  -4   6       17.21       33.57        2.40 o   0.2091E-01
   3  -4   6       51.07       44.22        3.48 o   0.1184E-01
   4  -4   6       37.90       55.47        4.40 o   0.1045E-01
   5  -4   6       46.55       41.32        4.97 o   0.1106E-01
   6  -4   6      441.16      410.69       13.56 o   0.8168E-03
   7  -4   6      275.71      261.64        7.18 o   0.1637E-02
   8  -4   6       70.33       59.96        3.87 o   0.8646E-02
   9  -4   6      524.61      521.03        9.49 o   0.6580E-03
  10  -4   6      200.55      213.10        5.63 o   0.2274E-02
  11  -4   6       16.79       21.67        1.91 o   0.3030E-01
  12  -4   6       37.40       37.67        1.76 o   0.1661E-01
  13  -4   6       28.77       22.22        1.31 o   0.2624E-01
 -12  -3   6       15.04       17.59        1.18 o   0.3827E-01
 -11  -3   6       18.13       13.36        1.27 o   0.4287E-01
 -10  -3   6      437.53      433.65        5.96 o   0.8869E-03
  -9  -3   6      828.94      835.05       11.16 o   0.3277E-03
  -8  -3   6      461.67      473.77        8.11 o   0.7752E-03
  -7  -3   6        4.07        3.93        1.16 o   0.1412E+00
  -6  -3   6       75.43       65.61        2.67 o   0.8571E-02
  -5  -3   6       36.26       20.96        3.06 o   0.2089E-01
  -4  -3   6     1105.45     1179.09       15.16 o   0.1912E-03
  -3  -3   6     7039.56     7116.37       51.51 o   0.7195E-05
  -2  -3   6      632.32      610.94       11.32 o   0.5053E-03
  -1  -3   6     3563.74     3153.48       33.85 o   0.3035E-04
   0  -3   6     9367.22     8906.84       81.86 o   0.4440E-05
   1  -3   6     4257.87     4060.28       42.96 o   0.1991E-04
   2  -3   6      936.02      859.13       15.64 o   0.2861E-03
   3  -3   6       14.49       18.15        2.35 o   0.3287E-01
   4  -3   6      997.08      884.75       18.00 o   0.2652E-03
   5  -3   6      317.58      339.68        9.30 o   0.1198E-02
   6  -3   6      884.81      781.40       17.19 o   0.3204E-03
   7  -3   6      732.05      649.53       10.93 o   0.4455E-03
   8  -3   6      650.65      599.48        8.72 o   0.5272E-03
   9  -3   6      360.37      401.36        6.46 o   0.1027E-02
  10  -3   6      449.07      414.29        7.13 o   0.9002E-03
  11  -3   6        6.75        8.92        1.35 o   0.7262E-01
  12  -3   6      107.59      112.03        2.74 o   0.5105E-02
  13  -3   6        5.08        4.08        0.84 o   0.1402E+00
 -13  -2   6      595.83      575.48       11.30 o   0.5577E-03
 -12  -2   6     1327.84     1335.95        9.15 o   0.1555E-03
 -11  -2   6      421.21      432.50        5.74 o   0.9040E-03
 -10  -2   6       65.96       67.24        2.81 o   0.8791E-02
  -9  -2   6     1469.07     1489.87       14.54 o   0.1282E-03
  -8  -2   6      772.42      789.13        8.58 o   0.3661E-03
  -7  -2   6      466.12      447.73        6.17 o   0.8347E-03
  -6  -2   6     1229.02     1148.28       12.19 o   0.1900E-03
  -5  -2   6     1390.86     1448.31       16.92 o   0.1340E-03
  -4  -2   6      135.87      158.18        4.55 o   0.3408E-02
  -3  -2   6     2498.23     2340.10       23.55 o   0.5462E-04
  -2  -2   6      360.77      336.48        7.00 o   0.1204E-02
  -1  -2   6     3316.17     3531.90       31.61 o   0.2790E-04
   0  -2   6      467.04      561.28        8.83 o   0.6485E-03
   1  -2   6     2818.06     2992.78       25.35 o   0.3778E-04
   2  -2   6      135.00      108.37        4.79 o   0.4423E-02
   3  -2   6     4568.75     4101.82       35.76 o   0.1897E-04
   4  -2   6       17.48       11.32        1.99 o   0.4222E-01
   5  -2   6      266.42      232.53        6.66 o   0.1857E-02
   6  -2   6      239.14      181.94        8.00 o   0.2221E-02
   7  -2   6      583.42      581.01        7.93 o   0.5755E-03
   8  -2   6      208.30      219.39        4.59 o   0.2240E-02
   9  -2   6      261.47      282.26        5.55 o   0.1623E-02
  10  -2   6      169.00      177.40        4.35 o   0.2912E-02
  11  -2   6       63.31       70.00        2.41 o   0.8829E-02
  12  -2   6      263.56      261.88        3.86 o   0.1792E-02
  13  -2   6        1.84        1.43        0.89 o   0.3225E+00
 -13  -1   6        6.94        3.02        0.79 o   0.1439E+00
 -12  -1   6       25.58       21.28        1.52 o   0.2774E-01
 -11  -1   6       23.22       26.56        1.79 o   0.2431E-01
 -10  -1   6      510.98      505.18        8.34 o   0.6977E-03
  -9  -1   6     1483.37     1495.54       12.78 o   0.1271E-03
  -8  -1   6     1184.72     1183.55       10.70 o   0.1878E-03
  -7  -1   6      496.02      452.43        6.99 o   0.7947E-03
  -6  -1   6      425.18      398.28        8.80 o   0.9319E-03
  -5  -1   6       99.36      100.19        3.76 o   0.5538E-02
  -4  -1   6     2983.98     2973.20       22.91 o   0.3712E-04
  -3  -1   6     1150.79     1119.81       13.09 o   0.1995E-03
  -2  -1   6       52.60       48.04        2.61 o   0.1192E-01
  -1  -1   6      990.13     1115.96        8.68 o   0.2219E-03
   0  -1   6      132.92      103.20        2.86 o   0.4982E-02
   1  -1   6      996.01      958.49       11.18 o   0.2577E-03
   2  -1   6     2239.29     2189.95       16.59 o   0.6422E-04
   3  -1   6     1062.08     1022.98       10.77 o   0.2335E-03
   4  -1   6      251.89      227.08        5.84 o   0.1958E-02
   5  -1   6      927.75      887.83       12.54 o   0.2886E-03
   6  -1   6       18.82       25.65        1.83 o   0.2606E-01
   7  -1   6      870.55      861.29        9.88 o   0.3134E-03
   8  -1   6      645.66      691.18        8.78 o   0.4570E-03
   9  -1   6      424.89      465.18        7.11 o   0.8303E-03
  10  -1   6      730.78      723.60        8.77 o   0.4112E-03
  11  -1   6      186.09      164.51        3.83 o   0.2999E-02
  12  -1   6      189.82      201.53        3.07 o   0.2576E-02
  13  -1   6       97.71      110.69        4.70 o   0.4920E-02
 -13   0   6      302.53      301.85        3.86 o   0.1482E-02
 -12   0   6       10.82       13.77        1.21 o   0.5001E-01
 -11   0   6      317.12      315.67        5.69 o   0.1359E-02
 -10   0   6       59.10       62.35        2.53 o   0.9659E-02
  -9   0   6       19.74       14.72        1.59 o   0.3750E-01
  -8   0   6        3.21        2.75        1.05 o   0.1911E+00
  -7   0   6      171.69      154.97        4.31 o   0.3215E-02
  -6   0   6      235.23      234.67        5.99 o   0.1979E-02
  -5   0   6      276.35      360.41        6.00 o   0.1264E-02
  -4   0   6        3.03        1.20        1.21 o   0.2476E+00
  -3   0   6       18.12       31.13        1.46 o   0.2340E-01
  -2   0   6      739.77      703.15        8.87 o   0.4213E-03
  -1   0   6      335.16      295.18        5.28 o   0.1423E-02
   0   0   6      127.61      102.89        2.48 o   0.5137E-02
   1   0   6      435.83      434.45        5.21 o   0.8967E-03
   2   0   6       30.12       23.76        1.65 o   0.2372E-01
   3   0   6      998.52      876.70        9.85 o   0.2860E-03
   4   0   6       47.88       48.90        2.37 o   0.1238E-01
   5   0   6       48.92       41.74        2.91 o   0.1294E-01
   6   0   6      137.21      121.62        3.70 o   0.4262E-02
   7   0   6     1920.97     1904.40       15.41 o   0.8272E-04
   8   0   6       19.14       14.51        1.53 o   0.3834E-01
   9   0   6      153.86      162.51        4.28 o   0.3240E-02
  10   0   6       39.12       51.40        2.19 o   0.1294E-01
  11   0   6       29.79       33.51        1.66 o   0.1954E-01
  12   0   6       13.27       15.55        0.88 o   0.4530E-01
 -14   1   6       36.88       31.85        1.39 o   0.1913E-01
 -13   1   6      309.45      317.09        4.41 o   0.1401E-02
 -12   1   6       80.83       68.67        2.68 o   0.7963E-02
 -11   1   6        1.36        1.33        1.06 o   0.3251E+00
 -10   1   6       76.61       83.99        2.67 o   0.7120E-02
  -9   1   6      677.48      649.21        7.22 o   0.4841E-03
  -8   1   6       93.73       93.92        2.88 o   0.6084E-02
  -7   1   6      307.47      297.08        7.75 o   0.1407E-02
  -6   1   6     1223.42     1228.83       14.20 o   0.1755E-03
  -5   1   6     4195.27     3913.75       26.70 o   0.2149E-04
  -4   1   6       20.55       16.20        1.58 o   0.3475E-01
  -3   1   6      430.26      404.21        6.58 o   0.9439E-03
  -2   1   6     5052.58     4764.75       26.07 o   0.1499E-04
  -1   1   6       84.75      107.69        2.60 o   0.5693E-02
   0   1   6     2690.91     2733.00       16.49 o   0.4427E-04
   1   1   6        2.41        0.79        0.90 o   0.3673E+00
   2   1   6     2590.41     2526.23       16.01 o   0.4977E-04
   3   1   6      251.81      193.69        4.80 o   0.2261E-02
   4   1   6       13.36       21.73        1.62 o   0.3308E-01
   5   1   6      628.05      607.52        9.70 o   0.5204E-03
   6   1   6      138.84      163.23        3.26 o   0.3394E-02
   7   1   6      285.56      254.24        5.01 o   0.1729E-02
   8   1   6      225.58      229.51        4.43 o   0.2108E-02
   9   1   6       51.75       49.30        2.62 o   0.1193E-01
  10   1   6       67.76       68.36        2.60 o   0.8582E-02
  11   1   6      108.95      108.61        2.39 o   0.5223E-02
  12   1   6      213.19      212.04        4.54 o   0.2277E-02
 -14   2   6       30.89       35.03        1.44 o   0.1857E-01
 -13   2   6        2.57        1.75        0.90 o   0.2725E+00
 -12   2   6       29.00       23.99        1.59 o   0.2448E-01
 -11   2   6       68.59       67.47        2.56 o   0.8660E-02
 -10   2   6      154.30      141.15        3.65 o   0.3659E-02
  -9   2   6      344.41      347.72        5.18 o   0.1221E-02
  -8   2   6       73.74       63.55        2.42 o   0.8854E-02
  -7   2   6       49.65       49.01        3.28 o   0.1161E-01
  -6   2   6     1379.60     1286.69       12.41 o   0.1571E-03
  -5   2   6     5983.47     5648.86       32.30 o   0.1081E-04
  -4   2   6     1264.18     1297.41       11.57 o   0.1636E-03
  -3   2   6     6854.94     6180.84       34.78 o   0.8871E-05
  -2   2   6     1855.45     1673.89       13.40 o   0.9881E-04
  -1   2   6     1247.38     1208.37        9.99 o   0.1797E-03
   0   2   6     2440.90     2160.86       17.14 o   0.6172E-04
   1   2   6      152.69      163.59        3.66 o   0.3254E-02
   2   2   6     1608.23     1761.49       13.63 o   0.1006E-03
   3   2   6       24.60       27.08        2.10 o   0.2342E-01
   4   2   6       13.67        2.82        1.90 o   0.7662E-01
   5   2   6      124.59      148.10        2.98 o   0.3863E-02
   6   2   6      185.24      200.98        3.94 o   0.2533E-02
   7   2   6      171.68      165.74        3.94 o   0.3074E-02
   8   2   6       99.74      111.28        3.05 o   0.5209E-02
   9   2   6       35.59       23.46        1.91 o   0.2224E-01
  10   2   6        1.90        1.43        1.04 o   0.2944E+00
  11   2   6       41.71       39.15        1.33 o   0.1571E-01
 -14   3   6      136.70      129.06        2.68 o   0.4210E-02
 -13   3   6       23.40       20.32        1.35 o   0.3025E-01
 -12   3   6      792.68      795.20        7.90 o   0.3596E-03
 -11   3   6       53.74       45.71        2.30 o   0.1244E-01
 -10   3   6      143.56      143.78        3.53 o   0.3735E-02
  -9   3   6        8.55        6.70        1.26 o   0.8268E-01
  -8   3   6        9.07        5.02        1.23 o   0.9076E-01
  -7   3   6       25.94       36.52        1.92 o   0.1852E-01
  -6   3   6      422.49      380.34        6.41 o   0.1016E-02
  -5   3   6       34.90       34.62        1.91 o   0.1759E-01
  -4   3   6     2540.52     2446.73       17.06 o   0.5218E-04
  -3   3   6       55.87       46.58        2.06 o   0.1251E-01
  -2   3   6      815.03      660.27        7.86 o   0.4264E-03
  -1   3   6     7607.86     7376.41       36.27 o   0.6630E-05
   0   3   6     8227.46     7600.71       42.35 o   0.6038E-05
   1   3   6      503.57      539.19        7.27 o   0.6659E-03
   2   3   6      508.00      562.74        7.72 o   0.6353E-03
   3   3   6     1738.65     1797.08       16.01 o   0.9330E-04
   4   3   6      733.19      765.30        7.82 o   0.3909E-03
   5   3   6       87.78       72.76        2.78 o   0.7514E-02
   6   3   6      168.69      163.62        3.82 o   0.3126E-02
   7   3   6      571.98      591.62        7.55 o   0.5727E-03
   8   3   6       39.40       41.26        2.22 o   0.1493E-01
   9   3   6      636.31      636.10        7.03 o   0.5085E-03
  10   3   6       55.61       52.53        1.83 o   0.1153E-01
  11   3   6        3.09        4.20        1.03 o   0.1534E+00
 -14   4   6      165.15      172.28        3.07 o   0.3080E-02
 -13   4   6        9.77       12.48        1.15 o   0.5523E-01
 -12   4   6        3.05        4.64        1.13 o   0.1365E+00
 -11   4   6       62.94       67.44        2.32 o   0.9066E-02
 -10   4   6      354.64      374.09        5.52 o   0.1119E-02
  -9   4   6       28.30       35.01        1.58 o   0.1934E-01
  -8   4   6        3.61        5.62        1.04 o   0.1197E+00
  -7   4   6       63.05       65.23        2.82 o   0.9163E-02
  -6   4   6      434.38      386.76        7.24 o   0.9698E-03
  -5   4   6       95.83       77.89        2.75 o   0.6969E-02
  -4   4   6      280.06      314.27        4.98 o   0.1458E-02
  -3   4   6     3497.28     3172.91       19.35 o   0.3123E-04
  -2   4   6     2970.49     2770.24       18.06 o   0.4091E-04
  -1   4   6      145.45       92.61        3.58 o   0.4977E-02
   0   4   6       54.36       64.13        2.50 o   0.9763E-02
   1   4   6       11.16       12.70        1.70 o   0.4798E-01
   2   4   6       17.39       13.14        2.05 o   0.3922E-01
   3   4   6        6.31        4.99        1.57 o   0.9655E-01
   4   4   6     3840.95     3817.56       22.59 o   0.2343E-04
   5   4   6       14.87       11.46        1.68 o   0.4736E-01
   6   4   6     1061.37     1081.25        9.66 o   0.2209E-03
   7   4   6        0.26        0.19        1.64 o   0.3469E+00
   8   4   6        7.90       10.31        1.35 o   0.6504E-01
   9   4   6        1.14        3.31        0.92 o   0.2288E+00
  10   4   6      234.70      207.84        3.88 o   0.2250E-02
 -15   5   6       10.75        9.25        1.30 o   0.6270E-01
 -14   5   6      119.56      119.96        2.63 o   0.4686E-02
 -13   5   6        5.19        7.80        1.04 o   0.9122E-01
 -12   5   6      115.51      113.13        3.17 o   0.4897E-02
 -11   5   6      510.38      486.22        6.38 o   0.7389E-03
 -10   5   6      189.47      202.36        3.85 o   0.2511E-02
  -9   5   6       37.61       38.66        1.77 o   0.1621E-01
  -8   5   6        3.05        2.23        1.10 o   0.2025E+00
  -7   5   6      171.06      169.43        3.47 o   0.3068E-02
  -6   5   6      388.62      357.85        7.02 o   0.1091E-02
  -5   5   6      149.26      156.88        3.73 o   0.3392E-02
  -4   5   6      592.04      483.45        7.07 o   0.6868E-03
  -3   5   6     2087.35     2113.97       13.96 o   0.6966E-04
  -2   5   6     3599.72     3325.17       20.76 o   0.2898E-04
  -1   5   6       34.81       19.87        2.14 o   0.2428E-01
   0   5   6       54.94       61.58        2.99 o   0.9804E-02
   1   5   6      372.83      417.69        7.33 o   0.9666E-03
   2   5   6       34.35       41.29        1.83 o   0.1595E-01
   3   5   6       11.38        9.00        1.51 o   0.6112E-01
   4   5   6     3556.73     3617.53       20.49 o   0.2629E-04
   5   5   6        2.64        0.35        1.27 o   0.3099E+00
   6   5   6      865.01      913.61       10.49 o   0.2934E-03
   7   5   6      573.16      561.26        8.12 o   0.5946E-03
   8   5   6      407.13      381.56        5.71 o   0.1027E-02
   9   5   6       64.88       56.24        1.84 o   0.1030E-01
 -15   6   6        3.74        0.11        0.94 o   0.3668E+00
 -14   6   6      118.37      107.02        2.59 o   0.5097E-02
 -13   6   6       21.77       25.96        1.46 o   0.2641E-01
 -12   6   6        5.35        5.04        1.06 o   0.1191E+00
 -11   6   6      384.92      409.32        5.42 o   0.9932E-03
 -10   6   6      322.53      314.61        4.95 o   0.1374E-02
  -9   6   6       91.51       86.19        2.41 o   0.6662E-02
  -8   6   6       81.64       69.00        2.44 o   0.8077E-02
  -7   6   6     1212.88     1173.50        9.19 o   0.1886E-03
  -6   6   6       33.90       31.95        1.84 o   0.1884E-01
  -5   6   6       17.43       26.06        1.58 o   0.2724E-01
  -4   6   6        7.51        2.73        1.36 o   0.1202E+00
  -3   6   6      496.32      438.94        7.26 o   0.8148E-03
  -2   6   6      406.40      350.16        6.70 o   0.1095E-02
  -1   6   6      585.85      638.44        8.83 o   0.5178E-03
   0   6   6        6.09        2.45        2.17 o   0.9999E-01
   1   6   6     1359.89     1388.26       11.02 o   0.1461E-03
   2   6   6      338.55      373.34        4.95 o   0.1149E-02
   3   6   6       12.36        9.23        1.70 o   0.5646E-01
   4   6   6       32.38       29.33        1.96 o   0.2051E-01
   5   6   6       53.19       49.03        2.58 o   0.1181E-01
   6   6   6      460.73      449.85        7.48 o   0.8237E-03
   7   6   6      458.47      448.63        6.26 o   0.8344E-03
   8   6   6      245.66      229.55        3.83 o   0.2045E-02
   9   6   6       19.04       11.59        1.56 o   0.4396E-01
 -15   7   6      148.18      138.49        3.63 o   0.3761E-02
 -14   7   6       30.65       27.33        1.36 o   0.2273E-01
 -13   7   6      263.67      288.30        4.04 o   0.1641E-02
 -12   7   6      271.04      236.62        4.38 o   0.1898E-02
 -11   7   6      775.65      840.59        7.90 o   0.3438E-03
 -10   7   6      300.59      277.89        5.22 o   0.1563E-02
  -9   7   6       14.75       17.56        1.13 o   0.3967E-01
  -8   7   6       40.18       41.71        1.84 o   0.1485E-01
  -7   7   6      152.31      150.43        3.22 o   0.3553E-02
  -6   7   6      611.83      595.68        5.93 o   0.5586E-03
  -5   7   6      258.34      267.60        3.96 o   0.1760E-02
  -4   7   6       17.39       20.03        1.38 o   0.3316E-01
  -3   7   6      405.40      367.08        5.77 o   0.1071E-02
  -2   7   6      151.19      147.59        3.65 o   0.3590E-02
  -1   7   6      124.31      110.36        3.25 o   0.4860E-02
   0   7   6      233.39      230.73        4.52 o   0.2055E-02
   1   7   6      728.56      726.80        8.21 o   0.4110E-03
   2   7   6      180.13      174.60        4.43 o   0.2851E-02
   3   7   6       19.92       17.79        1.65 o   0.3325E-01
   4   7   6      315.12      305.93        6.22 o   0.1390E-02
   5   7   6       78.32       71.97        3.15 o   0.7762E-02
   6   7   6       46.52       45.19        1.91 o   0.1346E-01
   7   7   6        8.39       11.40        0.99 o   0.6285E-01
   8   7   6       23.26       13.02        1.39 o   0.3812E-01
 -15   8   6      148.77      149.54        6.41 o   0.3233E-02
 -14   8   6        6.02        3.89        0.82 o   0.1420E+00
 -13   8   6       44.59       49.24        1.92 o   0.1294E-01
 -12   8   6       42.47       33.44        2.02 o   0.1689E-01
 -11   8   6     1180.51     1288.52       10.99 o   0.1711E-03
 -10   8   6      126.23      114.70        3.05 o   0.4685E-02
  -9   8   6       73.85       71.87        2.39 o   0.8168E-02
  -8   8   6       68.27       66.30        2.58 o   0.8873E-02
  -7   8   6      635.81      607.86        6.72 o   0.5317E-03
  -6   8   6      188.84      159.82        3.55 o   0.3064E-02
  -5   8   6      125.96      119.87        3.12 o   0.4506E-02
  -4   8   6      763.51      789.35        7.82 o   0.3702E-03
  -3   8   6       11.52        6.87        1.40 o   0.6823E-01
  -2   8   6     2222.06     2273.25       13.72 o   0.6198E-04
  -1   8   6      136.37      154.52        3.38 o   0.3626E-02
   0   8   6       19.68       20.05        1.99 o   0.2975E-01
   1   8   6       14.93       20.40        2.04 o   0.3167E-01
   2   8   6      404.84      414.07        7.02 o   0.9407E-03
   3   8   6       56.49       56.89        2.77 o   0.1025E-01
   4   8   6      222.86      236.57        4.98 o   0.2042E-02
   5   8   6       82.97       80.91        2.42 o   0.7141E-02
   6   8   6       44.95       57.76        1.56 o   0.1165E-01
   7   8   6       -0.01        0.53        0.86 o   0.7985E+00
 -14   9   6      361.40      342.16        4.02 o   0.1221E-02
 -13   9   6        7.90        8.33        1.06 o   0.7800E-01
 -12   9   6        0.41        0.13        0.98 o   0.9179E+00
 -11   9   6       30.63       26.63        1.63 o   0.2284E-01
 -10   9   6      300.73      309.10        4.71 o   0.1445E-02
  -9   9   6       20.43       20.02        1.60 o   0.3164E-01
  -8   9   6     1383.66     1437.76       11.53 o   0.1390E-03
  -7   9   6       -0.71        1.00        1.21 o   0.3593E+00
  -6   9   6     1345.40     1338.11       11.48 o   0.1527E-03
  -5   9   6       31.71       29.51        1.76 o   0.2025E-01
  -4   9   6     1174.87     1219.67       10.29 o   0.1821E-03
  -3   9   6      464.89      410.43        6.46 o   0.9046E-03
  -2   9   6       19.57       17.15        1.80 o   0.3386E-01
  -1   9   6     1490.03     1578.35       11.78 o   0.1194E-03
   0   9   6       15.09       16.51        2.07 o   0.3599E-01
   1   9   6      874.10      880.31       10.57 o   0.3027E-03
   2   9   6       78.93       73.79        3.19 o   0.7533E-02
   3   9   6      115.14      116.11        4.16 o   0.4640E-02
   4   9   6       32.20       37.51        1.91 o   0.1734E-01
   5   9   6      209.27      212.74        3.88 o   0.2325E-02
   6   9   6       66.42       59.06        1.75 o   0.9876E-02
 -14  10   6       31.23       27.97        1.28 o   0.2173E-01
 -13  10   6      624.44      609.21        7.02 o   0.5356E-03
 -12  10   6       18.23       16.78        1.15 o   0.3821E-01
 -11  10   6      164.90      176.52        3.24 o   0.3015E-02
 -10  10   6        3.60        3.52        0.91 o   0.1698E+00
  -9  10   6      464.58      464.44        6.78 o   0.8029E-03
  -8  10   6      787.22      801.37        9.64 o   0.3583E-03
  -7  10   6     4444.31     4441.39       23.85 o   0.1777E-04
  -6  10   6       18.31       17.48        1.51 o   0.3534E-01
  -5  10   6        6.02        1.57        1.39 o   0.1574E+00
  -4  10   6      227.29      248.07        4.52 o   0.1952E-02
  -3  10   6       67.95       70.63        2.74 o   0.8364E-02
  -2  10   6      554.84      557.51        7.47 o   0.6134E-03
  -1  10   6       47.75       50.93        2.19 o   0.1217E-01
   0  10   6      165.26      177.46        4.45 o   0.2915E-02
   1  10   6        2.05        3.44        1.58 o   0.1517E+00
   2  10   6      186.51      175.89        4.50 o   0.2791E-02
   3  10   6       92.17       98.01        2.57 o   0.6042E-02
   4  10   6      320.00      331.69        4.37 o   0.1319E-02
   5  10   6       16.62       14.75        0.96 o   0.4276E-01
 -14  11   6      242.96      253.96        3.92 o   0.1890E-02
 -13  11   6        0.67        0.54        0.58 o   0.8374E+00
 -12  11   6        3.43        0.50        0.70 o   0.3949E+00
 -11  11   6      309.61      298.69        3.85 o   0.1483E-02
 -10  11   6      914.96      893.44        8.33 o   0.2973E-03
  -9  11   6      365.30      363.21        5.85 o   0.1130E-02
  -8  11   6       62.49       64.12        2.74 o   0.9205E-02
  -7  11   6      580.11      559.22        6.66 o   0.6057E-03
  -6  11   6       13.25       14.61        1.47 o   0.4414E-01
  -5  11   6     1319.52     1320.46       12.02 o   0.1571E-03
  -4  11   6      329.19      330.01        5.72 o   0.1286E-02
  -3  11   6        8.25        6.98        1.48 o   0.7668E-01
  -2  11   6        5.99        3.63        1.51 o   0.1139E+00
  -1  11   6      567.49      560.33        7.03 o   0.6083E-03
   0  11   6      266.40      257.06        4.68 o   0.1783E-02
   1  11   6      323.75      319.28        4.41 o   0.1359E-02
   2  11   6      138.55      133.27        2.95 o   0.4039E-02
   3  11   6        7.68        7.93        0.83 o   0.8364E-01
 -13  12   6       17.43       16.64        1.06 o   0.3852E-01
 -12  12   6       95.08       86.20        1.81 o   0.6689E-02
 -11  12   6       14.51       18.55        0.84 o   0.3826E-01
 -10  12   6       43.19       39.23        1.31 o   0.1580E-01
  -9  12   6      147.68      140.30        3.09 o   0.3779E-02
  -8  12   6        3.33        0.95        1.10 o   0.2775E+00
  -7  12   6       59.58       57.00        2.40 o   0.1031E-01
  -6  12   6       12.58       14.76        1.48 o   0.4406E-01
  -5  12   6       94.83       93.95        3.01 o   0.6000E-02
  -4  12   6      210.00      226.57        4.55 o   0.2198E-02
  -3  12   6      335.05      329.90        5.83 o   0.1268E-02
  -2  12   6      366.26      357.97        6.26 o   0.1145E-02
  -1  12   6        3.41        0.15        0.98 o   0.3680E+00
   0  12   6       21.69       22.93        1.79 o   0.2758E-01
   1  12   6       15.68       17.60        1.06 o   0.3875E-01
   2  12   6       12.49        9.06        1.36 o   0.6092E-01
 -12  13   6        3.96        6.75        0.68 o   0.1146E+00
 -11  13   6        2.45        1.31        0.51 o   0.3856E+00
 -10  13   6       67.08       64.02        1.40 o   0.9519E-02
  -9  13   6      124.57      122.54        2.24 o   0.4555E-02
  -8  13   6      132.81      121.58        2.76 o   0.4387E-02
  -7  13   6        5.85        3.68        1.03 o   0.1385E+00
  -6  13   6       91.27       75.53        2.14 o   0.7364E-02
  -5  13   6        8.30        5.75        1.02 o   0.9474E-01
  -4  13   6      108.96       97.73        2.62 o   0.5651E-02
  -3  13   6      191.10      182.35        3.36 o   0.2735E-02
  -2  13   6      102.67      116.25        2.17 o   0.5104E-02
  -1  13   6      100.39      107.77        2.82 o   0.5379E-02
   0  13   6      280.32      325.85        4.29 o   0.1429E-02
   1  13   6      316.98      303.36        9.61 o   0.1304E-02
 -11  14   6        4.33        2.33        1.00 o   0.1892E+00
 -10  14   6      161.94      159.22        2.34 o   0.3327E-02
  -9  14   6       98.91       95.19        1.96 o   0.6045E-02
  -8  14   6       34.85       35.88        1.39 o   0.1793E-01
  -7  14   6        1.56        0.06        0.72 o   0.7460E+00
  -6  14   6       43.74       43.79        1.59 o   0.1431E-01
  -5  14   6        6.48        7.45        0.74 o   0.9098E-01
  -4  14   6        3.22        2.29        0.57 o   0.2412E+00
  -3  14   6       43.65       43.68        1.20 o   0.1482E-01
  -2  14   6       13.81       15.12        0.98 o   0.4499E-01
  -8  15   6      152.32      142.37        3.52 o   0.3685E-02
  -7  15   6      169.63      142.10        2.91 o   0.3544E-02
  -6  15   6       11.51        6.89        1.11 o   0.7340E-01
  -5  15   6       11.24        9.79        1.30 o   0.6090E-01
   6 -15   7        2.66        8.86        1.35 o   0.8740E-01
   7 -15   7        4.64       18.65        0.81 o   0.4970E-01
   8 -15   7       34.53       19.21        2.81 o   0.2254E-01
   0 -14   7      633.67      573.90       15.13 o   0.5124E-03
   1 -14   7      150.19      202.05        4.57 o   0.2712E-02
   2 -14   7       -1.55        0.54        2.02 o   0.1915E+00
   3 -14   7       40.60       35.41        3.72 o   0.1425E-01
   4 -14   7       -0.09        0.08        0.77 o   0.1470E+01
   5 -14   7       46.46       46.80        1.96 o   0.1323E-01
   6 -14   7        8.24        3.23        1.25 o   0.1084E+00
   7 -14   7       29.14       18.78        1.95 o   0.2700E-01
   8 -14   7        2.58        1.99        1.09 o   0.2229E+00
   9 -14   7        4.28        3.23        0.98 o   0.1652E+00
  10 -14   7        0.10        0.05        0.67 o   0.1965E+01
  -2 -13   7       12.63       10.52        1.52 o   0.5395E-01
  -1 -13   7      254.76      242.94        6.61 o   0.1812E-02
   0 -13   7      225.98      239.73        6.58 o   0.1949E-02
   1 -13   7       17.20       22.72        2.17 o   0.2834E-01
   2 -13   7       49.04       36.36        3.20 o   0.1372E-01
   3 -13   7       12.52        9.59        1.25 o   0.5897E-01
   4 -13   7        0.26        0.65        1.01 o   0.6574E+00
   5 -13   7        5.08        1.54        1.28 o   0.1799E+00
   6 -13   7      119.79       92.71        3.63 o   0.5440E-02
   7 -13   7       11.42        5.40        1.70 o   0.7304E-01
   8 -13   7      221.26      190.31        5.64 o   0.2373E-02
   9 -13   7       48.25       57.60        2.56 o   0.1099E-01
  10 -13   7       38.91       24.56        2.11 o   0.2054E-01
  11 -13   7        3.44        4.06        0.95 o   0.1563E+00
  -4 -12   7       67.99       61.50        2.83 o   0.9296E-02
  -3 -12   7        2.71        0.50        1.31 o   0.2910E+00
  -2 -12   7      184.65      177.58        6.10 o   0.2656E-02
  -1 -12   7       76.04      115.14        4.27 o   0.5321E-02
   0 -12   7      170.02      173.97        6.45 o   0.2782E-02
   1 -12   7       26.24       23.15        4.13 o   0.1887E-01
   2 -12   7       31.20       21.11        2.27 o   0.2351E-01
   3 -12   7      100.34      133.01        4.92 o   0.4281E-02
   4 -12   7        7.05        8.72        1.33 o   0.7568E-01
   5 -12   7       49.54       48.65        3.03 o   0.1172E-01
   6 -12   7       42.95       52.10        3.06 o   0.1186E-01
   7 -12   7       16.50        3.22        2.26 o   0.6039E-01
   8 -12   7       92.25      110.24        4.02 o   0.5191E-02
   9 -12   7        4.42       10.67        1.40 o   0.7067E-01
  10 -12   7       -1.01        1.15        1.12 o   0.3568E+00
  11 -12   7        1.44        1.91        0.91 o   0.3150E+00
  12 -12   7       11.30       23.94        1.88 o   0.3105E-01
  -5 -11   7       39.26       34.44        2.37 o   0.1659E-01
  -4 -11   7       40.24       42.44        2.88 o   0.1380E-01
  -3 -11   7       50.60       36.11        3.53 o   0.1321E-01
  -2 -11   7       13.06        9.46        3.52 o   0.3551E-01
  -1 -11   7       12.29       14.75        3.72 o   0.2994E-01
   0 -11   7       91.45       64.72        6.91 o   0.5976E-02
   1 -11   7       11.26        2.59        2.13 o   0.7937E-01
   2 -11   7       46.15       46.53        3.12 o   0.1216E-01
   3 -11   7       71.02       82.93        4.10 o   0.6842E-02
   4 -11   7      468.75      392.37        8.53 o   0.9018E-03
   5 -11   7      107.54      120.42        4.81 o   0.4508E-02
   6 -11   7       52.99       47.13        3.46 o   0.1131E-01
   7 -11   7        1.59        0.17        2.11 o   0.1861E+00
   8 -11   7        1.30        1.73        1.69 o   0.2004E+00
   9 -11   7       21.55       27.99        2.11 o   0.2325E-01
  10 -11   7       42.51       36.79        2.21 o   0.1533E-01
  11 -11   7        0.34        0.01        0.82 o   0.1422E+01
  12 -11   7        7.32        6.12        1.35 o   0.9037E-01
  -6 -10   7       -0.70        0.05        1.08 o   0.6483E+00
  -5 -10   7       62.48       59.01        2.85 o   0.9716E-02
  -4 -10   7        8.16        4.86        1.84 o   0.8283E-01
  -3 -10   7       43.86       40.07        4.10 o   0.1239E-01
  -2 -10   7      279.37      329.45        8.77 o   0.1302E-02
  -1 -10   7       31.63       34.17        3.25 o   0.1641E-01
   0 -10   7       66.40       79.48        3.42 o   0.7513E-02
   1 -10   7       85.11       69.71        3.91 o   0.7328E-02
   2 -10   7        3.39        2.48        1.68 o   0.1441E+00
   3 -10   7      182.57      171.00        5.73 o   0.2821E-02
   4 -10   7      212.39      202.52        6.39 o   0.2260E-02
   5 -10   7       56.73       55.30        4.01 o   0.9724E-02
   6 -10   7       23.54       18.56        2.60 o   0.2751E-01
   7 -10   7      161.01      157.53        6.35 o   0.3017E-02
   8 -10   7      110.31      110.47        4.61 o   0.4792E-02
   9 -10   7       62.94       78.33        3.51 o   0.7703E-02
  10 -10   7        1.88        1.60        1.48 o   0.2174E+00
  11 -10   7       17.07       19.46        1.43 o   0.3402E-01
  12 -10   7       59.15       66.54        3.33 o   0.8962E-02
  13 -10   7      171.63      201.56        4.69 o   0.2589E-02
  -7  -9   7       53.60       53.73        3.18 o   0.1068E-01
  -6  -9   7       87.45       79.06        4.22 o   0.6542E-02
  -5  -9   7       85.94       77.36        5.91 o   0.6039E-02
  -4  -9   7      182.03      210.13        7.12 o   0.2286E-02
  -3  -9   7        4.70        6.22        1.98 o   0.8212E-01
  -2  -9   7        2.47        2.56        1.94 o   0.1338E+00
  -1  -9   7      433.37      439.99        7.90 o   0.8556E-03
   0  -9   7      222.47      239.68        5.73 o   0.1984E-02
   1  -9   7      339.41      298.46        5.58 o   0.1381E-02
   2  -9   7     1326.08     1263.69       15.50 o   0.1608E-03
   3  -9   7     1247.45     1201.49       15.25 o   0.1771E-03
   4  -9   7     2185.59     2066.87       24.01 o   0.6840E-04
   5  -9   7      912.17      898.70       13.77 o   0.2840E-03
   6  -9   7      856.27      834.82       13.12 o   0.3167E-03
   7  -9   7      264.55      270.66        7.06 o   0.1637E-02
   8  -9   7      163.75      152.29        4.87 o   0.3267E-02
   9  -9   7       13.53       12.16        1.57 o   0.4788E-01
  10  -9   7      389.54      379.53        6.76 o   0.1044E-02
  11  -9   7      314.15      293.43        5.83 o   0.1454E-02
  12  -9   7       18.35       21.04        2.32 o   0.2867E-01
  13  -9   7        3.26        6.36        1.19 o   0.1086E+00
  -8  -8   7       55.39       62.25        3.41 o   0.9464E-02
  -7  -8   7      228.44      244.75       10.54 o   0.1675E-02
  -6  -8   7      238.62      247.06       10.58 o   0.1638E-02
  -5  -8   7      204.22      229.54        7.60 o   0.2013E-02
  -4  -8   7       32.52       31.00        3.27 o   0.1707E-01
  -3  -8   7      146.75      132.95        5.90 o   0.3600E-02
  -2  -8   7      611.31      616.52       12.15 o   0.5063E-03
  -1  -8   7       23.61       18.39        1.90 o   0.2996E-01
   0  -8   7      351.35      348.54        6.65 o   0.1182E-02
   1  -8   7     1153.16     1079.87       13.24 o   0.2081E-03
   2  -8   7      393.85      353.61        7.10 o   0.1101E-02
   3  -8   7      140.76      142.02        4.32 o   0.3691E-02
   4  -8   7       84.68       78.76        3.95 o   0.6753E-02
   5  -8   7      723.46      809.90       10.86 o   0.3630E-03
   6  -8   7      147.62      138.26        4.31 o   0.3733E-02
   7  -8   7     1248.51     1215.64       13.83 o   0.1750E-03
   8  -8   7      262.41      251.26        5.81 o   0.1795E-02
   9  -8   7        6.98       18.02        1.34 o   0.4478E-01
  10  -8   7      261.15      259.53        5.67 o   0.1753E-02
  11  -8   7      145.92      146.11        5.87 o   0.3356E-02
  12  -8   7       82.97       77.19        3.47 o   0.7122E-02
  13  -8   7        7.35        3.14        1.16 o   0.1262E+00
  -9  -7   7        7.13       10.54        1.34 o   0.6646E-01
  -8  -7   7        4.97        0.41        1.92 o   0.1553E+00
  -7  -7   7       86.87       73.38        4.33 o   0.6849E-02
  -6  -7   7       12.25        9.31        2.10 o   0.5223E-01
  -5  -7   7      857.82      865.49       12.82 o   0.3069E-03
  -4  -7   7       81.42      102.82        3.66 o   0.5762E-02
  -3  -7   7      117.32      123.46        4.02 o   0.4367E-02
  -2  -7   7        1.24        0.53        1.29 o   0.3628E+00
  -1  -7   7       94.62       90.16        2.98 o   0.6247E-02
   0  -7   7       58.08       56.24        2.67 o   0.1040E-01
   1  -7   7      439.12      387.99        7.43 o   0.9686E-03
   2  -7   7     2753.25     2621.63       25.85 o   0.4497E-04
   3  -7   7       27.62       29.79        2.36 o   0.2046E-01
   4  -7   7        4.53        2.04        1.55 o   0.1506E+00
   5  -7   7      590.28      544.72        8.46 o   0.6036E-03
   6  -7   7      775.70      722.18        9.31 o   0.3979E-03
   7  -7   7       61.02       62.14        3.02 o   0.9428E-02
   8  -7   7      476.94      505.05        8.71 o   0.7152E-03
   9  -7   7       50.42       56.97        2.31 o   0.1107E-01
  10  -7   7      163.02      159.83        5.00 o   0.3124E-02
  11  -7   7       28.40       25.62        1.91 o   0.2295E-01
  12  -7   7       39.01       50.14        1.95 o   0.1327E-01
  13  -7   7       -0.09        0.56        0.98 o   0.6886E+00
 -10  -6   7       14.56       11.89        1.49 o   0.4784E-01
  -9  -6   7       15.96       15.49        1.65 o   0.3913E-01
  -8  -6   7       19.99       12.78        2.53 o   0.3485E-01
  -7  -6   7        4.07        1.72        2.16 o   0.1181E+00
  -6  -6   7      344.37      346.78        6.60 o   0.1193E-02
  -5  -6   7      191.88      182.35        4.89 o   0.2687E-02
  -4  -6   7      190.17      188.23        4.35 o   0.2632E-02
  -3  -6   7      108.14      113.23        3.14 o   0.4991E-02
  -2  -6   7       25.03       19.16        1.71 o   0.2921E-01
  -1  -6   7       26.86       24.17        3.94 o   0.1894E-01
   0  -6   7       29.79       38.11        3.06 o   0.1599E-01
   1  -6   7        6.98        5.07        2.72 o   0.6421E-01
   2  -6   7     3926.59     3819.38       66.94 o   0.2116E-04
   3  -6   7      214.20      196.24        9.20 o   0.2091E-02
   4  -6   7      350.68      351.90       14.73 o   0.9762E-03
   5  -6   7      244.99      280.78        5.27 o   0.1695E-02
   6  -6   7       33.23       41.89        2.31 o   0.1538E-01
   7  -6   7      493.80      517.23        7.32 o   0.7050E-03
   8  -6   7      412.28      428.15        6.78 o   0.9123E-03
   9  -6   7        1.99        4.22        1.26 o   0.1506E+00
  10  -6   7       29.74       26.62        2.16 o   0.2159E-01
  11  -6   7        2.75        0.87        1.23 o   0.2703E+00
  12  -6   7       76.11       80.75        2.73 o   0.7364E-02
  13  -6   7       41.67       38.77        1.43 o   0.1598E-01
 -11  -5   7      253.92      262.06        4.42 o   0.1787E-02
 -10  -5   7       -0.67        0.60        1.16 o   0.4524E+00
  -9  -5   7       12.01       15.83        1.64 o   0.4244E-01
  -8  -5   7       11.66        9.00        1.83 o   0.5629E-01
  -7  -5   7       49.75       53.93        2.93 o   0.1102E-01
  -6  -5   7       20.04       29.32        2.06 o   0.2283E-01
  -5  -5   7      545.65      568.98        7.91 o   0.6035E-03
  -4  -5   7      222.87      237.31        5.20 o   0.2028E-02
  -3  -5   7     1952.33     1903.39       21.41 o   0.8071E-04
  -2  -5   7      414.37      404.67       10.94 o   0.8983E-03
  -1  -5   7      323.55      285.74       11.81 o   0.1266E-02
   0  -5   7       49.45       85.66        4.74 o   0.7067E-02
   1  -5   7        1.93        1.51        1.95 o   0.1599E+00
   2  -5   7     1253.30     1273.02       25.85 o   0.1538E-03
   3  -5   7       64.89       50.97        5.91 o   0.8158E-02
   4  -5   7      365.91      356.46       13.87 o   0.9733E-03
   5  -5   7      108.75      125.52        8.00 o   0.3639E-02
   6  -5   7       74.24       73.55        2.63 o   0.7916E-02
   7  -5   7       31.08       22.87        2.38 o   0.2254E-01
   8  -5   7      147.27      140.18        4.64 o   0.3605E-02
   9  -5   7        2.78        0.43        1.59 o   0.2351E+00
  10  -5   7       28.76       22.86        2.12 o   0.2388E-01
  11  -5   7      339.33      332.87        6.49 o   0.1254E-02
  12  -5   7        2.78        1.66        1.06 o   0.2494E+00
  13  -5   7        9.22        8.08        0.82 o   0.7797E-01
 -11  -4   7      164.41      152.38        3.70 o   0.3365E-02
 -10  -4   7       47.62       42.91        2.11 o   0.1368E-01
  -9  -4   7        9.08        8.03        1.56 o   0.6674E-01
  -8  -4   7        1.61        1.06        1.36 o   0.2768E+00
  -7  -4   7      122.16      118.31        4.19 o   0.4472E-02
  -6  -4   7      117.35      117.74        3.97 o   0.4585E-02
  -5  -4   7       73.75       72.51        2.94 o   0.7879E-02
  -4  -4   7        3.71        3.41        1.09 o   0.1595E+00
  -3  -4   7     1117.85     1181.62       16.96 o   0.1887E-03
  -2  -4   7      458.96      451.10        9.77 o   0.7930E-03
  -1  -4   7      444.48      432.89        9.16 o   0.8450E-03
   0  -4   7      102.09       96.00        5.37 o   0.5122E-02
   1  -4   7      134.47      135.40        5.99 o   0.3597E-02
   2  -4   7     1678.32     1441.54       35.04 o   0.1092E-03
   3  -4   7      376.34      374.09       10.92 o   0.9927E-03
   4  -4   7       32.18       39.93        4.22 o   0.1344E-01
   5  -4   7        3.96        7.05        2.59 o   0.6635E-01
   6  -4   7       88.74       81.78        3.30 o   0.6711E-02
   7  -4   7      470.13      486.87        8.61 o   0.7501E-03
   8  -4   7      782.05      775.07       11.78 o   0.3605E-03
   9  -4   7       32.31       28.15        2.49 o   0.1979E-01
  10  -4   7       30.36       33.93        2.15 o   0.1844E-01
  11  -4   7        4.81        4.65        1.53 o   0.1088E+00
  12  -4   7        4.49        1.40        0.95 o   0.2251E+00
  13  -4   7       20.95       15.76        1.13 o   0.3727E-01
 -12  -3   7        0.95        0.43        0.82 o   0.6469E+00
 -11  -3   7        2.41        0.17        0.91 o   0.4627E+00
 -10  -3   7      490.62      476.44        5.91 o   0.7697E-03
  -9  -3   7       11.12        7.40        1.71 o   0.6529E-01
  -8  -3   7      832.35      838.50       11.01 o   0.3255E-03
  -7  -3   7      412.34      410.44        6.20 o   0.9561E-03
  -6  -3   7      281.67      291.16        5.09 o   0.1555E-02
  -5  -3   7       27.58       29.41        1.76 o   0.2182E-01
  -4  -3   7        3.01        2.46        1.53 o   0.1607E+00
  -3  -3   7        2.15        2.69        1.33 o   0.1758E+00
  -2  -3   7      495.57      473.40       14.10 o   0.6860E-03
  -1  -3   7     2075.87     2135.38       24.29 o   0.6747E-04
   0  -3   7     3354.06     3086.51       33.92 o   0.3233E-04
   1  -3   7     1053.24     1064.42       15.92 o   0.2178E-03
   2  -3   7      576.79      549.47        9.51 o   0.5988E-03
   3  -3   7      383.86      293.94       10.60 o   0.1207E-02
   4  -3   7     1114.61     1031.03       18.15 o   0.2161E-03
   5  -3   7       20.98       21.80        2.88 o   0.2440E-01
   6  -3   7      491.01      491.48        7.42 o   0.7372E-03
   7  -3   7       80.74       68.06        3.06 o   0.7998E-02
   8  -3   7       22.68       19.67        1.88 o   0.2939E-01
   9  -3   7      105.69      100.23        3.58 o   0.5452E-02
  10  -3   7       88.28       93.21        3.13 o   0.6196E-02
  11  -3   7        5.52        7.60        1.22 o   0.8739E-01
  12  -3   7      192.79      193.69        3.43 o   0.2626E-02
  13  -3   7        2.51        5.70        0.83 o   0.1401E+00
 -12  -2   7      613.61      628.62        5.82 o   0.5286E-03
 -11  -2   7      423.23      435.78        5.62 o   0.9015E-03
 -10  -2   7       71.06       76.02        2.62 o   0.7952E-02
  -9  -2   7     1205.20     1166.06       13.05 o   0.1869E-03
  -8  -2   7      232.54      219.44        4.60 o   0.2145E-02
  -7  -2   7      129.78      113.92        3.87 o   0.4566E-02
  -6  -2   7      671.56      714.09        8.31 o   0.4339E-03
  -5  -2   7      278.00      233.54        7.39 o   0.1786E-02
  -4  -2   7      402.35      401.42        8.36 o   0.9570E-03
  -3  -2   7     1752.51     1527.34       21.42 o   0.1097E-03
  -2  -2   7      371.30      428.08        7.80 o   0.9435E-03
  -1  -2   7     2253.94     2429.62       21.18 o   0.5551E-04
   0  -2   7      456.42      549.69        7.27 o   0.6745E-03
   1  -2   7      347.89      337.38        7.53 o   0.1198E-02
   2  -2   7     2296.96     2133.02       23.90 o   0.6401E-04
   3  -2   7     1526.06     1628.25       19.12 o   0.1107E-03
   4  -2   7       29.51       17.36        2.28 o   0.2669E-01
   5  -2   7      390.35      417.17        8.04 o   0.9375E-03
   6  -2   7       11.58        5.19        1.35 o   0.8041E-01
   7  -2   7      346.32      325.14        5.89 o   0.1269E-02
   8  -2   7       60.84       48.08        2.75 o   0.1122E-01
   9  -2   7        2.82        0.31        1.36 o   0.2877E+00
  10  -2   7      395.49      408.11        6.09 o   0.9765E-03
  11  -2   7        3.52        1.08        0.96 o   0.2756E+00
  12  -2   7       13.09       12.48        0.97 o   0.5207E-01
 -13  -1   7       63.94       70.58        1.54 o   0.8942E-02
 -12  -1   7       14.61       13.86        1.23 o   0.4547E-01
 -11  -1   7      273.42      258.30        4.59 o   0.1751E-02
 -10  -1   7      160.22      168.28        4.57 o   0.3046E-02
  -9  -1   7     1121.75     1115.12       10.94 o   0.2066E-03
  -8  -1   7      602.73      659.24        7.49 o   0.5004E-03
  -7  -1   7       59.00       64.62        2.46 o   0.9402E-02
  -6  -1   7       66.15       81.11        3.21 o   0.7393E-02
  -5  -1   7     1119.80     1123.41       13.62 o   0.2022E-03
  -4  -1   7      298.84      319.07        6.29 o   0.1362E-02
  -3  -1   7      107.28      127.65        3.43 o   0.4526E-02
  -2  -1   7      382.63      250.16        7.49 o   0.1453E-02
  -1  -1   7      337.27      342.48        5.23 o   0.1239E-02
   0  -1   7      719.32      716.97        8.53 o   0.4193E-03
   1  -1   7      216.30      257.24        4.56 o   0.1942E-02
   2  -1   7     2539.60     2541.93       19.09 o   0.4937E-04
   3  -1   7      351.78      395.77        6.19 o   0.1046E-02
   4  -1   7      362.26      281.44        7.51 o   0.1368E-02
   5  -1   7      497.06      473.46        9.36 o   0.7378E-03
   6  -1   7       44.67       49.61        2.25 o   0.1256E-01
   7  -1   7      374.99      390.72        6.45 o   0.1037E-02
   8  -1   7       20.49       19.44        1.68 o   0.3142E-01
   9  -1   7      129.66      143.56        3.70 o   0.3833E-02
  10  -1   7     1101.61     1160.84       10.94 o   0.2000E-03
  11  -1   7       23.29       27.52        1.38 o   0.2449E-01
  12  -1   7      100.69      112.98        2.02 o   0.5331E-02
 -13   0   7        3.00        1.37        0.77 o   0.2930E+00
 -12   0   7       24.13       32.03        1.47 o   0.2181E-01
 -11   0   7       18.03       16.81        1.59 o   0.3585E-01
 -10   0   7      174.17      176.62        4.16 o   0.2905E-02
  -9   0   7      571.92      583.68        6.95 o   0.5838E-03
  -8   0   7       10.16       12.12        1.43 o   0.5311E-01
  -7   0   7      403.20      382.51        6.39 o   0.1019E-02
  -6   0   7     2307.06     2328.70       21.82 o   0.5785E-04
  -5   0   7       43.65       32.01        2.65 o   0.1623E-01
  -4   0   7     4163.95     3966.82       31.23 o   0.2113E-04
  -3   0   7      731.92      710.36        9.81 o   0.4166E-03
  -2   0   7      453.68      467.34        7.25 o   0.8008E-03
  -1   0   7      620.85      576.61        7.78 o   0.5640E-03
   0   0   7       13.11        7.41        1.40 o   0.6444E-01
   1   0   7     1425.99     1522.95       10.85 o   0.1277E-03
   2   0   7        2.83        3.28        1.02 o   0.1751E+00
   3   0   7       41.15       54.10        2.20 o   0.1226E-01
   4   0   7     1134.30     1031.11       12.19 o   0.2217E-03
   5   0   7     1060.17     1165.98       12.49 o   0.1996E-03
   6   0   7      929.15      945.40       10.05 o   0.2738E-03
   7   0   7      296.33      310.72        5.86 o   0.1416E-02
   8   0   7       98.78       99.93        3.29 o   0.5602E-02
   9   0   7       84.80      102.30        3.19 o   0.5812E-02
  10   0   7        9.82       14.22        1.31 o   0.4962E-01
  11   0   7       88.66       86.83        2.22 o   0.6754E-02
  12   0   7      293.29      306.34        3.83 o   0.1481E-02
 -14   1   7        2.05        0.26        0.86 o   0.5080E+00
 -13   1   7      127.77      123.45        2.69 o   0.4420E-02
 -12   1   7       11.93       17.01        1.23 o   0.4252E-01
 -11   1   7       46.78       43.59        2.12 o   0.1357E-01
 -10   1   7       28.94       32.77        1.74 o   0.1956E-01
  -9   1   7       77.99       90.98        2.44 o   0.6667E-02
  -8   1   7      374.05      366.53        5.86 o   0.1112E-02
  -7   1   7       23.99       29.54        1.61 o   0.2228E-01
  -6   1   7      106.39       84.27        4.16 o   0.5876E-02
  -5   1   7      878.95      862.74       11.51 o   0.3071E-03
  -4   1   7     3050.29     2992.98       23.31 o   0.3622E-04
  -3   1   7       95.02       85.93        3.48 o   0.6331E-02
  -2   1   7     3231.47     2746.68       22.14 o   0.3889E-04
  -1   1   7        7.39        3.07        1.19 o   0.1274E+00
   0   1   7      543.60      522.28        6.45 o   0.6651E-03
   1   1   7      155.25      145.85        3.56 o   0.3582E-02
   2   1   7        6.39        4.90        1.41 o   0.1057E+00
   3   1   7      442.19      475.63        7.45 o   0.7928E-03
   4   1   7      227.15      268.58        5.66 o   0.1787E-02
   5   1   7      943.36      975.47        8.72 o   0.2650E-03
   6   1   7      193.74      202.84        3.69 o   0.2522E-02
   7   1   7       24.45       24.59        1.76 o   0.2504E-01
   8   1   7      392.93      394.83        6.84 o   0.1003E-02
   9   1   7      384.01      374.77        6.61 o   0.1063E-02
  10   1   7      289.56      313.61        4.39 o   0.1454E-02
  11   1   7        0.34        0.26        0.66 o   0.1142E+01
 -14   2   7        4.17        2.28        0.77 o   0.2084E+00
 -13   2   7      257.88      275.61        3.98 o   0.1726E-02
 -12   2   7       13.90       11.80        1.12 o   0.5078E-01
 -11   2   7      318.29      310.94        5.31 o   0.1388E-02
 -10   2   7      139.66      138.52        3.43 o   0.3849E-02
  -9   2   7     2147.08     2247.55       14.75 o   0.6383E-04
  -8   2   7      140.78      151.01        3.42 o   0.3606E-02
  -7   2   7      978.20     1004.86        9.34 o   0.2502E-03
  -6   2   7      667.97      675.32        9.46 o   0.4597E-03
  -5   2   7        0.51        1.11        1.06 o   0.4749E+00
  -4   2   7       21.59       41.13        1.75 o   0.1800E-01
  -3   2   7      900.53      888.77        9.05 o   0.2987E-03
  -2   2   7        3.90        1.30        0.96 o   0.2381E+00
  -1   2   7      906.20      823.64        8.74 o   0.3210E-03
   0   2   7      395.53      309.32        6.22 o   0.1251E-02
   1   2   7        6.11        1.69        1.34 o   0.1546E+00
   2   2   7     4894.64     4931.16       30.38 o   0.1460E-04
   3   2   7       29.80       29.90        2.36 o   0.1975E-01
   4   2   7       74.02       64.48        2.40 o   0.8788E-02
   5   2   7      504.26      538.81        5.98 o   0.6733E-03
   6   2   7      312.38      300.76        5.17 o   0.1444E-02
   7   2   7      118.26      129.18        3.47 o   0.4345E-02
   8   2   7      138.73      139.52        3.53 o   0.3869E-02
   9   2   7        1.93        0.47        1.05 o   0.4040E+00
  10   2   7      170.35      194.27        3.03 o   0.2757E-02
  11   2   7      147.44      140.20        3.92 o   0.3696E-02
 -14   3   7       59.19       68.49        1.87 o   0.9313E-02
 -13   3   7       96.67       78.02        2.29 o   0.6899E-02
 -12   3   7      505.96      518.61        6.06 o   0.6983E-03
 -11   3   7      284.10      277.18        4.91 o   0.1609E-02
 -10   3   7      766.63      774.47        8.44 o   0.3754E-03
  -9   3   7      416.44      387.23        5.46 o   0.1011E-02
  -8   3   7      176.95      205.87        4.05 o   0.2519E-02
  -7   3   7      661.58      693.31        7.34 o   0.4576E-03
  -6   3   7       84.15       81.25        3.03 o   0.6965E-02
  -5   3   7      156.74      105.89        4.08 o   0.4361E-02
  -4   3   7     1135.15      962.68       10.31 o   0.2404E-03
  -3   3   7    10313.48     9390.47       48.61 o   0.3982E-05
  -2   3   7      321.51      285.42        5.01 o   0.1498E-02
  -1   3   7     3464.28     3539.05       22.32 o   0.2740E-04
   0   3   7     1782.81     1592.03       15.58 o   0.1055E-03
   1   3   7     2118.69     2068.63       17.10 o   0.7084E-04
   2   3   7      195.33      177.20        4.94 o   0.2701E-02
   3   3   7      129.38      113.86        3.35 o   0.4641E-02
   4   3   7     1203.07     1302.09        9.74 o   0.1683E-03
   5   3   7      790.80      814.91        8.34 o   0.3494E-03
   6   3   7       16.62       13.94        1.54 o   0.4133E-01
   7   3   7      968.98     1006.07        9.06 o   0.2514E-03
   8   3   7      204.35      197.97        4.01 o   0.2481E-02
   9   3   7       20.54       25.70        1.22 o   0.2724E-01
  10   3   7      354.56      333.89        5.25 o   0.1239E-02
 -14   4   7      235.05      230.89        3.55 o   0.2079E-02
 -13   4   7      108.42      100.79        2.41 o   0.5560E-02
 -12   4   7       72.50       83.97        2.58 o   0.7280E-02
 -11   4   7       54.41       50.32        2.18 o   0.1183E-01
 -10   4   7       15.95       24.55        1.40 o   0.2928E-01
  -9   4   7      303.12      335.99        4.49 o   0.1330E-02
  -8   4   7     1355.98     1292.31       11.48 o   0.1591E-03
  -7   4   7      110.70      127.74        2.76 o   0.4560E-02
  -6   4   7      106.57       78.50        3.76 o   0.6337E-02
  -5   4   7      104.63       82.06        3.32 o   0.6358E-02
  -4   4   7      342.82      371.06        5.58 o   0.1146E-02
  -3   4   7      122.09      121.63        3.22 o   0.4511E-02
  -2   4   7      832.87      695.26        8.83 o   0.3991E-03
  -1   4   7      312.65      334.64        5.91 o   0.1296E-02
   0   4   7        0.92        0.01        1.36 o   0.4373E+00
   1   4   7      855.44      895.55       10.29 o   0.3026E-03
   2   4   7        6.72        2.18        1.52 o   0.1320E+00
   3   4   7      191.62      212.47        4.13 o   0.2402E-02
   4   4   7     4023.26     4104.32       20.14 o   0.2090E-04
   5   4   7        9.34        4.24        1.29 o   0.9746E-01
   6   4   7      123.05      122.88        3.14 o   0.4482E-02
   7   4   7      119.92      124.46        3.37 o   0.4445E-02
   8   4   7      190.01      173.52        3.89 o   0.2847E-02
   9   4   7        0.15        3.23        0.83 o   0.2785E+00
  10   4   7       38.29       36.65        1.93 o   0.1645E-01
 -14   5   7      108.27       92.66        2.39 o   0.5969E-02
 -13   5   7       84.80       85.62        2.12 o   0.7004E-02
 -12   5   7        7.22        7.46        1.12 o   0.8346E-01
 -11   5   7      105.47      107.60        2.88 o   0.5318E-02
 -10   5   7       13.64       15.63        1.23 o   0.4313E-01
  -9   5   7       17.30       17.73        1.31 o   0.3591E-01
  -8   5   7      129.30      139.15        3.15 o   0.4003E-02
  -7   5   7        1.61        0.22        0.98 o   0.5139E+00
  -6   5   7     1436.09     1357.91       11.73 o   0.1462E-03
  -5   5   7     3022.52     2932.87       19.98 o   0.3760E-04
  -4   5   7       24.80       26.21        1.67 o   0.2435E-01
  -3   5   7      235.82      208.67        4.52 o   0.2235E-02
  -2   5   7     1120.88     1155.98       10.34 o   0.1995E-03
  -1   5   7     1924.93     1828.64       16.99 o   0.8663E-04
   0   5   7      175.56      216.17        5.26 o   0.2368E-02
   1   5   7      329.68      306.55        5.03 o   0.1382E-02
   2   5   7       76.83       84.48        2.38 o   0.7190E-02
   3   5   7      461.13      463.65        5.84 o   0.8136E-03
   4   5   7      368.05      354.66        5.67 o   0.1160E-02
   5   5   7       12.07       11.62        1.58 o   0.5099E-01
   6   5   7      786.60      803.21       10.00 o   0.3525E-03
   7   5   7      307.52      299.00        5.60 o   0.1438E-02
   8   5   7      423.75      411.41        5.50 o   0.9474E-03
   9   5   7       35.73       35.09        1.25 o   0.1790E-01
 -14   6   7      266.14      270.25        3.78 o   0.1724E-02
 -13   6   7      305.68      330.28        4.04 o   0.1360E-02
 -12   6   7       34.96       27.61        1.73 o   0.2064E-01
 -11   6   7       62.01       68.77        2.23 o   0.8951E-02
 -10   6   7      102.31      104.25        2.80 o   0.5460E-02
  -9   6   7      356.96      343.32        4.86 o   0.1218E-02
  -8   6   7      723.58      702.74        7.82 o   0.4301E-03
  -7   6   7       49.71       49.84        1.91 o   0.1226E-01
  -6   6   7       90.92       78.89        2.26 o   0.7106E-02
  -5   6   7     1374.84     1419.97       10.42 o   0.1416E-03
  -4   6   7      206.30      215.75        4.81 o   0.2269E-02
  -3   6   7       36.78       31.43        2.24 o   0.1809E-01
  -2   6   7       98.58       73.05        3.03 o   0.7080E-02
  -1   6   7      724.76      682.57        7.71 o   0.4414E-03
   0   6   7        2.89        1.04        1.40 o   0.2334E+00
   1   6   7        5.27        3.04        1.47 o   0.1323E+00
   2   6   7      324.45      322.44        4.98 o   0.1335E-02
   3   6   7     1001.45     1053.80        9.35 o   0.2335E-03
   4   6   7      263.53      289.00        4.94 o   0.1610E-02
   5   6   7      141.08      143.59        3.49 o   0.3736E-02
   6   6   7       58.76       58.55        2.58 o   0.1009E-01
   7   6   7      403.12      423.00        5.49 o   0.9505E-03
   8   6   7      752.42      710.86        7.01 o   0.4167E-03
 -14   7   7       47.36       46.30        1.51 o   0.1353E-01
 -13   7   7      286.53      290.01        3.59 o   0.1576E-02
 -12   7   7       28.86       19.55        1.50 o   0.2816E-01
 -11   7   7      456.59      460.10        5.87 o   0.8264E-03
 -10   7   7      765.93      726.30        7.80 o   0.4044E-03
  -9   7   7     1861.03     1897.72       13.40 o   0.8501E-04
  -8   7   7        6.61        4.70        1.11 o   0.1087E+00
  -7   7   7      115.67      110.82        2.73 o   0.4983E-02
  -6   7   7     1175.53     1115.03        9.07 o   0.2043E-03
  -5   7   7      678.33      641.16        6.69 o   0.4910E-03
  -4   7   7     4793.08     4785.76       22.05 o   0.1544E-04
  -3   7   7      609.96      655.23        5.88 o   0.5078E-03
  -2   7   7       52.50       53.34        1.97 o   0.1154E-01
  -1   7   7       75.10       96.24        2.38 o   0.6517E-02
   0   7   7      212.11      217.82        4.31 o   0.2240E-02
   1   7   7      470.59      486.03        6.59 o   0.7653E-03
   2   7   7      701.74      667.12        7.97 o   0.4569E-03
   3   7   7      305.77      290.35        5.55 o   0.1488E-02
   4   7   7        1.52        0.24        1.37 o   0.3472E+00
   5   7   7      575.38      578.95        7.77 o   0.5827E-03
   6   7   7      112.36       97.56        2.80 o   0.5504E-02
   7   7   7        8.93       10.81        0.86 o   0.6388E-01
 -14   8   7        1.62        1.11        0.77 o   0.4100E+00
 -13   8   7       53.58       48.01        1.67 o   0.1256E-01
 -12   8   7      210.83      211.40        4.08 o   0.2328E-02
 -11   8   7     1408.33     1461.57       12.41 o   0.1345E-03
 -10   8   7      815.97      810.71        9.28 o   0.3468E-03
  -9   8   7      400.16      439.98        5.36 o   0.9082E-03
  -8   8   7      894.63      847.70        8.70 o   0.3166E-03
  -7   8   7      655.54      699.00        7.23 o   0.4521E-03
  -6   8   7      144.61      151.48        3.11 o   0.3598E-02
  -5   8   7     1323.86     1352.51       10.54 o   0.1530E-03
  -4   8   7      111.89      109.81        2.97 o   0.5050E-02
  -3   8   7      217.87      219.77        3.77 o   0.2248E-02
  -2   8   7      770.71      736.10        7.21 o   0.3965E-03
  -1   8   7      201.86      216.40        4.15 o   0.2314E-02
   0   8   7       20.79       15.61        1.73 o   0.3581E-01
   1   8   7       23.66       29.55        1.89 o   0.2207E-01
   2   8   7       43.29       45.37        2.51 o   0.1316E-01
   3   8   7       12.25       12.18        1.81 o   0.4718E-01
   4   8   7        7.96       10.22        1.49 o   0.6396E-01
   5   8   7       50.34       40.03        1.78 o   0.1425E-01
   6   8   7        6.07        2.41        1.00 o   0.1573E+00
 -14   9   7      302.75      316.36        5.89 o   0.1388E-02
 -13   9   7        2.55        3.71        0.70 o   0.1847E+00
 -12   9   7       68.52       62.51        2.00 o   0.9365E-02
 -11   9   7        9.35        6.08        1.22 o   0.8391E-01
 -10   9   7      193.03      184.50        3.69 o   0.2723E-02
  -9   9   7      710.98      710.46        7.41 o   0.4294E-03
  -8   9   7        5.77        4.42        1.05 o   0.1240E+00
  -7   9   7      827.86      845.46        8.67 o   0.3277E-03
  -6   9   7     2895.32     2903.61       17.16 o   0.3940E-04
  -5   9   7      120.44      143.10        3.08 o   0.4035E-02
  -4   9   7      640.66      583.06        7.42 o   0.5514E-03
  -3   9   7      866.71      855.58        8.85 o   0.3168E-03
  -2   9   7      105.63      103.01        2.92 o   0.5459E-02
  -1   9   7      627.83      667.72        7.50 o   0.4823E-03
   0   9   7     1412.98     1410.50       12.36 o   0.1404E-03
   1   9   7       25.30       27.23        1.83 o   0.2329E-01
   2   9   7       37.04       38.95        2.20 o   0.1585E-01
   3   9   7       -1.13        0.91        1.50 o   0.2832E+00
   4   9   7       15.75       18.26        1.34 o   0.3701E-01
   5   9   7       18.92       15.19        1.05 o   0.3920E-01
 -14  10   7        9.96        3.36        0.95 o   0.1130E+00
 -13  10   7       96.32       98.39        1.94 o   0.5991E-02
 -12  10   7      450.24      428.78        5.10 o   0.8929E-03
 -11  10   7        8.34        8.77        0.96 o   0.7623E-01
 -10  10   7       -0.81        0.26        0.96 o   0.6433E+00
  -9  10   7      103.39      106.69        2.78 o   0.5384E-02
  -8  10   7      144.10      143.45        3.88 o   0.3647E-02
  -7  10   7     3729.15     3721.56       21.72 o   0.2477E-04
  -6  10   7      901.70      862.78        8.60 o   0.3088E-03
  -5  10   7      222.08      235.59        4.45 o   0.2054E-02
  -4  10   7       12.41        8.83        1.38 o   0.6057E-01
  -3  10   7      604.74      619.84        7.86 o   0.5318E-03
  -2  10   7      331.58      343.25        5.42 o   0.1248E-02
  -1  10   7       86.67       85.45        2.99 o   0.6696E-02
   0  10   7        1.37        0.54        1.39 o   0.3195E+00
   1  10   7      185.02      183.86        3.95 o   0.2758E-02
   2  10   7      348.14      348.83        5.76 o   0.1195E-02
   3  10   7       27.80       23.19        1.46 o   0.2580E-01
   4  10   7       25.93       25.94        1.17 o   0.2479E-01
 -13  11   7       -0.11        0.50        0.79 o   0.8822E+00
 -12  11   7       87.30      103.53        2.29 o   0.5893E-02
 -11  11   7       50.46       46.28        1.47 o   0.1303E-01
 -10  11   7        0.21        0.38        0.88 o   0.8806E+00
  -9  11   7       69.01       65.21        2.62 o   0.9014E-02
  -8  11   7       31.84       33.91        1.96 o   0.1829E-01
  -7  11   7      405.55      401.51        5.65 o   0.9914E-03
  -6  11   7      206.26      211.67        3.99 o   0.2352E-02
  -5  11   7     1112.05     1130.86       10.49 o   0.2038E-03
  -4  11   7       40.44       33.85        2.20 o   0.1721E-01
  -3  11   7      263.20      262.61        5.22 o   0.1733E-02
  -2  11   7      141.07      129.57        4.00 o   0.3976E-02
  -1  11   7      168.18      169.52        4.03 o   0.3033E-02
   0  11   7      185.30      169.21        3.26 o   0.2987E-02
   1  11   7      200.05      197.26        3.14 o   0.2551E-02
   2  11   7      109.91      110.61        2.41 o   0.5182E-02
   3  11   7       65.75       62.19        1.71 o   0.9666E-02
 -13  12   7        6.16        3.88        0.89 o   0.1366E+00
 -12  12   7        1.16        3.03        0.56 o   0.2682E+00
 -11  12   7       19.46       16.30        0.98 o   0.3869E-01
 -10  12   7       -0.02        0.34        0.66 o   0.1261E+01
  -9  12   7       54.43       60.30        1.58 o   0.1055E-01
  -8  12   7       37.34       34.95        2.01 o   0.1724E-01
  -7  12   7       47.79       57.45        2.16 o   0.1117E-01
  -6  12   7       32.79       25.67        1.58 o   0.2208E-01
  -5  12   7      263.89      258.20        4.44 o   0.1787E-02
  -4  12   7       92.60       85.36        3.02 o   0.6556E-02
  -3  12   7      852.91      885.94        9.61 o   0.3063E-03
  -2  12   7      464.57      414.33        5.64 o   0.8964E-03
  -1  12   7      217.67      220.51        3.76 o   0.2231E-02
   0  12   7       15.56       11.73        1.31 o   0.4746E-01
   1  12   7       45.93       50.41        2.36 o   0.1233E-01
   2  12   7        8.32        6.58        0.97 o   0.8877E-01
 -11  13   7       16.87       13.56        0.85 o   0.4423E-01
 -10  13   7       41.54       46.20        1.17 o   0.1428E-01
  -9  13   7        3.33        2.12        0.72 o   0.2454E+00
  -8  13   7       10.47        7.69        0.94 o   0.7558E-01
  -7  13   7       23.89       19.62        1.27 o   0.3086E-01
  -6  13   7       39.65       42.04        1.46 o   0.1542E-01
  -5  13   7      213.26      199.57        3.07 o   0.2453E-02
  -4  13   7       45.98       60.21        1.63 o   0.1110E-01
  -3  13   7      534.12      534.20        5.63 o   0.6667E-03
  -2  13   7      186.24      180.01        2.87 o   0.2833E-02
  -1  13   7      494.11      499.09        6.14 o   0.7321E-03
   0  13   7       62.17       62.22        2.31 o   0.9582E-02
 -10  14   7       16.07       21.70        1.55 o   0.3174E-01
  -9  14   7        1.95        3.29        0.53 o   0.2298E+00
  -8  14   7        5.99        1.27        0.69 o   0.2177E+00
  -7  14   7      142.52      132.75        2.55 o   0.4085E-02
  -6  14   7       69.69       74.33        1.77 o   0.8398E-02
  -5  14   7        5.33        5.07        0.78 o   0.1219E+00
  -4  14   7      127.52      131.88        2.13 o   0.4305E-02
  -3  14   7       41.50       39.54        1.48 o   0.1586E-01
   0 -14   8        0.08        2.98        1.16 o   0.2445E+00
   1 -14   8       50.40       64.71        3.68 o   0.9253E-02
   2 -14   8       20.41       18.05        2.66 o   0.2825E-01
   3 -14   8       13.07       17.68        2.39 o   0.3450E-01
   4 -14   8        4.45        6.20        0.86 o   0.1124E+00
   5 -14   8      356.77      291.61        5.48 o   0.1375E-02
   6 -14   8        8.59       21.72        1.18 o   0.3817E-01
   7 -14   8       16.86       17.27        1.45 o   0.3650E-01
   8 -14   8       22.19       35.83        1.55 o   0.2025E-01
   9 -14   8       17.35        6.71        1.31 o   0.5947E-01
  -2 -13   8        0.01        1.33        1.30 o   0.3377E+00
  -1 -13   8        3.44        5.27        1.15 o   0.1233E+00
   0 -13   8       38.40       33.26        2.56 o   0.1658E-01
   1 -13   8      286.21      275.96       10.79 o   0.1413E-02
   2 -13   8      199.43      171.43        9.09 o   0.2370E-02
   3 -13   8       10.16       23.67        1.20 o   0.3364E-01
   4 -13   8        8.11        7.51        1.24 o   0.7911E-01
   5 -13   8        0.62        0.22        1.03 o   0.6360E+00
   6 -13   8       54.34       65.17        2.44 o   0.9730E-02
   7 -13   8       44.41       30.80        2.63 o   0.1636E-01
   8 -13   8       33.13       36.66        2.66 o   0.1646E-01
   9 -13   8       22.62       28.31        1.73 o   0.2377E-01
  10 -13   8        6.77        3.74        0.98 o   0.1229E+00
  -3 -12   8       11.06       11.97        1.50 o   0.5225E-01
  -2 -12   8        3.18        0.49        1.44 o   0.2459E+00
  -1 -12   8        0.24        0.11        1.43 o   0.4624E+00
   0 -12   8      179.39      138.29        6.27 o   0.3167E-02
   1 -12   8      270.51      277.83        7.97 o   0.1546E-02
   2 -12   8       32.98       38.56        2.36 o   0.1663E-01
   3 -12   8       86.73       73.70        3.23 o   0.7210E-02
   4 -12   8      166.97      160.14        4.61 o   0.3141E-02
   5 -12   8      113.82       97.76        3.85 o   0.5243E-02
   6 -12   8       58.49       32.19        2.79 o   0.1398E-01
   7 -12   8      364.25      332.35        8.07 o   0.1175E-02
   8 -12   8      222.16      210.18        5.90 o   0.2202E-02
   9 -12   8       48.44       57.75        2.64 o   0.1095E-01
  10 -12   8       83.74       90.22        3.01 o   0.6445E-02
  11 -12   8        3.36        1.79        0.67 o   0.2544E+00
  -5 -11   8        4.39        1.43        1.67 o   0.1577E+00
  -4 -11   8       17.86       13.08        1.93 o   0.3959E-01
  -3 -11   8        2.72        0.98        1.63 o   0.2034E+00
  -2 -11   8       -0.33        0.89        1.60 o   0.2968E+00
  -1 -11   8        3.95        5.29        3.27 o   0.5700E-01
   0 -11   8      235.87      257.04        8.23 o   0.1728E-02
   1 -11   8      152.25      153.03        3.95 o   0.3462E-02
   2 -11   8        7.84        7.43        2.01 o   0.6777E-01
   3 -11   8        1.24        0.42        1.35 o   0.3570E+00
   4 -11   8      353.25      355.27        8.47 o   0.1128E-02
   5 -11   8      187.37      182.14        5.20 o   0.2694E-02
   6 -11   8      236.54      231.96        6.37 o   0.1966E-02
   7 -11   8      119.42      122.56        5.32 o   0.4193E-02
   8 -11   8        1.53        1.12        1.57 o   0.2286E+00
   9 -11   8       69.56       68.97        3.30 o   0.8225E-02
  10 -11   8       40.24       42.24        2.00 o   0.1484E-01
  11 -11   8       -0.09        0.86        0.76 o   0.7187E+00
  -6 -10   8       33.13       40.00        3.08 o   0.1501E-01
  -5 -10   8        0.32        3.07        1.26 o   0.2411E+00
  -4 -10   8        3.48        2.85        1.66 o   0.1378E+00
  -3 -10   8        1.22        3.46        2.23 o   0.1152E+00
  -2 -10   8       29.35       36.96        2.93 o   0.1636E-01
  -1 -10   8       94.16       77.22        4.89 o   0.6245E-02
   0 -10   8        4.94        0.23        1.86 o   0.1663E+00
   1 -10   8        2.76        0.19        1.45 o   0.2719E+00
   2 -10   8      396.15      378.63        6.86 o   0.1033E-02
   3 -10   8        2.69        4.41        1.81 o   0.1163E+00
   4 -10   8       22.48       17.28        2.36 o   0.3016E-01
   5 -10   8      134.64      119.51        4.53 o   0.4220E-02
   6 -10   8      138.34      120.67        4.94 o   0.4071E-02
   7 -10   8      149.94      139.83        6.20 o   0.3436E-02
   8 -10   8      298.08      298.61        7.15 o   0.1433E-02
   9 -10   8      156.85      161.44        5.11 o   0.3139E-02
  10 -10   8       32.82       37.50        1.99 o   0.1722E-01
  11 -10   8      127.21      156.34        2.85 o   0.3681E-02
  12 -10   8      284.01      251.03        6.70 o   0.1690E-02
  -7  -9   8       56.96       61.18        3.19 o   0.9541E-02
  -6  -9   8       11.38        4.79        1.88 o   0.7142E-01
  -5  -9   8        1.36        1.48        1.65 o   0.2024E+00
  -4  -9   8        3.78        0.08        2.65 o   0.1121E+00
  -3  -9   8       29.99       36.25        3.08 o   0.1618E-01
  -2  -9   8      337.98      354.25        8.98 o   0.1134E-02
  -1  -9   8       60.47       59.71        2.97 o   0.9702E-02
   0  -9   8      133.20      149.86        4.50 o   0.3578E-02
   1  -9   8        0.09        2.45        1.63 o   0.2047E+00
   2  -9   8       48.39       61.86        3.00 o   0.1008E-01
   3  -9   8        4.79        2.50        2.08 o   0.1083E+00
   4  -9   8     2412.37     2341.08       24.67 o   0.5573E-04
   5  -9   8      663.80      675.74       12.30 o   0.4486E-03
   6  -9   8        6.24        4.89        1.68 o   0.9289E-01
   7  -9   8       31.27       32.62        2.22 o   0.1873E-01
   8  -9   8      119.97      111.78        4.15 o   0.4689E-02
   9  -9   8      372.09      382.63        7.31 o   0.1042E-02
  10  -9   8        5.70        2.18        1.44 o   0.1436E+00
  11  -9   8      160.55      192.35        4.71 o   0.2746E-02
  12  -9   8       27.55       28.05        2.30 o   0.2112E-01
  -8  -8   8      332.27      328.68        7.67 o   0.1251E-02
  -7  -8   8      178.01      187.72        8.88 o   0.2337E-02
  -6  -8   8      107.74      111.55        5.68 o   0.4559E-02
  -5  -8   8       61.22       71.93        4.32 o   0.7807E-02
  -4  -8   8      119.99      156.04        5.65 o   0.3447E-02
  -3  -8   8      818.71      843.24       15.48 o   0.3152E-03
  -2  -8   8      162.40      176.56        4.69 o   0.2927E-02
  -1  -8   8       64.87       73.30        2.92 o   0.8233E-02
   0  -8   8      263.47      289.91        5.82 o   0.1583E-02
   1  -8   8      229.57      219.31        5.05 o   0.2137E-02
   2  -8   8        1.77        2.92        1.38 o   0.1788E+00
   3  -8   8        2.38        0.36        1.38 o   0.2999E+00
   4  -8   8      479.01      511.53        9.08 o   0.7026E-03
   5  -8   8      525.67      456.65        9.16 o   0.7426E-03
   6  -8   8      227.08      234.19        5.33 o   0.2012E-02
   7  -8   8      277.09      253.68        6.53 o   0.1709E-02
   8  -8   8      537.78      548.98        9.29 o   0.6242E-03
   9  -8   8      117.53       99.37        4.19 o   0.5102E-02
  10  -8   8      534.83      521.97       11.03 o   0.6409E-03
  11  -8   8        0.93        1.07        1.29 o   0.3223E+00
  12  -8   8       36.99       51.02        2.21 o   0.1313E-01
  13  -8   8       12.60        4.61        1.23 o   0.8290E-01
  -9  -7   8       79.26       82.70        3.65 o   0.6839E-02
  -8  -7   8        9.41        5.44        2.05 o   0.7174E-01
  -7  -7   8        1.47        0.31        1.99 o   0.2012E+00
  -6  -7   8       13.28       21.63        1.68 o   0.3269E-01
  -5  -7   8      371.94      375.61        8.00 o   0.1049E-02
  -4  -7   8      155.72      153.41        6.38 o   0.3114E-02
  -3  -7   8       71.11       57.34        4.10 o   0.8685E-02
  -2  -7   8      624.38      664.76        8.54 o   0.4837E-03
  -1  -7   8        3.66        0.79        1.33 o   0.2313E+00
   0  -7   8       20.37       22.86        1.66 o   0.2830E-01
   1  -7   8      197.10      200.16        4.26 o   0.2483E-02
   2  -7   8      472.43      451.41        7.09 o   0.8132E-03
   3  -7   8        1.54        0.91        1.41 o   0.2769E+00
   4  -7   8        5.47        4.70        1.50 o   0.1091E+00
   5  -7   8       48.33       50.07        2.60 o   0.1212E-01
   6  -7   8      289.14      309.90        6.48 o   0.1419E-02
   7  -7   8      491.28      480.63        8.02 o   0.7470E-03
   8  -7   8     1576.79     1604.73       15.92 o   0.1128E-03
   9  -7   8      476.96      472.33        7.90 o   0.7721E-03
  10  -7   8       15.60       16.19        1.71 o   0.3823E-01
  11  -7   8       34.80       47.34        1.99 o   0.1435E-01
  12  -7   8       42.98       51.28        1.83 o   0.1277E-01
  13  -7   8        9.40       10.79        0.93 o   0.6339E-01
 -10  -6   8      233.23      251.13        5.80 o   0.1878E-02
  -9  -6   8       21.12       24.03        2.35 o   0.2527E-01
  -8  -6   8       45.51       46.47        2.39 o   0.1290E-01
  -7  -6   8      400.19      417.85        7.99 o   0.9298E-03
  -6  -6   8        5.30        2.93        1.82 o   0.1163E+00
  -5  -6   8      506.58      519.08        9.14 o   0.6715E-03
  -4  -6   8      193.08      209.45        6.69 o   0.2256E-02
  -3  -6   8      383.62      362.56        8.04 o   0.1078E-02
  -2  -6   8       87.50       84.34        2.96 o   0.6736E-02
  -1  -6   8        4.02        3.77        1.13 o   0.1428E+00
   0  -6   8      157.40      134.19        4.33 o   0.3683E-02
   1  -6   8      426.11      398.12        8.97 o   0.9297E-03
   2  -6   8      512.40      534.51        8.85 o   0.6517E-03
   3  -6   8      208.22      187.71        4.91 o   0.2489E-02
   4  -6   8      309.90      292.35        5.76 o   0.1463E-02
   5  -6   8      143.32      132.47        3.97 o   0.3894E-02
   6  -6   8       60.93       54.60        2.32 o   0.1053E-01
   7  -6   8      238.14      236.90        4.73 o   0.1965E-02
   8  -6   8     1029.99     1048.33       12.15 o   0.2286E-03
   9  -6   8      418.97      453.49        7.55 o   0.8509E-03
  10  -6   8      265.37      276.77        6.19 o   0.1631E-02
  11  -6   8      114.06      122.39        3.46 o   0.4593E-02
  12  -6   8       -0.90        0.49        0.93 o   0.5630E+00
  13  -6   8       67.09       64.40        1.84 o   0.9330E-02
 -10  -5   8       39.07       38.66        1.97 o   0.1591E-01
  -9  -5   8      109.53      109.18        3.46 o   0.5042E-02
  -8  -5   8       12.09       18.08        1.63 o   0.3827E-01
  -7  -5   8      301.90      330.25        6.31 o   0.1331E-02
  -6  -5   8        6.81        8.28        1.54 o   0.7798E-01
  -5  -5   8       26.33       34.49        2.34 o   0.1874E-01
  -4  -5   8      195.46      184.91        5.46 o   0.2590E-02
  -3  -5   8      235.16      250.69        4.31 o   0.1903E-02
  -2  -5   8      757.62      759.90        9.52 o   0.3806E-03
  -1  -5   8      460.36      428.13       12.94 o   0.7849E-03
   0  -5   8      364.49      314.02       11.26 o   0.1153E-02
   1  -5   8      868.11      841.85       18.36 o   0.2969E-03
   2  -5   8       37.39       33.71        3.89 o   0.1466E-01
   3  -5   8       36.38       29.62        4.04 o   0.1548E-01
   4  -5   8      172.22      173.26        5.50 o   0.2828E-02
   5  -5   8       74.74       69.17        2.51 o   0.8301E-02
   6  -5   8      104.51       98.19        3.01 o   0.5646E-02
   7  -5   8       21.42       23.73        1.96 o   0.2602E-01
   8  -5   8      268.13      295.08        5.83 o   0.1555E-02
   9  -5   8      148.81      151.69        4.52 o   0.3396E-02
  10  -5   8      136.62      136.04        4.55 o   0.3817E-02
  11  -5   8       61.30       50.18        2.68 o   0.1099E-01
  12  -5   8       27.95       32.32        1.39 o   0.2104E-01
  13  -5   8       94.09      110.72        2.36 o   0.5507E-02
 -11  -4   8       11.37       12.51        1.26 o   0.5239E-01
 -10  -4   8      135.90      125.62        3.13 o   0.4246E-02
  -9  -4   8       90.23      105.89        3.32 o   0.5571E-02
  -8  -4   8      156.24      144.24        4.79 o   0.3449E-02
  -7  -4   8      106.56      103.70        3.53 o   0.5294E-02
  -6  -4   8      226.91      240.12        5.85 o   0.1966E-02
  -5  -4   8       62.35       63.14        2.84 o   0.9351E-02
  -4  -4   8      632.64      657.27        7.76 o   0.4911E-03
  -3  -4   8       95.30       85.57        3.95 o   0.6249E-02
  -2  -4   8      461.05      427.32       10.49 o   0.8247E-03
  -1  -4   8      233.17      252.51        8.50 o   0.1735E-02
   0  -4   8     1432.19     1319.82       23.46 o   0.1413E-03
   1  -4   8      458.60      405.04       12.42 o   0.8235E-03
   2  -4   8      672.84      732.58       15.65 o   0.3929E-03
   3  -4   8        6.45        1.72        2.16 o   0.1045E+00
   4  -4   8        5.76        2.17        2.39 o   0.9358E-01
   5  -4   8        3.22        0.80        1.17 o   0.2654E+00
   6  -4   8      115.20      106.30        3.58 o   0.5042E-02
   7  -4   8        1.63        0.35        1.37 o   0.3331E+00
   8  -4   8      131.52      137.51        3.87 o   0.3951E-02
   9  -4   8       33.60       32.40        2.27 o   0.1842E-01
  10  -4   8        8.07        5.11        1.71 o   0.8505E-01
  11  -4   8      120.59       97.20        3.60 o   0.5247E-02
  12  -4   8      158.44      149.08        2.96 o   0.3534E-02
  13  -4   8       63.62       76.97        3.95 o   0.7627E-02
 -12  -3   8      162.70      172.35        4.42 o   0.3018E-02
 -11  -3   8      131.17      145.79        2.53 o   0.3878E-02
 -10  -3   8        1.83        1.77        1.05 o   0.2760E+00
  -9  -3   8        0.53        0.51        1.44 o   0.3972E+00
  -8  -3   8      169.70      177.83        4.86 o   0.2836E-02
  -7  -3   8      497.86      524.42        6.48 o   0.6930E-03
  -6  -3   8       30.01       22.66        2.00 o   0.2408E-01
  -5  -3   8       16.58       17.83        1.60 o   0.3652E-01
  -4  -3   8        8.43       13.81        1.69 o   0.4834E-01
  -3  -3   8        5.54        2.61        1.79 o   0.1175E+00
  -2  -3   8       80.34       70.79        6.08 o   0.6466E-02
  -1  -3   8      129.46      157.69        5.02 o   0.3415E-02
   0  -3   8      949.67      980.42       14.42 o   0.2537E-03
   1  -3   8       52.19       41.07        3.67 o   0.1199E-01
   2  -3   8       65.36       75.64        4.60 o   0.7174E-02
   3  -3   8      707.22      648.04       12.88 o   0.4477E-03
   4  -3   8      249.44      179.13        7.79 o   0.2211E-02
   5  -3   8      384.25      375.41        5.93 o   0.1067E-02
   6  -3   8       13.00       17.98        1.34 o   0.3819E-01
   7  -3   8      590.45      590.02        7.23 o   0.5657E-03
   8  -3   8        1.27        0.78        1.27 o   0.3319E+00
   9  -3   8      144.68      145.71        4.09 o   0.3606E-02
  10  -3   8        4.61        5.04        1.24 o   0.1183E+00
  11  -3   8       28.61       23.69        1.58 o   0.2462E-01
  12  -3   8      150.75      157.70        2.77 o   0.3448E-02
 -12  -2   8      170.53      163.09        2.65 o   0.3209E-02
 -11  -2   8       72.48       65.36        2.20 o   0.8830E-02
 -10  -2   8        1.46        1.22        1.26 o   0.2887E+00
  -9  -2   8      218.61      192.64        5.24 o   0.2413E-02
  -8  -2   8     1075.80     1104.10       10.69 o   0.2132E-03
  -7  -2   8      920.35      919.30       11.98 o   0.2803E-03
  -6  -2   8       11.17       11.25        1.51 o   0.5358E-01
  -5  -2   8      270.91      280.43        5.65 o   0.1621E-02
  -4  -2   8       29.35       11.19        2.82 o   0.2994E-01
  -3  -2   8      470.07      420.32       11.76 o   0.8083E-03
  -2  -2   8      331.55      340.22        8.96 o   0.1182E-02
  -1  -2   8      312.54      354.44        7.12 o   0.1200E-02
   0  -2   8       87.54       75.68        4.54 o   0.6676E-02
   1  -2   8     1799.49     1675.61       21.24 o   0.9727E-04
   2  -2   8     1372.07     1429.60       18.60 o   0.1355E-03
   3  -2   8        5.83       18.23        1.72 o   0.4198E-01
   4  -2   8      142.56      118.14        5.55 o   0.4014E-02
   5  -2   8      106.00      124.66        2.91 o   0.4666E-02
   6  -2   8       11.30       11.19        1.24 o   0.5644E-01
   7  -2   8        2.89        2.97        1.37 o   0.1616E+00
   8  -2   8       38.01       39.67        2.44 o   0.1524E-01
   9  -2   8        1.41        1.97        1.28 o   0.2412E+00
  10  -2   8      263.81      245.83        4.50 o   0.1861E-02
  11  -2   8        0.44        0.11        0.76 o   0.1119E+01
  12  -2   8       15.16       13.55        1.09 o   0.4588E-01
 -13  -1   8       99.65       91.73        2.48 o   0.6123E-02
 -12  -1   8       27.70       29.11        1.43 o   0.2208E-01
 -11  -1   8      862.86      846.92        8.65 o   0.3217E-03
 -10  -1   8      182.36      175.51        4.77 o   0.2825E-02
  -9  -1   8     1247.91     1304.88       11.66 o   0.1639E-03
  -8  -1   8      255.80      252.35        6.67 o   0.1770E-02
  -7  -1   8      488.04      519.86        7.45 o   0.6926E-03
  -6  -1   8      255.21      266.31        5.09 o   0.1742E-02
  -5  -1   8        2.99        4.94        1.48 o   0.1190E+00
  -4  -1   8        0.36        0.28        1.46 o   0.4124E+00
  -3  -1   8      369.64      271.63        7.55 o   0.1396E-02
  -2  -1   8       26.75       24.24        2.31 o   0.2399E-01
  -1  -1   8      700.20      741.83       11.83 o   0.3987E-03
   0  -1   8      503.92      478.45        8.09 o   0.7431E-03
   1  -1   8     4113.23     4108.46       28.46 o   0.2038E-04
   2  -1   8      104.10       55.47        4.06 o   0.7541E-02
   3  -1   8        7.53        7.00        1.32 o   0.8343E-01
   4  -1   8      869.63      813.20       12.66 o   0.3250E-03
   5  -1   8      198.97      185.88        4.36 o   0.2627E-02
   6  -1   8      159.84      170.04        4.45 o   0.3057E-02
   7  -1   8       50.18       43.52        2.70 o   0.1276E-01
   8  -1   8       20.34       24.93        1.88 o   0.2615E-01
   9  -1   8       65.73       74.59        2.50 o   0.8226E-02
  10  -1   8        9.99       11.23        1.19 o   0.5758E-01
  11  -1   8       -1.04        2.33        0.80 o   0.2974E+00
  12  -1   8        0.78        3.53        0.59 o   0.2501E+00
 -13   0   8       37.17       46.66        1.54 o   0.1458E-01
 -12   0   8       16.68       19.82        1.21 o   0.3450E-01
 -11   0   8      620.17      608.26        8.98 o   0.5287E-03
 -10   0   8      902.31      858.80        9.94 o   0.3077E-03
  -9   0   8       44.15       33.78        2.12 o   0.1648E-01
  -8   0   8      268.60      285.52        5.94 o   0.1594E-02
  -7   0   8      238.22      247.48        4.50 o   0.1923E-02
  -6   0   8      171.46      148.93        4.47 o   0.3295E-02
  -5   0   8       32.17       38.66        2.68 o   0.1623E-01
  -4   0   8        6.62        5.80        1.86 o   0.7967E-01
  -3   0   8     1865.46     1826.51       18.19 o   0.8778E-04
  -2   0   8     1218.89     1245.23       13.55 o   0.1728E-03
  -1   0   8     1031.34     1064.02       12.30 o   0.2246E-03
   0   0   8       55.72       47.26        2.76 o   0.1172E-01
   1   0   8      368.08      352.72        6.20 o   0.1153E-02
   2   0   8      147.83      128.26        4.32 o   0.3900E-02
   3   0   8       48.69       43.75        2.43 o   0.1332E-01
   4   0   8     1052.12     1112.04       11.09 o   0.2132E-03
   5   0   8       55.22       47.97        2.45 o   0.1185E-01
   6   0   8       11.45       14.08        1.48 o   0.4667E-01
   7   0   8       86.02       89.76        2.94 o   0.6461E-02
   8   0   8        0.59        0.05        1.25 o   0.6207E+00
   9   0   8        1.49        1.74        1.15 o   0.2602E+00
  10   0   8       28.45       20.47        1.51 o   0.2752E-01
  11   0   8      112.50      124.73        2.23 o   0.4700E-02
 -13   1   8        0.47        0.13        0.81 o   0.9904E+00
 -12   1   8        1.08        2.44        1.04 o   0.2548E+00
 -11   1   8       94.04       86.50        2.80 o   0.6509E-02
 -10   1   8       14.52       17.89        1.36 o   0.3794E-01
  -9   1   8       36.49       38.98        1.87 o   0.1615E-01
  -8   1   8      644.60      623.84        8.91 o   0.5102E-03
  -7   1   8      121.95      130.24        3.29 o   0.4236E-02
  -6   1   8      316.67      314.47        5.93 o   0.1362E-02
  -5   1   8      164.00      177.98        5.39 o   0.2871E-02
  -4   1   8     2078.32     2014.07       18.32 o   0.7362E-04
  -3   1   8     1384.46     1345.84       15.16 o   0.1474E-03
  -2   1   8     2565.52     2548.80       19.76 o   0.4916E-04
  -1   1   8       49.87       48.74        2.67 o   0.1213E-01
   0   1   8     2390.96     2272.54       19.63 o   0.5856E-04
   1   1   8       41.54       28.04        2.21 o   0.1877E-01
   2   1   8       28.17       26.84        2.24 o   0.2176E-01
   3   1   8      107.12      116.21        3.88 o   0.4786E-02
   4   1   8        7.86        7.44        1.01 o   0.8424E-01
   5   1   8       59.13       57.00        2.20 o   0.1043E-01
   6   1   8       21.79       37.80        1.49 o   0.1938E-01
   7   1   8        1.15        1.81        1.10 o   0.2890E+00
   8   1   8      536.99      547.80        7.47 o   0.6355E-03
   9   1   8      984.14      981.11        9.98 o   0.2559E-03
  10   1   8      311.42      308.57        4.26 o   0.1432E-02
  11   1   8      343.39      343.84        3.97 o   0.1243E-02
 -14   2   8       -0.21        3.78        0.91 o   0.2304E+00
 -13   2   8      500.96      468.81        5.56 o   0.7778E-03
 -12   2   8      163.75      152.02        2.84 o   0.3457E-02
 -11   2   8        2.80        0.50        1.30 o   0.2881E+00
 -10   2   8      391.16      402.89        5.80 o   0.9967E-03
  -9   2   8       33.46       40.03        2.25 o   0.1595E-01
  -8   2   8       45.88       30.98        2.47 o   0.1660E-01
  -7   2   8      304.49      307.76        5.11 o   0.1429E-02
  -6   2   8       52.15       47.71        2.68 o   0.1196E-01
  -5   2   8        0.02        0.44        1.23 o   0.5128E+00
  -4   2   8     2036.88     2005.37       18.19 o   0.7481E-04
  -3   2   8      231.67      176.02        5.22 o   0.2498E-02
  -2   2   8     2339.57     2276.77       18.37 o   0.5937E-04
  -1   2   8     6944.66     6783.02       42.85 o   0.7783E-05
   0   2   8      196.91      211.15        4.55 o   0.2402E-02
   1   2   8     1328.22     1396.27       13.24 o   0.1461E-03
   2   2   8      919.94      944.96       12.31 o   0.2709E-03
   3   2   8       29.15       27.30        1.61 o   0.2260E-01
   4   2   8      940.27      984.66        8.32 o   0.2628E-03
   5   2   8     3476.88     3594.12       18.53 o   0.2694E-04
   6   2   8       32.49       34.45        1.86 o   0.1820E-01
   7   2   8      269.19      267.64        4.71 o   0.1705E-02
   8   2   8       19.01       18.30        1.25 o   0.3462E-01
   9   2   8        2.60        1.68        0.93 o   0.2703E+00
  10   2   8        2.12        4.33        0.73 o   0.1766E+00
 -14   3   8       21.47       33.57        1.53 o   0.2119E-01
 -13   3   8      151.86      130.34        2.73 o   0.4013E-02
 -12   3   8      160.98      160.41        2.83 o   0.3293E-02
 -11   3   8      419.77      440.08        6.02 o   0.8935E-03
 -10   3   8      210.92      206.18        4.26 o   0.2359E-02
  -9   3   8      116.42      144.01        3.65 o   0.3967E-02
  -8   3   8     1112.81     1176.45       11.14 o   0.1954E-03
  -7   3   8      109.23      127.79        2.96 o   0.4508E-02
  -6   3   8       -0.88        0.22        1.07 o   0.5685E+00
  -5   3   8      678.94      561.14        9.53 o   0.5433E-03
  -4   3   8       42.92       54.70        2.46 o   0.1184E-01
  -3   3   8      809.11      800.32        9.39 o   0.3499E-03
  -2   3   8     1828.67     1600.12       14.78 o   0.1043E-03
  -1   3   8      448.65      411.08        6.96 o   0.9114E-03
   0   3   8      273.81      198.71        5.58 o   0.2112E-02
   1   3   8      262.83      216.82        5.94 o   0.2000E-02
   2   3   8      292.77      318.63        4.75 o   0.1414E-02
   3   3   8      209.80      225.23        3.82 o   0.2208E-02
   4   3   8     2236.23     2260.84       14.45 o   0.6210E-04
   5   3   8       75.11       80.09        2.52 o   0.7534E-02
   6   3   8      177.75      184.76        4.13 o   0.2778E-02
   7   3   8       52.97       47.35        1.97 o   0.1255E-01
   8   3   8      142.73      144.39        3.22 o   0.3742E-02
   9   3   8        1.63        3.54        0.90 o   0.2006E+00
  10   3   8      347.02      337.37        4.71 o   0.1249E-02
 -14   4   8       89.58       93.92        2.52 o   0.6327E-02
 -13   4   8      228.88      233.00        3.37 o   0.2103E-02
 -12   4   8     1112.06     1075.04        9.50 o   0.2181E-03
 -11   4   8      360.41      358.29        5.47 o   0.1146E-02
 -10   4   8     1346.30     1496.26       12.68 o   0.1345E-03
  -9   4   8      118.48      105.71        3.46 o   0.5037E-02
  -8   4   8     1657.02     1675.58       14.05 o   0.1051E-03
  -7   4   8       43.60       40.47        1.95 o   0.1494E-01
  -6   4   8      474.29      455.41        6.39 o   0.8191E-03
  -5   4   8      631.99      686.15        8.63 o   0.4659E-03
  -4   4   8      106.46       88.30        3.53 o   0.5926E-02
  -3   4   8     2219.98     2091.95       16.24 o   0.6800E-04
  -2   4   8     1214.70     1094.96       11.87 o   0.2007E-03
  -1   4   8      139.94      140.39        4.12 o   0.3761E-02
   0   4   8      135.41      177.98        4.24 o   0.3127E-02
   1   4   8     3026.15     3015.34       16.67 o   0.3644E-04
   2   4   8       52.38       70.25        2.04 o   0.9375E-02
   3   4   8        3.01        1.40        1.18 o   0.2426E+00
   4   4   8      681.68      659.71        7.03 o   0.4717E-03
   5   4   8       70.63       72.46        2.37 o   0.8306E-02
   6   4   8      702.10      732.12        7.57 o   0.4164E-03
   7   4   8      364.12      330.24        4.65 o   0.1243E-02
   8   4   8       -0.39        1.17        1.00 o   0.4767E+00
   9   4   8       55.45       62.95        1.95 o   0.1011E-01
 -14   5   8       12.67       11.18        1.18 o   0.5360E-01
 -13   5   8       87.71       88.80        2.07 o   0.6693E-02
 -12   5   8        8.66       10.70        1.04 o   0.6408E-01
 -11   5   8       60.71       53.97        2.35 o   0.1065E-01
 -10   5   8       72.93       56.44        2.65 o   0.9542E-02
  -9   5   8       84.99       63.11        3.12 o   0.8188E-02
  -8   5   8       27.27       33.68        1.65 o   0.1968E-01
  -7   5   8      400.34      367.27        5.61 o   0.1080E-02
  -6   5   8        4.22        7.27        1.07 o   0.9998E-01
  -5   5   8     1998.32     1954.71       13.34 o   0.7895E-04
  -4   5   8       12.59        4.37        1.35 o   0.8310E-01
  -3   5   8      192.73      180.40        4.59 o   0.2714E-02
  -2   5   8        7.56        7.32        1.37 o   0.8090E-01
  -1   5   8      136.40      106.89        3.36 o   0.4680E-02
   0   5   8      645.89      606.17        6.72 o   0.5313E-03
   1   5   8      570.60      555.31        6.51 o   0.6124E-03
   2   5   8      115.41      112.74        3.04 o   0.4921E-02
   3   5   8     1531.41     1605.70       11.48 o   0.1155E-03
   4   5   8      137.18      132.99        3.57 o   0.4022E-02
   5   5   8       25.73       28.90        1.82 o   0.2211E-01
   6   5   8      317.68      297.05        5.06 o   0.1447E-02
   7   5   8       15.26       17.09        1.31 o   0.3869E-01
   8   5   8       50.33       45.10        1.68 o   0.1321E-01
 -14   6   8        3.53        4.28        0.87 o   0.1551E+00
 -13   6   8        9.68        9.08        0.87 o   0.7059E-01
 -12   6   8        1.04        1.12        0.93 o   0.4171E+00
 -11   6   8      219.89      236.22        4.05 o   0.2078E-02
 -10   6   8        3.07        4.32        1.13 o   0.1500E+00
  -9   6   8       22.73       20.44        1.50 o   0.2995E-01
  -8   6   8       96.33       78.48        3.01 o   0.6833E-02
  -7   6   8       52.34       38.54        2.06 o   0.1430E-01
  -6   6   8      101.76      123.57        2.42 o   0.4864E-02
  -5   6   8      227.47      226.89        3.85 o   0.2115E-02
  -4   6   8      524.52      492.95        5.54 o   0.7259E-03
  -3   6   8      902.02      835.09        7.58 o   0.3220E-03
  -2   6   8       44.07       54.33        1.63 o   0.1226E-01
  -1   6   8     1023.89      973.49        8.87 o   0.2538E-03
   0   6   8      248.61      262.98        4.33 o   0.1798E-02
   1   6   8       39.26       35.15        1.96 o   0.1694E-01
   2   6   8      535.13      549.48        6.42 o   0.6396E-03
   3   6   8      312.30      329.18        5.57 o   0.1328E-02
   4   6   8      102.02      112.52        3.14 o   0.5069E-02
   5   6   8      112.62      118.66        3.22 o   0.4762E-02
   6   6   8        0.22        0.40        1.11 o   0.6337E+00
   7   6   8        0.43        2.22        0.88 o   0.3423E+00
   8   6   8      267.90      253.31        4.28 o   0.1807E-02
 -14   7   8       41.98       38.17        2.25 o   0.1515E-01
 -13   7   8       14.77       13.26        1.12 o   0.4726E-01
 -12   7   8        5.29        8.06        1.06 o   0.8715E-01
 -11   7   8      124.55      146.69        3.44 o   0.3829E-02
 -10   7   8       27.16       23.38        1.79 o   0.2538E-01
  -9   7   8        5.52        4.70        1.15 o   0.1166E+00
  -8   7   8        4.96        4.33        1.33 o   0.1182E+00
  -7   7   8      465.48      445.60        5.91 o   0.8433E-03
  -6   7   8     1002.61     1042.56        8.41 o   0.2374E-03
  -5   7   8      289.08      317.01        4.05 o   0.1434E-02
  -4   7   8       -0.21        1.04        1.05 o   0.4713E+00
  -3   7   8        9.34        8.16        1.16 o   0.7176E-01
  -2   7   8     1157.69     1099.55        9.35 o   0.2088E-03
  -1   7   8      549.31      588.36        6.36 o   0.5883E-03
   0   7   8      163.05      170.34        3.56 o   0.3104E-02
   1   7   8       15.95       23.62        1.65 o   0.2949E-01
   2   7   8      797.01      831.85        8.79 o   0.3415E-03
   3   7   8       54.22       62.26        2.44 o   0.9946E-02
   4   7   8      813.94      824.54        8.52 o   0.3395E-03
   5   7   8      673.91      651.79        7.76 o   0.4785E-03
   6   7   8      190.79      190.45        3.38 o   0.2668E-02
   7   7   8       81.62       73.51        2.14 o   0.7795E-02
 -14   8   8       46.37       46.07        2.22 o   0.1316E-01
 -13   8   8       31.55       26.28        1.51 o   0.2237E-01
 -12   8   8      174.48      174.49        3.80 o   0.2950E-02
 -11   8   8      293.72      328.27        5.95 o   0.1352E-02
 -10   8   8       34.02       30.52        2.22 o   0.1910E-01
  -9   8   8        1.93        0.39        1.10 o   0.3911E+00
  -8   8   8      398.91      443.87        5.73 o   0.8999E-03
  -7   8   8     1414.24     1442.86       11.63 o   0.1366E-03
  -6   8   8        0.29        0.49        1.16 o   0.5495E+00
  -5   8   8        0.04        0.78        1.15 o   0.4925E+00
  -4   8   8      660.48      663.51        6.54 o   0.4795E-03
  -3   8   8     1224.36     1280.76        9.33 o   0.1700E-03
  -2   8   8       31.62       17.35        1.82 o   0.2797E-01
  -1   8   8      574.10      665.34        6.69 o   0.5066E-03
   0   8   8      175.86      189.71        4.05 o   0.2740E-02
   1   8   8      456.64      460.50        7.18 o   0.8080E-03
   2   8   8        0.71        0.61        1.54 o   0.3319E+00
   3   8   8      810.42      791.60        9.38 o   0.3546E-03
   4   8   8        3.76        4.03        1.23 o   0.1398E+00
   5   8   8       15.76       17.65        1.52 o   0.3591E-01
   6   8   8       85.16       92.51        2.22 o   0.6561E-02
 -14   9   8      102.09       95.29        3.00 o   0.5787E-02
 -13   9   8      137.03      140.54        2.83 o   0.3945E-02
 -12   9   8       34.01       26.62        1.72 o   0.2134E-01
 -11   9   8       77.14       87.84        3.02 o   0.6819E-02
 -10   9   8       40.87       47.94        1.98 o   0.1347E-01
  -9   9   8      362.64      373.28        5.74 o   0.1109E-02
  -8   9   8        0.07        0.67        1.09 o   0.5499E+00
  -7   9   8      896.87      888.29        9.08 o   0.3003E-03
  -6   9   8       68.57       54.87        2.61 o   0.9999E-02
  -5   9   8      378.22      397.01        5.09 o   0.1032E-02
  -4   9   8       18.24       22.14        1.51 o   0.3040E-01
  -3   9   8      409.51      401.62        5.72 o   0.9851E-03
  -2   9   8        3.13        1.46        1.26 o   0.2263E+00
  -1   9   8      391.80      415.50        5.97 o   0.9685E-03
   0   9   8      795.19      801.59        9.07 o   0.3544E-03
   1   9   8      290.06      284.50        5.49 o   0.1557E-02
   2   9   8      252.67      257.63        5.03 o   0.1796E-02
   3   9   8      149.98      147.16        2.97 o   0.3650E-02
   4   9   8        4.42        3.58        0.96 o   0.1491E+00
   5   9   8       29.50       24.93        1.37 o   0.2414E-01
 -13  10   8        4.52        3.62        0.72 o   0.1645E+00
 -12  10   8      388.55      394.84        5.33 o   0.1027E-02
 -11  10   8        3.16        3.44        0.99 o   0.1814E+00
 -10  10   8      138.97      120.11        3.36 o   0.4304E-02
  -9  10   8       70.86       63.82        2.54 o   0.8898E-02
  -8  10   8       17.96       19.84        1.49 o   0.3280E-01
  -7  10   8       28.86       31.52        1.75 o   0.2050E-01
  -6  10   8        9.07        5.09        1.13 o   0.9408E-01
  -5  10   8      128.67      143.34        3.04 o   0.3888E-02
  -4  10   8        1.00        3.25        1.24 o   0.2029E+00
  -3  10   8       46.17       40.60        2.18 o   0.1448E-01
  -2  10   8      454.37      452.04        6.50 o   0.8321E-03
  -1  10   8      679.85      640.49        8.40 o   0.4816E-03
   0  10   8       84.62       90.50        2.62 o   0.6584E-02
   1  10   8      292.91      288.31        4.41 o   0.1544E-02
   2  10   8      204.62      189.28        3.09 o   0.2625E-02
   3  10   8        2.09        0.72        0.72 o   0.4371E+00
   4  10   8       77.39       66.50        2.25 o   0.8530E-02
 -13  11   8        2.27        2.62        0.63 o   0.2378E+00
 -12  11   8        0.84        0.48        0.65 o   0.7506E+00
 -11  11   8       25.86       24.48        1.30 o   0.2554E-01
 -10  11   8      255.93      271.62        4.17 o   0.1745E-02
  -9  11   8      207.19      190.08        4.37 o   0.2528E-02
  -8  11   8      113.00      105.01        3.05 o   0.5238E-02
  -7  11   8       88.01       74.44        2.96 o   0.7326E-02
  -6  11   8      115.23       98.87        2.86 o   0.5410E-02
  -5  11   8      555.70      535.47        6.25 o   0.6495E-03
  -4  11   8      259.72      232.66        4.71 o   0.1944E-02
  -3  11   8       94.85      105.55        3.04 o   0.5510E-02
  -2  11   8       66.64       57.70        2.97 o   0.9649E-02
  -1  11   8      150.86      152.17        2.90 o   0.3515E-02
   0  11   8      220.09      207.09        3.29 o   0.2349E-02
   1  11   8       91.91       78.89        2.20 o   0.7070E-02
   2  11   8       21.62       22.53        1.25 o   0.2920E-01
 -12  12   8      136.25      123.42        2.64 o   0.4325E-02
 -11  12   8       10.37        7.98        0.72 o   0.7254E-01
 -10  12   8       34.71       32.25        1.17 o   0.1957E-01
  -9  12   8      254.05      272.93        3.72 o   0.1753E-02
  -8  12   8      129.44      127.44        2.92 o   0.4323E-02
  -7  12   8        4.64        2.10        0.91 o   0.1994E+00
  -6  12   8        5.65        2.13        0.88 o   0.1789E+00
  -5  12   8       96.35       86.12        2.66 o   0.6481E-02
  -4  12   8      123.28      121.47        2.99 o   0.4477E-02
  -3  12   8       17.41       21.41        1.27 o   0.3181E-01
  -2  12   8       28.71       25.97        1.44 o   0.2385E-01
  -1  12   8       62.91       52.77        1.83 o   0.1090E-01
   0  12   8       25.47       32.28        1.90 o   0.2053E-01
   1  12   8        0.47        0.42        0.78 o   0.7880E+00
 -11  13   8      108.45      110.62        5.25 o   0.4670E-02
 -10  13   8       36.72       35.58        1.24 o   0.1779E-01
  -9  13   8       38.60       36.59        1.27 o   0.1720E-01
  -8  13   8       67.60       71.18        1.73 o   0.8716E-02
  -7  13   8        6.47        2.67        0.79 o   0.1611E+00
  -6  13   8      120.75      111.94        3.12 o   0.4844E-02
  -5  13   8        9.00        7.33        0.91 o   0.7822E-01
  -4  13   8       10.51        8.70        0.92 o   0.7027E-01
  -3  13   8        7.18        8.64        0.82 o   0.8129E-01
  -2  13   8        3.29        3.67        0.55 o   0.1838E+00
  -1  13   8      126.02      136.99        3.34 o   0.4057E-02
  -9  14   8       40.07       51.12        1.51 o   0.1334E-01
  -8  14   8       83.24       85.01        2.09 o   0.6983E-02
  -7  14   8        7.95       14.77        0.88 o   0.5373E-01
  -6  14   8       18.90       17.62        1.12 o   0.3617E-01
  -5  14   8        2.36        1.49        0.65 o   0.3039E+00
   1 -14   9       77.91       60.36        4.12 o   0.8054E-02
   2 -14   9        2.18        2.66        1.46 o   0.1766E+00
   3 -14   9        2.24        0.11        1.80 o   0.2261E+00
   4 -14   9        5.59        8.98        1.02 o   0.8160E-01
   5 -14   9        8.63       11.92        1.08 o   0.5938E-01
   6 -14   9        2.19        0.59        0.85 o   0.4280E+00
   7 -14   9        0.73        3.19        0.76 o   0.2431E+00
   8 -14   9       13.72       11.37        1.14 o   0.5235E-01
  -1 -13   9       -1.63        0.05        1.51 o   0.3211E+00
   0 -13   9       -0.03        1.81        1.64 o   0.2255E+00
   1 -13   9        9.62       21.08        2.29 o   0.3304E-01
   2 -13   9       46.65       48.19        2.22 o   0.1271E-01
   3 -13   9      117.01      130.80        3.72 o   0.4260E-02
   4 -13   9       75.13       98.37        2.67 o   0.6397E-02
   5 -13   9       15.85        7.54        1.44 o   0.5716E-01
   6 -13   9       16.53        5.94        1.66 o   0.5983E-01
   7 -13   9       10.17        6.55        1.39 o   0.7562E-01
   8 -13   9       18.05       10.62        1.59 o   0.4476E-01
   9 -13   9        3.79        0.69        1.05 o   0.2761E+00
  -3 -12   9       52.37       56.51        3.48 o   0.1014E-01
  -2 -12   9        5.94        7.36        1.28 o   0.8764E-01
  -1 -12   9       94.93      108.28        4.04 o   0.5210E-02
   0 -12   9        3.60        9.81        2.20 o   0.6506E-01
   1 -12   9        1.64        0.27        1.25 o   0.3824E+00
   2 -12   9        7.38        8.50        1.50 o   0.7101E-01
   3 -12   9        4.78        3.57        1.24 o   0.1383E+00
   4 -12   9       28.56       19.60        2.02 o   0.2625E-01
   5 -12   9      290.24      287.61        5.99 o   0.1520E-02
   6 -12   9       68.38       89.22        3.39 o   0.6900E-02
   7 -12   9       24.86       23.54        2.11 o   0.2501E-01
   8 -12   9        0.86        0.10        1.24 o   0.4968E+00
   9 -12   9       64.13       57.36        2.74 o   0.9863E-02
  10 -12   9      106.63       76.91        3.06 o   0.6528E-02
  -4 -11   9        1.28        0.57        1.20 o   0.4023E+00
  -3 -11   9       10.71        9.99        1.62 o   0.5599E-01
  -2 -11   9       12.01       12.24        2.00 o   0.4648E-01
  -1 -11   9      212.57      209.77        5.81 o   0.2248E-02
   0 -11   9       -0.68        0.43        1.46 o   0.3972E+00
   1 -11   9      104.27      103.23        3.66 o   0.5318E-02
   2 -11   9       93.00       94.50        3.09 o   0.6065E-02
   3 -11   9        0.63        0.43        1.38 o   0.4269E+00
   4 -11   9       37.60       41.83        2.44 o   0.1474E-01
   5 -11   9      189.11      177.78        5.13 o   0.2722E-02
   6 -11   9      214.36      202.66        5.37 o   0.2320E-02
   7 -11   9      144.79      127.53        5.01 o   0.3839E-02
   8 -11   9       26.55       32.05        2.42 o   0.1973E-01
   9 -11   9       26.22       16.34        2.03 o   0.2966E-01
  10 -11   9       24.76       20.08        1.72 o   0.2841E-01
  -6 -10   9       83.63       92.96        4.43 o   0.5929E-02
  -5 -10   9       94.99       93.33        3.08 o   0.6060E-02
  -4 -10   9       40.07       48.87        2.89 o   0.1272E-01
  -3 -10   9       15.79       12.47        1.97 o   0.4205E-01
  -2 -10   9       41.05       39.66        3.35 o   0.1362E-01
  -1 -10   9        4.68       12.22        2.47 o   0.5028E-01
   0 -10   9        0.77        1.25        1.83 o   0.2251E+00
   1 -10   9       48.69       55.01        2.73 o   0.1112E-01
   2 -10   9       44.59       34.35        2.30 o   0.1586E-01
   3 -10   9       73.07       91.20        2.94 o   0.6799E-02
   4 -10   9      257.03      254.07        6.21 o   0.1776E-02
   5 -10   9       57.89       43.65        3.16 o   0.1188E-01
   6 -10   9      397.48      380.76        8.36 o   0.1007E-02
   7 -10   9       35.93       34.39        3.23 o   0.1586E-01
   8 -10   9        5.76       14.63        1.39 o   0.5417E-01
   9 -10   9       30.87       29.76        1.97 o   0.2004E-01
  10 -10   9        5.10        7.84        1.00 o   0.9207E-01
  11 -10   9      120.75      103.71        4.27 o   0.4882E-02
  -7  -9   9        5.99        8.85        1.44 o   0.7494E-01
  -6  -9   9      272.69      307.51       10.27 o   0.1343E-02
  -5  -9   9        4.38        8.18        1.50 o   0.8232E-01
  -4  -9   9       11.90       13.30        1.88 o   0.4506E-01
  -3  -9   9      102.13       94.87        4.95 o   0.5328E-02
  -2  -9   9       33.17       34.14        3.19 o   0.1639E-01
  -1  -9   9       62.02       67.72        3.01 o   0.8719E-02
   0  -9   9      699.89      679.70        9.52 o   0.4460E-03
   1  -9   9      114.18      114.79        3.84 o   0.4737E-02
   2  -9   9        3.14        1.23        1.66 o   0.1894E+00
   3  -9   9     2443.39     2456.79       21.64 o   0.5271E-04
   4  -9   9      190.46      202.64        5.51 o   0.2408E-02
   5  -9   9        4.54        7.90        1.27 o   0.8820E-01
   6  -9   9       18.82       12.74        2.17 o   0.3780E-01
   7  -9   9       21.36       21.50        2.11 o   0.2728E-01
   8  -9   9       96.13       81.94        3.75 o   0.6367E-02
   9  -9   9       65.79       73.32        3.07 o   0.8153E-02
  10  -9   9       52.65       57.07        1.90 o   0.1109E-01
  11  -9   9       65.73       72.45        2.76 o   0.8350E-02
  12  -9   9       37.22       36.82        2.28 o   0.1618E-01
  -8  -8   9       25.98       29.82        2.27 o   0.2081E-01
  -7  -8   9       -1.64        0.33        2.15 o   0.1748E+00
  -6  -8   9        8.94        4.10        2.05 o   0.7906E-01
  -5  -8   9       67.89       59.52        4.45 o   0.8389E-02
  -4  -8   9       -2.17        1.74        2.35 o   0.1247E+00
  -3  -8   9      462.48      449.46       11.05 o   0.7789E-03
  -2  -8   9        3.35        4.22        1.56 o   0.1222E+00
  -1  -8   9       66.18       66.00        2.85 o   0.8875E-02
   0  -8   9       56.85       59.56        2.95 o   0.9816E-02
   1  -8   9      636.82      608.41        9.21 o   0.5185E-03
   2  -8   9      466.77      454.05        7.84 o   0.8034E-03
   3  -8   9        8.86        9.30        1.60 o   0.6503E-01
   4  -8   9      592.71      594.25        9.35 o   0.5532E-03
   5  -8   9      271.96      270.26        6.24 o   0.1643E-02
   6  -8   9      260.79      256.60        6.22 o   0.1754E-02
   7  -8   9      136.50      130.15        4.41 o   0.3942E-02
   8  -8   9      337.55      336.38        7.14 o   0.1226E-02
   9  -8   9       66.07       72.49        3.04 o   0.8157E-02
  10  -8   9       47.81       35.27        2.45 o   0.1507E-01
  11  -8   9       61.44       48.33        2.90 o   0.1096E-01
  12  -8   9       59.80       40.69        2.41 o   0.1277E-01
  -9  -7   9        4.50        5.81        1.54 o   0.9948E-01
  -8  -7   9       49.48       44.83        2.99 o   0.1242E-01
  -7  -7   9       21.87       24.08        1.92 o   0.2646E-01
  -6  -7   9        8.14       13.49        2.70 o   0.4109E-01
  -5  -7   9      702.54      725.36       14.62 o   0.3954E-03
  -4  -7   9      407.25      423.89       10.89 o   0.8687E-03
  -3  -7   9        6.30       10.97        2.38 o   0.5141E-01
  -2  -7   9      101.98       99.67        3.47 o   0.5528E-02
  -1  -7   9      152.03      138.28        4.43 o   0.3628E-02
   0  -7   9       15.69       21.76        1.64 o   0.3168E-01
   1  -7   9       -0.71        0.74        1.08 o   0.4497E+00
   2  -7   9      837.25      805.14        9.77 o   0.3418E-03
   3  -7   9      226.31      203.33        5.52 o   0.2278E-02
   4  -7   9       82.91       86.24        3.13 o   0.6611E-02
   5  -7   9        4.12        1.74        1.44 o   0.1787E+00
   6  -7   9       -0.65        0.30        1.36 o   0.4723E+00
   7  -7   9      100.31       86.04        3.74 o   0.6139E-02
   8  -7   9       25.56       21.06        2.08 o   0.2650E-01
   9  -7   9      129.10      128.00        4.28 o   0.4122E-02
  10  -7   9      241.83      253.37        5.60 o   0.1844E-02
  11  -7   9      111.82      115.92        4.03 o   0.4779E-02
  12  -7   9        0.86        0.02        1.02 o   0.6858E+00
 -10  -6   9       32.21       41.57        2.14 o   0.1607E-01
  -9  -6   9      250.33      258.94        6.38 o   0.1758E-02
  -8  -6   9       39.37       38.47        3.00 o   0.1469E-01
  -7  -6   9      270.35      271.96       10.80 o   0.1451E-02
  -6  -6   9       25.33       35.56        4.11 o   0.1526E-01
  -5  -6   9      282.20      306.78        9.01 o   0.1371E-02
  -4  -6   9       74.00       87.35        4.35 o   0.6524E-02
  -3  -6   9       44.63       48.14        2.86 o   0.1234E-01
  -2  -6   9      352.06      368.08        6.35 o   0.1121E-02
  -1  -6   9       63.82       57.57        2.78 o   0.9833E-02
   0  -6   9       36.52       33.29        1.96 o   0.1789E-01
   1  -6   9      132.79      121.31        3.50 o   0.4335E-02
   2  -6   9       79.81       79.92        3.06 o   0.7222E-02
   3  -6   9        2.47        2.97        1.23 o   0.1850E+00
   4  -6   9       53.42       66.17        2.49 o   0.9544E-02
   5  -6   9      135.69      147.64        4.11 o   0.3652E-02
   6  -6   9       11.19       13.15        1.45 o   0.4976E-01
   7  -6   9       57.36       60.87        2.67 o   0.9925E-02
   8  -6   9       53.42       50.28        3.06 o   0.1116E-01
   9  -6   9       39.82       36.01        2.43 o   0.1591E-01
  10  -6   9      200.90      247.53        5.22 o   0.2020E-02
  11  -6   9      172.84      181.77        3.95 o   0.2844E-02
  12  -6   9        1.88        3.90        0.81 o   0.1921E+00
 -10  -5   9       14.17       11.64        1.87 o   0.4561E-01
  -9  -5   9      159.73      156.81        5.52 o   0.3153E-02
  -8  -5   9      317.13      325.25       14.49 o   0.1078E-02
  -7  -5   9      242.16      252.10        7.40 o   0.1767E-02
  -6  -5   9       96.48       99.01        4.39 o   0.5438E-02
  -5  -5   9      637.08      645.39       11.15 o   0.4835E-03
  -4  -5   9        1.60        1.43        1.38 o   0.2556E+00
  -3  -5   9      394.08      392.91        7.94 o   0.9906E-03
  -2  -5   9        7.19        6.65        1.23 o   0.8632E-01
  -1  -5   9        7.84        5.12        1.30 o   0.9163E-01
   0  -5   9      456.23      424.98        7.09 o   0.8715E-03
   1  -5   9       19.12       20.19        1.83 o   0.3025E-01
   2  -5   9       87.93       71.93        3.17 o   0.7414E-02
   3  -5   9       15.51        8.26        1.55 o   0.5519E-01
   4  -5   9       72.86       74.70        2.45 o   0.7993E-02
   5  -5   9       22.28       24.42        1.73 o   0.2628E-01
   6  -5   9      719.42      731.98       10.15 o   0.4067E-03
   7  -5   9      350.90      346.57        7.17 o   0.1174E-02
   8  -5   9       39.92       42.91        2.48 o   0.1440E-01
   9  -5   9       24.40       26.28        2.10 o   0.2340E-01
  10  -5   9       38.25       44.27        2.52 o   0.1405E-01
  11  -5   9       49.86       61.06        2.23 o   0.1048E-01
  12  -5   9        6.77        7.72        0.78 o   0.8888E-01
 -11  -4   9       13.51       13.20        1.77 o   0.4386E-01
 -10  -4   9       -1.28        0.37        1.85 o   0.2324E+00
  -9  -4   9       78.04       88.37        3.80 o   0.6568E-02
  -8  -4   9      361.60      335.01        8.67 o   0.1165E-02
  -7  -4   9      753.45      726.18       11.51 o   0.3951E-03
  -6  -4   9      658.92      678.49       13.14 o   0.4433E-03
  -5  -4   9       92.68      102.18        4.08 o   0.5458E-02
  -4  -4   9      534.33      510.54        7.39 o   0.6852E-03
  -3  -4   9      403.21      392.32        7.13 o   0.9963E-03
  -2  -4   9      221.14      223.54        5.17 o   0.2138E-02
  -1  -4   9      275.91      272.14       11.88 o   0.1389E-02
   0  -4   9     1265.31     1204.74       23.06 o   0.1654E-03
   1  -4   9       94.98       82.93        7.13 o   0.5201E-02
   2  -4   9      384.20      337.21       12.17 o   0.1032E-02
   3  -4   9      870.81      770.53       12.59 o   0.3418E-03
   4  -4   9      481.07      457.89        6.72 o   0.7944E-03
   5  -4   9       27.67       22.41        1.93 o   0.2475E-01
   6  -4   9        2.71        2.17        1.46 o   0.1827E+00
   7  -4   9       32.11       25.97        2.28 o   0.2110E-01
   8  -4   9       86.70       89.97        3.44 o   0.6295E-02
   9  -4   9       13.56       21.79        1.80 o   0.3181E-01
  10  -4   9       38.99       38.72        2.57 o   0.1518E-01
  11  -4   9      161.83      188.09        3.24 o   0.2891E-02
  12  -4   9       56.40       49.98        1.58 o   0.1194E-01
 -11  -3   9       -0.62        0.63        1.05 o   0.5173E+00
 -10  -3   9       29.77       23.60        1.62 o   0.2442E-01
  -9  -3   9       11.57       15.54        1.69 o   0.4145E-01
  -8  -3   9        0.58        0.33        1.71 o   0.3079E+00
  -7  -3   9       62.53       64.94        2.66 o   0.9236E-02
  -6  -3   9       19.06       18.97        1.76 o   0.3205E-01
  -5  -3   9       -1.67        0.51        1.31 o   0.3304E+00
  -4  -3   9        4.79        2.50        1.33 o   0.1536E+00
  -3  -3   9     1634.84     1601.59       18.42 o   0.1098E-03
  -2  -3   9     1113.47     1146.67       31.16 o   0.1714E-03
  -1  -3   9        0.75        6.60        1.52 o   0.1149E+00
   0  -3   9      215.44      204.55        7.62 o   0.2165E-02
   1  -3   9      254.50      207.77        8.48 o   0.1941E-02
   2  -3   9      250.27      295.30        7.77 o   0.1528E-02
   3  -3   9      192.95      177.95        7.08 o   0.2535E-02
   4  -3   9      182.13      175.02        4.60 o   0.2833E-02
   5  -3   9      119.85      116.23        3.28 o   0.4685E-02
   6  -3   9       87.69       89.07        2.93 o   0.6495E-02
   7  -3   9      127.12      127.94        3.57 o   0.4263E-02
   8  -3   9       67.78       74.27        2.91 o   0.8011E-02
   9  -3   9        4.17        1.88        1.29 o   0.1813E+00
  10  -3   9       27.27       31.47        1.51 o   0.2117E-01
  11  -3   9        2.08        0.59        0.84 o   0.4351E+00
  12  -3   9        5.15        2.90        0.71 o   0.1711E+00
 -12  -2   9        9.80        7.22        0.94 o   0.7941E-01
 -11  -2   9      140.60      128.84        3.14 o   0.4090E-02
 -10  -2   9       12.19        8.52        1.71 o   0.5851E-01
  -9  -2   9       38.83       41.04        2.64 o   0.1445E-01
  -8  -2   9       41.70       44.04        2.33 o   0.1379E-01
  -7  -2   9     1064.54     1087.65       13.06 o   0.2167E-03
  -6  -2   9     1490.93     1544.46       14.67 o   0.1216E-03
  -5  -2   9     4814.31     4859.84       29.03 o   0.1506E-04
  -4  -2   9      339.99      296.03        6.84 o   0.1378E-02
  -3  -2   9      243.97      220.99        8.96 o   0.1869E-02
  -2  -2   9      350.34      397.47       11.05 o   0.9673E-03
  -1  -2   9       12.88       20.41        2.54 o   0.3136E-01
   0  -2   9       49.23       62.06        3.18 o   0.9816E-02
   1  -2   9     5155.31     5193.72       50.62 o   0.1294E-04
   2  -2   9      328.71      328.11        9.00 o   0.1218E-02
   3  -2   9       74.85       65.42        4.54 o   0.7672E-02
   4  -2   9       11.48       11.45        1.32 o   0.5469E-01
   5  -2   9      115.93      117.23        3.20 o   0.4725E-02
   6  -2   9        4.60        5.25        1.45 o   0.1096E+00
   7  -2   9      304.92      320.04        5.87 o   0.1362E-02
   8  -2   9       21.62       14.13        1.86 o   0.3647E-01
   9  -2   9       76.63       71.85        2.53 o   0.8043E-02
  10  -2   9       56.06       62.89        1.85 o   0.9987E-02
  11  -2   9       12.29       14.44        0.88 o   0.4827E-01
  12  -2   9       32.77       32.05        1.59 o   0.1971E-01
 -12  -1   9      155.20      161.46        3.10 o   0.3336E-02
 -11  -1   9       87.70       80.06        2.90 o   0.6971E-02
 -10  -1   9     1159.46     1169.56       15.54 o   0.1880E-03
  -9  -1   9     1445.31     1441.08       14.63 o   0.1339E-03
  -8  -1   9     2915.88     2996.16       26.92 o   0.3706E-04
  -7  -1   9      106.38       96.21        3.78 o   0.5547E-02
  -6  -1   9       12.35        6.40        1.50 o   0.7089E-01
  -5  -1   9       10.26       13.89        1.45 o   0.4952E-01
  -4  -1   9      186.79      193.36        7.38 o   0.2396E-02
  -3  -1   9        5.32        1.24        1.82 o   0.1423E+00
  -2  -1   9       73.41       68.60        4.68 o   0.7443E-02
  -1  -1   9      196.64      169.07        8.08 o   0.2497E-02
   0  -1   9        5.74       10.20        1.83 o   0.6361E-01
   1  -1   9      278.66      314.96        7.49 o   0.1391E-02
   2  -1   9       49.85       44.97        3.28 o   0.1216E-01
   3  -1   9      549.08      530.55       11.03 o   0.6235E-03
   4  -1   9     1282.74     1375.01       12.03 o   0.1514E-03
   5  -1   9       23.06       20.35        1.76 o   0.2909E-01
   6  -1   9       23.55       18.47        1.77 o   0.3087E-01
   7  -1   9      418.61      465.02        6.74 o   0.8323E-03
   8  -1   9        0.68        0.01        1.15 o   0.6043E+00
   9  -1   9        7.12        6.55        1.11 o   0.9067E-01
  10  -1   9      152.27      158.25        2.83 o   0.3438E-02
  11  -1   9        1.10        0.28        0.69 o   0.7722E+00
 -13   0   9       21.23       19.99        1.13 o   0.3142E-01
 -12   0   9        2.26        3.31        1.10 o   0.1816E+00
 -11   0   9        1.01        0.18        1.44 o   0.3655E+00
 -10   0   9      313.44      303.04        6.58 o   0.1396E-02
  -9   0   9      727.95      708.31        8.83 o   0.4207E-03
  -8   0   9      179.80      185.94        5.30 o   0.2679E-02
  -7   0   9        5.67        3.22        1.21 o   0.1357E+00
  -6   0   9      244.76      241.70        4.49 o   0.1941E-02
  -5   0   9      765.03      711.85        8.84 o   0.4098E-03
  -4   0   9        2.16        1.51        1.73 o   0.1885E+00
  -3   0   9      213.17      237.34        6.52 o   0.1997E-02
  -2   0   9      530.09      457.75        9.43 o   0.7412E-03
  -1   0   9      183.12      176.77        5.52 o   0.2744E-02
   0   0   9      464.62      413.18        9.09 o   0.8635E-03
   1   0   9      100.92       88.11        3.78 o   0.6006E-02
   2   0   9       30.44       26.79        2.68 o   0.2041E-01
   3   0   9      120.27      127.58        3.42 o   0.4364E-02
   4   0   9        4.62        0.86        1.24 o   0.2224E+00
   5   0   9      691.42      656.82        7.97 o   0.4677E-03
   6   0   9       13.11       13.73        1.23 o   0.4755E-01
   7   0   9       46.19       49.95        2.11 o   0.1258E-01
   8   0   9       40.86       44.72        2.05 o   0.1411E-01
   9   0   9       26.60       33.28        1.46 o   0.2049E-01
  10   0   9       11.86       11.18        0.87 o   0.5823E-01
  11   0   9      179.32      186.66        3.13 o   0.2798E-02
 -13   1   9      300.07      298.80        4.54 o   0.1496E-02
 -12   1   9        1.66        2.63        1.20 o   0.2055E+00
 -11   1   9       -1.77        0.13        1.47 o   0.3172E+00
 -10   1   9       62.18       57.50        2.76 o   0.9920E-02
  -9   1   9       66.55       70.75        3.29 o   0.8214E-02
  -8   1   9      221.52      220.14        5.26 o   0.2151E-02
  -7   1   9      327.61      323.26        5.43 o   0.1322E-02
  -6   1   9      240.99      265.12        4.41 o   0.1810E-02
  -5   1   9      175.23      210.89        5.38 o   0.2420E-02
  -4   1   9      348.49      261.09        7.09 o   0.1488E-02
  -3   1   9       69.81       47.53        3.62 o   0.1004E-01
  -2   1   9     1635.70     1540.58       16.91 o   0.1146E-03
  -1   1   9     1906.15     1890.75       18.50 o   0.8326E-04
   0   1   9      675.61      720.18       11.54 o   0.4204E-03
   1   1   9     1264.61     1126.92       14.32 o   0.1885E-03
   2   1   9      608.61      628.45       11.24 o   0.5052E-03
   3   1   9        3.80        1.83        1.03 o   0.2112E+00
   4   1   9       61.46       63.34        2.14 o   0.9687E-02
   5   1   9     2640.38     2666.20       16.52 o   0.4606E-04
   6   1   9      911.09      930.72        8.41 o   0.2842E-03
   7   1   9     1116.84     1145.85        9.65 o   0.2020E-03
   8   1   9      226.70      209.56        4.54 o   0.2251E-02
   9   1   9       16.00       17.28        1.06 o   0.3889E-01
  10   1   9      113.97      120.36        2.26 o   0.4814E-02
 -13   2   9      574.87      564.61        6.90 o   0.6002E-03
 -12   2   9       79.25       73.50        2.18 o   0.7966E-02
 -11   2   9      121.46      132.13        3.71 o   0.4177E-02
 -10   2   9      114.80      110.30        3.70 o   0.4912E-02
  -9   2   9     1282.99     1241.41       14.06 o   0.1693E-03
  -8   2   9     1499.87     1566.11       14.04 o   0.1198E-03
  -7   2   9     1338.55     1289.02       11.10 o   0.1604E-03
  -6   2   9       56.30       40.75        2.54 o   0.1295E-01
  -5   2   9      199.23      207.80        4.50 o   0.2389E-02
  -4   2   9       30.57       33.75        2.44 o   0.1816E-01
  -3   2   9      170.98      197.19        4.91 o   0.2604E-02
  -2   2   9      703.63      752.87       10.75 o   0.3953E-03
  -1   2   9     1585.47     1531.70       18.15 o   0.1172E-03
   0   2   9        4.77        1.89        1.71 o   0.1415E+00
   1   2   9      467.86      475.47        8.72 o   0.7627E-03
   2   2   9      480.93      454.29        5.95 o   0.8138E-03
   3   2   9      293.21      305.40        4.76 o   0.1464E-02
   4   2   9       11.17       10.17        1.30 o   0.5934E-01
   5   2   9      980.20     1026.56        8.92 o   0.2449E-03
   6   2   9      228.87      215.79        4.33 o   0.2201E-02
   7   2   9        2.44        5.19        1.17 o   0.1363E+00
   8   2   9      580.99      568.02        5.67 o   0.5947E-03
   9   2   9       72.41       62.01        2.14 o   0.9198E-02
  10   2   9       14.20       12.97        1.04 o   0.4888E-01
 -14   3   9        9.56       10.87        1.08 o   0.6149E-01
 -13   3   9      330.96      327.64        5.47 o   0.1297E-02
 -12   3   9      171.98      180.47        3.20 o   0.2914E-02
 -11   3   9      694.26      635.99        9.23 o   0.4791E-03
 -10   3   9      223.50      243.53        5.01 o   0.1992E-02
  -9   3   9        3.68        0.64        1.52 o   0.2122E+00
  -8   3   9      437.68      430.09        7.12 o   0.8826E-03
  -7   3   9        9.04       15.22        1.18 o   0.4903E-01
  -6   3   9       48.92       57.82        2.20 o   0.1104E-01
  -5   3   9       61.63       49.73        2.09 o   0.1122E-01
  -4   3   9      142.28      164.83        4.48 o   0.3243E-02
  -3   3   9      448.38      404.24        7.22 o   0.9195E-03
  -2   3   9      489.52      478.86        9.78 o   0.7406E-03
  -1   3   9      193.29      150.65        5.69 o   0.2956E-02
   0   3   9      115.74      117.34        4.31 o   0.4597E-02
   1   3   9       83.55       67.29        2.62 o   0.8106E-02
   2   3   9     1102.35     1151.55        9.39 o   0.2020E-03
   3   3   9      135.92      139.78        3.35 o   0.3881E-02
   4   3   9     1159.42     1254.48       10.53 o   0.1782E-03
   5   3   9        7.85       11.74        1.26 o   0.6011E-01
   6   3   9       32.48       26.08        1.78 o   0.2198E-01
   7   3   9      388.85      381.16        4.97 o   0.1065E-02
   8   3   9      191.55      181.49        2.79 o   0.2802E-02
   9   3   9      185.08      167.38        3.67 o   0.2984E-02
 -14   4   9       18.35       23.40        1.55 o   0.2930E-01
 -13   4   9      414.85      383.58        5.28 o   0.1021E-02
 -12   4   9      311.62      314.70        4.98 o   0.1392E-02
 -11   4   9      176.49      145.10        4.38 o   0.3324E-02
 -10   4   9     2011.07     2144.39       16.64 o   0.6979E-04
  -9   4   9     1355.78     1396.21       12.92 o   0.1446E-03
  -8   4   9      514.20      501.84        7.43 o   0.7077E-03
  -7   4   9        9.91        4.86        1.16 o   0.9347E-01
  -6   4   9       49.78       56.11        2.03 o   0.1132E-01
  -5   4   9        8.29        5.86        1.12 o   0.9054E-01
  -4   4   9      206.52      209.55        3.93 o   0.2370E-02
  -3   4   9     1700.28     1718.05       14.03 o   0.1005E-03
  -2   4   9      381.67      307.96        7.09 o   0.1253E-02
  -1   4   9      220.58      216.72        4.02 o   0.2239E-02
   0   4   9       15.69       14.11        1.23 o   0.4355E-01
   1   4   9     1050.36     1086.64        8.37 o   0.2222E-03
   2   4   9       29.82       39.47        1.64 o   0.1739E-01
   3   4   9        5.93        4.80        1.36 o   0.1105E+00
   4   4   9       57.26       59.77        2.30 o   0.1016E-01
   5   4   9      191.69      222.74        3.93 o   0.2321E-02
   6   4   9       28.49       29.70        1.71 o   0.2139E-01
   7   4   9      768.97      750.36        7.24 o   0.3911E-03
   8   4   9        1.97        1.12        0.85 o   0.3639E+00
   9   4   9      121.10       98.72        2.84 o   0.5310E-02
 -14   5   9       34.33       30.76        1.49 o   0.1954E-01
 -13   5   9        0.58        0.88        0.87 o   0.5288E+00
 -12   5   9       35.39       32.84        1.76 o   0.1818E-01
 -11   5   9      211.03      204.08        4.75 o   0.2373E-02
 -10   5   9     1204.36     1302.35       10.84 o   0.1673E-03
  -9   5   9     1034.43     1016.61       10.97 o   0.2384E-03
  -8   5   9       23.88       34.33        1.61 o   0.2022E-01
  -7   5   9       65.97       68.04        2.27 o   0.8924E-02
  -6   5   9       94.70      124.09        2.73 o   0.4847E-02
  -5   5   9      637.77      647.80        6.30 o   0.5007E-03
  -4   5   9       95.22       95.44        2.39 o   0.6077E-02
  -3   5   9      253.28      292.73        3.89 o   0.1626E-02
  -2   5   9        0.02        1.00        1.10 o   0.4817E+00
  -1   5   9       14.57       11.66        1.34 o   0.5014E-01
   0   5   9       71.99       57.54        2.27 o   0.9616E-02
   1   5   9       31.99       30.15        1.71 o   0.2026E-01
   2   5   9      773.22      792.58        8.21 o   0.3649E-03
   3   5   9       69.71       62.58        2.61 o   0.9087E-02
   4   5   9      101.68       96.37        3.27 o   0.5674E-02
   5   5   9        5.11       10.12        1.26 o   0.7225E-01
   6   5   9        8.98        9.39        1.11 o   0.6795E-01
   7   5   9        0.45        0.04        0.90 o   0.1213E+01
   8   5   9      218.97      208.29        3.35 o   0.2352E-02
 -14   6   9       71.11       69.48        2.64 o   0.8477E-02
 -13   6   9      256.96      257.32        3.93 o   0.1824E-02
 -12   6   9      209.64      234.96        3.90 o   0.2126E-02
 -11   6   9        1.67        0.14        1.12 o   0.4648E+00
 -10   6   9      307.85      311.56        5.12 o   0.1418E-02
  -9   6   9      473.78      432.74        7.24 o   0.8457E-03
  -8   6   9      221.54      245.30        4.44 o   0.1989E-02
  -7   6   9      117.91      109.15        3.23 o   0.4967E-02
  -6   6   9     3904.26     3927.19       18.80 o   0.2252E-04
  -5   6   9     1020.25      980.45        8.42 o   0.2528E-03
  -4   6   9       88.87       62.18        2.53 o   0.8396E-02
  -3   6   9      378.75      383.07        5.45 o   0.1056E-02
  -2   6   9       71.33       60.71        2.24 o   0.9383E-02
  -1   6   9       64.88       67.91        2.18 o   0.9019E-02
   0   6   9       99.95      112.16        2.78 o   0.5211E-02
   1   6   9        0.57        0.22        1.27 o   0.5290E+00
   2   6   9     1605.66     1601.29       13.31 o   0.1123E-03
   3   6   9       50.86       43.95        2.44 o   0.1289E-01
   4   6   9       27.88       33.60        1.60 o   0.2015E-01
   5   6   9      126.39      116.44        3.00 o   0.4596E-02
   6   6   9      393.62      375.94        5.27 o   0.1062E-02
   7   6   9        3.30        2.91        0.71 o   0.2113E+00
 -14   7   9        1.87        0.47        0.87 o   0.4760E+00
 -13   7   9        0.55        1.83        0.74 o   0.4027E+00
 -12   7   9       29.81       29.64        1.44 o   0.2147E-01
 -11   7   9        1.83        1.18        1.04 o   0.3309E+00
 -10   7   9        2.02        0.81        1.15 o   0.3240E+00
  -9   7   9       84.45       88.26        2.81 o   0.6550E-02
  -8   7   9       46.51       48.65        2.13 o   0.1267E-01
  -7   7   9       13.24        8.91        1.33 o   0.5964E-01
  -6   7   9     2700.48     2813.31       16.02 o   0.4260E-04
  -5   7   9      433.27      419.16        5.66 o   0.9220E-03
  -4   7   9       27.57       31.11        1.62 o   0.2110E-01
  -3   7   9      100.42      118.38        2.73 o   0.5033E-02
  -2   7   9      132.56      148.25        3.24 o   0.3752E-02
  -1   7   9      174.43      176.32        3.75 o   0.2928E-02
   0   7   9        8.63        6.27        1.45 o   0.8193E-01
   1   7   9      116.26      106.81        3.28 o   0.5018E-02
   2   7   9        3.47        1.41        1.41 o   0.1956E+00
   3   7   9      252.56      261.57        4.58 o   0.1792E-02
   4   7   9      229.49      205.80        3.73 o   0.2305E-02
   5   7   9      327.00      323.65        4.74 o   0.1326E-02
   6   7   9      125.77      135.80        2.43 o   0.4173E-02
 -14   8   9       55.93       48.24        2.15 o   0.1199E-01
 -13   8   9       95.09      109.67        2.33 o   0.5476E-02
 -12   8   9      245.62      249.53        4.36 o   0.1883E-02
 -11   8   9       72.37       79.86        2.89 o   0.7446E-02
 -10   8   9      447.80      442.38        7.45 o   0.8498E-03
  -9   8   9      146.35      140.74        3.75 o   0.3718E-02
  -8   8   9      265.75      263.69        4.62 o   0.1748E-02
  -7   8   9     1297.02     1323.02       11.03 o   0.1583E-03
  -6   8   9      760.66      768.29        8.06 o   0.3799E-03
  -5   8   9        8.27       12.98        1.45 o   0.5387E-01
  -4   8   9      113.22      109.37        2.84 o   0.5098E-02
  -3   8   9       49.80       51.99        2.16 o   0.1189E-01
  -2   8   9       55.52       74.82        2.26 o   0.8652E-02
  -1   8   9       75.49       97.75        2.54 o   0.6430E-02
   0   8   9      848.09      924.25        9.74 o   0.2920E-03
   1   8   9       98.09      102.40        3.47 o   0.5430E-02
   2   8   9      151.76      139.38        4.31 o   0.3617E-02
   3   8   9       10.21        9.21        1.15 o   0.6713E-01
   4   8   9      384.73      348.47        4.64 o   0.1163E-02
   5   8   9       42.63       48.65        2.03 o   0.1323E-01
 -13   9   9      158.45      185.05        2.85 o   0.2985E-02
 -12   9   9        1.01        1.18        0.77 o   0.4617E+00
 -11   9   9      155.99      139.76        3.52 o   0.3691E-02
 -10   9   9       88.46       75.80        3.21 o   0.7061E-02
  -9   9   9      208.73      235.89        4.05 o   0.2129E-02
  -8   9   9       37.30       41.35        1.81 o   0.1564E-01
  -7   9   9      118.21      102.98        3.12 o   0.5206E-02
  -6   9   9      735.01      763.71        8.34 o   0.3867E-03
  -5   9   9      478.89      480.24        7.30 o   0.7644E-03
  -4   9   9     2107.60     2102.88       14.19 o   0.7021E-04
  -3   9   9     1339.68     1311.29       11.29 o   0.1577E-03
  -2   9   9     2416.99     2524.98       15.88 o   0.5161E-04
  -1   9   9      463.06      424.05        6.46 o   0.8766E-03
   0   9   9      325.05      325.32        5.98 o   0.1310E-02
   1   9   9       49.35       45.99        2.48 o   0.1278E-01
   2   9   9       50.66       50.39        2.03 o   0.1217E-01
   3   9   9       53.01       62.44        1.77 o   0.1035E-01
   4   9   9        4.34        1.55        0.97 o   0.2180E+00
 -13  10   9       34.92       29.97        1.52 o   0.2019E-01
 -12  10   9      118.13      133.37        2.60 o   0.4378E-02
 -11  10   9        4.78        6.27        0.93 o   0.1129E+00
 -10  10   9       19.31       19.31        1.31 o   0.3257E-01
  -9  10   9      279.67      284.43        4.49 o   0.1600E-02
  -8  10   9        3.85        5.02        1.06 o   0.1306E+00
  -7  10   9      192.01      177.98        4.17 o   0.2785E-02
  -6  10   9       34.55       30.73        1.99 o   0.1927E-01
  -5  10   9      851.89      860.72        8.99 o   0.3177E-03
  -4  10   9      100.77      101.33        3.08 o   0.5567E-02
  -3  10   9      237.81      234.71        4.31 o   0.2015E-02
  -2  10   9      226.59      246.75        4.43 o   0.1964E-02
  -1  10   9      404.07      389.03        6.09 o   0.1016E-02
   0  10   9        1.79        1.07        0.95 o   0.3554E+00
   1  10   9       77.70       74.90        2.26 o   0.7885E-02
   2  10   9      177.78      167.29        2.79 o   0.3088E-02
   3  10   9      137.01      121.11        2.81 o   0.4411E-02
 -12  11   9       17.74       19.53        1.08 o   0.3466E-01
 -11  11   9        9.42       10.39        1.01 o   0.6348E-01
 -10  11   9      109.24      105.34        2.50 o   0.5394E-02
  -9  11   9      418.48      459.31        5.45 o   0.8606E-03
  -8  11   9       10.08        9.68        1.07 o   0.6562E-01
  -7  11   9        4.66        1.86        1.20 o   0.1832E+00
  -6  11   9      117.16      102.97        3.22 o   0.5230E-02
  -5  11   9       56.82       51.62        2.35 o   0.1130E-01
  -4  11   9      286.16      278.35        5.02 o   0.1613E-02
  -3  11   9      346.18      362.06        6.05 o   0.1153E-02
  -2  11   9       80.83       72.80        2.38 o   0.7800E-02
  -1  11   9       18.12       14.63        1.03 o   0.4083E-01
   0  11   9       18.53       15.43        1.17 o   0.3904E-01
   1  11   9      421.13      435.58        5.68 o   0.9021E-03
   2  11   9      348.22      316.85        7.09 o   0.1276E-02
 -11  12   9       11.74       13.01        0.92 o   0.5243E-01
 -10  12   9        1.65        4.63        0.60 o   0.1803E+00
  -9  12   9      290.71      261.74        3.75 o   0.1698E-02
  -8  12   9       39.73       39.99        1.57 o   0.1577E-01
  -7  12   9      216.02      204.66        3.98 o   0.2384E-02
  -6  12   9      222.83      247.36        4.09 o   0.1975E-02
  -5  12   9       41.17       38.84        1.70 o   0.1571E-01
  -4  12   9      275.43      262.62        4.21 o   0.1747E-02
  -3  12   9       87.62      102.15        2.26 o   0.6026E-02
  -2  12   9       16.33       10.85        1.04 o   0.4992E-01
  -1  12   9        0.91        1.41        0.75 o   0.4423E+00
   0  12   9       20.78       20.50        1.48 o   0.3049E-01
 -10  13   9       36.01       25.66        2.09 o   0.2075E-01
  -9  13   9       20.33       13.13        1.04 o   0.4162E-01
  -8  13   9       12.89       12.12        0.97 o   0.5257E-01
  -7  13   9      384.42      406.13        4.89 o   0.1005E-02
  -6  13   9       68.16       74.31        2.16 o   0.8374E-02
  -5  13   9        2.76        3.40        0.71 o   0.1948E+00
  -4  13   9        1.95        1.42        0.60 o   0.3773E+00
  -3  13   9       94.70       84.33        1.72 o   0.6766E-02
  -2  13   9      180.95      165.33        6.88 o   0.2746E-02
   2 -14  10       29.74       25.37        2.53 o   0.2144E-01
   3 -14  10        8.12       11.05        1.73 o   0.5698E-01
   5 -14  10       12.43       10.05        1.30 o   0.5699E-01
   6 -14  10       27.25       19.15        1.78 o   0.2774E-01
  -1 -13  10      196.27      178.03        6.54 o   0.2560E-02
   0 -13  10       16.44       21.34        2.40 o   0.2910E-01
   1 -13  10        1.90        0.23        1.69 o   0.2509E+00
   2 -13  10        4.22        8.13        1.96 o   0.7346E-01
   3 -13  10       86.57       86.07        3.02 o   0.6684E-02
   4 -13  10       64.26       42.93        2.30 o   0.1187E-01
   5 -13  10       81.65       98.44        3.01 o   0.6189E-02
   6 -13  10        0.75        0.34        1.01 o   0.5688E+00
   7 -13  10       13.44       11.16        1.38 o   0.5177E-01
   8 -13  10       46.94       57.44        2.09 o   0.1140E-01
   9 -13  10        2.81        8.37        0.74 o   0.1012E+00
  -2 -12  10        5.32        3.01        1.72 o   0.1216E+00
  -1 -12  10        2.40       13.26        1.87 o   0.5736E-01
   0 -12  10       36.38       25.01        3.91 o   0.1696E-01
   1 -12  10       -1.15        0.58        2.69 o   0.1286E+00
   2 -12  10       58.41       50.17        2.86 o   0.1098E-01
   3 -12  10      124.43       85.50        3.60 o   0.5577E-02
[truncated: 176,769 more chars]
