# Supplementary material for: Unravelling venetoclax solvate behaviour: insights from crystal structures and computational surface analysis
Source: IUCrJ. 2025 Aug 28;12(Pt 5):595–609. doi: 10.1107/S2052252525006785 (PMC12403167; doi:10.1107/S2052252525006785)
Supplement: Supplementary file 1 [file m-12-00595-sup1.zip › str for CCDC/ven acn2 final/ven ACN2.cif]

data_I 
 # start Validation Reply Form
_vrf_PLAT430_I
;
PROBLEM: Short Inter D...A Contact  O44      ..O44      .       2.79 Ang.  
RESPONSE: This interaction is based on the nature of 
non-bonding interactions between neighbouring molecules.
;
# end Validation Reply Form
_exptl_special_details 
; 
 The crystal was 
placed in the cold stream of an Oxford 
Cryosystems open-flow nitrogen cryostat (Cosier & 
Glazer, 1986) with a nominal stability of 0.1K. 
 
Cosier, J. & Glazer, A.M., 1986. J. Appl. Cryst. 105-107. 
; 
_refine_special_details 
; 
? 
; 
#--------------------------------------------------------------- 
# _oxford_ data items, April 2010: 
# There is some uncertainty about the correct way of forming local data 
# names, e.g. 
 
# _atom_site_special_shape_oxford 
# or 
# _oxford_atom_site_special_shape 
 
# see: 
# http://www.iucr.org/resources/cif/spec/version1.1/semantics#namespace 
 
# A reserved prefix, e.g. foo, must be used in the following way 
# " If the data file contains items defined in a DDL1 dictionary, the 
# local data names assigned under the reserved prefix must contain it as 
# their first component, e.g. _foo_atom_site_my_item. " 
 
# However, this seems to say the opposite: 
# http://www.iucr.org/__data/iucr/cif/standard/cifstd8.html 
 
# According to advice from the IUCr, CRYSTALS is correct 
#--------------------------------------------------------------- 
# End of 'script/refcif.dat' 
#end of refcif 
_cell_length_a                    12.46250(10)
_cell_length_b                    13.1131(2)
_cell_length_c                    15.3650(2)
_cell_angle_alpha                 93.2334(11)
_cell_angle_beta                  96.3237(10)
_cell_angle_gamma                 113.9359(12)
_cell_volume                      2266.90(5)
 
_symmetry_cell_setting            'triclinic' 
_symmetry_space_group_name_H-M    'P -1 ' 
_symmetry_space_group_name_Hall   ? 
loop_
 _symmetry_equiv_pos_as_xyz
 'x,y,z'
 '-x,-y,-z'

loop_
_atom_type_symbol
_atom_type_scat_dispersion_real
_atom_type_scat_dispersion_imag
_atom_type_scat_Cromer_Mann_a1
_atom_type_scat_Cromer_Mann_b1
_atom_type_scat_Cromer_Mann_a2
_atom_type_scat_Cromer_Mann_b2
_atom_type_scat_Cromer_Mann_a3
_atom_type_scat_Cromer_Mann_b3
_atom_type_scat_Cromer_Mann_a4
_atom_type_scat_Cromer_Mann_b4
_atom_type_scat_Cromer_Mann_c
_atom_type_scat_source  
 C       0.0181   0.0091   2.3100  20.8439   1.0200  10.2075   1.5886   0.5687
   0.8650  51.6512   0.2156 'International Tables Vol C 4.2.6.8 and 6.1.1.4'
 H       0.0000   0.0000   0.4930  10.5109   0.3229  26.1257   0.1402   3.1424
   0.0408  57.7998   0.0030 'International Tables Vol C 4.2.6.8 and 6.1.1.4'
 O       0.0492   0.0322   3.0485  13.2771   2.2868   5.7011   1.5463   0.3239
   0.8670  32.9089   0.2508 'International Tables Vol C 4.2.6.8 and 6.1.1.4'
 N       0.0311   0.0180  12.2126   0.0057   3.1322   9.8933   2.0125  28.9975
   1.1663   0.5826 -11.5290 'International Tables Vol C 4.2.6.8 and 6.1.1.4'
 S       0.3331   0.5567   6.9053   1.4679   5.2034  22.2151   1.4379   0.2536
   1.5863  56.1720   0.8669 'International Tables Vol C 4.2.6.8 and 6.1.1.4'
 Cl      0.3639   0.7018  11.4604   0.0104   7.1964   1.1662   6.2556  18.5194
   1.6455  47.7784  -9.5574 'International Tables Vol C 4.2.6.8 and 6.1.1.4'
 
 
_cell_formula_units_Z                    2

# Given Formula = C47 H53 Cl1 N8 O7 S1 
# Dc =      1.33 Fooo =    960.00 Mu =     16.75 M =    909.51
# Found Formula = C47 H53 Cl1 N8 O7 S1 
# Dc =      1.33 FOOO =    960.00 Mu =     16.75 M =    909.51

_chemical_formula_sum             'C47 H53 Cl1 N8 O7 S1'
_chemical_formula_moiety          'C45 H50 Cl N7 O7 S, C2 H3 N'
_chemical_compound_source                ?
_chemical_formula_weight            909.51
 
 
_cell_measurement_reflns_used        45055
_cell_measurement_theta_min              4
_cell_measurement_theta_max             73
_cell_measurement_temperature           95
 
_exptl_crystal_description        'prism' 
_exptl_crystal_colour             'yellow' 
_exptl_crystal_size_min           0.068 
_exptl_crystal_size_mid           0.116 
_exptl_crystal_size_max           0.190 
 
_exptl_crystal_density_diffrn     1.332 
_exptl_crystal_density_meas       ? 
_exptl_crystal_density_method     'not measured' 
# Non-dispersive F(000): 
_exptl_crystal_F_000              960.000 
_exptl_absorpt_coefficient_mu     1.675 
 
# Sheldrick geometric approximatio 0.82 0.89 
_exptl_absorpt_correction_type    multi-scan 
_exptl_absorpt_process_details    'CrysAlisPro, (Agilent, 2011)' 
_exptl_absorpt_correction_T_min   0.40 
_exptl_absorpt_correction_T_max   0.89 
_diffrn_measurement_device_type   'Oxford Diffraction SuperNova' 
_diffrn_measurement_device        'Area' 
_diffrn_radiation_monochromator   'graphite' 
_diffrn_radiation_type            'Cu K\a'
_diffrn_radiation_wavelength           1.54180
_diffrn_measurement_method        \w 
 
# If a reference occurs more than once, delete the author 
# and date from subsequent references. 
_computing_data_collection        'SuperNova, (Oxford Diffraction, 2010)' 
_computing_cell_refinement        'CrysAlisPro, (Agilent, 2011)' 
_computing_data_reduction         'CrysAlisPro, (Agilent, 2011)' 
_computing_structure_solution     'Superflip (Palatinus & Chapuis, 2007)' 
_computing_structure_refinement   'CRYSTALS (Betteridge et al., 2003)' 
_computing_publication_material   'CRYSTALS (Betteridge et al., 2003)' 
_computing_molecular_graphics     'CAMERON (Watkin et al., 1996)' 
 
_diffrn_standards_interval_time   . 
_diffrn_standards_interval_count  . 
_diffrn_standards_number          0 
_diffrn_standards_decay_%         ? 
 
_diffrn_ambient_temperature         95
_diffrn_reflns_number             80456 
_reflns_number_total              8998 
_diffrn_reflns_av_R_equivalents   0.034 
# Number of reflections without Friedels Law is 0 
# Number of reflections with Friedels Law is 8998 
# Theoretical number of reflections is about 18260 
 
 
_diffrn_reflns_theta_min          2.912 
_diffrn_reflns_theta_max          73.465 
_diffrn_measured_fraction_theta_max 0.984 
 
_diffrn_reflns_theta_full         69.792 
_diffrn_measured_fraction_theta_full 0.995 
 
 
_diffrn_reflns_limit_h_min        -15 
_diffrn_reflns_limit_h_max        15 
_diffrn_reflns_limit_k_min        -16 
_diffrn_reflns_limit_k_max        16 
_diffrn_reflns_limit_l_min        -18 
_diffrn_reflns_limit_l_max        18 
_reflns_limit_h_min               -15 
_reflns_limit_h_max               15 
_reflns_limit_k_min               -16 
_reflns_limit_k_max               16 
_reflns_limit_l_min               0 
_reflns_limit_l_max               18 
 
_oxford_diffrn_Wilson_B_factor    2.30 
_oxford_diffrn_Wilson_scale       0.05 
 
_atom_sites_solution_primary      Other  #heavy,direct,difmap,geom,iterative
# _atom_sites_solution_secondary  difmap
_atom_sites_solution_hydrogens    difmap
 
_refine_diff_density_min          -0.61 
_refine_diff_density_max          0.40 
 
 
# The current dictionary definitions do not cover the 
# situation where the reflections used for refinement were 
# selected by a user-defined sigma threshold 
 
 
# The values actually used during refinement 
_oxford_reflns_threshold_expression_ref     I>-3.0\s(I)
_refine_ls_number_reflns          8998 
_refine_ls_number_restraints      374 
_refine_ls_number_parameters      788 
_oxford_refine_ls_R_factor_ref    0.0421 
_refine_ls_wR_factor_ref          0.1032 
_refine_ls_goodness_of_fit_ref    1.0001 
_refine_ls_shift/su_max           0.0045263 
_refine_ls_shift/su_mean          0.0001334 
 
 
# The values computed with all filters except I/sigma 
_oxford_reflns_number_all         8998 
_refine_ls_R_factor_all           0.0421 
_refine_ls_wR_factor_all          0.1032 
 
# The values computed with a 2 sigma cutoff - a la SHELX 
_reflns_threshold_expression      I>2.0\s(I)
_reflns_number_gt                 8362 
_refine_ls_R_factor_gt            0.0397 
_refine_ls_wR_factor_gt           0.1008 
 
# choose from: rm (reference molecule of known chirality), 
# ad (anomolous dispersion - Flack), rmad (rm and ad), 
# syn (from synthesis), unk (unknown) or . (not applicable). 
_chemical_absolute_configuration  '.' 
 
 
_refine_ls_structure_factor_coef  Fsqd 
_refine_ls_matrix_type            full
_refine_ls_hydrogen_treatment     mixed          #undef, noref, refall,
                                                 # refxyz, refU, constr or mixed
_refine_ls_weighting_scheme       calc 
_refine_ls_weighting_details 
;
 Method= Modified Sheldrick 
 w=1/[\s^2^(F^2^) + ( 0.05P)^2^ + 1.43P] 
 ,where P=(max(Fo^2^,0) + 2Fc^2^)/3 
;
# Insert your own references if required - in alphabetical order 
_publ_section_references 
; 
Betteridge, P.W., Carruthers, J.R., Cooper, R.I., 
Prout, K. & Watkin, D.J. (2003). J. Appl. Cryst. 36, 1487. 
 
Agilent (2011). CrysAlisPro. 
 
Oxford Diffraction, (2010). Supernova User Manual. 
 
Palatinus, L. & Chapuis, G. (2007). J. Appl. Cryst. 40, 786-790. 
 
Watkin, D.J., Prout, C.K. & Pearce, L.J. (1996). CAMERON, Chemical 
Crystallography Laboratory, Oxford, UK. 
; 

# Uequiv = arithmetic mean of Ui i.e. Ueqiv = (U1+U2+U3)/3

# Replace last . with number of unfound hydrogen atoms attached to an atom.

# ..._refinement_flags_... 
# . no refinement constraints           S special position constraint on site
# G rigid group refinement of site      R riding atom
# D distance or angle restraint on site T thermal displacement constraints
# U Uiso or Uij restraint (rigid bond)  P partial occupancy constraint


loop_
_atom_site_label
_atom_site_type_symbol
_atom_site_fract_x
_atom_site_fract_y
_atom_site_fract_z
_atom_site_U_iso_or_equiv
_atom_site_occupancy
_atom_site_adp_type
_atom_site_refinement_flags_posn
_atom_site_refinement_flags_adp
_atom_site_refinement_flags_occupancy
_atom_site_disorder_assembly
_atom_site_disorder_group
_atom_site_attached_hydrogens
Cl1 Cl -0.75301(13) -0.1882(2) 0.69820(9) 0.0750 0.643(3) Uani . . P 1 2 . 
Cl2 Cl -0.7460(2) -0.23143(19) 0.70634(13) 0.0386 0.357(3) Uani . . P 1 1 . 
C3 C -0.6616(3) -0.2015(4) 0.7887(2) 0.0502 0.643(3) Uani D . P 1 2 . 
C4 C -0.6505(6) -0.2438(6) 0.7913(4) 0.0220 0.357(3) Uani D U P 1 1 . 
C5 C -0.6716(4) -0.3066(5) 0.8046(2) 0.0554 0.643(3) Uani D . P 1 2 . 
C6 C -0.6444(5) -0.3442(5) 0.8023(4) 0.0251 0.357(3) Uani D . P 1 1 . 
C7 C -0.5996(4) -0.3171(4) 0.8759(2) 0.0532 0.643(3) Uani D . P 1 2 . 
C8 C -0.5647(4) -0.3481(4) 0.8716(4) 0.0224 0.357(3) Uani D . P 1 1 . 
C9 C -0.5119(3) -0.2253(3) 0.9334(2) 0.0425 0.643(3) Uani D . P 1 2 . 
C10 C -0.4961(5) -0.2568(5) 0.9238(4) 0.0234 0.357(3) Uani D U P 1 1 . 
C11 C -0.4123(6) -0.2569(6) 0.9999(4) 0.0224 0.357(3) Uani D U P 1 1 . 
C12 C -0.4328(4) -0.2326(3) 1.0076(2) 0.0426 0.643(3) Uani D . P 1 2 . 
C13 C -0.3507(4) -0.2665(3) 0.9923(2) 0.0410 0.643(3) Uani D . P 1 2 . 
C14 C -0.3092(5) -0.2698(6) 0.9940(4) 0.0210 0.357(3) Uani D U P 1 1 . 
C15 C -0.3202(4) -0.2883(3) 0.9019(2) 0.0378 0.643(3) Uani D . P 1 2 . 
C16 C -0.2727(5) -0.2862(6) 0.9047(4) 0.0207 0.357(3) Uani D . P 1 1 . 
N17 N -0.2076(3) -0.1983(4) 0.8857(3) 0.0303 0.643(3) Uani D . P 1 2 . 
N18 N -0.1669(5) -0.1891(7) 0.8883(6) 0.0194 0.357(3) Uani D . P 1 1 . 
C19 C -0.2235(5) -0.0956(7) 0.8781(5) 0.0308 0.643(3) Uani D . P 1 2 . 
C20 C -0.1924(8) -0.0881(12) 0.8833(10) 0.0218 0.357(3) Uani D . P 1 1 . 
C21 C -0.1143(5) -0.0009(8) 0.8548(6) 0.0281 0.643(3) Uani D . P 1 2 . 
C22 C -0.0870(10) 0.0065(16) 0.8605(12) 0.0231 0.357(3) Uani D . P 1 1 . 
N23 N -0.0828(4) -0.0341(6) 0.7723(6) 0.0262 0.643(3) Uani D . P 1 2 . 
N24 N -0.0611(9) -0.0236(13) 0.7746(11) 0.0224 0.357(3) Uani D U P 1 1 . 
C25 C -0.02595(13) 0.04621(13) 0.71538(9) 0.0233 1.0000 Uani . U . . . . 
C26 C -0.03363(13) 0.15033(12) 0.71960(10) 0.0233 1.0000 Uani . . . . . . 
C27 C 0.00712(13) 0.22330(12) 0.65744(10) 0.0238 1.0000 Uani . . . . . . 
O28 O 0.00206(12) 0.32644(9) 0.66119(7) 0.0364 1.0000 Uani . . . . . . 
C29 C -0.03704(16) 0.36197(13) 0.73409(10) 0.0297 1.0000 Uani . . . . . . 
C30 C 0.04129(16) 0.40375(13) 0.81231(11) 0.0303 1.0000 Uani . . . . . . 
N31 N 0.01249(12) 0.44238(11) 0.88515(9) 0.0283 1.0000 Uani . . . . . . 
C32 C -0.09668(14) 0.43861(12) 0.87611(10) 0.0251 1.0000 Uani D . . . . . 
N33 N -0.14720(12) 0.47027(11) 0.94160(9) 0.0273 1.0000 Uani D . . . . . 
C34 C -0.26025(15) 0.45292(14) 0.90707(11) 0.0317 1.0000 Uani D . . . . . 
C35 C -0.28436(15) 0.41226(15) 0.82033(11) 0.0338 1.0000 Uani . . . . . . 
C36 C -0.18113(15) 0.40092(13) 0.79868(10) 0.0275 1.0000 Uani . . . . . . 
C37 C -0.14896(16) 0.36002(13) 0.72481(10) 0.0302 1.0000 Uani . . . . . . 
H371 H -0.2004 0.3320 0.6712 0.0345 1.0000 Uiso R . . . . . 
H351 H -0.3556 0.3960 0.7834 0.0400 1.0000 Uiso R . . . . . 
H341 H -0.3131 0.4662 0.9389 0.0367 1.0000 Uiso R . . . . . 
H331 H -0.1127(14) 0.4974(16) 0.9953(10) 0.0341(19) 1.0000 Uiso D . . . . . 
H301 H 0.1167 0.4054 0.8151 0.0355 1.0000 Uiso R . . . . . 
C38 C 0.05794(12) 0.19718(13) 0.58710(9) 0.0230 1.0000 Uani . . . . . . 
C39 C 0.09602(12) 0.26294(13) 0.51251(9) 0.0238 1.0000 Uani D . . . . . 
O40 O 0.16201(9) 0.24749(10) 0.46524(7) 0.0281 1.0000 Uani . . . . . . 
N41 N 0.04702(11) 0.33889(11) 0.49292(8) 0.0243 1.0000 Uani D . . . . . 
S42 S 0.08134(3) 0.41594(3) 0.40940(2) 0.0222 1.0000 Uani D . . . . . 
O43 O 0.06699(9) 0.34492(9) 0.33127(7) 0.0265 1.0000 Uani . . . . . . 
O44 O 0.01259(9) 0.48051(10) 0.41222(7) 0.0263 1.0000 Uani . . . . . . 
C45 C 0.23168(12) 0.50509(13) 0.43939(9) 0.0224 1.0000 Uani . . . . . . 
C46 C 0.26533(13) 0.59064(13) 0.50953(10) 0.0250 1.0000 Uani . . . . . . 
C47 C 0.38214(13) 0.65917(13) 0.53538(10) 0.0260 1.0000 Uani . . . . . . 
C48 C 0.47471(13) 0.64797(13) 0.49431(10) 0.0240 1.0000 Uani D . . . . . 
N49 N 0.58875(11) 0.71527(11) 0.52410(9) 0.0273 1.0000 Uani D . . . . . 
C50 C 0.62673(13) 0.80015(14) 0.60016(10) 0.0278 1.0000 Uani D . . . . . 
C51 C 0.61782(13) 0.90902(13) 0.57925(10) 0.0262 1.0000 Uani . . . . . . 
C52 C 0.71276(13) 0.97700(14) 0.52486(10) 0.0267 1.0000 Uani . . . . . . 
C53 C 0.70935(14) 1.08955(14) 0.51177(11) 0.0295 1.0000 Uani . . . . . . 
O54 O 0.71967(10) 1.15274(10) 0.59338(8) 0.0320 1.0000 Uani . . . . . . 
C55 C 0.62799(14) 1.09333(15) 0.64329(12) 0.0332 1.0000 Uani . . . . . . 
C56 C 0.62891(14) 0.98231(14) 0.66384(11) 0.0303 1.0000 Uani . . . . . . 
H562 H 0.7062 0.9984 0.6993 0.0360 1.0000 Uiso R . . . . . 
H561 H 0.5654 0.9422 0.6982 0.0362 1.0000 Uiso R . . . . . 
H551 H 0.6420 1.1389 0.6994 0.0396 1.0000 Uiso R . . . . . 
H552 H 0.5508 1.0801 0.6116 0.0401 1.0000 Uiso R . . . . . 
H532 H 0.7746 1.1334 0.4822 0.0348 1.0000 Uiso R . . . . . 
H531 H 0.6361 1.0778 0.4758 0.0351 1.0000 Uiso R . . . . . 
H522 H 0.7899 0.9918 0.5564 0.0323 1.0000 Uiso R . . . . . 
H521 H 0.7011 0.9335 0.4670 0.0314 1.0000 Uiso R . . . . . 
H511 H 0.5385 0.8899 0.5444 0.0303 1.0000 Uiso R . . . . . 
H501 H 0.7088 0.8178 0.6222 0.0326 1.0000 Uiso R . . . . . 
H502 H 0.5770 0.7674 0.6445 0.0328 1.0000 Uiso R . . . . . 
H491 H 0.6429(13) 0.7044(14) 0.5005(11) 0.0334(19) 1.0000 Uiso D . . . . . 
C57 C 0.43583(13) 0.56071(13) 0.42263(10) 0.0241 1.0000 Uani . . . . . . 
C58 C 0.31641(13) 0.49006(13) 0.39680(9) 0.0229 1.0000 Uani . . . . . . 
H581 H 0.2938 0.4334 0.3507 0.0265 1.0000 Uiso R . . . . . 
N59 N 0.51895(12) 0.53921(12) 0.37368(9) 0.0323 1.0000 Uani . . . . . . 
O60 O 0.62656(10) 0.59741(11) 0.39494(8) 0.0358 1.0000 Uani . . . . . . 
O61 O 0.47987(11) 0.46291(14) 0.31265(10) 0.0551 1.0000 Uani . . . . . . 
H471 H 0.4018 0.7151 0.5821 0.0298 1.0000 Uiso R . . . . . 
H461 H 0.2081 0.6009 0.5391 0.0290 1.0000 Uiso R . . . . . 
H411 H 0.0165(16) 0.3629(14) 0.5320(10) 0.0304(19) 1.0000 Uiso D . . . . . 
C62 C 0.07003(13) 0.09584(15) 0.58633(10) 0.0280 1.0000 Uani . . . . . . 
C63 C 0.03020(15) 0.02176(15) 0.64710(10) 0.0293 1.0000 Uani . . . . . . 
H631 H 0.0406 -0.0454 0.6437 0.0348 1.0000 Uiso R . . . . . 
H621 H 0.1070 0.0781 0.5410 0.0333 1.0000 Uiso R . . . . . 
H261 H -0.0671 0.1708 0.7656 0.0274 1.0000 Uiso R . . . . . 
C64 C -0.0700(4) -0.1412(4) 0.7748(4) 0.0323 0.643(3) Uani D . P 1 2 . 
C65 C -0.0329(7) -0.1191(8) 0.7781(7) 0.0246 0.357(3) Uani D . P 1 1 . 
C66 C -0.1791(4) -0.2317(4) 0.8019(3) 0.0307 0.643(3) Uani D . P 1 2 . 
C67 C -0.1344(5) -0.2163(7) 0.8040(5) 0.0211 0.357(3) Uani D . P 1 1 . 
C68 C -0.2683(4) -0.2778(3) 1.0682(2) 0.0417 0.643(3) Uani D . P 1 2 . 
C69 C -0.2191(4) -0.2667(5) 1.0695(4) 0.0211 0.357(3) Uani D . P 1 1 . 
C70 C -0.2385(4) -0.2192(3) 1.1559(2) 0.0239 0.357(3) Uani D . P 1 1 . 
C71 C -0.3074(3) -0.2664(3) 1.15800(17) 0.0429 0.643(3) Uani D . P 1 2 . 
C72 C -0.3679(2) -0.2664(2) 1.16963(16) 0.0209 0.357(3) Uani D U P 1 1 . 
C73 C -0.34530(16) -0.16999(17) 1.16756(11) 0.0349 0.643(3) Uani D . P 1 2 . 
C74 C -0.4357(4) -0.2357(3) 1.0942(3) 0.0185 0.357(3) Uani D U P 1 1 . 
C75 C -0.4522(3) -0.1958(3) 1.09610(18) 0.0391 0.643(3) Uani D . P 1 2 . 
C76 C -0.4161(3) -0.3928(3) 1.1679(2) 0.0248 0.357(3) Uani D . P 1 1 . 
C77 C -0.2441(2) -0.0605(2) 1.15485(15) 0.0312 0.643(3) Uani D . P 1 2 . 
C78 C -0.3808(2) -0.1611(3) 1.2588(2) 0.0425 0.643(3) Uani D . P 1 2 . 
C79 C -0.3795(3) -0.2146(3) 1.2582(3) 0.0221 0.357(3) Uani D . P 1 1 . 
C80 C -0.5102(3) -0.1198(3) 0.9131(2) 0.0372 0.643(3) Uani D . P 1 2 . 
C81 C -0.5008(6) -0.1569(7) 0.9163(5) 0.0236 0.357(3) Uani D U P 1 1 . 
C82 C -0.5822(4) -0.1058(4) 0.8422(3) 0.0446 0.643(3) Uani D . P 1 2 . 
C83 C -0.5772(6) -0.1462(5) 0.8462(4) 0.0228 0.357(3) Uani D U P 1 1 . 
N84 N -0.2717(2) 0.1496(2) 0.9141(2) 0.0803 1.0000 Uani . . . . . . 
C85 C -0.2058(2) 0.1927(2) 0.9761(2) 0.0612 1.0000 Uani . . . . . . 
C86 C -0.1216(3) 0.2468(3) 1.0548(2) 0.0816 1.0000 Uani . . . . . . 
H862 H -0.1482 0.2048 1.1040 0.1219 1.0000 Uiso R . . . . . 
H863 H -0.1146 0.3220 1.0687 0.1222 1.0000 Uiso R . . . . . 
H861 H -0.0454 0.2493 1.0466 0.1221 1.0000 Uiso R . . . . . 
H151 H -0.3138 -0.3602 0.8960 0.0478 0.643(3) Uiso R . P 1 2 . 
H152 H -0.3833 -0.2914 0.8580 0.0478 0.643(3) Uiso R . P 1 2 . 
H161 H -0.2582 -0.3544 0.9031 0.0230 0.357(3) Uiso R . P 1 1 . 
H162 H -0.3393 -0.2973 0.8611 0.0229 0.357(3) Uiso R . P 1 1 . 
H191 H -0.2454 -0.0741 0.9322 0.0404 0.643(3) Uiso R . P 1 2 . 
H192 H -0.2870 -0.1100 0.8306 0.0400 0.643(3) Uiso R . P 1 2 . 
H201 H -0.2043 -0.0646 0.9412 0.0222 0.357(3) Uiso R . P 1 1 . 
H202 H -0.2636 -0.1062 0.8421 0.0218 0.357(3) Uiso R . P 1 1 . 
H211 H -0.0500 0.0171 0.9040 0.0387 0.643(3) Uiso R . P 1 2 . 
H212 H -0.1299 0.0643 0.8462 0.0389 0.643(3) Uiso R . P 1 2 . 
H642 H 0.0003 -0.1351 0.8137 0.0389 0.643(3) Uiso R . P 1 2 . 
H641 H -0.0665 -0.1646 0.7148 0.0389 0.643(3) Uiso R . P 1 2 . 
H652 H 0.0376 -0.0986 0.8224 0.0283 0.357(3) Uiso R . P 1 1 . 
H651 H -0.0172 -0.1428 0.7215 0.0285 0.357(3) Uiso R . P 1 1 . 
H661 H -0.1670 -0.2994 0.8066 0.0376 0.643(3) Uiso R . P 1 2 . 
H662 H -0.2469 -0.2471 0.7571 0.0382 0.643(3) Uiso R . P 1 2 . 
H672 H -0.1124 -0.2794 0.8099 0.0224 0.357(3) Uiso R . P 1 1 . 
H671 H -0.2038 -0.2395 0.7606 0.0234 0.357(3) Uiso R . P 1 1 . 
H681 H -0.2643 -0.3492 1.0595 0.0519 0.643(3) Uiso R . P 1 2 . 
H682 H -0.1898 -0.2157 1.0688 0.0523 0.643(3) Uiso R . P 1 2 . 
H691 H -0.2263 -0.3434 1.0724 0.0241 0.357(3) Uiso R . P 1 1 . 
H692 H -0.1395 -0.2178 1.0580 0.0243 0.357(3) Uiso R . P 1 1 . 
H701 H -0.1954 -0.2404 1.2038 0.0251 0.357(3) Uiso R . P 1 1 . 
H702 H -0.2096 -0.1372 1.1594 0.0251 0.357(3) Uiso R . P 1 1 . 
H711 H -0.2447 -0.2559 1.2053 0.0524 0.643(3) Uiso R . P 1 2 . 
H712 H -0.3719 -0.3342 1.1627 0.0529 0.643(3) Uiso R . P 1 2 . 
H742 H -0.5184 -0.2849 1.0955 0.0172 0.357(3) Uiso R . P 1 1 . 
H741 H -0.4282 -0.1610 1.1082 0.0162 0.357(3) Uiso R . P 1 1 . 
H751 H -0.5228 -0.2502 1.1134 0.0459 0.643(3) Uiso R . P 1 2 . 
H752 H -0.4633 -0.1279 1.0890 0.0458 0.643(3) Uiso R . P 1 2 . 
H761 H -0.4907 -0.4225 1.1924 0.0333 0.357(3) Uiso R . P 1 1 . 
H763 H -0.3590 -0.4122 1.2025 0.0330 0.357(3) Uiso R . P 1 1 . 
H762 H -0.4298 -0.4282 1.1076 0.0332 0.357(3) Uiso R . P 1 1 . 
H773 H -0.2666 -0.0010 1.1628 0.0480 0.643(3) Uiso R . P 1 2 . 
H772 H -0.1762 -0.0468 1.1956 0.0476 0.643(3) Uiso R . P 1 2 . 
H771 H -0.2239 -0.0644 1.0976 0.0478 0.643(3) Uiso R . P 1 2 . 
H781 H -0.3996 -0.0962 1.2645 0.0630 0.643(3) Uiso R . P 1 2 . 
H783 H -0.3137 -0.1486 1.3050 0.0630 0.643(3) Uiso R . P 1 2 . 
H782 H -0.4516 -0.2271 1.2657 0.0627 0.643(3) Uiso R . P 1 2 . 
H791 H -0.4588 -0.2533 1.2728 0.0303 0.357(3) Uiso R . P 1 1 . 
H793 H -0.3225 -0.2204 1.3038 0.0302 0.357(3) Uiso R . P 1 1 . 
H792 H -0.3659 -0.1381 1.2556 0.0287 0.357(3) Uiso R . P 1 1 . 
H51 H -0.7268 -0.3704 0.7691 0.0283 0.643(3) Uiso R . P 1 2 . 
H61 H -0.6937 -0.4071 0.7647 0.0548 0.357(3) Uiso R . P 1 1 . 
H71 H -0.6068 -0.3882 0.8846 0.0269 0.643(3) Uiso R . P 1 2 . 
H81 H -0.5623 -0.4159 0.8808 0.0549 0.357(3) Uiso R . P 1 1 . 
H801 H -0.4579 -0.0549 0.9500 0.0273 0.643(3) Uiso R . P 1 2 . 
H811 H -0.4502 -0.0945 0.9547 0.0429 0.357(3) Uiso R . P 1 1 . 
H821 H -0.5743 -0.0327 0.8308 0.0275 0.643(3) Uiso R . P 1 2 . 
H831 H -0.5772 -0.0751 0.8355 0.0463 0.357(3) Uiso R . P 1 1 . 
H221 H -0.0201 0.0234 0.9041 0.0287 0.357(3) Uiso R . P 1 1 . 
H222 H -0.1040 0.0707 0.8572 0.0287 0.357(3) Uiso R . P 1 1 . 
loop_
_atom_site_aniso_label
_atom_site_aniso_U_11
_atom_site_aniso_U_22
_atom_site_aniso_U_33
_atom_site_aniso_U_23
_atom_site_aniso_U_13
_atom_site_aniso_U_12
Cl1 0.0432(6) 0.1308(16) 0.0345(5) 0.0053(8) -0.0075(4) 0.0232(8) 
Cl2 0.0473(8) 0.0674(11) 0.0198(7) -0.0085(6) -0.0112(5) 0.0485(9) 
C3 0.0347(17) 0.071(2) 0.0259(15) 0.0009(17) 0.0087(13) 0.0015(17) 
C4 0.0251(15) 0.029(2) 0.0208(16) -0.0059(16) -0.0023(13) 0.0225(15) 
C5 0.043(2) 0.059(3) 0.0284(15) -0.0067(18) -0.0006(14) -0.0117(18) 
C6 0.025(2) 0.028(2) 0.023(2) -0.0052(17) -0.0015(16) 0.0146(17) 
C7 0.047(2) 0.051(2) 0.0296(15) -0.0028(15) 0.0088(14) -0.0122(16) 
C8 0.022(2) 0.024(2) 0.0219(19) -0.0016(15) 0.0016(16) 0.0118(16) 
C9 0.0449(18) 0.036(2) 0.0155(13) -0.0115(13) 0.0157(12) -0.0155(15) 
C10 0.0277(15) 0.0252(16) 0.0161(15) -0.0084(12) 0.0072(12) 0.0102(13) 
C11 0.0263(15) 0.0244(15) 0.0151(14) -0.0064(11) 0.0064(12) 0.0093(13) 
C12 0.049(2) 0.0315(18) 0.0208(14) -0.0093(12) 0.0178(13) -0.0115(13) 
C13 0.064(2) 0.0231(14) 0.0197(13) 0.0047(10) 0.0080(18) 0.001(2) 
C14 0.0241(16) 0.0234(15) 0.0157(15) -0.0035(11) 0.0048(13) 0.0104(14) 
C15 0.057(2) 0.0230(14) 0.0262(15) 0.0032(11) 0.0129(18) 0.0080(18) 
C16 0.019(2) 0.032(2) 0.016(2) -0.0047(16) 0.0017(19) 0.017(2) 
N17 0.046(2) 0.0230(14) 0.0198(12) 0.0021(9) 0.0109(19) 0.0108(18) 
N18 0.017(2) 0.026(2) 0.0190(19) -0.0001(15) 0.007(2) 0.013(2) 
C19 0.043(3) 0.0242(16) 0.0228(18) 0.0030(12) 0.013(2) 0.010(2) 
C20 0.022(3) 0.030(3) 0.018(2) -0.002(2) 0.005(3) 0.016(3) 
C21 0.040(3) 0.0252(19) 0.0183(17) -0.0008(13) 0.006(2) 0.013(2) 
C22 0.025(3) 0.028(3) 0.019(3) 0.000(2) 0.007(3) 0.013(3) 
N23 0.034(3) 0.0244(19) 0.0233(13) 0.0011(13) 0.009(2) 0.0149(19) 
N24 0.0224(12) 0.0304(12) 0.0173(11) -0.0042(10) 0.0026(11) 0.0150(10) 
C25 0.0226(7) 0.0314(8) 0.0172(6) -0.0034(6) 0.0008(5) 0.0138(6) 
C26 0.0232(7) 0.0251(7) 0.0197(7) -0.0050(6) 0.0081(5) 0.0079(6) 
C27 0.0234(7) 0.0228(7) 0.0206(7) -0.0060(6) 0.0061(6) 0.0054(6) 
O28 0.0645(8) 0.0210(5) 0.0240(6) -0.0007(4) 0.0268(6) 0.0133(5) 
C29 0.0497(10) 0.0190(7) 0.0190(7) -0.0018(6) 0.0174(7) 0.0102(7) 
C30 0.0393(9) 0.0279(8) 0.0259(8) -0.0022(6) 0.0144(7) 0.0144(7) 
N31 0.0355(7) 0.0310(7) 0.0205(6) -0.0047(5) 0.0084(5) 0.0157(6) 
C32 0.0329(8) 0.0221(7) 0.0191(7) -0.0028(6) 0.0092(6) 0.0096(6) 
N33 0.0314(7) 0.0309(7) 0.0195(6) -0.0066(5) 0.0065(5) 0.0133(6) 
C34 0.0295(8) 0.0320(8) 0.0325(9) -0.0042(7) 0.0092(7) 0.0115(7) 
C35 0.0300(8) 0.0356(9) 0.0293(8) -0.0033(7) 0.0028(7) 0.0085(7) 
C36 0.0336(8) 0.0218(7) 0.0210(7) -0.0018(6) 0.0068(6) 0.0051(6) 
C37 0.0431(9) 0.0215(7) 0.0179(7) -0.0023(6) 0.0082(6) 0.0050(7) 
C38 0.0157(6) 0.0331(8) 0.0172(7) -0.0046(6) 0.0035(5) 0.0077(6) 
C39 0.0157(6) 0.0325(8) 0.0177(7) -0.0064(6) 0.0029(5) 0.0055(6) 
O40 0.0205(5) 0.0410(6) 0.0223(5) -0.0025(5) 0.0091(4) 0.0115(5) 
N41 0.0211(6) 0.0342(7) 0.0171(6) -0.0026(5) 0.0087(5) 0.0101(5) 
S42 0.01834(17) 0.03068(19) 0.01536(17) -0.00414(13) 0.00569(12) 0.00795(14) 
O43 0.0234(5) 0.0342(6) 0.0172(5) -0.0062(4) 0.0063(4) 0.0076(4) 
O44 0.0229(5) 0.0375(6) 0.0196(5) -0.0019(4) 0.0061(4) 0.0136(5) 
C45 0.0183(7) 0.0279(7) 0.0188(7) -0.0025(6) 0.0054(5) 0.0074(6) 
C46 0.0221(7) 0.0327(8) 0.0214(7) -0.0043(6) 0.0073(6) 0.0125(6) 
C47 0.0243(7) 0.0306(8) 0.0225(7) -0.0087(6) 0.0049(6) 0.0118(6) 
C48 0.0214(7) 0.0276(7) 0.0230(7) -0.0036(6) 0.0056(6) 0.0103(6) 
N49 0.0192(6) 0.0313(7) 0.0292(7) -0.0107(5) 0.0048(5) 0.0096(5) 
C50 0.0192(7) 0.0343(8) 0.0266(8) -0.0107(6) 0.0015(6) 0.0099(6) 
C51 0.0170(7) 0.0320(8) 0.0269(8) -0.0122(6) 0.0007(6) 0.0101(6) 
C52 0.0194(7) 0.0362(8) 0.0237(7) -0.0105(6) 0.0015(6) 0.0129(6) 
C53 0.0234(7) 0.0363(9) 0.0266(8) -0.0090(7) 0.0013(6) 0.0125(7) 
O54 0.0277(6) 0.0315(6) 0.0319(6) -0.0121(5) 0.0033(5) 0.0095(5) 
C55 0.0259(8) 0.0362(9) 0.0348(9) -0.0155(7) 0.0064(7) 0.0120(7) 
C56 0.0230(7) 0.0351(9) 0.0286(8) -0.0120(7) 0.0073(6) 0.0087(6) 
C57 0.0216(7) 0.0300(8) 0.0220(7) -0.0048(6) 0.0085(6) 0.0117(6) 
C58 0.0238(7) 0.0265(7) 0.0177(7) -0.0033(6) 0.0063(5) 0.0098(6) 
N59 0.0228(6) 0.0407(8) 0.0301(7) -0.0122(6) 0.0088(5) 0.0107(6) 
O60 0.0199(5) 0.0460(7) 0.0359(6) -0.0135(5) 0.0091(5) 0.0091(5) 
O61 0.0276(6) 0.0730(10) 0.0507(8) -0.0426(8) 0.0077(6) 0.0123(6) 
C62 0.0246(7) 0.0489(10) 0.0183(7) -0.0032(6) 0.0036(6) 0.0240(7) 
C63 0.0362(8) 0.0440(9) 0.0201(7) -0.0010(6) 0.0033(6) 0.0300(8) 
C64 0.037(2) 0.027(2) 0.0357(16) 0.0036(15) 0.008(2) 0.0150(17) 
C65 0.025(3) 0.027(3) 0.026(2) 0.001(2) 0.006(2) 0.014(2) 
C66 0.042(2) 0.0243(15) 0.0262(14) 0.0031(11) 0.0116(18) 0.0126(18) 
C67 0.022(3) 0.027(3) 0.018(2) -0.0035(18) 0.007(2) 0.014(2) 
C68 0.064(2) 0.0326(15) 0.0295(15) 0.0053(11) 0.0158(17) 0.0183(19) 
C69 0.0124(19) 0.030(2) 0.0198(19) 0.0017(15) 0.0031(17) 0.0076(19) 
C70 0.0173(18) 0.033(2) 0.0213(18) -0.0002(16) 0.0008(15) 0.0106(16) 
C71 0.054(2) 0.0386(15) 0.0261(14) 0.0058(11) 0.0145(13) 0.0071(15) 
C72 0.0202(14) 0.0263(15) 0.0171(14) 0.0019(11) 0.0037(11) 0.0104(12) 
C73 0.0317(12) 0.0419(14) 0.0215(11) -0.0011(10) 0.0086(9) 0.0049(10) 
C74 0.0187(14) 0.0236(15) 0.0179(14) 0.0002(12) 0.0045(11) 0.0134(12) 
C75 0.0295(14) 0.0504(18) 0.0196(12) -0.0036(13) 0.0098(10) -0.0021(13) 
C76 0.0251(19) 0.029(2) 0.0208(19) 0.0062(15) 0.0059(15) 0.0102(16) 
C77 0.0247(12) 0.0381(14) 0.0275(12) -0.0006(10) 0.0033(9) 0.0103(10) 
C78 0.0384(15) 0.057(2) 0.0222(13) -0.0029(15) 0.0077(11) 0.0097(16) 
C79 0.025(2) 0.024(2) 0.0179(19) -0.0028(18) 0.0020(15) 0.0120(18) 
C80 0.0308(15) 0.045(2) 0.0226(14) -0.0039(15) 0.0097(11) 0.0018(15) 
C81 0.0246(15) 0.031(2) 0.0218(16) -0.0070(16) -0.0023(13) 0.0211(16) 
C82 0.0348(15) 0.063(2) 0.0267(14) -0.0029(17) 0.0088(11) 0.0107(17) 
C83 0.0256(15) 0.0292(19) 0.0219(15) -0.0060(15) -0.0016(12) 0.0222(15) 
N84 0.0629(14) 0.0514(13) 0.126(2) -0.0008(14) 0.0254(15) 0.0214(11) 
C85 0.0536(14) 0.0426(12) 0.096(2) 0.0189(13) 0.0343(15) 0.0212(11) 
C86 0.090(2) 0.0668(18) 0.092(2) 0.0408(17) 0.0239(18) 0.0297(16) 

_refine_ls_extinction_method 
    'None'
_oxford_refine_ls_scale 4.73(5) 
loop_
 _geom_bond_atom_site_label_1
 _geom_bond_site_symmetry_1
 _geom_bond_atom_site_label_2
 _geom_bond_site_symmetry_2
 _geom_bond_distance
 _geom_bond_publ_flag
Cl1 . C3 . 1.760(5)    yes
Cl2 . C4 . 1.728(6)    yes
C3 . C5 . 1.371(7)    yes
C3 . C82 . 1.388(5)    yes
C4 . C6 . 1.367(7)    yes
C4 . C83 . 1.394(8)    yes
C5 . C7 . 1.388(6)    yes
C5 . H51 . 0.933    no
C6 . C8 . 1.391(7)    yes
C6 . H61 . 0.921    no
C7 . C9 . 1.422(4)    yes
C7 . H71 . 0.919    no
C8 . C10 . 1.311(8)    yes
C8 . H81 . 0.920    no
C9 . C12 . 1.456(6)    yes
C9 . C80 . 1.429(6)    yes
C10 . C11 . 1.480(8)    yes
C10 . C81 . 1.345(8)    yes
C11 . C14 . 1.374(6)    yes
C11 . C74 . 1.542(6)    yes
C12 . C13 . 1.307(5)    yes
C12 . C75 . 1.495(4)    yes
C13 . C15 . 1.522(5)    yes
C13 . C68 . 1.521(5)    yes
C14 . C16 . 1.522(6)    yes
C14 . C69 . 1.509(6)    yes
C15 . N17 . 1.480(5)    yes
C15 . H151 . 0.978    no
C15 . H152 . 0.964    no
C16 . N18 . 1.473(7)    yes
C16 . H161 . 0.982    no
C16 . H162 . 0.964    no
N17 . C19 . 1.447(9)    yes
N17 . C66 . 1.463(6)    yes
N18 . C20 . 1.487(14)    yes
N18 . C67 . 1.467(10)    yes
C19 . C21 . 1.519(7)    yes
C19 . H191 . 0.965    no
C19 . H192 . 0.965    no
C20 . C22 . 1.488(14)    yes
C20 . H201 . 0.970    no
C20 . H202 . 0.967    no
C21 . N23 . 1.461(12)    yes
C21 . H211 . 0.980    no
C21 . H212 . 0.963    no
C22 . N24 . 1.46(2)    yes
C22 . H221 . 0.950    no
C22 . H222 . 0.950    no
N23 . C25 . 1.418(8)    yes
N23 . C64 . 1.479(9)    yes
N24 . C25 . 1.309(17)    yes
N24 . C65 . 1.434(18)    yes
C25 . C26 . 1.405(2)    yes
C25 . C63 . 1.414(2)    yes
C25 . C26 . 1.405(2)    yes
C25 . C63 . 1.414(2)    yes
C26 . C27 . 1.379(2)    yes
C26 . H261 . 0.939    no
C27 . O28 . 1.3775(19)    yes
C27 . C38 . 1.4041(19)    yes
O28 . C29 . 1.3982(17)    yes
C29 . C30 . 1.390(2)    yes
C29 . C37 . 1.376(3)    yes
C30 . N31 . 1.3454(19)    yes
C30 . H301 . 0.927    no
N31 . C32 . 1.333(2)    yes
C32 . N33 . 1.3733(19)    yes
C32 . C36 . 1.415(2)    yes
N33 . C34 . 1.371(2)    yes
N33 . H331 . 0.870(15)    no
C34 . C35 . 1.361(2)    yes
C34 . H341 . 0.926    no
C35 . C36 . 1.425(2)    yes
C35 . H351 . 0.937    no
C36 . C37 . 1.394(2)    yes
C37 . H371 . 0.940    no
C38 . C39 . 1.477(2)    yes
C38 . C62 . 1.396(2)    yes
C39 . O40 . 1.2227(18)    yes
C39 . N41 . 1.394(2)    yes
N41 . S42 . 1.6635(13)    yes
N41 . H411 . 0.854(15)    no
S42 . O43 . 1.4254(10)    yes
S42 . O44 . 1.4303(11)    yes
S42 . C45 . 1.7496(15)    yes
C45 . C46 . 1.406(2)    yes
C45 . C58 . 1.3743(19)    yes
C46 . C47 . 1.362(2)    yes
C46 . H461 . 0.935    no
C47 . C48 . 1.428(2)    yes
C47 . H471 . 0.932    no
C48 . N49 . 1.3422(19)    yes
C48 . C57 . 1.431(2)    yes
N49 . C50 . 1.4603(18)    yes
N49 . H491 . 0.856(15)    no
C50 . C51 . 1.525(2)    yes
C50 . H501 . 0.968    no
C50 . H502 . 0.971    no
C51 . C52 . 1.529(2)    yes
C51 . C56 . 1.5308(19)    yes
C51 . H511 . 0.997    no
C52 . C53 . 1.518(2)    yes
C52 . H522 . 0.966    no
C52 . H521 . 0.992    no
C53 . O54 . 1.4269(18)    yes
C53 . H532 . 0.964    no
C53 . H531 . 0.963    no
O54 . C55 . 1.428(2)    yes
C55 . C56 . 1.511(3)    yes
C55 . H551 . 0.977    no
C55 . H552 . 0.971    no
C56 . H562 . 0.988    no
C56 . H561 . 0.984    no
C57 . C58 . 1.393(2)    yes
C57 . N59 . 1.4501(18)    yes
C58 . H581 . 0.927    no
N59 . O60 . 1.2380(17)    yes
N59 . O61 . 1.2313(18)    yes
C62 . C63 . 1.369(2)    yes
C62 . H621 . 0.944    no
C63 . H631 . 0.940    no
C64 . C66 . 1.518(5)    yes
C64 . H642 . 0.977    no
C64 . H641 . 0.965    no
C65 . C67 . 1.497(9)    yes
C65 . H652 . 0.982    no
C65 . H651 . 0.972    no
C66 . H661 . 0.964    no
C66 . H662 . 0.973    no
C67 . H672 . 0.977    no
C67 . H671 . 0.960    no
C68 . C71 . 1.533(4)    yes
C68 . H681 . 0.960    no
C68 . H682 . 0.985    no
C69 . C70 . 1.520(6)    yes
C69 . H691 . 0.977    no
C69 . H692 . 0.980    no
C70 . C72 . 1.519(5)    yes
C70 . H701 . 0.981    no
C70 . H702 . 0.981    no
C71 . C73 . 1.524(4)    yes
C71 . H711 . 0.967    no
C71 . H712 . 0.939    no
C72 . C74 . 1.526(5)    yes
C72 . C76 . 1.514(4)    yes
C72 . C79 . 1.534(5)    yes
C73 . C75 . 1.538(3)    yes
C73 . C77 . 1.519(3)    yes
C73 . C78 . 1.529(3)    yes
C74 . H742 . 0.972    no
C74 . H741 . 0.956    no
C75 . H751 . 0.957    no
C75 . H752 . 0.964    no
C76 . H761 . 0.978    no
C76 . H763 . 0.966    no
C76 . H762 . 0.977    no
C77 . H773 . 0.937    no
C77 . H772 . 0.941    no
C77 . H771 . 0.945    no
C78 . H781 . 0.971    no
C78 . H783 . 0.987    no
C78 . H782 . 0.975    no
C79 . H791 . 0.969    no
C79 . H793 . 0.971    no
C79 . H792 . 0.951    no
C80 . C82 . 1.402(5)    yes
C80 . H801 . 0.940    no
C81 . C83 . 1.409(7)    yes
C81 . H811 . 0.927    no
C82 . H821 . 0.952    no
C83 . H831 . 0.956    no
N84 . C85 . 1.137(4)    yes
C85 . C86 . 1.445(5)    yes
C86 . H862 . 0.968    no
C86 . H863 . 0.964    no
C86 . H861 . 0.959    no
loop_
 _geom_angle_atom_site_label_1
 _geom_angle_site_symmetry_1
 _geom_angle_atom_site_label_2
 _geom_angle_site_symmetry_2
 _geom_angle_atom_site_label_3
 _geom_angle_site_symmetry_3
 _geom_angle
 _geom_angle_publ_flag
Cl1 . C3 . C5 . 118.9(3)    yes
Cl1 . C3 . C82 . 119.4(4)    yes
C5 . C3 . C82 . 121.8(4)    yes
Cl2 . C4 . C6 . 121.4(5)    yes
Cl2 . C4 . C83 . 117.0(5)    yes
C6 . C4 . C83 . 121.5(5)    yes
C3 . C5 . C7 . 118.9(4)    yes
C3 . C5 . H51 . 121.0    no
C7 . C5 . H51 . 120.1    no
C4 . C6 . C8 . 118.5(5)    yes
C4 . C6 . H61 . 119.4    no
C8 . C6 . H61 . 122.1    no
C5 . C7 . C9 . 124.6(5)    yes
C5 . C7 . H71 . 117.3    no
C9 . C7 . H71 . 118.0    no
C6 . C8 . C10 . 120.3(5)    yes
C6 . C8 . H81 . 118.9    no
C10 . C8 . H81 . 120.8    no
C7 . C9 . C12 . 126.3(4)    yes
C7 . C9 . C80 . 112.4(4)    yes
C12 . C9 . C80 . 121.3(3)    yes
C8 . C10 . C11 . 122.4(5)    yes
C8 . C10 . C81 . 123.2(6)    yes
C11 . C10 . C81 . 114.3(5)    yes
C10 . C11 . C14 . 125.0(6)    yes
C10 . C11 . C74 . 119.5(5)    yes
C14 . C11 . C74 . 115.4(5)    yes
C9 . C12 . C13 . 119.1(3)    yes
C9 . C12 . C75 . 115.0(3)    yes
C13 . C12 . C75 . 125.8(4)    yes
C12 . C13 . C15 . 125.5(3)    yes
C12 . C13 . C68 . 120.6(3)    yes
C15 . C13 . C68 . 113.7(4)    yes
C11 . C14 . C16 . 120.9(5)    yes
C11 . C14 . C69 . 126.9(5)    yes
C16 . C14 . C69 . 112.3(4)    yes
C13 . C15 . N17 . 111.8(3)    yes
C13 . C15 . H151 . 110.5    no
N17 . C15 . H151 . 109.0    no
C13 . C15 . H152 . 108.2    no
N17 . C15 . H152 . 108.6    no
H151 . C15 . H152 . 108.6    no
C14 . C16 . N18 . 112.5(6)    yes
C14 . C16 . H161 . 107.5    no
N18 . C16 . H161 . 110.7    no
C14 . C16 . H162 . 106.5    no
N18 . C16 . H162 . 109.9    no
H161 . C16 . H162 . 109.6    no
C15 . N17 . C19 . 109.4(3)    yes
C15 . N17 . C66 . 108.0(3)    yes
C19 . N17 . C66 . 108.4(4)    yes
C16 . N18 . C20 . 110.5(5)    yes
C16 . N18 . C67 . 108.2(6)    yes
C20 . N18 . C67 . 109.1(8)    yes
N17 . C19 . C21 . 112.6(5)    yes
N17 . C19 . H191 . 109.2    no
C21 . C19 . H191 . 111.0    no
N17 . C19 . H192 . 108.1    no
C21 . C19 . H192 . 106.8    no
H191 . C19 . H192 . 109.0    no
N18 . C20 . C22 . 109.5(9)    yes
N18 . C20 . H201 . 109.1    no
C22 . C20 . H201 . 106.2    no
N18 . C20 . H202 . 109.5    no
C22 . C20 . H202 . 113.2    no
H201 . C20 . H202 . 109.2    no
C19 . C21 . N23 . 110.4(6)    yes
C19 . C21 . H211 . 107.6    no
N23 . C21 . H211 . 111.6    no
C19 . C21 . H212 . 110.3    no
N23 . C21 . H212 . 107.1    no
H211 . C21 . H212 . 109.9    no
C20 . C22 . N24 . 109.7(11)    yes
C20 . C22 . H221 . 110.3    no
N24 . C22 . H221 . 109.7    no
C20 . C22 . H222 . 109.1    no
N24 . C22 . H222 . 108.6    no
H221 . C22 . H222 . 109.5    no
C21 . N23 . C25 . 121.3(6)    yes
C21 . N23 . C64 . 111.7(7)    yes
C25 . N23 . C64 . 122.3(6)    yes
C22 . N24 . C25 . 124.2(13)    yes
C22 . N24 . C65 . 109.9(13)    yes
C25 . N24 . C65 . 121.6(11)    yes
N24 . C25 . C26 . 122.8(7)    yes
N24 . C25 . C63 . 119.9(7)    yes
C26 . C25 . C63 . 117.16(14)    yes
N23 . C25 . C26 . 120.4(4)    yes
N23 . C25 . C63 . 122.1(4)    yes
C26 . C25 . C63 . 117.16(14)    yes
C25 . C26 . C27 . 121.35(13)    yes
C25 . C26 . H261 . 119.5    no
C27 . C26 . H261 . 119.1    no
C26 . C27 . O28 . 122.23(13)    yes
C26 . C27 . C38 . 121.71(14)    yes
O28 . C27 . C38 . 116.06(13)    yes
C27 . O28 . C29 . 118.83(12)    yes
O28 . C29 . C30 . 118.51(16)    yes
O28 . C29 . C37 . 119.13(15)    yes
C30 . C29 . C37 . 122.27(14)    yes
C29 . C30 . N31 . 122.69(16)    yes
C29 . C30 . H301 . 119.3    no
N31 . C30 . H301 . 118.0    no
C30 . N31 . C32 . 114.71(14)    yes
N31 . C32 . N33 . 125.39(14)    yes
N31 . C32 . C36 . 126.66(13)    yes
N33 . C32 . C36 . 107.94(14)    yes
C32 . N33 . C34 . 108.02(13)    yes
C32 . N33 . H331 . 125.7(10)    no
C34 . N33 . H331 . 126.3(10)    no
N33 . C34 . C35 . 110.77(14)    yes
N33 . C34 . H341 . 124.4    no
C35 . C34 . H341 . 124.9    no
C34 . C35 . C36 . 106.56(15)    yes
C34 . C35 . H351 . 125.3    no
C36 . C35 . H351 . 128.2    no
C35 . C36 . C32 . 106.70(13)    yes
C35 . C36 . C37 . 136.16(16)    yes
C32 . C36 . C37 . 117.09(15)    yes
C36 . C37 . C29 . 116.54(15)    yes
C36 . C37 . H371 . 122.5    no
C29 . C37 . H371 . 120.9    no
C27 . C38 . C39 . 127.24(14)    yes
C27 . C38 . C62 . 116.12(14)    yes
C39 . C38 . C62 . 116.60(13)    yes
C38 . C39 . O40 . 122.23(15)    yes
C38 . C39 . N41 . 117.60(12)    yes
O40 . C39 . N41 . 120.01(14)    yes
C39 . N41 . S42 . 121.93(10)    yes
C39 . N41 . H411 . 120.0(10)    no
S42 . N41 . H411 . 115.3(10)    no
N41 . S42 . O43 . 109.47(7)    yes
N41 . S42 . O44 . 103.95(6)    yes
O43 . S42 . O44 . 119.45(7)    yes
N41 . S42 . C45 . 104.36(7)    yes
O43 . S42 . C45 . 109.30(6)    yes
O44 . S42 . C45 . 109.20(7)    yes
S42 . C45 . C46 . 119.14(11)    yes
S42 . C45 . C58 . 120.63(11)    yes
C46 . C45 . C58 . 120.20(13)    yes
C45 . C46 . C47 . 120.08(13)    yes
C45 . C46 . H461 . 120.6    no
C47 . C46 . H461 . 119.3    no
C46 . C47 . C48 . 122.64(13)    yes
C46 . C47 . H471 . 118.2    no
C48 . C47 . H471 . 119.1    no
C47 . C48 . N49 . 120.36(13)    yes
C47 . C48 . C57 . 115.12(13)    yes
N49 . C48 . C57 . 124.51(13)    yes
C48 . N49 . C50 . 123.61(12)    yes
C48 . N49 . H491 . 118.7(10)    no
C50 . N49 . H491 . 117.4(10)    no
N49 . C50 . C51 . 113.67(13)    yes
N49 . C50 . H501 . 108.3    no
C51 . C50 . H501 . 108.0    no
N49 . C50 . H502 . 107.1    no
C51 . C50 . H502 . 109.7    no
H501 . C50 . H502 . 110.0    no
C50 . C51 . C52 . 112.15(12)    yes
C50 . C51 . C56 . 110.98(14)    yes
C52 . C51 . C56 . 108.79(12)    yes
C50 . C51 . H511 . 108.5    no
C52 . C51 . H511 . 108.1    no
C56 . C51 . H511 . 108.2    no
C51 . C52 . C53 . 111.28(12)    yes
C51 . C52 . H522 . 108.7    no
C53 . C52 . H522 . 107.5    no
C51 . C52 . H521 . 109.6    no
C53 . C52 . H521 . 110.2    no
H522 . C52 . H521 . 109.5    no
C52 . C53 . O54 . 112.15(14)    yes
C52 . C53 . H532 . 109.5    no
O54 . C53 . H532 . 107.7    no
C52 . C53 . H531 . 109.5    no
O54 . C53 . H531 . 109.2    no
H532 . C53 . H531 . 108.7    no
C53 . O54 . C55 . 111.90(12)    yes
O54 . C55 . C56 . 111.98(13)    yes
O54 . C55 . H551 . 108.1    no
C56 . C55 . H551 . 107.4    no
O54 . C55 . H552 . 110.4    no
C56 . C55 . H552 . 109.2    no
H551 . C55 . H552 . 109.7    no
C51 . C56 . C55 . 110.94(14)    yes
C51 . C56 . H562 . 107.9    no
C55 . C56 . H562 . 107.5    no
C51 . C56 . H561 . 110.4    no
C55 . C56 . H561 . 111.2    no
H562 . C56 . H561 . 108.7    no
C48 . C57 . C58 . 122.14(13)    yes
C48 . C57 . N59 . 121.81(13)    yes
C58 . C57 . N59 . 116.03(13)    yes
C57 . C58 . C45 . 119.79(13)    yes
C57 . C58 . H581 . 120.3    no
C45 . C58 . H581 . 119.9    no
C57 . N59 . O60 . 119.08(12)    yes
C57 . N59 . O61 . 118.68(13)    yes
O60 . N59 . O61 . 122.23(13)    yes
C38 . C62 . C63 . 123.31(13)    yes
C38 . C62 . H621 . 117.5    no
C63 . C62 . H621 . 119.2    no
C25 . C63 . C62 . 120.21(15)    yes
C25 . C63 . H631 . 119.8    no
C62 . C63 . H631 . 120.0    no
N23 . C64 . C66 . 110.9(4)    yes
N23 . C64 . H642 . 113.6    no
C66 . C64 . H642 . 109.0    no
N23 . C64 . H641 . 106.0    no
C66 . C64 . H641 . 106.7    no
H642 . C64 . H641 . 110.4    no
N24 . C65 . C67 . 110.1(7)    yes
N24 . C65 . H652 . 107.9    no
C67 . C65 . H652 . 109.5    no
N24 . C65 . H651 . 112.2    no
C67 . C65 . H651 . 107.6    no
H652 . C65 . H651 . 109.6    no
C64 . C66 . N17 . 112.7(4)    yes
C64 . C66 . H661 . 109.6    no
N17 . C66 . H661 . 109.1    no
C64 . C66 . H662 . 108.9    no
N17 . C66 . H662 . 107.5    no
H661 . C66 . H662 . 109.0    no
C65 . C67 . N18 . 112.2(6)    yes
C65 . C67 . H672 . 109.4    no
N18 . C67 . H672 . 107.9    no
C65 . C67 . H671 . 111.1    no
N18 . C67 . H671 . 107.2    no
H672 . C67 . H671 . 108.9    no
C13 . C68 . C71 . 112.8(3)    yes
C13 . C68 . H681 . 109.9    no
C71 . C68 . H681 . 108.8    no
C13 . C68 . H682 . 106.9    no
C71 . C68 . H682 . 107.5    no
H681 . C68 . H682 . 111.0    no
C14 . C69 . C70 . 111.4(4)    yes
C14 . C69 . H691 . 107.4    no
C70 . C69 . H691 . 111.0    no
C14 . C69 . H692 . 109.0    no
C70 . C69 . H692 . 107.7    no
H691 . C69 . H692 . 110.2    no
C69 . C70 . C72 . 113.2(3)    yes
C69 . C70 . H701 . 107.5    no
C72 . C70 . H701 . 107.1    no
C69 . C70 . H702 . 111.0    no
C72 . C70 . H702 . 107.5    no
H701 . C70 . H702 . 110.4    no
C68 . C71 . C73 . 112.1(2)    yes
C68 . C71 . H711 . 110.8    no
C73 . C71 . H711 . 109.5    no
C68 . C71 . H712 . 107.3    no
C73 . C71 . H712 . 109.3    no
H711 . C71 . H712 . 107.8    no
C70 . C72 . C74 . 107.3(2)    yes
C70 . C72 . C76 . 109.88(10)    yes
C74 . C72 . C76 . 109.81(10)    yes
C70 . C72 . C79 . 109.90(10)    yes
C74 . C72 . C79 . 110.02(10)    yes
C76 . C72 . C79 . 109.89(10)    yes
C71 . C73 . C75 . 107.49(17)    yes
C71 . C73 . C77 . 109.96(9)    yes
C75 . C73 . C77 . 109.87(9)    yes
C71 . C73 . C78 . 109.84(9)    yes
C75 . C73 . C78 . 109.93(9)    yes
C77 . C73 . C78 . 109.72(9)    yes
C11 . C74 . C72 . 117.8(3)    yes
C11 . C74 . H742 . 105.7    no
C72 . C74 . H742 . 104.3    no
C11 . C74 . H741 . 112.7    no
C72 . C74 . H741 . 109.2    no
H742 . C74 . H741 . 106.2    no
C73 . C75 . C12 . 112.5(3)    yes
C73 . C75 . H751 . 110.2    no
C12 . C75 . H751 . 111.2    no
C73 . C75 . H752 . 109.1    no
C12 . C75 . H752 . 105.3    no
H751 . C75 . H752 . 108.3    no
C72 . C76 . H761 . 111.0    no
C72 . C76 . H763 . 109.3    no
H761 . C76 . H763 . 108.7    no
C72 . C76 . H762 . 110.6    no
H761 . C76 . H762 . 108.9    no
H763 . C76 . H762 . 108.3    no
C73 . C77 . H773 . 109.8    no
C73 . C77 . H772 . 110.5    no
H773 . C77 . H772 . 109.1    no
C73 . C77 . H771 . 110.1    no
H773 . C77 . H771 . 109.4    no
H772 . C77 . H771 . 107.9    no
C73 . C78 . H781 . 108.1    no
C73 . C78 . H783 . 110.2    no
H781 . C78 . H783 . 107.8    no
C73 . C78 . H782 . 111.0    no
H781 . C78 . H782 . 107.7    no
H783 . C78 . H782 . 112.0    no
C72 . C79 . H791 . 110.8    no
C72 . C79 . H793 . 108.9    no
H791 . C79 . H793 . 109.3    no
C72 . C79 . H792 . 110.6    no
H791 . C79 . H792 . 107.1    no
H793 . C79 . H792 . 110.1    no
C9 . C80 . C82 . 124.6(3)    yes
C9 . C80 . H801 . 118.0    no
C82 . C80 . H801 . 117.4    no
C10 . C81 . C83 . 119.5(6)    yes
C10 . C81 . H811 . 120.1    no
C83 . C81 . H811 . 120.3    no
C80 . C82 . C3 . 117.6(4)    yes
C80 . C82 . H821 . 120.4    no
C3 . C82 . H821 . 121.9    no
C81 . C83 . C4 . 116.9(5)    yes
C81 . C83 . H831 . 121.7    no
C4 . C83 . H831 . 121.4    no
N84 . C85 . C86 . 179.5(3)    yes
C85 . C86 . H862 . 109.6    no
C85 . C86 . H863 . 110.6    no
H862 . C86 . H863 . 108.4    no
C85 . C86 . H861 . 109.9    no
H862 . C86 . H861 . 108.9    no
H863 . C86 . H861 . 109.4    no
loop_
 _geom_hbond_atom_site_label_D
 _geom_hbond_site_symmetry_D
 _geom_hbond_atom_site_label_H
 _geom_hbond_site_symmetry_H
 _geom_hbond_atom_site_label_A
 _geom_hbond_site_symmetry_A
 _geom_hbond_angle_DHA
 _geom_hbond_distance_DH
 _geom_hbond_distance_HA
 _geom_hbond_distance_DA
 _geom_hbond_publ_flag
C37 . H371 . O54 1_445 130 0.94 2.34 3.031(6)    yes
N33 . H331 . N31 2_567 171.8(14) 0.870 2.022 2.886(6)    yes
C50 . H501 . O40 2_666 122 0.97 2.57 3.190(6)    yes
N49 . H491 . O40 2_666 137.0(13) 0.856 2.241 2.926(6)    yes
N49 . H491 . O60 . 129.2(13) 0.856 2.020 2.646(6)    yes
N41 . H411 . O28 . 129.7(13) 0.854 2.078 2.705(6)    yes
N41 . H411 . O44 2_566 144.3(14) 0.854 2.358 3.092(6)    yes
C15 . H152 . C8 . 127 0.96 2.11 2.798(6)    yes
C16 . H161 . C34 1_545 169 0.98 2.52 3.489(6)    yes
C64 . H641 . O43 2_556 123 0.97 2.43 3.065(6)    yes
C65 . H641 . O43 2_556 126 1.06 2.43 3.167(6)    yes
C65 . H652 . C77 2_557 134 0.98 2.54 3.297(6)    yes
C65 . H651 . O43 2_556 123 0.97 2.53 3.167(6)    yes
C70 . H702 . C77 . 143 0.98 1.25 2.111(6)    yes
C76 . H712 . C68 . 130 0.76 2.02 2.578(6)    yes
C76 . H712 . C69 . 132 0.76 2.42 2.975(6)    yes
C76 . H712 . C70 . 162 0.76 1.75 2.483(6)    yes
C76 . H712 . C71 . 170 0.76 0.94 1.690(6)    yes
C76 . H712 . C72 . 137 0.76 0.87 1.514(6)    yes
C76 . H712 . C73 . 144 0.76 2.04 2.688(6)    yes
C76 . H761 . O61 1_446 123 0.98 2.41 3.055(6)    yes
C77 . H772 . C65 2_557 131 0.94 2.60 3.297(6)    yes
C8 . H81 . C76 2_447 154 0.92 2.47 3.324(6)    yes


_iucr_refine_instructions_details
;
#
# Punched on 28/05/24 at 10:22:14
#
#LIST     12                                                                    
BLOCK 
CONT SCALE 
CONT CL   (     1 ,X'S,U'S)  UNTIL C    (    37 ) 
CONT H    (   331 ,X'S,U[ISO]) 
CONT C    (    38 ,X'S,U'S)  UNTIL C    (    56 ) 
CONT H    (   491 ,X'S,U[ISO]) 
CONT C    (    57 ,X'S,U'S)  UNTIL C    (    58 ) 
CONT N    (    59 ,X'S,U'S)  UNTIL O    (    61 ) 
CONT H    (   411 ,X'S,U[ISO]) 
CONT C    (    62 ,X'S,U'S)  UNTIL C    (    63 ) 
CONT C    (    64 ,X'S,U'S)  UNTIL C    (    86 ) 
EQUIVALENCE PART(1001, OCC) 
CONTINUE    PART(1002, OCC) 
WEIGHT -1   PART(1002, OCC) 
RIDE C   (   5,X'S) H   (  51,X'S) 
RIDE C   (   6,X'S) H   (  61,X'S) 
RIDE C   (   7,X'S) H   (  71,X'S) 
RIDE C   (   8,X'S) H   (  81,X'S) 
RIDE C   (  15,X'S) H   ( 151,X'S) H   ( 152,X'S) 
RIDE C   (  16,X'S) H   ( 161,X'S) H   ( 162,X'S) 
RIDE C   (  19,X'S) H   ( 191,X'S) H   ( 192,X'S) 
RIDE C   (  20,X'S) H   ( 201,X'S) H   ( 202,X'S) 
RIDE C   (  21,X'S) H   ( 211,X'S) H   ( 212,X'S) 
RIDE C   (  22,X'S) H   ( 221,X'S) H   ( 222,X'S) 
RIDE C   (  26,X'S) H   ( 261,X'S) 
RIDE C   (  30,X'S) H   ( 301,X'S) 
RIDE C   (  34,X'S) H   ( 341,X'S) 
RIDE C   (  35,X'S) H   ( 351,X'S) 
RIDE C   (  37,X'S) H   ( 371,X'S) 
RIDE C   (  46,X'S) H   ( 461,X'S) 
RIDE C   (  47,X'S) H   ( 471,X'S) 
RIDE C   (  50,X'S) H   ( 501,X'S) H   ( 502,X'S) 
RIDE C   (  51,X'S) H   ( 511,X'S) 
RIDE C   (  52,X'S) H   ( 522,X'S) H   ( 521,X'S) 
RIDE C   (  53,X'S) H   ( 532,X'S) H   ( 531,X'S) 
RIDE C   (  55,X'S) H   ( 551,X'S) H   ( 552,X'S) 
RIDE C   (  56,X'S) H   ( 562,X'S) H   ( 561,X'S) 
RIDE C   (  58,X'S) H   ( 581,X'S) 
RIDE C   (  62,X'S) H   ( 621,X'S) 
RIDE C   (  63,X'S) H   ( 631,X'S) 
RIDE C   (  64,X'S) H   ( 642,X'S) H   ( 641,X'S) 
RIDE C   (  65,X'S) H   ( 652,X'S) H   ( 651,X'S) 
RIDE C   (  66,X'S) H   ( 661,X'S) H   ( 662,X'S) 
RIDE C   (  67,X'S) H   ( 672,X'S) H   ( 671,X'S) 
RIDE C   (  68,X'S) H   ( 681,X'S) H   ( 682,X'S) 
RIDE C   (  69,X'S) H   ( 691,X'S) H   ( 692,X'S) 
RIDE C   (  70,X'S) H   ( 701,X'S) H   ( 702,X'S) 
RIDE C   (  71,X'S) H   ( 711,X'S) H   ( 712,X'S) 
RIDE C   (  74,X'S) H   ( 742,X'S) H   ( 741,X'S) 
RIDE C   (  75,X'S) H   ( 751,X'S) H   ( 752,X'S) 
RIDE C   (  76,X'S) H   ( 761,X'S) H   ( 763,X'S) H   ( 762,X'S) 
RIDE C   (  77,X'S) H   ( 773,X'S) H   ( 772,X'S) H   ( 771,X'S) 
RIDE C   (  78,X'S) H   ( 781,X'S) H   ( 783,X'S) H   ( 782,X'S) 
RIDE C   (  79,X'S) H   ( 791,X'S) H   ( 793,X'S) H   ( 792,X'S) 
RIDE C   (  80,X'S) H   ( 801,X'S) 
RIDE C   (  81,X'S) H   ( 811,X'S) 
RIDE C   (  82,X'S) H   ( 821,X'S) 
RIDE C   (  83,X'S) H   ( 831,X'S) 
RIDE C   (  86,X'S) H   ( 862,X'S) H   ( 863,X'S) H   ( 861,X'S) 
END                                                                             
#
# Punched on 28/05/24 at 10:22:14
#
#LIST     16                                                                    
NO 
REM   HREST   START (DO NOT REMOVE THIS LINE) 
REM NO H  NO #H U MULT   DIST 
REM C-H 
REM >4           1.5    .96 DISORDER 
REM 1      1     1.2    .93 C C-H (ACETYLENE) 
REM 1      2     1.2    .93 C-C(H)-C 
REM 1      3     1.2    .98 (C)3-C-H 
REM 2      1     1.2    .93 C=C-H(2) 
REM 2      2     1.2    .97 (C)2-C-(H)2 
REM 3      1     1.5    .96 C-C-(H)3 
REM N-H 
REM >4           1.5    .89 DISORDER 
REM 1      1     1.2    .86 N-N/H 
REM 1      2     1.2    .86 (C)2-N-H 
REM 1      3     1.2    .89 (C)3-N-H 
REM 2      1     1.2    .86 C-N-(H)2 
REM 2      2     1.2    .89 (C)2-N-(H)2 
REM 3      1     1.2    .89 C-H-(H)3 
REM O-H 
REM 1      1     1.5    .82 O-H 
REM 
REM DIST      ESD = 0.02 
REM VIB       ESD = 0.002 
REM ANGLE     ESD = 2.0 
REM 
REM TO ACTIVATE THE VIB RESTRAINTS, REMOVE LEADING REM 
REM            H1-N-R2 
DIST 0.86, 0.02 = 
CONT N ( 33) TO H(331) 
REST 0.033, 0.002 = H(331,U[ISO]) 
ANGLE 0.0, 2.0 = MEAN 
CONT H(331) TO N ( 33) TO C(32) 
CONT H(331) TO N ( 33) TO C(34) 
REM            H1-N-R2 
DIST 0.86, 0.02 = 
CONT N ( 41) TO H(411) 
REST 0.029, 0.002 = H(411,U[ISO]) 
ANGLE 0.0, 2.0 = MEAN 
CONT H(411) TO N ( 41) TO C(39) 
CONT H(411) TO N ( 41) TO S(42) 
REM            H1-N-R2 
DIST 0.86, 0.02 = 
CONT N ( 49) TO H(491) 
REST 0.033, 0.002 = H(491,U[ISO]) 
ANGLE 0.0, 2.0 = MEAN 
CONT H(491) TO N ( 49) TO C(48) 
CONT H(491) TO N ( 49) TO C(50) 
REM   HREST   END (DO NOT REMOVE THIS LINE) 
DISTANCE 1.470000 , 0.010000 =  N(17) TO  C(15) 
DISTANCE 1.510000 , 0.010000 =  C(15) TO  C(13) 
DISTANCE 1.330000 , 0.010000 = C(12) TO C(13) 
DISTANCE 1.510000 , 0.010000 =  C(12) TO  C(75) 
DISTANCE 1.510000 , 0.010000 =  C(75) TO  C(73) 
DISTANCE 1.510000 , 0.010000 =  C(73) TO  C(77) 
DISTANCE 1.510000 , 0.010000 =  C(73) TO  C(78) 
DISTANCE 1.510000 , 0.010000 =  C(73) TO  C(71) 
DISTANCE 1.510000 , 0.010000 =  C(71) TO  C(68) 
DISTANCE 1.510000 , 0.010000 =  C(68) TO  C(13) 
DISTANCE 1.490000 , 0.010000 =  C(12) TO  C(10) 
ANGLE 110 , 0.100000 = C(75) TO C(73) TO C(78) 
ANGLE 110 , 0.100000 = C(75) TO C(73) TO C(77) 
ANGLE 110 , 0.100000 = C(71) TO C(73) TO C(78) 
ANGLE 110 , 0.100000 = C(71) TO C(73) TO C(77) 
ANGLE 110 , 0.100000 = C(78) TO C(73) TO C(77) 
DISTANCE 1.470000 , 0.010000 =  N(18) TO  C(16) 
DISTANCE 1.510000 , 0.010000 =  C(16) TO  C(14) 
DISTANCE 1.330000 , 0.010000 = C(14) TO C(11) 
DISTANCE 1.510000 , 0.010000 =  C(11) TO  C(74) 
DISTANCE 1.510000 , 0.010000 =  C(74) TO  C(72) 
DISTANCE 1.510000 , 0.010000 =  C(72) TO  C(76) 
DISTANCE 1.510000 , 0.010000 =  C(72) TO  C(79) 
DISTANCE 1.510000 , 0.010000 =  C(72) TO  C(70) 
DISTANCE 1.510000 , 0.010000 =  C(70) TO  C(69) 
DISTANCE 1.510000 , 0.010000 =  C(69) TO  C(14) 
DISTANCE 1.490000 , 0.010000 =  C(11) TO  C(9) 
ANGLE 110 , 0.100000 = C(74) TO  C(72) TO C(76) 
ANGLE 110 , 0.100000 = C(74) TO C(72) TO C(79) 
ANGLE 110 , 0.100000 = C(70) TO C(72) TO C(79) 
ANGLE 110 , 0.100000 = C(70) TO C(72) TO C(76) 
ANGLE 110 , 0.100000 = C(76) TO C(72) TO C(79) 
DELU 0.0051 N(24) C(65) C(67) N(18) C(20) C(22) AND 
CONT N(23) C(64) C(66) N(17) C(19) C(21) 
SIMU 0.0051   N(24) C(65) C(67) N(18) C(20) C(22) AND 
CONT N(23) C(64) C(66) N(17) C(19) C(21) 
DELU 0.0051 C(16) C(14) C(69) C(70) C(72) C(76) C(79) C(74) C(11) AND 
CONT C(15) C(13) C(68) C(71) C(73) C(78) C(77) C(75) C(12) 
SIMU 0.0051   C(16) C(14) C(69) C(70) C(72) C(76) C(79) C(74) C(11) AND 
CONT C(15) C(13) C(68) C(71) C(73) C(78) C(77) C(75) C(12) 
DELU 0.0051 C(9) C(80) C(82) C(3) C(5) C(7) AND 
CONT C(10) C(81) C(83) C(4) C(6) C(8) 
SIMU 0.0051  C(9) C(80) C(82) C(3) C(5) C(7) AND 
CONT C(10) C(81) C(83) C(4) C(6) C(8) 
U(IJ)'S  0.0, 0.0010000 = C(11) TO C(14) 
U(IJ)'S  0.0, 0.0010000 = N(24) TO C(25) 
U(IJ)'S  0.0, 0.001000 = C(74) TO C(72) 
U(IJ)'S  0.0, 0.001000 = C(10) TO C(11) 
U(IJ)'S  0.0, 0.001000 = C(83) TO C(81) 
U(IJ)'S  0.0, 0.001000 = C(4) TO C(83) 
END                                                                             
;
# looking for ARCHIVE-HKL.CIF 
 
_iucr_refine_reflections_details 
; 
# An asterisk in column 34 indicates a format overflow 
# Data was input as F-squared 
   0   0   1 148717.   2341. 
   0   0  -1 149407.   2332. 
   0   0   1 151603.   2327. 
   0   0  -2 44820.2   804.6 
   0   0   2 45327.4   746.0 
   0   0   2 43985.5   792.9 
   0   0  -2 46509.6   821.1 
   0   0  -2 43339.9   737.5 
   0   0   2 44389.7   744.9 
   0   0   2 44178.3   839.5 
   0   0   3 80694.7  1388.6 
   0   0   3 79600.3  1309.5 
   0   0   3 79636.2  1461.3 
   0   0  -3 78643.3  1425.7 
   0   0   3 78897.7  1308.2 
   0   0  -3 81600.9  1405.8 
   0   0  -4 89263.3  1568.2 
   0   0  -4 86391.1  1670.9 
   0   0   4 85174.5  1434.7 
   0   0   4 86929.8  1547.5 
   0   0   4 85104.1  1434.2 
   0   0  -4 86705.2  1607.2 
   0   0  -5 28021.1   755.4 
   0   0   5 26939.7   561.8 
   0   0  -5 27719.7   795.4 
   0   0  -5 27691.1   714.8 
   0   0   5 29571.9   815.7 
   0   0  -5 28308.8   694.5 
   0   0   5 26954.4   560.8 
   0   0   5 29116.9   791.7 
   0   0   5 26377.9   669.5 
   0   0  -5 27682.2   738.5 
   0   0   5 28771.6   806.8 
   0   0   5 28333.8   784.2 
   0   0  -6 2731.25  256.20 
   0   0  -6 2728.52  235.90 
   0   0   6 2698.28  236.67 
   0   0   6 3055.24  140.29 
   0   0  -6 2546.03  207.45 
   0   0  -6 3244.14  211.85 
   0   0   6 3036.74  140.50 
   0   0   6 2572.90  202.15 
   0   0   6 2879.72  252.25 
   0   0   6 2779.58  196.13 
   0   0   6 2899.98  257.78 
   0   0  -6 3123.36  243.83 
   0   0   6 2793.41  211.87 
   0   0   6 2653.87  233.51 
   0   0  -6 2890.84  241.68 
   0   0  -6 3003.27  239.33 
   0   0  -7  392.59  113.56 
   0   0  -7  279.63  111.98 
   0   0   7  266.19  113.56 
   0   0  -7  236.82  117.22 
   0   0  -7  384.34  111.27 
   0   0   7  308.23  120.15 
   0   0   7  227.78   82.92 
   0   0   7  375.47  109.35 
   0   0  -7  230.22   76.69 
   0   0  -7  215.92   80.82 
   0   0   7  307.44   95.39 
   0   0   8  930.68  167.70 
   0   0  -8 1393.62  182.54 
   0   0  -8 1237.45  205.11 
   0   0   8 1421.46  167.74 
   0   0   8 1219.89  172.11 
   0   0   8 1071.89  189.04 
   0   0  -8 1148.75  188.55 
   0   0   8 1459.33  181.39 
   0   0  -8 1325.63  205.49 
   0   0   9 10288.4   519.9 
   0   0   9 10252.4   581.1 
   0   0   9 11322.1   542.4 
   0   0  -9 10576.4   553.6 
   0   0  -9 10142.5   594.0 
   0   0   9 10063.8   579.8 
   0   0  -9 10195.6   625.0 
   0   0  -9 10242.1   597.1 
   0   0 -10 106791.   2578. 
   0   0  10 112431.   2382. 
   0   0  10 112292.   2382. 
   0   0  10 107303.   2536. 
   0   0 -10 105726.   2567. 
   0   0 -10 103848.   2622. 
   0   0  10 108339.   2546. 
   0   0 -10 106449.   2426. 
   0   0  11 14442.1   443.6 
   0   0  11 16154.5   482.4 
   0   0  11 15567.9   491.1 
   0   0  11 15179.5   488.1 
   0   0 -11 13291.9   792.0 
   0   0 -11 14063.4   739.1 
   0   0 -11 13082.6   813.8 
   0   0  11 15211.9   471.8 
   0   0 -11 13672.4   798.0 
   0   0 -11 13579.7   793.8 
   0   0  11 14749.6   467.6 
   0   0  12 26247.6   697.6 
   0   0  12 27191.3   724.6 
   0   0  12 24998.8   628.7 
   0   0 -12 25735.5  1180.5 
   0   0 -12 27107.1  1084.9 
   0   0 -12 26547.3  1197.4 
   0   0 -12 25748.9  1188.0 
   0   0  12 25474.2   655.9 
   0   0 -12 26955.7  1248.9 
   0   0  12 26891.8   722.3 
   0   0  12 26597.4   698.4 
   0   0  12 26698.1   700.0 
   0   0 -13 12108.3   408.5 
   0   0  13 12411.7   417.2 
   0   0 -13 11925.3   405.9 
   0   0 -13 12545.9   826.2 
   0   0  13 12108.5   399.3 
   0   0 -13 12763.5   829.8 
   0   0 -13 12555.3   839.1 
   0   0 -13 12437.6   860.8 
   0   0  13 12457.4   445.9 
   0   0  13 12366.4   450.8 
   0   0  13 12492.6   447.4 
   0   0 -14 3086.63  414.73 
   0   0 -14 2957.84  185.44 
   0   0 -14 2484.85  373.50 
   0   0  14 3407.08  203.01 
   0   0  14 3016.26  217.68 
   0   0  14 3440.87  222.31 
   0   0  14 3475.23  223.32 
   0   0  14 3132.48  188.58 
   0   0 -14 3604.19  203.79 
   0   0 -14 2610.98  384.58 
   0   0  15 13355.8   408.7 
   0   0 -15 12469.9   819.7 
   0   0  15 12999.6   452.9 
   0   0 -15 11565.8   779.0 
   0   0  15 12756.3   407.9 
   0   0  15 13142.9   447.6 
   0   0 -15 11239.2   771.9 
   0   0  15 12934.4   444.9 
   0   0  16 14528.8   468.4 
   0   0  16 15200.5   421.6 
   0   0  16 15394.3   425.9 
   0   0  17 19367.6   443.7 
   0   0  17 17673.0   493.8 
   0   0 -18   -5.73   28.24 
   0   0  18  -29.30   43.95 
   0   1 -18  522.09   58.73 
   0  -1  18  597.32   71.70 
   0  -1  17 1044.31   87.64 
   0  -1  17  862.08   85.86 
   0  -1  17  889.27  101.11 
   0  -1  16 7103.15  303.15 
   0  -1  16 6861.04  278.64 
   0   1 -16 7105.68  584.00 
   0  -1  16 7457.59  274.74 
   0   1 -16 6965.69  577.01 
   0   1 -15 9136.63  671.04 
   0   1 -15 8200.41  639.38 
   0   1 -15 9161.36  709.59 
   0  -1  15 9154.25  349.39 
   0  -1  15 9247.71  371.68 
   0  -1  15 9993.20  344.54 
   0   1 -14 11287.0   770.3 
   0   1 -14 11548.6   781.6 
   0   1 -14 11833.0   822.5 
   0  -1  14 12004.5   421.8 
   0  -1  14 12813.7   441.0 
   0  -1  14 12055.6   440.7 
   0  -1  14 12427.4   436.6 
   0  -1  14 12635.5   408.7 
   0   1 -13 2048.31  345.69 
   0  -1  13 2794.40  194.45 
   0   1 -13 2352.28  361.80 
   0  -1  13 2758.37  189.39 
   0  -1  13 2623.11  173.11 
   0   1 -13 2226.82  343.45 
   0   1 -13 2616.69  372.84 
   0  -1  13 2729.44  201.44 
   0   1 -12 30633.2  1268.9 
   0   1 -12 30512.5  1266.8 
   0   1 -12 31578.9  1328.9 
   0  -1  12 30924.4   724.3 
   0  -1  12 31416.9   778.0 
   0  -1  12 31913.6   771.3 
   0  -1  12 31330.8   765.6 
   0  -1  12 31247.5   755.9 
   0   1 -12 32248.5  1350.6 
   0  -1  11 60866.8  1223.4 
   0   1 -11 63444.3  1700.8 
   0  -1  11 59903.4  1181.3 
   0  -1  11 62088.2  1264.5 
   0  -1  11 62781.2  1238.7 
   0  -1  11 61890.8  1242.4 
   0   1 -11 60728.3  1829.3 
   0  -1  11 63558.8  1240.7 
   0   1 -11 59866.5  1817.7 
   0   1 -11 61425.4  1889.9 
   0  -1  11 62690.8  1265.9 
   0   1 -10 5205.20  458.54 
   0   1 -10 4644.87  374.61 
   0   1 -10 4888.55  430.33 
   0   1 -10 4590.77  415.16 
   0  -1   9  182.76   87.58 
   0   1  -9  112.47   96.01 
   0   1  -9  151.07  107.99 
   0   1  -9  161.85   82.35 
   0   1  -9   32.86   80.58 
   0  -1   8 11143.9   512.5 
   0   1  -8 11414.8   518.3 
   0   1  -8 10051.2   540.2 
   0   1  -8 10975.2   538.2 
   0   1  -8 10972.0   561.7 
   0  -1   8 12119.8   524.6 
   0   1  -8 11464.2   591.4 
   0  -1   8 11920.8   521.7 
   0   1  -8 11313.0   570.1 
   0   1  -7 16287.6   585.5 
   0  -1   7 16207.8   582.4 
   0  -1   7 16608.7   588.1 
   0   1  -7 15487.3   607.2 
   0  -1   7 15281.3   579.6 
   0  -1   7 17130.0   648.6 
   0   1  -7 15975.8   652.9 
   0   1  -7 15434.9   628.8 
   0   1  -7 16285.7   511.2 
   0  -1   7 16086.4   630.9 
   0   1  -6 2885.56  236.40 
   0   1  -6 2951.96  213.50 
   0   1  -6 2752.35  238.54 
   0  -1   6 3249.16  246.84 
   0   1  -6 3033.26  162.37 
   0  -1   6 3236.43  222.37 
   0  -1   6 3309.56  246.00 
   0  -1   6 2682.23  226.48 
   0  -1   6 2661.70  212.34 
   0   1  -6 2749.83  182.59 
   0   1  -6 2903.86  229.27 
   0  -1   6 3238.60  223.51 
   0  -1   5  652.30  112.39 
   0  -1   5  792.26  113.55 
   0   1  -5  576.01   81.74 
   0  -1   5  904.16  117.87 
   0   1  -5  467.95   95.93 
   0   1  -5  825.31  114.58 
   0   1  -5  706.86   82.20 
   0  -1   5  776.17  117.58 
   0  -1   4 3886.25  212.02 
   0   1  -4 3795.96  205.68 
   0   1  -4 3386.83  176.70 
   0  -1   4 3616.95  211.08 
   0  -1   3 11425.9   346.1 
   0  -1   3 11941.0   357.1 
   0   1  -3 11142.9   301.8 
   0  -1   2 34294.7   675.3 
   0   1  -2 35960.8   635.7 
   0  -1   1 33207.9   589.3 
   0  -1   0 43114.9   765.4 
   0   1   0 44850.4   784.7 
   0   1   0 44767.2   785.2 
   0  -1   0 45125.5   741.2 
   0  -1   0 43947.5   725.6 
   0   1   1 38595.8   731.3 
   0   1   1 38796.0   731.1 
   0  -1  -1 39155.9   736.4 
   0   1   2 90785.5  1562.8 
   0   1   2 90796.6  1558.7 
   0   1   2 93556.4  1461.7 
   0  -1  -2 92974.5  1625.4 
   0   1   2 87372.0  1429.5 
   0   1   3 1824.03  126.41 
   0   1   3 1605.28   85.79 
   0   1   3 1765.88  123.78 
   0  -1  -3 1743.09  164.40 
   0  -1  -3 1782.70  139.05 
   0   1   4 31381.6   713.0 
   0   1   4 32004.4   717.4 
   0  -1  -4 33001.1   861.7 
   0   1   4 31657.2   652.8 
   0  -1  -4 33595.2   789.4 
   0  -1  -5 74359.1  1537.7 
   0   1   5 70828.1  1367.6 
   0  -1  -5 69400.9  1474.6 
   0   1   5 76597.7  1634.4 
   0  -1  -5 77883.8  1508.8 
   0   1   5 73233.7  1620.1 
   0   1   5 73517.6  1528.5 
   0  -1  -5 72866.9  1597.3 
   0   1   5 69019.4  1319.2 
   0   1   5 73897.1  1623.2 
   0   1   5 74376.2  1622.4 
   0   1   5 72282.6  1527.5 
   0   1   5 70133.3  1364.8 
   0  -1  -5 72655.6  1527.8 
   0  -1  -6 60777.6  1418.8 
   0   1   6 60320.3  1489.1 
   0   1   6 60842.5  1211.4 
   0  -1  -6 60048.5  1415.1 
   0  -1  -6 61771.0  1494.3 
   0   1   6 63511.1  1499.6 
   0   1   6 62599.1  1493.1 
   0   1   6 59655.9  1368.0 
   0   1   6 59273.2  1365.3 
   0   1   6 57854.9  1184.0 
   0  -1  -6 60402.7  1289.1 
   0   1   6 60127.3  1211.5 
   0  -1  -6 59438.5  1356.0 
   0   1   6 55458.1  1456.0 
   0   1   7 12183.7   609.3 
   0   1   7 11725.4   408.6 
   0   1   7 12043.1   521.5 
   0  -1  -7 11979.2   565.5 
   0   1   7 12602.9   533.7 
   0   1   7 11481.4   418.0 
   0  -1  -7 12010.6   533.6 
   0   1   7 13103.8   629.2 
   0  -1  -7 12842.6   495.9 
   0   1   7 12217.2   412.8 
   0   1   7 12054.1   594.0 
   0  -1  -7 11973.0   600.4 
   0  -1  -7 12353.4   571.6 
   0   1   7 11540.4   584.7 
   0   1   8 54079.8  1504.9 
   0   1   8 52862.2  1351.6 
   0  -1  -8 52612.0  1397.1 
   0   1   8 53581.1  1496.8 
   0  -1  -8 53088.6  1472.9 
   0   1   8 52258.3  1351.1 
   0  -1  -8 56057.7  1311.6 
   0   1   8 53498.1  1545.1 
   0  -1  -8 52045.4  1524.6 
   0  -1  -8 53094.6  1477.8 
   0   1   8 54706.4  1551.0 
   0   1   9 15467.4   761.2 
   0  -1  -9 15025.9   750.9 
   0  -1  -9 14900.6   745.9 
   0   1   9 14738.5   649.2 
   0   1   9 15497.9   664.8 
   0  -1  -9 15078.3   788.1 
   0   1   9 15980.4   772.4 
   0  -1  -9 14124.7   689.4 
   0   1  10 52807.9  1100.9 
   0  -1 -10 52233.4  1713.9 
   0  -1 -10 54592.4  1674.8 
   0  -1 -10 54141.9  1569.1 
   0   1  10 54993.3  1493.6 
   0   1  10 56696.9  1509.7 
   0   1  10 54368.4  1656.2 
   0   1  10 56055.9  1682.9 
   0   1  10 54932.8  1132.3 
   0  -1 -10 54175.2  1675.6 
   0   1  10 55271.3  1133.4 
   0   1  11 16350.6   457.9 
   0  -1 -11 15541.1   917.3 
   0   1  11 15826.8   510.0 
   0  -1 -11 15285.4   797.8 
   0  -1 -11 16362.9   893.4 
   0   1  11 16719.2   764.9 
   0   1  11 16010.9   501.2 
   0   1  11 16559.5   508.5 
   0  -1 -11 14840.2   859.6 
   0   1  11 15449.5   487.2 
   0  -1 -11 15057.7   849.9 
   0   1  11 15244.8   839.7 
   0   1  11 14548.5   823.6 
   0   1  11 15784.6   512.0 
   0   1  11 16341.1   464.2 
   0   1  11 17075.4   767.0 
   0   1  12 5761.77  258.80 
   0  -1 -12 6775.14  543.54 
   0  -1 -12 6584.35  616.34 
   0  -1 -12 5586.90  266.35 
   0   1  12 5782.12  292.79 
   0  -1 -12 5586.70  269.19 
   0   1  12 5567.29  249.00 
   0   1  12 5538.42  294.60 
   0   1  12 5304.27  276.51 
   0  -1 -12 6079.13  557.16 
   0  -1 -12 6147.20  564.05 
   0  -1 -12 6142.43  570.57 
   0   1  12 5348.21  283.96 
   0   1  12 5347.92  291.58 
   0  -1 -13 19209.1  1046.4 
   0   1  13 19048.5   584.0 
   0  -1 -13 18946.3   547.3 
   0  -1 -13 19407.9  1041.0 
   0   1  13 20162.6   538.0 
   0  -1 -13 18347.7  1073.6 
   0  -1 -13 18494.7   542.6 
   0   1  13 19012.2   583.2 
   0  -1 -13 19482.5  1057.7 
   0   1  13 17451.2   507.8 
   0   1  13 18945.8   603.2 
   0  -1 -13 20920.2   980.1 
   0   1  13 19039.7   582.6 
   0   1  13 18628.2   599.6 
   0  -1 -14 2831.70  396.22 
   0   1  14 2945.21  213.80 
   0   1  14 3085.31  218.07 
   0  -1 -14 2891.95  190.26 
   0  -1 -14 2891.08  403.35 
   0  -1 -14 3001.38  193.17 
   0   1  14 3241.10  189.40 
   0  -1 -14 3030.39  415.42 
   0   1  14 2812.09  207.60 
   0   1  15 3213.88  213.96 
   0   1  15 3263.96  217.65 
   0   1  15 3040.97  176.62 
   0   1  15 3165.80  209.75 
   0  -1 -15 3102.50  185.26 
   0  -1 -15 3059.35  397.17 
   0  -1 -15 2708.36  172.55 
   0  -1 -15 3018.06  393.41 
   0  -1 -16 4225.85  195.82 
   0  -1 -16 4112.86  192.32 
   0   1  16 4573.48  240.37 
   0   1  16 4196.72  226.13 
   0   1  16 4575.08  201.24 
   0   1  16 4234.50  226.71 
   0   1  17  522.02   78.80 
   0  -1 -17  559.72   75.39 
   0   1  18 2824.37  142.57 
   0  -1 -18 2796.58  132.04 
   0  -2  18  724.72   72.71 
   0  -2  18  620.85   62.59 
   0  -2  17  644.66   85.87 
   0  -2  17  788.32   84.57 
   0  -2  17  674.05   73.69 
   0  -2  16   42.22   52.54 
   0   2 -16   49.56  106.16 
   0  -2  16  167.82   65.30 
   0  -2  16  153.27   50.31 
   0   2 -16  -36.39  120.26 
   0  -2  15 14269.7   470.8 
   0  -2  15 14896.9   471.1 
   0   2 -15 15118.5   919.5 
   0   2 -15 13831.6   820.5 
   0  -2  15 15368.3   449.9 
   0   2 -15 13781.6   820.3 
   0   2 -14 5142.80  541.11 
   0   2 -14 6315.22  557.49 
   0  -2  14 5730.81  281.63 
   0   2 -14 5212.26  508.63 
   0  -2  14 5733.23  264.96 
   0  -2  14 5291.70  277.14 
   0   2 -13 28170.2  1227.8 
   0  -2  13 30195.0   748.2 
   0  -2  13 30611.5   764.2 
   0   2 -13 29100.2  1250.2 
   0  -2  13 30358.4   750.3 
   0  -2  13 30765.2   769.3 
   0   2 -13 26737.1  1278.6 
   0  -2  13 30068.3   723.1 
   0  -2  12 2098.00  153.84 
   0  -2  12 2255.38  169.50 
   0  -2  12 2177.66  171.23 
   0   2 -12 1842.56  305.93 
   0  -2  12 2054.65  162.25 
   0   2 -12 2084.08  322.68 
   0  -2  12 2118.84  165.47 
   0   2 -12 1905.99  300.51 
   0   2 -12 1812.43  309.54 
   0   2 -11 7957.06  575.33 
   0  -2  11 8135.53  308.01 
   0  -2  11 8480.64  307.60 
   0  -2  11 8461.35  332.58 
   0  -2  11 8437.14  321.35 
   0  -2  11 8407.00  308.74 
   0  -2  11 8726.04  332.95 
   0  -2  11 8132.83  304.46 
   0  -2  11 8336.37  319.71 
   0   2 -11 8461.67  591.77 
   0   2 -10 10200.9   542.5 
   0   2 -10 9073.83  578.56 
   0   2 -10 9936.83  616.11 
   0   2 -10 9394.88  589.14 
   0  -2  10 9553.51  566.00 
   0   2  -9 1187.54  179.66 
   0   2  -9  940.50  184.90 
   0   2  -9 1162.65  194.84 
   0   2  -9 1276.85  211.76 
   0   2  -9  881.77  160.72 
   0  -2   9 1195.80  190.59 
   0   2  -9 1057.53  190.91 
   0  -2   8 2072.52  236.88 
   0   2  -8 1820.03  225.37 
   0   2  -8 1925.50  238.25 
   0   2  -8 2195.37  218.65 
   0   2  -8 1770.54  214.35 
   0  -2   7 10211.5   490.5 
   0  -2   7 10323.3   488.7 
   0   2  -7 10569.8   382.9 
   0   2  -7 10400.9   395.7 
   0   2  -7 9305.72  485.63 
   0   2  -7 10708.7   487.6 
   0   2  -7 10001.2   486.7 
   0   2  -7 10096.4   441.8 
   0  -2   6 10488.8   454.0 
   0  -2   6 10627.3   466.3 
   0   2  -6 9894.50  360.61 
   0   2  -6 10262.3   467.0 
   0   2  -6 10924.7   450.6 
   0  -2   5 22873.4   657.8 
   0  -2   5 22591.4   680.0 
   0   2  -5 21192.8   556.3 
   0   2  -5 23773.0   685.0 
   0  -2   4 140196.   2370. 
   0   2  -4 133589.   2100. 
   0   2  -4 133965.   2099. 
   0  -2   4 141259.   2428. 
   0   2  -4 135851.   2256. 
   0  -2   3 33583.1   721.5 
   0   2  -3 32395.9   622.3 
   0   2  -3 33090.0   624.5 
   0  -2   2 82256.0  1423.5 
   0   2  -2 81789.4  1410.5 
   0  -2   2 83556.1  1484.9 
   0   2  -2 81737.6  1410.3 
   0  -2   1 22178.5   496.9 
   0   2  -1 22066.8   468.7 
   0   2  -1 22939.5   519.2 
   0   2  -1 23329.8   522.4 
   0  -2   1 22253.2   480.3 
   0  -2   0 44392.6   813.1 
   0  -2   0 44734.6   789.5 
   0   2   0 46462.2   907.1 
   0   2   0 45697.0   905.4 
   0   2   1 274633.   4400. 
   0  -2  -1 275159.   4348. 
   0   2   1 272438.   4395. 
   0   2   1 269940.   4463. 
   0   2   2 212869.   3582. 
   0   2   2 204431.   3563. 
   0   2   2 200605.   3371. 
   0   2   2 199089.   3367. 
   0  -2  -2 201884.   3382. 
   0  -2  -3 30085.4   736.7 
   0   2   3 28028.3   720.7 
   0   2   3 28131.8   723.8 
   0  -2  -3 30000.9   736.6 
   0  -2  -3 28528.3   771.9 
   0   2   3 30825.2   619.9 
   0  -2  -4 122216.   2269. 
   0  -2  -4 123853.   2283. 
   0  -2  -4 125517.   2286. 
   0   2   4 128644.   2525. 
   0   2   4 121085.   2234. 
   0   2   4 123393.   2238. 
   0   2   4 117403.   2433. 
   0   2   4 124593.   2463. 
   0   2   4 119157.   2432. 
   0  -2  -4 123634.   2370. 
   0   2   4 127930.   2521. 
   0  -2  -5 76523.3  1668.2 
   0   2   5 80056.8  1624.7 
   0   2   5 84046.0  1876.6 
   0   2   5 83018.8  1821.7 
   0   2   5 79929.4  1800.9 
   0  -2  -5 79979.1  1633.7 
   0   2   5 86748.0  1914.8 
   0  -2  -5 82482.2  1816.2 
   0  -2  -5 81566.0  1713.5 
   0   2   5 82858.1  1867.5 
   0   2   5 79255.7  1621.1 
   0  -2  -5 81478.0  1714.4 
   0   2   5 85406.9  1902.8 
   0   2   6 54641.6  1478.5 
   0   2   6 57767.0  1509.3 
   0   2   6 53192.1  1374.5 
   0  -2  -6 54008.2  1351.4 
   0   2   6 54029.7  1229.6 
   0  -2  -6 54167.5  1439.1 
   0   2   6 55719.3  1395.8 
   0  -2  -6 53634.9  1350.1 
   0   2   6 55484.6  1491.2 
   0   2   6 55212.9  1483.7 
   0   2   6 53070.0  1221.9 
   0  -2  -6 54693.0  1329.3 
   0  -2  -6 53663.2  1261.3 
   0   2   7 8843.40  547.04 
   0   2   7 8797.23  487.80 
   0   2   7 8260.87  470.45 
   0  -2  -7 8738.39  437.65 
   0  -2  -7 8527.67  476.18 
   0  -2  -7 8136.25  485.60 
   0   2   7 9354.06  419.27 
   0   2   7 9284.54  416.55 
   0   2   7 8332.64  547.21 
   0   2   7 9249.97  572.22 
   0  -2  -7 9650.23  570.72 
   0   2   7 8634.60  538.46 
   0  -2  -7 9123.60  508.48 
   0  -2  -8 4438.06  381.87 
   0   2   8 4992.41  304.27 
   0   2   8 4642.92  420.79 
   0   2   8 4697.38  422.88 
   0  -2  -8 4234.38  403.16 
   0   2   8 4202.64  395.54 
   0   2   8 4217.05  394.69 
   0   2   8 3776.69  325.82 
   0  -2  -8 4557.87  325.37 
   0  -2  -8 4107.45  366.91 
   0  -2  -8 4171.26  352.49 
   0   2   8 4056.92  336.55 
   0   2   8 5124.92  306.23 
   0  -2  -9   80.64  123.54 
   0   2   9  267.37  124.04 
   0  -2  -9    8.04  114.01 
   0   2   9   22.16  167.63 
   0   2   9  187.02  127.96 
   0  -2  -9   73.22  124.78 
   0  -2  -9  218.17  100.98 
   0   2   9  -86.50  161.89 
   0  -2  -9  149.17  108.18 
   0   2   9   72.85  132.58 
   0   2   9  180.21   87.04 
   0   2  10  750.40  156.13 
   0   2  10 1011.30  122.66 
   0   2  10  894.84  123.52 
   0  -2 -10 1298.79  276.18 
   0  -2 -10 1073.78  230.80 
   0   2  10  703.30   96.13 
   0   2  10  726.79  193.95 
   0  -2 -10 1446.09  253.37 
   0  -2 -10  943.04  227.30 
   0   2  10  693.46  201.88 
   0   2  10 1082.56  194.28 
   0  -2 -10 1079.92  214.74 
   0   2  10  732.28  111.18 
   0   2  10  622.81   98.15 
   0   2  11 25141.3   678.9 
   0  -2 -11 25121.2  1200.9 
   0   2  11 24313.1   675.3 
   0   2  11 23718.8  1109.7 
   0  -2 -11 23626.4  1047.6 
   0   2  11 24590.8   619.9 
   0   2  11 25661.4   992.1 
   0  -2 -11 24655.8   638.7 
   0   2  11 23925.0   670.3 
   0   2  11 26765.0  1007.7 
   0  -2 -11 25240.4  1149.3 
   0   2  11 24341.5   669.6 
   0  -2 -11 23993.4   631.8 
   0   2  11 23533.3   639.3 
   0  -2 -11 24611.9  1099.2 
   0  -2 -11 24602.5  1135.6 
   0   2  11 24833.6  1134.0 
   0   2  12 3287.21  414.00 
   0  -2 -12 3218.08  435.60 
   0   2  12 3143.81  211.67 
   0  -2 -12 3550.25  218.29 
   0  -2 -12 2842.69  367.82 
   0   2  12 3372.06  225.81 
   0  -2 -12 3159.92  205.44 
   0   2  12 3395.18  197.13 
   0  -2 -12 3472.72  439.86 
   0   2  12 3085.87  218.09 
   0  -2 -12 2828.47  378.98 
   0  -2 -12 2595.14  393.11 
   0   2  12 3236.49  232.18 
   0   2  12 2968.15  217.82 
   0   2  12 3208.30  395.90 
   0  -2 -13 4370.55  246.62 
   0   2  13 4429.21  224.09 
   0   2  13 4527.19  268.65 
   0   2  13 4149.78  264.73 
   0  -2 -13 4355.69  501.31 
   0  -2 -13 3476.23  401.77 
   0  -2 -13 4305.60  470.04 
   0   2  13 4317.21  269.59 
   0  -2 -13 3908.38  231.14 
   0  -2 -13 4610.57  511.08 
   0   2  13 4154.10  251.20 
   0   2  13 4164.14  258.62 
   0   2  14 6195.90  308.02 
   0  -2 -14 5761.08  571.72 
   0   2  14 6192.46  308.99 
   0  -2 -14 6109.68  285.10 
   0  -2 -14 6958.22  605.32 
   0  -2 -14 5530.82  273.97 
   0   2  14 5786.46  256.75 
   0  -2 -14 6051.92  582.09 
   0   2  14 6071.32  302.78 
   0  -2 -15 4255.01  446.35 
   0   2  15 4351.20  245.18 
   0  -2 -15 4184.40  219.13 
   0   2  15 4584.79  215.78 
   0  -2 -15 4183.71  466.76 
   0  -2 -15 4331.62  222.02 
   0  -2 -15 4914.94  474.21 
   0   2  15 4630.33  252.32 
   0  -2 -15 4307.90  474.34 
   0   2  15 4595.19  252.72 
   0   2  16  225.28   68.49 
   0  -2 -16  115.18   41.98 
   0   2  16  226.90   50.52 
   0   2  16  187.41   65.69 
   0   2  16  162.83   58.60 
   0  -2 -16  130.45   41.68 
   0  -2 -17   36.12   39.53 
   0   2  17  -38.07   51.33 
   0   2  18   10.73   31.39 
   0  -2 -18   12.44   27.89 
   0  -3  18  547.12   64.27 
   0  -3  18  500.68   55.76 
   0  -3  17 5819.08  238.71 
   0  -3  17 6276.75  218.00 
   0  -3  17 5691.74  227.23 
   0  -3  16  477.69   76.51 
   0  -3  16  483.82   80.61 
   0  -3  16  454.33   82.66 
   0  -3  15 19803.6   553.8 
   0  -3  15 19625.2   529.6 
   0  -3  15 18653.1   555.1 
   0   3 -14  388.25  164.45 
   0  -3  14  478.97   87.39 
   0   3 -14  226.15  144.10 
   0  -3  14  664.17   91.19 
   0   3 -14  127.32  108.10 
   0  -3  14  465.43   98.23 
   0   3 -13 4587.65  460.04 
   0   3 -13 5077.86  485.17 
   0   3 -13 4561.66  505.77 
   0  -3  13 4428.47  245.72 
   0  -3  13 4444.32  248.45 
   0  -3  13 4799.11  240.61 
   0   3 -12 4442.52  482.89 
   0  -3  12 5032.06  262.67 
   0  -3  12 5191.32  246.10 
   0  -3  12 5196.21  256.75 
   0   3 -12 5305.74  483.25 
   0   3 -12 4955.09  466.34 
   0  -3  12 5096.05  250.97 
   0  -3  12 5370.06  256.38 
   0   3 -11 14622.6   780.1 
   0  -3  11 15023.7   456.8 
   0  -3  11 15930.2   467.0 
   0  -3  11 16122.1   478.2 
   0  -3  11 16817.3   469.7 
   0   3 -11 15184.8   794.2 
   0  -3  11 16507.7   493.0 
   0  -3  11 15722.4   459.1 
   0  -3  11 16364.9   448.5 
   0  -3  10  106.81   63.68 
   0   3 -10  199.42  114.54 
   0  -3  10  188.95  106.80 
   0  -3  10  115.52   55.78 
   0   3 -10   88.74   77.79 
   0  -3  10   67.12   51.17 
   0   3 -10  279.27  129.23 
   0   3 -10   94.73  101.66 
   0   3 -10  173.86   88.65 
   0   3  -9 4198.92  351.27 
   0   3  -9 5420.57  404.36 
   0   3  -9 5023.94  413.91 
   0  -3   9 4481.58  383.82 
   0   3  -9 4953.00  346.36 
   0   3  -8 21292.8   784.3 
   0  -3   8 21111.1   824.5 
   0   3  -8 21329.1   778.3 
   0   3  -8 20760.3   822.5 
   0   3  -8 21360.4   721.1 
   0  -3   8 21511.5   802.1 
   0  -3   7 77003.2  1701.5 
   0  -3   7 74566.7  1739.0 
   0   3  -7 73836.5  1650.6 
   0   3  -7 75702.2  1738.6 
   0   3  -7 73750.1  1645.6 
   0  -3   6 213779.   3679. 
   0   3  -6 208303.   3719. 
   0  -3   6 213821.   3759. 
   0   3  -6 201622.   3475. 
   0   3  -5 63998.4  1075.8 
   0  -3   5 67124.3  1380.1 
   0  -3   5 65999.1  1452.9 
   0   3  -5 64002.8  1075.5 
   0   3  -5 62629.2  1242.6 
   0   3  -4 65469.6  1195.7 
   0   3  -4 65204.4  1194.2 
   0  -3   4 67450.8  1418.1 
   0  -3   4 67448.0  1327.9 
   0  -3   3 60712.3  1263.4 
   0   3  -3 59539.6  1153.4 
   0  -3   3 61256.3  1184.9 
   0   3  -3 59880.9  1153.8 
   0   3  -2 38193.1   860.7 
   0  -3   2 41508.1   886.7 
   0  -3   2 41393.7   837.9 
   0   3  -2 39492.0   868.5 
   0   3  -2 38331.9   881.4 
   0   3  -2 40306.8   832.6 
   0   3  -1 222315.   3691. 
   0  -3   1 227090.   3591. 
   0  -3   1 217426.   3590. 
   0   3  -1 227368.   3659. 
   0  -3   1 224710.   3503. 
   0   3  -1 215653.   3544. 
   0   3  -1 226120.   3656. 
   0   3  -1 220827.   3686. 
   0   3   0 34543.2   817.8 
   0   3   0 33904.2   819.7 
   0   3   0 34782.9   818.3 
   0   3   0 33803.5   819.9 
   0  -3   0 33192.4   692.9 
   0  -3   0 33578.1   664.9 
   0   3   1 22963.7   715.8 
   0  -3  -1 21641.3   604.5 
   0   3   1 26003.1   692.1 
   0  -3  -1 22840.3   618.3 
   0   3   1 22273.7   707.6 
   0  -3  -1 25481.2   613.7 
   0   3   1 25212.6   687.6 
   0   3   2 8355.84  452.75 
   0  -3  -2 8201.59  346.74 
   0   3   2 7731.62  440.00 
   0  -3  -2 8274.91  327.29 
   0  -3  -2 7685.36  316.90 
   0   3   2 7822.35  369.47 
   0   3   2 7954.40  370.21 
   0  -3  -2 7801.56  327.34 
   0  -3  -2 8546.04  355.08 
   0  -3  -3 36425.4   945.2 
   0  -3  -3 36190.7   893.5 
   0  -3  -3 36806.8   897.4 
   0   3   3 36883.8  1106.0 
   0   3   3 35151.9  1103.5 
   0  -3  -3 36382.7   788.7 
   0   3   3 36563.6  1138.5 
   0   3   3 36053.6   938.3 
   0  -3  -3 36599.3   914.1 
   0  -3  -3 36057.2   863.3 
   0  -3  -3 36629.5   910.5 
   0   3   3 35112.8   934.9 
   0   3   3 36628.6  1119.7 
   0   3   3 34545.8  1118.2 
   0   3   3 37465.1  1110.7 
   0   3   4 62955.7  1647.2 
   0   3   4 66461.1  1705.9 
   0  -3  -4 64521.2  1420.8 
   0   3   4 64013.2  1440.2 
   0  -3  -4 63631.6  1427.1 
   0   3   4 65368.9  1699.0 
   0  -3  -4 65864.3  1511.8 
   0  -3  -4 64142.4  1341.0 
   0   3   4 63455.5  1656.3 
   0   3   4 65384.1  1652.2 
   0   3   4 69561.4  1685.8 
   0   3   4 63697.9  1259.8 
   0  -3  -4 64510.1  1419.1 
   0   3   4 63922.9  1440.4 
   0  -3  -4 65659.2  1414.3 
   0  -3  -5 23531.8   837.1 
   0   3   5 22715.0   918.3 
   0  -3  -5 23522.4   741.1 
   0  -3  -5 22611.3   667.4 
   0   3   5 22779.2   924.2 
   0   3   5 22175.0   736.3 
   0  -3  -5 23058.0   766.7 
   0   3   5 22403.7   896.6 
   0   3   5 22220.9   734.6 
   0  -3  -5 22945.9   762.4 
   0   3   5 22896.1   887.0 
   0  -3  -5 22890.8   762.2 
   0   3   5 22697.8   886.0 
   0   3   5 23466.5   902.8 
   0   3   6 181956.   3696. 
   0   3   6 182530.   3623. 
   0  -3  -6 185548.   3611. 
   0  -3  -6 183755.   3381. 
   0   3   6 183540.   3382. 
   0  -3  -6 180514.   3455. 
   0   3   6 181935.   3373. 
   0   3   6 189336.   3764. 
   0  -3  -6 186162.   3237. 
   0  -3  -6 181283.   3460. 
   0   3   6 183533.   3624. 
   0   3   6 188878.   3770. 
   0   3   6 183036.   3701. 
   0  -3  -6 182659.   3453. 
   0  -3  -7 38508.6  1186.2 
   0   3   7 39796.4  1263.0 
   0  -3  -7 40301.2  1140.9 
   0   3   7 39295.3  1256.6 
   0  -3  -7 39158.0  1212.7 
   0   3   7 39932.6  1355.6 
   0   3   7 41111.4  1381.4 
   0   3   7 39760.3  1111.0 
   0  -3  -7 40838.7  1320.0 
   0   3   7 39921.9  1110.3 
   0  -3  -7 38847.8  1210.6 
   0   3   7 40613.5  1374.3 
   0   3   7 39968.4  1353.8 
   0  -3  -8 6024.49  450.43 
   0  -3  -8 5702.60  450.50 
   0   3   8 6005.34  513.13 
   0  -3  -8 6264.19  432.48 
   0   3   8 5887.19  495.96 
   0   3   8 6549.34  538.76 
   0  -3  -8 5681.32  400.76 
   0   3   8 6429.76  401.39 
   0  -3  -8 6303.15  518.78 
   0   3   8 5837.55  445.57 
   0   3   8 5752.31  443.99 
   0   3   8 6327.91  527.01 
   0   3   8 6860.68  413.46 
   0  -3  -8 6060.08  468.40 
   0   3   9 2680.95  374.42 
   0   3   9 2880.75  388.17 
   0  -3  -9 2984.52  346.89 
   0  -3  -9 2449.47  307.27 
   0   3   9 2477.75  300.73 
   0  -3  -9 2561.83  329.87 
   0   3   9 2717.12  371.46 
   0   3   9 2404.56  347.90 
   0  -3  -9 2405.98  272.14 
   0   3   9 2516.83  294.86 
   0  -3  -9 2526.45  355.57 
   0  -3  -9 2440.08  296.41 
   0   3  10 99672.9  2389.8 
   0  -3 -10 99232.1  2499.4 
   0   3  10 101451.   2401. 
   0   3  10 100852.   2650. 
   0   3  10 97636.9  1857.3 
   0   3  10 99194.0  2629.2 
   0  -3 -10 100873.   2571. 
   0   3  10 103809.   1897. 
   0   3  10 96337.1  2667.0 
   0  -3 -10 96599.7  2652.6 
   0  -3 -10 101790.   2485. 
   0   3  10 100421.   1867. 
   0  -3 -10 105551.   2609. 
   0   3  10 93883.1  2645.8 
   0   3  10 98936.4  1825.1 
   0   3  10 97380.5  1812.6 
   0  -3 -10 99680.9  1826.3 
   0   3  10 102707.   1894. 
   0  -3 -10 100701.   1827. 
   0   3  11 45163.5  1432.8 
   0   3  11 42500.5   960.7 
   0  -3 -11 43084.6   969.0 
   0  -3 -11 42593.3  1507.4 
   0   3  11 43190.2   953.1 
   0   3  11 43769.9  1613.8 
   0   3  11 46733.0  1456.7 
   0  -3 -11 43737.5   970.4 
   0   3  11 42967.7  1003.1 
   0  -3 -11 45175.8  1615.1 
   0  -3 -11 39882.9  1484.7 
   0  -3 -11 44402.7  1602.4 
   0   3  11 43729.8  1017.5 
   0   3  11 43257.4  1606.0 
   0   3  11 43926.3  1019.4 
   0   3  11 43567.2  1005.8 
   0  -3 -11 41122.0  1629.5 
   0  -3 -12 13216.7   909.5 
   0  -3 -12 14083.4   835.9 
   0  -3 -12 14813.2   909.0 
   0   3  12 15090.0   913.6 
   0  -3 -12 14461.5   479.5 
   0  -3 -12 14148.0   477.0 
   0   3  12 14169.2   502.9 
   0   3  12 14516.6   898.6 
   0   3  12 14441.6   478.0 
   0  -3 -12 13380.7   819.3 
   0   3  12 14660.1   458.5 
   0   3  12 14901.7   514.8 
   0   3  12 14413.5   506.9 
   0   3  12 14524.9   508.8 
   0  -3 -12 15016.1   922.3 
   0   3  13 30449.5  1338.9 
   0   3  13 30302.9  1335.0 
   0   3  13 29994.6   805.4 
   0  -3 -13 30294.0   766.7 
   0   3  13 28339.7   757.2 
   0   3  13 30577.1   804.2 
   0   3  13 30301.7   808.1 
   0   3  13 32175.5   740.4 
   0  -3 -13 31736.3  1299.6 
   0   3  13 30725.2   805.2 
   0  -3 -13 30574.6  1371.4 
   0  -3 -13 30036.6  1359.0 
   0  -3 -13 30026.0   767.9 
   0  -3 -13 32152.0  1326.9 
   0  -3 -14  638.11  182.48 
   0  -3 -14  780.27  108.60 
   0  -3 -14  872.45  110.51 
   0   3  14  807.42   95.63 
   0   3  14  880.70  102.37 
   0  -3 -14 1314.80  285.24 
   0   3  14  862.79  124.47 
   0   3  14  849.47  121.82 
   0  -3 -14  826.66  205.79 
   0  -3 -14  727.42  213.49 
   0  -3 -14  478.80  193.35 
   0  -3 -14  819.68  219.08 
   0   3  14  886.43  117.12 
   0  -3 -15    1.44  106.85 
   0   3  15  -16.67   59.21 
   0   3  15   55.81   61.66 
   0  -3 -15   51.42   50.68 
   0  -3 -15   39.47   48.61 
   0   3  15   28.44   37.97 
   0   3  15   -3.40   64.28 
   0  -3 -15  -36.81  118.46 
   0   3  16   35.57   36.28 
   0   3  16   96.84   59.35 
   0  -3 -16   53.41   40.19 
   0   3  16    6.31   52.83 
   0   3  16  -43.34   60.56 
   0  -3 -16  -12.80   47.44 
   0  -3 -16   62.20   43.93 
   0  -3 -17  442.88   53.53 
   0   3  17  495.69   70.72 
   0   3  17  515.00   71.46 
   0   3  17  604.99   73.19 
   0  -3 -17  362.03   50.39 
   0  -3 -17  412.87   64.30 
   0  -3 -18 1549.10   85.79 
   0  -4  18  964.18   80.28 
   0  -4  17 2583.18  134.81 
   0  -4  17 2708.83  160.20 
   0  -4  17 2746.42  135.15 
   0  -4  16 1225.04  105.84 
   0  -4  16 1145.86  119.96 
   0  -4  16  971.53   98.78 
   0   4 -15 4983.43  548.66 
   0   4 -15 5418.91  575.05 
   0  -4  15 5329.90  248.05 
   0  -4  15 5649.72  274.48 
   0  -4  15 5673.86  250.34 
   0   4 -14 2007.33  362.04 
   0  -4  14 2267.42  164.24 
   0  -4  14 2158.51  174.19 
   0  -4  14 2025.24  156.70 
   0   4 -13 20917.0  1128.8 
   0  -4  13 22963.2   605.7 
   0  -4  13 21564.5   628.9 
   0  -4  13 22916.1   605.8 
   0  -4  12  678.98  109.94 
   0  -4  12  755.18  101.28 
   0   4 -12  701.52  184.74 
   0   4 -12  835.49  194.97 
   0  -4  12  835.69  113.55 
   0   4 -12  715.87  190.80 
   0  -4  12  719.43   91.03 
   0  -4  12  893.32  113.24 
   0  -4  12  752.55  107.65 
   0  -4  12  765.88  103.61 
   0  -4  11 2977.39  176.68 
   0   4 -11 2883.21  334.55 
   0   4 -11 3036.97  339.94 
   0  -4  11 2858.13  180.16 
   0  -4  11 3124.63  201.19 
   0  -4  11 3213.80  190.79 
   0  -4  11 3227.43  190.80 
   0   4 -11 3072.24  382.58 
   0  -4  11 2820.61  185.97 
   0  -4  11 3051.27  192.23 
   0  -4  10 4320.63  212.52 
   0  -4  10 3924.21  192.07 
   0   4 -10 3642.69  356.40 
   0   4 -10 3538.16  377.85 
   0  -4  10 3901.57  206.56 
   0  -4  10 3629.57  389.77 
   0   4 -10 4030.07  364.46 
   0  -4  10 4229.06  207.26 
   0  -4  10 3778.99  202.63 
   0   4 -10 3360.14  345.28 
   0  -4  10 4088.19  217.85 
   0   4  -9 28968.3  1070.9 
   0   4  -9 25943.6   944.3 
   0  -4   9 29165.6  1083.8 
   0  -4   9 29054.3  1018.7 
   0   4  -8 30458.9   976.2 
   0  -4   8 32960.1  1106.6 
   0   4  -8 32182.5  1073.6 
   0  -4   8 32450.8  1034.4 
   0   4  -7 1831.11  221.16 
   0  -4   7 2655.74  283.05 
   0  -4   7 2188.62  230.68 
   0   4  -7 2452.68  219.60 
   0  -4   6 6265.14  401.42 
   0   4  -6 6259.52  299.78 
   0  -4   6 5477.97  337.52 
   0   4  -6 6153.13  370.82 
   0  -4   5  882.25  153.84 
   0   4  -5  970.14  115.85 
   0   4  -5 1001.05   96.76 
   0   4  -5 1055.77  104.15 
   0  -4   5 1149.56  146.50 
   0   4  -4 9346.40  356.63 
   0  -4   4 10343.9   398.7 
   0   4  -4 9099.40  352.38 
   0  -4   4 10546.1   462.4 
   0  -4   3 131306.   2392. 
   0   4  -3 127734.   2320. 
   0  -4   3 129176.   2290. 
   0   4  -3 127441.   2293. 
   0   4  -3 129110.   2390. 
   0   4  -3 127080.   2318. 
   0   4  -2 261364.   4559. 
   0   4  -2 269859.   4567. 
   0  -4   2 282822.   4524. 
   0   4  -2 270648.   4432. 
   0   4  -2 271142.   4571. 
   0  -4   2 284049.   4561. 
   0  -4   2 277896.   4479. 
   0   4  -1 71944.8  1549.1 
   0  -4   1 79481.0  1483.1 
   0   4  -1 72349.7  1548.7 
   0   4  -1 78299.1  1547.8 
   0   4  -1 68604.8  1517.0 
   0  -4   1 73863.4  1409.7 
   0  -4   1 79649.4  1546.6 
   0   4  -1 76538.8  1608.6 
   0   4  -1 79853.9  1552.1 
   0  -4   1 73271.4  1336.0 
   0  -4   1 72110.5  1439.3 
   0  -4   0 12092.4   467.8 
   0   4   0 12668.4   544.3 
   0   4   0 12478.0   504.5 
   0   4   0 12540.6   507.9 
   0  -4   0 12111.2   381.5 
   0   4   0 12851.8   505.9 
   0  -4   0 12987.1   451.5 
   0   4   0 13125.5   549.3 
   0  -4   0 11798.8   349.0 
   0   4   0 13414.7   547.0 
   0   4   0 13138.0   508.7 
   0   4   1 1282.54  197.55 
   0  -4  -1 1793.43  177.43 
   0   4   1 1717.50  196.21 
   0   4   1 1605.33  226.18 
   0  -4  -1 1707.32  151.41 
   0  -4  -1 1814.38  169.73 
   0   4   1 1952.78  230.91 
   0   4   1 1765.41  225.04 
   0  -4  -1 1814.63  178.67 
   0  -4  -1 1744.37  146.84 
   0   4   1 2019.59  229.94 
   0   4   1 1518.28  188.08 
   0   4   1 1815.48  228.13 
   0  -4  -1 1792.02  145.65 
   0   4   1 1904.60  239.60 
   0   4   2 16601.9   732.0 
   0  -4  -2 16213.9   564.7 
   0  -4  -2 17101.6   595.6 
   0   4   2 16765.7   744.5 
   0   4   2 16172.6   745.5 
   0   4   2 16411.5   623.4 
   0  -4  -2 16017.4   553.5 
   0   4   2 15496.0   732.2 
   0  -4  -2 15965.3   525.5 
   0   4   2 16944.3   746.3 
   0  -4  -2 15282.0   557.7 
   0   4   2 15809.8   715.7 
   0   4   2 17115.7   631.8 
   0  -4  -2 16706.5   533.1 
   0   4   3  678.16  195.18 
   0  -4  -3  466.43  110.38 
   0  -4  -3  746.27   86.17 
   0   4   3  701.05  206.96 
   0  -4  -3  814.68  131.95 
   0  -4  -3  845.23  129.27 
   0  -4  -3  786.23  128.11 
   0  -4  -3  733.44  117.99 
   0  -4  -3  692.89  125.54 
   0   4   3  363.44  127.73 
   0   4   3  708.25  202.86 
   0   4   3  459.74  128.53 
   0   4   3  734.84  188.44 
   0   4   3  969.45  239.28 
   0   4   3  849.61  203.85 
   0   4   4 20419.7   754.1 
   0  -4  -4 20429.5   676.9 
   0   4   4 20420.9   783.6 
   0  -4  -4 21423.9   596.2 
   0  -4  -4 20995.0   763.7 
   0   4   4 21073.7   904.4 
   0  -4  -4 21136.0   738.7 
   0   4   4 21430.2   906.3 
   0   4   4 20673.9   793.7 
   0   4   4 21161.7   931.5 
   0   4   4 20427.8   920.5 
   0  -4  -4 20764.0   707.2 
   0   4   4 20855.1   761.9 
   0   4   4 21753.5   953.5 
   0   4   4 22386.3   648.9 
   0  -4  -4 20433.0   702.3 
   0   4   4 21252.0   942.8 
   0  -4  -4 20290.9   716.5 
   0  -4  -5 5636.58  371.87 
   0   4   5 5955.49  484.02 
   0  -4  -5 5878.34  418.19 
   0  -4  -5 5963.98  345.93 
   0   4   5 5201.63  381.52 
   0   4   5 6015.70  510.66 
   0   4   5 6438.99  412.36 
   0  -4  -5 5825.47  316.53 
   0   4   5 6416.45  412.49 
   0  -4  -5 5334.56  375.12 
   0   4   5 5300.27  390.52 
   0   4   5 6047.57  499.24 
   0   4   5 5517.38  498.87 
   0  -4  -5 6295.25  391.33 
   0  -4  -5 5412.66  368.41 
   0   4   5 5816.93  490.02 
   0   4   5 5674.96  473.22 
   0  -4  -6 1170.45  185.98 
   0   4   6 1424.48  278.15 
   0   4   6 1190.09  190.13 
   0  -4  -6 1416.43  211.58 
   0  -4  -6 1047.03  203.23 
   0   4   6 1433.14  213.75 
   0   4   6 1212.47  272.47 
   0  -4  -6 1130.61  185.01 
   0   4   6  926.23  200.73 
   0  -4  -6 1149.19  162.62 
   0   4   6 1207.84  256.90 
   0  -4  -6 1089.75  176.11 
   0   4   6  978.42  209.37 
   0  -4  -6 1176.76  159.26 
   0   4   6 1674.33  281.67 
   0  -4  -7   86.51   87.45 
   0   4   7   64.94  140.04 
   0   4   7   19.44  135.04 
   0   4   7   73.93  136.98 
   0  -4  -7   48.47  112.20 
   0   4   7  -80.22   88.86 
   0   4   7  -42.37  110.00 
   0   4   7  -30.96   98.86 
   0  -4  -7   90.36  122.01 
   0  -4  -7  -42.81   59.92 
   0  -4  -7   67.41   96.25 
   0   4   7  -25.77  136.95 
   0   4   7   74.18  144.43 
   0  -4  -7  -15.00   77.35 
   0  -4  -8 2554.55  319.70 
   0   4   8 2966.75  400.27 
   0   4   8 2900.90  298.36 
   0   4   8 2864.07  386.97 
   0  -4  -8 3125.52  356.24 
   0   4   8 3294.28  370.81 
   0   4   8 2623.25  381.09 
   0  -4  -8 3221.64  328.09 
   0   4   8 3690.89  397.37 
   0  -4  -8 3047.96  373.69 
   0  -4  -8 3465.58  323.12 
   0  -4  -8 3225.33  349.73 
   0   4   8 2667.94  289.30 
   0   4   8 2726.90  365.18 
   0  -4  -9  247.20   57.92 
   0  -4  -9  372.03  133.96 
   0   4   9  270.67   71.19 
   0   4   9  522.95  104.51 
   0   4   9  347.46  169.91 
   0   4   9  129.10  151.30 
   0  -4  -9  333.62  143.35 
   0  -4  -9  354.52  141.27 
   0   4   9  454.98   97.70 
   0   4   9  467.02  190.54 
   0   4   9  316.32  132.42 
   0   4   9  545.68  109.06 
   0  -4  -9  334.55   67.25 
   0  -4  -9  326.69  145.72 
   0  -4  -9  286.80   67.19 
   0  -4  -9  250.03  122.22 
   0  -4  -9  160.57  123.86 
   0   4   9  544.67  189.11 
   0  -4  -9  319.92   68.32 
   0   4   9  420.01  212.62 
   0   4   9  351.30   90.08 
   0   4   9  361.86   83.74 
   0   4  10 3971.52  246.51 
   0   4  10 3248.59  445.50 
   0   4  10 2935.41  347.10 
   0  -4 -10 3521.76  200.51 
   0   4  10 2227.24  368.39 
   0   4  10 3423.88  220.26 
   0  -4 -10 2937.52  376.11 
   0   4  10 3869.78  249.35 
   0   4  10 3198.40  194.76 
   0  -4 -10 3534.23  202.17 
   0  -4 -10 3442.07  211.60 
   0  -4 -10 3618.21  216.46 
   0  -4 -10 3409.25  395.28 
   0   4  10 3213.06  362.26 
   0   4  10 3294.27  216.37 
   0   4  10 3823.91  473.02 
   0  -4 -10 2508.50  372.66 
   0   4  10 3259.09  211.26 
   0  -4 -10 3343.51  357.57 
   0  -4 -10 3326.22  402.69 
   0   4  10 2329.39  396.05 
   0  -4 -11  949.34  248.99 
   0   4  11 1206.29  146.47 
   0   4  11 1139.66  123.93 
   0  -4 -11 1055.58  252.69 
   0   4  11  836.29  192.67 
   0   4  11 1309.70  286.60 
   0  -4 -11  863.50  252.01 
   0  -4 -11 1043.37  215.69 
   0  -4 -11 1022.80  126.19 
   0   4  11 1085.39  126.78 
   0   4  11 1185.74  148.56 
   0   4  11  915.87  209.81 
   0   4  11 1104.38  150.01 
   0  -4 -11 1359.08  143.61 
   0   4  11 1254.30  147.30 
   0  -4 -11 1322.33  291.99 
   0   4  11 1522.04  313.16 
   0  -4 -12 25989.7  1226.0 
   0  -4 -12 24646.5   675.5 
   0   4  12 24636.3   708.8 
   0   4  12 24806.2   653.7 
   0   4  12 23924.4  1201.4 
   0   4  12 24300.1   702.2 
   0   4  12 25859.0  1242.9 
   0  -4 -12 23727.6  1142.2 
   0   4  12 23576.1   688.7 
   0  -4 -12 28232.7  1163.6 
   0  -4 -12 24622.5   673.1 
   0   4  12 23955.1   692.3 
   0   4  12 23329.3   641.8 
   0  -4 -12 25954.5  1224.4 
   0   4  13 12038.0   817.6 
   0   4  13 11288.4   407.9 
   0   4  13 11551.2   445.8 
   0  -4 -13 11543.2   802.5 
   0  -4 -13 11947.0   812.9 
   0   4  13 11992.7   456.2 
   0   4  13 11916.8   452.8 
   0   4  13 12474.0   410.4 
   0  -4 -13 11609.4   425.0 
   0  -4 -13 11759.1   768.4 
   0   4  13 11640.4   447.8 
   0  -4 -13 12215.7   435.0 
   0   4  13 12439.1   831.9 
   0  -4 -14 1124.99  254.25 
   0   4  14 1157.35  142.71 
   0   4  14 1291.73  116.89 
   0  -4 -14 1258.24  264.58 
   0  -4 -14  994.79  213.42 
   0   4  14 1244.04  142.50 
   0   4  14 1103.14  123.67 
   0  -4 -14 1179.89  131.87 
   0  -4 -14 1247.84  134.60 
   0   4  15 5571.10  266.24 
   0   4  15 5489.77  219.76 
   0  -4 -15 5002.16  239.36 
   0   4  15 5712.36  270.20 
   0   4  15 5299.54  242.81 
   0  -4 -15 5410.34  248.04 
   0  -4 -15 5837.79  263.77 
   0   4  16   12.43   38.43 
   0   4  16  -24.37   45.19 
   0  -4 -16   34.80   38.22 
   0  -4 -16   10.38   38.89 
   0  -4 -16  -35.07   50.16 
   0   4  16   80.28   54.84 
   0   4  17  779.50   76.33 
   0  -4 -17  751.67   70.89 
   0   4  17  652.72   71.28 
   0  -4 -17  612.88   56.34 
   0   4  17  859.02   72.17 
   0  -4 -17  710.81   60.39 
   0  -5  18  270.30   48.30 
   0  -5  17   66.75   46.90 
   0  -5  17   36.39   28.50 
   0  -5  16  167.02   50.93 
   0  -5  16  327.40   73.74 
   0   5 -15 4158.53  517.04 
   0   5 -15 5030.25  554.40 
   0  -5  15 4326.66  236.90 
   0  -5  15 4580.80  219.75 
   0   5 -14 8356.22  733.89 
   0  -5  14 7957.37  340.03 
   0   5 -14 8261.61  729.65 
   0   5 -14 7133.11  662.13 
   0  -5  14 8183.24  320.56 
   0  -5  13  183.20   64.01 
   0   5 -13   49.04  115.12 
   0  -5  12 1664.25  155.24 
   0  -5  12 1953.04  252.78 
   0  -5  12 1647.19  140.65 
   0  -5  12 1782.41  159.08 
   0   5 -12 2453.19  364.64 
   0  -5  12 1837.38  166.62 
   0  -5  12 1887.36  153.48 
   0  -5  11  199.95   69.66 
   0  -5  11  122.40   56.89 
   0  -5  11  258.39   68.14 
   0  -5  11  177.64   69.01 
   0  -5  11  187.75   77.62 
   0  -5  11  229.32   80.94 
   0   5 -11  182.72  152.64 
   0  -5  10 9204.95  341.66 
   0  -5  10 9489.74  329.71 
   0  -5  10 8855.54  337.05 
   0  -5  10 10150.9   348.9 
   0   5 -10 9134.55  622.39 
   0  -5  10 9590.27  650.73 
   0   5 -10 8824.65  613.45 
   0  -5  10 9615.51  352.26 
   0  -5  10 8994.58  319.65 
   0  -5   9 9906.27  342.79 
   0  -5   9 9755.32  324.51 
   0  -5   9 10382.4   582.7 
   0  -5   9 10413.4   646.7 
   0   5  -9 9892.82  611.82 
   0  -5   9 10501.2   347.6 
   0  -5   9 10001.8   343.1 
   0   5  -9 10520.5   560.3 
   0  -5   9 10406.4   353.5 
   0   5  -8 7942.85  460.01 
   0  -5   8 8478.31  552.44 
   0   5  -8 7727.32  502.67 
   0  -5   8 8440.50  494.82 
   0  -5   7 1107.68  167.52 
   0  -5   7 1032.11  194.38 
   0   5  -7 1176.44  187.28 
   0   5  -6  398.65   82.83 
   0  -5   6  352.58  116.71 
   0   5  -6  166.61   69.15 
   0  -5   6  225.90   80.48 
   0   5  -5 109338.   2218. 
   0   5  -5 108151.   2269. 
   0  -5   5 116601.   2208. 
   0   5  -5 110293.   2083. 
   0  -5   5 116166.   2358. 
   0   5  -5 111200.   2087. 
   0  -5   4 1221.07  172.83 
   0   5  -4  984.67  141.90 
   0  -5   4 1107.50  140.84 
   0   5  -4 1026.28  141.50 
   0   5  -4 1283.31  167.20 
   0   5  -4 1086.98  138.88 
   0  -5   3 8977.52  385.48 
   0   5  -3 8427.88  426.77 
   0   5  -3 8176.59  359.14 
   0   5  -3 7991.71  399.28 
   0   5  -3 8336.16  407.94 
   0  -5   3 8415.88  407.71 
   0  -5   2 227904.   3869. 
   0   5  -2 222040.   4000. 
   0  -5   2 220983.   3948. 
   0  -5   2 235052.   3875. 
   0   5  -2 231771.   3980. 
   0   5  -2 226951.   4007. 
   0   5  -2 224654.   4004. 
   0   5  -2 227471.   4096. 
   0  -5   2 222009.   3870. 
   0   5  -2 233843.   3980. 
   0  -5   1 4579.14  304.65 
   0   5  -1 5005.86  353.69 
   0   5  -1 4808.28  350.40 
   0  -5   1 4802.24  246.82 
   0  -5   1 5023.46  256.10 
   0   5  -1 4800.49  359.33 
   0   5  -1 4944.26  338.31 
   0   5  -1 4963.20  337.65 
   0   5  -1 5137.37  335.92 
   0  -5   1 4834.04  286.57 
   0   5  -1 5017.72  332.88 
   0  -5   1 5145.45  229.47 
   0  -5   1 5059.17  285.63 
   0  -5   1 5227.00  258.15 
   0  -5   0 36798.8   851.9 
   0   5   0 34361.9  1064.1 
   0  -5   0 34777.2   828.7 
   0   5   0 35953.9  1135.9 
   0  -5   0 36644.0   950.0 
   0   5   0 35823.8  1134.4 
   0   5   0 35355.5  1073.7 
   0  -5   0 36337.5   848.5 
   0   5   0 38021.4  1162.2 
   0  -5   0 36330.7  1000.5 
   0   5   0 35922.5  1044.2 
   0   5   0 34869.0  1030.2 
   0  -5  -1   37.55   75.81 
   0  -5  -1  133.54   67.85 
   0  -5  -1  237.53   64.04 
   0   5   1  132.94  139.43 
   0   5   1  139.33  111.51 
   0  -5  -1   37.12   51.23 
   0  -5  -1  222.70   93.80 
   0   5   1   10.59  133.82 
   0   5   1  290.17  179.49 
   0   5   1   90.52  160.19 
   0   5   1  276.31  153.19 
   0   5   1  273.61  132.98 
   0   5   1  297.80  123.03 
   0  -5  -2   26.84   59.42 
   0  -5  -2   65.52   62.86 
   0   5   2  231.54  173.82 
   0  -5  -2   61.88   61.95 
   0   5   2   70.50  154.20 
   0   5   2 -124.88  142.44 
   0  -5  -2  160.53   99.45 
   0   5   2   68.03  109.93 
   0   5   2  143.16  170.30 
   0   5   2   88.03  160.02 
   0  -5  -2   55.78   61.79 
   0   5   2    1.86  104.14 
   0   5   2  111.94  127.20 
   0  -5  -2   54.32   57.78 
   0   5   3 13004.7   786.0 
   0   5   3 13875.6   802.1 
   0   5   3 13151.0   760.0 
   0   5   3 15283.8   681.5 
   0   5   3 16120.2   697.2 
   0   5   3 13258.5   790.1 
   0  -5  -3 13917.7   598.7 
   0  -5  -3 15159.2   603.8 
   0   5   3 12877.2   786.1 
   0  -5  -3 13320.6   574.8 
   0  -5  -3 12828.1   591.0 
   0  -5  -3 14224.9   556.7 
   0  -5  -3 13882.7   551.1 
   0   5   3 14785.1   801.3 
   0   5   4   77.61  129.40 
   0  -5  -4  -22.21   72.02 
   0   5   4  -36.21  106.51 
   0  -5  -4    9.77   78.58 
   0  -5  -4   45.91   76.65 
   0   5   4   -1.45  109.28 
   0   5   4   52.03  153.09 
   0  -5  -4   -6.87   60.76 
   0   5   4  135.74  155.64 
   0   5   4  -95.61  177.32 
   0   5   4   29.10   72.58 
   0   5   4  314.30  208.94 
   0   5   4   65.39  211.21 
   0  -5  -4  -38.75   93.17 
   0  -5  -4   74.30   59.89 
   0   5   4  156.62  191.68 
   0   5   4   57.78  116.50 
   0   5   5 5325.36  526.27 
   0   5   5 6553.38  462.48 
   0  -5  -5 5512.61  387.15 
   0  -5  -5 6583.10  420.81 
   0   5   5 5605.04  550.88 
   0   5   5 5553.79  513.79 
   0   5   5 5037.36  423.62 
   0   5   5 7044.87  475.70 
   0   5   5 5722.98  535.86 
   0   5   5 5277.44  537.23 
   0  -5  -5 5594.76  413.78 
   0  -5  -5 5706.04  410.17 
   0  -5  -5 6035.94  436.78 
   0   5   5 5223.52  507.50 
   0   5   5 5087.30  425.76 
   0   5   6 1113.00  196.19 
   0   5   6 1382.59  300.36 
   0  -5  -6 1309.93  219.82 
   0   5   6 1025.95  229.07 
   0   5   6  943.58  237.56 
   0  -5  -6 1416.07  230.30 
   0   5   6 1348.02  234.57 
   0  -5  -6 1154.59  194.77 
   0  -5  -6 1347.29  218.37 
   0  -5  -6 1632.55  235.62 
   0   5   6 1198.34  311.70 
   0   5   6 1097.74  231.79 
   0   5   6  994.93  257.67 
   0   5   7 3667.06  439.06 
   0  -5  -7 4069.75  385.22 
   0  -5  -7 3684.85  393.97 
   0   5   7 4092.76  472.73 
   0  -5  -7 4036.05  391.27 
   0   5   7 3884.94  449.42 
   0   5   7 4964.87  528.66 
   0   5   7 3948.70  479.17 
   0  -5  -7 3908.67  374.74 
   0  -5  -7 4234.20  386.36 
   0   5   7 3224.69  341.30 
   0   5   7 3707.71  369.11 
   0   5   7 3591.86  458.91 
   0  -5  -8 13498.7   757.5 
   0   5   8 14528.5   852.8 
   0  -5  -8 14043.5   432.9 
   0  -5  -8 15174.3   808.2 
   0  -5  -8 14432.6   443.3 
   0   5   8 13544.3   895.7 
   0   5   8 14653.9   909.1 
   0   5   8 14258.8   744.7 
   0  -5  -8 14419.9   445.5 
   0   5   8 14357.8   748.9 
   0   5   8 15739.5   952.6 
   0  -5  -8 14514.5   750.0 
   0   5   8 14749.7   492.2 
   0  -5  -8 14511.5   781.3 
   0   5   8 14367.1   453.7 
   0   5   8 13858.5   481.3 
   0   5   8 14713.4   458.6 
   0   5   8 13987.9   890.4 
   0   5   8 14732.1   855.4 
   0  -5  -8 14562.6   845.9 
   0   5   8 14508.9   489.0 
   0  -5  -8 14463.0   437.9 
   0   5   9 1363.36  151.02 
   0   5   9 2255.94  301.62 
   0  -5  -9 1765.58  263.02 
   0   5   9 1509.57  161.77 
   0   5   9 1585.17  288.37 
   0   5   9 1363.72  145.81 
   0   5   9 1612.70  168.59 
   0  -5  -9 1375.29  136.88 
   0   5   9 1650.30  314.85 
   0   5   9 2423.25  315.08 
   0  -5  -9 1384.06  265.64 
   0  -5  -9 1764.52  301.71 
   0  -5  -9 1308.22  129.59 
   0  -5  -9 2098.70  310.66 
   0   5   9 1929.17  315.07 
   0  -5  -9 1796.72  300.34 
   0  -5  -9 1504.72  139.01 
   0   5   9 1493.72  127.98 
   0   5   9 1225.64  300.85 
   0   5   9 1357.36  140.30 
   0   5   9 1293.90  286.04 
   0   5   9 1402.92  298.16 
   0  -5  -9 1544.76  144.93 
   0   5  10 11209.3   823.2 
   0  -5 -10 10421.7   723.7 
   0  -5 -10 10432.2   374.5 
   0  -5 -10 10150.2   715.0 
   0   5  10 11280.4   443.4 
   0   5  10 10908.0   713.3 
   0   5  10 10566.0   707.0 
   0  -5 -10 10017.6   385.5 
   0   5  10 10454.5   799.8 
   0   5  10 10229.6   399.1 
   0  -5 -10 10194.9   722.2 
   0  -5 -10 10987.5   670.9 
   0   5  10 9691.11  413.57 
   0   5  10 10789.0   810.0 
   0  -5 -10 10345.6   767.0 
   0  -5 -10 10045.8   368.2 
   0   5  10 9563.81  350.42 
   0   5  10 9960.78  419.06 
   0   5  10 10561.8   800.9 
   0   5  10 10152.7   397.3 
   0  -5 -10 10004.7   387.2 
   0  -5 -11 1968.70  327.51 
   0  -5 -11 2241.83  168.88 
   0  -5 -11 2017.54  321.26 
   0  -5 -11 2542.36  375.76 
   0  -5 -11 2374.53  169.89 
   0   5  11 2075.77  358.30 
   0   5  11 2132.56  375.45 
   0   5  11 2505.90  348.05 
   0  -5 -11 2300.98  186.55 
   0   5  11 2280.46  161.64 
   0   5  11 1649.34  323.55 
   0   5  11 2304.94  334.78 
   0   5  11 2285.64  199.45 
   0  -5 -11 2048.00  344.33 
   0   5  11 2066.41  180.60 
   0   5  11 2223.92  186.36 
   0   5  11 1830.41  349.28 
   0   5  11 2272.79  197.73 
   0  -5 -11 2075.73  176.53 
   0   5  11 2039.88  174.60 
   0  -5 -12  633.18  110.82 
   0  -5 -12  423.87  195.35 
   0  -5 -12  494.91   82.39 
   0  -5 -12  492.43  103.65 
   0   5  12  541.42  110.99 
   0  -5 -12  374.87  149.80 
   0   5  12  539.41   93.69 
   0  -5 -12  546.06   83.88 
   0  -5 -12  305.98  160.20 
   0   5  12  396.95   84.94 
   0   5  12  707.24  258.51 
   0   5  12  437.20   96.37 
   0   5  12  552.94  106.95 
   0   5  12  485.05  176.61 
   0   5  12  448.42   95.74 
   0  -5 -13 7261.13  322.89 
   0   5  13 7599.38  650.82 
   0   5  13 7497.75  307.48 
   0   5  13 7630.92  339.71 
   0  -5 -13 6805.92  597.88 
   0  -5 -13 7264.63  609.58 
   0   5  13 7367.65  634.36 
   0   5  13 7100.66  293.63 
   0   5  13 7629.02  342.14 
   0   5  13 7752.97  350.71 
   0  -5 -13 7715.95  335.07 
   0  -5 -13 7266.38  614.71 
   0   5  13 7753.76  349.78 
   0  -5 -13 7584.31  326.05 
   0  -5 -14  166.46   65.25 
   0  -5 -14  201.92   76.95 
   0  -5 -14  187.12   69.36 
   0   5  14  198.40   79.38 
   0   5  14  249.63   88.79 
   0   5  14  187.36   65.22 
   0   5  14  163.16   53.99 
   0  -5 -15  108.43   56.17 
   0   5  15   43.76   56.96 
   0  -5 -15   53.18   46.09 
   0   5  15  -10.34   55.43 
   0   5  15   64.37   40.88 
   0   5  15   56.17   36.57 
   0  -5 -15   44.18   47.39 
   0   5  16 5550.15  222.49 
   0   5  16 5600.54  193.58 
   0   5  16 5380.40  219.60 
   0  -5 -16 5566.30  210.68 
   0  -5 -16 5282.74  200.59 
   0  -5 -16 5407.90  203.07 
   0  -6  17 3265.23  159.67 
   0  -6  17 2825.13  121.88 
   0  -6  16 2497.89  159.96 
   0  -6  16 2409.10  135.55 
   0  -6  15 4802.61  218.30 
   0  -6  15 4851.08  241.24 
   0  -6  14  476.57   89.52 
   0  -6  14  457.48   82.94 
   0  -6  13 2736.46  181.94 
   0   6 -13 3149.75  427.32 
   0  -6  13 2981.07  190.69 
   0  -6  13 2746.03  195.91 
   0  -6  13 2612.94  169.96 
   0   6 -13 2924.38  416.12 
   0  -6  13 2693.20  192.75 
   0  -6  13 3009.35  201.42 
   0  -6  12 6893.96  311.41 
   0  -6  12 6882.60  311.82 
   0  -6  12 6576.76  304.37 
   0  -6  12 6858.21  284.80 
   0  -6  12 6875.14  291.33 
   0   6 -12 6634.52  653.53 
   0  -6  12 7420.00  309.62 
   0  -6  11  199.75   71.82 
   0  -6  11   68.14   64.31 
   0  -6  11  153.52   66.17 
   0  -6  11  220.57   71.12 
   0  -6  11  177.51   77.45 
   0  -6  11   89.28   54.97 
   0  -6  10 3855.60  218.13 
   0  -6  10 3834.59  206.32 
   0  -6  10 3867.71  221.29 
   0   6 -10 3713.02  405.71 
   0  -6  10 4232.49  225.92 
   0  -6  10 4031.89  220.99 
   0  -6  10 3879.71  205.52 
   0   6 -10 3663.03  428.27 
   0   6 -10 4428.82  431.96 
   0   6  -9  741.44  182.23 
   0  -6   9  858.10  103.39 
   0   6  -9  972.62  182.28 
   0  -6   9  883.44  104.64 
   0  -6   9  924.45  110.91 
   0  -6   9  830.36  100.50 
   0  -6   9  802.64   92.17 
   0  -6   9  759.27   96.67 
   0  -6   9  833.91  200.14 
   0   6  -9  556.18  153.11 
   0  -6   8 3373.15  186.65 
   0  -6   8 3270.00  369.71 
   0  -6   8 3648.56  193.88 
   0   6  -8 3444.59  344.31 
   0  -6   8 3382.39  180.85 
   0   6  -8 3690.72  365.51 
   0  -6   8 3867.92  198.54 
   0  -6   8 3487.92  319.00 
   0   6  -8 3498.79  349.79 
   0   6  -7  963.74  178.47 
   0   6  -7  298.74  105.27 
   0  -6   7  705.79  145.56 
   0   6  -7  570.60  145.33 
   0  -6   7  791.01  178.36 
   0   6  -6  615.71  132.73 
   0  -6   6  599.98  124.17 
   0  -6   6  517.79  151.07 
   0   6  -6  578.36  129.79 
   0   6  -6  631.49  140.30 
   0  -6   5 26529.3   822.0 
   0   6  -5 24816.4   807.4 
   0  -6   5 25440.9   914.0 
   0   6  -5 24569.2   886.5 
   0   6  -4 13516.4   568.6 
   0  -6   4 11404.4   548.5 
   0   6  -4 12651.2   590.4 
   0   6  -4 10857.5   473.7 
   0   6  -4 11019.1   531.4 
   0   6  -4 11354.7   593.4 
   0   6  -4 11430.9   537.5 
   0  -6   4 12102.3   507.2 
   0   6  -4 11499.7   532.0 
   0   6  -3 63378.3  1615.6 
   0   6  -3 66227.5  1716.0 
   0   6  -3 69336.7  1616.9 
   0  -6   3 69137.9  1556.8 
   0  -6   3 70524.5  1516.3 
   0   6  -3 66484.4  1611.3 
   0   6  -3 65804.0  1605.7 
   0   6  -3 70362.4  1623.6 
   0  -6   2 20672.6   674.7 
   0   6  -2 18365.4   786.6 
   0  -6   2 19313.2   641.9 
   0   6  -2 19339.8   749.4 
   0   6  -2 18522.8   791.4 
   0   6  -2 19791.2   755.2 
   0   6  -2 20212.0   774.3 
   0   6  -2 18843.1   816.8 
   0   6  -2 19346.6   757.9 
   0  -6   1 5499.15  287.40 
   0   6  -1 3877.36  388.10 
   0   6  -1 3831.10  342.72 
   0  -6   1 4796.37  318.09 
   0   6  -1 3835.45  341.94 
   0   6  -1 4854.13  410.05 
   0  -6   1 4356.31  294.20 
   0   6  -1 5227.47  426.69 
   0  -6   1 4861.78  352.55 
   0  -6   1 5684.48  294.23 
   0   6  -1 4610.37  376.08 
   0   6  -1 4676.00  376.06 
   0   6   0 5248.20  442.95 
   0   6   0 5151.28  430.13 
   0  -6   0 5624.08  389.35 
   0  -6   0 6043.79  310.81 
   0  -6   0 5721.35  300.90 
   0   6   0 5886.68  494.07 
   0  -6   0 5316.41  281.46 
   0   6   0 5927.88  492.08 
   0   6   0 5173.16  401.22 
   0   6   0 5684.84  491.04 
   0   6   0 6547.06  515.48 
   0  -6   0 5707.86  357.88 
   0   6   0 5690.87  486.55 
   0  -6   0 5356.14  332.05 
   0   6   0 4626.21  380.29 
   0   6   1 4498.44  482.46 
   0   6   1 4877.28  464.13 
   0  -6  -1 4995.61  295.63 
   0  -6  -1 4955.68  293.74 
   0   6   1 5240.32  415.00 
   0  -6  -1 4882.63  344.58 
   0   6   1 4574.68  496.68 
   0   6   1 5176.11  407.74 
   0   6   1 4480.48  442.48 
   0   6   1 4639.53  473.17 
   0   6   1 4684.28  475.99 
   0  -6  -1 5090.20  300.72 
   0  -6  -1 4765.60  358.84 
   0  -6  -2 21542.8   846.1 
   0   6   2 23517.6  1141.8 
   0  -6  -2 23787.2   750.7 
   0   6   2 23257.9  1093.7 
   0   6   2 22056.9  1120.9 
   0  -6  -2 24324.7   852.9 
   0   6   2 23427.5   934.0 
   0   6   2 21626.7  1126.1 
   0  -6  -2 23698.2   748.3 
   0   6   2 22930.8  1086.3 
   0   6   2 23382.8  1134.7 
   0   6   2 24779.3   955.6 
   0  -6  -2 25119.9   791.8 
   0  -6  -3 1546.00  227.60 
   0   6   3 2507.45  313.25 
   0   6   3 1764.07  354.33 
   0  -6  -3 2217.49  229.76 
   0   6   3 1861.07  378.24 
   0   6   3 1941.18  375.86 
   0  -6  -3 2232.17  221.99 
   0  -6  -3 1950.68  221.64 
   0   6   3 2258.05  291.16 
   0   6   3 2224.46  381.94 
   0   6   3 2247.08  382.15 
   0   6   3 1629.04  347.34 
   0  -6  -3 2298.10  262.97 
   0   6   4 2455.95  409.57 
   0   6   4 2541.82  310.74 
   0   6   4 2516.64  426.35 
   0  -6  -4 2416.65  282.39 
   0  -6  -4 2595.29  261.53 
   0   6   4 2073.73  304.91 
   0  -6  -4 2572.93  294.09 
   0   6   4 2456.74  333.44 
   0   6   4 3007.04  335.20 
   0  -6  -4 2622.58  278.57 
   0   6   4 2730.29  401.31 
   0   6   4 2555.22  387.63 
   0   6   4 2581.31  427.12 
   0   6   4 2955.42  293.37 
   0   6   4 2775.07  446.08 
   0  -6  -4 2830.37  275.56 
   0  -6  -5 26578.3  1015.4 
   0  -6  -5 27641.8  1041.9 
   0   6   5 28641.2  1339.8 
   0   6   5 27230.1  1244.7 
   0   6   5 25784.5  1105.7 
   0   6   5 28821.7  1116.8 
   0   6   5 26741.1  1297.1 
   0  -6  -5 27546.7   974.6 
   0  -6  -5 28782.8  1056.7 
   0  -6  -5 27296.2   970.3 
   0   6   5 26213.6  1107.9 
   0   6   5 28489.7  1112.2 
   0   6   5 27420.9  1319.3 
   0   6   5 25432.5  1271.6 
   0   6   5 28048.9  1258.1 
   0  -6  -6   90.39  107.27 
   0   6   6  116.05  124.72 
   0   6   6  152.70  242.16 
   0   6   6 -148.27  219.77 
   0  -6  -6   37.68   93.05 
   0  -6  -6   43.30  101.57 
   0  -6  -6  221.33  115.57 
   0   6   6   13.20  240.41 
   0  -6  -6  153.35  136.06 
   0   6   6  456.57  187.79 
   0   6   6  127.90  182.15 
   0   6   6  150.60   75.72 
   0   6   6  492.12  307.52 
   0   6   6   -1.56  225.43 
   0   6   7   87.82   71.30 
   0   6   7  171.32  236.26 
   0  -6  -7  161.60  120.61 
   0   6   7   -9.11   91.86 
   0  -6  -7   31.06   44.98 
   0  -6  -7  125.80  132.16 
   0   6   7   -7.05  201.71 
   0  -6  -7   29.42   58.66 
   0   6   7  -44.86   99.94 
   0   6   7  161.11  169.80 
   0  -6  -7  -27.06  120.75 
   0  -6  -7  338.70  160.60 
   0   6   7  165.95  142.21 
   0   6   7   47.32  196.83 
   0   6   7  152.99   83.99 
   0  -6  -7   -9.02  121.87 
   0   6   7 -151.91  228.43 
   0  -6  -7   41.77   45.29 
   0  -6  -7   -1.72   51.55 
   0   6   7   27.00  159.77 
   0   6   8 4858.67  286.44 
   0  -6  -8 5455.26  262.64 
   0   6   8 5049.60  285.95 
   0   6   8 4710.58  538.08 
   0  -6  -8 5509.88  510.10 
   0   6   8 6044.72  586.74 
   0  -6  -8 5607.59  267.64 
   0   6   8 5393.81  295.95 
   0   6   8 5808.13  602.23 
   0   6   8 6117.32  614.40 
   0   6   8 5709.69  272.37 
   0  -6  -8 5404.27  480.52 
   0  -6  -8 5756.67  496.14 
   0  -6  -8 5149.51  507.92 
   0   6   8 5575.43  499.79 
   0  -6  -8 5986.67  507.85 
   0  -6  -8 5214.01  259.49 
   0   6   8 5871.46  590.68 
   0   6   8 6055.65  613.79 
   0   6   8 5546.49  502.02 
   0   6   8 5717.52  273.46 
   0  -6  -8 5712.06  270.38 
   0  -6  -9 1970.46  309.12 
   0   6   9 2389.04  208.65 
   0   6   9 2087.15  306.51 
   0   6   9 1860.55  285.07 
   0   6   9 2205.45  353.62 
   0   6   9 2477.61  210.82 
   0   6   9 2409.81  186.39 
   0  -6  -9 2272.55  359.61 
   0   6   9 2144.83  379.46 
   0  -6  -9 2348.01  174.52 
   0   6   9 1981.56  360.01 
   0  -6  -9 2307.53  175.01 
   0  -6  -9 2362.78  317.68 
   0   6   9 2453.45  395.94 
   0   6   9 1699.29  331.59 
   0   6   9 2661.87  193.66 
   0   6   9 2231.79  201.16 
   0  -6  -9 2290.47  179.77 
   0  -6  -9 2252.01  334.29 
   0   6   9 1982.00  335.49 
   0  -6  -9 2520.70  383.52 
   0  -6  -9 2240.40  178.47 
   0   6  10 16808.4  1052.6 
   0   6  10 16080.5   562.5 
   0  -6 -10 17254.7   886.2 
   0  -6 -10 16233.5   916.9 
   0   6  10 16681.9   526.1 
   0   6  10 16085.7   563.0 
   0   6  10 16360.7  1041.7 
   0   6  10 17028.4   938.9 
   0  -6 -10 16925.2   925.9 
   0   6  10 16277.8   924.4 
   0   6  10 16389.8  1034.8 
   0   6  10 16500.6  1037.8 
   0  -6 -10 16968.3   959.7 
   0  -6 -10 16601.4   507.2 
   0   6  10 16631.7   525.6 
   0  -6 -10 16495.3   505.7 
   0  -6 -10 17992.5  1032.2 
   0   6  10 16530.8   551.2 
   0  -6 -10 16109.1   517.6 
   0  -6 -10 16696.0   526.6 
   0  -6 -11 1698.91  162.68 
   0  -6 -11 1602.60  288.11 
   0  -6 -11 1764.18  150.55 
   0  -6 -11 1692.99  159.54 
   0  -6 -11 2010.41  161.85 
   0   6  11 1765.92  293.22 
   0   6  11 2115.11  376.60 
   0  -6 -11 1448.22  273.79 
   0   6  11 2094.51  314.94 
   0   6  11 1897.53  166.95 
   0  -6 -11 1959.59  158.92 
   0   6  11 1732.34  133.47 
   0   6  11 1861.40  170.03 
   0  -6 -11 1636.70  309.31 
   0   6  11 2145.11  174.63 
   0   6  11 2213.75  377.72 
   0   6  11 2022.40  188.27 
   0   6  11 1941.65  355.43 
   0   6  11 1848.43  182.76 
   0   6  11 1970.94  352.93 
   0   6  12  924.90  122.26 
   0  -6 -12  791.71  219.53 
   0   6  12  862.07  115.25 
   0  -6 -12  932.27  243.77 
   0  -6 -12  743.00  112.95 
   0  -6 -12  895.99  104.25 
   0   6  12  737.90   92.08 
   0  -6 -12  852.07  117.24 
   0  -6 -12  887.09  106.83 
   0   6  12 1088.22  279.65 
   0  -6 -12  941.70  112.02 
   0   6  12  843.40  126.11 
   0   6  12  803.07  108.68 
   0  -6 -12  763.64  184.93 
   0   6  12 1011.31  267.57 
   0   6  12  984.19  135.45 
   0  -6 -13 6322.27  287.93 
   0   6  13 6255.83  301.70 
   0  -6 -13 6215.43  537.68 
   0   6  13 6122.11  297.54 
   0  -6 -13 6268.76  539.21 
   0  -6 -13 6078.05  269.95 
   0   6  13 6244.16  245.52 
   0   6  13 6461.01  581.54 
   0  -6 -13 6212.68  286.11 
   0   6  13 6267.46  569.41 
   0   6  13 6093.47  268.07 
   0  -6 -13 6387.08  547.01 
   0   6  14   54.42   39.10 
   0  -6 -14    4.94   43.12 
   0   6  14   71.76   64.77 
   0  -6 -14  101.72   57.91 
   0   6  14  101.09   44.06 
   0  -6 -14  114.20   56.57 
   0   6  14   67.73   60.74 
   0   6  15 2047.46  140.51 
   0  -6 -15 2209.64  138.59 
   0  -6 -15 2034.32  132.60 
   0  -6 -15 2190.79  130.70 
   0   6  15 2257.93  147.47 
   0   6  15 2187.10  110.44 
   0   6  16  607.70   68.83 
   0  -6 -16  584.40   57.78 
   0  -6 -16  611.16   61.06 
   0   6  16  676.21   71.16 
   0  -6 -16  662.27   61.38 
   0  -7  16  408.08   55.15 
   0  -7  16  415.57   66.73 
   0  -7  15  879.11  102.39 
   0  -7  15  777.58   85.45 
   0  -7  14   49.70   52.36 
   0  -7  14   43.01   46.93 
   0  -7  13 4133.61  229.68 
   0  -7  13 4320.89  224.80 
   0  -7  13 4560.48  229.82 
   0  -7  12  125.81   65.41 
   0  -7  12   71.72   55.12 
   0  -7  12  210.06   61.79 
   0  -7  12  150.02   73.23 
   0  -7  12   66.71   52.91 
   0  -7  12  189.60   72.10 
   0  -7  11 1264.89  130.34 
   0  -7  11 1290.00  119.32 
   0  -7  11 1142.29  126.09 
   0   7 -11 1660.42  318.23 
   0  -7  11 1397.03  144.49 
   0  -7  11 1320.44  133.53 
   0  -7  11 1455.86  142.99 
   0   7 -10 1040.14  231.53 
   0  -7  10  944.96  110.30 
   0  -7  10 1053.12  117.62 
   0  -7  10 1122.24  108.08 
   0  -7  10 1183.52  130.37 
   0  -7  10 1193.81  130.59 
   0  -7  10 1068.77  115.21 
   0  -7   9  383.71   79.24 
   0   7  -9  448.99  138.90 
   0  -7   9  307.53   72.60 
   0  -7   9  401.33   84.30 
   0  -7   9  310.45   69.68 
   0  -7   9  252.60   73.43 
   0  -7   8  549.19   85.44 
   0  -7   8  692.58   94.37 
   0  -7   8  459.37   75.20 
   0  -7   8  460.57   80.59 
   0   7  -8  327.61  131.02 
   0  -7   8  513.76   85.65 
   0   7  -8  184.28  119.19 
   0   7  -7  934.68  194.27 
   0  -7   7 1595.28  124.78 
   0  -7   7  869.59  199.10 
   0  -7   7 1705.59  133.84 
   0  -7   7 1594.84  125.19 
   0   7  -7  976.30  209.45 
   0   7  -7 1374.89  209.46 
   0  -7   7 1334.04  118.85 
   0  -7   6 1439.57  235.34 
   0   7  -6 1420.75  230.60 
   0  -7   6 1104.66  103.82 
   0   7  -6 1265.40  183.50 
   0   7  -6 1290.62  205.20 
   0   7  -6 1160.09  189.38 
   0   7  -6 1726.38  242.54 
   0   7  -5  380.40  112.14 
   0  -7   5  378.09   96.21 
   0   7  -5  279.00  120.93 
   0   7  -5  369.69  141.06 
   0  -7   5  174.27   97.09 
   0   7  -5  446.45  112.64 
   0   7  -5  377.26  118.06 
   0   7  -4 31730.3  1063.2 
   0   7  -4 32622.5  1078.0 
   0   7  -4 33517.2  1090.8 
   0   7  -4 32581.5  1072.5 
   0   7  -4 31964.7  1186.9 
   0  -7   4 34595.2  1076.2 
   0  -7   4 35256.4  1011.4 
   0   7  -4 32137.2  1124.4 
   0   7  -3 56840.2  1649.7 
   0   7  -3 54454.4  1523.3 
   0   7  -3 54260.1  1618.8 
   0   7  -3 53818.6  1518.2 
   0  -7   3 59781.4  1415.0 
   0   7  -3 54577.6  1662.4 
   0   7  -3 55018.2  1532.5 
   0   7  -3 58090.5  1560.3 
   0   7  -2  197.63   90.26 
   0   7  -2   77.46  105.87 
   0   7  -2   59.43  114.94 
   0   7  -2  184.74  119.28 
   0   7  -2   89.93  122.08 
   0  -7   2   92.47   59.12 
   0   7  -2  -64.61  134.56 
   0   7  -2  226.61  172.97 
   0   7  -1 12472.6   785.2 
   0   7  -1 12496.7   676.8 
   0   7  -1 13831.1   806.9 
   0   7  -1 12629.2   683.0 
   0   7  -1 13431.6   811.9 
   0   7  -1 11959.3   708.4 
   0  -7   1 13506.3   660.1 
   0  -7   1 13190.4   596.6 
   0   7  -1 13016.0   736.7 
   0  -7   1 13779.1   590.7 
   0   7  -1 12708.9   784.6 
   0   7  -1 12787.5   790.1 
   0  -7   0  -49.30  112.07 
   0   7   0  400.98  220.15 
   0  -7   0  157.90  104.25 
   0   7   0  241.28  147.59 
   0   7   0   83.80  147.05 
   0   7   0 -178.82  197.02 
   0   7   0  256.93  227.60 
   0   7   0  297.60  186.72 
   0   7   0   65.33  132.90 
   0   7   0   66.31  149.97 
   0  -7   0   97.89   75.65 
   0   7   1 5203.52  453.65 
   0  -7  -1 4894.75  375.91 
   0  -7  -1 4699.65  354.11 
   0   7   1 3983.25  505.08 
   0   7   1 3727.16  491.94 
   0  -7  -1 4893.43  316.03 
   0  -7  -1 4945.27  315.09 
   0   7   1 4630.28  512.27 
   0   7   1 3822.30  494.52 
   0   7   1 5313.52  454.68 
   0   7   1 4010.39  509.28 
   0  -7  -1 4220.57  385.07 
   0   7   1 4996.71  544.11 
   0  -7  -2 4827.71  337.71 
   0  -7  -2 3681.53  286.74 
   0   7   2 4387.04  422.20 
   0   7   2 2830.24  473.45 
   0  -7  -2 3701.46  287.88 
   0   7   2 4842.00  561.54 
   0   7   2 3659.39  523.52 
   0  -7  -2 4056.84  380.67 
   0   7   2 3536.02  523.45 
   0   7   2 4066.83  510.32 
   0  -7  -2 3543.78  335.64 
   0   7   2 3610.05  528.62 
   0   7   2 4862.57  447.66 
   0   7   3  992.16  359.66 
   0   7   3  585.61  157.49 
   0  -7  -3  677.69  149.76 
   0   7   3 1043.17  362.12 
   0   7   3  483.76  185.88 
   0   7   3 1357.24  358.01 
   0  -7  -3  667.49  171.97 
   0  -7  -3  891.16  158.30 
   0   7   3  446.05  266.94 
   0   7   3  790.12  286.80 
   0  -7  -3  628.01  168.01 
   0   7   3  427.67  270.06 
   0  -7  -3  654.71  137.99 
   0   7   3  400.64  162.58 
   0   7   4  427.28  331.06 
   0   7   4   -9.37  193.88 
   0  -7  -4  250.27  138.41 
   0  -7  -4  268.54  119.68 
   0   7   4  279.19  120.52 
   0   7   4  382.34  267.60 
   0   7   4  -25.51  158.83 
   0  -7  -4  163.20   98.07 
   0  -7  -4  242.51   63.19 
   0   7   4  129.36  126.28 
   0   7   4  110.06  123.43 
   0   7   4  289.48  151.95 
   0   7   4  487.04  301.03 
   0   7   4  168.76  265.64 
   0  -7  -4  247.67   61.21 
   0  -7  -4  166.60   86.25 
   0   7   4  290.34  215.88 
   0  -7  -4   81.99  103.18 
   0   7   5 17681.2   919.5 
   0  -7  -5 16648.2   465.6 
   0   7   5 16523.6  1104.5 
   0   7   5 15629.1   529.8 
   0  -7  -5 16940.5   761.4 
   0   7   5 15822.1   917.1 
   0  -7  -5 16370.5   476.6 
   0   7   5 15305.3   906.0 
   0  -7  -5 16430.0   463.1 
   0   7   5 15375.4  1076.7 
   0  -7  -5 15781.2   787.5 
   0  -7  -5 14100.5   782.0 
   0  -7  -5 15366.8   460.7 
   0  -7  -5 16698.6   753.6 
   0   7   5 15921.3   571.8 
   0   7   5 16324.9  1085.7 
   0   7   5 16937.3  1106.9 
   0   7   5 17831.1   921.2 
   0   7   5 15867.6  1002.3 
   0  -7  -5 15664.1   812.9 
   0  -7  -5 15852.2   471.7 
   0   7   5 16740.9   539.0 
   0   7   5 17004.8  1034.7 
   0  -7  -6 4889.11  463.48 
   0   7   6 5513.82  610.77 
   0  -7  -6 5576.06  509.79 
   0   7   6 5149.43  614.60 
   0   7   6 5557.84  523.93 
   0  -7  -6 5676.28  486.42 
   0  -7  -6 5188.66  248.81 
   0  -7  -6 4869.09  249.32 
   0   7   6 5844.10  671.84 
   0   7   6 4732.09  283.13 
   0  -7  -6 5231.26  258.80 
   0   7   6 4556.32  588.22 
   0   7   6 5064.74  293.22 
   0  -7  -6 5247.59  249.29 
   0   7   6 4811.90  310.12 
   0   7   6 4911.92  574.82 
   0  -7  -6 5101.46  244.81 
   0   7   6 5888.90  659.83 
   0  -7  -6 4703.52  411.88 
   0  -7  -6 5038.82  425.57 
   0   7   6 5999.51  534.42 
   0   7   7 4714.70  487.02 
   0  -7  -7 4736.51  250.03 
   0   7   7 4734.93  571.28 
   0   7   7 4977.56  289.91 
   0  -7  -7 4781.08  442.40 
   0   7   7 3522.70  482.76 
   0   7   7 4380.11  289.88 
   0  -7  -7 4741.59  475.46 
   0  -7  -7 4618.29  245.87 
   0   7   7 4461.33  473.70 
   0   7   7 4196.37  537.95 
   0   7   7 4911.47  286.68 
   0   7   7 5050.96  581.49 
   0  -7  -7 5205.65  483.25 
   0  -7  -7 4958.55  249.95 
   0  -7  -7 4236.42  414.07 
   0  -7  -7 4673.99  243.63 
   0   7   7 6133.45  683.30 
   0   7   7 5325.71  626.74 
   0  -7  -7 4345.79  448.45 
   0  -7  -7 4858.58  239.38 
   0   7   8 3516.71  498.45 
   0  -7  -8 3532.66  218.83 
   0   7   8 3668.17  521.92 
   0  -7  -8 3743.22  201.17 
   0   7   8 3325.09  241.96 
   0   7   8 3610.26  494.19 
   0   7   8 3381.39  240.41 
   0   7   8 5100.22  498.27 
   0  -7  -8 3570.45  221.91 
   0   7   8 3353.61  503.21 
   0   7   8 3671.32  503.20 
   0  -7  -8 3647.50  433.27 
   0   7   8 3518.81  228.65 
   0   7   8 3531.52  482.96 
   0   7   8 3401.84  222.60 
   0  -7  -8 3721.05  438.61 
   0   7   8 3788.47  438.93 
   0  -7  -8 4006.29  436.11 
   0  -7  -8 3688.20  401.17 
   0  -7  -8 3683.48  394.94 
   0  -7  -8 3659.47  220.61 
   0  -7  -8 3451.81  215.34 
   0   7   8 3254.06  244.95 
   0  -7  -9  508.13  202.82 
   0  -7  -9  247.23   69.67 
   0   7   9  153.79  223.35 
   0   7   9   52.33  165.35 
   0  -7  -9  232.76   81.44 
   0  -7  -9  214.61  132.87 
   0   7   9  351.22  122.19 
   0  -7  -9  233.94   79.05 
   0   7   9   -4.92  179.78 
   0   7   9  -79.85  146.13 
   0  -7  -9  105.68  114.36 
   0   7   9  438.49  120.78 
   0   7   9   -5.01  175.88 
   0  -7  -9  174.54   65.42 
   0  -7  -9  130.87  117.80 
   0  -7  -9   35.10  114.64 
   0   7   9  177.27  211.02 
   0  -7  -9  288.22   83.40 
   0   7   9  409.44  116.71 
   0   7  10 1284.91  283.19 
   0  -7 -10 1441.40  295.96 
   0   7  10 1201.00  243.05 
   0  -7 -10 1779.31  301.74 
   0   7  10 1042.68  290.30 
   0   7  10 1933.32  181.41 
   0  -7 -10 1863.22  165.58 
   0  -7 -10 2011.79  168.27 
   0  -7 -10 1800.68  149.80 
   0  -7 -10 2097.03  172.56 
   0   7  10 2247.81  176.59 
   0   7  10 2190.70  200.54 
   0   7  10 1143.90  272.64 
   0  -7 -10 1712.56  286.33 
   0   7  10 1598.82  342.55 
   0   7  10 2158.25  168.60 
   0  -7 -10 1903.44  168.33 
   0  -7 -10 1504.04  281.96 
   0   7  10 1325.11  264.50 
   0   7  10 1876.71  187.15 
   0  -7 -11 5981.04  530.13 
   0  -7 -11 5621.59  280.88 
   0  -7 -11 5623.42  268.25 
   0   7  11 5596.32  304.46 
   0  -7 -11 5796.60  283.81 
   0  -7 -11 5566.42  254.16 
   0   7  11 5788.84  308.44 
   0  -7 -11 5380.38  525.15 
   0  -7 -11 5408.43  506.36 
   0   7  11 5515.46  266.07 
   0   7  11 5390.46  501.05 
   0   7  11 5822.03  606.09 
   0   7  11 5775.36  269.69 
   0   7  11 6197.11  527.72 
   0   7  11 5370.82  284.73 
   0   7  11 5825.41  602.13 
   0  -7 -11 5505.23  265.40 
   0   7  12 6326.94  592.39 
   0  -7 -12 6134.10  263.89 
   0   7  12 5841.20  568.79 
   0  -7 -12 6001.17  511.94 
   0  -7 -12 6140.60  284.18 
   0  -7 -12 5691.89  500.21 
   0   7  12 6032.70  300.16 
   0  -7 -12 6297.68  267.41 
   0  -7 -12 6070.69  258.79 
   0  -7 -12 6182.35  545.61 
   0   7  12 5832.79  275.22 
   0  -7 -12 6106.77  284.96 
   0   7  12 5982.81  298.26 
   0   7  13  282.02   78.66 
   0   7  13  237.05   76.11 
   0  -7 -13  322.95   76.20 
   0  -7 -13  426.31   69.87 
   0   7  13  372.00   69.41 
   0  -7 -13  360.46   81.44 
   0  -7 -13  369.54   64.62 
   0  -7 -14  401.84   67.77 
   0   7  14  524.58   79.90 
   0  -7 -14  320.04   55.72 
   0   7  14  523.01   84.19 
   0  -7 -14  430.77   72.94 
   0   7  14  432.68   61.42 
   0  -7 -15 1924.84   97.03 
   0   7  15 1848.85  117.69 
   0   7  15 2115.88  125.90 
   0  -7 -15 2023.92  115.47 
   0  -7 -15 2032.24  114.89 
   0  -8  16  506.69   54.06 
   0  -8  15 8968.88  297.71 
   0  -8  15 8886.16  278.16 
   0  -8  14 2865.46  163.57 
   0  -8  14 2901.62  172.55 
   0  -8  13 14285.1   437.9 
   0  -8  13 14058.0   429.8 
   0  -8  13 14574.2   434.1 
   0  -8  12  145.39   62.29 
   0  -8  12  122.67   62.27 
   0  -8  12  235.26   86.57 
   0  -8  12   90.23   62.38 
   0  -8  12  129.70   72.91 
   0  -8  11  583.74   90.58 
   0  -8  11  659.20   98.47 
   0  -8  11  498.94   88.45 
   0  -8  11  521.25   91.59 
   0  -8  11  486.91   99.22 
   0  -8  10  742.58   95.21 
   0  -8  10 1016.39  124.95 
   0  -8  10  986.77  122.29 
   0  -8  10  899.91  109.33 
   0   8 -10 1088.32  255.62 
   0  -8  10  975.30  109.63 
   0  -8   9 1400.79  138.46 
   0  -8   9 1369.86  134.12 
   0   8  -9 1322.34  266.77 
   0  -8   9 1153.72  120.27 
   0  -8   9 1058.29  118.31 
   0  -8   9 1320.01  139.87 
   0  -8   8 5841.25  266.21 
   0  -8   8 5908.68  258.30 
   0  -8   8 5668.49  261.19 
   0  -8   8 5678.87  263.60 
   0  -8   8 5938.12  271.43 
   0   8  -8 5487.70  513.03 
   0   8  -8 6463.30  491.88 
   0   8  -8 6126.51  480.46 
   0   8  -7 8674.98  612.63 
   0  -8   7 7773.73  303.03 
   0   8  -7 7578.69  609.14 
   0   8  -7 8161.05  545.65 
   0  -8   7 7415.84  295.55 
   0  -8   7 7450.59  295.20 
   0  -8   7 7660.27  297.80 
   0   8  -7 8191.62  543.33 
   0  -8   7 7775.28  313.09 
   0   8  -6 1895.52  266.22 
   0  -8   6 1302.22  126.38 
   0  -8   6 1560.13  131.37 
   0   8  -6 2037.45  271.80 
   0   8  -6 2183.72  332.32 
   0  -8   6 1494.50  132.08 
   0  -8   6 1650.34  127.93 
   0  -8   6 1625.71  126.93 
   0   8  -6 2388.83  324.14 
   0  -8   5 8587.92  311.68 
   0  -8   5 9249.15  332.17 
   0  -8   5 8796.88  318.33 
   0   8  -5 7813.12  617.09 
   0   8  -5 8494.84  609.01 
   0  -8   5 8748.13  324.93 
   0   8  -5 7615.23  578.07 
   0   8  -5 8569.84  564.51 
   0   8  -5 8781.30  568.25 
   0   8  -4 40503.8  1457.7 
   0   8  -4 37963.9  1307.0 
   0   8  -4 38918.1  1430.4 
   0   8  -4 40313.7  1367.6 
   0  -8   4 43346.7   893.2 
   0  -8   4 40371.3   854.6 
   0   8  -4 39597.7  1328.9 
   0   8  -4 38277.9  1469.3 
   0   8  -4 38857.2  1341.4 
   0  -8   4 43081.0   901.2 
   0  -8   3  962.15   96.66 
   0  -8   3  942.92  106.45 
   0   8  -3 1147.57  244.53 
   0   8  -3  834.35  231.32 
   0   8  -3 1109.94  279.75 
   0  -8   3 1202.52  177.51 
   0   8  -3 1050.73  222.96 
   0   8  -3  953.89  224.59 
   0   8  -3 1222.37  231.36 
   0   8  -3 1191.73  231.86 
   0  -8   3 1062.59  115.59 
   0   8  -2 3408.86  396.47 
   0   8  -2 3568.53  469.48 
   0   8  -2 3711.66  409.54 
   0  -8   2 3603.01  313.50 
   0   8  -2 3184.15  441.97 
   0   8  -2 3281.10  373.55 
   0   8  -2 2938.35  426.26 
   0   8  -2 3403.31  433.70 
   0   8  -2 3648.78  462.77 
   0   8  -2 2926.32  347.67 
   0   8  -1 8060.53  659.12 
   0   8  -1 8148.45  591.91 
   0   8  -1 7818.11  660.10 
   0   8  -1 7284.22  686.28 
   0   8  -1 7231.73  684.45 
   0  -8   1 8835.65  498.72 
   0   8  -1 8749.76  613.03 
   0   8  -1 8076.04  733.42 
   0  -8   1 8047.42  499.43 
   0   8  -1 7242.70  677.06 
   0   8  -1 6252.25  626.61 
   0   8   0  178.33  148.11 
   0   8   0  -38.70  231.48 
   0   8   0  365.89  252.83 
   0   8   0  595.25  294.49 
   0   8   0  328.32  241.49 
   0  -8   0  218.33   69.28 
   0   8   0  -24.41  185.28 
   0  -8   0  105.86   82.72 
   0  -8   0  229.34   69.56 
   0  -8   0   52.79  121.65 
   0   8   0  168.88  120.25 
   0  -8   0   81.39   71.77 
   0   8   0   12.68  168.76 
   0  -8  -1 4632.81  224.02 
   0   8   1 4180.08  588.52 
   0   8   1 5398.82  650.00 
   0   8   1 4761.03  630.38 
   0   8   1 5132.56  592.50 
   0  -8  -1 4942.47  230.51 
   0  -8  -1 4413.63  227.04 
   0  -8  -1 5096.80  415.19 
   0   8   1 4746.53  567.11 
   0  -8  -1 4857.86  446.57 
   0   8   1 5625.09  516.75 
   0   8   1 4820.33  478.51 
   0   8   1 3932.75  578.97 
   0  -8  -1 4461.97  226.02 
   0  -8  -1 5268.86  406.42 
   0   8   2 5897.69  693.67 
   0  -8  -2 6716.24  529.28 
   0   8   2 7976.57  815.64 
   0   8   2 7165.59  712.44 
   0  -8  -2 7054.56  285.20 
   0  -8  -2 6901.26  504.92 
   0   8   2 7005.43  583.48 
   0  -8  -2 6623.61  284.04 
   0   8   2 6403.05  561.72 
   0   8   2 7493.56  719.64 
   0  -8  -2 6826.90  280.52 
   0  -8  -2 6635.51  472.40 
   0  -8  -2 6614.77  282.03 
   0   8   2 7779.45  812.76 
   0   8   2 6387.74  727.34 
   0  -8  -3 4265.92  204.07 
   0   8   3 3954.89  610.11 
   0  -8  -3 3915.09  219.76 
   0   8   3 4118.33  538.31 
   0   8   3 3185.50  456.51 
   0  -8  -3 3919.65  217.83 
   0   8   3 3518.50  564.67 
   0  -8  -3 4094.46  406.48 
   0   8   3 4101.77  259.54 
   0   8   3 4459.85  635.13 
   0   8   3 4008.90  257.71 
   0   8   3 4142.78  432.58 
   0   8   3 4638.96  492.83 
   0   8   3 3921.05  454.57 
   0  -8  -3 4206.12  225.80 
   0  -8  -3 4755.80  464.77 
   0   8   3 4559.27  577.71 
   0   8   3 4259.12  525.76 
   0  -8  -3 4178.20  202.95 
   0  -8  -3 4141.24  220.72 
   0   8   3 4405.20  646.73 
   0   8   4 9494.11  818.71 
   0   8   4 8188.42  382.11 
   0   8   4 8796.63  853.05 
   0   8   4 7232.42  676.02 
   0  -8  -4 8035.93  325.98 
   0   8   4 10007.2   718.9 
   0   8   4 8808.48  799.25 
   0  -8  -4 8058.62  327.02 
   0  -8  -4 8885.54  528.10 
   0   8   4 8602.21  880.38 
   0  -8  -4 8074.42  314.65 
   0  -8  -4 8429.00  310.19 
   0   8   4 8530.67  427.84 
   0   8   4 10306.4   726.2 
   0  -8  -4 8651.47  314.89 
   0  -8  -4 8702.38  626.07 
   0   8   4 8323.14  853.96 
   0   8   4 7610.06  804.14 
   0  -8  -4 9412.72  539.40 
   0  -8  -4 9422.32  632.51 
   0   8   4 8170.12  379.79 
   0  -8  -4 8241.71  329.59 
   0   8   4 8233.85  730.20 
   0  -8  -5 1440.60  225.05 
   0   8   5 1352.66  424.89 
   0   8   5 2291.17  526.49 
   0  -8  -5 1300.45  129.62 
   0  -8  -5 1564.89  146.99 
   0  -8  -5 1358.25  212.49 
   0   8   5 1482.48  314.86 
   0  -8  -5 1336.66  135.78 
   0  -8  -5 1472.75  132.35 
   0   8   5 1526.61  373.89 
   0   8   5 1997.28  450.23 
   0   8   5 1345.76  312.49 
   0   8   5 1390.57  167.56 
   0  -8  -5 1231.50  122.82 
   0   8   5 1728.96  326.68 
   0   8   5 1647.46  204.88 
   0   8   5 1439.54  417.73 
   0   8   5 1192.43  155.65 
   0   8   5 1856.91  390.11 
   0  -8  -5 1495.93  282.76 
   0  -8  -5 1460.68  277.79 
   0  -8  -5 1556.59  145.32 
   0   8   5 1314.56  341.78 
   0   8   6  540.06  122.61 
   0  -8  -6  461.43   87.44 
   0  -8  -6  589.09   99.91 
   0  -8  -6  459.68   85.79 
   0  -8  -6  341.78  147.77 
   0   8   6  349.23   99.24 
   0  -8  -6  433.06   92.99 
   0   8   6  690.57  290.53 
   0   8   6  229.11  275.53 
   0   8   6  745.20  325.71 
   0   8   6  467.33  311.41 
   0  -8  -6  416.24   94.34 
   0   8   6  606.44  211.66 
   0   8   6  305.85  231.64 
   0  -8  -6  378.72  136.08 
   0  -8  -6  346.23  180.58 
   0  -8  -6  242.96  145.95 
   0   8   6  519.11  346.96 
   0   8   6  391.21  184.45 
   0   8   6  285.17  121.36 
   0  -8  -7  548.22  231.24 
   0   8   7  480.45  267.58 
   0   8   7  344.49  185.02 
   0  -8  -7  435.32   84.34 
   0  -8  -7  676.19  108.78 
   0  -8  -7  484.32  132.62 
   0   8   7  285.47  106.43 
   0   8   7  709.91  136.73 
   0  -8  -7  440.12   83.11 
   0   8   7  405.98  297.07 
   0   8   7  543.84  109.62 
   0   8   7  433.32  278.73 
   0  -8  -7  503.31  191.64 
   0  -8  -7  549.72   97.89 
   0   8   7  304.49  175.93 
   0  -8  -7  307.35  121.62 
   0  -8  -7  407.55   95.56 
   0   8   7  487.59  233.09 
   0   8   7  588.45  247.22 
   0   8   7  820.55  144.50 
   0   8   7   29.48  258.44 
   0   8   7  438.88   99.51 
   0   8   8 3883.78  260.06 
   0   8   8 4374.83  289.82 
   0   8   8 3615.04  535.52 
   0   8   8 3720.20  512.72 
   0  -8  -8 4183.63  450.58 
   0  -8  -8 4037.33  412.26 
   0  -8  -8 3957.16  231.53 
   0  -8  -8 3898.58  234.44 
   0  -8  -8 4202.81  419.27 
   0   8   8 3988.99  548.34 
   0   8   8 3484.37  250.24 
   0   8   8 4094.70  247.67 
   0  -8  -8 3878.64  447.20 
   0   8   8 4002.62  243.82 
   0   8   8 3399.05  482.43 
   0  -8  -8 3811.11  232.93 
   0   8   8 3584.89  503.16 
   0   8   8 4543.76  560.76 
   0  -8  -8 4027.49  233.03 
   0   8   9 18464.0   617.3 
   0   8   9 17803.1  1095.6 
   0  -8  -9 19309.3   937.0 
   0   8   9 20028.3  1186.1 
   0  -8  -9 18804.2   557.1 
   0  -8  -9 19422.8   564.2 
   0   8   9 18253.4   607.6 
   0  -8  -9 19234.8   567.3 
   0   8   9 18907.3  1071.1 
   0   8   9 18157.5  1051.8 
   0  -8  -9 18711.1   562.5 
   0   8   9 19971.1  1187.6 
   0   8   9 19764.6  1150.7 
   0  -8  -9 19069.9  1019.3 
   0  -8  -9 18868.2   972.5 
   0   8   9 18785.5   614.2 
   0  -8  -9 18713.8   925.0 
   0  -8 -10 6683.07  537.47 
   0   8  10 7042.60  669.44 
   0  -8 -10 6229.66  512.20 
   0  -8 -10 6401.77  297.92 
   0  -8 -10 7221.72  567.10 
   0  -8 -10 6970.42  307.53 
   0   8  10 6749.48  585.85 
   0   8  10 6419.58  324.95 
   0   8  10 6745.57  653.43 
   0  -8 -10 6842.39  593.45 
   0   8  10 6498.16  329.79 
   0  -8 -10 6841.48  305.10 
   0   8  10 6644.22  331.68 
   0  -8 -10 6638.58  299.80 
   0   8  10 6272.27  566.00 
   0   8  10 6729.40  645.66 
   0   8  10 6390.39  656.95 
   0   8  11 12207.7   430.7 
   0   8  11 12411.3   843.3 
   0  -8 -11 12823.6   411.7 
   0  -8 -11 12244.5   414.4 
   0  -8 -11 12430.6   416.1 
   0  -8 -11 12753.7   410.9 
   0  -8 -11 12741.9   369.1 
   0   8  11 12474.9   450.5 
   0   8  11 13056.3   867.1 
   0   8  11 11995.6   442.5 
   0  -8 -11 12968.3   792.9 
   0   8  12   30.50   57.48 
   0  -8 -12   68.83   53.71 
   0   8  12   43.13   64.87 
   0  -8 -12   19.60   40.11 
   0  -8 -12   37.95   53.43 
   0  -8 -12  148.40   44.57 
   0   8  12   43.65   65.37 
   0  -8 -12  158.73   51.82 
   0  -8 -13  263.20   57.75 
   0  -8 -13  329.77   54.50 
   0  -8 -13  358.49   67.42 
   0   8  13  244.56   67.33 
   0  -8 -13  350.19   49.28 
   0   8  13  413.21   65.69 
   0   8  13  297.45   68.60 
   0  -8 -13  403.73   58.37 
   0   8  14 3796.51  143.24 
   0  -8 -14 3914.65  166.52 
   0   8  14 3808.43  173.02 
   0  -8 -14 3812.29  165.30 
   0   8  14 3858.33  173.90 
   0  -9  15  209.82   44.43 
   0  -9  14 2661.03  148.58 
   0  -9  13 2915.90  170.08 
   0  -9  13 2995.38  174.63 
   0  -9  13 2797.70  163.93 
   0  -9  12 1182.28  115.09 
   0  -9  12 1553.84  141.06 
   0  -9  12 1391.77  137.19 
   0  -9  12 1130.12  115.43 
   0  -9  12 1291.64  124.09 
   0  -9  11 3697.81  213.17 
   0  -9  11 3272.89  202.13 
   0  -9  11 3339.59  204.48 
   0  -9  11 3363.94  202.28 
   0  -9  11 3268.00  188.91 
   0  -9  10   97.00   62.44 
   0  -9  10   89.68   68.99 
   0  -9  10  213.87   73.54 
   0  -9  10  138.36   64.61 
   0  -9  10  211.79   60.81 
   0  -9   9 15410.6   482.7 
   0  -9   9 15401.7   474.4 
   0  -9   9 15422.3   473.7 
   0  -9   9 15231.1   483.6 
   0  -9   9 16755.4   465.3 
   0  -9   8 2906.57  196.34 
   0  -9   8 3162.88  190.88 
   0   9  -8 2853.69  376.93 
   0  -9   8 2920.86  187.18 
   0   9  -8 2985.76  418.25 
   0  -9   8 2752.27  190.75 
   0   9  -8 3105.82  385.59 
   0  -9   8 3130.56  191.43 
   0   9  -7 5026.76  489.84 
   0  -9   7 5020.38  238.25 
   0  -9   7 4905.26  244.43 
   0   9  -7 4661.97  477.42 
   0  -9   7 4913.40  256.45 
   0   9  -7 4434.67  519.96 
   0  -9   7 5605.90  251.33 
   0  -9   7 5213.07  257.17 
   0  -9   6 19596.8   548.9 
   0  -9   6 18760.9   535.1 
   0  -9   6 20042.1   521.3 
   0  -9   6 20068.7   522.9 
   0   9  -6 17492.8  1038.1 
   0   9  -6 17240.7   965.7 
   0  -9   6 19286.8   551.1 
   0   9  -6 19038.2  1008.3 
   0   9  -5 12115.8   816.9 
   0   9  -5 13440.0   789.8 
   0   9  -5 13705.1   908.0 
   0  -9   5 11634.5   394.6 
   0   9  -5 11496.6   799.9 
   0  -9   5 11957.8   412.5 
   0  -9   5 12329.6   418.2 
   0   9  -5 13154.1   777.6 
   0  -9   4 15385.9   481.8 
   0   9  -4 15826.0  1011.2 
   0  -9   4 16936.5   506.6 
   0   9  -4 17820.6   941.4 
   0  -9   4 17587.6   509.6 
   0   9  -4 16408.0   987.9 
   0   9  -4 18821.4   969.0 
   0   9  -4 19015.9  1094.0 
   0   9  -4 17255.7  1051.2 
   0   9  -4 16390.0   979.1 
   0  -9   4 16791.4   481.7 
   0   9  -3  695.18  270.55 
   0   9  -3  666.00  190.42 
   0  -9   3  893.58  115.80 
   0   9  -3  867.32  227.64 
   0   9  -3  897.76  285.33 
   0  -9   3 1063.38  129.18 
   0  -9   3  749.85  106.72 
   0   9  -3  504.56  201.37 
   0  -9   3 1037.68  110.89 
   0   9  -3  544.49  226.99 
   0   9  -3  653.95  235.30 
   0   9  -3  459.78  202.01 
   0   9  -3  588.45  232.91 
   0   9  -2   64.92  207.13 
   0  -9   2  211.37   75.49 
   0   9  -2  237.48  255.47 
   0  -9   2  167.78   61.78 
   0   9  -2   61.40  141.56 
   0  -9   2  259.42   89.34 
   0   9  -2  263.81  217.11 
   0   9  -2  322.63  288.15 
   0   9  -2  -33.38  112.32 
   0   9  -2  130.37  248.85 
   0  -9   2  219.33   64.86 
   0  -9   2  235.74   65.96 
   0   9  -2  115.34  165.40 
   0   9  -1  800.49  326.64 
   0   9  -1  649.08  286.93 
   0   9  -1  484.50  219.81 
   0  -9   1 1020.49  118.08 
   0   9  -1 1026.02  358.35 
   0   9  -1  749.66  318.90 
   0   9  -1  247.11  147.94 
   0  -9   1  534.22   84.33 
   0   9  -1  452.24  255.90 
   0   9  -1  263.55  172.57 
   0  -9   1  616.82  103.64 
   0  -9   1  697.35   94.49 
   0  -9   1  702.65  111.29 
   0   9   0 5914.96  711.84 
   0   9   0 6986.11  702.43 
   0  -9   0 5718.80  277.68 
   0   9   0 6538.45  590.52 
   0  -9   0 5915.07  284.35 
   0  -9   0 6129.39  479.44 
   0  -9   0 5970.20  265.40 
   0   9   0 7071.72  715.01 
   0   9   0 6470.74  769.30 
   0   9   0 6228.59  572.12 
   0  -9   0 6073.32  266.94 
   0   9   0 5048.40  674.59 
   0  -9   0 7320.95  493.49 
   0  -9   0 5578.88  249.57 
   0   9   0 5696.74  713.31 
   0  -9  -1  120.95   77.05 
   0  -9  -1   82.88   62.73 
   0   9   1   82.61  128.38 
   0  -9  -1  322.43  183.71 
   0  -9  -1  112.57   85.47 
   0   9   1 -117.23  252.91 
   0   9   1  198.99  270.72 
   0  -9  -1   68.33   94.33 
   0  -9  -1   94.69   73.94 
   0   9   1  299.78  360.86 
   0   9   1  352.43  193.91 
   0   9   1  561.68  303.49 
   0   9   1 -131.08  203.63 
   0  -9  -1  119.58   61.85 
   0   9   1  104.31  133.89 
   0   9   1  342.31  356.54 
   0  -9  -2  457.25  177.51 
   0   9   2  491.83  390.90 
   0  -9  -2  504.42   99.01 
   0   9   2 1110.09  353.54 
   0   9   2  144.53  208.06 
   0   9   2  546.59  131.85 
   0   9   2  880.56  349.89 
   0  -9  -2  486.97  170.28 
   0   9   2  703.03  361.29 
   0  -9  -2  581.70   99.08 
   0   9   2  667.27  220.20 
   0   9   2  782.66  227.42 
   0   9   2  519.54  337.27 
   0  -9  -2  948.72  198.62 
   0  -9  -2  475.03   95.36 
   0   9   2 1128.19  487.91 
   0   9   2  332.17  116.57 
   0  -9  -2  482.62   96.28 
   0   9   2  814.14  253.74 
   0   9   2  114.75  222.60 
   0   9   3 10471.4  1003.9 
   0  -9  -3 10176.0   342.6 
   0   9   3 10128.5   862.4 
   0  -9  -3 9287.59  646.15 
   0   9   3 8762.20  708.98 
   0   9   3 9472.66  933.91 
   0   9   3 9436.42  414.32 
   0  -9  -3 9827.38  372.51 
   0   9   3 9617.28  416.23 
   0  -9  -3 9241.61  676.54 
   0   9   3 9663.79  856.29 
   0   9   3 10570.6   981.2 
   0  -9  -3 9942.80  374.45 
   0   9   3 8899.46  808.72 
   0   9   3 9991.46  482.21 
   0  -9  -3 9917.41  339.34 
   0  -9  -3 9343.28  620.14 
   0   9   3 8944.35  804.87 
   0  -9  -3 9650.95  376.27 
   0   9   3 9226.55  960.08 
   0   9   3 8713.45  714.01 
   0  -9  -3 9837.14  371.38 
   0  -9  -4 1121.90  244.84 
   0  -9  -4 1030.29  120.73 
   0   9   4 1815.34  387.85 
   0   9   4  458.80  246.89 
   0   9   4  982.72  297.82 
   0  -9  -4 1200.63  117.97 
   0   9   4 1360.91  163.81 
   0   9   4 1429.13  307.01 
   0  -9  -4 1126.99  275.44 
   0   9   4 1158.59  198.93 
   0   9   4 1219.09  273.58 
   0   9   4  874.16  368.58 
   0   9   4 1594.20  494.17 
   0   9   4 1425.00  465.80 
   0  -9  -4 1048.18  125.02 
   0  -9  -4 1084.75  129.68 
   0   9   4 1252.69  157.86 
   0   9   4  972.53  334.48 
   0  -9  -4 1105.78  116.19 
   0  -9  -4 1487.46  255.73 
   0   9   4 1715.01  377.38 
   0  -9  -4 1215.76  141.50 
   0   9   5 3604.76  467.22 
   0  -9  -5 3354.15  199.03 
   0   9   5 3389.90  506.54 
   0   9   5 3645.05  499.89 
   0   9   5 3475.19  248.60 
   0   9   5 3666.91  502.63 
   0  -9  -5 3050.15  392.80 
   0   9   5 3126.45  565.25 
   0  -9  -5 3569.47  224.19 
   0   9   5 3374.18  580.20 
   0   9   5 4664.51  662.97 
   0  -9  -5 3336.76  198.64 
   0   9   5 3110.67  542.80 
   0  -9  -5 3501.16  430.09 
   0  -9  -5 3323.72  217.95 
   0   9   5 3452.33  289.25 
   0  -9  -5 3376.37  202.30 
   0   9   5 3261.94  476.37 
   0  -9  -5 3163.06  209.66 
   0   9   5 3612.57  253.78 
   0   9   5 3111.09  437.70 
   0   9   6  460.06  246.26 
   0   9   6 -188.06  276.04 
   0   9   6  367.06  103.15 
   0  -9  -6  418.75   99.75 
   0  -9  -6  319.60   76.84 
   0   9   6  349.14  103.28 
   0  -9  -6  444.25   82.22 
   0   9   6  618.01  262.46 
   0  -9  -6  289.46   83.59 
   0  -9  -6  261.81   85.88 
   0   9   6  486.09  298.22 
   0   9   6  346.01  124.93 
   0  -9  -6  319.27  178.97 
   0   9   6  391.62  292.66 
   0  -9  -6  155.03  133.31 
   0   9   6  359.14  214.91 
   0  -9  -7 31616.2   790.4 
   0   9   7 30468.6   831.2 
   0   9   7 33820.0  1593.5 
   0   9   7 31615.5  1607.5 
   0   9   7 29816.3   821.2 
   0  -9  -7 31069.3   762.1 
   0  -9  -7 31529.8   789.3 
   0  -9  -7 31878.5   762.9 
   0   9   7 31547.6  1497.2 
   0  -9  -7 32285.0  1342.4 
   0  -9  -7 31923.5   763.1 
   0   9   7 31852.6   894.1 
   0   9   7 32779.5  1626.1 
   0   9   7 30900.1   834.8 
   0  -9  -7 30877.4  1313.3 
   0   9   7 30926.9   831.2 
   0   9   7 31330.1  1538.7 
   0   9   7 32269.4  1513.8 
   0   9   8 17421.4  1062.4 
   0  -9  -8 18325.3   528.7 
   0   9   8 18185.8  1144.8 
   0   9   8 18109.1   549.4 
   0  -9  -8 18084.5   526.7 
   0  -9  -8 17813.0   543.6 
   0   9   8 17751.7   609.8 
   0  -9  -8 17838.6   955.3 
   0   9   8 17396.1   575.4 
   0   9   8 16323.5  1052.7 
   0   9   8 17457.5  1124.8 
   0  -9  -8 18744.8   990.3 
   0  -9  -8 17438.1   540.0 
   0   9   8 17938.4  1079.5 
   0   9   8 17297.2   574.4 
   0   9   8 18401.3  1109.1 
   0   9   8 17639.5   544.2 
   0   9   9 7275.50  339.04 
   0   9   9 7568.65  361.52 
   0  -9  -9 7131.83  311.59 
   0   9   9 7338.55  640.61 
   0  -9  -9 6705.86  555.25 
   0   9   9 7365.95  689.64 
   0  -9  -9 7584.39  318.85 
   0   9   9 7449.69  672.29 
   0   9   9 7752.46  349.79 
   0   9   9 7142.02  620.65 
   0  -9  -9 6940.42  300.89 
   0  -9  -9 7694.92  616.04 
   0   9   9 6986.92  674.38 
   0   9   9 6653.39  635.55 
   0  -9  -9 7393.20  308.00 
   0  -9 -10 5392.22  252.09 
   0   9  10 5057.48  267.81 
   0   9  10 4943.55  265.88 
   0  -9 -10 5090.91  243.53 
   0   9  10 5159.71  549.73 
   0  -9 -10 5183.47  249.70 
   0   9  10 4778.24  263.06 
   0   9  10 4883.62  526.88 
   0  -9 -10 4696.40  233.95 
   0   9  11 1009.33  113.69 
   0   9  11 1023.80  114.40 
   0  -9 -11 1022.81  107.03 
   0  -9 -11 1209.54  113.06 
   0  -9 -11 1093.80  107.00 
   0  -9 -11 1122.39  108.94 
   0   9  11  966.10  107.54 
   0  -9 -12  472.53   65.17 
   0   9  12  407.86   65.89 
   0   9  12  392.54   68.76 
   0  -9 -12  364.36   56.78 
   0  -9 -12  369.66   67.21 
   0   9  12  297.79   65.51 
   0  -9 -12  385.68   64.54 
   0  -9 -13 4345.74  171.79 
   0   9  13 4019.46  173.33 
   0   9  13 4035.14  154.61 
   0  -9 -13 4257.24  170.08 
   0   9  13 4099.24  174.13 
   0 -10  14 2291.15  120.00 
   0 -10  13 1251.90  103.70 
   0 -10  13 1396.48  110.44 
   0 -10  12 3127.74  176.62 
   0 -10  12 3258.83  179.79 
   0 -10  11 2942.14  182.94 
   0 -10  11 2735.09  172.35 
   0 -10  11 2831.59  174.83 
   0 -10  11 3033.69  181.57 
   0 -10  10   89.42   59.89 
   0 -10  10   41.88   65.26 
   0 -10  10   71.68   61.00 
   0 -10  10   19.77   61.56 
   0 -10   9   25.83   46.68 
   0 -10   9  -26.43   45.94 
   0 -10   9   58.39   64.73 
   0  10  -9  -99.41  167.89 
   0 -10   9  127.75   71.46 
   0 -10   8   75.81   53.35 
   0 -10   8   56.78   53.09 
   0 -10   8  283.96   88.42 
   0 -10   8   58.36   62.88 
   0  10  -8  143.45  204.11 
   0 -10   8   43.69   53.07 
   0 -10   7 1641.69  130.11 
   0 -10   7 1409.21  141.92 
   0  10  -7 1571.09  317.82 
   0 -10   7 1551.04  127.37 
   0  10  -7 1174.40  299.17 
   0 -10   7 1657.18  157.19 
   0  10  -7 1811.10  332.55 
   0 -10   7 1508.52  139.50 
   0  10  -7 1032.68  272.18 
   0  10  -6  385.39  199.13 
   0  10  -6 -102.67  215.86 
   0  10  -6   -5.19  151.38 
   0 -10   6  134.50   68.36 
   0  10  -6   52.10  164.05 
   0 -10   6  168.71   75.46 
   0  10  -6   83.17  139.65 
   0 -10   6   46.91   77.40 
   0  10  -5 52170.2  1947.4 
   0  10  -5 49164.1  1987.9 
   0 -10   5 54433.9  1117.9 
   0 -10   5 54591.0  1142.1 
   0  10  -5 47357.4  1962.2 
   0  10  -5 50791.5  1931.7 
   0 -10   5 54281.2  1139.7 
   0  10  -5 49639.4  2000.8 
   0  10  -4 25112.8  1386.5 
   0  10  -4 21665.8  1252.5 
   0  10  -4 23232.6  1327.6 
   0 -10   4 23043.8   634.1 
   0 -10   4 24186.5   629.0 
   0 -10   4 25071.7   664.9 
   0  10  -4 24168.5  1307.4 
   0  10  -3 1674.38  394.06 
   0 -10   3 2942.15  176.78 
   0 -10   3 2546.89  188.58 
   0 -10   3 2840.89  176.01 
   0  10  -3 2344.85  471.93 
   0  10  -3 2563.24  512.16 
   0 -10   3 2640.75  180.11 
   0  10  -3 2716.71  492.65 
   0 -10   3 2773.62  201.25 
   0 -10   2 1607.48  144.15 
   0  10  -2 1786.49  311.79 
   0 -10   2 1504.91  134.62 
   0  10  -2 1686.16  371.27 
   0  10  -2 2000.32  346.28 
   0  10  -2 1686.11  393.75 
   0  10  -2 1901.63  440.92 
   0 -10   2 1612.04  164.90 
   0 -10   2 1385.44  150.32 
   0  10  -2  890.08  294.38 
   0  10  -2 1009.01  300.80 
   0 -10   2 1409.93  130.30 
   0  10  -2 1436.24  422.86 
   0  10  -1  422.41  302.14 
   0 -10   1  -25.86   50.83 
   0 -10   1  142.79   84.44 
   0 -10   1  -78.63   62.41 
   0  10  -1  302.27  182.55 
   0  10  -1  502.81  287.74 
   0  10  -1  310.06  199.80 
   0 -10   1   -6.22   53.97 
   0  10  -1  128.07  250.88 
   0  10  -1  224.87  275.15 
   0  10  -1  -97.55  249.12 
   0  10  -1  661.55  301.29 
   0 -10   1   -2.83   63.31 
   0  10   0  180.81  260.28 
   0 -10   0  295.52   78.22 
   0 -10   0  212.72   85.08 
   0  10   0   36.68  153.69 
   0 -10   0  173.43   58.71 
   0  10   0  409.45  361.50 
   0  10   0  -38.18  120.74 
   0 -10   0  148.93   89.14 
   0  10   0  302.82  254.80 
   0  10   0  493.03  339.57 
   0  10   0  463.11  295.98 
   0  10   0  222.68  245.60 
   0  10   0   70.17  135.40 
   0 -10   0  231.43   65.78 
   0  10   1 8019.36  882.67 
   0  10   1 8079.54  786.44 
   0  10   1 8750.67  948.37 
   0  10   1 7701.04  772.19 
   0  10   1 9679.12  757.72 
   0  10   1 9631.83  842.39 
   0  10   1 8869.05  728.66 
   0  10   1 10120.6   771.7 
   0 -10  -1 7391.84  301.18 
   0 -10  -1 7586.79  322.56 
   0 -10  -1 6932.69  330.05 
   0 -10  -1 7826.02  325.46 
   0  10   1 8483.42  796.89 
   0  10   1 8150.86  905.00 
   0 -10  -1 7779.92  346.57 
   0  10   1 7688.67  874.31 
   0  10   2  114.05  187.94 
   0  10   2  366.23  286.73 
   0  10   2  335.08  157.51 
   0  10   2  153.28  161.04 
   0  10   2  198.45  262.97 
   0 -10  -2  277.65   86.39 
   0  10   2  181.24  190.82 
   0 -10  -2  165.68   61.74 
   0 -10  -2  220.81  112.69 
   0  10   2   40.24  194.69 
   0 -10  -2  547.61  103.64 
   0  10   2  -36.01  223.16 
   0 -10  -2  496.64  116.55 
   0 -10  -2  485.22  110.50 
   0  10   2   73.72  221.47 
   0  10   2  619.84  376.93 
   0  10   2  446.33  359.30 
   0 -10  -3 1948.84  302.35 
   0  10   3 2001.23  353.43 
   0  10   3 2387.96  543.88 
   0  10   3 1749.13  341.03 
   0 -10  -3 1649.61  137.49 
   0  10   3 1998.93  512.04 
   0 -10  -3 1694.39  159.87 
   0  10   3 1777.75  176.66 
   0  10   3 1895.77  464.61 
   0 -10  -3 1932.24  168.18 
   0 -10  -3 2006.80  174.84 
   0  10   3 1313.21  340.22 
   0  10   3 2196.53  244.48 
   0  10   3 1381.42  425.12 
   0  10   3 1841.39  381.70 
   0  10   3 1877.79  181.93 
   0 -10  -3 1724.10  158.89 
   0  10   3 1597.65  377.70 
   0  10   3 1992.89  435.74 
   0  10   4 3582.95  297.76 
   0  10   4 3544.12  602.22 
   0  10   4 3347.82  586.59 
   0 -10  -4 3783.89  202.70 
   0  10   4 3731.15  246.73 
   0 -10  -4 3777.30  201.99 
   0 -10  -4 3756.06  222.19 
   0  10   4 4669.44  695.29 
   0  10   4 2678.77  430.87 
   0  10   4 3018.34  471.29 
   0 -10  -4 3805.47  431.78 
   0  10   4 3729.30  246.70 
   0  10   4 3345.80  565.93 
   0 -10  -4 3661.34  227.60 
   0 -10  -4 3701.69  228.21 
   0  10   4 2671.80  448.60 
   0 -10  -4 3516.20  227.16 
   0  10   4 3576.00  524.65 
   0 -10  -5 3691.79  228.61 
   0  10   5 4182.74  544.28 
   0  10   5 3998.74  300.77 
   0  10   5 3767.87  245.81 
   0  10   5 3374.40  537.81 
   0 -10  -5 4315.45  246.84 
   0  10   5 4148.60  538.29 
   0  10   5 4003.30  587.18 
   0 -10  -5 3838.09  440.99 
   0 -10  -5 4092.54  214.99 
   0  10   5 4207.76  592.79 
   0 -10  -5 4412.24  223.89 
   0 -10  -5 4288.46  227.34 
   0 -10  -5 3263.23  420.36 
   0 -10  -5 4435.82  252.12 
   0  10   5 4096.71  257.98 
   0  10   5 3319.76  561.47 
   0 -10  -6 3147.55  395.58 
   0  10   6 3541.64  480.15 
   0  10   6 3661.13  240.82 
   0 -10  -6 3875.73  233.87 
   0 -10  -6 3910.02  235.69 
   0  10   6 3815.01  281.82 
   0  10   6 3803.44  536.26 
   0  10   6 3006.43  499.07 
   0  10   6 3740.13  539.72 
   0  10   6 4143.28  573.89 
   0  10   6 3472.87  489.49 
   0  10   6 3822.42  242.90 
   0 -10  -6 3749.25  207.33 
   0 -10  -6 3931.71  215.45 
   0 -10  -6 3790.68  225.91 
   0 -10  -7   37.21   55.57 
   0 -10  -7   16.09   62.07 
   0  10   7    7.13  153.25 
   0  10   7  203.57  180.18 
   0  10   7  281.27  207.26 
   0  10   7  190.77  219.78 
   0  10   7  -33.32  166.16 
   0  10   7  137.75   87.57 
   0 -10  -7   16.05  108.60 
   0  10   7  -20.92   64.54 
   0  10   7   67.06   76.15 
   0 -10  -7  -31.87   59.93 
   0  10   7 -139.48   99.74 
   0  10   7   -4.99   66.21 
   0 -10  -7   19.85   50.46 
   0 -10  -7   31.65   47.62 
   0  10   7 -258.55  215.44 
   0  10   8 2171.06  355.02 
   0 -10  -8 1745.53  136.84 
   0 -10  -8 2100.93  314.02 
   0  10   8 1643.23  316.24 
   0  10   8 1946.43  151.53 
   0  10   8 1925.77  168.87 
   0  10   8 1929.46  179.66 
   0  10   8 1889.40  153.13 
   0 -10  -8 2115.47  151.76 
   0  10   8 2234.11  200.26 
   0 -10  -8 1819.06  142.52 
   0  10   8 1521.79  306.86 
   0 -10  -8 1827.56  152.57 
   0 -10  -8 1916.77  155.94 
   0  10   8 1586.63  305.62 
   0 -10  -9   74.83   51.09 
   0  10   9   11.50   62.54 
   0  10   9   24.77   71.70 
   0 -10  -9   45.12   53.52 
   0  10   9   20.77   53.95 
   0 -10  -9   69.13   53.07 
   0 -10  -9   34.51   45.41 
   0 -10 -10 10488.6   327.2 
   0 -10 -10 10636.4   343.7 
   0  10  10 10273.1   347.6 
   0  10  10 10053.2   344.1 
   0 -10 -10 10473.6   341.2 
   0  10  10 10658.8   362.4 
   0 -10 -10 10686.5   329.9 
   0  10  11 2402.49  142.22 
   0 -10 -11 2608.21  139.32 
   0  10  11 2433.81  143.37 
   0 -10 -11 2565.39  140.45 
   0 -10 -11 2710.82  141.15 
   0 -10 -11 2358.84  134.57 
   0  10  11 2324.62  138.46 
   0  10  12 9066.93  256.15 
   0  10  12 8955.59  254.43 
   0  10  12 8820.55  248.31 
   0 -10 -12 9245.38  252.51 
   0 -10 -12 8930.40  249.69 
   0 -11  13  598.70   68.52 
   0 -11  12   45.50   48.48 
   0 -11  11 1810.73  129.68 
   0 -11  11 1944.75  139.04 
   0 -11  10  177.87   56.19 
   0 -11  10  413.68   87.91 
   0 -11   9   53.95   52.35 
   0 -11   9    6.77   39.72 
   0 -11   9 -106.18   72.87 
   0 -11   8 5681.41  270.67 
   0  11  -8 4412.09  550.90 
   0 -11   8 5347.13  244.71 
   0 -11   8 5945.56  270.21 
   0  11  -8 4975.45  580.66 
   0 -11   7 2090.87  166.69 
   0 -11   7 2008.21  157.68 
   0  11  -7 2033.50  402.70 
   0  11  -6 1350.90  331.33 
   0  11  -6 1997.77  396.00 
   0 -11   6 1650.83  144.46 
   0 -11   6 1698.63  151.62 
   0 -11   5 16557.2   495.2 
   0  11  -5 14174.4   999.9 
   0  11  -5 15457.8  1099.4 
   0 -11   5 16526.6   510.9 
   0  11  -5 14845.8  1025.2 
   0  11  -5 15078.5  1089.4 
   0  11  -4   -4.20  189.15 
   0  11  -4  -42.06  180.98 
   0 -11   4  421.37  105.68 
   0  11  -4  384.18  283.91 
   0 -11   4  256.68   73.59 
   0  11  -4  485.00  252.79 
   0  11  -3  227.92  221.36 
   0  11  -3  -15.48  239.22 
   0  11  -3  170.15  229.18 
   0  11  -3  259.55  279.68 
   0 -11   3   91.06   63.60 
   0 -11   3   72.70   81.22 
   0  11  -2 8401.11  889.91 
   0  11  -2 7632.80  799.99 
   0 -11   2 8483.05  359.98 
   0 -11   2 9210.21  376.80 
   0 -11   2 9168.18  337.40 
   0  11  -2 7423.85  784.38 
   0  11  -2 8346.51  888.26 
   0 -11   2 9536.10  351.71 
   0 -11   2 9244.95  338.03 
   0 -11   1 10544.1   371.3 
   0 -11   1 9332.32  387.51 
   0  11  -1 9572.03  905.26 
   0 -11   1 10427.0   400.3 
   0 -11   1 9860.16  361.50 
   0  11  -1 8739.35  914.36 
   0  11  -1 9300.19  901.11 
   0  11  -1 9894.38  963.51 
   0 -11   1 10188.1   365.5 
   0  11   0 -135.68  229.37 
   0 -11   0   50.88   86.15 
   0  11   0 -344.51  305.22 
   0 -11   0   85.95   62.36 
   0 -11   0  -34.24   52.28 
   0  11   0 -136.50  200.29 
   0 -11   0   -3.95   70.68 
   0  11   0  173.82  295.94 
   0  11   0  -20.55  216.49 
   0 -11   0  128.72   64.14 
   0  11   0  -72.97  221.94 
   0  11   1  184.85  298.18 
   0  11   1   79.71  212.60 
   0 -11  -1   40.33   71.97 
   0 -11  -1   73.27   61.72 
   0  11   1  408.26  145.35 
   0 -11  -1   35.45   53.42 
   0 -11  -1  167.21   91.05 
   0  11   1 -480.01  319.30 
   0  11   1 -110.56  213.78 
   0  11   1  271.94  312.40 
   0  11   1 -249.14  202.70 
   0 -11  -1  110.27   60.47 
   0 -11  -2  912.32  127.91 
   0 -11  -2  977.27  120.39 
   0  11   2 1017.08  174.72 
   0  11   2  942.52  311.56 
   0  11   2  760.92  288.05 
   0  11   2  694.57  313.55 
   0 -11  -2 1261.80  145.43 
   0  11   2 1204.11  386.26 
   0  11   2 1037.56  421.44 
   0 -11  -2  997.14  109.50 
   0  11   2  454.72  283.40 
   0 -11  -2 1121.05  128.11 
   0 -11  -3   52.42   68.55 
   0  11   3  400.17  317.25 
   0  11   3   92.28  167.39 
   0  11   3   77.89  211.20 
   0 -11  -3   92.35   80.57 
   0 -11  -3   10.21   64.79 
   0  11   3  419.40  311.09 
   0  11   3 -106.08  196.58 
   0 -11  -3  159.15   74.19 
   0  11   3  435.17  257.07 
   0  11   3  295.56  118.96 
   0 -11  -3   60.61   51.72 
   0  11   4   90.12  214.15 
   0  11   4  529.58  319.16 
   0  11   4 -238.34  240.80 
   0 -11  -4   95.43   64.53 
   0 -11  -4   97.76   74.96 
   0  11   4 -130.48  232.40 
   0 -11  -4  -17.10   63.19 
   0  11   4 -169.08  163.32 
   0  11   4   -0.92   64.47 
   0 -11  -4  115.98   74.90 
   0  11   4   88.57   64.68 
   0 -11  -4   66.34   46.00 
   0 -11  -4  -16.59  133.54 
   0  11   4   52.44  105.91 
   0  11   4  -14.76  173.31 
   0 -11  -5 11523.1   353.0 
   0  11   5 10765.9   878.6 
   0  11   5 10137.6   875.0 
   0 -11  -5 11612.1   354.7 
   0  11   5 10279.0   450.4 
   0 -11  -5 10026.2   332.5 
   0 -11  -5 10462.7   694.4 
   0 -11  -5 10343.9   384.9 
   0  11   5 10847.1   884.2 
   0  11   5 11179.6   907.4 
   0 -11  -5 9885.95  381.26 
   0 -11  -5 10887.4   365.5 
   0 -11  -5 10374.8   385.0 
   0  11   5 10073.1   378.1 
   0  11   5 10162.8   379.9 
   0  11   6 5768.01  318.09 
   0 -11  -6 5058.40  251.84 
   0  11   6 5104.75  255.01 
   0  11   6 5949.14  627.46 
   0 -11  -6 5619.12  225.05 
   0 -11  -6 5849.53  275.10 
   0  11   6 6038.52  304.46 
   0  11   6 5942.23  304.05 
   0  11   6 5342.27  259.65 
   0  11   6 6164.39  638.81 
   0  11   6 6171.58  630.59 
   0 -11  -6 5838.10  275.07 
   0 -11  -6 6071.12  244.23 
   0 -11  -6 5849.96  239.99 
   0 -11  -6 6962.09  554.29 
   0  11   6 7546.49  699.46 
   0  11   7 4002.79  216.94 
   0  11   7 3780.75  212.66 
   0 -11  -7 4341.36  197.78 
   0  11   7 4176.51  217.76 
   0 -11  -7 4270.40  197.08 
   0 -11  -7 4046.72  218.55 
   0 -11  -7 4375.95  227.34 
   0  11   7 4220.44  220.77 
   0  11   7 4061.69  255.21 
   0  11   8 5157.60  259.30 
   0  11   8 4780.20  220.61 
   0 -11  -8 4927.15  203.37 
   0 -11  -8 5054.82  230.37 
   0 -11  -8 5261.96  234.59 
   0 -11  -8 4880.71  203.32 
   0  11   8 4924.71  205.72 
   0  11   8 4625.17  201.65 
   0  11   8 4663.85  218.49 
   0  11   9  452.28   81.72 
   0 -11  -9  366.16   57.55 
   0 -11  -9  476.28   75.51 
   0 -11  -9  323.73   54.22 
   0  11   9  464.39   73.72 
   0 -11  -9  363.49   66.94 
   0  11   9  452.90   69.08 
   0 -11 -10 2952.28  131.48 
   0 -11 -10 2804.38  143.34 
   0 -11 -10 2956.46  130.92 
   0 -11 -10 2709.59  139.72 
   0  11  10 2531.47  128.22 
   0  11  10 2641.67  130.40 
   0  11  10 2650.13  143.62 
   0 -12  12 2767.45  125.43 
   0 -12  11 2141.78  123.35 
   0 -12  10  813.21   87.45 
   0 -12   9   80.48   49.28 
   0 -12   8 3875.82  190.02 
   0 -12   8 4143.75  206.15 
   0 -12   7 4063.63  211.40 
   0 -12   7 3537.09  195.87 
   0  12  -6 2616.47  447.12 
   0  12  -6 1993.74  399.88 
   0 -12   6 2572.97  176.82 
   0 -12   6 2877.01  178.50 
   0  12  -5  437.42  239.60 
   0 -12   5  280.33   74.46 
   0 -12   5  376.78   87.77 
   0  12  -5  316.71  211.52 
   0  12  -4  479.37  244.92 
   0 -12   4  159.65   88.08 
   0  12  -4  367.88  268.52 
   0 -12   4   -5.67   66.18 
   0  12  -3 2067.92  448.83 
   0 -12   3 2190.36  161.19 
   0  12  -3 1739.80  380.99 
   0  12  -3 1563.33  344.01 
   0  12  -3 1571.50  375.01 
   0  12  -3 2348.04  470.76 
   0 -12   3 2011.31  171.38 
   0  12  -3 2217.64  408.42 
   0  12  -2 2232.58  419.39 
   0  12  -2 2174.36  412.77 
   0 -12   2 2722.97  168.38 
   0  12  -2 2619.84  471.11 
   0 -12   2 2865.66  170.32 
   0  12  -2 2446.18  460.25 
   0  12  -2 2669.19  469.35 
   0  12  -2 2255.50  474.06 
   0 -12   2 3009.58  208.68 
   0 -12   2 2682.12  179.91 
   0 -12   1 4776.57  231.90 
   0  12  -1 4041.40  623.08 
   0  12  -1 4344.18  288.64 
   0  12  -1 3893.43  540.56 
   0 -12   1 4994.32  239.52 
   0  12  -1 4387.15  623.83 
   0  12  -1 4234.36  585.70 
   0 -12   1 5168.87  268.05 
   0  12  -1 4664.65  595.25 
   0  12  -1 4811.24  612.41 
   0 -12   1 4607.25  226.46 
   0  12   0 9041.15  820.85 
   0  12   0 9232.90  427.69 
   0  12   0 8606.79  855.69 
   0  12   0 8661.23  811.13 
   0 -12   0 9880.04  353.32 
   0 -12   0 10709.2   391.1 
   0  12   0 8298.45  784.47 
   0  12   0 8582.13  854.78 
   0 -12   0 9722.25  342.43 
   0 -12   0 9823.47  351.08 
   0 -12   0 9306.61  375.62 
   0  12   0 9206.54  824.66 
   0 -12  -1 12675.5   414.8 
   0 -12  -1 12232.0   434.8 
   0  12   1 13093.7  1042.1 
   0  12   1 11303.2   482.0 
   0  12   1 11570.7   908.3 
   0 -12  -1 12752.1   434.3 
   0 -12  -1 12656.8   413.6 
   0  12   1 12620.3   962.6 
   0  12   1 12136.2   943.5 
   0  12   1 12405.1  1018.1 
   0  12   1 11934.9   929.0 
   0 -12  -1 12407.8   389.7 
   0  12   2 4374.66  614.82 
   0  12   2 3830.59  510.12 
   0 -12  -2 4202.03  242.34 
   0  12   2 5109.02  641.48 
   0 -12  -2 4405.54  244.17 
   0  12   2 5167.67  615.57 
   0 -12  -2 4791.33  241.12 
   0  12   2 4889.09  594.09 
   0 -12  -2 4326.24  208.62 
   0  12   2 4410.69  562.65 
   0 -12  -2 4540.03  235.55 
   0  12   2 4143.95  283.32 
   0 -12  -3  986.63  101.13 
   0  12   3  895.28  137.65 
   0  12   3  897.66  284.60 
   0 -12  -3  773.96  105.12 
   0 -12  -3  881.90  109.57 
   0 -12  -3  684.95  106.42 
   0  12   3 1111.85  297.79 
   0  12   3  612.11  219.43 
   0  12   3 1070.13  316.43 
   0 -12  -3  779.95  105.51 
   0 -12  -4  624.77   97.18 
   0 -12  -4  650.26   94.84 
   0 -12  -4  681.78   81.33 
   0 -12  -4  788.78   98.21 
   0  12   4  673.99  119.79 
   0  12   4  447.13  231.18 
   0 -12  -4  651.82   95.89 
   0  12   4  891.98  257.30 
   0 -12  -5 6361.61  270.42 
   0  12   5 6786.70  306.16 
   0 -12  -5 6387.20  226.36 
   0  12   5 5919.29  300.63 
   0 -12  -5 6685.48  250.82 
   0 -12  -5 6392.72  270.67 
   0  12   5 6653.29  303.38 
   0  12   6  563.28  110.35 
   0 -12  -6  503.68   86.43 
   0  12   6  420.24   82.88 
   0  12   6  457.27   83.72 
   0 -12  -6  479.73   80.96 
   0  12   7  358.94   78.37 
   0  12   7  311.45   55.23 
   0 -12  -7  402.33   70.39 
   0 -12  -7  346.45   64.17 
   0  12   7  319.46   55.92 
   0 -12  -8  652.30   74.95 
   0  12   8  501.65   75.53 
   0 -12  -8  554.31   69.77 
   0 -12  -9  492.69   57.78 
   0 -12  -9  449.79   55.99 
   0  12   9  450.83   57.89 
   0 -13  11 1698.56   86.89 
   0 -13  10  367.46   53.61 
   0 -13   9   -0.70   36.77 
   0 -13   8  860.06   77.52 
   0 -13   8  856.46   84.16 
   0 -13   7 5219.63  213.51 
   0 -13   7 4882.98  202.43 
   0 -13   6 3590.14  180.73 
   0 -13   6 3582.47  184.02 
   0 -13   5  924.50  100.41 
   0 -13   5  885.26  103.87 
   0 -13   4  455.24   75.32 
   0  13  -4  518.36   91.86 
   0 -13   4  591.20   92.52 
   0  13  -3 2979.00  201.37 
   0 -13   3 3529.46  185.31 
   0 -13   3 3276.04  197.90 
   0 -13   2 6499.13  281.19 
   0 -13   2 6726.93  261.38 
   0 -13   1 5968.76  240.46 
   0 -13   1 5769.15  231.50 
   0 -13   1 5700.11  260.70 
   0 -13   1 5921.77  233.61 
   0  13  -1 5320.21  277.38 
   0 -13   0 3451.95  201.07 
   0 -13   0 3392.23  176.34 
   0 -13   0 3476.18  176.52 
   0  13   0 2996.70  212.34 
   0 -13   0 3300.61  173.93 
   0 -13  -1  571.02   80.59 
   0 -13  -1  629.08   93.42 
   0 -13  -1  648.46   78.94 
   0 -13  -1  733.34   88.00 
   0  13   1  585.46  107.50 
   0 -13  -2  652.52   83.49 
   0 -13  -2  655.23   90.52 
   0 -13  -2  599.67   80.74 
   0 -13  -2  684.84   74.63 
   0  13   2  553.57   99.68 
   0  13   3  -24.67   68.47 
   0 -13  -3  -27.53   57.80 
   0 -13  -3   48.00   44.38 
   0 -13  -3   31.08   39.38 
   0  13   3  150.62   81.48 
   0 -13  -3   -8.31   34.40 
   0 -13  -4  586.20   72.29 
   0 -13  -4  511.83   73.75 
   0  13   4  520.93   91.60 
   0  13   4  656.59   97.89 
   0 -13  -4  547.72   74.19 
   0  13   4  611.49   94.10 
   0 -13  -5 3828.35  174.51 
   0  13   5 3570.20  175.28 
   0  13   5 3749.61  194.64 
   0 -13  -5 3742.62  173.10 
   0  13   5 3623.85  176.57 
   0  13   6 6456.64  235.12 
   0 -13  -6 6591.93  220.49 
   0 -13  -6 6391.96  218.84 
   0  13   6 5911.10  197.59 
   0  13   6 5977.21  198.20 
   0 -13  -7 1409.67   88.26 
   0 -13  -7 1396.73   87.55 
   0  13   7 1362.67   92.71 
   0 -14   8    1.86   25.99 
   0 -14   7 14164.1   338.1 
   0 -14   6  254.64   48.90 
   0 -14   6  270.99   49.85 
   0 -14   5  520.05   64.76 
   0 -14   5  537.31   67.10 
   0 -14   4    9.69   34.70 
   0 -14   4  169.92   50.43 
   0 -14   3 5335.45  198.08 
   0 -14   3 5116.66  211.53 
   0 -14   2 2762.02  155.10 
   0  14  -2 2564.99  148.21 
   0 -14   2 2921.22  141.68 
   0  14  -1 1243.66  106.96 
   0 -14   1 1426.56  112.29 
   0 -14   1 1465.10   98.33 
   0 -14   0 1185.91   85.12 
   0  14   0  895.36   86.78 
   0 -14   0 1156.62  100.96 
   0 -14  -1  -33.26   45.81 
   0 -14  -1   46.98   29.49 
   0  14   1  -87.15   50.66 
   0  14   1  142.81   69.48 
   0  14   1  230.89   72.56 
   0 -14  -2 2991.32  132.35 
   0  14   2 2752.78  146.55 
   0 -14  -2 3337.30  147.09 
   0 -14  -2 2757.14  127.96 
   0  14   2 2935.39  158.97 
   0  14   2 2907.22  158.22 
   0 -14  -3 2327.98  108.37 
   0  14   3 1999.52  118.49 
   0  14   3 2379.92  131.50 
   0  14   3 2149.35  125.52 
   0 -14  -3 2077.73  106.57 
   0 -14  -3 2114.64  107.69 
   0  14   4  138.50   40.12 
  -1  15   1  518.40   64.51 
  -1  15   1  539.71   64.23 
   1 -15  -1  693.30   62.06 
  -1  15   0  798.86   80.38 
  -1  15   0  652.76   73.11 
   1 -15   0  881.93   74.89 
   1 -15   1  104.48   41.85 
  -1  15  -1  131.52   48.48 
  -1  15  -1  141.23   48.48 
   1 -15   2  -31.67   35.68 
  -1  15  -2   81.45   43.77 
  -1  15  -2  108.27   45.19 
  -1  15  -3  942.25   85.35 
   1 -15   3  793.11   70.38 
  -1  15  -3  877.82   80.60 
   1 -15   4 4412.79  160.12 
  -1  14   5  393.64   53.08 
   1 -14  -5  478.06   58.58 
  -1  14   5  312.47   46.58 
  -1  14   5  441.10   58.06 
   1 -14  -5  489.18   58.29 
  -1  14   4    5.39   39.58 
  -1  14   4   18.77   34.87 
  -1  14   4    3.88   37.51 
   1 -14  -4   -6.64   29.00 
   1 -14  -4  -69.06   38.38 
   1 -14  -4   -3.23   32.77 
   1 -14  -3 2210.09  129.31 
  -1  14   3 2085.10  133.33 
   1 -14  -3 2171.03  128.57 
  -1  14   3 2343.41  151.72 
  -1  14   3 2406.32  154.40 
   1 -14  -3 2254.50  128.96 
   1 -14  -2 6693.40  238.44 
   1 -14  -2 6710.85  239.53 
  -1  14   2 6670.38  275.18 
  -1  14   2 6549.71  251.10 
   1 -14  -2 7070.87  254.04 
  -1  14   2 6747.95  275.62 
   1 -14  -1 4815.90  198.69 
   1 -14  -1 5039.37  179.15 
   1 -14  -1 4837.49  199.05 
   1 -14  -1 5224.12  221.05 
  -1  14   1 4472.78  209.11 
   1 -14   0  983.43   80.33 
  -1  14   0  875.89   96.80 
   1 -14   0 1121.25  109.42 
   1 -14   1  669.01   74.28 
  -1  14  -1  502.52   89.10 
   1 -14   1  764.74   93.02 
   1 -14   2   27.27   48.72 
   1 -14   2   31.41   40.26 
   1 -14   3 2938.18  168.00 
   1 -14   3 2829.91  148.08 
   1 -14   4  478.99   76.23 
   1 -14   4  604.94   73.47 
   1 -14   5  629.89   71.14 
   1 -14   5  666.43   79.57 
   1 -14   6 1947.42  115.00 
   1 -14   6 1819.17  113.97 
   1 -14   7 3551.04  153.60 
   1 -14   7 3163.00  134.58 
   1 -14   8 1126.62   82.28 
   1 -14   9 1741.43   92.14 
   1 -13  -8 2781.28  126.81 
   1 -13  -8 2798.26  127.54 
  -1  13   8 2870.95  132.96 
  -1  13   7 11133.6   325.5 
   1 -13  -7 10984.2   312.2 
  -1  13   7 10964.9   290.9 
  -1  13   7 10955.8   290.3 
   1 -13  -7 11184.2   314.4 
  -1  13   6 2369.41  153.00 
   1 -13  -6 2073.17  133.20 
   1 -13  -6 2198.85  137.40 
  -1  13   6 2280.58  139.78 
  -1  13   6 2298.27  140.10 
  -1  13   5  292.94   78.09 
   1 -13  -5  304.04   61.82 
   1 -13  -5  127.31   55.34 
   1 -13  -5  398.85   63.79 
  -1  13   5  299.71   76.82 
  -1  13   5  371.56   81.05 
  -1  13   4   42.37   70.21 
  -1  13   4  -11.30   72.25 
  -1  13   4  238.05   94.17 
   1 -13  -4   39.22   55.58 
   1 -13  -4    7.11   49.10 
   1 -13  -4   76.87   49.04 
   1 -13  -3  310.55   71.89 
   1 -13  -3  350.53   71.61 
  -1  13   3  183.49   74.76 
   1 -13  -3  327.58   69.13 
   1 -13  -2 1719.91  139.24 
   1 -13  -2 1932.73  154.88 
   1 -13  -2 1607.44  113.36 
   1 -13  -2 1740.35  139.51 
  -1  13   2 1449.03  150.46 
  -1  13   1  728.88  257.45 
  -1  13   1  759.51  123.16 
   1 -13  -1  753.13   97.26 
  -1  13   1  250.75  196.50 
   1 -13  -1  862.09  110.36 
   1 -13  -1  846.53  104.50 
   1 -13  -1  868.72   91.50 
  -1  13   1 1098.19  319.08 
  -1  13   1  686.95  246.77 
  -1  13   0  178.55  204.38 
  -1  13   0  266.04  236.43 
   1 -13   0  316.36   74.65 
  -1  13   0  -36.98  150.70 
   1 -13   0  393.99   78.49 
   1 -13   0  447.00   96.94 
  -1  13   0  458.60  103.44 
   1 -13   0  377.97   67.22 
  -1  13   0  657.57  250.48 
  -1  13  -1 1238.84  321.80 
   1 -13   1 1593.12  124.78 
   1 -13   1 1402.47  121.78 
   1 -13   1 1550.14  127.27 
  -1  13  -1 1339.82  144.57 
  -1  13  -1 1267.74  324.96 
   1 -13   1 1597.93  148.91 
  -1  13  -1  805.34  270.07 
  -1  13  -1 1331.50  345.13 
   1 -13   2  605.65   85.57 
   1 -13   2  550.00   76.10 
  -1  13  -2  631.22  111.86 
   1 -13   2  680.39   84.92 
   1 -13   2  801.08  119.99 
  -1  13  -2  476.67  254.77 
  -1  13  -2  390.39  268.16 
  -1  13  -2  805.21  226.95 
  -1  13  -2  551.31  233.39 
  -1  13  -3  300.80   77.71 
   1 -13   3  217.18   63.37 
  -1  13  -3  -76.10  223.22 
  -1  13  -3  116.05  158.17 
   1 -13   3  336.67   88.68 
  -1  13  -3  307.66  203.77 
   1 -13   4  105.62   59.48 
   1 -13   4   57.65   49.53 
  -1  13  -4  -23.05  165.46 
  -1  13  -4  166.84  221.74 
   1 -13   5  178.70   64.70 
   1 -13   5  203.40   70.08 
   1 -13   6  909.59   99.67 
   1 -13   6 1086.87  109.05 
   1 -13   7  406.10   71.02 
   1 -13   7  362.76   66.20 
   1 -13   8 6397.51  241.14 
   1 -13   9  214.99   51.18 
   1 -13  10   42.38   37.88 
   1 -13  11 3241.10  134.57 
   1 -12 -10 7752.20  219.70 
  -1  12  10 7687.62  230.79 
   1 -12 -10 7428.41  216.20 
  -1  12   9  -47.58   45.36 
   1 -12  -9   -4.16   27.39 
   1 -12  -9   72.00   40.00 
   1 -12  -9    0.38   28.15 
   1 -12  -9   80.79   42.02 
  -1  12   8 1460.86  125.99 
   1 -12  -8 1490.90  117.34 
  -1  12   8 1386.46  101.70 
   1 -12  -8 1326.76   96.32 
   1 -12  -8 1361.18  113.17 
   1 -12  -8 1598.07  104.41 
  -1  12   8 1219.91   95.06 
   1 -12  -7 4800.71  223.92 
   1 -12  -7 4882.33  226.18 
   1 -12  -7 5190.87  204.68 
  -1  12   7 4657.09  222.65 
   1 -12  -7 4888.05  199.54 
  -1  12   7 4781.88  249.29 
  -1  12   7 4856.79  226.99 
   1 -12  -6   91.85   64.43 
  -1  12   6  147.15   76.64 
  -1  12   6  116.91   70.36 
  -1  12   6   90.05   79.65 
   1 -12  -6   29.54   44.52 
   1 -12  -6   28.70   43.77 
   1 -12  -6    8.03   40.11 
   1 -12  -6   97.12   60.92 
  -1  12   5   40.58  173.36 
  -1  12   5  176.40   92.59 
   1 -12  -5   65.10   39.78 
   1 -12  -5  136.30   69.22 
   1 -12  -5  382.39   82.61 
   1 -12  -5  217.45   71.56 
  -1  12   5    5.92   80.38 
   1 -12  -5  229.70   58.25 
  -1  12   5  121.33   94.98 
  -1  12   5  402.63  237.08 
  -1  12   5  103.15  155.54 
  -1  12   5 -174.89  175.12 
  -1  12   4 17340.7  1131.4 
  -1  12   4 16675.4  1037.4 
   1 -12  -4 16587.1   504.7 
   1 -12  -4 18037.9   461.2 
  -1  12   4 17949.0  1152.0 
  -1  12   4 15409.4   968.8 
  -1  12   4 16685.1  1011.7 
   1 -12  -4 17137.8   511.3 
  -1  12   4 17164.8  1052.4 
  -1  12   4 15760.8   557.3 
   1 -12  -4 18217.1   463.6 
   1 -12  -4 16290.7   497.0 
   1 -12  -3 4647.84  249.77 
  -1  12   3 3934.29  563.91 
  -1  12   3 3435.04  527.30 
  -1  12   3 4398.35  287.32 
  -1  12   3 4124.64  537.40 
  -1  12   3 4445.69  568.42 
  -1  12   3 3671.84  502.00 
   1 -12  -3 4908.97  252.89 
   1 -12  -3 4742.54  217.22 
  -1  12   3 4030.42  525.67 
   1 -12  -3 4617.56  211.36 
   1 -12  -3 4640.67  246.88 
   1 -12  -2   20.89   45.67 
  -1  12   2  326.67  212.67 
  -1  12   2  195.21  201.22 
  -1  12   2 -220.46  225.97 
  -1  12   2  173.76  196.66 
  -1  12   2  390.80  319.60 
  -1  12   2  235.47  182.83 
   1 -12  -2   41.22   69.88 
  -1  12   2   48.00   98.02 
   1 -12  -2   34.82   62.70 
   1 -12  -2  150.22   69.95 
   1 -12  -2  -36.18   68.86 
   1 -12  -2   62.76   53.31 
  -1  12   1  978.03  148.84 
  -1  12   1 1824.36  394.70 
   1 -12  -1 1059.80  123.91 
   1 -12  -1 1246.86  111.31 
  -1  12   1 1095.79  335.83 
  -1  12   1  836.95  300.05 
  -1  12   1  644.03  254.54 
  -1  12   1 1026.15  283.49 
  -1  12   1 1201.97  372.02 
   1 -12  -1 1147.81  127.32 
   1 -12  -1 1046.03  140.07 
   1 -12  -1  974.88  102.08 
  -1  12   0 7888.83  759.50 
  -1  12   0 8402.81  857.29 
  -1  12   0 7897.66  791.25 
  -1  12   0 8268.87  399.24 
  -1  12   0 9626.67  924.53 
   1 -12   0 9027.94  325.99 
  -1  12   0 8531.56  781.82 
   1 -12   0 9090.89  372.84 
  -1  12   0 9545.40  870.73 
   1 -12   0 9141.37  350.00 
   1 -12   0 8698.79  343.67 
  -1  12  -1 3733.44  553.42 
  -1  12  -1 3987.66  274.75 
  -1  12  -1 3998.20  569.60 
   1 -12   1 4208.68  219.53 
  -1  12  -1 3599.77  502.16 
   1 -12   1 4224.17  229.01 
   1 -12   1 4044.91  224.26 
  -1  12  -1 4000.19  614.21 
   1 -12   1 4488.00  259.34 
  -1  12  -1 3782.70  535.72 
  -1  12  -1 4506.99  640.64 
   1 -12   2 14976.2   452.8 
   1 -12   2 14586.9   447.1 
  -1  12  -2 14018.0  1083.9 
  -1  12  -2 15090.6  1078.6 
   1 -12   2 15757.3   499.6 
  -1  12  -2 13113.6   511.0 
  -1  12  -2 13672.8  1037.5 
  -1  12  -2 13759.9  1091.6 
   1 -12   2 14334.9   445.2 
   1 -12   3 4782.16  260.90 
   1 -12   3 4381.17  231.07 
  -1  12  -3 4806.87  619.95 
  -1  12  -3 4554.66  592.48 
   1 -12   3 4554.25  224.90 
  -1  12  -3 4261.89  578.85 
   1 -12   3 4939.26  231.82 
  -1  12  -3 3983.48  589.11 
  -1  12  -4  801.83  273.11 
   1 -12   4  832.54  109.14 
   1 -12   4 1273.52  146.36 
  -1  12  -4 1206.88  360.66 
  -1  12  -4  380.63  235.12 
  -1  12  -4 1254.06  325.92 
  -1  12  -5  492.24  204.80 
   1 -12   5  655.80   93.54 
  -1  12  -5  906.43  331.11 
  -1  12  -5  852.34  274.36 
  -1  12  -5  503.36  234.30 
   1 -12   5  694.96  107.61 
  -1  12  -6   99.80  187.90 
   1 -12   6  455.75   90.87 
  -1  12  -6  436.98  245.01 
  -1  12  -6   32.51  194.45 
   1 -12   6  555.86   97.92 
  -1  12  -6  125.89  186.51 
   1 -12   7  594.17   99.21 
  -1  12  -7  698.39  260.91 
  -1  12  -7  444.34  224.82 
   1 -12   7  609.64   90.07 
   1 -12   8 5978.55  261.11 
   1 -12   8 6114.55  242.72 
   1 -12   9   14.58   34.19 
   1 -12   9   58.52   44.14 
   1 -12  10  -25.76   60.16 
   1 -12  11 2375.21  136.85 
   1 -12  12 2167.63  118.52 
   1 -11 -11    5.42   30.41 
  -1  11  11   68.84   41.76 
   1 -11 -11  106.86   39.28 
   1 -11 -11   46.58   37.35 
   1 -11 -11   72.28   35.78 
  -1  11  10   59.55   49.40 
   1 -11 -10   80.10   43.46 
   1 -11 -10   69.90   42.09 
  -1  11  10   48.60   36.36 
   1 -11 -10   90.73   42.44 
  -1  11  10   58.82   34.81 
   1 -11 -10  112.88   43.72 
  -1  11   9  369.08   58.70 
   1 -11  -9  421.37   68.18 
  -1  11   9  307.15   55.28 
  -1  11   9  427.80   67.93 
   1 -11  -9  398.27   65.64 
   1 -11  -9  453.73   71.07 
  -1  11   9  482.02   70.31 
   1 -11  -9  399.67   72.20 
  -1  11   9  387.04   86.94 
  -1  11   8 3304.58  191.42 
   1 -11  -8 3466.20  183.08 
   1 -11  -8 3388.70  199.60 
  -1  11   8 3216.67  190.64 
   1 -11  -8 3317.40  198.57 
  -1  11   8 3411.02  186.43 
  -1  11   8 3443.78  226.35 
   1 -11  -8 3455.92  183.33 
  -1  11   8 3344.48  184.85 
   1 -11  -7 3575.46  214.44 
  -1  11   7 3760.38  258.58 
  -1  11   7 4041.53  501.48 
   1 -11  -7 3757.65  201.34 
  -1  11   7 3961.47  502.92 
  -1  11   7 3672.57  478.06 
  -1  11   7 3838.96  211.20 
  -1  11   7 3915.29  506.10 
   1 -11  -7 3843.77  202.47 
  -1  11   7 3763.22  233.70 
   1 -11  -7 3701.80  406.97 
  -1  11   7 3492.69  200.87 
   1 -11  -7 3725.12  218.02 
  -1  11   7 3580.62  226.78 
   1 -11  -6 12605.4   785.8 
   1 -11  -6 12870.6   405.0 
  -1  11   6 12329.1   480.1 
  -1  11   6 12603.9   416.8 
  -1  11   6 12097.4   479.1 
   1 -11  -6 12914.2   439.2 
   1 -11  -6 13475.7   409.0 
   1 -11  -6 12417.1   398.9 
  -1  11   6 13334.2   983.4 
  -1  11   6 12735.0   417.4 
  -1  11   6 13368.0   952.8 
   1 -11  -6 12967.1   438.1 
  -1  11   6 12443.7   494.4 
  -1  11   6 12599.9   948.1 
   1 -11  -6 12028.4   418.0 
  -1  11   6 12166.8   911.1 
   1 -11  -5 6951.32  300.68 
   1 -11  -5 7638.40  296.58 
  -1  11   5 7881.32  755.60 
   1 -11  -5 6431.37  305.82 
  -1  11   5 7076.67  718.28 
  -1  11   5 7721.77  690.98 
  -1  11   5 7845.37  796.21 
   1 -11  -5 7708.61  297.95 
   1 -11  -5 7695.71  332.94 
  -1  11   5 7398.17  680.70 
  -1  11   5 7107.14  760.46 
   1 -11  -5 7482.96  608.69 
  -1  11   5 6954.11  374.90 
   1 -11  -5 7145.42  321.23 
  -1  11   4  532.94  131.13 
   1 -11  -4  643.65  109.34 
   1 -11  -4  495.83   82.86 
   1 -11  -4  426.72   94.34 
   1 -11  -4  472.07  103.52 
  -1  11   4  106.55  220.93 
  -1  11   4  609.52  306.61 
   1 -11  -4  490.33   96.73 
  -1  11   4  444.27  218.12 
   1 -11  -4  511.00   80.59 
   1 -11  -4  315.80  159.10 
  -1  11   4  762.51  299.78 
   1 -11  -4  477.49   84.21 
  -1  11   4  859.84  301.89 
  -1  11   4  530.11  273.42 
  -1  11   3  264.20  129.56 
   1 -11  -3  326.64   98.14 
  -1  11   3  279.51  213.90 
  -1  11   3  379.43  244.83 
   1 -11  -3  306.67   71.66 
  -1  11   3   25.66  253.96 
   1 -11  -3  376.75   74.84 
  -1  11   3  379.88  311.14 
  -1  11   3  346.95  253.86 
  -1  11   3    5.15  229.12 
   1 -11  -3  253.92   80.12 
   1 -11  -3  379.27   74.56 
   1 -11  -3  336.11   93.79 
   1 -11  -3  358.83   89.24 
   1 -11  -2  223.86   92.19 
  -1  11   2  399.48  236.51 
   1 -11  -2  240.21   80.07 
   1 -11  -2   97.13   53.97 
   1 -11  -2  250.71   83.28 
  -1  11   2  336.28  137.81 
   1 -11  -2  276.30   85.10 
  -1  11   2  149.04  294.16 
  -1  11   2   83.70  208.26 
  -1  11   2  -28.82  188.98 
  -1  11   2  352.59  262.22 
  -1  11   2   55.52  200.25 
  -1  11   1 5472.17  344.62 
   1 -11  -1 5973.23  260.04 
   1 -11  -1 6097.77  310.61 
  -1  11   1 6633.90  747.17 
  -1  11   1 5478.05  672.73 
   1 -11  -1 5519.83  293.58 
  -1  11   1 5815.45  698.29 
   1 -11  -1 5945.02  261.12 
  -1  11   1 5652.54  697.20 
  -1  11   1 6523.01  674.44 
  -1  11   1 6098.58  783.66 
   1 -11  -1 5769.93  284.47 
   1 -11  -1 5952.34  288.07 
  -1  11   1 6763.01  832.26 
   1 -11   0 1030.46  111.07 
   1 -11   0 1184.05  128.27 
   1 -11   0 1407.02  159.45 
  -1  11   0 1147.95  422.01 
  -1  11   0 1317.78  399.25 
   1 -11   0 1298.99  140.43 
  -1  11   0 1075.44  267.15 
  -1  11   0 1272.32  424.53 
  -1  11   0 1144.21  337.01 
   1 -11   0 1227.45  116.67 
   1 -11   0  982.46  134.80 
  -1  11   0  947.29  325.67 
  -1  11   0 1520.87  198.48 
  -1  11   0 1103.74  333.41 
   1 -11   1 1674.33  143.02 
  -1  11  -1 2280.50  449.37 
  -1  11  -1 1417.79  404.96 
   1 -11   1 1453.89  155.61 
  -1  11  -1 2275.16  417.23 
  -1  11  -1 2815.12  416.44 
  -1  11  -1 2775.31  572.08 
   1 -11   1 1767.46  138.78 
  -1  11  -1 1988.27  422.09 
  -1  11  -1 2072.59  434.37 
   1 -11   1 1995.14  182.16 
  -1  11  -1 2355.58  457.84 
   1 -11   1 1964.90  161.56 
   1 -11   1 1814.25  156.07 
  -1  11  -2  970.47  327.90 
   1 -11   2  655.89   99.51 
   1 -11   2  813.67  132.14 
   1 -11   2 1142.69  116.90 
  -1  11  -2  938.51  365.28 
   1 -11   2  786.90  101.35 
  -1  11  -2 1033.22  356.93 
   1 -11   2  897.26  110.60 
  -1  11  -2  769.48  278.05 
  -1  11  -3 7479.98  784.72 
  -1  11  -3 9632.35  818.66 
   1 -11   3 9060.57  372.32 
   1 -11   3 9226.99  342.88 
   1 -11   3 9618.13  347.97 
  -1  11  -3 7330.11  792.09 
  -1  11  -3 8746.34  803.12 
   1 -11   3 8908.15  341.65 
  -1  11  -3 8393.98  790.67 
  -1  11  -4 9729.98  898.65 
   1 -11   4 10674.8   399.5 
  -1  11  -4 9626.20  883.00 
   1 -11   4 10772.2   381.8 
   1 -11   5 5115.76  264.92 
  -1  11  -5 4730.37  599.49 
  -1  11  -5 4094.90  560.65 
   1 -11   5 5129.32  256.02 
  -1  11  -6 1238.71  334.29 
   1 -11   6 1503.46  140.74 
  -1  11  -6 1633.36  362.04 
   1 -11   6 1441.96  140.70 
   1 -11   7  463.96  104.22 
   1 -11   7  218.13   79.31 
   1 -11   7  249.76   61.13 
  -1  11  -7  367.55  235.08 
   1 -11   7  168.17   71.09 
   1 -11   7  214.82   60.71 
  -1  11  -7   78.84  160.21 
   1 -11   8 3718.71  216.91 
   1 -11   8 3222.90  184.58 
   1 -11   8 3253.68  185.18 
   1 -11   8 3420.24  189.29 
   1 -11   8 3400.30  208.72 
   1 -11   9 2515.17  174.35 
   1 -11   9 2301.34  158.28 
   1 -11   9 2360.68  170.46 
   1 -11   9 2145.54  150.86 
   1 -11  10  141.15   57.49 
   1 -11  10  210.67   71.31 
   1 -11  10    5.31   65.91 
   1 -11  10  132.71   50.95 
   1 -11  11  229.86   65.28 
   1 -11  11   65.17   51.53 
   1 -11  11  124.57   60.12 
   1 -11  11   34.91   47.02 
   1 -11  12 2012.11  133.30 
   1 -11  13  875.71   84.17 
   1 -10 -13 2302.98  109.50 
   1 -10 -13 2169.78  107.05 
   1 -10 -12 12976.9   345.8 
  -1  10  12 12739.4   349.9 
   1 -10 -12 12433.8   317.5 
  -1  10  12 12415.7   337.2 
  -1  10  12 12489.4   338.1 
   1 -10 -12 13040.3   346.5 
   1 -10 -12 12374.4   317.3 
  -1  10  11 5648.92  236.26 
   1 -10 -11 5989.81  233.00 
   1 -10 -11 6209.86  241.58 
  -1  10  11 6072.99  254.37 
  -1  10  11 5991.69  242.23 
   1 -10 -11 6425.47  245.75 
   1 -10 -11 6207.36  236.67 
   1 -10 -10  113.38   50.56 
  -1  10  10  244.77   65.50 
  -1  10  10   79.49   50.41 
  -1  10  10  171.11   72.36 
   1 -10 -10  131.59   55.41 
   1 -10 -10  103.45   55.03 
   1 -10 -10  324.30   66.48 
  -1  10   9 8837.36  323.35 
  -1  10   9 9208.45  700.45 
  -1  10   9 9443.15  708.62 
   1 -10  -9 8664.55  335.31 
  -1  10   9 8855.81  323.60 
  -1  10   9 9073.71  380.96 
   1 -10  -9 9433.17  667.01 
   1 -10  -9 8722.43  326.85 
  -1  10   9 8475.01  339.70 
  -1  10   9 10067.5   768.7 
   1 -10  -9 8422.93  331.24 
  -1  10   9 8261.54  336.40 
   1 -10  -9 9004.81  331.60 
  -1  10   9 9978.48  760.19 
   1 -10  -8 15057.9   480.1 
   1 -10  -8 15719.2   895.0 
  -1  10   8 15069.5   493.9 
  -1  10   8 15463.5   492.1 
  -1  10   8 14820.9   489.8 
  -1  10   8 14794.6   978.8 
  -1  10   8 14913.1   484.7 
  -1  10   8 15695.9   548.3 
  -1  10   8 14705.2   999.6 
   1 -10  -8 15404.8   485.9 
  -1  10   8 14786.0   997.9 
   1 -10  -8 15151.4   463.7 
  -1  10   8 15573.1   998.1 
   1 -10  -8 15595.2   468.4 
  -1  10   7 2115.15  200.36 
  -1  10   7 1842.54  351.92 
   1 -10  -7 1986.11  156.62 
   1 -10  -7 1970.89  169.26 
   1 -10  -7 1686.41  295.63 
   1 -10  -7 2049.08  159.99 
  -1  10   7 2396.63  436.64 
  -1  10   7 1730.38  184.05 
  -1  10   7 1856.01  385.33 
  -1  10   7 1841.31  167.33 
  -1  10   7 2186.98  214.89 
  -1  10   7 1941.73  407.54 
  -1  10   7 1938.71  170.34 
  -1  10   7 1968.19  390.98 
   1 -10  -7 2026.39  170.07 
   1 -10  -7 1865.36  151.47 
  -1  10   7 1531.10  336.84 
  -1  10   6  912.11  147.60 
  -1  10   6 1242.83  176.99 
  -1  10   6  714.47  274.63 
   1 -10  -6 1043.51  115.57 
   1 -10  -6 1069.41  113.12 
   1 -10  -6 1220.98  136.82 
  -1  10   6 1176.72  170.17 
   1 -10  -6 1075.51  121.12 
  -1  10   6 1104.78  276.27 
   1 -10  -6  982.05  123.96 
   1 -10  -6  842.51  224.75 
  -1  10   6 1615.76  336.84 
  -1  10   6 1179.10  135.48 
  -1  10   6  962.30  127.90 
   1 -10  -6  978.20  118.39 
  -1  10   6 1370.16  366.38 
  -1  10   6 1088.44  267.51 
  -1  10   6  633.18  228.53 
   1 -10  -5  771.66  114.52 
  -1  10   5  914.45  275.96 
  -1  10   5  755.62  112.52 
  -1  10   5  872.73  290.30 
   1 -10  -5  983.12  107.78 
  -1  10   5  583.99  246.87 
   1 -10  -5  665.23  107.58 
  -1  10   5  618.15  108.77 
  -1  10   5  544.71  265.19 
   1 -10  -5  652.97  206.97 
  -1  10   5  901.25  258.65 
  -1  10   5  671.73  274.54 
   1 -10  -5  787.59  112.77 
   1 -10  -5  784.60  107.53 
  -1  10   5  506.73  259.42 
  -1  10   5  330.34  190.36 
   1 -10  -5  908.24  107.76 
  -1  10   5  779.08  150.83 
  -1  10   4 -146.30  267.21 
  -1  10   4  254.58  142.98 
  -1  10   4  178.57  119.44 
   1 -10  -4   65.28   65.21 
   1 -10  -4  169.44   51.65 
   1 -10  -4   44.59   55.31 
  -1  10   4  255.90  231.33 
  -1  10   4   76.58  255.04 
  -1  10   4  142.59  142.00 
   1 -10  -4   64.11   46.09 
   1 -10  -4  150.52   74.93 
   1 -10  -4   22.30  139.38 
  -1  10   4 -312.25  222.34 
  -1  10   4  135.81  255.13 
  -1  10   4  536.53  329.37 
   1 -10  -4   28.70   63.92 
   1 -10  -4   31.93   58.59 
  -1  10   4  421.34  177.45 
  -1  10   4  147.42  234.84 
   1 -10  -3 5625.95  525.49 
  -1  10   3 5559.36  664.01 
  -1  10   3 4943.53  644.13 
   1 -10  -3 4617.83  262.17 
   1 -10  -3 5444.98  247.05 
   1 -10  -3 5176.17  269.12 
  -1  10   3 5308.31  742.37 
  -1  10   3 5763.08  600.92 
  -1  10   3 5576.80  583.21 
  -1  10   3 4819.57  335.07 
   1 -10  -3 5042.53  234.60 
  -1  10   3 5586.14  706.98 
  -1  10   3 5779.21  766.48 
  -1  10   3 6445.00  623.15 
  -1  10   3 5535.41  584.19 
  -1  10   3 4966.80  667.64 
   1 -10  -3 5476.29  276.58 
   1 -10  -3 5879.87  256.59 
   1 -10  -3 4999.40  270.34 
   1 -10  -2 4741.85  269.07 
  -1  10   2 7320.67  761.34 
  -1  10   2 6757.54  650.80 
  -1  10   2 5925.40  732.17 
  -1  10   2 5259.24  346.51 
   1 -10  -2 5096.69  267.24 
  -1  10   2 7113.73  757.73 
  -1  10   2 5427.81  789.11 
  -1  10   2 7456.01  685.42 
   1 -10  -2 5835.62  253.78 
  -1  10   2 7181.25  661.81 
   1 -10  -2 5266.03  242.07 
   1 -10  -2 5437.90  283.71 
  -1  10   2 8232.65  695.54 
   1 -10  -2 7066.73  564.34 
  -1  10   2 6016.96  813.00 
   1 -10  -2 5996.22  256.02 
   1 -10  -2 5666.52  282.13 
  -1  10   2 8908.48  725.86 
  -1  10   2 5935.61  734.01 
   1 -10  -1   -2.07   67.24 
  -1  10   1  100.84  262.04 
  -1  10   1  466.41  308.26 
   1 -10  -1  227.40   96.60 
  -1  10   1  277.15  317.57 
  -1  10   1   65.53  139.57 
  -1  10   1  346.70  334.89 
  -1  10   1  122.15  280.61 
   1 -10  -1  167.88   76.27 
   1 -10  -1  134.48   61.38 
  -1  10   1  -68.84  273.15 
  -1  10   1   90.73  147.21 
  -1  10   1  210.70  160.63 
   1 -10  -1  161.96   62.37 
  -1  10   0  911.57  263.09 
   1 -10   0  466.01   83.38 
  -1  10   0 1287.39  472.77 
  -1  10   0 1310.81  307.41 
   1 -10   0  508.11   98.94 
  -1  10   0 1017.67  254.92 
  -1  10   0  910.44  361.19 
   1 -10   0  597.57   98.58 
  -1  10   0  507.11  312.70 
  -1  10   0 1000.72  444.61 
   1 -10   0  525.15   95.67 
   1 -10   0  640.67  125.25 
   1 -10   1 4298.60  245.00 
  -1  10  -1 4383.23  517.08 
  -1  10  -1 3855.11  473.85 
   1 -10   1 4728.66  242.29 
  -1  10  -1 4391.69  650.60 
  -1  10  -1 3793.56  613.86 
   1 -10   1 4878.11  245.53 
  -1  10  -1 3693.16  542.49 
  -1  10  -1 4091.45  586.87 
   1 -10   1 4577.60  259.65 
   1 -10   1 4769.10  231.44 
   1 -10   1 4523.62  221.01 
  -1  10  -1 3484.61  452.04 
  -1  10  -2  -58.33  239.95 
   1 -10   2  447.86  100.25 
  -1  10  -2  106.77  292.05 
   1 -10   2  261.82   72.32 
  -1  10  -2  157.23  131.61 
   1 -10   2  233.22   67.10 
   1 -10   2  266.52   83.98 
  -1  10  -2  114.97  224.44 
  -1  10  -2  270.44  269.60 
   1 -10   2  306.27   71.80 
  -1  10  -2   16.70  123.53 
  -1  10  -2  145.78  157.09 
   1 -10   2  170.47   60.35 
   1 -10   3 1335.47  144.71 
   1 -10   3 1577.06  138.92 
   1 -10   3 1525.61  137.69 
  -1  10  -3 1056.05  334.49 
  -1  10  -3 1489.83  378.36 
   1 -10   3 1829.79  142.17 
   1 -10   3 1545.25  137.34 
  -1  10  -3 1537.72  376.72 
   1 -10   3 1541.64  145.40 
  -1  10  -3 1303.09  354.86 
   1 -10   4 1069.65  115.53 
  -1  10  -4 1504.72  367.72 
   1 -10   4 1715.77  138.48 
   1 -10   4 1543.96  155.21 
  -1  10  -4 1695.65  385.33 
   1 -10   4 1267.47  123.59 
   1 -10   4 1237.58  120.47 
  -1  10  -4 1613.92  361.80 
  -1  10  -4 1415.70  318.33 
   1 -10   5 83551.1  1481.7 
  -1  10  -5 68814.4  2429.8 
   1 -10   5 74817.9  1505.7 
   1 -10   5 81467.6  1461.2 
   1 -10   5 76901.2  1493.9 
   1 -10   5 74889.1  1499.8 
  -1  10  -5 70389.4  2474.3 
   1 -10   5 80618.4  1458.6 
  -1  10  -5 72871.7  2489.5 
   1 -10   6  396.96   77.18 
   1 -10   6  237.13   75.83 
   1 -10   6  319.84   86.78 
   1 -10   6  323.69   69.13 
   1 -10   6  249.10   65.71 
  -1  10  -6  384.97  223.79 
  -1  10  -6  539.67  234.18 
   1 -10   6  437.57  103.05 
  -1  10  -6  211.05  214.56 
  -1  10  -6   42.40  197.59 
  -1  10  -7 1559.40  324.39 
  -1  10  -7 1874.50  377.87 
  -1  10  -7 1562.79  338.53 
   1 -10   7 1957.97  149.68 
   1 -10   7 2201.69  165.08 
   1 -10   7 1979.80  149.95 
   1 -10   7 1942.05  164.34 
   1 -10   7 2141.41  166.96 
   1 -10   8   23.23   48.13 
   1 -10   8  167.63   80.65 
   1 -10   8   25.49   57.47 
   1 -10   8   30.57   68.47 
   1 -10   9 1046.55  119.33 
   1 -10   9 1221.71  124.17 
   1 -10   9 1025.64  120.96 
   1 -10   9 1059.25  124.16 
   1 -10  10   99.73   63.92 
   1 -10  10   58.12   60.21 
   1 -10  10 -116.56   76.78 
   1 -10  10   50.69   67.13 
   1 -10  11  638.16   92.27 
   1 -10  11  640.74   98.67 
   1 -10  11  812.49  100.84 
   1 -10  11  688.44   98.75 
   1 -10  12  140.98   62.86 
   1 -10  12  102.37   63.43 
   1 -10  12   43.37   42.10 
   1 -10  12  110.79   59.67 
   1 -10  12  148.71   69.40 
   1 -10  13  258.48   57.97 
   1 -10  13  304.25   70.00 
   1 -10  14  229.97   50.04 
   1  -9 -14 5171.66  178.27 
  -1   9  14 4738.32  171.09 
   1  -9 -14 5277.31  179.77 
  -1   9  14 5014.34  175.22 
   1  -9 -13  519.90   70.18 
   1  -9 -13  473.90   67.47 
  -1   9  13  451.04   67.46 
  -1   9  13  498.86   68.61 
  -1   9  13  568.44   74.00 
   1  -9 -12   85.25   49.72 
   1  -9 -12   94.27   41.40 
  -1   9  12   91.34   55.15 
   1  -9 -12  152.49   43.99 
   1  -9 -12   20.51   46.58 
  -1   9  12  160.48   63.09 
  -1   9  12  105.45   52.11 
   1  -9 -11 3180.36  181.38 
  -1   9  11 2619.61  187.08 
  -1   9  11 2900.45  191.68 
   1  -9 -11 3080.66  178.93 
   1  -9 -11 3204.20  188.62 
  -1   9  11 3503.12  438.54 
  -1   9  11 3862.45  449.34 
   1  -9 -11 3272.72  192.84 
  -1   9  11 3155.50  200.51 
  -1   9  10 13022.5   469.1 
  -1   9  10 12840.9   449.3 
  -1   9  10 12768.9   820.4 
   1  -9 -10 13374.3   435.5 
   1  -9 -10 13687.1   439.7 
   1  -9 -10 13490.6   814.6 
   1  -9 -10 13201.0   429.2 
   1  -9 -10 13222.7   748.6 
   1  -9 -10 13571.7   755.9 
  -1   9  10 11747.5   787.7 
  -1   9  10 13240.2   454.7 
  -1   9  10 13676.9   919.5 
  -1   9  10 12995.6   889.8 
   1  -9 -10 13458.2   432.1 
   1  -9  -9 10342.9   384.3 
   1  -9  -9 10390.2   386.6 
   1  -9  -9 10358.9   666.2 
  -1   9   9 9429.59  803.38 
  -1   9   9 10130.4   406.5 
  -1   9   9 10445.3   440.0 
   1  -9  -9 11175.6   759.1 
   1  -9  -9 10155.5   381.6 
  -1   9   9 11286.6   826.8 
  -1   9   9 10027.9   775.1 
  -1   9   9 9944.40  775.90 
  -1   9   9 10211.9   379.9 
   1  -9  -9 10352.9   384.5 
   1  -9  -9 10227.1   669.3 
  -1   9   9 10761.5   387.2 
  -1   9   9 9834.55  402.02 
  -1   9   9 10296.2   788.3 
  -1   9   9 10937.6   851.3 
  -1   9   8 8055.20  709.42 
   1  -9  -8 9212.82  632.22 
  -1   9   8 8999.04  786.54 
   1  -9  -8 8701.25  674.51 
  -1   9   8 8912.36  386.03 
  -1   9   8 9134.41  811.81 
  -1   9   8 8742.50  415.61 
  -1   9   8 8892.29  384.93 
  -1   9   8 7774.23  699.46 
  -1   9   8 8988.71  383.16 
   1  -9  -8 8711.97  358.30 
   1  -9  -8 9071.35  623.65 
   1  -9  -8 8727.97  351.21 
   1  -9  -8 8732.18  360.52 
   1  -9  -8 8932.67  354.68 
  -1   9   8 9097.88  787.02 
  -1   9   8 8757.64  378.47 
   1  -9  -8 7612.64  606.65 
  -1   9   8 9338.29  814.00 
  -1   9   7 14291.9   951.3 
  -1   9   7 14467.7   960.6 
  -1   9   7 14434.3  1036.0 
   1  -9  -7 13717.9   445.9 
   1  -9  -7 13606.2   466.7 
  -1   9   7 13329.7   510.3 
   1  -9  -7 13367.5   466.2 
  -1   9   7 13461.0   487.3 
   1  -9  -7 14378.2   785.0 
   1  -9  -7 14658.2   855.9 
   1  -9  -7 13866.9   457.0 
   1  -9  -7 13850.6   456.6 
  -1   9   7 13518.6  1007.3 
  -1   9   7 14918.4  1054.9 
  -1   9   7 13669.8   514.2 
  -1   9   7 14086.7   495.2 
  -1   9   7 14931.6  1063.4 
   1  -9  -7 13689.3   767.8 
  -1   9   7 13515.0   537.4 
   1  -9  -7 14912.8   885.8 
   1  -9  -6 32435.7   762.7 
  -1   9   6 32903.0   847.1 
  -1   9   6 33334.9   938.2 
   1  -9  -6 32134.9  1335.6 
  -1   9   6 35187.3  1480.1 
   1  -9  -6 32916.9   813.3 
  -1   9   6 34976.2  1483.7 
  -1   9   6 30256.6  1450.7 
   1  -9  -6 31804.7   789.9 
  -1   9   6 31163.3  1457.8 
  -1   9   6 32602.9  1432.6 
  -1   9   6 33293.5  1674.3 
  -1   9   6 32965.6  1671.9 
   1  -9  -6 34395.8   823.2 
   1  -9  -6 33031.6  1339.2 
   1  -9  -6 34999.3  1247.0 
  -1   9   6 33147.8   849.5 
  -1   9   6 32683.3  1438.6 
   1  -9  -6 34048.1   795.5 
   1  -9  -6 33557.7   792.5 
  -1   9   6 34439.1  1659.7 
  -1   9   6 34738.7  1667.1 
   1  -9  -6 35022.5  1247.4 
  -1   9   5 7777.13  356.35 
  -1   9   5 7765.06  723.16 
   1  -9  -5 8371.22  643.51 
  -1   9   5 7884.75  359.71 
  -1   9   5 8637.63  868.66 
   1  -9  -5 8014.76  341.00 
  -1   9   5 7594.83  406.19 
  -1   9   5 9305.27  877.51 
   1  -9  -5 7861.58  339.07 
   1  -9  -5 8844.80  661.59 
   1  -9  -5 7455.17  325.14 
  -1   9   5 8608.34  756.82 
  -1   9   5 8854.27  873.69 
   1  -9  -5 7934.86  319.97 
  -1   9   5 8786.88  713.42 
   1  -9  -5 8423.03  560.92 
  -1   9   5 9550.62  773.61 
  -1   9   5 9030.86  753.99 
  -1   9   5 9320.68  876.16 
   1  -9  -5 8362.87  327.61 
  -1   9   5 8465.76  704.15 
   1  -9  -5 8610.27  565.72 
   1  -9  -5 7870.21  318.24 
   1  -9  -4 24084.2  1091.8 
  -1   9   4 25471.3  1230.9 
  -1   9   4 24800.4  1340.8 
   1  -9  -4 24034.6   613.0 
   1  -9  -4 24338.6   616.1 
   1  -9  -4 24020.2  1103.3 
  -1   9   4 23544.0  1313.2 
  -1   9   4 24683.6  1481.7 
   1  -9  -4 26648.9  1001.4 
   1  -9  -4 27776.2  1019.5 
  -1   9   4 26161.7  1293.2 
   1  -9  -4 22386.1   619.3 
   1  -9  -4 21809.9   624.4 
  -1   9   4 25803.2  1236.2 
  -1   9   4 25514.1  1443.6 
  -1   9   4 23443.8   756.5 
  -1   9   4 24132.3   677.1 
  -1   9   4 23484.8   670.9 
  -1   9   4 25800.0  1284.6 
   1  -9  -4 23912.9   640.0 
  -1   9   4 26016.1  1450.0 
  -1   9   4 24712.3  1489.2 
   1  -9  -4 24377.2   643.5 
  -1   9   3  837.85  349.29 
   1  -9  -3  524.10  134.39 
   1  -9  -3 1309.25  135.38 
  -1   9   3  234.52  184.22 
   1  -9  -3 1064.92  111.63 
   1  -9  -3  589.03  152.71 
   1  -9  -3  576.84  193.98 
  -1   9   3 1071.47  332.50 
  -1   9   3  451.61  364.27 
   1  -9  -3 1173.89  130.98 
  -1   9   3  540.90  289.75 
   1  -9  -3  998.19  105.17 
   1  -9  -3  979.10  239.35 
  -1   9   3  727.20  263.21 
   1  -9  -3  397.08  132.37 
  -1   9   3  382.43  223.34 
  -1   9   3 1239.89  188.89 
  -1   9   3  406.98  255.18 
   1  -9  -3 1100.93  126.19 
   1  -9  -3 1399.21  136.07 
  -1   9   3  658.65  230.41 
  -1   9   3  453.46  202.00 
  -1   9   3 1072.12  393.21 
   1  -9  -2  123.15   76.02 
   1  -9  -2   71.99   75.31 
  -1   9   2  -25.38  233.21 
  -1   9   2  167.04  266.48 
  -1   9   2  297.14  298.51 
   1  -9  -2  151.00   73.02 
  -1   9   2   46.46  159.91 
  -1   9   2  526.37  369.09 
  -1   9   2  -22.16  234.32 
   1  -9  -2   91.03   64.89 
  -1   9   2  421.17  372.53 
   1  -9  -2  196.41   63.33 
   1  -9  -2   18.77   44.89 
  -1   9   2  135.85  149.71 
   1  -9  -2  -54.56  126.23 
  -1   9   2  -59.04  169.02 
  -1   9   2  168.83  168.15 
  -1   9   2  175.51  152.95 
  -1   9   1  567.36  184.66 
  -1   9   1  567.35  336.40 
   1  -9  -1  679.69   89.42 
  -1   9   1  381.08  219.63 
   1  -9  -1  877.89  200.11 
   1  -9  -1  778.58  114.20 
   1  -9  -1  730.09  102.40 
  -1   9   1  699.60  388.34 
   1  -9  -1  952.24  111.04 
  -1   9   1  203.67  149.99 
   1  -9  -1  741.71  110.83 
  -1   9   1  232.52  202.15 
  -1   9   1  399.59  169.40 
  -1   9   1  881.78  355.23 
  -1   9   1 1139.22  452.25 
   1  -9   0  693.53   99.04 
  -1   9   0  323.94  171.98 
   1  -9   0  533.90   87.34 
  -1   9   0  239.73  248.98 
  -1   9   0  185.06  236.59 
  -1   9   0  504.19  231.98 
   1  -9   0  703.71  107.83 
   1  -9   0  613.01   91.29 
  -1   9   0  583.42  205.71 
  -1   9   0  223.44  164.40 
  -1   9   0  366.89  210.83 
   1  -9   0  504.08   76.37 
  -1   9   0 1056.37  391.51 
  -1   9   0  750.23  348.63 
  -1   9  -1 2445.89  390.29 
   1  -9   1 1551.13  126.67 
   1  -9   1 1540.27  130.69 
  -1   9  -1 2222.02  393.51 
  -1   9  -1 1605.18  367.36 
  -1   9  -1 2452.31  348.62 
  -1   9  -1 1142.19  315.35 
  -1   9  -1 2296.16  343.67 
  -1   9  -1 1824.73  407.88 
  -1   9  -1 2289.00  440.40 
   1  -9   1 1583.70  143.74 
   1  -9   1 1511.25  142.54 
   1  -9   1 1793.57  141.04 
   1  -9   2  626.71   90.30 
  -1   9  -2  997.32  229.79 
  -1   9  -2 1634.31  286.42 
   1  -9   2  640.57   91.46 
  -1   9  -2  883.40  304.46 
  -1   9  -2 1119.54  310.05 
   1  -9   2  726.48   95.73 
   1  -9   2  685.80  102.12 
  -1   9  -2  674.88  267.61 
   1  -9   2  543.44  100.26 
  -1   9  -2 1375.13  343.96 
   1  -9   2  855.80   93.84 
  -1   9  -3 1568.59  335.70 
  -1   9  -3 1407.53  324.72 
  -1   9  -3 1133.11  225.70 
   1  -9   3 1925.95  141.49 
  -1   9  -3 1370.58  256.14 
   1  -9   3 2082.63  164.61 
   1  -9   3 1752.33  148.42 
  -1   9  -3 1695.03  341.45 
   1  -9   3 1810.07  137.97 
   1  -9   3 1789.73  154.88 
   1  -9   3 1608.08  131.51 
   1  -9   3 1692.88  130.28 
  -1   9  -3 1304.87  328.89 
  -1   9  -3 1697.61  374.37 
  -1   9  -4  458.34  178.91 
   1  -9   4 1037.80  108.08 
  -1   9  -4 1192.37  320.75 
  -1   9  -4  756.43  228.22 
  -1   9  -4  839.10  233.22 
  -1   9  -4  709.07  184.28 
   1  -9   4  911.66  118.93 
   1  -9   4 1209.72  119.19 
   1  -9   4 1137.02  124.72 
  -1   9  -5  525.52  190.79 
   1  -9   5  960.02  118.10 
   1  -9   5 1187.88  127.07 
   1  -9   5  946.57  105.92 
   1  -9   5 1033.16  105.73 
  -1   9  -5  501.88  187.43 
   1  -9   5 1019.84  101.43 
  -1   9  -5  833.50  203.24 
  -1   9  -5  504.82  238.95 
  -1   9  -5  460.23  175.61 
   1  -9   5  996.64  106.85 
   1  -9   6 84407.0  1564.0 
   1  -9   6 89276.4  1567.0 
  -1   9  -6 84741.7  2316.7 
   1  -9   6 84300.2  1578.2 
   1  -9   6 82463.0  1572.6 
   1  -9   6 85262.3  1568.3 
  -1   9  -6 81879.6  2449.4 
   1  -9   6 83503.2  1586.9 
  -1   9  -6 81238.0  2287.9 
   1  -9   7 7237.39  307.09 
   1  -9   7 8101.51  302.66 
   1  -9   7 7433.65  303.37 
   1  -9   7 8332.08  314.26 
   1  -9   7 7126.11  298.15 
   1  -9   7 7289.40  305.96 
   1  -9   8  101.50   56.54 
  -1   9  -8 -113.74  178.28 
   1  -9   8   50.72   57.25 
   1  -9   8   34.65   56.22 
   1  -9   8   12.87   60.57 
   1  -9   8  -73.99   50.19 
   1  -9   9 2578.63  182.45 
   1  -9   9 2434.10  177.36 
   1  -9   9 2739.20  170.92 
   1  -9   9 2416.26  179.74 
  -1   9  -9 2566.23  414.34 
   1  -9   9 2547.58  169.40 
   1  -9   9 2582.72  185.77 
   1  -9  10  532.71   85.31 
   1  -9  10  448.94   92.57 
   1  -9  10  319.20   86.12 
   1  -9  10  463.40   88.35 
   1  -9  10  358.46   70.45 
   1  -9  10  515.70   99.20 
   1  -9  11  900.62   99.79 
   1  -9  11 1026.29  112.72 
   1  -9  11 1068.81  124.69 
   1  -9  11  763.76   99.31 
   1  -9  11  976.09  122.53 
   1  -9  11  990.38  121.75 
   1  -9  12  409.73   77.22 
   1  -9  12  374.82   75.87 
   1  -9  12  361.28   88.68 
   1  -9  12  398.21   85.76 
   1  -9  12  540.41   78.87 
   1  -9  12  568.59  100.55 
   1  -9  13  684.74  101.42 
   1  -9  13  619.87   94.37 
   1  -9  13  736.01  100.81 
   1  -9  13  709.46   88.05 
   1  -9  13  622.92   84.65 
   1  -9  14  771.18   79.42 
   1  -9  14  818.10   84.84 
   1  -9  15  318.71   47.02 
   1  -9  15  368.15   56.32 
   1  -8 -15  156.08   39.02 
  -1   8  15  204.30   44.55 
  -1   8  15  174.74   37.75 
   1  -8 -15  177.13   38.13 
  -1   8  14 2640.61  151.72 
  -1   8  14 2575.46  135.59 
   1  -8 -14 2530.31  123.19 
   1  -8 -14 2381.87  138.92 
   1  -8 -14 2650.41  146.47 
  -1   8  14 2549.80  148.50 
   1  -8 -13   20.64   47.57 
   1  -8 -13   74.72   40.67 
  -1   8  13   37.16   51.60 
   1  -8 -13   16.76   45.76 
  -1   8  13   71.50   59.19 
  -1   8  13   69.01   55.39 
  -1   8  12  961.05  125.71 
  -1   8  12 1109.45  244.81 
  -1   8  12 1117.11  253.32 
  -1   8  12 1059.70  122.99 
   1  -8 -12 1088.83  117.22 
   1  -8 -12 1136.75  106.70 
   1  -8 -12 1056.26  114.76 
  -1   8  12 1007.42  122.66 
   1  -8 -12 1237.94  113.86 
   1  -8 -12 1085.41  105.90 
   1  -8 -11 9178.28  644.31 
  -1   8  11 10222.1   704.5 
   1  -8 -11 9493.85  655.14 
   1  -8 -11 9197.60  343.46 
   1  -8 -11 9170.96  342.78 
   1  -8 -11 9803.57  372.34 
   1  -8 -11 9349.44  329.83 
  -1   8  11 9693.82  390.41 
  -1   8  11 9553.28  757.74 
  -1   8  11 10237.3   784.9 
  -1   8  11 10073.3   697.2 
   1  -8 -11 10205.2   710.3 
  -1   8  11 9264.20  382.81 
   1  -8 -11 9609.58  367.94 
  -1   8  11 9693.67  385.46 
   1  -8 -10 31524.9   787.2 
  -1   8  10 32033.5  1452.4 
  -1   8  10 31422.3  1452.0 
  -1   8  10 31447.5  1375.4 
   1  -8 -10 31586.9   771.4 
   1  -8 -10 31245.1   768.8 
   1  -8 -10 32620.3  1296.2 
  -1   8  10 30844.3   832.9 
   1  -8 -10 32339.5  1288.7 
  -1   8  10 31990.6   828.1 
   1  -8 -10 32398.4   741.6 
   1  -8 -10 33575.2  1375.1 
   1  -8 -10 32499.0   794.0 
  -1   8  10 32852.3  1509.6 
  -1   8  10 30910.5  1364.9 
  -1   8  10 30836.9  1466.2 
  -1   8  10 31349.2   822.0 
  -1   8   9 1560.31  335.59 
   1  -8  -9 1261.13  252.65 
   1  -8  -9 1773.23  163.97 
  -1   8   9 1425.55  143.02 
   1  -8  -9 1817.74  288.63 
   1  -8  -9 1792.44  140.71 
  -1   8   9 1806.34  194.48 
   1  -8  -9 1525.27  269.46 
  -1   8   9 1675.38  330.61 
  -1   8   9 1816.25  157.76 
  -1   8   9 1792.20  177.74 
  -1   8   9 1854.52  181.90 
  -1   8   9 1201.47  291.30 
   1  -8  -9 1667.59  163.74 
   1  -8  -9 1703.01  155.05 
  -1   8   9 1524.21  353.81 
  -1   8   9 2004.62  356.88 
  -1   8   9 1552.49  366.30 
   1  -8  -9 2167.61  323.40 
   1  -8  -9 1827.71  160.94 
  -1   8   8 12466.3   823.1 
  -1   8   8 12458.7   463.4 
   1  -8  -8 12935.4   826.4 
   1  -8  -8 13129.0   445.4 
   1  -8  -8 13957.4   416.4 
  -1   8   8 12519.3   475.2 
  -1   8   8 11325.8   856.4 
   1  -8  -8 12677.8   761.6 
  -1   8   8 12339.6   822.5 
   1  -8  -8 12717.3   440.6 
   1  -8  -8 13234.9   792.4 
  -1   8   8 12205.2   932.1 
  -1   8   8 13986.1   943.0 
   1  -8  -8 13462.3   829.7 
  -1   8   8 13350.8   969.5 
   1  -8  -8 12824.7   441.6 
  -1   8   8 12661.6   928.2 
  -1   8   8 12550.9   478.0 
   1  -8  -8 12233.3   749.9 
  -1   8   8 13067.3   516.7 
  -1   8   8 13720.0   964.4 
   1  -8  -8 12667.3   441.3 
  -1   8   8 12658.2   466.4 
   1  -8  -7 4342.28  428.35 
  -1   8   7 5544.23  584.47 
  -1   8   7 4561.63  595.98 
  -1   8   7 4603.71  290.86 
   1  -8  -7 4799.15  466.70 
   1  -8  -7 4353.18  240.96 
  -1   8   7 3736.27  273.58 
  -1   8   7 4806.45  517.08 
  -1   8   7 5003.86  517.90 
  -1   8   7 4522.93  581.64 
  -1   8   7 3957.05  254.65 
   1  -8  -7 4320.40  237.36 
   1  -8  -7 4387.03  474.34 
   1  -8  -7 4222.16  234.46 
  -1   8   7 4395.07  520.05 
  -1   8   7 4625.42  571.46 
   1  -8  -7 4505.51  245.47 
  -1   8   7 4052.96  258.67 
  -1   8   7 4619.59  290.67 
   1  -8  -7 5007.87  458.53 
   1  -8  -7 4466.76  464.33 
  -1   8   7 4431.19  577.20 
  -1   8   6 3054.50  500.31 
  -1   8   6 3018.13  513.97 
  -1   8   6 3284.74  253.31 
   1  -8  -6 3323.61  361.67 
  -1   8   6 3008.94  471.71 
   1  -8  -6 2954.48  367.48 
  -1   8   6 3384.52  451.33 
   1  -8  -6 3132.26  192.39 
   1  -8  -6 3081.45  200.55 
  -1   8   6 3392.19  475.38 
   1  -8  -6 2960.88  389.55 
   1  -8  -6 2907.13  177.01 
  -1   8   6 2894.24  212.85 
  -1   8   6 2478.16  452.06 
  -1   8   6 2952.64  401.52 
   1  -8  -6 3000.69  190.20 
  -1   8   6 3242.17  424.94 
   1  -8  -6 3231.88  358.67 
   1  -8  -6 2945.50  190.66 
  -1   8   6 3521.96  485.58 
  -1   8   6 2747.65  390.10 
   1  -8  -6 2980.45  197.55 
  -1   8   6 2611.10  202.24 
  -1   8   5 2739.46  212.54 
  -1   8   5 4185.23  587.10 
  -1   8   5 3533.02  559.24 
   1  -8  -5 3075.53  185.60 
  -1   8   5 2946.67  447.07 
  -1   8   5 3651.01  563.89 
   1  -8  -5 2907.59  181.73 
   1  -8  -5 3505.26  351.60 
  -1   8   5 3611.70  474.14 
   1  -8  -5 2812.20  183.19 
  -1   8   5 3709.07  443.23 
  -1   8   5 4535.97  639.32 
   1  -8  -5 3435.66  384.16 
  -1   8   5 4086.91  458.73 
   1  -8  -5 3408.98  391.45 
   1  -8  -5 3198.30  342.26 
  -1   8   5 2753.70  208.22 
   1  -8  -5 2893.99  188.37 
  -1   8   5 3269.76  450.85 
   1  -8  -5 2849.53  179.22 
   1  -8  -5 3062.82  194.47 
  -1   8   5 3245.75  260.95 
  -1   8   5 3649.14  457.48 
   1  -8  -4 15934.0   479.0 
  -1   8   4 16515.4   981.8 
   1  -8  -4 16791.2   469.4 
  -1   8   4 15778.9   512.6 
   1  -8  -4 17345.3   492.0 
  -1   8   4 16860.0   923.3 
  -1   8   4 17022.6   931.8 
  -1   8   4 17170.6  1170.4 
   1  -8  -4 17851.2   869.5 
  -1   8   4 18394.6  1194.7 
   1  -8  -4 16900.3   486.9 
   1  -8  -4 16303.0   846.0 
  -1   8   4 15653.9  1062.9 
  -1   8   4 15557.4   996.3 
  -1   8   4 17521.6  1012.7 
  -1   8   4 15685.5   991.6 
   1  -8  -4 17981.7   779.5 
  -1   8   4 17069.8  1096.9 
  -1   8   4 16555.2   523.9 
   1  -8  -4 17251.3   766.9 
  -1   8   4 16624.0   589.9 
   1  -8  -4 17182.2   471.8 
   1  -8  -4 15439.4   464.4 
  -1   8   3 11685.8   863.1 
  -1   8   3 13370.2   782.2 
   1  -8  -3 12267.2   399.0 
  -1   8   3 13460.9   871.3 
  -1   8   3 12466.9   779.8 
  -1   8   3 14347.8  1011.1 
   1  -8  -3 12678.7   404.2 
   1  -8  -3 13325.4   722.3 
  -1   8   3 12871.9   892.1 
  -1   8   3 12660.4   500.3 
  -1   8   3 13197.4  1004.5 
  -1   8   3 11844.8   752.3 
  -1   8   3 13018.1   864.3 
   1  -8  -3 12757.7   723.7 
  -1   8   3 12373.4   937.8 
   1  -8  -3 12655.9   408.1 
   1  -8  -3 13527.2   641.7 
   1  -8  -3 12840.6   626.0 
  -1   8   3 13293.6  1024.7 
   1  -8  -3 13278.9   411.4 
  -1   8   2   38.05  118.75 
  -1   8   2  317.61  261.45 
  -1   8   2  231.52  229.78 
  -1   8   2 -118.87  172.33 
  -1   8   2  517.33  302.11 
   1  -8  -2   25.39   83.23 
  -1   8   2   10.82  124.58 
  -1   8   2  285.77  292.43 
   1  -8  -2    8.04   91.07 
  -1   8   2  -50.75  226.70 
  -1   8   2  250.36  204.68 
   1  -8  -2   78.39   85.99 
   1  -8  -2   66.07  115.33 
  -1   8   1 6897.64  540.04 
  -1   8   1 6307.16  672.56 
  -1   8   1 6510.03  537.30 
   1  -8  -1 6845.51  426.53 
  -1   8   1 6518.30  542.49 
   1  -8  -1 7470.32  434.00 
   1  -8  -1 7079.60  421.79 
   1  -8  -1 6679.59  495.57 
  -1   8   1 7705.89  652.90 
  -1   8   1 6048.34  649.99 
  -1   8   1 7075.36  728.60 
   1  -8  -1 7129.96  493.31 
  -1   8   1 6746.88  708.30 
  -1   8   1 7515.87  641.40 
  -1   8   0 5676.73  486.50 
   1  -8   0 5993.76  381.65 
   1  -8   0 5214.80  354.70 
  -1   8   0 4906.49  575.57 
   1  -8   0 6075.59  380.59 
  -1   8   0 4245.44  513.33 
  -1   8   0 4725.59  560.00 
  -1   8   0 5133.40  511.83 
  -1   8   0 3731.18  490.45 
  -1   8   0 5781.02  494.80 
   1  -8   0 5260.56  415.82 
  -1   8   0 5342.03  533.65 
  -1   8  -1 2470.62  322.53 
  -1   8  -1 1768.47  337.61 
  -1   8  -1 2509.86  326.10 
  -1   8  -1 1946.49  360.27 
  -1   8  -1 1528.42  325.40 
  -1   8  -1 2378.79  368.89 
  -1   8  -1 2135.63  340.54 
   1  -8   1 2449.08  238.85 
  -1   8  -1 1723.48  329.28 
  -1   8  -2  996.41  267.48 
  -1   8  -2  864.60  238.45 
   1  -8   2  482.06  113.79 
  -1   8  -2  911.04  274.53 
  -1   8  -2  631.26  179.77 
  -1   8  -2  634.70  226.59 
  -1   8  -2  330.26  145.85 
  -1   8  -2  195.08  145.37 
  -1   8  -2  391.55  135.13 
  -1   8  -2  500.04  170.09 
  -1   8  -3 10549.9   724.3 
  -1   8  -3 10273.9   629.4 
  -1   8  -3 10831.7   692.7 
  -1   8  -3 10313.7   614.2 
   1  -8   3 11009.5   550.7 
  -1   8  -3 10475.6   681.7 
  -1   8  -3 11223.3   637.0 
  -1   8  -3 8662.35  659.00 
  -1   8  -3 10241.3   630.2 
  -1   8  -3 9444.39  684.39 
  -1   8  -4 17153.9   856.7 
  -1   8  -4 18204.7   794.1 
  -1   8  -4 17930.3   832.5 
  -1   8  -4 15971.0   830.5 
  -1   8  -4 16248.8   898.7 
  -1   8  -4 18589.1   845.1 
   1  -8   4 18899.0   788.6 
  -1   8  -4 18017.4   790.8 
   1  -8   5   40.52   43.27 
  -1   8  -5   39.40  102.20 
  -1   8  -5  -64.02  133.06 
  -1   8  -5  -85.56  141.34 
   1  -8   5   69.58   55.81 
   1  -8   5   55.92   93.60 
   1  -8   6 2767.98  169.17 
   1  -8   6 2508.67  162.34 
  -1   8  -6 2537.50  336.92 
   1  -8   6 2540.58  161.84 
   1  -8   6 2567.71  167.09 
   1  -8   6 2294.32  155.90 
   1  -8   6 3018.08  338.58 
   1  -8   6 2765.12  166.93 
   1  -8   7 25827.5   624.9 
   1  -8   7 25993.6   640.2 
   1  -8   7 25948.6  1086.0 
   1  -8   7 25109.0   629.1 
  -1   8  -7 25742.3  1058.5 
   1  -8   7 25984.7   641.1 
   1  -8   7 25870.0   640.4 
  -1   8  -7 25732.1  1133.9 
   1  -8   8 5023.82  242.13 
   1  -8   8 5083.55  236.53 
   1  -8   8 5201.89  252.08 
  -1   8  -8 4682.02  468.38 
   1  -8   8 5527.25  497.70 
   1  -8   8 5191.25  251.02 
   1  -8   8 5349.92  241.92 
  -1   8  -8 4837.19  447.88 
   1  -8   8 5287.22  252.63 
   1  -8   9 14485.1   458.7 
  -1   8  -9 14116.2   829.8 
   1  -8   9 14145.8   455.5 
   1  -8   9 14185.8   437.7 
   1  -8   9 13921.0   444.6 
   1  -8   9 14416.2   433.8 
   1  -8   9 13474.9   437.8 
  -1   8  -9 14736.8   912.1 
   1  -8   9 14630.1   853.4 
   1  -8  10   29.05   61.66 
   1  -8  10  -52.00   76.17 
   1  -8  10   19.61   52.18 
   1  -8  10   39.23   48.06 
   1  -8  10   32.07   63.99 
   1  -8  10  -43.17   70.97 
   1  -8  11  719.80   97.72 
   1  -8  11  672.40  108.34 
   1  -8  11  581.73   94.81 
   1  -8  11  713.97  109.28 
   1  -8  11  765.92  103.12 
   1  -8  11  669.20   95.25 
   1  -8  12 4023.50  209.67 
   1  -8  12 4172.38  237.25 
   1  -8  12 4039.55  232.35 
   1  -8  12 3849.74  218.46 
   1  -8  12 4050.59  222.99 
   1  -8  12 3959.75  214.39 
   1  -8  13 8115.22  312.13 
   1  -8  13 8369.19  331.15 
   1  -8  13 8277.18  328.54 
   1  -8  13 7790.47  288.76 
   1  -8  13 7777.27  309.99 
   1  -8  13 7784.93  294.36 
   1  -8  14   13.07   35.29 
   1  -8  14    6.42   46.04 
   1  -8  15   89.37   46.79 
   1  -8  15   73.70   40.15 
   1  -8  16 4725.43  189.46 
  -1   7  16    7.54   26.86 
  -1   7  16  -25.45   30.92 
  -1   7  15  125.02   35.71 
   1  -7 -15  118.09   41.91 
  -1   7  15  121.20   38.79 
   1  -7 -15  163.10   45.88 
  -1   7  15   81.76   47.21 
  -1   7  15  104.43   50.26 
   1  -7 -15  130.51   45.86 
   1  -7 -14   -2.87   43.36 
  -1   7  14   10.50   56.46 
  -1   7  14   17.33   54.44 
   1  -7 -14   -0.13   45.68 
  -1   7  14   13.41   42.89 
   1  -7 -14   51.45   53.68 
   1  -7 -13  243.46   72.70 
   1  -7 -13  177.56   63.76 
  -1   7  13  -11.02  105.44 
  -1   7  13  126.60   75.73 
  -1   7  13  133.84   66.81 
  -1   7  13  213.15   66.97 
  -1   7  13   62.76  113.03 
   1  -7 -13  252.32   77.00 
  -1   7  12 9679.00  749.78 
   1  -7 -12 9987.37  375.95 
  -1   7  12 9593.36  740.98 
  -1   7  12 9325.07  388.44 
   1  -7 -12 9610.88  353.03 
  -1   7  12 8768.31  630.32 
  -1   7  12 8564.07  623.47 
  -1   7  12 9082.54  365.85 
   1  -7 -12 10287.8   348.0 
   1  -7 -12 9849.90  695.42 
  -1   7  12 9402.00  390.80 
   1  -7 -12 8884.21  658.70 
   1  -7 -12 9301.39  673.02 
   1  -7 -12 9662.05  371.41 
   1  -7 -12 9899.97  342.51 
   1  -7 -11    2.65   49.63 
  -1   7  11   45.62  139.76 
   1  -7 -11  -14.09  116.33 
  -1   7  11  -12.41   96.51 
  -1   7  11   26.35  123.56 
   1  -7 -11    3.19   48.94 
   1  -7 -11   72.33   50.02 
  -1   7  11  -40.18   81.59 
   1  -7 -11   31.73   62.39 
   1  -7 -11    1.70   76.79 
  -1   7  11  -39.84   76.63 
   1  -7 -11  159.98  135.28 
  -1   7  11   52.94   72.52 
  -1   7  11  171.81  161.94 
   1  -7 -11 -106.96  119.01 
   1  -7 -10 6865.75  302.15 
  -1   7  10 6878.83  342.58 
   1  -7 -10 6548.72  578.60 
  -1   7  10 6515.05  645.56 
   1  -7 -10 6668.95  312.04 
  -1   7  10 7064.41  684.55 
   1  -7 -10 6822.15  594.59 
   1  -7 -10 6117.87  554.18 
  -1   7  10 6481.16  598.29 
   1  -7 -10 6849.59  297.29 
  -1   7  10 6817.86  344.29 
   1  -7 -10 6829.21  316.46 
   1  -7 -10 6874.96  303.22 
  -1   7  10 6893.93  342.30 
  -1   7  10 6695.71  669.43 
  -1   7  10 5998.11  616.00 
  -1   7   9 3531.66  246.95 
   1  -7  -9 3719.31  221.85 
   1  -7  -9 5014.11  524.55 
  -1   7   9 3558.18  255.48 
   1  -7  -9 4310.59  434.48 
   1  -7  -9 3759.93  212.27 
  -1   7   9 3788.41  254.43 
  -1   7   9 3610.23  488.33 
  -1   7   9 4310.39  516.53 
  -1   7   9 3896.54  483.60 
   1  -7  -9 3743.85  221.21 
  -1   7   9 3906.34  225.70 
  -1   7   9 4743.65  541.30 
  -1   7   9 3847.06  226.42 
   1  -7  -9 4063.42  442.55 
  -1   7   9 3712.80  487.41 
   1  -7  -9 3563.94  224.15 
   1  -7  -9 3402.07  221.28 
  -1   7   9 3632.65  488.21 
   1  -7  -9 3898.35  436.16 
   1  -7  -9 3865.34  444.57 
  -1   7   8 12156.9   896.4 
  -1   7   8 12189.0   769.3 
   1  -7  -8 12446.1   399.0 
  -1   7   8 11804.6   439.5 
   1  -7  -8 12294.5   418.6 
   1  -7  -8 12003.8   421.1 
   1  -7  -8 12425.3   747.2 
  -1   7   8 12024.2   441.6 
   1  -7  -8 12583.4   788.5 
  -1   7   8 12434.1   458.7 
  -1   7   8 12540.6   780.1 
   1  -7  -8 12798.0   430.6 
  -1   7   8 12067.0   868.2 
  -1   7   8 12684.4   488.0 
   1  -7  -8 11716.8   779.7 
   1  -7  -8 12098.1   725.2 
  -1   7   8 12438.7   867.3 
  -1   7   8 11605.8   856.8 
  -1   7   8 11885.0   453.2 
  -1   7   8 12778.9   921.2 
   1  -7  -8 11892.3   732.6 
  -1   7   8 12947.1   908.8 
   1  -7  -8 12591.7   423.5 
   1  -7  -7 1803.31  148.55 
  -1   7   7 1437.06  278.79 
  -1   7   7 1450.55  273.76 
   1  -7  -7 1774.22  147.90 
  -1   7   7 1746.34  164.20 
   1  -7  -7 2051.22  159.75 
  -1   7   7 1961.56  188.26 
   1  -7  -7 1422.93  248.74 
   1  -7  -7 1550.85  264.99 
  -1   7   7 1715.33  175.49 
  -1   7   7 1638.66  158.58 
  -1   7   7 1626.05  332.38 
   1  -7  -7 1870.40  149.08 
  -1   7   7 1914.21  389.41 
   1  -7  -7 1537.66  277.18 
  -1   7   7 1503.08  345.93 
  -1   7   7 1803.75  357.75 
  -1   7   7 1759.26  375.86 
  -1   7   7 1778.52  182.43 
   1  -7  -7 1651.67  253.84 
   1  -7  -7 1882.22  135.54 
  -1   7   7 1140.06  285.32 
   1  -7  -7 1588.51  277.56 
  -1   7   6 3300.68  444.36 
   1  -7  -6 2791.33  175.64 
  -1   7   6 2458.85  360.21 
  -1   7   6 2488.18  431.50 
  -1   7   6 2933.22  207.12 
  -1   7   6 2700.23  221.27 
   1  -7  -6 2726.51  177.05 
  -1   7   6 2742.15  379.71 
  -1   7   6 2947.60  465.05 
   1  -7  -6 2650.99  315.58 
   1  -7  -6 2837.80  174.96 
  -1   7   6 2754.36  378.14 
  -1   7   6 3029.41  469.67 
  -1   7   6 2882.73  374.34 
  -1   7   6 2574.31  194.55 
  -1   7   6 2098.29  400.60 
  -1   7   6 3529.99  465.30 
   1  -7  -6 2692.70  339.57 
   1  -7  -6 2589.42  306.54 
   1  -7  -6 2705.81  327.18 
   1  -7  -6 2689.73  175.56 
   1  -7  -6 3004.79  351.37 
  -1   7   5 1646.80  281.30 
  -1   7   5 1431.48  281.11 
   1  -7  -5 1767.70  244.09 
  -1   7   5 2355.80  437.18 
  -1   7   5 2523.49  457.04 
  -1   7   5 1941.94  397.64 
   1  -7  -5 1903.65  275.19 
   1  -7  -5 1963.56  145.87 
  -1   7   5 1848.04  331.11 
   1  -7  -5 1809.37  254.16 
  -1   7   5 1694.92  372.69 
   1  -7  -5 1935.43  260.70 
   1  -7  -5 1673.56  268.87 
   1  -7  -5 1777.97  137.57 
  -1   7   5 1497.76  296.71 
  -1   7   5 1844.83  184.16 
  -1   7   5 1583.52  294.84 
  -1   7   5 1730.37  337.59 
   1  -7  -4 4289.02  352.46 
  -1   7   4 4808.34  451.38 
  -1   7   4 3992.24  467.11 
  -1   7   4 4514.10  441.30 
  -1   7   4 4789.03  418.05 
  -1   7   4 3897.98  461.63 
   1  -7  -4 4604.15  366.08 
   1  -7  -4 4124.73  383.85 
  -1   7   4 4398.55  569.87 
  -1   7   4 3893.52  504.03 
   1  -7  -4 4263.50  352.20 
  -1   7   4 3963.13  460.21 
  -1   7   4 4345.63  552.29 
   1  -7  -4 4490.77  403.95 
  -1   7   4 4227.54  470.35 
  -1   7   4 4615.20  546.11 
   1  -7  -3 2480.39  296.06 
  -1   7   3 2557.07  430.70 
  -1   7   3 2671.34  456.11 
  -1   7   3 2518.65  310.11 
   1  -7  -3 2747.66  258.78 
  -1   7   3 2874.62  402.79 
  -1   7   3 2878.38  471.63 
  -1   7   3 2810.04  338.53 
  -1   7   3 2446.34  420.80 
   1  -7  -3 3244.82  293.14 
  -1   7   3 2782.41  392.77 
  -1   7   3 2779.87  385.73 
  -1   7   3 3248.52  362.15 
   1  -7  -3 2582.24  291.43 
  -1   7   3 2280.08  367.56 
   1  -7  -3 2788.10  270.39 
  -1   7   2 14686.7   936.4 
  -1   7   2 14819.2   942.0 
  -1   7   2 16128.0   769.4 
  -1   7   2 17047.6   814.9 
   1  -7  -2 14917.6   700.4 
   1  -7  -2 15720.6   631.5 
   1  -7  -2 18332.9   631.5 
  -1   7   2 13956.8   939.3 
   1  -7  -2 14600.7   612.0 
  -1   7   2 15806.3   787.0 
  -1   7   2 14365.3   943.1 
  -1   7   2 15629.3   878.9 
  -1   7   2 14767.7   854.1 
   1  -7  -2 14518.1   706.6 
   1  -7  -1 13091.6   655.9 
  -1   7   1 12963.8   842.1 
   1  -7  -1 13239.1   550.9 
  -1   7   1 13219.8   869.9 
  -1   7   1 12551.5   827.9 
  -1   7   1 13197.9   790.7 
  -1   7   1 13182.5   782.8 
  -1   7   1 14252.9   725.5 
  -1   7   1 12488.4   848.3 
  -1   7   1 14618.9   730.6 
   1  -7  -1 11926.7   601.9 
   1  -7  -1 12925.9   545.0 
  -1   7   0 12272.9   794.8 
  -1   7   0 11832.4   786.2 
  -1   7   0 10888.4   672.7 
  -1   7   0 10435.5   657.1 
  -1   7   0 10793.8   620.8 
   1  -7   0 11952.7   577.2 
   1  -7   0 12770.1   631.5 
   1  -7   0 11489.1   497.0 
  -1   7   0 12137.4   776.3 
  -1   7   0 11463.7   640.7 
  -1   7   0 12329.7   779.5 
   1  -7   0 12040.0   513.2 
   1  -7   0 12504.2   522.8 
  -1   7  -1 18200.0   936.3 
  -1   7  -1 19424.6   952.5 
   1  -7   1 19804.8   627.6 
  -1   7  -1 17613.5   814.5 
  -1   7  -1 18356.6   828.4 
   1  -7   1 19934.4   653.1 
  -1   7  -1 17761.8   797.2 
   1  -7   1 20525.8   687.6 
  -1   7  -1 18542.7   907.0 
  -1   7  -1 18392.3   941.3 
   1  -7   1 18372.9   724.1 
   1  -7   1 20765.0   689.9 
  -1   7  -1 19209.0   919.3 
  -1   7  -1 17273.2   786.3 
  -1   7  -2 3176.01  319.23 
  -1   7  -2 3601.25  363.66 
  -1   7  -2 3801.66  404.57 
  -1   7  -2 3379.68  328.78 
  -1   7  -2 3190.09  312.71 
  -1   7  -2 3242.88  347.72 
  -1   7  -2 3149.48  309.10 
   1  -7   2 3189.50  256.54 
   1  -7   2 3379.51  248.58 
   1  -7   3 35779.5  1042.5 
  -1   7  -3 34303.7  1066.4 
  -1   7  -3 32871.6  1102.4 
  -1   7  -3 33493.9  1108.3 
  -1   7  -3 34883.3  1076.4 
  -1   7  -3 32066.9  1129.3 
  -1   7  -3 32983.0  1139.2 
  -1   7  -3 32690.8  1191.1 
  -1   7  -4 5926.51  424.67 
  -1   7  -4 4711.64  344.75 
  -1   7  -4 4501.22  336.39 
  -1   7  -4 5069.52  384.60 
  -1   7  -4 5129.50  384.99 
  -1   7  -4 4677.60  416.79 
   1  -7   4 4275.82  349.01 
  -1   7  -5 1293.75  207.66 
  -1   7  -5 1894.81  214.88 
  -1   7  -5 1405.87  190.63 
  -1   7  -5 1813.65  192.19 
  -1   7  -5 1782.82  258.01 
   1  -7   5 1756.41  237.20 
  -1   7  -6 6594.75  462.35 
   1  -7   6 6595.55  478.09 
  -1   7  -6 6190.17  478.02 
  -1   7  -6 6653.45  400.37 
  -1   7  -7 9926.79  616.78 
   1  -7   7 9323.30  328.15 
  -1   7  -7 10798.4   624.3 
   1  -7   7 9164.70  319.93 
   1  -7   7 9502.88  332.37 
  -1   7  -7 10406.4   547.4 
  -1   7  -7 9832.52  585.08 
   1  -7   7 10008.8   626.5 
   1  -7   7 9374.41  330.24 
  -1   7  -8 3765.90  375.84 
   1  -7   8 4401.91  435.08 
  -1   7  -8 4199.98  411.59 
   1  -7   8 4665.59  227.18 
   1  -7   8 4734.23  230.55 
   1  -7   8 4910.14  236.73 
  -1   7  -8 4711.42  399.68 
   1  -7   8 4588.10  223.79 
   1  -7   8 4461.83  217.00 
   1  -7   8 4574.75  222.54 
  -1   7  -8 3447.63  358.57 
   1  -7   9   18.22   58.85 
   1  -7   9   18.04   63.17 
  -1   7  -9  -91.56  123.89 
   1  -7   9  -99.80   75.76 
   1  -7   9   24.54  108.94 
   1  -7   9   21.03   48.53 
  -1   7  -9  -42.57   96.90 
  -1   7  -9   13.00   86.49 
  -1   7  -9  -45.09   97.69 
   1  -7   9  -13.99   57.16 
   1  -7   9  -16.10   55.86 
  -1   7  -9   24.79   93.79 
   1  -7  10  502.95  194.52 
   1  -7  10  371.00   78.80 
   1  -7  10  383.89   82.38 
   1  -7  10  261.90   71.06 
   1  -7  10  319.51   71.85 
  -1   7 -10  347.46  132.63 
   1  -7  10  262.30   68.24 
   1  -7  10  322.10   77.37 
   1  -7  11 7420.41  302.51 
   1  -7  11 6884.51  296.57 
   1  -7  11 7203.39  314.27 
   1  -7  11 6680.58  287.59 
   1  -7  11 7087.29  312.35 
   1  -7  11 6218.65  290.62 
   1  -7  12  255.13   81.97 
   1  -7  12  246.48   66.23 
   1  -7  12  415.82   79.42 
   1  -7  12  378.33   91.51 
   1  -7  12  409.46   89.36 
   1  -7  12  317.72   76.46 
   1  -7  13  831.80  115.25 
   1  -7  13  737.87   96.28 
   1  -7  13  710.21  102.68 
   1  -7  13  760.26  104.40 
   1  -7  13  705.34   94.19 
   1  -7  13  850.68  120.49 
   1  -7  14  535.12   77.69 
   1  -7  14  668.90   99.05 
   1  -7  15 4199.91  214.04 
   1  -7  15 4183.33  184.30 
   1  -7  16   -4.61   41.63 
   1  -7  17 2746.73  134.86 
  -1   6  16  757.24   80.13 
   1  -6 -16  810.10   72.47 
  -1   6  16  828.29   64.35 
   1  -6 -16  813.10   75.98 
  -1   6  16  833.00   83.92 
  -1   6  16  840.16   67.26 
   1  -6 -16  776.71   71.57 
   1  -6 -15 2170.15  143.13 
  -1   6  15 2392.38  163.46 
  -1   6  15 2366.67  136.83 
  -1   6  15 2299.71  158.21 
   1  -6 -15 2335.83  147.76 
   1  -6 -15 2426.14  149.16 
  -1   6  15 2160.86  126.37 
  -1   6  15 2184.47  128.37 
  -1   6  14 1750.03  136.14 
   1  -6 -14 1696.91  144.46 
   1  -6 -14 1767.11  143.24 
  -1   6  14 1807.96  128.75 
  -1   6  14 1790.21  157.50 
  -1   6  14 1722.66  151.59 
   1  -6 -14 1979.40  156.94 
  -1   6  13 1776.53  151.50 
  -1   6  13 1667.69  133.85 
   1  -6 -13 1483.05  139.36 
   1  -6 -13 2179.71  326.94 
  -1   6  13 1925.09  330.11 
   1  -6 -13 1703.66  304.20 
  -1   6  13 1714.15  321.42 
   1  -6 -13 1956.19  330.31 
  -1   6  13 1550.07  154.65 
   1  -6 -13 1853.04  162.28 
   1  -6 -13 1985.01  166.14 
  -1   6  13 1489.71  154.71 
   1  -6 -12 4710.31  485.49 
  -1   6  12 4512.43  255.11 
   1  -6 -12 4225.75  473.97 
  -1   6  12 4655.58  272.52 
  -1   6  12 4810.48  474.42 
  -1   6  12 4779.39  232.47 
  -1   6  12 4330.41  509.96 
  -1   6  12 4770.69  276.48 
  -1   6  12 4032.96  490.19 
   1  -6 -12 4076.21  243.34 
   1  -6 -12 4752.58  501.36 
   1  -6 -12 4455.49  251.86 
   1  -6 -12 4755.92  253.38 
  -1   6  12 4395.06  450.15 
   1  -6 -11 3513.56  432.38 
  -1   6  11 3761.00  253.50 
   1  -6 -11 3876.92  215.75 
  -1   6  11 3740.12  229.86 
  -1   6  11 3799.55  429.98 
  -1   6  11 3272.53  398.79 
  -1   6  11 3840.49  485.55 
   1  -6 -11 3192.93  421.32 
   1  -6 -11 3947.21  454.58 
   1  -6 -11 3564.62  227.78 
   1  -6 -11 3732.08  230.37 
   1  -6 -11 3623.82  220.78 
  -1   6  11 3629.31  203.63 
   1  -6 -11 3841.67  214.17 
  -1   6  11 3736.39  251.58 
  -1   6  11 3321.01  222.66 
  -1   6  11 3547.69  223.10 
  -1   6  11 3485.06  479.40 
  -1   6  10 23547.3   685.4 
   1  -6 -10 24668.5   637.7 
  -1   6  10 24742.2   657.7 
   1  -6 -10 24684.9  1223.2 
  -1   6  10 26030.4  1272.6 
  -1   6  10 23942.4   693.0 
  -1   6  10 23640.8   691.9 
  -1   6  10 24152.6  1150.0 
   1  -6 -10 24220.6   642.7 
   1  -6 -10 25008.5  1150.9 
   1  -6 -10 23662.8   654.9 
  -1   6  10 24231.9  1155.6 
  -1   6  10 23392.0   605.2 
   1  -6 -10 24865.5   639.3 
  -1   6  10 24224.7  1248.4 
   1  -6 -10 24126.9   661.2 
  -1   6  10 24498.5   655.3 
  -1   6  10 24308.0  1256.5 
   1  -6 -10 24300.2  1134.3 
   1  -6 -10 22534.3  1106.0 
  -1   6  10 24423.9  1240.4 
   1  -6  -9 1870.60  310.08 
  -1   6   9 1421.02  279.87 
   1  -6  -9 1441.84  278.15 
  -1   6   9 1517.15  145.82 
   1  -6  -9 1507.56  243.90 
  -1   6   9 1271.75  291.44 
  -1   6   9 1682.15  180.01 
  -1   6   9 1689.65  274.36 
   1  -6  -9 1316.14  136.44 
   1  -6  -9 1647.89  292.20 
  -1   6   9 1213.86  290.90 
   1  -6  -9 1413.21  133.97 
   1  -6  -9 1222.46  274.18 
  -1   6   9 1446.65  123.08 
  -1   6   9 1311.27  294.45 
   1  -6  -9 1368.53  136.48 
  -1   6   9 1609.33  169.45 
  -1   6   9 1396.78  156.68 
  -1   6   9 1298.68  239.07 
  -1   6   9 1473.86  137.54 
   1  -6  -9 1347.69  129.05 
  -1   6   9 1192.82  265.37 
  -1   6   9 1692.61  328.77 
  -1   6   8 22877.7   664.0 
   1  -6  -8 21977.6   584.9 
  -1   6   8 22791.2   619.1 
   1  -6  -8 24148.1  1058.3 
  -1   6   8 23558.2  1172.7 
   1  -6  -8 22238.1   587.3 
   1  -6  -8 22490.7   599.7 
  -1   6   8 24414.8  1035.7 
  -1   6   8 23157.2  1186.7 
  -1   6   8 21683.0   635.3 
  -1   6   8 23416.6  1013.4 
  -1   6   8 23702.1  1162.7 
  -1   6   8 23139.3  1191.2 
  -1   6   8 23067.3  1153.2 
   1  -6  -8 23376.4  1099.5 
   1  -6  -8 23426.4  1024.9 
   1  -6  -8 23759.9   983.1 
   1  -6  -8 22418.6   599.6 
  -1   6   8 22015.0   611.6 
  -1   6   8 22113.7  1131.6 
  -1   6   8 21021.4   627.3 
   1  -6  -8 22710.6  1011.6 
   1  -6  -7 16731.7   808.7 
  -1   6   7 15300.4   496.7 
   1  -6  -7 15598.4   457.0 
   1  -6  -7 15404.7   781.7 
  -1   6   7 16182.5   507.1 
  -1   6   7 17188.0  1003.2 
  -1   6   7 16558.1   830.2 
   1  -6  -7 16782.3   829.9 
  -1   6   7 15218.5   520.7 
  -1   6   7 16941.2   947.9 
  -1   6   7 15980.3   952.8 
  -1   6   7 15773.7   966.6 
   1  -6  -7 16520.5   468.4 
   1  -6  -7 15453.7   770.5 
  -1   6   7 16607.2   973.6 
   1  -6  -7 15364.9   455.5 
  -1   6   7 17007.1   947.8 
   1  -6  -7 16523.0   862.8 
   1  -6  -7 16256.6   464.4 
  -1   6   7 16611.5   831.7 
   1  -6  -6 11419.3   672.7 
  -1   6   6 13495.0   870.9 
  -1   6   6 12425.4   704.9 
   1  -6  -6 13658.0   711.5 
  -1   6   6 12955.4   735.7 
  -1   6   6 13396.9   866.0 
   1  -6  -6 12868.7   671.8 
  -1   6   6 13119.7   721.8 
   1  -6  -6 13096.8   677.6 
   1  -6  -6 13476.2   686.4 
  -1   6   6 13416.4   870.2 
  -1   6   6 13388.7   810.1 
  -1   6   6 13287.0   872.6 
  -1   6   6 12871.6   726.4 
  -1   6   6 13553.0   814.2 
  -1   6   5 4672.02  413.98 
  -1   6   5 3571.68  393.76 
  -1   6   5 4773.03  418.45 
   1  -6  -5 3644.54  337.36 
  -1   6   5 3473.04  444.65 
   1  -6  -5 4504.64  379.47 
  -1   6   5 4147.66  487.70 
  -1   6   5 3545.78  407.59 
   1  -6  -5 3260.91  326.08 
  -1   6   5 3643.67  462.68 
   1  -6  -5 3696.61  329.52 
  -1   6   5 3530.51  395.60 
  -1   6   5 3383.96  390.60 
   1  -6  -5 3220.21  330.66 
  -1   6   5 3837.25  464.64 
  -1   6   4 5326.81  476.99 
  -1   6   4 5657.41  495.76 
  -1   6   4 6170.21  572.95 
   1  -6  -4 5284.99  373.22 
   1  -6  -4 5613.15  385.74 
  -1   6   4 5546.86  488.56 
  -1   6   4 5465.03  439.48 
  -1   6   4 5230.00  524.14 
   1  -6  -4 5599.29  390.48 
  -1   6   4 5222.12  428.24 
  -1   6   4 5694.74  567.91 
   1  -6  -4 5254.41  402.57 
   1  -6  -4 5096.77  394.26 
  -1   6   4 5437.07  570.25 
  -1   6   4 5682.98  408.84 
  -1   6   4 5490.37  493.92 
  -1   6   3 26004.3   909.6 
  -1   6   3 25417.2  1047.2 
  -1   6   3 24362.3  1153.2 
  -1   6   3 23484.1   933.4 
  -1   6   3 24967.0  1042.1 
  -1   6   3 24207.6   938.6 
   1  -6  -3 24467.1   805.8 
  -1   6   3 23643.8  1025.7 
   1  -6  -3 24024.2   806.4 
   1  -6  -3 23811.8   802.9 
   1  -6  -3 24159.4   870.0 
   1  -6  -3 24269.7   878.6 
  -1   6   3 24366.1  1135.0 
  -1   6   3 24880.3  1046.1 
  -1   6   3 25556.2  1159.6 
  -1   6   3 23998.3  1141.9 
   1  -6  -2 42088.1  1048.7 
   1  -6  -2 41214.8  1082.2 
   1  -6  -2 41690.0  1189.5 
  -1   6   2 40260.9  1248.4 
  -1   6   2 42221.4  1495.5 
  -1   6   2 41506.0  1388.6 
  -1   6   2 41140.4  1384.6 
  -1   6   2 41190.8  1258.9 
   1  -6  -2 41801.9  1088.1 
  -1   6   2 42497.0  1523.5 
   1  -6  -2 41693.1  1168.5 
  -1   6   2 41207.6  1477.4 
  -1   6   2 38839.3  1476.2 
   1  -6  -1 5202.24  346.10 
   1  -6  -1 4849.36  351.61 
   1  -6  -1 4978.25  300.66 
  -1   6   1 5004.92  482.50 
  -1   6   1 4536.54  448.38 
   1  -6  -1 4260.72  248.07 
  -1   6   1 3673.57  333.45 
  -1   6   1 4680.51  460.01 
   1  -6  -1 4840.02  296.19 
  -1   6   1 5078.32  465.81 
  -1   6   1 5104.49  438.09 
  -1   6   1 4649.42  425.06 
  -1   6   1 3961.01  348.25 
   1  -6   0 19741.3   722.0 
   1  -6   0 17067.5   475.6 
  -1   6   0 19344.6   887.4 
   1  -6   0 19682.2   692.0 
  -1   6   0 16201.0   703.5 
   1  -6   0 18667.0   609.5 
   1  -6   0 17012.4   571.7 
  -1   6   0 20227.4   872.7 
  -1   6   0 16146.0   703.3 
  -1   6   0 17162.7   847.2 
  -1   6   0 21184.8   892.8 
  -1   6   0 17772.0   767.5 
  -1   6   0 18098.2   778.0 
  -1   6   0 20007.9   902.8 
   1  -6   0 19375.4   618.6 
   1  -6   0 18582.2   526.5 
   1  -6   1 5405.32  288.24 
  -1   6  -1 5445.72  414.36 
   1  -6   1 6010.99  319.97 
   1  -6   1 4746.60  268.88 
   1  -6   1 5246.25  336.67 
  -1   6  -1 5237.55  428.94 
  -1   6  -1 5148.66  360.70 
  -1   6  -1 5621.93  418.74 
  -1   6  -1 5149.21  377.06 
  -1   6  -1 4370.93  344.87 
  -1   6  -1 5146.06  363.57 
   1  -6   1 5444.85  307.77 
  -1   6  -2 44511.1  1160.4 
  -1   6  -2 44185.5  1312.3 
  -1   6  -2 45186.7  1168.7 
  -1   6  -2 40918.7  1216.8 
  -1   6  -2 46975.9  1249.0 
   1  -6   2 47535.5  1041.1 
   1  -6   2 46705.4  1119.7 
  -1   6  -2 42185.3  1228.6 
  -1   6  -2 43538.6  1219.5 
  -1   6  -3 7342.61  422.24 
   1  -6   3 6734.90  315.79 
  -1   6  -3 6727.32  405.06 
  -1   6  -3 6503.09  304.53 
  -1   6  -3 6189.83  424.79 
  -1   6  -3 6963.30  410.48 
   1  -6   3 6657.10  384.94 
  -1   6  -3 5949.80  350.07 
  -1   6  -3 6249.41  357.83 
  -1   6  -4 21346.9   708.2 
  -1   6  -4 21054.0   703.3 
  -1   6  -4 20755.1   796.7 
  -1   6  -4 21221.2   646.9 
  -1   6  -4 19912.3   724.0 
   1  -6   4 22066.7   642.3 
   1  -6   4 21531.2   772.8 
  -1   6  -4 20079.1   724.9 
  -1   6  -4 19762.8   739.4 
  -1   6  -5  743.59  128.79 
   1  -6   5 1258.68  193.37 
  -1   6  -5 1065.85  168.74 
  -1   6  -5 1047.42  153.37 
   1  -6   5 1054.29  134.09 
  -1   6  -5  997.74  142.06 
   1  -6   6 11688.9   492.4 
   1  -6   6 10361.3   578.1 
  -1   6  -6 10777.2   549.6 
  -1   6  -6 9990.42  502.20 
   1  -6   7  171.53  129.54 
  -1   6  -7   70.77   77.50 
  -1   6  -7  225.80  102.41 
   1  -6   8 9377.23  327.44 
   1  -6   8 9456.16  328.30 
   1  -6   8 9714.07  322.86 
  -1   6  -8 10146.4   578.1 
   1  -6   8 8929.88  592.24 
   1  -6   9 3158.92  181.66 
   1  -6   9 3014.96  184.07 
  -1   6  -9 2432.46  316.22 
  -1   6  -9 2635.98  293.78 
   1  -6   9 3205.42  188.99 
   1  -6   9 3264.81  185.87 
   1  -6   9 3276.68  191.41 
   1  -6   9 3114.14  180.49 
   1  -6   9 3061.51  365.81 
  -1   6  -9 2517.36  293.74 
   1  -6  10 3336.34  191.66 
   1  -6  10 3496.14  401.15 
   1  -6  10 2772.48  185.53 
   1  -6  10 2725.39  181.69 
  -1   6 -10 2717.47  318.07 
  -1   6 -10 3619.55  405.94 
   1  -6  10 2911.53  183.89 
   1  -6  10 2612.35  180.46 
   1  -6  10 2690.36  177.04 
  -1   6 -10 4293.50  412.85 
   1  -6  11 8843.94  350.48 
  -1   6 -11 8596.11  675.55 
   1  -6  11 9270.72  338.48 
   1  -6  11 8337.58  341.14 
   1  -6  11 8618.60  329.43 
   1  -6  11 8800.56  348.74 
   1  -6  11 8650.47  335.09 
   1  -6  11 8303.43  657.68 
   1  -6  12 9449.23  370.62 
   1  -6  12 9558.42  378.05 
  -1   6 -12 8963.71  728.82 
   1  -6  12 9596.66  371.60 
   1  -6  12 8872.30  346.64 
   1  -6  12 9679.19  355.32 
   1  -6  12 10203.8   360.3 
   1  -6  13 1661.14  141.42 
   1  -6  13 1545.85  139.10 
   1  -6  13 1737.98  146.65 
   1  -6  13 1770.95  154.89 
   1  -6  13 1444.90  142.35 
   1  -6  13 1514.62  145.21 
   1  -6  14 1350.14  118.73 
   1  -6  14 1101.05  128.37 
   1  -6  15 3594.68  207.75 
   1  -6  15 3771.09  181.52 
   1  -6  16  513.91   81.33 
   1  -6  17  124.17   44.12 
   1  -6  18 3936.25  145.90 
   1  -5 -17 5567.56  190.66 
  -1   5  17 5763.85  181.12 
  -1   5  16 4156.88  200.71 
   1  -5 -16 3843.08  171.58 
  -1   5  16 4025.94  178.03 
  -1   5  16 3929.61  163.37 
  -1   5  16 3946.62  195.68 
   1  -5 -16 3957.59  187.65 
   1  -5 -16 3800.41  170.45 
  -1   5  16 4232.67  165.70 
   1  -5 -15 2689.59  173.07 
   1  -5 -15 2516.51  160.29 
  -1   5  15 2466.65  174.20 
  -1   5  15 2524.24  160.41 
  -1   5  15 2451.58  146.64 
  -1   5  15 2659.52  182.34 
  -1   5  15 2612.98  153.62 
   1  -5 -15 2536.09  159.52 
   1  -5 -14 7885.35  320.55 
  -1   5  14 8197.29  345.79 
  -1   5  14 7864.03  308.23 
   1  -5 -14 7827.01  322.61 
   1  -5 -14 7843.03  327.74 
  -1   5  14 7832.82  308.81 
   1  -5 -14 8296.08  644.70 
   1  -5 -14 7920.81  628.67 
  -1   5  14 7570.72  335.67 
  -1   5  13  828.23  200.00 
  -1   5  13  889.45  246.89 
   1  -5 -13  960.73  224.78 
   1  -5 -13  841.85  117.76 
  -1   5  13  762.81  103.05 
   1  -5 -13  986.33  122.76 
   1  -5 -13  894.84  230.90 
  -1   5  13  881.62  130.03 
  -1   5  13  802.16  120.32 
   1  -5 -13 1018.55  126.35 
  -1   5  13  478.31  170.32 
   1  -5 -13 1251.20  269.17 
  -1   5  13 1024.97  118.67 
  -1   5  13 1171.97  218.92 
   1  -5 -12 1227.35  139.68 
  -1   5  12 1063.93  140.57 
  -1   5  12 1243.64  151.48 
  -1   5  12  927.28  126.75 
   1  -5 -12 1308.87  287.69 
  -1   5  12 1036.42  225.61 
  -1   5  12 1006.27  129.74 
   1  -5 -12  904.06  229.10 
   1  -5 -12  848.27  210.90 
  -1   5  12  883.96  250.24 
  -1   5  12  905.62  220.11 
  -1   5  12 1101.72  120.47 
   1  -5 -12 1051.33  128.59 
  -1   5  12 1106.11  280.50 
  -1   5  12 1001.46  126.27 
  -1   5  11  685.38  200.89 
   1  -5 -11  565.14  191.69 
  -1   5  11  642.71  107.81 
   1  -5 -11  413.01  176.89 
   1  -5 -11  506.50   87.72 
   1  -5 -11  681.38  107.38 
   1  -5 -11  557.85  148.65 
  -1   5  11  886.81  229.47 
  -1   5  11  639.94  240.07 
  -1   5  11  922.22  266.00 
   1  -5 -11  484.12  207.51 
  -1   5  11  698.93  117.88 
  -1   5  11  695.26  101.21 
  -1   5  11  580.83   97.47 
  -1   5  11  631.41  111.69 
  -1   5  11  569.53  107.56 
   1  -5 -11  224.13  170.36 
   1  -5 -10 11490.4   752.0 
   1  -5 -10 12268.9   422.6 
  -1   5  10 12288.3   853.3 
  -1   5  10 11145.7   739.0 
   1  -5 -10 12609.4   404.6 
  -1   5  10 12269.9   850.5 
   1  -5 -10 11690.4   672.5 
  -1   5  10 11851.2   422.9 
  -1   5  10 10930.6   793.2 
   1  -5 -10 12260.1   400.0 
   1  -5 -10 11107.9   804.4 
   1  -5 -10 11261.4   729.2 
  -1   5  10 11888.9   755.9 
   1  -5 -10 12016.7   418.5 
  -1   5  10 11600.4   395.2 
  -1   5  10 12232.5   430.3 
  -1   5  10 12141.1   441.2 
  -1   5  10 12224.9   453.4 
  -1   5  10 12175.4   453.6 
  -1   5  10 12396.8   851.9 
   1  -5 -10 11861.3   765.6 
   1  -5  -9  322.68   73.75 
   1  -5  -9  654.94  207.32 
  -1   5   9  286.33   89.99 
   1  -5  -9  306.27  152.79 
  -1   5   9  240.48   77.10 
   1  -5  -9  222.89   62.43 
  -1   5   9  199.26   64.86 
  -1   5   9  301.13   80.35 
   1  -5  -9  182.87   66.71 
  -1   5   9  216.99  144.29 
  -1   5   9  372.17  218.93 
  -1   5   9  242.70  164.64 
  -1   5   9  420.79  231.30 
  -1   5   9  217.01  176.73 
   1  -5  -9  420.12  185.88 
  -1   5   9  456.07  108.53 
   1  -5  -9  323.51   79.48 
   1  -5  -9  295.75  173.55 
  -1   5   9  297.24   96.69 
   1  -5  -9  343.72  120.94 
  -1   5   9  255.37  129.05 
   1  -5  -9  584.14  155.90 
  -1   5   8 3058.02  398.62 
  -1   5   8 3046.03  204.66 
  -1   5   8 3507.42  426.51 
   1  -5  -8 3083.63  183.15 
  -1   5   8 2234.70  334.48 
   1  -5  -8 3358.68  312.82 
  -1   5   8 2890.11  200.94 
   1  -5  -8 3269.49  373.84 
   1  -5  -8 3123.37  317.70 
   1  -5  -8 2595.25  333.03 
   1  -5  -8 2935.92  339.79 
  -1   5   8 2930.58  394.54 
  -1   5   8 3392.08  338.37 
  -1   5   8 3354.84  222.73 
  -1   5   8 3085.71  319.98 
  -1   5   8 2686.97  377.07 
  -1   5   8 3060.23  397.94 
   1  -5  -8 3008.64  180.67 
   1  -5  -8 3308.41  387.10 
   1  -5  -7 41250.5  1332.9 
  -1   5   7 43317.7  1572.8 
   1  -5  -7 45887.1  1219.3 
   1  -5  -7 41931.3  1341.1 
  -1   5   7 44808.4  1520.9 
  -1   5   7 42299.8  1321.8 
  -1   5   7 42604.9  1325.1 
  -1   5   7 41489.8  1546.3 
  -1   5   7 42551.8  1528.9 
  -1   5   7 42123.8  1517.4 
   1  -5  -7 43136.3  1446.7 
   1  -5  -7 42160.5  1347.8 
  -1   5   7 43860.4  1509.1 
   1  -5  -7 44958.2  1306.7 
  -1   5   6  704.65  256.42 
  -1   5   6  714.53  166.41 
  -1   5   6  517.09  204.59 
   1  -5  -6 1031.31  204.79 
  -1   5   6  765.53  206.04 
  -1   5   6  672.31  181.96 
   1  -5  -6 1039.17  151.62 
  -1   5   6  672.35  188.87 
   1  -5  -6  711.74  172.60 
  -1   5   6 1356.40  221.86 
  -1   5   6  510.01  222.00 
   1  -5  -6  531.68  135.45 
  -1   5   6  722.64  170.04 
   1  -5  -6  634.84  161.45 
  -1   5   6 1012.03  192.57 
   1  -5  -6  854.78  183.42 
   1  -5  -5 2224.75  266.36 
   1  -5  -5 2159.49  239.47 
   1  -5  -5 1951.63  240.75 
   1  -5  -5 2179.83  189.57 
  -1   5   5 1996.90  326.20 
  -1   5   5 1706.49  266.74 
  -1   5   5 1779.87  237.94 
  -1   5   5 1888.27  282.24 
   1  -5  -5 2182.81  242.17 
  -1   5   5 2095.71  273.66 
   1  -5  -5 2288.15  241.80 
  -1   5   5 1813.32  295.50 
  -1   5   5 2025.69  311.83 
  -1   5   5 1904.69  244.45 
  -1   5   5 1806.96  275.28 
  -1   5   5 2149.27  329.94 
  -1   5   4 2086.01  247.50 
  -1   5   4 3319.56  406.69 
   1  -5  -4 2661.12  256.22 
  -1   5   4 2483.00  307.94 
  -1   5   4 2890.75  328.25 
  -1   5   4 2932.43  319.04 
   1  -5  -4 2582.68  256.08 
   1  -5  -4 2790.99  259.19 
   1  -5  -4 2836.28  194.40 
  -1   5   4 2543.01  248.90 
  -1   5   4 2291.09  331.58 
  -1   5   4 2604.76  303.17 
   1  -5  -4 2616.84  251.09 
  -1   5   4 2633.37  370.83 
  -1   5   4 2659.79  352.54 
   1  -5  -4 2802.96  272.41 
  -1   5   4 2157.71  251.35 
  -1   5   3 43249.3  1315.7 
   1  -5  -3 41912.6  1098.9 
  -1   5   3 42077.1  1409.6 
   1  -5  -3 41377.3  1087.2 
   1  -5  -3 43572.8   898.8 
  -1   5   3 40338.0  1411.6 
  -1   5   3 40878.4  1302.3 
   1  -5  -3 44217.5  1157.7 
  -1   5   3 41857.4  1403.2 
  -1   5   3 45254.9  1162.9 
  -1   5   3 40904.5  1418.3 
  -1   5   3 44054.1  1214.3 
   1  -5  -3 41981.3  1131.1 
  -1   5   3 43097.3  1207.5 
  -1   5   3 42887.1  1323.8 
   1  -5  -3 41484.2  1087.8 
  -1   5   3 42176.3  1295.7 
  -1   5   2 53075.4  1338.1 
  -1   5   2 49443.0  1529.7 
   1  -5  -2 49804.4  1174.6 
   1  -5  -2 50581.9  1249.4 
  -1   5   2 51146.8  1325.9 
   1  -5  -2 49197.6  1170.9 
  -1   5   2 48374.9  1497.7 
  -1   5   2 50657.3  1540.1 
   1  -5  -2 52797.9  1258.7 
   1  -5  -2 51713.0  1166.3 
  -1   5   2 50487.8  1525.9 
  -1   5   2 49410.8  1422.4 
  -1   5   2 48225.6  1412.8 
   1  -5  -1 14128.5   457.3 
  -1   5   1 13423.8   582.5 
   1  -5  -1 14131.3   369.8 
   1  -5  -1 14720.0   566.8 
   1  -5  -1 14489.4   498.7 
  -1   5   1 14131.4   644.7 
  -1   5   1 13382.9   674.3 
   1  -5  -1 14889.5   505.7 
   1  -5  -1 14382.8   546.0 
  -1   5   1 13201.3   578.9 
  -1   5   1 13441.5   627.5 
  -1   5   1 13585.1   697.5 
  -1   5   1 14674.0   717.4 
  -1   5   1 13403.7   678.6 
  -1   5   0 228377.   4119. 
  -1   5   0 223781.   4128. 
   1  -5   0 234801.   3930. 
  -1   5   0 222225.   4130. 
   1  -5   0 236753.   3828. 
  -1   5   0 244310.   4354. 
   1  -5   0 237472.   4022. 
   1  -5   0 237963.   4074. 
  -1   5   0 235619.   4272. 
  -1   5   0 244777.   4351. 
  -1   5   0 233697.   4268. 
   1  -5   0 232136.   3755. 
   1  -5   0 235928.   3931. 
  -1   5   0 235702.   4311. 
  -1   5   0 231599.   4130. 
  -1   5  -1 4304.86  309.55 
  -1   5  -1 4718.05  345.45 
   1  -5   1 5115.83  270.00 
   1  -5   1 5086.51  264.69 
   1  -5   1 4415.34  231.22 
  -1   5  -1 5097.64  334.40 
   1  -5   1 4744.47  262.09 
  -1   5  -1 5081.04  299.56 
  -1   5  -1 5222.72  341.47 
  -1   5  -1 5278.14  309.02 
   1  -5   1 5083.53  291.23 
  -1   5  -1 3697.19  285.02 
  -1   5  -2 19803.1   674.1 
  -1   5  -2 20222.4   527.5 
  -1   5  -2 21364.9   633.4 
   1  -5   2 21310.8   557.3 
  -1   5  -2 19639.1   674.5 
   1  -5   2 21275.0   649.2 
  -1   5  -2 21079.6   631.5 
  -1   5  -2 20642.4   673.5 
  -1   5  -2 19970.6   714.0 
  -1   5  -3 4398.78  288.39 
  -1   5  -3 4665.38  240.63 
   1  -5   3 4662.45  297.31 
   1  -5   3 4694.03  234.37 
  -1   5  -3 4387.99  287.13 
  -1   5  -3 4530.72  307.62 
  -1   5  -3 4166.44  281.19 
   1  -5   4 6300.91  375.83 
  -1   5  -4 5944.16  325.45 
  -1   5  -4 5875.63  341.48 
   1  -5   4 6437.76  295.01 
  -1   5  -4 5817.47  322.68 
  -1   5  -5 50847.2  1272.8 
  -1   5  -5 50888.5  1160.6 
   1  -5   5 52796.3  1359.5 
   1  -5   5 55198.5  1185.2 
  -1   5  -5 50842.3  1162.4 
   1  -5   6   36.30   49.01 
   1  -5   6  178.86  115.42 
   1  -5   7   95.28   68.73 
  -1   5  -7   80.56   81.50 
   1  -5   7  -46.70   76.20 
   1  -5   8 20410.1   874.7 
  -1   5  -8 21067.6   843.2 
  -1   5  -8 18639.3   763.7 
  -1   5  -8 17501.1   797.9 
   1  -5   9  421.45   72.69 
   1  -5   9  446.55   74.32 
  -1   5  -9  332.95  138.23 
   1  -5   9  414.93   74.60 
   1  -5   9  471.90  159.67 
   1  -5   9  478.24   78.77 
  -1   5  -9  425.70  123.06 
   1  -5  10  -42.23   59.28 
   1  -5  10   41.56  121.20 
   1  -5  10   38.26   50.93 
  -1   5 -10 -120.71  132.46 
   1  -5  10  -20.76   54.99 
  -1   5 -10    6.72   73.22 
   1  -5  10  -20.79   45.74 
   1  -5  10  -72.01   54.06 
   1  -5  10  -36.98   54.32 
  -1   5 -11 1499.71  246.24 
   1  -5  11 1004.17  117.59 
   1  -5  11 1099.85  120.94 
  -1   5 -11  968.27  201.84 
   1  -5  11 1176.50  117.66 
  -1   5 -11 1300.47  228.99 
   1  -5  11  920.31  115.14 
   1  -5  11 1135.67  120.63 
   1  -5  11  963.69  118.12 
   1  -5  11 1503.51  282.53 
  -1   5 -11 1923.12  294.97 
   1  -5  12   -8.11   69.98 
  -1   5 -12   15.75  107.67 
  -1   5 -12  -77.91  114.41 
   1  -5  12  169.29   81.40 
   1  -5  12   29.48   56.02 
   1  -5  12   72.57   71.72 
   1  -5  12   41.33   61.72 
   1  -5  12   86.53   68.98 
   1  -5  12   26.09   42.87 
  -1   5 -12  -69.27  111.82 
   1  -5  13  -10.11   49.53 
   1  -5  13  141.96   81.42 
   1  -5  13   75.82   70.29 
   1  -5  13  -13.39   70.28 
   1  -5  13   -4.92   47.49 
   1  -5  13  -49.55   58.26 
  -1   5 -13 -133.39  142.63 
   1  -5  14 5498.20  254.19 
   1  -5  14 5708.81  251.92 
   1  -5  14 5515.77  279.05 
   1  -5  15 9336.67  310.09 
   1  -5  15 8787.80  347.00 
   1  -5  16 6536.67  274.72 
   1  -5  17 1736.20  122.13 
   1  -5  18 6376.85  206.14 
  -1   4  17  211.87   35.99 
  -1   4  17  141.06   47.28 
   1  -4 -17  147.99   43.70 
   1  -4 -17  169.85   36.12 
  -1   4  17  187.81   52.30 
  -1   4  17  206.96   50.21 
   1  -4 -17  191.20   36.11 
  -1   4  16 1399.66  105.43 
   1  -4 -16 1421.37  123.12 
  -1   4  16 1516.17  123.62 
  -1   4  16 1440.19  129.21 
  -1   4  16 1555.90  131.91 
  -1   4  16 1418.45  102.25 
   1  -4 -16 1474.51  110.96 
   1  -4 -16 1468.65  111.91 
  -1   4  15 5575.57  240.39 
  -1   4  15 6039.89  285.21 
  -1   4  15 6070.52  286.88 
   1  -4 -15 6175.04  281.10 
  -1   4  15 5834.81  267.49 
  -1   4  15 6116.59  251.30 
   1  -4 -15 5854.47  257.10 
   1  -4 -15 5934.23  257.69 
   1  -4 -14 3749.20  448.40 
   1  -4 -14 3590.54  223.23 
   1  -4 -14 3719.15  217.37 
  -1   4  14 3459.42  212.90 
   1  -4 -14 3476.68  211.02 
  -1   4  14 3637.12  207.59 
  -1   4  14 3651.76  234.65 
  -1   4  14 3566.74  230.66 
   1  -4 -14 3712.76  447.94 
   1  -4 -13 18433.0   957.1 
  -1   4  13 19204.7   918.2 
   1  -4 -13 18284.2   550.7 
   1  -4 -13 19666.9  1056.9 
  -1   4  13 18432.2   585.3 
   1  -4 -13 18606.3  1030.7 
  -1   4  13 17683.7  1018.5 
   1  -4 -13 17548.2   542.2 
  -1   4  13 18436.7   584.7 
  -1   4  13 17503.8   534.0 
  -1   4  13 20704.3   953.2 
  -1   4  13 17378.4   538.7 
   1  -4 -13 21431.2   984.7 
   1  -4 -13 20651.3   970.5 
   1  -4 -13 20306.8   994.3 
  -1   4  13 19525.2  1065.3 
   1  -4 -12 1606.92  153.03 
  -1   4  12 1515.80  165.07 
   1  -4 -12 1167.08  265.27 
  -1   4  12 1506.73  145.66 
  -1   4  12 1278.99  234.45 
   1  -4 -12 1653.32  275.07 
   1  -4 -12 1338.77  296.48 
  -1   4  12 1484.33  308.23 
  -1   4  12 1535.60  144.85 
  -1   4  12 1343.33  155.29 
   1  -4 -12 1230.41  242.32 
   1  -4 -12  929.36  235.69 
   1  -4 -12 1504.56  152.51 
  -1   4  12 1411.66  274.88 
   1  -4 -12 1689.62  276.71 
  -1   4  12 1406.23  155.36 
  -1   4  12 1284.73  246.26 
   1  -4 -12 1061.92  258.55 
  -1   4  12 1368.40  153.37 
  -1   4  11 1355.00  135.68 
   1  -4 -11 1141.32  123.19 
   1  -4 -11 1289.50  136.15 
  -1   4  11 1344.08  153.23 
   1  -4 -11 1328.05  235.22 
   1  -4 -11 1208.95  257.52 
   1  -4 -11 1180.27  263.09 
  -1   4  11 1279.59  150.56 
  -1   4  11 1414.29  258.55 
  -1   4  11 1392.55  135.61 
   1  -4 -11 1241.31  301.39 
  -1   4  11 1165.98  136.30 
  -1   4  11 1662.47  280.65 
  -1   4  11 1327.23  148.42 
   1  -4 -11 1137.14  258.77 
  -1   4  11 1156.42  267.75 
  -1   4  11 1283.54  300.17 
  -1   4  10 8668.73  332.55 
  -1   4  10 8494.79  605.44 
   1  -4 -10 8888.93  345.63 
  -1   4  10 10368.0   744.5 
  -1   4  10 9314.31  708.67 
   1  -4 -10 8735.94  341.39 
  -1   4  10 9086.43  360.47 
   1  -4 -10 9178.15  627.88 
  -1   4  10 9542.72  384.70 
  -1   4  10 8305.36  604.14 
   1  -4 -10 9322.57  666.85 
   1  -4 -10 8735.57  686.23 
   1  -4 -10 9085.69  654.06 
  -1   4  10 8908.18  374.37 
  -1   4  10 8968.55  357.95 
   1  -4 -10 9255.23  606.65 
  -1   4  10 8917.00  357.07 
  -1   4   9 4680.40  486.62 
   1  -4  -9 4392.56  467.83 
   1  -4  -9 4957.31  236.99 
  -1   4   9 4330.40  467.11 
  -1   4   9 4870.33  450.31 
  -1   4   9 5325.44  268.85 
  -1   4   9 5083.92  262.05 
  -1   4   9 4673.48  442.07 
   1  -4  -9 4719.48  449.49 
   1  -4  -9 5062.87  423.97 
   1  -4  -9 5117.03  465.56 
  -1   4   9 4958.31  249.34 
   1  -4  -9 5509.56  460.41 
  -1   4   9 4672.19  241.70 
  -1   4   9 5529.83  530.57 
  -1   4   9 4976.40  506.45 
   1  -4  -9 4684.06  231.38 
  -1   4   9 5183.12  235.44 
  -1   4   9 4954.89  257.96 
  -1   4   8 3127.54  382.35 
   1  -4  -8 3192.95  306.70 
   1  -4  -8 3439.13  311.07 
   1  -4  -8 3123.06  347.52 
   1  -4  -8 3289.81  375.77 
  -1   4   8 2825.89  361.02 
  -1   4   8 3311.27  302.98 
   1  -4  -8 3071.20  331.76 
  -1   4   8 3189.65  380.64 
  -1   4   8 3486.68  315.58 
  -1   4   8 3000.31  358.76 
  -1   4   8 3136.44  356.05 
   1  -4  -8 3044.44  325.09 
  -1   4   8 2555.21  348.91 
  -1   4   7 7491.60  546.83 
   1  -4  -7 6977.66  422.92 
  -1   4   7 6464.94  418.85 
   1  -4  -7 7097.19  478.26 
  -1   4   7 7565.20  551.30 
  -1   4   7 7346.46  543.90 
   1  -4  -7 6679.31  507.71 
  -1   4   7 6840.75  550.74 
   1  -4  -7 6559.28  452.10 
  -1   4   7 6818.56  431.74 
   1  -4  -7 6730.33  415.33 
  -1   4   7 7153.42  536.54 
  -1   4   7 7073.32  549.95 
   1  -4  -7 7042.36  475.40 
   1  -4  -6 3491.03  272.77 
   1  -4  -6 3056.60  266.99 
  -1   4   6 3394.85  366.60 
   1  -4  -6 3697.36  353.00 
   1  -4  -6 3229.92  299.59 
  -1   4   6 2993.24  335.08 
  -1   4   6 3416.67  361.59 
  -1   4   6 2865.60  348.21 
  -1   4   6 3227.34  287.38 
  -1   4   6 3452.30  376.32 
   1  -4  -6 3024.99  290.69 
  -1   4   6 3347.79  292.45 
  -1   4   6 3400.09  298.15 
  -1   4   6 2995.97  357.46 
   1  -4  -6 3265.24  296.05 
  -1   4   6 3159.48  289.15 
   1  -4  -5 1045.07  165.89 
   1  -4  -5 1148.50  181.90 
  -1   4   5  717.04  157.41 
  -1   4   5 1100.41  210.12 
  -1   4   5  728.00  152.93 
  -1   4   5  819.02  213.46 
  -1   4   5  928.13  219.88 
   1  -4  -5  816.81  125.82 
   1  -4  -5  867.07  158.01 
  -1   4   5  879.60  198.20 
  -1   4   5  932.36  159.33 
   1  -4  -5 1002.31  173.46 
  -1   4   5  717.87  205.90 
   1  -4  -5  740.28  131.44 
  -1   4   5 1144.72  186.15 
  -1   4   5  855.23  209.03 
   1  -4  -4 88027.3  1892.1 
  -1   4   4 81963.7  1960.8 
  -1   4   4 86650.3  1778.0 
   1  -4  -4 88575.6  1688.0 
  -1   4   4 90871.8  1892.1 
   1  -4  -4 87463.6  1845.0 
   1  -4  -4 84670.2  1798.2 
  -1   4   4 88450.4  2121.5 
  -1   4   4 85210.0  2132.5 
  -1   4   4 82615.0  1959.8 
   1  -4  -4 85973.1  1826.8 
  -1   4   4 84556.9  2123.1 
  -1   4   4 91963.7  2051.1 
   1  -4  -4 86628.7  1829.8 
  -1   4   4 92858.7  2153.4 
  -1   4   4 90175.4  1892.0 
  -1   4   4 89287.6  2031.7 
  -1   4   3 7786.59  499.07 
   1  -4  -3 7558.87  370.62 
  -1   4   3 8168.58  469.45 
  -1   4   3 8000.54  524.77 
  -1   4   3 8072.53  461.98 
  -1   4   3 7719.49  374.94 
  -1   4   3 7110.02  436.09 
   1  -4  -3 8281.40  382.33 
  -1   4   3 7684.84  517.84 
   1  -4  -3 7716.92  384.11 
   1  -4  -3 8096.00  303.04 
  -1   4   3 8256.58  475.06 
   1  -4  -3 8071.98  389.07 
  -1   4   3 7437.75  399.81 
   1  -4  -3 7680.20  370.12 
  -1   4   3 8141.50  517.15 
  -1   4   3 7077.80  393.29 
  -1   4   2  206.57  151.20 
  -1   4   2  263.18  157.17 
  -1   4   2  153.92   95.25 
  -1   4   2  246.76  143.54 
  -1   4   2  171.84   92.30 
   1  -4  -2  155.39   75.98 
   1  -4  -2  109.79   58.18 
   1  -4  -2  148.43   38.82 
   1  -4  -2  140.82   58.72 
   1  -4  -2  151.68   21.70 
   1  -4  -2  316.44   94.88 
  -1   4   2  153.48   82.29 
  -1   4   2  223.58  126.93 
  -1   4   2  412.90  148.61 
   1  -4  -2  109.16   70.39 
   1  -4  -1 26067.3   639.9 
  -1   4   1 24740.1   799.9 
  -1   4   1 25045.1   800.7 
   1  -4  -1 26363.0   717.5 
   1  -4  -1 26652.3   552.3 
  -1   4   1 25828.5   880.6 
   1  -4  -1 26975.3   684.0 
  -1   4   1 26138.5   888.9 
  -1   4   1 25611.7   761.2 
  -1   4   1 25988.9   766.5 
   1  -4  -1 27141.1   685.4 
   1  -4  -1 26500.2   731.2 
  -1   4   0 57859.0  1292.3 
  -1   4   0 56906.5  1408.5 
  -1   4   0 57319.4  1291.5 
   1  -4   0 60187.9  1213.8 
   1  -4   0 61051.3  1215.8 
   1  -4   0 61158.1  1265.3 
   1  -4   0 60957.8  1293.0 
  -1   4   0 62585.7  1339.5 
  -1   4   0 61070.7  1414.7 
   1  -4   0 65319.3  1171.4 
  -1   4   0 62546.7  1342.1 
   1  -4   0 62722.6  1101.5 
   1  -4   1 13349.5   373.9 
   1  -4   1 14026.1   433.5 
  -1   4  -1 12989.1   500.3 
  -1   4  -1 12988.3   336.3 
  -1   4  -1 12836.6   460.5 
   1  -4   1 12920.5   441.2 
  -1   4  -1 13480.5   434.5 
  -1   4  -1 14019.5   440.2 
  -1   4  -2 253905.   4289. 
  -1   4  -2 261376.   4357. 
   1  -4   2 265887.   4316. 
  -1   4  -2 255712.   4139. 
   1  -4   2 261380.   4136. 
  -1   4  -3 190151.   3324. 
   1  -4   3 193225.   3379. 
   1  -4   3 196199.   3185. 
  -1   4  -4 65076.1  1152.9 
   1  -4   4 67253.4  1301.1 
   1  -4   4 67931.8  1477.4 
   1  -4   5 79402.7  1552.3 
  -1   4  -5 74870.1  1459.3 
  -1   4  -5 78537.9  1439.8 
  -1   4  -5 74190.6  1457.9 
  -1   4  -5 79645.9  1391.9 
   1  -4   5 81901.5  1742.1 
   1  -4   6 15619.6   554.5 
   1  -4   6 15445.0   651.0 
  -1   4  -6 15452.1   500.9 
   1  -4   7 3261.32  307.92 
  -1   4  -7 2937.54  230.96 
   1  -4   7 3135.22  256.83 
  -1   4  -7 2688.78  270.11 
  -1   4  -8 10750.3   535.2 
  -1   4  -8 10345.6   547.2 
  -1   4  -8 9944.61  565.27 
   1  -4   8 9962.62  572.07 
  -1   4  -9 1894.53  261.66 
   1  -4   9 2304.82  294.59 
  -1   4  -9 2169.89  270.48 
   1  -4  10  726.29   85.35 
   1  -4  10  762.02   97.58 
   1  -4  10  720.64   93.77 
   1  -4  10  608.28   83.83 
  -1   4 -10  650.51  166.61 
  -1   4 -10  706.09  146.73 
   1  -4  10  703.28   95.82 
   1  -4  10  802.77  101.80 
  -1   4 -10  353.51  131.27 
   1  -4  10  547.02  157.26 
   1  -4  11 2626.63  164.52 
   1  -4  11 2211.27  160.19 
  -1   4 -11 2248.46  331.63 
  -1   4 -11 2116.25  297.17 
  -1   4 -11 2158.00  291.29 
   1  -4  11 2301.09  165.18 
  -1   4 -11 2145.51  301.62 
   1  -4  11 2469.05  180.37 
   1  -4  11 2576.58  170.18 
   1  -4  11 2489.79  171.34 
   1  -4  11 2302.12  320.01 
   1  -4  11 2554.10  173.90 
   1  -4  12 1533.77  144.16 
   1  -4  12 1641.91  152.45 
   1  -4  12 1809.53  155.05 
  -1   4 -12 1515.57  265.05 
   1  -4  12 1692.65  155.18 
   1  -4  12 1803.21  141.40 
  -1   4 -12 1146.97  242.31 
   1  -4  12 1479.29  151.16 
  -1   4 -13 1325.83  298.43 
   1  -4  13 1177.90  130.94 
   1  -4  13 1284.80  137.82 
  -1   4 -13 1111.09  246.33 
   1  -4  13 1272.77  118.51 
   1  -4  13 1372.38  144.23 
  -1   4 -13  953.55  238.26 
   1  -4  13 1364.94  134.60 
   1  -4  14 5162.31  236.60 
   1  -4  14 4329.98  252.70 
  -1   4 -14 4337.89  452.83 
  -1   4 -14 4784.32  533.41 
   1  -4  14 4611.64  246.31 
  -1   4 -14 4722.27  467.95 
   1  -4  15 14373.6   470.2 
   1  -4  15 14350.6   452.6 
   1  -4  16  167.74   61.09 
   1  -4  16   40.99   55.14 
   1  -4  17  640.60   72.97 
   1  -4  17  532.94   78.29 
   1  -4  18  756.49   71.16 
   1  -3 -18 5533.77  184.30 
  -1   3  18 6134.55  199.43 
   1  -3 -17 1233.54  103.04 
  -1   3  17 1482.28  115.32 
  -1   3  17 1394.27   94.35 
  -1   3  16  843.89  111.61 
  -1   3  16  847.60   87.91 
  -1   3  16  818.96   99.79 
   1  -3 -16  806.67   99.32 
  -1   3  16  936.24  115.63 
   1  -3 -16  911.76   90.75 
   1  -3 -16  815.32   86.13 
  -1   3  15 4404.45  213.59 
   1  -3 -15 4548.07  481.86 
   1  -3 -15 3895.22  207.18 
  -1   3  15 4090.95  239.47 
  -1   3  15 4010.36  227.48 
   1  -3 -15 3600.29  398.87 
  -1   3  15 4140.32  210.41 
   1  -3 -15 4160.54  215.73 
   1  -3 -15 4406.23  436.36 
   1  -3 -15 4214.48  463.64 
  -1   3  15 3941.69  235.66 
   1  -3 -14 7257.90  581.89 
   1  -3 -14 7315.14  312.07 
   1  -3 -14 7757.57  624.86 
   1  -3 -14 7483.14  646.26 
   1  -3 -14 8432.52  630.24 
   1  -3 -14 7288.16  309.41 
  -1   3  14 7564.41  332.76 
   1  -3 -14 7984.78  667.78 
  -1   3  14 7537.16  347.00 
  -1   3  14 7526.81  347.75 
  -1   3  14 7512.21  304.85 
   1  -3 -13  458.01  177.65 
   1  -3 -13  212.69  102.25 
   1  -3 -13  451.82  192.74 
   1  -3 -13  391.54  146.71 
   1  -3 -13  475.92   92.53 
   1  -3 -13  299.61   71.79 
  -1   3  13  319.04   86.76 
  -1   3  13  302.42   93.85 
  -1   3  13   75.03   88.90 
  -1   3  13  353.68   80.74 
  -1   3  13  183.17   86.45 
  -1   3  13  326.99   98.07 
   1  -3 -12 13397.7   448.7 
  -1   3  12 13422.6   443.7 
  -1   3  12 13149.7   476.4 
   1  -3 -12 13849.1   929.4 
  -1   3  12 13779.8   875.6 
  -1   3  12 14258.6   779.3 
  -1   3  12 14016.7   495.5 
   1  -3 -12 14433.4   887.7 
   1  -3 -12 13437.1   850.3 
   1  -3 -12 14243.3   803.1 
   1  -3 -12 13937.6   833.0 
  -1   3  12 12957.5   848.4 
  -1   3  12 13238.8   481.7 
  -1   3  12 13303.1   755.0 
   1  -3 -12 13567.1   452.1 
  -1   3  12 13297.9   480.2 
  -1   3  12 12944.6   451.0 
  -1   3  11 3959.97  241.21 
  -1   3  11 4009.28  244.81 
  -1   3  11 3989.45  240.10 
   1  -3 -11 4318.19  428.00 
   1  -3 -11 3814.99  220.48 
   1  -3 -11 4287.31  458.95 
  -1   3  11 4204.44  233.73 
  -1   3  11 4137.30  474.05 
  -1   3  11 3549.76  375.46 
  -1   3  11 4006.74  449.89 
   1  -3 -11 3957.24  483.13 
  -1   3  11 3866.07  394.77 
   1  -3 -11 4010.75  227.26 
   1  -3 -11 4244.29  457.92 
  -1   3  11 4069.63  248.09 
  -1   3  11 3874.15  224.91 
   1  -3 -11 3941.74  424.63 
  -1   3  10 9850.18  373.28 
   1  -3 -10 10851.5   667.4 
   1  -3 -10 9427.66  699.11 
  -1   3  10 10094.8   366.0 
  -1   3  10 10510.7   639.2 
  -1   3  10 10393.2   389.4 
  -1   3  10 9926.06  358.62 
   1  -3 -10 9769.98  351.36 
  -1   3  10 10785.0   395.3 
  -1   3  10 10671.7   720.9 
  -1   3  10 10038.7   620.5 
  -1   3  10 10260.4   377.1 
   1  -3 -10 10078.5   630.2 
  -1   3  10 10897.7   725.5 
   1  -3 -10 9838.70  351.76 
   1  -3 -10 9441.48  652.84 
   1  -3 -10 10450.9   685.0 
   1  -3  -9 3863.31  430.84 
  -1   3   9 4285.81  389.35 
  -1   3   9 5055.65  478.87 
  -1   3   9 3684.37  364.10 
  -1   3   9 4361.20  438.40 
  -1   3   9 4290.94  454.71 
   1  -3  -9 4189.99  402.91 
   1  -3  -9 4087.92  406.49 
  -1   3   9 4976.00  474.39 
   1  -3  -9 4095.80  380.28 
   1  -3  -9 4634.45  403.33 
   1  -3  -8 10173.8   593.7 
   1  -3  -8 8881.58  593.88 
  -1   3   8 10254.5   654.3 
  -1   3   8 10209.0   651.0 
   1  -3  -8 9645.68  577.50 
   1  -3  -8 10352.5   563.1 
  -1   3   8 9250.14  569.80 
  -1   3   8 10659.3   491.5 
   1  -3  -8 9976.95  493.52 
  -1   3   8 10072.9   592.3 
  -1   3   8 10565.2   488.3 
   1  -3  -8 9672.14  548.06 
  -1   3   8 10287.1   643.7 
  -1   3   8 10398.7   644.9 
  -1   3   7 68265.3  1636.8 
  -1   3   7 71124.1  1650.8 
  -1   3   7 77842.8  1918.2 
  -1   3   7 79093.0  1979.8 
  -1   3   7 80339.1  1995.3 
   1  -3  -7 80207.2  1798.9 
   1  -3  -7 81013.1  1711.2 
  -1   3   7 77827.8  1916.0 
   1  -3  -7 78000.0  1860.4 
  -1   3   7 78073.3  2002.5 
   1  -3  -7 78633.1  1949.7 
  -1   3   7 78703.5  2005.9 
   1  -3  -7 77571.6  1796.3 
   1  -3  -7 77402.0  1859.3 
  -1   3   6 170781.   3368. 
   1  -3  -6 169121.   3317. 
  -1   3   6 170092.   3083. 
  -1   3   6 171574.   3374. 
  -1   3   6 172614.   3437. 
  -1   3   6 170810.   3079. 
   1  -3  -6 166944.   3166. 
  -1   3   6 166610.   3090. 
  -1   3   6 170997.   3369. 
   1  -3  -6 173790.   3087. 
   1  -3  -6 167460.   3215. 
   1  -3  -6 167995.   3126. 
  -1   3   6 180589.   3471. 
   1  -3  -6 165484.   3206. 
  -1   3   6 164909.   3084. 
  -1   3   6 171110.   3371. 
  -1   3   5 1968.01  193.65 
   1  -3  -5 1708.75  170.16 
  -1   3   5 1425.80  218.60 
   1  -3  -5 1414.60  176.26 
  -1   3   5 1904.80  243.95 
  -1   3   5 1888.31  244.61 
   1  -3  -5 1941.76  222.40 
  -1   3   5 1516.13  180.94 
  -1   3   5 1280.02  203.38 
  -1   3   5 1888.90  192.32 
   1  -3  -5 1376.72  157.45 
  -1   3   5 1631.29  189.89 
   1  -3  -5 1560.24  213.04 
   1  -3  -5 1648.51  186.03 
  -1   3   5 1624.49  227.33 
   1  -3  -5 1529.46  182.19 
  -1   3   5 1293.62  205.01 
  -1   3   4 7829.11  460.45 
  -1   3   4 7235.01  454.26 
   1  -3  -4 7208.73  397.59 
   1  -3  -4 7095.88  354.33 
   1  -3  -4 7464.80  341.64 
  -1   3   4 6699.61  346.86 
   1  -3  -4 7276.97  389.67 
   1  -3  -4 7257.36  359.64 
  -1   3   4 6673.63  345.82 
   1  -3  -4 7156.34  321.73 
  -1   3   4 7601.19  429.64 
  -1   3   4 7572.38  427.96 
  -1   3   4 8045.05  469.16 
  -1   3   4 8006.28  475.48 
   1  -3  -4 7633.63  367.94 
  -1   3   3 3334.93  217.76 
   1  -3  -3 3234.78  187.11 
   1  -3  -3 3426.02  225.69 
  -1   3   3 3066.63  259.89 
  -1   3   3 3539.54  273.23 
   1  -3  -3 3479.94  259.86 
   1  -3  -3 3256.51  219.84 
  -1   3   3 3147.62  288.58 
  -1   3   3 3409.29  298.22 
   1  -3  -3 3308.50  230.75 
   1  -3  -3 3508.83  225.92 
  -1   3   3 3108.59  224.08 
  -1   3   3 3360.13  236.16 
  -1   3   3 4477.30  347.68 
  -1   3   3 4065.53  331.12 
  -1   3   2 13444.6   521.0 
  -1   3   2 13450.9   467.3 
   1  -3  -2 13482.9   366.9 
  -1   3   2 13681.6   469.6 
   1  -3  -2 13290.8   269.1 
  -1   3   2 13155.0   440.6 
   1  -3  -2 12988.9   431.2 
  -1   3   2 13509.7   524.0 
   1  -3  -2 13469.5   438.5 
   1  -3  -2 13299.1   434.8 
   1  -3  -1 6293.79  192.84 
   1  -3  -1 6235.30  239.78 
  -1   3   0 13574.8   470.3 
   1  -3   0 13033.5   307.6 
   1  -3   0 13096.8   351.5 
  -1   3  -1 45232.5   948.4 
   1  -3   1 43739.5   792.6 
   1  -3   1 45021.3   900.0 
  -1   3  -1 44446.0   784.1 
  -1   3  -2 548982.   8667. 
   1  -3   2 561861.   8543. 
   1  -3   2 556185.   8720. 
  -1   3  -3 958225.  14810. 
   1  -3   3 992667.  14902. 
   1  -3   3 999999.  15101. 
  -1   3  -4 198161.   3139. 
  -1   3  -4 194939.   3236. 
   1  -3   4 201520.   3466. 
   1  -3   4 202084.   3295. 
  -1   3  -5 9870.69  262.69 
  -1   3  -5 10483.4   383.4 
   1  -3   5 10307.5   393.7 
   1  -3   6 97315.6  2019.9 
  -1   3  -6 95655.0  1868.3 
  -1   3  -6 91484.5  1901.8 
   1  -3   6 96241.7  1889.2 
  -1   3  -7 22651.3   817.0 
  -1   3  -7 23374.0   803.7 
   1  -3   7 24757.7   844.4 
  -1   3  -7 23545.6   751.5 
  -1   3  -7 23384.0   757.5 
   1  -3   8 1164.93  194.21 
  -1   3  -8 1350.49  208.46 
  -1   3  -8  953.21  159.21 
  -1   3  -8 1171.55  158.06 
  -1   3  -8 1192.94  192.11 
  -1   3  -9 4881.50  372.13 
  -1   3  -9 6387.17  434.41 
   1  -3   9 5447.45  420.65 
  -1   3  -9 5397.94  416.67 
  -1   3  -9 6329.26  468.55 
   1  -3  10 1066.63  116.16 
  -1   3 -10 1269.62  224.97 
  -1   3 -10 1157.32  202.42 
  -1   3 -10 1128.39  214.70 
   1  -3  10 1054.79  107.18 
  -1   3 -10 1272.73  211.30 
   1  -3  10  992.14  186.93 
   1  -3  11 8962.89  330.98 
   1  -3  11 9447.46  359.26 
  -1   3 -11 10094.5   646.9 
   1  -3  11 10260.8   341.0 
   1  -3  11 9328.04  344.01 
  -1   3 -11 9515.45  640.71 
   1  -3  11 9950.12  343.94 
   1  -3  11 9524.85  362.49 
  -1   3 -11 9573.66  642.01 
   1  -3  11 9582.66  340.33 
   1  -3  11 9442.97  337.51 
   1  -3  11 11059.7   664.5 
  -1   3 -11 10028.5   675.6 
  -1   3 -11 9845.98  588.31 
   1  -3  12 4440.99  249.79 
   1  -3  12 4749.37  235.85 
   1  -3  12 4485.08  236.59 
   1  -3  12 4688.46  237.78 
   1  -3  12 4628.34  243.72 
  -1   3 -12 4674.04  473.81 
   1  -3  12 4898.94  239.89 
   1  -3  12 4730.44  256.08 
   1  -3  12 5008.53  237.10 
  -1   3 -12 4741.09  468.01 
   1  -3  13 8491.57  355.88 
  -1   3 -13 7372.59  651.93 
   1  -3  13 8087.75  351.13 
  -1   3 -13 8163.77  630.81 
   1  -3  13 9093.86  331.08 
  -1   3 -13 8526.65  647.48 
   1  -3  14 3396.71  221.17 
  -1   3 -14 3809.34  430.64 
   1  -3  14 3771.79  231.80 
   1  -3  14 4464.28  220.08 
  -1   3 -14 3441.21  410.13 
  -1   3 -14 3498.16  452.45 
  -1   3 -15  -41.36   99.26 
   1  -3  15    2.80   65.52 
   1  -3  15   40.88   49.38 
   1  -3  15  -43.19   66.07 
  -1   3 -15  -22.63  109.32 
   1  -3  16 2966.47  184.57 
   1  -3  16 2939.73  181.44 
   1  -3  17 1696.43  122.69 
   1  -3  17 1631.68  120.65 
   1  -3  18 1954.24  110.42 
   1  -3  18 1807.20  103.97 
  -1   2  18  465.34   64.23 
   1  -2 -18  454.39   58.27 
  -1   2  17 3181.47  178.53 
   1  -2 -17 3019.19  165.27 
  -1   2  17 3480.04  158.70 
  -1   2  16 1671.15  147.75 
  -1   2  16 1724.97  151.21 
   1  -2 -16 1662.55  143.85 
  -1   2  16 1786.97  131.33 
  -1   2  16 1645.43  150.36 
   1  -2 -15 38090.1  1440.5 
  -1   2  15 40020.2   927.1 
   1  -2 -15 37759.2  1433.8 
  -1   2  15 42797.5   864.8 
   1  -2 -15 38849.9  1503.8 
  -1   2  15 39266.4   913.4 
   1  -2 -15 38125.0   845.8 
   1  -2 -15 39624.5  1514.8 
  -1   2  15 38328.0   853.2 
   1  -2 -15 37444.6   841.0 
  -1   2  15 39459.5   922.8 
   1  -2 -14   47.94  125.12 
  -1   2  14  228.50   85.75 
  -1   2  14  328.04   76.92 
   1  -2 -14  273.01  152.95 
   1  -2 -14  339.20  185.69 
  -1   2  14  323.27   92.48 
   1  -2 -14  141.30  146.43 
   1  -2 -14  190.96   66.47 
   1  -2 -14  265.92  148.10 
   1  -2 -14  259.30   75.85 
  -1   2  14  261.46   89.67 
  -1   2  14  348.16   68.85 
   1  -2 -13  997.16  112.65 
   1  -2 -13 1254.28  293.99 
   1  -2 -13 1299.88  271.60 
  -1   2  13  911.59  122.21 
   1  -2 -13 1087.23  250.54 
   1  -2 -13  970.01  262.87 
  -1   2  13  993.09  113.58 
   1  -2 -13  986.16  117.37 
  -1   2  13  990.78  135.99 
  -1   2  13 1570.16  254.05 
  -1   2  13 1038.20  219.67 
  -1   2  13  871.29  125.89 
   1  -2 -12 36341.5  1437.9 
  -1   2  12 38675.6   915.0 
  -1   2  12 38225.6  1326.3 
  -1   2  12 38400.0   911.4 
   1  -2 -12 36092.0   846.1 
  -1   2  12 36247.8  1454.7 
  -1   2  12 37373.5  1315.5 
   1  -2 -12 36227.3   845.0 
   1  -2 -12 37039.5  1459.3 
  -1   2  12 36385.3   872.9 
  -1   2  12 36987.9   843.4 
  -1   2  12 36416.2   902.0 
   1  -2 -12 38485.5  1351.9 
   1  -2 -12 35517.5  1529.8 
   1  -2 -12 36963.7  1459.4 
  -1   2  12 37604.2   912.2 
  -1   2  12 37557.4  1478.5 
  -1   2  11 2180.56  290.55 
   1  -2 -11 2023.68  323.27 
  -1   2  11 2059.30  153.48 
  -1   2  11 2188.00  177.25 
  -1   2  11 2222.74  171.62 
  -1   2  11 2318.52  346.48 
  -1   2  11 2329.93  180.65 
  -1   2  11 1823.57  303.89 
   1  -2 -11 2101.15  337.54 
   1  -2 -11 1916.50  282.09 
  -1   2  11 1978.66  280.03 
   1  -2 -11 1987.41  307.97 
  -1   2  11 2393.32  183.23 
   1  -2 -11 2034.18  153.07 
   1  -2 -11 1843.81  317.38 
  -1   2  11 2277.17  178.72 
   1  -2 -11 2049.82  155.71 
   1  -2 -10  296.02  145.35 
  -1   2  10  302.67   81.34 
  -1   2  10  345.42   82.04 
  -1   2  10  273.30  123.27 
  -1   2  10  193.89   60.15 
  -1   2  10  186.30  101.08 
   1  -2 -10  161.98  120.34 
  -1   2  10  144.41  127.89 
  -1   2  10  326.70   71.62 
   1  -2 -10  276.59  122.20 
  -1   2  10  375.93   88.06 
  -1   2  10  281.52  144.06 
   1  -2 -10  196.74  145.94 
   1  -2 -10  489.46  164.02 
   1  -2  -9 38075.8  1245.4 
  -1   2   9 35490.1  1157.6 
   1  -2  -9 34441.0  1212.2 
   1  -2  -9 34917.5  1287.6 
  -1   2   9 35701.3  1268.7 
   1  -2  -9 35520.6  1142.6 
   1  -2  -9 34428.6  1212.3 
  -1   2   9 35914.3  1275.9 
  -1   2   9 34464.2  1141.4 
  -1   2   8 156159.   3260. 
  -1   2   8 151231.   3075. 
   1  -2  -8 155592.   3160. 
   1  -2  -8 156268.   3132. 
   1  -2  -8 148020.   3219. 
  -1   2   8 158148.   3255. 
   1  -2  -8 153925.   3149. 
  -1   2   8 165355.   3307. 
   1  -2  -8 153125.   3037. 
  -1   2   8 154359.   3092. 
  -1   2   8 155358.   3246. 
   1  -2  -7 19553.4   760.1 
  -1   2   7 20758.4   830.1 
   1  -2  -7 20294.1   768.6 
  -1   2   7 19485.5   758.4 
  -1   2   7 21100.4   627.8 
   1  -2  -7 19450.2   805.7 
   1  -2  -7 20102.3   643.4 
  -1   2   7 19564.8   758.1 
  -1   2   7 20510.9   621.6 
  -1   2   7 20044.0   818.6 
  -1   2   7 20780.5   831.0 
   1  -2  -7 20201.4   724.5 
   1  -2  -7 20870.3   762.9 
   1  -2  -7 21338.5   770.4 
  -1   2   7 19785.0   816.9 
   1  -2  -6 29877.2   762.9 
  -1   2   6 27503.3   889.3 
  -1   2   6 26826.6   728.2 
  -1   2   6 28758.0   905.8 
  -1   2   6 28315.3   941.6 
   1  -2  -6 28734.2   852.1 
   1  -2  -6 25582.5   842.1 
   1  -2  -6 27082.2   915.0 
  -1   2   6 27932.4   927.7 
   1  -2  -6 28121.7   871.0 
   1  -2  -6 28064.1   821.2 
  -1   2   6 29000.8   950.5 
  -1   2   6 27433.2   922.0 
   1  -2  -6 28343.4   877.1 
  -1   2   6 26657.3   727.4 
  -1   2   5 34329.2   979.3 
   1  -2  -5 33138.5   906.4 
  -1   2   5 33248.9   816.8 
  -1   2   5 34083.7  1000.2 
   1  -2  -5 33190.3   964.7 
   1  -2  -5 33445.4   907.4 
   1  -2  -5 33251.6   870.0 
  -1   2   5 33346.8   816.8 
  -1   2   5 35185.3  1013.2 
  -1   2   5 35287.0   987.7 
   1  -2  -5 33483.7   880.7 
  -1   2   5 33862.6   972.5 
   1  -2  -5 35863.3   958.8 
  -1   2   5 34680.8   983.1 
  -1   2   4 1201.60  157.15 
  -1   2   4  983.51  145.01 
  -1   2   4  805.89  107.89 
   1  -2  -4  956.56  126.16 
   1  -2  -4 1033.38  128.88 
  -1   2   4  869.41  146.36 
   1  -2  -4  961.47  137.45 
   1  -2  -4  986.10  119.93 
  -1   2   4  785.09  105.09 
  -1   2   4 1112.97  152.14 
   1  -2  -4  793.00  108.04 
  -1   2   4  862.39  139.59 
  -1   2   4  855.52  137.82 
   1  -2  -4  864.41  136.65 
  -1   2   3 24123.6   683.8 
  -1   2   3 23954.0   681.4 
  -1   2   3 24431.2   611.5 
  -1   2   3 24582.5   615.4 
   1  -2  -3 24803.8   685.4 
   1  -2  -3 23555.3   595.9 
   1  -2  -2 175354.   2909. 
  -1   2   2 165761.   2821. 
   1  -2  -1 628042.   9549. 
  -1   2   1 605041.   9521. 
  -1   2   0 90576.5  1666.8 
   1  -2   0 98257.6  1639.5 
  -1   2  -1 30608.5   606.3 
   1  -2   1 29115.0   633.5 
  -1   2  -1 30939.3   631.9 
   1  -2   1 31127.1   525.3 
  -1   2  -2 88500.8  1441.3 
   1  -2   2 88770.6  1458.7 
  -1   2  -3 750925.  11302. 
   1  -2   3 749546.  11460. 
  -1   2  -3 733137.  11463. 
  -1   2  -4 3502.56  204.82 
   1  -2   4 3717.83  202.87 
   1  -2   4 4224.40  249.12 
   1  -2   5   87.09   75.67 
  -1   2  -5  123.17   70.83 
  -1   2  -5   73.62   16.96 
  -1   2  -5   85.80   59.61 
  -1   2  -6 64330.8  1417.6 
   1  -2   6 63281.3  1426.7 
  -1   2  -6 64278.1  1438.7 
  -1   2  -6 62452.7  1269.1 
  -1   2  -6 60771.0  1322.0 
  -1   2  -6 62830.6  1445.7 
  -1   2  -7 8163.87  365.20 
  -1   2  -7 7827.24  442.52 
  -1   2  -7 8207.29  437.97 
  -1   2  -7 7381.65  374.44 
  -1   2  -7 7508.69  428.36 
   1  -2   7 7568.22  418.41 
  -1   2  -8 42994.3  1242.8 
  -1   2  -8 40009.3  1069.5 
   1  -2   8 40013.1  1157.0 
  -1   2  -8 39454.4  1187.4 
  -1   2  -8 39934.3  1184.3 
  -1   2  -8 38934.3  1128.0 
  -1   2  -9 113772.   2546. 
  -1   2  -9 113328.   2463. 
  -1   2  -9 112117.   2570. 
  -1   2  -9 122122.   2594. 
   1  -2   9 114833.   2475. 
  -1   2 -10  375.87  156.09 
  -1   2 -10  289.33  144.59 
   1  -2  10  200.88   89.24 
  -1   2 -10  422.01  146.48 
  -1   2 -10  139.55  129.30 
  -1   2 -10  331.44  126.95 
  -1   2 -10  434.68  135.93 
   1  -2  11 26544.8   659.9 
   1  -2  11 27867.7   644.2 
   1  -2  11 28452.5   676.5 
   1  -2  11 27934.0   696.1 
   1  -2  11 28171.0   676.2 
   1  -2  11 25959.7   636.3 
   1  -2  11 27503.3  1051.1 
  -1   2 -11 28079.9  1147.4 
  -1   2 -11 25529.1  1113.7 
   1  -2  11 28637.1   713.3 
   1  -2  11 27892.3   708.5 
  -1   2 -11 28214.0  1071.2 
   1  -2  11 27667.6   696.5 
   1  -2  11 26044.7   636.7 
  -1   2 -11 27218.9  1144.2 
   1  -2  12 13532.9   466.9 
  -1   2 -12 13891.8   754.9 
  -1   2 -12 13190.0   815.3 
  -1   2 -12 14887.3   853.1 
   1  -2  12 14878.1   433.7 
  -1   2 -12 13821.0   834.1 
   1  -2  12 14544.5   452.0 
   1  -2  12 13883.0   462.4 
   1  -2  12 13829.8   443.7 
   1  -2  13 2677.45  184.31 
  -1   2 -13 2716.59  392.07 
  -1   2 -13 2679.51  369.20 
   1  -2  13 2606.12  196.61 
   1  -2  13 2850.93  188.73 
   1  -2  13 2857.77  176.51 
  -1   2 -13 3540.82  422.14 
   1  -2  13 2959.04  207.87 
   1  -2  14 1825.67  165.22 
   1  -2  14 1878.16  153.85 
   1  -2  14 1925.75  164.12 
  -1   2 -14 1987.56  328.64 
   1  -2  14 2186.61  151.95 
  -1   2 -14 1428.39  298.27 
   1  -2  14 2125.86  163.33 
  -1   2 -14 1536.94  286.44 
   1  -2  15 7008.97  321.27 
   1  -2  15 7045.30  309.73 
   1  -2  15 8533.05  299.61 
  -1   2 -15 6521.64  562.27 
  -1   2 -15 7891.85  618.88 
   1  -2  16 6628.44  285.80 
   1  -2  16 6463.67  271.47 
   1  -2  17 1901.71  136.48 
   1  -2  17 1825.22  124.36 
   1  -2  18  461.76   61.55 
   1  -2  18  415.74   51.90 
  -1   2 -18  361.74   49.42 
  -1   1  18 4188.39  150.32 
  -1   1  18 4495.42  186.65 
  -1   1  17  473.30   66.03 
  -1   1  17  394.38   77.07 
   1  -1 -17  449.42   73.20 
  -1   1  16  359.74   80.29 
  -1   1  16  385.14   81.36 
  -1   1  16  284.94   62.31 
  -1   1  16  472.08   93.70 
  -1   1  15  407.30   87.38 
  -1   1  15  396.34   98.17 
  -1   1  15  397.72   91.07 
   1  -1 -15  -40.56  126.86 
   1  -1 -15  237.15  134.48 
   1  -1 -15  395.26  170.82 
   1  -1 -15  441.72  173.74 
  -1   1  15  257.37   65.71 
   1  -1 -15  370.64  153.69 
  -1   1  14 10218.6   411.5 
   1  -1 -14 9052.09  700.65 
  -1   1  14 9720.95  394.63 
  -1   1  14 9571.81  357.12 
   1  -1 -14 9872.60  728.10 
  -1   1  14 10025.5   406.8 
   1  -1 -14 8807.02  701.29 
  -1   1  14 10787.5   368.2 
   1  -1 -13 5772.28  550.56 
  -1   1  13 5443.27  258.50 
  -1   1  13 5945.15  297.45 
   1  -1 -13 6008.17  570.03 
  -1   1  13 6101.44  268.40 
  -1   1  13 6258.39  274.81 
   1  -1 -13 5819.41  269.12 
  -1   1  13 6156.76  308.17 
   1  -1 -13 6312.65  581.06 
  -1   1  13 6062.10  308.04 
   1  -1 -13 5691.41  597.55 
   1  -1 -13 5818.43  269.10 
  -1   1  12  330.95  145.63 
  -1   1  12  150.70   71.94 
  -1   1  12  -12.67   73.89 
   1  -1 -12  337.77   76.43 
   1  -1 -12   65.74  147.74 
  -1   1  12  153.80   71.09 
   1  -1 -12  288.11   74.75 
   1  -1 -12  354.68  177.03 
  -1   1  12  178.80  117.41 
  -1   1  12  103.82   54.21 
   1  -1 -12  658.95  235.81 
   1  -1 -12   95.66  127.87 
  -1   1  12  112.57   50.48 
   1  -1 -11 11898.3   385.5 
  -1   1  11 12491.2   424.7 
   1  -1 -11 12763.4   678.4 
  -1   1  11 11846.3   424.4 
  -1   1  11 12304.0   419.9 
  -1   1  11 11766.3   383.9 
   1  -1 -11 12720.7   819.9 
   1  -1 -11 11879.4   386.3 
   1  -1 -11 12429.7   760.9 
  -1   1  11 12275.5   669.9 
   1  -1 -11 11821.7   742.1 
  -1   1  11 11761.8   421.7 
  -1   1  11 12381.1   674.1 
  -1   1  11 12171.9   413.3 
   1  -1 -11 11127.4   722.4 
   1  -1 -10 7985.27  564.71 
  -1   1  10 8426.20  522.91 
   1  -1 -10 7415.41  585.87 
   1  -1 -10 7855.72  560.40 
   1  -1 -10 8165.15  574.64 
  -1   1  10 8473.60  523.90 
  -1   1  10 8179.64  573.95 
  -1   1  10 8287.55  578.94 
   1  -1 -10 7664.03  490.84 
   1  -1  -9 42724.3  1332.6 
  -1   1   9 43523.4  1368.1 
  -1   1   9 43420.8  1259.7 
   1  -1  -9 39745.7  1368.0 
  -1   1   9 42302.0  1353.2 
   1  -1  -9 47037.9  1258.8 
   1  -1  -9 42033.4  1343.5 
   1  -1  -9 41393.1  1318.7 
  -1   1   9 42013.6  1243.1 
   1  -1  -9 41877.7  1217.5 
  -1   1   8 1106.20  179.80 
   1  -1  -8 1201.72  168.80 
  -1   1   8 1183.73  184.04 
  -1   1   8 1229.80  183.60 
   1  -1  -8 1010.15  179.59 
  -1   1   8 1294.01  178.12 
   1  -1  -8  999.95  192.28 
   1  -1  -8 1014.99  160.03 
   1  -1  -8  992.71  185.23 
   1  -1  -7  242.05  101.96 
  -1   1   7  134.76   81.61 
  -1   1   7  217.82   91.66 
  -1   1   7  115.50   46.19 
  -1   1   7   59.25   33.62 
  -1   1   7  182.79   81.07 
   1  -1  -7  212.18   92.49 
   1  -1  -7  138.27  100.48 
   1  -1  -7  161.68  122.69 
   1  -1  -7  210.22   89.76 
  -1   1   7  143.71   95.40 
  -1   1   6 1796.44  211.06 
   1  -1  -6 1759.40  175.54 
   1  -1  -6 2295.35  244.28 
   1  -1  -6 2020.30  204.21 
  -1   1   6 2104.20  138.16 
  -1   1   6 1694.99  185.67 
  -1   1   6 1893.38  341.80 
  -1   1   6 1574.63  200.69 
  -1   1   6 2257.43  142.07 
  -1   1   6 1981.07  216.21 
  -1   1   6 1819.30  207.97 
   1  -1  -6 1732.63  189.95 
   1  -1  -6 1698.78  189.65 
  -1   1   5 6847.11  361.39 
   1  -1  -5 7109.15  343.98 
  -1   1   5 6590.60  338.87 
  -1   1   5 6612.49  354.69 
  -1   1   5 6402.11  334.58 
   1  -1  -5 6236.66  330.61 
  -1   1   5 6077.97  343.95 
   1  -1  -5 6403.96  296.83 
   1  -1  -5 6447.28  330.48 
  -1   1   5 6588.14  353.30 
  -1   1   5 6658.50  248.91 
  -1   1   5 6546.92  247.16 
  -1   1   4  160.25   54.93 
   1  -1  -4  -45.30   82.88 
  -1   1   4  163.30   52.06 
   1  -1  -4   57.81   60.66 
   1  -1  -4   31.44   56.22 
  -1   1   3 9205.15  339.88 
   1  -1  -3 9718.53  329.41 
   1  -1  -3 9108.15  347.06 
   1  -1  -2  151.96   54.85 
  -1   1   2  224.62   55.77 
   1  -1  -1 1075.90   89.33 
  -1   1   1 1114.45   73.00 
   1  -1   0 3788.22  139.31 
  -1   1  -1 14569.4   344.1 
  -1   1  -1 13940.0   293.5 
  -1   1  -1 13744.5   350.9 
  -1   1  -2 10644.9   320.3 
  -1   1  -2 10987.1   302.9 
  -1   1  -2 11557.3   296.0 
   1  -1   2 10549.9   315.0 
  -1   1  -3 31036.0   701.3 
  -1   1  -3 33095.0   727.7 
   1  -1   3 32282.2   720.6 
  -1   1  -4 13941.5   420.4 
  -1   1  -4 14893.2   366.7 
   1  -1   4 13758.4   472.9 
  -1   1  -4 14019.4   464.8 
  -1   1  -4 14772.1   481.6 
   1  -1   4 14369.5   478.0 
   1  -1   4 13992.9   452.1 
   1  -1   5 23712.8   705.0 
  -1   1  -5 22650.3   698.6 
  -1   1  -5 21830.2   674.6 
  -1   1  -5 22883.9   686.2 
  -1   1  -5 23822.2   519.5 
   1  -1   5 23942.2   664.0 
   1  -1   5 22719.8   700.0 
  -1   1  -6 22205.9   723.1 
  -1   1  -6 21388.3   733.9 
   1  -1   6 23160.3   713.9 
  -1   1  -6 21126.6   707.3 
  -1   1  -6 22581.0   710.5 
  -1   1  -6 22408.6   663.8 
   1  -1   6 23840.2   723.0 
   1  -1   6 21395.5   674.1 
   1  -1   7 4495.38  300.38 
   1  -1   7 5162.00  289.77 
  -1   1  -7 4743.54  344.32 
  -1   1  -7 5022.68  348.17 
   1  -1   7 4802.33  328.76 
   1  -1   7 4590.01  320.11 
  -1   1  -7 4722.19  298.33 
   1  -1   7 5099.36  291.51 
  -1   1  -7 4756.58  327.03 
  -1   1  -7 4953.48  365.23 
   1  -1   8 90211.1  1956.4 
   1  -1   8 91744.2  2032.7 
  -1   1  -8 89444.7  2115.8 
  -1   1  -8 90803.1  2083.6 
  -1   1  -8 89949.1  1928.2 
  -1   1  -8 94321.2  2109.4 
   1  -1   8 97160.4  1918.1 
   1  -1   8 91753.0  2031.5 
  -1   1  -8 88010.3  2013.9 
   1  -1   8 96014.5  1913.2 
  -1   1  -9 6458.41  442.87 
  -1   1  -9 6011.65  461.36 
   1  -1   9 6247.61  404.71 
  -1   1  -9 6267.47  473.13 
  -1   1  -9 6749.91  405.03 
  -1   1  -9 6272.32  473.44 
  -1   1  -9 5593.94  434.28 
   1  -1  10 1372.30  205.49 
  -1   1 -10 1222.42  231.99 
  -1   1 -10 1614.54  247.28 
  -1   1 -10 1336.31  237.54 
  -1   1 -10 1159.06  227.57 
  -1   1 -11   55.80   93.38 
  -1   1 -11  -25.30  112.77 
   1  -1  11  113.90   56.97 
   1  -1  11   88.47   66.13 
   1  -1  11   35.83   59.34 
   1  -1  11   33.77   37.76 
   1  -1  11   96.35   56.55 
   1  -1  11   79.11   73.98 
  -1   1 -11   92.33  110.94 
  -1   1 -11   42.14  129.41 
   1  -1  11  152.87   64.31 
   1  -1  12  220.80   76.15 
   1  -1  12  151.32   80.42 
   1  -1  12   49.22   71.13 
   1  -1  12  148.33   58.79 
   1  -1  12  -48.64   79.46 
  -1   1 -12  118.41  133.10 
   1  -1  12  141.66   69.48 
  -1   1 -12  234.66  163.78 
  -1   1 -12  116.67  105.63 
   1  -1  12  186.89   58.45 
  -1   1 -12  -63.69  154.00 
  -1   1 -13 20874.1  1090.2 
   1  -1  13 22621.7   581.3 
   1  -1  13 22446.3   649.9 
   1  -1  13 23118.1   629.2 
  -1   1 -13 22127.6  1011.3 
  -1   1 -13 22490.1  1123.4 
   1  -1  13 22441.8   621.2 
   1  -1  13 22237.9   620.6 
  -1   1 -13 22534.3  1127.1 
  -1   1 -13 22506.8  1135.8 
   1  -1  14 3564.01  192.83 
  -1   1 -14 3382.73  198.38 
   1  -1  14 3120.73  202.97 
   1  -1  14 2800.81  211.05 
   1  -1  14 3216.76  205.81 
  -1   1 -14 2809.71  394.26 
  -1   1 -14 3244.93  194.65 
   1  -1  14 3140.79  202.49 
  -1   1 -14 3745.63  450.70 
  -1   1 -14 3376.16  426.68 
   1  -1  15 4166.64  224.14 
   1  -1  15 4153.30  243.90 
  -1   1 -15 3990.97  205.87 
   1  -1  15 4032.72  222.25 
  -1   1 -15 4131.69  206.70 
  -1   1 -15 4458.05  476.18 
   1  -1  15 4093.51  224.76 
   1  -1  15 4936.74  218.34 
  -1   1 -15 3829.36  439.10 
   1  -1  16  375.41   86.64 
   1  -1  16  631.17   85.39 
   1  -1  17  712.64   75.42 
   1  -1  17  764.64   93.45 
   1  -1  18  355.04   58.46 
  -1   1 -18  411.23   52.67 
  -1   0  18 1475.94   89.84 
   1   0 -18 1262.33   89.91 
  -1   0  18 1386.75  104.11 
  -1   0  17 3660.06  194.12 
  -1   0  17 3876.39  179.49 
   1   0 -17 3453.81  178.66 
   1   0 -16 4446.98  458.20 
  -1   0  16 4896.56  228.34 
  -1   0  16 4695.39  245.92 
   1   0 -16 4221.37  450.76 
  -1   0  16 5037.44  223.37 
  -1   0  15 8557.16  360.88 
  -1   0  15 8468.02  328.51 
   1   0 -15 8631.67  677.28 
   1   0 -15 8277.47  673.89 
   1   0 -15 8786.66  661.03 
  -1   0  15 8653.50  360.90 
   1   0 -15 8164.40  639.90 
   1   0 -15 8401.98  670.36 
  -1   0  15 9232.79  334.90 
  -1   0  15 8818.85  363.24 
  -1   0  14 9573.35  386.93 
  -1   0  14 9233.64  351.17 
   1   0 -14 9458.09  701.02 
  -1   0  14 10370.8   357.1 
  -1   0  14 9406.77  382.09 
  -1   0  14 9618.74  355.89 
   1   0 -14 9149.51  697.15 
  -1   0  14 9666.65  389.35 
   1   0 -14 8351.09  690.41 
   1   0 -13 15596.0   904.5 
   1   0 -13 15542.7   941.7 
  -1   0  13 17530.2   488.4 
   1   0 -13 15586.3   979.4 
   1   0 -13 15548.9   904.8 
  -1   0  13 14878.7   468.4 
  -1   0  13 15968.5   521.0 
  -1   0  13 15863.8   518.9 
  -1   0  13 15392.7   508.3 
  -1   0  13 16349.3   488.2 
  -1   0  12 4250.53  241.62 
   1   0 -12 4108.25  465.60 
  -1   0  12 4879.12  256.97 
  -1   0  12 4074.64  214.28 
   1   0 -12 4370.28  464.90 
  -1   0  12 4407.10  226.52 
  -1   0  12 4538.21  249.35 
  -1   0  12 4572.27  225.61 
   1   0 -12 4424.92  497.61 
   1   0 -12 4573.70  466.44 
   1   0 -11 10988.8   698.8 
  -1   0  11 11236.8   375.4 
   1   0 -11 10926.5   688.5 
  -1   0  11 11573.6   400.9 
   1   0 -11 11522.5   739.2 
   1   0 -11 12003.9   781.6 
  -1   0  11 12089.4   407.2 
  -1   0  11 11699.1   401.3 
  -1   0  11 11767.4   372.8 
   1   0 -10 8339.98  558.96 
   1   0 -10 8017.46  595.79 
   1   0 -10 8760.65  502.79 
  -1   0  10 8431.62  518.78 
   1   0 -10 8141.87  553.32 
  -1   0  10 8459.45  519.18 
   1   0 -10 8637.48  590.38 
   1   0  -9 4304.14  371.58 
  -1   0   9 3927.30  329.95 
  -1   0   9 4113.07  333.42 
   1   0  -9 4474.13  326.54 
   1   0  -9 3713.56  378.66 
   1   0  -9 3866.50  355.33 
   1   0  -9 3950.31  366.49 
   1   0  -9 4397.14  326.93 
  -1   0   8 22822.1   795.7 
   1   0  -8 23749.2   762.1 
   1   0  -8 22427.4   830.4 
  -1   0   8 23079.1   858.4 
   1   0  -8 22399.3   886.9 
  -1   0   8 23625.8   864.3 
   1   0  -8 23042.3   768.3 
  -1   0   8 23011.5   797.8 
   1   0  -8 23320.5   847.0 
  -1   0   7 13481.1   550.6 
   1   0  -7 13478.9   572.0 
  -1   0   7 14154.8   479.8 
  -1   0   7 13422.3   550.4 
   1   0  -7 14317.8   555.7 
  -1   0   7 15092.7   492.4 
  -1   0   7 13861.1   600.5 
   1   0  -7 13294.5   508.0 
  -1   0   7 13118.7   583.2 
   1   0  -7 14553.9   592.0 
   1   0  -6 7377.18  374.25 
   1   0  -6 7790.13  380.96 
  -1   0   6 7047.42  329.81 
  -1   0   6 7452.57  369.51 
   1   0  -6 7284.05  327.21 
  -1   0   6 7555.38  398.26 
  -1   0   6 7342.89  367.58 
   1   0  -6 6926.87  355.74 
  -1   0   6 8058.99  410.58 
  -1   0   6 8080.94  409.06 
  -1   0   5 23752.3   415.5 
  -1   0   5 23787.7   704.8 
  -1   0   5 23660.1   702.4 
   1   0  -5 22599.7   666.5 
  -1   0   5 24431.7   712.9 
  -1   0   5 24507.5   677.6 
  -1   0   5 23772.8   416.4 
   1   0  -5 23661.8   668.9 
   1   0  -5 23421.4   668.2 
  -1   0   5 22916.2   619.4 
  -1   0   5 23528.9   667.8 
  -1   0   4 1332.15   61.04 
  -1   0   4 1273.11  119.04 
   1   0  -4 1457.02  125.27 
   1   0  -4 1338.85  146.34 
  -1   0   4 1451.61   63.71 
  -1   0   4 1176.86  135.80 
   1   0  -3 258038.   4081. 
   1   0  -3 258303.   4181. 
  -1   0   3 260988.   4183. 
  -1   0   2 172051.   2771. 
   1   0  -2 170332.   2782. 
   1   0  -1 8046.74  197.70 
   1   0  -1 8375.85  230.77 
   1   0  -1 7925.68  196.63 
  -1   0   1 8542.95  219.99 
  -1   0   0 46300.7   811.6 
   1   0   0 45894.7   805.0 
   1   0   0 46498.8   805.9 
   1   0   0 46282.1   747.2 
  -1   0   0 45089.6   787.3 
   1   0   1 132431.   2184. 
  -1   0  -1 138316.   2209. 
   1   0   1 132990.   2184. 
  -1   0  -1 138033.   2171. 
   1   0   2 16891.0   402.9 
   1   0   2 16640.6   399.9 
  -1   0  -2 17124.8   452.3 
   1   0   3 143368.   2377. 
   1   0   3 142217.   2377. 
   1   0   3 142976.   2381. 
  -1   0  -3 149990.   2522. 
   1   0   3 141147.   2538. 
  -1   0  -3 143002.   2425. 
   1   0   3 145758.   2547. 
  -1   0  -4 18820.1   546.7 
  -1   0  -4 17570.8   520.6 
   1   0   4 19079.5   608.8 
  -1   0  -4 18185.2   593.3 
  -1   0  -4 17849.0   544.2 
   1   0   4 17065.3   459.2 
   1   0   4 20367.7   625.7 
   1   0   4 17243.2   460.4 
   1   0   4 18719.5   495.4 
  -1   0  -5 12238.4   479.6 
   1   0   5 12476.0   420.0 
  -1   0  -5 12398.0   448.9 
   1   0   5 13041.3   398.1 
   1   0   5 12713.7   502.4 
   1   0   5 13085.0   533.1 
  -1   0  -5 13026.1   476.0 
   1   0   5 12951.7   532.9 
   1   0   5 12990.4   506.5 
  -1   0  -5 13606.1   543.9 
  -1   0  -5 13065.3   482.9 
   1   0   5 12677.5   391.7 
   1   0   6 9938.29  469.87 
   1   0   6 9904.13  469.36 
   1   0   6 9924.05  348.45 
   1   0   6 9239.48  387.32 
  -1   0  -6 10028.0   449.3 
   1   0   6 9444.38  483.96 
  -1   0  -6 10346.5   510.7 
   1   0   6 9794.40  391.32 
   1   0   6 10143.6   353.0 
  -1   0  -6 9542.25  416.22 
   1   0   6 9849.68  495.17 
  -1   0  -6 9274.25  440.17 
   1   0   6 9438.60  391.29 
  -1   0  -6 9517.94  455.71 
   1   0   7 30569.9   840.1 
  -1   0  -7 32771.7   973.5 
   1   0   7 32390.8   867.2 
   1   0   7 33971.4  1066.7 
   1   0   7 31962.3   865.0 
   1   0   7 31291.4   974.3 
  -1   0  -7 30457.5   948.1 
  -1   0  -7 31607.3   998.7 
  -1   0  -7 31793.5  1001.1 
   1   0   7 31547.9  1034.5 
  -1   0  -7 31292.7   898.4 
  -1   0  -7 32094.3  1047.5 
   1   0   7 32929.6   762.6 
   1   0   7 31213.9   977.0 
   1   0   7 32223.1   758.0 
   1   0   8 8041.20  484.85 
   1   0   8 8238.24  412.06 
  -1   0  -8 8131.97  435.90 
  -1   0  -8 7863.68  476.81 
  -1   0  -8 8645.95  521.90 
   1   0   8 8787.47  425.16 
   1   0   8 8478.94  530.98 
   1   0   8 8086.80  518.33 
  -1   0  -8 8006.97  503.85 
  -1   0  -8 8310.26  531.72 
   1   0   8 8284.19  408.83 
   1   0   8 7853.93  482.33 
   1   0   9 2441.97  259.12 
   1   0   9 2356.33  286.82 
   1   0   9 2199.14  221.00 
  -1   0  -9 1941.69  266.50 
  -1   0  -9 2067.89  275.57 
   1   0   9 2163.63  264.89 
  -1   0  -9 2270.65  246.20 
   1   0   9 2289.02  227.62 
  -1   0  -9 2545.39  318.40 
  -1   0  -9 2283.07  288.99 
   1   0  10 15474.8   473.3 
  -1   0 -10 15355.4   777.5 
  -1   0 -10 15333.9   822.5 
  -1   0 -10 16962.5   878.0 
   1   0  10 16548.7   795.4 
  -1   0 -10 16616.3   854.0 
   1   0  10 16017.7   493.3 
   1   0  10 15705.2   775.6 
   1   0  10 16108.5   495.3 
   1   0  11 29456.4   730.5 
  -1   0 -11 27337.3  1213.9 
   1   0  11 28859.8   705.0 
   1   0  11 29540.8   755.4 
   1   0  11 29891.2   757.4 
  -1   0 -11 27842.9  1132.1 
  -1   0 -11 29498.4  1237.8 
   1   0  11 29503.9   729.8 
  -1   0 -11 30066.7  1248.0 
   1   0  11 28790.1   733.4 
   1   0  12 3243.14  226.71 
  -1   0 -12 2094.47  340.52 
  -1   0 -12 2559.63  373.89 
   1   0  12 3444.07  216.99 
   1   0  12 3130.56  217.41 
   1   0  12 3199.20  181.65 
  -1   0 -12 2034.15  338.40 
  -1   0 -12 3121.76  369.83 
   1   0  12 3337.64  215.95 
   1   0  12 3070.48  196.40 
   1   0  12 3185.29  223.74 
   1   0  13 77742.5  1525.7 
   1   0  13 77973.8  1576.6 
  -1   0 -13 74534.8  2294.9 
   1   0  13 77022.5  1440.3 
  -1   0 -13 76400.0  2318.4 
  -1   0 -13 72220.1  2299.4 
  -1   0 -13 70040.6  2222.3 
   1   0  13 77670.7  1525.9 
  -1   0 -13 77371.8  2171.7 
   1   0  13 77084.0  1572.2 
   1   0  13 76073.8  1542.5 
   1   0  13 78183.3  1492.8 
  -1   0 -14 25771.1  1224.4 
  -1   0 -14 24653.8   659.9 
  -1   0 -14 26576.5  1249.3 
   1   0  14 27160.2   678.4 
   1   0  14 26906.8   728.5 
  -1   0 -14 24190.5  1196.9 
   1   0  14 26886.5   704.6 
  -1   0 -14 24568.8   658.1 
   1   0  14 28584.7   652.8 
   1   0  14 27362.0   706.4 
  -1   0 -15 3744.68  205.09 
   1   0  15 4257.37  217.50 
   1   0  15 4108.30  229.33 
  -1   0 -15 4121.44  455.85 
  -1   0 -15 3800.78  204.74 
   1   0  15 4158.20  227.28 
   1   0  15 4131.43  243.79 
  -1   0 -15 3483.52  427.31 
   1   0  16 12220.0   357.2 
   1   0  16 11494.3   374.9 
  -1   0 -16 11027.8   342.3 
   1   0  16 11757.8   377.9 
   1   0  16 12158.6   410.4 
  -1   0 -16 11386.1   346.7 
   1   0  17 13695.0   404.6 
  -1   0 -18   -5.23   30.24 
   1   0  18   29.80   34.30 
   1   1 -18 1285.47   87.46 
  -1  -1  18 1458.27  104.29 
  -1  -1  18 1477.25   92.02 
   1   1 -17  817.39   89.56 
  -1  -1  17  892.15   85.57 
  -1  -1  17  869.63   85.81 
  -1  -1  17  864.63   98.70 
  -1  -1  16  112.62   49.48 
  -1  -1  16  140.43   63.51 
   1   1 -16  103.97   90.44 
  -1  -1  16  111.91   45.50 
   1   1 -16   84.01  106.61 
   1   1 -15 24212.3  1189.2 
   1   1 -15 25097.2  1132.5 
   1   1 -15 24762.0  1122.2 
   1   1 -15 24597.7  1200.3 
  -1  -1  15 24984.5   671.6 
   1   1 -15 24584.7  1201.2 
  -1  -1  15 25707.7   645.6 
  -1  -1  15 25727.3   653.8 
   1   1 -14 21079.7  1045.9 
  -1  -1  14 21132.8   581.2 
  -1  -1  14 20758.1   610.0 
  -1  -1  14 21873.8   617.2 
  -1  -1  14 21086.1   614.8 
  -1  -1  14 21395.2   592.6 
   1   1 -14 21102.2  1049.0 
   1   1 -14 21443.3  1125.0 
   1   1 -13 15585.7   936.1 
  -1  -1  13 16125.6   515.2 
  -1  -1  13 17653.7   489.1 
   1   1 -13 14873.1   935.3 
  -1  -1  13 16165.2   513.8 
  -1  -1  13 15531.7   479.8 
   1   1 -13 14914.3   865.9 
   1   1 -13 15184.3   879.2 
  -1  -1  13 15754.0   494.5 
  -1  -1  13 15986.5   510.7 
  -1  -1  12 93531.1  1750.5 
   1   1 -12 91501.0  2430.4 
  -1  -1  12 93525.6  1725.8 
  -1  -1  12 92828.8  1748.8 
  -1  -1  12 92080.5  1739.4 
  -1  -1  12 89945.7  1694.8 
   1   1 -12 90336.6  2418.0 
   1   1 -12 91579.9  2558.8 
   1   1 -12 90314.1  2515.6 
  -1  -1  12 97530.5  1704.9 
   1   1 -11 6536.28  557.17 
   1   1 -11 6197.06  506.57 
   1   1 -11 6868.90  555.46 
  -1  -1  11 6071.85  258.83 
  -1  -1  11 5949.60  266.51 
   1   1 -11 7489.92  550.74 
  -1  -1  11 6462.59  283.52 
  -1  -1  11 6421.54  281.49 
  -1  -1  11 6791.62  289.42 
  -1  -1  11 6584.89  264.98 
   1   1 -10 2475.02  299.70 
   1   1 -10 2562.41  324.87 
   1   1 -10 2596.31  313.27 
   1   1 -10 2557.42  329.97 
   1   1  -9 4425.06  399.99 
   1   1  -9 4218.64  361.47 
   1   1  -9 4149.96  356.47 
   1   1  -9 4788.22  321.95 
  -1  -1   8 14833.0   674.5 
   1   1  -8 16452.0   673.0 
   1   1  -8 16204.6   666.9 
   1   1  -8 14514.6   681.6 
   1   1  -8 15710.2   598.9 
   1   1  -8 16192.6   583.3 
   1   1  -7 7392.56  375.95 
   1   1  -7 7283.15  394.90 
   1   1  -7 7518.35  350.29 
   1   1  -7 7122.28  376.31 
  -1  -1   7 7828.28  360.89 
  -1  -1   7 8020.31  413.26 
   1   1  -7 7469.41  399.82 
  -1  -1   7 8442.81  424.98 
  -1  -1   7 7627.65  354.68 
  -1  -1   7 7373.67  426.06 
  -1  -1   7 6849.10  382.43 
  -1  -1   6 22754.2   639.4 
   1   1  -6 22047.9   679.4 
   1   1  -6 21890.4   678.9 
  -1  -1   6 23686.5   648.7 
   1   1  -6 21897.0   642.6 
  -1  -1   6 22925.4   706.0 
  -1  -1   6 21594.0   715.1 
   1   1  -6 20396.2   656.1 
  -1  -1   6 21534.2   679.9 
  -1  -1   6 23403.1   710.0 
   1   1  -6 22652.7   606.7 
   1   1  -6 20800.6   690.0 
  -1  -1   5 12359.6   454.3 
   1   1  -5 10908.8   417.1 
  -1  -1   5 12419.5   454.4 
   1   1  -5 11549.4   394.7 
  -1  -1   5 11263.2   430.4 
   1   1  -5 11865.9   447.5 
  -1  -1   5 11277.9   449.0 
   1   1  -4 33442.5   720.5 
   1   1  -4 33785.6   784.8 
  -1  -1   4 32990.4   791.1 
   1   1  -4 34720.6   799.7 
  -1  -1   4 34497.3   820.8 
  -1  -1   3 32325.6   734.9 
   1   1  -3 33651.4   727.2 
   1   1  -3 32486.7   707.3 
   1   1  -3 32708.4   558.6 
   1   1  -3 33030.5   559.1 
   1   1  -2 125996.   2029. 
   1   1  -2 125084.   2067. 
  -1  -1   2 130541.   2134. 
   1   1  -2 127401.   2031. 
   1   1  -1 100674.   1696. 
   1   1  -1 100179.   1602. 
   1   1  -1 104770.   1696. 
  -1  -1   1 104610.   1717. 
   1   1  -1 99861.9  1686.9 
   1   1   0 48799.1   910.8 
   1   1   0 48203.5   873.9 
  -1  -1   0 46841.5   891.0 
   1   1   0 47706.0   908.0 
   1   1   1 23136.6   541.4 
  -1  -1  -1 23331.7   542.3 
   1   1   1 23025.6   540.2 
  -1  -1  -2 119912.   2080. 
   1   1   2 119507.   2030. 
   1   1   2 119810.   2033. 
  -1  -1  -3 44047.8  1012.2 
   1   1   3 41689.2   915.4 
   1   1   3 40631.7   789.4 
  -1  -1  -3 43346.6   868.7 
   1   1   4 89497.2  1863.0 
   1   1   4 83768.1  1611.2 
   1   1   4 81648.3  1603.1 
   1   1   4 86508.6  1492.5 
  -1  -1  -4 86582.7  1679.7 
   1   1   4 85670.1  1842.9 
  -1  -1  -4 88346.7  1777.9 
  -1  -1  -4 81112.8  1585.7 
   1   1   5 2674.28  194.61 
  -1  -1  -5 2170.68  203.20 
  -1  -1  -5 2631.00  255.32 
   1   1   5 2351.03  254.97 
   1   1   5 1946.88  220.70 
  -1  -1  -5 2249.48  210.78 
  -1  -1  -5 1950.74  180.22 
  -1  -1  -5 2178.47  209.60 
  -1  -1  -5 2645.80  201.51 
   1   1   5 2109.73  229.61 
   1   1   5 2494.33  188.12 
   1   1   5 2447.31  151.21 
   1   1   5 2383.44  255.19 
  -1  -1  -5 2125.85  163.21 
  -1  -1  -6  -61.57   86.47 
   1   1   6  185.24  112.20 
   1   1   6   55.26   82.89 
   1   1   6   18.49   48.54 
  -1  -1  -6  130.57   77.75 
  -1  -1  -6  -12.47   84.94 
  -1  -1  -6   43.20   53.86 
  -1  -1  -6   11.84   60.22 
   1   1   6  108.50   47.47 
   1   1   6  133.34  121.96 
  -1  -1  -6   91.43   74.61 
   1   1   6   12.64   59.00 
   1   1   6  -25.66   88.52 
   1   1   6   42.10   62.96 
   1   1   6   74.69   61.22 
  -1  -1  -7 3491.79  316.23 
   1   1   7 3472.90  327.63 
   1   1   7 3564.59  216.39 
  -1  -1  -7 3441.30  310.15 
   1   1   7 4024.92  375.63 
   1   1   7 3174.93  257.16 
   1   1   7 3148.70  308.66 
  -1  -1  -7 3347.99  272.46 
  -1  -1  -7 3809.42  347.68 
  -1  -1  -7 2963.06  282.66 
   1   1   7 3732.31  247.42 
   1   1   7 3570.79  241.67 
   1   1   7 3602.44  349.54 
   1   1   7 3237.03  262.89 
   1   1   8  920.91  213.00 
   1   1   8  808.60  177.79 
   1   1   8  919.27  207.50 
  -1  -1  -8  904.04  157.20 
  -1  -1  -8  871.81  188.53 
  -1  -1  -8 1069.33  221.13 
   1   1   8  908.76  181.74 
  -1  -1  -8  750.80  173.80 
   1   1   8  866.18  149.37 
   1   1   8  968.70  132.03 
   1   1   8 1090.79  165.39 
   1   1   8 1163.08  141.85 
  -1  -1  -8  827.46  178.81 
  -1  -1  -9 28124.4  1138.4 
   1   1   9 29806.5   941.2 
  -1  -1  -9 29443.7   982.1 
  -1  -1  -9 25954.9  1066.0 
  -1  -1  -9 28829.9  1107.6 
   1   1   9 29319.8  1157.1 
   1   1   9 28549.0  1086.6 
   1   1   9 29659.0   940.3 
   1   1   9 28882.3  1160.3 
   1   1   9 25688.3  1039.4 
  -1  -1  -9 26682.5  1031.3 
  -1  -1 -10   94.44  124.15 
  -1  -1 -10   21.36   94.67 
   1   1  10   51.86   60.34 
   1   1  10  -96.12  115.33 
   1   1  10   76.03   65.65 
   1   1  10  -53.09   54.24 
   1   1  10    6.34  106.82 
   1   1  10   -6.94   55.36 
   1   1  10  -22.07   51.29 
  -1  -1 -10   77.86  117.69 
  -1  -1 -10   55.27  124.45 
   1   1  11 2867.35  202.04 
  -1  -1 -11 3217.92  401.76 
  -1  -1 -11 3446.61  416.46 
  -1  -1 -11 3469.92  419.35 
   1   1  11 2862.68  206.65 
   1   1  11 3003.94  214.07 
   1   1  11 3581.00  400.48 
   1   1  11 2884.32  353.14 
  -1  -1 -11 3550.51  396.34 
   1   1  11 2798.36  195.58 
   1   1  11 2872.44  179.54 
   1   1  11 2875.99  201.34 
  -1  -1 -12 33970.1  1412.7 
   1   1  12 30887.5   819.2 
  -1  -1 -12 32380.5  1383.1 
   1   1  12 33919.8  1324.2 
   1   1  12 32608.2  1307.4 
   1   1  12 30155.6   789.6 
  -1  -1 -12 32689.9  1303.8 
  -1  -1 -12 31452.6  1329.7 
   1   1  12 31039.5   797.6 
  -1  -1 -12 29302.5  1344.7 
   1   1  12 30292.6   815.1 
   1   1  12 32039.8   804.8 
   1   1  12 33138.0   759.9 
  -1  -1 -13  944.72  221.90 
  -1  -1 -13 1198.30  277.73 
  -1  -1 -13 1204.30  282.94 
   1   1  13 1059.95  144.29 
   1   1  13  914.11  131.98 
   1   1  13  968.70  104.30 
  -1  -1 -13  993.61  122.27 
   1   1  13 1182.24  142.88 
   1   1  13 1017.68  127.82 
   1   1  13 1084.35  117.73 
   1   1  13  997.12  136.59 
  -1  -1 -13  782.22  199.54 
  -1  -1 -13 1061.48  124.29 
   1   1  14 4194.29  206.48 
   1   1  14 4033.65  239.40 
  -1  -1 -14 3903.05  229.08 
   1   1  14 4176.76  245.15 
  -1  -1 -14 3850.23  225.99 
  -1  -1 -14 3901.30  442.67 
  -1  -1 -14 3696.85  457.93 
  -1  -1 -14 4267.36  474.04 
  -1  -1 -14 4316.34  493.75 
   1   1  14 4256.56  258.52 
  -1  -1 -15 6891.16  288.84 
   1   1  15 7313.05  312.88 
  -1  -1 -15 6798.27  287.52 
  -1  -1 -15 7267.70  616.86 
   1   1  15 7341.54  323.19 
   1   1  15 7213.21  312.17 
  -1  -1 -15 7130.66  611.11 
  -1  -1 -16 5216.04  221.40 
   1   1  16 5405.65  245.15 
   1   1  16 5533.86  247.44 
   1   1  16 5873.99  265.04 
  -1  -1 -16 5387.90  225.37 
  -1  -1 -17 1541.45  117.09 
  -1  -1 -17 1688.36  100.14 
   1   1  17 1691.40  128.48 
  -1  -1 -17 1629.72   99.61 
   1   1  18   32.70   34.48 
  -1  -1 -18  -13.06   27.46 
  -1  -2  18  946.86   79.29 
  -1  -2  18  860.25   77.19 
  -1  -2  18  894.66   72.14 
  -1  -2  17 12274.9   365.5 
  -1  -2  17 12821.6   360.4 
  -1  -2  17 12118.2   367.0 
  -1  -2  16 3369.29  186.88 
  -1  -2  16 3035.95  184.77 
   1   2 -16 3784.53  442.84 
  -1  -2  16 3188.76  190.83 
   1   2 -16 3713.36  437.12 
   1   2 -15 6123.30  594.70 
   1   2 -15 5558.31  567.70 
   1   2 -15 5523.07  561.03 
  -1  -2  15 6512.61  291.97 
  -1  -2  15 6521.66  284.87 
  -1  -2  15 6806.14  299.12 
   1   2 -14 3253.42  434.71 
  -1  -2  14 3730.36  216.50 
  -1  -2  14 4283.23  239.01 
   1   2 -14 4218.73  440.72 
  -1  -2  14 4004.76  232.28 
   1   2 -14 3762.34  419.35 
  -1  -2  13 1750.09  147.72 
  -1  -2  13 1959.32  292.88 
   1   2 -13 2030.92  314.33 
  -1  -2  13 1908.39  159.93 
   1   2 -13 1746.17  318.05 
   1   2 -13 1812.74  293.54 
  -1  -2  12 4320.23  226.07 
  -1  -2  12 4344.50  240.06 
   1   2 -12 4602.53  449.73 
  -1  -2  12 4283.33  237.25 
   1   2 -12 5008.08  461.93 
   1   2 -12 4663.34  488.09 
  -1  -2  12 4445.75  237.88 
   1   2 -12 4681.11  484.81 
  -1  -2  12 4564.50  240.02 
  -1  -2  11 1726.05  136.06 
  -1  -2  11 1680.87  139.97 
   1   2 -11 1760.33  286.67 
  -1  -2  11 1928.12  153.66 
   1   2 -11 1765.28  265.87 
  -1  -2  11 1693.42  143.65 
  -1  -2  11 1580.50  138.46 
   1   2 -11 1955.13  305.48 
   1   2 -11 1578.64  252.35 
   1   2 -10 15419.9   800.2 
   1   2 -10 15120.9   736.2 
   1   2 -10 14273.4   712.4 
   1   2 -10 14663.4   781.2 
   1   2  -9  155.85  120.09 
  -1  -2   9  351.82  122.88 
   1   2  -9  281.92  101.67 
   1   2  -9  361.83  107.78 
   1   2  -8 7011.51  387.35 
  -1  -2   8 7422.95  447.80 
   1   2  -8 6630.49  386.58 
   1   2  -8 6546.85  431.37 
   1   2  -8 7426.63  430.14 
  -1  -2   8 6499.84  433.24 
   1   2  -8 7363.62  427.15 
   1   2  -7 51165.3  1301.1 
   1   2  -7 48210.5  1196.7 
   1   2  -7 50572.3  1237.3 
  -1  -2   7 50210.1  1303.5 
   1   2  -7 51784.6  1243.6 
   1   2  -7 50216.6  1190.2 
  -1  -2   7 50509.3  1289.1 
   1   2  -6 75301.7  1506.7 
   1   2  -6 73788.8  1600.4 
  -1  -2   6 75735.9  1636.1 
  -1  -2   6 74964.4  1626.0 
   1   2  -6 70833.1  1526.7 
   1   2  -5 19730.8   589.8 
   1   2  -5 20747.9   632.7 
  -1  -2   5 21087.0   650.2 
  -1  -2   5 19610.5   638.8 
   1   2  -5 20581.3   562.5 
   1   2  -4 6887.53  183.82 
  -1  -2   4 7112.00  321.41 
   1   2  -4 6910.91  298.62 
  -1  -2   4 6406.38  316.05 
   1   2  -4 7058.97  305.33 
   1   2  -4 6797.73  183.03 
   1   2  -3 17968.1   482.3 
   1   2  -3 19060.1   438.4 
   1   2  -3 18765.5   436.2 
  -1  -2   3 19882.3   536.9 
  -1  -2   2 327225.   5334. 
  -1  -2   2 336992.   5354. 
   1   2  -2 335804.   5302. 
   1   2  -2 333764.   5341. 
   1   2  -2 338722.   5304. 
   1   2  -2 343201.   5245. 
   1   2  -1 327505.   5240. 
  -1  -2   1 334935.   5241. 
   1   2  -1 335505.   5291. 
  -1  -2   1 329274.   5277. 
   1   2  -1 337610.   5295. 
   1   2   0 18755.3   520.7 
   1   2   0 19125.2   520.3 
   1   2   1 41915.1   934.1 
  -1  -2  -1 40329.1   893.3 
   1   2   1 39909.3   920.1 
   1   2   1 40501.6   929.3 
   1   2   1 41902.9   714.4 
   1   2   2 31601.5   807.6 
  -1  -2  -2 31325.2   806.7 
   1   2   2 31679.7   808.1 
  -1  -2  -3 94802.7  1778.0 
   1   2   3 94199.4  2072.4 
   1   2   3 92695.3  1505.3 
  -1  -2  -3 95065.9  1765.8 
  -1  -2  -3 94846.3  1875.9 
   1   2   3 90015.2  1766.3 
   1   2   3 96624.3  2077.4 
  -1  -2  -3 94714.7  1778.7 
   1   2   3 96692.9  2074.7 
   1   2   3 94267.4  1826.8 
  -1  -2  -3 94776.5  1811.0 
   1   2   3 96548.7  1833.0 
   1   2   3 94551.2  2074.9 
  -1  -2  -3 93040.9  1805.7 
   1   2   4 71799.1  1497.5 
   1   2   4 70084.9  1738.5 
   1   2   4 69270.3  1170.7 
  -1  -2  -4 64399.3  1456.8 
   1   2   4 70077.4  1648.8 
   1   2   4 75352.0  1762.7 
  -1  -2  -4 70468.9  1589.9 
   1   2   4 73842.9  1189.9 
   1   2   4 70333.0  1494.5 
  -1  -2  -4 71165.1  1491.8 
   1   2   4 68936.5  1728.4 
   1   2   4 67369.5  1635.7 
  -1  -2  -4 67719.1  1490.3 
  -1  -2  -4 71887.2  1437.0 
  -1  -2  -4 68933.2  1482.5 
   1   2   4 68348.3  1712.2 
  -1  -2  -5 4236.51  338.03 
  -1  -2  -5 4067.26  295.70 
   1   2   5 3957.93  151.60 
   1   2   5 4509.25  381.45 
   1   2   5 3963.13  312.85 
   1   2   5 3507.61  298.36 
   1   2   5 4470.22  382.28 
   1   2   5 3669.36  350.76 
  -1  -2  -5 4324.97  260.07 
  -1  -2  -5 4219.90  287.37 
   1   2   5 4120.64  276.93 
  -1  -2  -5 3993.53  292.96 
  -1  -2  -5 4018.79  291.42 
   1   2   5 4334.38  285.93 
   1   2   5 3949.42  361.92 
   1   2   6 3421.02  265.81 
  -1  -2  -6 3524.74  281.21 
  -1  -2  -6 3232.71  287.97 
  -1  -2  -6 3451.71  324.82 
   1   2   6 3413.92  262.57 
   1   2   6 3422.10  300.40 
   1   2   6 3784.85  373.59 
  -1  -2  -6 3146.10  281.40 
  -1  -2  -6 3131.92  277.14 
   1   2   6 3654.85  359.36 
   1   2   6 3436.83  302.77 
   1   2   6 3368.64  342.13 
   1   2   6 3515.04  349.65 
  -1  -2  -6 3276.61  236.18 
   1   2   7  195.00  144.94 
  -1  -2  -7  342.67  112.23 
  -1  -2  -7   57.75   76.14 
  -1  -2  -7   29.48  111.67 
   1   2   7   85.65   65.51 
  -1  -2  -7  276.74  128.83 
   1   2   7  -13.19  134.35 
   1   2   7  276.04  138.64 
   1   2   7  128.28   87.59 
  -1  -2  -7  139.82  111.70 
   1   2   7  178.27   92.59 
   1   2   7    6.35   66.08 
   1   2   7   73.87   96.04 
   1   2   8 30138.8   990.1 
  -1  -2  -8 30405.5  1098.3 
  -1  -2  -8 30061.0  1154.5 
   1   2   8 29867.5  1181.8 
   1   2   8 29843.9   914.9 
  -1  -2  -8 31238.1  1020.7 
   1   2   8 29208.6  1129.4 
   1   2   8 28974.3   974.8 
   1   2   8 28743.0  1126.4 
  -1  -2  -8 29850.8  1086.9 
   1   2   8 28862.5  1174.9 
   1   2   8 28564.9   898.3 
  -1  -2  -8 30198.1  1072.2 
  -1  -2  -9 10577.0   636.9 
  -1  -2  -9 10026.8   648.1 
   1   2   9 10335.5   701.9 
   1   2   9 10628.0   678.9 
   1   2   9 10892.4   568.1 
  -1  -2  -9 10523.2   659.4 
  -1  -2  -9 9413.08  662.56 
   1   2   9 11521.1   584.4 
   1   2   9 10372.6   700.1 
   1   2   9 10072.7   659.9 
  -1  -2  -9 10673.7   591.7 
   1   2  10 17916.6   522.8 
  -1  -2 -10 19012.5   996.9 
   1   2  10 19389.8   568.2 
  -1  -2 -10 19066.4   926.7 
   1   2  10 18944.5   950.5 
   1   2  10 18602.7   558.9 
  -1  -2 -10 19884.8   975.5 
   1   2  10 17366.8   977.2 
  -1  -2 -10 17616.5   930.4 
   1   2  10 18878.9  1004.9 
   1   2  10 18545.3   559.7 
   1   2  10 18807.1   949.1 
  -1  -2 -10 19897.2   857.6 
   1   2  10 18570.4   559.2 
  -1  -2 -11 7601.58  600.16 
  -1  -2 -11 7568.02  594.39 
   1   2  11 7115.35  586.84 
   1   2  11 7659.89  347.54 
   1   2  11 7290.01  322.68 
  -1  -2 -11 7846.36  642.26 
   1   2  11 7382.64  597.95 
   1   2  11 7575.01  343.08 
   1   2  11 7583.61  345.67 
  -1  -2 -11 7384.06  617.98 
  -1  -2 -11 8010.70  669.91 
   1   2  11 7726.87  346.48 
  -1  -2 -12  395.69  167.80 
   1   2  12 1258.36  157.47 
   1   2  12  973.60  245.77 
  -1  -2 -12  960.46  124.51 
  -1  -2 -12  688.65  206.18 
   1   2  12 1037.47  139.75 
  -1  -2 -12  809.68  219.23 
  -1  -2 -12  856.23  220.71 
  -1  -2 -12  844.94  229.30 
   1   2  12  888.10  122.15 
   1   2  12 1105.56  137.87 
   1   2  12 1135.34  258.99 
   1   2  12 1098.82  135.60 
  -1  -2 -12 1154.49  138.01 
  -1  -2 -13 42034.5  1651.7 
   1   2  13 43721.4  1041.7 
  -1  -2 -13 43397.6   987.2 
   1   2  13 43177.9   999.8 
  -1  -2 -13 38685.7  1520.3 
  -1  -2 -13 42815.7  1599.6 
   1   2  13 44424.3  1018.3 
   1   2  13 44392.7  1018.2 
  -1  -2 -13 43128.4  1672.7 
  -1  -2 -13 42867.2   985.9 
   1   2  13 43855.5  1042.2 
   1   2  14 1103.24  103.21 
   1   2  14 1006.24  126.86 
  -1  -2 -14 1072.55  237.92 
   1   2  14  981.62  136.52 
  -1  -2 -14  801.12  205.35 
   1   2  14 1092.58  143.12 
  -1  -2 -14 1183.53  281.89 
  -1  -2 -14  942.43  119.04 
  -1  -2 -14  948.52  218.18 
  -1  -2 -14 1067.74  124.61 
   1   2  14 1354.45  148.26 
   1   2  14  940.34  126.54 
   1   2  15 7150.08  308.55 
   1   2  15 7476.85  316.00 
   1   2  15 7575.61  319.30 
  -1  -2 -15 7227.05  298.79 
  -1  -2 -15 7436.87  611.82 
  -1  -2 -15 8330.19  644.77 
  -1  -2 -15 7070.35  293.71 
   1   2  16 2004.04  146.27 
   1   2  16 1932.42  143.16 
   1   2  16 1829.04  137.72 
  -1  -2 -16 1642.61  124.95 
  -1  -2 -16 1913.78  131.28 
  -1  -2 -17 1469.96   93.39 
  -1  -2 -17 1412.74  106.46 
   1   2  17 1676.11  118.00 
  -1  -2 -17 1447.77   92.57 
   1   2  18  979.75   69.66 
  -1  -2 -18  948.48   68.38 
  -1  -3  18  761.57   74.19 
  -1  -3  18  752.31   65.29 
  -1  -3  17 9415.43  296.07 
  -1  -3  17 9497.67  292.84 
  -1  -3  17 9091.26  308.70 
  -1  -3  16  448.75   73.95 
  -1  -3  16  524.60   75.26 
  -1  -3  16  615.53   89.22 
   1   3 -15 14015.9   922.3 
   1   3 -15 14696.1   933.4 
  -1  -3  15 15807.2   490.2 
  -1  -3  15 15664.8   470.8 
  -1  -3  15 15904.5   469.0 
  -1  -3  14 1029.95  120.88 
   1   3 -14  861.36  222.38 
  -1  -3  14  858.88  110.21 
   1   3 -14  718.50  210.07 
   1   3 -14  812.45  219.04 
  -1  -3  14 1008.88  125.98 
   1   3 -13 7100.09  632.88 
  -1  -3  13 7925.35  338.92 
  -1  -3  13 8214.98  330.39 
  -1  -3  13 7907.20  324.96 
  -1  -3  12  -30.47   58.18 
  -1  -3  12   59.60   48.72 
  -1  -3  11 16461.2   484.1 
  -1  -3  11 17637.0   494.0 
  -1  -3  11 16749.2   487.9 
  -1  -3  11 17259.7   487.3 
   1   3 -11 16840.6   808.5 
  -1  -3  11 17060.4   456.9 
  -1  -3  11 17319.7   510.1 
  -1  -3  11 16514.4   463.8 
   1   3 -11 16102.3   879.0 
   1   3 -11 18304.2   839.3 
   1   3 -10 1024.44  215.11 
   1   3 -10 1017.13  176.54 
  -1  -3  10 1052.63  106.00 
  -1  -3  10 1090.31  109.95 
   1   3 -10 1301.43  206.63 
  -1  -3  10 1187.84  112.06 
   1   3 -10 1454.57  249.58 
  -1  -3  10 1111.97  108.50 
  -1  -3   9   70.99   92.26 
   1   3  -9   -5.18   62.96 
   1   3  -9    1.46   56.82 
   1   3  -9  -53.25  109.27 
   1   3  -9   66.74  100.40 
   1   3  -9   19.86   63.70 
  -1  -3   8 2574.14  277.11 
   1   3  -8 3254.12  266.52 
  -1  -3   8 2692.11  289.78 
   1   3  -8 2462.60  269.68 
   1   3  -8 3158.86  272.18 
   1   3  -8 3220.27  274.87 
   1   3  -7 44271.1  1135.7 
   1   3  -7 46120.8  1237.0 
   1   3  -7 47023.7  1136.9 
  -1  -3   7 47446.6  1293.4 
  -1  -3   7 47143.1  1257.8 
  -1  -3   6 82577.9  1795.1 
   1   3  -6 76030.7  1619.2 
   1   3  -6 80652.0  1711.6 
  -1  -3   6 78956.3  1726.5 
   1   3  -6 80076.1  1599.6 
  -1  -3   5 65662.7  1441.9 
   1   3  -5 68445.2  1425.7 
   1   3  -5 65197.5  1127.9 
   1   3  -5 64726.4  1379.6 
  -1  -3   5 68346.9  1502.1 
   1   3  -5 66750.0  1130.9 
  -1  -3   4 2225.74  199.03 
  -1  -3   4 2418.51  194.85 
   1   3  -4 2347.79  146.14 
   1   3  -4 2663.85  186.67 
   1   3  -4 2394.23  144.19 
   1   3  -4 2292.89  168.96 
   1   3  -3 71411.1  1436.0 
   1   3  -3 72955.0  1376.6 
   1   3  -3 72293.7  1376.2 
  -1  -3   3 70252.1  1448.1 
  -1  -3   3 71807.8  1442.5 
   1   3  -3 67843.9  1305.3 
   1   3  -2 208245.   3482. 
  -1  -3   2 204055.   3488. 
   1   3  -2 209321.   3486. 
   1   3  -2 211978.   3510. 
  -1  -3   2 209610.   3489. 
   1   3  -2 201529.   3440. 
  -1  -3   2 204688.   3451. 
   1   3  -1  127.94   66.32 
   1   3  -1  147.05   54.06 
   1   3  -1  187.79   78.01 
  -1  -3   1  205.89   51.81 
  -1  -3   1  101.64   60.86 
  -1  -3   1   95.90   66.29 
   1   3  -1   99.04   53.78 
   1   3  -1  176.67   79.41 
  -1  -3   0 165513.   2923. 
   1   3   0 171820.   3056. 
   1   3   0 176362.   3066. 
   1   3   0 178130.   3083. 
   1   3   0 177596.   3083. 
   1   3   0 173643.   3061. 
  -1  -3   0 175962.   3015. 
   1   3   1 4992.67  306.51 
   1   3   1 5136.89  336.28 
  -1  -3  -1 4813.54  257.40 
  -1  -3  -1 4786.75  270.63 
   1   3   1 4740.77  326.66 
   1   3   1 4669.28  304.30 
   1   3   1 5025.63  334.28 
   1   3   1 5318.99  313.56 
  -1  -3  -1 4934.27  265.35 
  -1  -3  -1 4804.11  274.55 
   1   3   1 5537.57  168.58 
   1   3   1 4927.82  336.10 
   1   3   2 112705.   2494. 
  -1  -3  -2 122208.   2280. 
   1   3   2 125974.   2347. 
  -1  -3  -2 123660.   2287. 
   1   3   2 124431.   2493. 
   1   3   2 126955.   2347. 
   1   3   2 109334.   2493. 
   1   3   2 121935.   2477. 
  -1  -3  -2 123854.   2258. 
  -1  -3  -2 124407.   2178. 
  -1  -3  -2 122933.   2251. 
   1   3   2 112270.   2495. 
   1   3   2 117521.   2528. 
  -1  -3  -2 118605.   2162. 
  -1  -3  -3 24032.5   691.1 
   1   3   3 23650.8   894.2 
   1   3   3 24452.8   774.6 
  -1  -3  -3 23651.9   726.8 
   1   3   3 24280.5   947.2 
   1   3   3 24117.4   899.5 
   1   3   3 23596.8   926.1 
  -1  -3  -3 23474.8   684.8 
   1   3   3 24056.3   771.4 
  -1  -3  -3 24435.2   744.2 
  -1  -3  -3 23937.3   710.1 
   1   3   3 23520.9   923.7 
   1   3   3 25069.3   959.3 
  -1  -3  -3 24349.7   763.8 
  -1  -3  -4 8720.69  401.70 
   1   3   4 8553.83  556.52 
   1   3   4 6303.08  385.81 
   1   3   4 6487.58  394.43 
   1   3   4 8584.72  540.35 
   1   3   4 8462.41  530.76 
   1   3   4 9403.11  590.55 
  -1  -3  -4 8598.04  408.26 
  -1  -3  -4 8654.52  433.02 
  -1  -3  -4 7751.98  441.52 
  -1  -3  -4 8961.76  436.96 
   1   3   4 9067.85  576.04 
  -1  -3  -4 8714.64  412.58 
   1   3   4 8146.50  550.66 
   1   3   5 13933.8   592.7 
   1   3   5 13950.2   693.3 
  -1  -3  -5 13769.2   539.9 
   1   3   5 13379.5   725.8 
   1   3   5 13769.6   594.2 
   1   3   5 13992.8   746.7 
   1   3   5 13786.3   734.8 
  -1  -3  -5 13199.1   567.7 
  -1  -3  -5 14438.3   592.1 
   1   3   5 12864.2   723.0 
  -1  -3  -5 13651.1   588.9 
   1   3   5 12137.3   655.3 
  -1  -3  -5 13591.6   594.4 
  -1  -3  -5 14283.9   651.9 
  -1  -3  -6 11189.5   560.2 
   1   3   6 11201.1   683.1 
   1   3   6 12135.1   570.3 
  -1  -3  -6 11889.0   571.0 
   1   3   6 11420.3   553.2 
   1   3   6 10946.3   618.2 
   1   3   6 10543.8   605.5 
   1   3   6 11888.9   701.3 
   1   3   6 11184.5   689.9 
  -1  -3  -6 11567.0   503.6 
   1   3   6 10486.1   674.2 
  -1  -3  -6 10983.3   557.0 
  -1  -3  -6 10876.0   611.7 
  -1  -3  -6 11273.3   573.7 
  -1  -3  -7 46909.1  1343.8 
  -1  -3  -7 47549.3  1498.5 
   1   3   7 47629.5  1566.4 
  -1  -3  -7 49021.3  1407.4 
  -1  -3  -7 46655.5  1379.8 
   1   3   7 49504.2  1602.4 
   1   3   7 46562.7  1567.8 
  -1  -3  -7 46350.7  1390.4 
   1   3   7 46213.6  1547.6 
   1   3   7 47374.1  1309.6 
   1   3   7 45675.2  1402.4 
   1   3   7 48799.3  1323.9 
  -1  -3  -7 48892.2  1229.1 
   1   3   7 45876.8  1399.8 
   1   3   8 6267.33  562.23 
  -1  -3  -8 5633.16  428.55 
   1   3   8 6280.72  424.41 
  -1  -3  -8 6006.19  473.16 
  -1  -3  -8 6071.46  478.91 
   1   3   8 5197.26  496.43 
  -1  -3  -8 5979.22  468.65 
   1   3   8 5749.00  443.07 
   1   3   8 5755.61  513.13 
   1   3   8 5254.80  425.21 
   1   3   8 6425.79  563.01 
   1   3   8 6004.08  414.13 
  -1  -3  -8 5750.24  501.60 
   1   3   9 1878.67  326.15 
   1   3   9 1811.06  156.63 
   1   3   9 1953.99  270.60 
  -1  -3  -9 1554.11  241.18 
  -1  -3  -9 1885.20  291.99 
  -1  -3  -9 1771.96  249.36 
   1   3   9 2264.24  351.44 
   1   3   9 1703.71  162.39 
   1   3   9 1895.87  318.80 
  -1  -3  -9 1839.02  141.51 
  -1  -3  -9 1982.91  298.36 
   1   3   9 1779.89  156.61 
   1   3   9 1961.14  340.52 
  -1  -3  -9 2000.25  323.16 
   1   3   9 1777.37  137.32 
   1   3   9 1726.97  160.33 
  -1  -3  -9 1767.72  295.78 
  -1  -3  -9 1868.75  142.26 
   1   3   9 2061.33  269.97 
   1   3  10 5320.05  280.02 
   1   3  10 5018.46  256.75 
   1   3  10 5152.93  523.17 
  -1  -3 -10 5723.23  259.01 
  -1  -3 -10 5507.40  516.81 
   1   3  10 5413.47  260.48 
   1   3  10 5183.25  277.68 
  -1  -3 -10 5595.63  269.00 
   1   3  10 5563.84  294.62 
   1   3  10 5303.31  532.05 
  -1  -3 -10 5381.85  265.97 
   1   3  10 5552.12  559.57 
  -1  -3 -10 5621.17  464.96 
  -1  -3 -10 4897.08  514.23 
  -1  -3 -10 5133.81  496.59 
   1   3  10 5279.36  286.94 
  -1  -3 -10 5225.69  465.91 
   1   3  10 5012.36  528.78 
  -1  -3 -10 5165.45  248.29 
   1   3  10 5847.88  448.08 
   1   3  10 5691.21  445.04 
  -1  -3 -10 6002.78  540.53 
   1   3  11 26676.9  1224.0 
  -1  -3 -11 26582.8  1215.2 
   1   3  11 27971.3  1246.3 
   1   3  11 26111.0   684.7 
  -1  -3 -11 26576.4   704.7 
  -1  -3 -11 27303.8   672.0 
  -1  -3 -11 28073.1   678.7 
  -1  -3 -11 26808.5   708.8 
   1   3  11 26428.6   733.9 
  -1  -3 -11 26639.0  1269.6 
   1   3  11 26327.8   733.9 
   1   3  11 26816.5   673.6 
  -1  -3 -11 28924.5  1237.6 
   1   3  11 25659.5   727.3 
   1   3  11 25414.8   724.2 
  -1  -3 -11 27667.5  1164.0 
  -1  -3 -11 26684.9  1224.1 
   1   3  12 45107.9  1647.1 
   1   3  12 43178.3  1025.6 
  -1  -3 -12 44509.8  1674.4 
   1   3  12 41440.7   973.8 
   1   3  12 46783.7   955.5 
   1   3  12 42764.3  1607.5 
  -1  -3 -12 42981.1   995.8 
  -1  -3 -12 42993.5  1651.7 
   1   3  12 43023.7  1032.1 
   1   3  12 43263.0  1027.4 
  -1  -3 -12 42673.7  1696.8 
   1   3  12 42704.0  1029.2 
  -1  -3 -12 43692.7   998.4 
  -1  -3 -12 44231.7  1564.6 
  -1  -3 -12 44485.2  1626.1 
   1   3  13 2065.04  186.07 
  -1  -3 -13 1771.47  166.20 
  -1  -3 -13 2517.51  357.68 
   1   3  13 1730.28  168.96 
   1   3  13 1771.46  311.91 
   1   3  13 1726.18  173.20 
   1   3  13 1617.07  296.19 
   1   3  13 1931.11  170.53 
  -1  -3 -13 1937.73  345.60 
   1   3  13 1740.38  171.97 
  -1  -3 -13 1655.53  303.15 
  -1  -3 -13 1723.07  164.45 
  -1  -3 -13 1804.50  336.51 
   1   3  14 1321.80  143.37 
  -1  -3 -14 1609.83  293.99 
  -1  -3 -14 1214.84  133.85 
   1   3  14  847.02  123.45 
  -1  -3 -14 1165.89  258.85 
  -1  -3 -14 1034.90  120.12 
   1   3  14 1248.88  141.12 
   1   3  14 1271.91  107.58 
  -1  -3 -14 1463.32  295.52 
   1   3  14 1002.45  120.51 
   1   3  14 1003.68  138.08 
   1   3  15 14154.0   436.2 
   1   3  15 14429.5   452.8 
  -1  -3 -15 13842.0   429.4 
  -1  -3 -15 14235.3   434.6 
   1   3  15 14360.1   452.8 
  -1  -3 -16 3344.20  168.27 
  -1  -3 -16 3422.03  172.22 
   1   3  16 3601.37  187.83 
   1   3  16 3717.87  184.37 
  -1  -3 -16 3394.10  181.76 
   1   3  16 3758.32  191.88 
   1   3  17 12779.8   330.1 
  -1  -3 -17 11085.8   291.2 
  -1  -3 -17 12230.5   325.3 
  -1  -3 -17 11438.8   294.1 
   1   3  17 13135.4   326.7 
   1   3  17 12496.9   327.9 
  -1  -4  18  930.77   66.17 
  -1  -4  17  211.85   61.75 
  -1  -4  17  215.69   49.89 
  -1  -4  16  583.12   81.40 
  -1  -4  16  435.00   83.83 
  -1  -4  15 9644.20  350.40 
  -1  -4  15 9608.81  364.39 
   1   4 -15 9249.91  745.17 
   1   4 -15 8430.65  711.31 
   1   4 -14  929.84  248.89 
  -1  -4  14 1051.91  125.60 
  -1  -4  14  872.31  109.83 
   1   4 -14  763.49  210.62 
   1   4 -14  674.60  205.39 
  -1  -4  13 3726.01  217.18 
   1   4 -13 4203.19  482.80 
  -1  -4  13 3165.79  213.72 
  -1  -4  12 5907.28  273.29 
   1   4 -12 5452.41  530.52 
  -1  -4  12 5550.78  245.92 
  -1  -4  12 5230.59  270.14 
  -1  -4  11  369.91   68.27 
  -1  -4  11  596.30   93.33 
   1   4 -11  504.54  171.92 
  -1  -4  11  497.08   94.93 
  -1  -4  11  614.33   91.01 
  -1  -4  11  422.64   85.60 
  -1  -4  11  417.66   88.05 
  -1  -4  10 7134.88  266.27 
  -1  -4  10 6857.05  283.02 
  -1  -4  10 7357.37  290.41 
  -1  -4  10 7359.23  297.99 
  -1  -4  10 6260.21  495.25 
   1   4 -10 6660.94  523.64 
  -1  -4  10 7158.52  287.80 
   1   4  -9 6412.20  467.92 
  -1  -4   9 6201.07  460.41 
   1   4  -9 5888.78  451.45 
   1   4  -8 5491.18  349.26 
  -1  -4   8 5264.90  399.34 
   1   4  -8 4945.97  375.35 
   1   4  -8 5146.05  393.44 
  -1  -4   7 10384.4   566.5 
   1   4  -7 10692.2   462.4 
   1   4  -7 9307.08  449.91 
   1   4  -7 9896.09  498.63 
   1   4  -7 9791.30  507.15 
  -1  -4   7 9540.39  515.50 
   1   4  -6 8107.36  419.23 
  -1  -4   6 6949.89  432.58 
   1   4  -6 6329.63  359.42 
   1   4  -6 6862.13  366.27 
  -1  -4   6 7250.17  408.83 
  -1  -4   5 13693.7   582.8 
   1   4  -5 13675.5   418.9 
   1   4  -5 13891.7   525.3 
  -1  -4   5 13273.9   538.8 
   1   4  -5 13423.3   485.9 
   1   4  -5 13566.6   416.9 
   1   4  -5 13303.8   509.0 
   1   4  -5 13195.8   550.6 
   1   4  -4 32392.9   767.1 
   1   4  -4 34411.2   828.7 
   1   4  -4 31317.6   794.0 
  -1  -4   4 33765.0   939.2 
  -1  -4   4 34356.2   908.7 
   1   4  -4 32559.5   891.0 
   1   4  -4 30993.8   791.1 
   1   4  -4 32773.7   816.5 
   1   4  -4 36624.8   851.1 
   1   4  -4 35050.3   951.0 
   1   4  -3 43459.5  1108.9 
   1   4  -3 44829.8  1064.0 
  -1  -4   3 45646.5  1090.7 
   1   4  -3 46741.8   992.6 
  -1  -4   3 46841.3  1062.0 
  -1  -4   3 46362.8  1097.4 
   1   4  -3 45703.6  1071.9 
   1   4  -3 45193.4  1064.4 
   1   4  -2 32761.5   885.3 
   1   4  -2 31134.6   799.4 
  -1  -4   2 31738.8   769.2 
   1   4  -2 32791.9   887.4 
   1   4  -2 32838.7   889.7 
  -1  -4   2 33650.3   861.2 
  -1  -4   2 30661.0   830.0 
   1   4  -2 33301.8   888.5 
   1   4  -2 32670.8   884.5 
   1   4  -1 89759.3  1840.9 
  -1  -4   1 85904.9  1751.4 
  -1  -4   1 85330.2  1770.4 
   1   4  -1 92327.2  1860.1 
   1   4  -1 90729.8  1844.2 
   1   4  -1 89093.8  1877.1 
  -1  -4   1 83801.2  1785.0 
  -1  -4   1 89433.8  1679.2 
   1   4  -1 98795.3  1868.7 
  -1  -4   1 85923.8  1681.8 
   1   4  -1 92887.6  1859.7 
   1   4   0 58369.9  1419.1 
   1   4   0 61199.7  1409.2 
  -1  -4   0 58404.1  1241.7 
   1   4   0 58764.9  1427.4 
   1   4   0 58242.6  1458.4 
   1   4   0 58711.9  1459.9 
  -1  -4   0 59733.7  1265.1 
   1   4   0 58197.5  1420.3 
  -1  -4   0 58626.8  1335.8 
  -1  -4   0 55504.6  1314.8 
   1   4   0 63156.4  1418.8 
   1   4   1  506.93  123.87 
   1   4   1  445.34  137.81 
   1   4   1  544.97  160.55 
  -1  -4  -1  525.86  110.68 
   1   4   1  764.41  180.17 
   1   4   1  622.15  172.77 
   1   4   1  598.93  144.82 
  -1  -4  -1  698.07  117.54 
  -1  -4  -1  757.28   94.72 
  -1  -4  -1  637.09  115.68 
  -1  -4  -1  622.47  112.51 
  -1  -4  -1  622.55   91.36 
   1   4   1  537.53  158.41 
  -1  -4  -2 4722.30  305.80 
   1   4   2 3961.18  383.00 
  -1  -4  -2 4013.09  290.84 
   1   4   2 4068.17  372.79 
  -1  -4  -2 3737.41  284.89 
   1   4   2 4511.65  335.50 
   1   4   2 3883.06  365.33 
   1   4   2 3851.85  385.77 
   1   4   2 4092.09  394.15 
   1   4   2 4262.74  328.68 
  -1  -4  -2 4254.09  253.11 
   1   4   2 3978.39  411.82 
  -1  -4  -2 4317.61  291.07 
  -1  -4  -2 4128.31  245.49 
   1   4   3 10015.6   658.5 
   1   4   3 11233.3   682.9 
   1   4   3 11629.2   699.2 
  -1  -4  -3 10806.6   457.8 
   1   4   3 11239.8   552.3 
   1   4   3 11198.7   689.8 
   1   4   3 11435.2   554.6 
  -1  -4  -3 11336.5   519.7 
  -1  -4  -3 11006.7   460.3 
  -1  -4  -3 10309.6   491.7 
  -1  -4  -3 11235.5   520.4 
   1   4   3 10402.8   645.5 
  -1  -4  -3 11061.8   499.0 
   1   4   3 10661.9   643.4 
   1   4   4 38203.2  1149.3 
  -1  -4  -4 38250.2  1042.9 
   1   4   4 38204.1  1394.0 
   1   4   4 37666.8  1387.0 
   1   4   4 36939.3  1135.4 
   1   4   4 36688.0  1348.4 
  -1  -4  -4 38563.9   887.1 
   1   4   4 35089.3  1302.5 
  -1  -4  -4 37672.0  1037.5 
  -1  -4  -4 37434.6  1121.8 
  -1  -4  -4 39581.0  1114.8 
   1   4   4 36967.8  1328.7 
   1   4   4 36198.7  1343.3 
  -1  -4  -4 39358.9  1118.1 
  -1  -4  -4 38203.8  1059.8 
  -1  -4  -5 20192.1   784.6 
   1   4   5 19703.9   967.8 
   1   4   5 17772.5   902.8 
   1   4   5 20066.7   809.4 
  -1  -4  -5 19021.5   717.4 
  -1  -4  -5 19727.7   817.4 
   1   4   5 19176.3   923.8 
  -1  -4  -5 19122.8   776.8 
  -1  -4  -5 19241.9   736.8 
   1   4   5 19788.3   798.8 
   1   4   5 19172.8   979.0 
  -1  -4  -5 19766.4   745.1 
  -1  -4  -5 20328.5   638.1 
   1   4   5 17780.1   927.3 
   1   4   5 18356.4   955.7 
   1   4   6  253.16  109.37 
  -1  -4  -6  218.62  109.29 
  -1  -4  -6  163.18   81.61 
  -1  -4  -6  160.52   84.49 
   1   4   6  314.97  201.57 
   1   4   6  181.40  163.65 
   1   4   6  417.26  140.81 
   1   4   6   95.89  173.89 
   1   4   6  375.28  223.55 
   1   4   6  262.00  146.45 
  -1  -4  -6  293.39  109.81 
  -1  -4  -6  292.20  127.41 
  -1  -4  -6  200.79   79.22 
   1   4   6    4.62  192.52 
  -1  -4  -6  508.38  161.72 
  -1  -4  -7 18637.7   855.3 
   1   4   7 18798.1  1002.2 
   1   4   7 18815.8  1009.0 
  -1  -4  -7 19712.5   745.9 
   1   4   7 18763.3   906.0 
  -1  -4  -7 19175.0   839.1 
   1   4   7 18564.8   994.8 
  -1  -4  -7 21119.7   779.4 
  -1  -4  -7 19963.2   855.3 
   1   4   7 18508.8   818.1 
   1   4   7 18982.5   828.7 
   1   4   7 19934.6  1027.5 
   1   4   7 18957.6   913.8 
  -1  -4  -7 18326.4   822.0 
  -1  -4  -7 18558.1   903.8 
  -1  -4  -8 67119.7  1873.1 
   1   4   8 66081.6  1905.2 
   1   4   8 67829.1  1808.8 
   1   4   8 66838.8  1909.9 
   1   4   8 67529.7  2129.0 
  -1  -4  -8 67969.6  1299.8 
   1   4   8 66754.3  2102.8 
  -1  -4  -8 67701.6  1309.7 
  -1  -4  -8 66881.9  1295.6 
  -1  -4  -8 67958.2  1883.8 
   1   4   8 65856.6  1336.5 
   1   4   8 66448.9  1338.8 
   1   4   8 64685.0  2076.5 
  -1  -4  -8 68864.3  1925.8 
  -1  -4  -8 66800.0  1841.4 
   1   4   8 67900.3  1378.2 
  -1  -4  -8 72386.9  1753.8 
  -1  -4  -8 68565.1  2022.0 
   1   4   8 65990.3  1788.7 
  -1  -4  -8 69691.6  1315.6 
   1   4   8 70649.1  2156.3 
   1   4   8 67624.4  1376.3 
   1   4   9 22655.6   660.2 
   1   4   9 25514.2   985.2 
   1   4   9 22822.4   640.1 
  -1  -4  -9 23594.0  1007.7 
   1   4   9 25704.0   988.6 
  -1  -4  -9 24734.5  1082.2 
   1   4   9 21469.4   575.0 
   1   4   9 22255.3   655.4 
   1   4   9 23563.0  1014.6 
   1   4   9 23192.5  1153.2 
  -1  -4  -9 22810.6   613.3 
   1   4   9 23368.2  1156.8 
   1   4   9 25668.9  1229.2 
   1   4   9 22474.2   636.4 
   1   4   9 23762.5  1024.1 
  -1  -4  -9 23635.8  1140.4 
  -1  -4  -9 23233.1  1053.2 
  -1  -4  -9 23117.5   614.1 
  -1  -4  -9 21647.0  1035.2 
   1   4   9 22842.2  1185.1 
  -1  -4  -9 26065.2   987.7 
   1   4   9 22999.3   637.2 
  -1  -4  -9 23614.4   607.8 
  -1  -4  -9 22731.4   600.1 
  -1  -4 -10 11381.6   412.6 
   1   4  10 11351.5   676.8 
  -1  -4 -10 12257.1   691.7 
  -1  -4 -10 12193.6   722.5 
  -1  -4 -10 10925.7   403.6 
   1   4  10 11636.0   415.7 
   1   4  10 11123.8   798.3 
   1   4  10 11003.8   819.3 
   1   4  10 10779.9   807.2 
   1   4  10 11007.2   441.7 
   1   4  10 11136.1   444.1 
  -1  -4 -10 11096.5   748.1 
  -1  -4 -10 11452.1   398.4 
  -1  -4 -10 11375.9   397.2 
   1   4  10 11741.6   826.3 
  -1  -4 -10 10889.8   730.4 
   1   4  10 11380.4   432.5 
  -1  -4 -10 10422.1   773.7 
   1   4  10 10927.0   381.0 
  -1  -4 -10 10859.7   732.5 
   1   4  10 11686.5   683.1 
   1   4  10 11500.5   435.9 
   1   4  11  673.48  241.74 
   1   4  11 1207.28  156.07 
   1   4  11  677.59  218.95 
   1   4  11  911.69  138.85 
   1   4  11 1234.64  278.76 
   1   4  11  979.56  136.83 
   1   4  11 1007.10  137.86 
  -1  -4 -11  966.08  130.63 
   1   4  11  561.27  198.44 
  -1  -4 -11 1040.94  121.18 
   1   4  11 1039.83  118.65 
  -1  -4 -11  946.06  128.09 
   1   4  11 1052.58  118.08 
  -1  -4 -11  874.72  203.62 
  -1  -4 -11  852.00  229.17 
  -1  -4 -11  987.37  120.06 
  -1  -4 -11  814.01  224.27 
  -1  -4 -11  974.06  283.69 
   1   4  12  729.22  124.38 
   1   4  12  671.63  113.45 
   1   4  12 1194.90  287.31 
  -1  -4 -12  846.15  123.25 
   1   4  12  866.28  232.37 
  -1  -4 -12  863.35  217.07 
  -1  -4 -12  901.39  109.03 
  -1  -4 -12  849.72  225.01 
   1   4  12  642.73  122.75 
   1   4  12  814.63  105.63 
  -1  -4 -12  643.59  113.68 
   1   4  12  839.22  131.21 
  -1  -4 -12  687.81  210.13 
   1   4  12  718.56  104.53 
  -1  -4 -12  850.94  109.98 
   1   4  13   -8.32   72.03 
  -1  -4 -13  113.94  159.42 
   1   4  13   74.21   81.78 
  -1  -4 -13 -101.57  177.80 
  -1  -4 -13    9.31   67.10 
   1   4  13   91.10  144.89 
  -1  -4 -13  -30.50  112.76 
  -1  -4 -13  -28.15   65.83 
   1   4  13  -68.29   81.18 
   1   4  13    6.01   48.86 
   1   4  13  -87.83   78.98 
   1   4  13   25.95   60.40 
   1   4  13  -35.56  113.58 
   1   4  14 5740.67  287.67 
  -1  -4 -14 6033.67  278.66 
   1   4  14 5925.22  262.70 
  -1  -4 -14 5794.60  274.23 
   1   4  14 5967.99  292.25 
   1   4  14 6141.87  291.43 
  -1  -4 -14 6053.26  542.70 
   1   4  14 5904.79  288.80 
  -1  -4 -14 5401.48  514.49 
   1   4  15 10166.1   354.5 
   1   4  15 9975.94  352.60 
   1   4  15 9563.17  317.69 
  -1  -4 -15 9575.20  332.00 
  -1  -4 -15 9413.47  333.42 
  -1  -4 -15 9309.61  328.16 
  -1  -4 -16 5502.47  214.72 
  -1  -4 -16 5145.37  203.72 
   1   4  16 5546.52  223.92 
   1   4  16 5261.80  219.01 
  -1  -4 -16 5198.21  205.23 
   1   4  16 5191.49  197.60 
   1   4  17  104.40   32.84 
  -1  -4 -17  119.72   31.41 
   1   4  17  110.39   35.65 
  -1  -5  17  388.24   53.71 
  -1  -5  17  362.03   65.60 
  -1  -5  16 6143.37  260.62 
  -1  -5  16 6064.35  241.18 
  -1  -5  15  143.22   70.91 
  -1  -5  15  119.32   62.07 
   1   5 -14 1118.24  273.12 
  -1  -5  14 1099.29  130.12 
   1   5 -14  791.11  227.16 
  -1  -5  14 1194.06  126.66 
  -1  -5  13 2214.84  170.60 
   1   5 -13 1830.19  324.22 
   1   5 -13 1977.18  352.99 
  -1  -5  13 2420.97  165.60 
  -1  -5  13 2454.95  184.07 
  -1  -5  12  -28.19   51.56 
   1   5 -12  -28.04  147.99 
   1   5 -12  -33.88  153.61 
   1   5 -12  160.84  170.30 
  -1  -5  12  174.52   74.97 
   1   5 -12  -39.99  124.02 
  -1  -5  12   57.09   65.43 
  -1  -5  12  -57.60   64.45 
  -1  -5  12  121.82   73.99 
  -1  -5  11 2228.36  171.24 
  -1  -5  11 2333.47  177.46 
  -1  -5  11 2139.93  152.66 
  -1  -5  11 2156.06  170.20 
   1   5 -11 2040.74  302.56 
  -1  -5  11 2195.22  163.05 
   1   5 -11 2068.04  339.51 
  -1  -5  10  590.98   91.99 
  -1  -5  10  181.25   89.68 
  -1  -5  10  476.36   85.04 
  -1  -5  10  557.52   89.18 
   1   5 -10  342.21  150.14 
  -1  -5  10  385.54   74.61 
  -1  -5  10  416.74   78.46 
   1   5 -10  473.04  167.76 
   1   5  -9  375.98  130.63 
  -1  -5   9  199.16   57.78 
  -1  -5   9  252.60   67.85 
   1   5  -9  -73.06  127.23 
  -1  -5   9  259.37   71.22 
   1   5  -9  133.95   82.05 
  -1  -5   9   87.52   87.57 
  -1  -5   9  182.16   62.60 
  -1  -5   9  158.90   59.31 
   1   5  -8 10595.4   624.8 
   1   5  -8 10606.5   553.4 
  -1  -5   8 9857.18  566.97 
   1   5  -8 10101.9   566.7 
  -1  -5   7 7392.66  462.68 
   1   5  -7 7063.67  434.72 
   1   5  -7 7240.07  473.03 
   1   5  -6 12571.4   594.3 
  -1  -5   6 12698.2   584.4 
   1   5  -6 12874.8   555.3 
   1   5  -6 13079.1   618.3 
   1   5  -6 12386.5   538.6 
   1   5  -6 12701.6   533.8 
   1   5  -6 12863.9   535.5 
   1   5  -5  -52.88   82.21 
  -1  -5   5  290.37  103.93 
   1   5  -5  262.82   89.39 
   1   5  -5   88.98   72.26 
   1   5  -5  420.55   87.05 
   1   5  -4 89683.1  1974.8 
   1   5  -4 89937.3  1864.4 
   1   5  -4 93048.1  1782.0 
   1   5  -4 90141.9  1868.1 
   1   5  -4 92189.1  1772.6 
   1   5  -4 87450.1  1879.3 
  -1  -5   4 94845.2  1942.3 
   1   5  -3   63.83   79.13 
   1   5  -3  401.58  110.53 
   1   5  -3  399.29   93.11 
   1   5  -3  282.62   97.34 
   1   5  -3  217.32   86.35 
  -1  -5   3  208.75   88.58 
   1   5  -2 3167.83  276.42 
   1   5  -2 3529.00  291.57 
   1   5  -2 3140.81  275.30 
   1   5  -2 3162.01  277.51 
  -1  -5   2 3584.49  239.08 
   1   5  -2 3435.19  292.63 
  -1  -5   2 3468.28  262.73 
  -1  -5   2 3762.22  277.77 
   1   5  -2 3307.51  297.56 
  -1  -5   1 7636.67  410.67 
   1   5  -1 7662.51  456.25 
  -1  -5   1 7469.90  393.59 
   1   5  -1 7453.51  468.65 
  -1  -5   1 6866.23  352.82 
   1   5  -1 8039.27  460.60 
   1   5  -1 8200.89  470.44 
   1   5  -1 7724.03  476.15 
   1   5  -1 7237.45  437.93 
  -1  -5   1 7617.80  344.81 
   1   5  -1 7687.31  473.45 
   1   5   0 6668.08  433.52 
  -1  -5   0 6540.74  337.59 
   1   5   0 7109.92  474.01 
   1   5   0 6810.74  489.88 
   1   5   0 6684.09  435.30 
  -1  -5   0 6893.27  368.58 
  -1  -5   0 7096.61  404.52 
   1   5   0 6561.21  466.06 
  -1  -5   0 6967.65  409.10 
   1   5   0 6489.78  479.22 
   1   5   0 7089.60  477.48 
  -1  -5   0 6621.18  378.56 
   1   5   1 6152.56  511.20 
  -1  -5  -1 6476.03  402.47 
   1   5   1 7134.59  452.60 
  -1  -5  -1 6895.35  370.11 
  -1  -5  -1 6851.66  385.42 
  -1  -5  -1 6682.18  308.95 
   1   5   1 7000.66  450.55 
   1   5   1 6919.40  510.89 
  -1  -5  -1 6821.37  312.47 
  -1  -5  -1 6155.42  390.87 
   1   5   1 6511.23  501.96 
   1   5   1 5924.58  493.27 
   1   5   1 5669.93  473.82 
   1   5   1 6413.79  490.04 
   1   5   1 5684.54  476.94 
  -1  -5  -2 16519.9   652.3 
   1   5   2 16337.2   885.3 
  -1  -5  -2 16659.0   680.6 
  -1  -5  -2 16449.4   688.8 
  -1  -5  -2 16858.8   570.7 
  -1  -5  -2 17820.2   663.5 
   1   5   2 15730.7   885.4 
   1   5   2 16480.4   887.6 
   1   5   2 15673.6   852.2 
  -1  -5  -2 16699.8   568.4 
   1   5   2 19594.1   790.8 
   1   5   2 19068.3   780.7 
   1   5   2 15102.5   843.6 
   1   5   2 15538.2   872.6 
   1   5   3  239.16  205.19 
  -1  -5  -3  330.14  111.74 
   1   5   3  512.02  207.76 
   1   5   3  376.59  223.63 
  -1  -5  -3  609.81  150.62 
  -1  -5  -3  383.61  115.70 
   1   5   3  809.70  254.46 
  -1  -5  -3  475.54  108.20 
  -1  -5  -3  675.77  123.36 
   1   5   3  340.01  154.97 
   1   5   3  264.29  147.63 
  -1  -5  -3  538.49  149.40 
   1   5   3  195.07  235.34 
   1   5   3  672.30  277.61 
   1   5   4 24598.1   952.7 
   1   5   4 24093.4   943.1 
   1   5   4 22390.2  1111.2 
   1   5   4 23182.0  1127.4 
   1   5   4 22858.1  1120.0 
  -1  -5  -4 21586.8   823.3 
  -1  -5  -4 22693.8   786.9 
  -1  -5  -4 23031.5   792.0 
  -1  -5  -4 22217.3   872.1 
  -1  -5  -4 23113.7   874.6 
  -1  -5  -4 23061.1   870.8 
   1   5   4 22276.5  1146.9 
   1   5   4 20917.5  1089.1 
   1   5   4 22362.9  1151.6 
  -1  -5  -5 5419.36  397.94 
   1   5   5 5635.56  569.36 
  -1  -5  -5 5598.89  394.64 
   1   5   5 5280.94  566.94 
  -1  -5  -5 5022.59  418.51 
   1   5   5 5177.50  570.00 
  -1  -5  -5 5284.60  420.47 
   1   5   5 5887.01  464.25 
   1   5   5 6097.79  478.60 
  -1  -5  -5 5736.76  435.54 
   1   5   5 5066.92  527.65 
  -1  -5  -5 5768.91  400.86 
   1   5   5 5107.67  560.76 
   1   5   5 5071.62  530.98 
  -1  -5  -6 8682.06  531.81 
  -1  -5  -6 8151.05  514.22 
   1   5   6 9192.74  749.76 
  -1  -5  -6 9050.92  572.33 
   1   5   6 7821.19  554.76 
   1   5   6 7571.27  550.00 
  -1  -5  -6 7909.83  559.55 
   1   5   6 7939.67  643.37 
   1   5   6 9574.98  768.72 
   1   5   6 8433.53  670.37 
  -1  -5  -6 8725.97  516.79 
   1   5   6 7687.84  654.40 
  -1  -5  -6 8270.67  557.82 
   1   5   6 7659.08  668.80 
   1   5   7 6326.09  567.23 
   1   5   7 7438.36  608.66 
  -1  -5  -7 7528.55  295.48 
   1   5   7 7936.78  686.78 
  -1  -5  -7 7173.56  476.22 
  -1  -5  -7 7634.95  298.06 
   1   5   7 8100.44  703.49 
   1   5   7 7250.62  338.95 
   1   5   7 7282.82  540.76 
  -1  -5  -7 7566.15  548.49 
   1   5   7 7065.24  337.04 
   1   5   7 7751.63  557.32 
  -1  -5  -7 7369.49  577.22 
  -1  -5  -7 7623.25  535.72 
   1   5   7 5982.94  621.41 
  -1  -5  -7 7383.50  525.16 
  -1  -5  -7 7364.06  549.88 
   1   5   7 8178.26  710.83 
   1   5   7 7260.41  338.98 
  -1  -5  -7 7477.35  298.25 
  -1  -5  -7 7059.39  290.93 
   1   5   8 12701.7   890.9 
   1   5   8 13419.6   750.4 
  -1  -5  -8 12864.7   734.6 
  -1  -5  -8 12528.7   740.6 
   1   5   8 12727.3   470.9 
   1   5   8 12911.5   472.7 
   1   5   8 13337.8   826.7 
  -1  -5  -8 12722.1   419.8 
  -1  -5  -8 12593.7   417.8 
   1   5   8 12173.4   459.1 
  -1  -5  -8 12124.2   786.4 
   1   5   8 13054.1   902.5 
  -1  -5  -8 12440.6   418.9 
   1   5   8 12633.1   807.6 
   1   5   8 12762.8   441.6 
  -1  -5  -8 12540.5   724.1 
   1   5   8 12601.1   438.8 
   1   5   8 12306.2   887.1 
   1   5   8 12527.9   886.0 
  -1  -5  -8 12862.7   421.1 
  -1  -5  -8 13778.5   796.6 
   1   5   8 12982.8   738.9 
  -1  -5  -9  812.61  110.79 
  -1  -5  -9  678.27  193.61 
   1   5   9  984.38  135.65 
  -1  -5  -9  895.73  223.60 
   1   5   9  658.10  120.45 
   1   5   9  538.59  190.37 
   1   5   9  873.78  264.34 
   1   5   9  743.10  194.06 
   1   5   9  639.46  110.06 
   1   5   9  545.65  238.79 
  -1  -5  -9  873.65  254.48 
   1   5   9  626.70  167.19 
   1   5   9  573.16  120.93 
   1   5   9  359.01  175.96 
   1   5   9  472.61  171.45 
  -1  -5  -9  673.44  189.38 
  -1  -5  -9  734.03  107.90 
   1   5   9  754.90  114.85 
  -1  -5  -9  723.49  107.42 
   1   5   9  872.11  257.63 
  -1  -5  -9  748.99  108.18 
  -1  -5  -9  949.36  217.47 
   1   5  10 -120.21  122.53 
   1   5  10  -15.39   72.22 
   1   5  10  160.34  112.36 
   1   5  10   52.14   97.28 
  -1  -5 -10    6.48   60.46 
   1   5  10   21.83   78.96 
  -1  -5 -10  -37.16  110.48 
  -1  -5 -10  -62.35  122.15 
  -1  -5 -10  121.26  138.18 
   1   5  10   15.64   51.38 
   1   5  10   33.16   62.26 
  -1  -5 -10   59.62  115.19 
  -1  -5 -10  -22.35   64.22 
  -1  -5 -10   20.55   59.37 
   1   5  10  147.53  220.95 
  -1  -5 -10  152.00  155.85 
   1   5  10  -32.34  155.64 
  -1  -5 -10   67.55   63.73 
   1   5  10  -45.94   96.48 
   1   5  10   16.57  183.74 
   1   5  10  258.59  211.46 
   1   5  11  689.06  126.67 
   1   5  11  485.81  106.83 
  -1  -5 -11  613.81  104.25 
   1   5  11  524.91  206.02 
   1   5  11  319.03  181.77 
  -1  -5 -11  583.65   99.39 
   1   5  11  506.94  114.12 
  -1  -5 -11  461.60  175.15 
   1   5  11  538.40   84.59 
   1   5  11  579.03  100.07 
   1   5  11  559.28  206.65 
  -1  -5 -11  553.72   96.57 
  -1  -5 -11  431.54   90.66 
  -1  -5 -11  333.49  144.46 
   1   5  11  335.64  170.63 
   1   5  11  636.14  116.21 
  -1  -5 -11  815.46  237.40 
   1   5  12 7581.45  662.12 
   1   5  12 7821.34  321.39 
  -1  -5 -12 7655.05  341.45 
  -1  -5 -12 7908.78  318.05 
  -1  -5 -12 8132.75  350.62 
   1   5  12 8064.02  371.60 
   1   5  12 7982.18  371.40 
  -1  -5 -12 8312.66  649.43 
   1   5  12 8257.84  685.16 
  -1  -5 -12 7960.43  320.04 
   1   5  12 7877.25  353.44 
  -1  -5 -12 8373.42  669.31 
   1   5  12 7687.53  300.57 
  -1  -5 -12 7549.38  620.95 
   1   5  12 7653.98  350.16 
   1   5  13 6014.03  547.87 
  -1  -5 -13 6072.45  255.12 
  -1  -5 -13 5989.85  540.47 
   1   5  13 5627.59  287.19 
   1   5  13 5538.09  283.90 
  -1  -5 -13 5808.99  534.31 
   1   5  13 6199.39  558.89 
  -1  -5 -13 6084.84  256.18 
   1   5  13 6222.79  259.16 
   1   5  13 5735.33  294.29 
  -1  -5 -13 6349.83  294.27 
  -1  -5 -13 5948.25  286.23 
  -1  -5 -13 5979.90  536.49 
   1   5  13 5758.25  246.96 
   1   5  13 5857.24  297.39 
  -1  -5 -14 5571.11  258.23 
   1   5  14 5299.25  219.02 
  -1  -5 -14 5408.25  254.88 
   1   5  14 5636.60  271.00 
   1   5  14 5674.09  269.50 
  -1  -5 -14 5451.46  246.30 
   1   5  15 6361.32  217.12 
  -1  -5 -15 6390.02  246.73 
  -1  -5 -15 6206.22  237.73 
   1   5  15 6339.58  257.88 
  -1  -5 -15 5834.23  238.94 
   1   5  15 6357.19  259.02 
  -1  -5 -16 1694.30  102.86 
   1   5  16 1885.06  116.53 
   1   5  16 1867.42  114.68 
  -1  -5 -16 1679.21   98.94 
  -1  -5 -16 1766.21  104.78 
  -1  -6  17 4844.42  172.39 
  -1  -6  16  114.58   43.39 
  -1  -6  16  182.77   61.32 
  -1  -6  15 3273.20  194.65 
  -1  -6  15 2722.90  167.10 
  -1  -6  14 20328.0   575.4 
  -1  -6  14 21575.6   571.5 
  -1  -6  13 5757.65  257.12 
  -1  -6  13 5912.23  277.51 
  -1  -6  13 5557.64  275.79 
   1   6 -13 5152.48  555.95 
  -1  -6  12 2511.10  188.23 
   1   6 -12 2483.17  369.11 
  -1  -6  12 2354.64  182.65 
  -1  -6  12 2429.65  172.38 
  -1  -6  12 2482.31  182.10 
  -1  -6  12 2096.24  170.43 
   1   6 -11 2000.71  334.72 
  -1  -6  11 2196.51  171.87 
  -1  -6  11 1886.16  148.96 
   1   6 -11 2078.69  318.55 
  -1  -6  11 2227.48  175.58 
  -1  -6  11 2197.86  176.77 
  -1  -6  11 2347.14  174.82 
   1   6 -10  339.08  141.94 
  -1  -6  10  722.91  103.61 
  -1  -6  10  649.70   93.44 
  -1  -6  10  891.47  113.62 
  -1  -6  10  840.61  112.71 
  -1  -6  10  719.93  103.87 
   1   6 -10  569.88  174.37 
  -1  -6   9 1491.15  242.18 
  -1  -6   9 1690.41  141.97 
  -1  -6   9 1416.45  125.20 
  -1  -6   9 1448.30  131.67 
  -1  -6   9 1392.36  128.61 
  -1  -6   9 1360.84  131.29 
   1   6  -9 1537.68  255.64 
   1   6  -9 1533.42  250.97 
   1   6  -9  968.68  197.04 
  -1  -6   8  252.45   69.42 
   1   6  -8  -19.78   87.34 
  -1  -6   8  134.01   57.46 
   1   6  -8   43.21   71.46 
  -1  -6   8   71.07   48.77 
   1   6  -8  -56.09  120.14 
  -1  -6   8  105.23   42.03 
  -1  -6   8  103.96   95.24 
  -1  -6   8  174.64   57.05 
   1   6  -7  724.60  162.06 
   1   6  -7  572.83  158.26 
  -1  -6   7  503.70  136.48 
   1   6  -6 1348.03  200.87 
  -1  -6   6 1510.78  210.67 
   1   6  -6 1269.66  210.13 
   1   6  -6 1366.61  187.84 
  -1  -6   5  597.35  132.30 
   1   6  -5  630.36  138.29 
   1   6  -5  367.98  115.97 
   1   6  -4 87258.1  1923.2 
   1   6  -4 87269.8  2044.1 
   1   6  -4 86859.7  2044.7 
  -1  -6   4 93429.3  2009.3 
   1   6  -4 91597.5  1992.2 
   1   6  -4 90434.3  1982.3 
   1   6  -4 90077.5  2078.5 
   1   6  -3 84181.3  1943.7 
   1   6  -3 84588.6  1946.1 
   1   6  -3 84769.6  2069.9 
   1   6  -3 84484.5  1985.2 
  -1  -6   3 86968.3  1907.4 
   1   6  -3 82632.5  1982.0 
   1   6  -3 85000.3  1988.2 
   1   6  -2 1349.00  228.71 
   1   6  -2  997.11  183.13 
   1   6  -2  973.85  178.55 
   1   6  -2  947.76  181.27 
  -1  -6   2  913.88  138.99 
   1   6  -2  980.99  212.80 
  -1  -6   2 1088.74  166.09 
  -1  -6   2  962.12  166.11 
   1   6  -2 1079.92  211.16 
   1   6  -2 1167.18  202.56 
   1   6  -1  362.19  170.63 
   1   6  -1  232.73  119.78 
   1   6  -1   44.24  137.98 
  -1  -6   1  179.85   98.86 
   1   6  -1  167.15  131.02 
   1   6  -1  371.09  159.10 
   1   6  -1  181.39  131.70 
   1   6  -1  382.44  170.84 
  -1  -6   1   43.49   73.00 
  -1  -6   1   83.85   71.71 
  -1  -6   0  127.28   96.75 
  -1  -6   0  129.30   46.65 
   1   6   0  122.89  164.65 
   1   6   0   87.25  112.86 
  -1  -6   0   58.86   78.94 
   1   6   0   61.78  126.31 
  -1  -6   0  207.12   92.83 
   1   6   0  123.90  136.73 
   1   6   0   -2.36  154.44 
   1   6   0  134.58  167.23 
   1   6   0 -129.34  169.23 
   1   6   1  -21.57  185.30 
  -1  -6  -1   88.97   82.85 
   1   6   1  -62.30  107.40 
  -1  -6  -1  125.91   70.11 
   1   6   1   32.02  166.24 
  -1  -6  -1   -3.84   60.89 
   1   6   1   69.00  117.98 
   1   6   1   81.77  202.46 
   1   6   1  -54.06  158.15 
  -1  -6  -1  142.68  112.89 
   1   6   1   34.70  169.45 
   1   6   1   25.16  144.61 
   1   6   2 35611.1  1502.5 
  -1  -6  -2 39563.5  1143.2 
  -1  -6  -2 39177.4  1166.2 
  -1  -6  -2 38508.4  1219.9 
  -1  -6  -2 40001.0  1022.1 
   1   6   2 38566.2  1588.4 
   1   6   2 37782.4  1289.9 
   1   6   2 37506.4  1525.2 
   1   6   2 38403.6  1539.8 
  -1  -6  -2 36283.6  1184.9 
   1   6   2 37751.4  1533.5 
  -1  -6  -2 40134.1  1021.0 
   1   6   2 38887.3  1302.8 
   1   6   2 35987.4  1549.6 
  -1  -6  -3 9363.79  554.96 
   1   6   3 9480.71  767.17 
   1   6   3 9470.03  771.21 
  -1  -6  -3 8592.75  526.32 
  -1  -6  -3 9984.39  480.75 
  -1  -6  -3 9836.74  541.46 
  -1  -6  -3 9573.76  471.51 
   1   6   3 10584.6   645.5 
   1   6   3 8732.33  779.47 
   1   6   3 8218.82  722.56 
  -1  -6  -3 8348.71  542.28 
   1   6   3 8418.57  738.42 
   1   6   3 9834.28  623.96 
   1   6   3 8804.01  776.94 
  -1  -6  -4 1854.48  220.06 
   1   6   4 1612.55  272.72 
   1   6   4 1554.03  351.42 
   1   6   4 2172.31  421.15 
   1   6   4 1865.30  394.52 
  -1  -6  -4 1626.87  244.52 
  -1  -6  -4 2091.99  278.56 
   1   6   4 1588.48  267.44 
   1   6   4 2192.16  435.71 
  -1  -6  -4 2015.13  227.01 
   1   6   4 1864.01  289.23 
   1   6   4 2216.95  413.94 
  -1  -6  -4 2079.66  261.99 
   1   6   4 1904.60  427.35 
   1   6   4 1660.47  268.14 
  -1  -6  -4 1874.83  260.99 
   1   6   5 4709.86  605.72 
   1   6   5 5038.65  611.95 
   1   6   5 4309.51  547.14 
   1   6   5 5121.79  592.27 
  -1  -6  -5 4623.41  427.51 
   1   6   5 5350.77  590.86 
   1   6   5 5333.95  606.73 
   1   6   5 4670.51  459.99 
  -1  -6  -5 4861.98  383.18 
  -1  -6  -5 4999.93  440.42 
  -1  -6  -5 5225.06  238.67 
  -1  -6  -5 5090.52  392.71 
   1   6   5 4385.05  446.41 
  -1  -6  -5 5369.69  447.32 
  -1  -6  -5 5252.13  239.34 
   1   6   6 29098.6  1399.7 
   1   6   6 30926.1  1239.7 
  -1  -6  -6 30701.1   727.8 
  -1  -6  -6 31140.9  1199.3 
   1   6   6 30955.7  1446.6 
   1   6   6 29918.9  1422.4 
  -1  -6  -6 29730.9  1186.0 
  -1  -6  -6 30821.1   717.2 
   1   6   6 29886.4  1414.7 
  -1  -6  -6 30511.9   713.9 
  -1  -6  -6 30530.2  1095.8 
  -1  -6  -6 29830.7  1084.9 
   1   6   6 30305.7   809.3 
  -1  -6  -6 31412.6   719.9 
   1   6   6 31015.8   816.3 
  -1  -6  -6 29817.2  1183.9 
   1   6   6 30977.5  1488.5 
   1   6   6 30338.1   829.0 
   1   6   6 29964.5  1480.7 
  -1  -6  -6 30259.8   725.4 
   1   6   6 30193.2  1234.1 
   1   6   7  -60.28  126.24 
  -1  -6  -7   92.94   54.57 
  -1  -6  -7   71.34   94.38 
   1   6   7   -1.96   60.62 
   1   6   7  -22.03  240.36 
  -1  -6  -7   21.20  140.10 
   1   6   7  101.22  220.55 
   1   6   7  -91.45  129.13 
  -1  -6  -7  -23.91  134.26 
   1   6   7  369.99  300.56 
  -1  -6  -7  114.98   60.10 
   1   6   7  628.26  295.64 
   1   6   7  403.83  274.54 
  -1  -6  -7  -14.30  104.03 
   1   6   7  492.94   90.25 
   1   6   7  137.30   85.44 
   1   6   7  139.49   91.27 
  -1  -6  -7   77.14   62.19 
   1   6   7   -2.13   95.89 
  -1  -6  -7   85.80   52.31 
  -1  -6  -7  111.00   60.82 
  -1  -6  -7  -34.60  100.06 
   1   6   7  114.62  247.64 
   1   6   8  912.46  118.86 
  -1  -6  -8 1096.05  122.46 
  -1  -6  -8  941.44  227.84 
  -1  -6  -8  942.06  219.14 
   1   6   8 1054.98  128.80 
  -1  -6  -8  962.88  121.65 
  -1  -6  -8  797.58  212.83 
   1   6   8  827.49  282.49 
   1   6   8  836.10  277.79 
  -1  -6  -8  999.66  121.27 
   1   6   8  940.50  259.74 
  -1  -6  -8 1060.64  223.30 
   1   6   8  816.03  284.81 
   1   6   8  809.80  133.45 
   1   6   8  737.26  122.32 
   1   6   8  800.89  208.32 
   1   6   8  927.38  235.76 
  -1  -6  -8 1035.83  124.09 
   1   6   8  752.98  291.59 
  -1  -6  -8  628.93  200.47 
   1   6   8  840.48  134.35 
   1   6   8  586.38  258.70 
   1   6   9   -5.35   66.33 
   1   6   9  132.48  143.64 
   1   6   9 -144.98  193.28 
  -1  -6  -9  145.71   76.19 
  -1  -6  -9   57.96   96.39 
   1   6   9  -61.34  138.32 
   1   6   9   51.80  124.30 
  -1  -6  -9   98.04   68.05 
  -1  -6  -9   63.56   67.29 
   1   6   9   75.44  103.85 
  -1  -6  -9   -4.97   58.93 
  -1  -6  -9  107.63  156.63 
  -1  -6  -9  -12.32  118.18 
   1   6   9   31.12   65.10 
   1   6   9  254.54  137.81 
  -1  -6  -9   -0.65   93.41 
   1   6   9 -106.95  199.98 
   1   6   9   19.05   90.68 
   1   6   9 -185.53  241.87 
   1   6   9 -309.30  209.32 
   1   6   9 -114.12  103.67 
  -1  -6  -9  186.83  156.13 
  -1  -6 -10 2114.70  178.61 
  -1  -6 -10 2395.03  186.37 
  -1  -6 -10 1945.05  302.70 
   1   6  10 2315.62  211.43 
   1   6  10 2363.93  338.91 
   1   6  10 2217.84  400.35 
   1   6  10 2164.01  186.68 
   1   6  10 1834.37  360.27 
  -1  -6 -10 2329.02  337.09 
   1   6  10 2410.28  404.90 
  -1  -6 -10 1701.35  316.08 
  -1  -6 -10 2057.90  316.90 
  -1  -6 -10 2128.47  182.25 
   1   6  10 2402.83  385.16 
  -1  -6 -10 2121.07  172.67 
   1   6  10 2252.84  186.78 
   1   6  10 2188.70  191.94 
   1   6  10 2299.44  208.18 
  -1  -6 -11 2074.51  177.38 
   1   6  11 1923.36  166.74 
  -1  -6 -11 1975.86  160.63 
   1   6  11 1992.82  190.71 
   1   6  11 1905.99  342.67 
  -1  -6 -11 2207.16  171.97 
   1   6  11 2005.96  172.90 
  -1  -6 -11 2059.20  171.19 
   1   6  11 2223.01  386.30 
   1   6  11 1975.04  362.92 
   1   6  11 1646.08  345.78 
  -1  -6 -11 1417.97  257.18 
  -1  -6 -11 1354.58  248.19 
  -1  -6 -11 2322.82  358.90 
   1   6  11 1958.51  191.93 
  -1  -6 -11 1873.06  149.48 
   1   6  11 1884.74  169.58 
  -1  -6 -12 10523.5   369.2 
  -1  -6 -12 10163.3   689.1 
   1   6  12 9916.93  382.21 
  -1  -6 -12 10465.1   698.3 
   1   6  12 9964.42  411.17 
   1   6  12 10943.9   777.7 
   1   6  12 10173.1   365.8 
  -1  -6 -12 10487.5   391.8 
  -1  -6 -12 10655.2   393.2 
   1   6  12 9766.32  379.96 
  -1  -6 -12 10708.1   371.4 
   1   6  12 10590.2   769.2 
  -1  -6 -12 10079.8   719.2 
  -1  -6 -12 10345.6   360.1 
   1   6  12 10568.0   418.9 
   1   6  13   81.64   46.11 
  -1  -6 -13   91.56   52.85 
   1   6  13   26.44   63.89 
  -1  -6 -13   24.77   67.47 
   1   6  13  -18.91   63.31 
  -1  -6 -13   47.92   43.68 
  -1  -6 -13  -24.07   63.07 
   1   6  13  -48.25   75.13 
   1   6  13   68.32   61.32 
  -1  -6 -13   43.91   45.42 
  -1  -6 -14 2919.30  172.37 
   1   6  14 3100.24  184.31 
  -1  -6 -14 3028.62  175.93 
   1   6  14 2925.88  180.25 
  -1  -6 -14 3054.84  157.07 
  -1  -6 -15  802.43   81.16 
   1   6  15  924.84   89.60 
  -1  -6 -15  877.45   83.07 
   1   6  15  827.67   86.57 
  -1  -6 -15  753.53   68.35 
  -1  -7  16  -21.89   34.48 
  -1  -7  15 5819.67  246.85 
  -1  -7  15 5090.95  220.73 
  -1  -7  14 5156.75  240.59 
  -1  -7  14 5633.52  257.59 
  -1  -7  13 6763.62  296.42 
  -1  -7  13 6475.20  271.09 
  -1  -7  13 6267.76  279.10 
  -1  -7  12 4056.31  217.21 
  -1  -7  12 4106.41  234.10 
  -1  -7  12 3986.58  229.18 
   1   7 -11 2263.90  352.97 
  -1  -7  11 1768.68  152.78 
  -1  -7  11 1947.47  162.38 
  -1  -7  11 2145.90  166.68 
  -1  -7  11 1773.06  146.73 
  -1  -7  11 2114.71  171.42 
  -1  -7  10 5710.27  263.86 
   1   7 -10 5264.84  502.91 
  -1  -7  10 5489.00  269.29 
  -1  -7  10 5614.57  271.08 
  -1  -7  10 5612.15  270.59 
  -1  -7  10 5661.31  269.40 
  -1  -7   9 3220.91  200.21 
  -1  -7   9 3481.90  201.75 
  -1  -7   9 3542.26  204.35 
  -1  -7   9 3293.00  200.88 
   1   7  -9 3432.40  385.97 
  -1  -7   9 3418.51  202.85 
  -1  -7   8   26.92   49.41 
  -1  -7   8    5.68   52.05 
  -1  -7   8   62.73   50.12 
  -1  -7   8   66.22   62.70 
   1   7  -8  156.84  107.71 
   1   7  -8  164.27  126.38 
  -1  -7   8   89.38   62.08 
  -1  -7   7 1999.88  149.73 
  -1  -7   7 1969.54  142.59 
  -1  -7   7 1910.05  140.52 
  -1  -7   7 2191.91  148.11 
   1   7  -7 2121.19  282.29 
   1   7  -7 2628.49  297.56 
   1   7  -7 1972.39  268.77 
  -1  -7   7 2235.56  275.96 
  -1  -7   7 1902.20  141.86 
   1   7  -7 2243.67  301.87 
  -1  -7   7 2089.29  150.93 
   1   7  -6 7755.69  529.66 
  -1  -7   6 8129.94  311.02 
  -1  -7   6 8436.05  300.05 
   1   7  -6 8434.06  548.95 
  -1  -7   6 8317.42  309.31 
   1   7  -6 7768.35  493.24 
   1   7  -6 7492.49  562.84 
  -1  -7   6 9138.78  540.01 
   1   7  -6 8104.57  561.03 
   1   7  -5 11142.1   632.7 
  -1  -7   5 10908.9   346.1 
   1   7  -5 11048.9   684.1 
   1   7  -5 11395.3   656.4 
  -1  -7   5 11213.2   365.0 
   1   7  -5 11532.5   638.2 
  -1  -7   5 11405.9   594.0 
   1   7  -4 15264.5   757.9 
   1   7  -4 16527.7   740.4 
   1   7  -4 15353.5   762.5 
   1   7  -4 16058.5   731.6 
   1   7  -4 14962.3   810.4 
  -1  -7   4 16607.9   719.8 
   1   7  -3 3545.75  387.98 
   1   7  -3 3467.02  393.06 
   1   7  -3 4265.24  406.89 
   1   7  -3 3334.34  340.63 
   1   7  -3 4156.21  397.38 
  -1  -7   3 3656.17  323.12 
   1   7  -3 3461.79  390.04 
   1   7  -3 4079.13  377.39 
   1   7  -2 22300.6  1060.8 
   1   7  -2 24076.8   977.8 
   1   7  -2 24112.6   973.0 
   1   7  -2 22269.9  1059.7 
   1   7  -2 24177.9  1040.9 
  -1  -7   2 24522.2   888.2 
   1   7  -2 22986.9  1020.6 
  -1  -7   2 22392.3   890.7 
   1   7  -2 22827.4  1056.1 
   1   7  -1 3358.79  436.11 
   1   7  -1 4023.01  394.69 
  -1  -7   1 3196.19  288.58 
   1   7  -1 3434.00  433.64 
   1   7  -1 3081.64  392.04 
  -1  -7   1 3472.07  343.85 
  -1  -7   1 3422.35  316.61 
   1   7  -1 3772.58  449.05 
   1   7  -1 3971.01  394.97 
   1   7  -1 2931.64  376.74 
   1   7   0 3728.06  475.21 
   1   7   0 3850.18  503.70 
   1   7   0 3465.71  378.43 
  -1  -7   0 3349.93  314.61 
   1   7   0 3773.12  475.02 
  -1  -7   0 3899.86  326.25 
   1   7   0 3092.47  403.88 
   1   7   0 3110.86  425.75 
   1   7   0 3561.36  380.61 
   1   7   0 3551.26  454.06 
  -1  -7   0 3843.10  367.15 
   1   7   0 4221.95  518.19 
  -1  -7  -1 10268.0   515.1 
   1   7   1 10786.6   842.5 
   1   7   1 10665.4   836.9 
   1   7   1 9717.25  791.03 
  -1  -7  -1 11094.6   639.9 
   1   7   1 10839.7   856.0 
   1   7   1 10929.1   858.8 
   1   7   1 9400.82  638.31 
  -1  -7  -1 9666.17  567.35 
   1   7   1 9464.72  644.16 
   1   7   1 10075.7   813.5 
  -1  -7  -1 10172.8   564.4 
   1   7   2 1048.50  372.43 
  -1  -7  -2  646.82  142.18 
  -1  -7  -2  632.09  183.90 
   1   7   2  554.90  331.23 
  -1  -7  -2  538.82  146.26 
   1   7   2  455.07  182.04 
  -1  -7  -2  363.51  110.81 
   1   7   2  690.55  305.17 
   1   7   2  702.50  307.40 
   1   7   2  728.75  329.01 
   1   7   2  856.40  319.58 
   1   7   2  343.12  166.91 
   1   7   3 1911.63  434.27 
   1   7   3  895.56  230.00 
  -1  -7  -3 1227.60  224.75 
   1   7   3 1371.24  397.30 
   1   7   3 1315.52  357.75 
   1   7   3 1291.93  396.86 
  -1  -7  -3  835.35  198.13 
  -1  -7  -3 1227.82  118.47 
   1   7   3 1077.75  239.30 
  -1  -7  -3 1108.90  115.68 
  -1  -7  -3  871.61  173.81 
   1   7   3 1423.47  412.84 
  -1  -7  -3 1054.83  112.13 
   1   7   3 1702.63  436.83 
   1   7   4 1436.14  295.52 
  -1  -7  -4 2089.05  314.13 
  -1  -7  -4 1455.24  131.05 
   1   7   4 1620.45  293.03 
   1   7   4 1608.72  179.77 
  -1  -7  -4 1675.01  138.66 
   1   7   4 1439.87  173.14 
   1   7   4 1311.30  408.70 
   1   7   4 2011.95  334.63 
   1   7   4 1847.00  319.89 
   1   7   4 1552.62  395.55 
   1   7   4 1503.89  399.35 
  -1  -7  -4 1702.36  131.24 
  -1  -7  -4 1510.06  134.74 
   1   7   4 1789.27  430.99 
  -1  -7  -4 1665.71  242.05 
   1   7   4 1546.17  392.64 
   1   7   4 1814.21  464.72 
  -1  -7  -4 1558.40  123.26 
  -1  -7  -4 1617.67  257.10 
  -1  -7  -5  688.81  196.63 
   1   7   5  808.65  319.97 
  -1  -7  -5 1001.20  113.97 
  -1  -7  -5  879.37  180.94 
   1   7   5  634.50  313.58 
   1   7   5 1237.32  180.57 
  -1  -7  -5  993.38  107.28 
  -1  -7  -5  939.13  116.50 
  -1  -7  -5  970.62  216.83 
   1   7   5  906.15  298.97 
   1   7   5 1121.70  171.05 
   1   7   5 1168.39  359.95 
  -1  -7  -5 1081.07  113.46 
   1   7   5 1081.96  167.76 
  -1  -7  -5  872.59  220.17 
   1   7   5  385.21  169.30 
   1   7   5  520.38  198.57 
   1   7   5 1488.54  410.71 
   1   7   5  727.89  301.41 
  -1  -7  -5  648.14  137.06 
  -1  -7  -5  947.59  114.26 
   1   7   6 15495.7  1064.0 
  -1  -7  -6 16481.5   889.0 
   1   7   6 16249.4   570.5 
   1   7   6 15532.5   914.7 
  -1  -7  -6 16557.3   895.6 
   1   7   6 16576.1  1105.0 
  -1  -7  -6 14738.2   829.9 
  -1  -7  -6 16222.4   489.7 
  -1  -7  -6 16735.6   504.5 
  -1  -7  -6 15977.5   480.2 
   1   7   6 16078.8   568.8 
   1   7   6 15789.4  1069.2 
  -1  -7  -6 16916.3   794.2 
   1   7   6 17599.1  1180.3 
   1   7   6 16459.7   594.0 
  -1  -7  -6 16124.9   498.2 
  -1  -7  -6 16875.0   794.8 
   1   7   6 15225.9   904.7 
   1   7   6 18022.7  1191.0 
   1   7   6 16077.5  1068.0 
  -1  -7  -6 16254.0   483.4 
  -1  -7  -7 9776.59  697.65 
  -1  -7  -7 9951.85  632.32 
  -1  -7  -7 10352.1   390.8 
  -1  -7  -7 10815.8   398.4 
   1   7   7 11166.6   930.9 
  -1  -7  -7 9897.99  703.51 
   1   7   7 9721.03  806.69 
   1   7   7 10601.7   466.1 
  -1  -7  -7 11346.3   667.0 
   1   7   7 11337.8   903.5 
  -1  -7  -7 10244.6   374.9 
   1   7   7 10963.2   767.0 
  -1  -7  -7 10873.3   385.8 
   1   7   7 10390.1   448.4 
   1   7   7 11282.5   906.5 
  -1  -7  -7 10298.4   374.0 
   1   7   7 10607.2   920.2 
   1   7   7 10230.3   755.4 
   1   7   7 10322.9   444.1 
  -1  -7  -7 10819.9   747.6 
   1   7   7 9897.70  818.56 
   1   7   8  233.98  180.48 
  -1  -7  -8  472.56   97.87 
   1   7   8  336.38  222.99 
  -1  -7  -8  214.46  130.92 
   1   7   8  377.85  111.12 
  -1  -7  -8  147.72  120.17 
   1   7   8  304.18  146.76 
   1   7   8  437.36  223.44 
   1   7   8  466.38  263.68 
  -1  -7  -8  538.02  100.14 
   1   7   8  573.54  220.99 
  -1  -7  -8  372.07   88.52 
  -1  -7  -8  342.65   84.50 
  -1  -7  -8  416.38  157.34 
   1   7   8  353.13  102.20 
  -1  -7  -8  265.98  116.08 
   1   7   8  696.76  273.13 
   1   7   8   -3.25  106.99 
   1   7   8  296.21  172.02 
  -1  -7  -8  289.00  173.23 
   1   7   9 2573.37  220.70 
  -1  -7  -9 2528.61  336.45 
   1   7   9 2100.92  391.50 
   1   7   9 2344.74  211.77 
  -1  -7  -9 3054.29  364.45 
  -1  -7  -9 2427.42  183.82 
   1   7   9 2654.89  385.37 
   1   7   9 2580.11  445.75 
  -1  -7  -9 2399.19  183.07 
  -1  -7  -9 2502.95  184.85 
  -1  -7  -9 2723.89  382.43 
  -1  -7  -9 2684.86  357.89 
   1   7   9 2286.48  206.49 
   1   7   9 3062.52  472.79 
  -1  -7  -9 2564.44  189.81 
   1   7   9 2789.93  192.55 
   1   7   9 2748.51  392.18 
   1   7   9 2818.78  196.91 
   1   7   9 2528.56  435.65 
  -1  -7 -10 3356.71  217.02 
   1   7  10 3868.85  512.78 
  -1  -7 -10 3270.07  210.49 
  -1  -7 -10 3593.18  219.59 
  -1  -7 -10 3674.81  444.45 
  -1  -7 -10 3386.94  381.55 
   1   7  10 3561.75  215.54 
   1   7  10 3280.43  242.99 
   1   7  10 3117.57  462.04 
   1   7  10 4095.48  527.13 
  -1  -7 -10 3152.02  209.47 
   1   7  10 3233.92  225.63 
   1   7  10 3935.60  517.20 
   1   7  10 3365.88  248.86 
  -1  -7 -10 3868.41  196.50 
   1   7  10 3337.47  212.55 
  -1  -7 -10 3647.65  402.46 
  -1  -7 -10 2920.85  377.95 
   1   7  11 1244.44  299.13 
  -1  -7 -11 1246.68  133.66 
  -1  -7 -11  942.45  116.67 
   1   7  11  785.50  245.77 
   1   7  11 1303.85  130.45 
   1   7  11 1179.58  149.43 
  -1  -7 -11 1085.44  124.78 
  -1  -7 -11 1063.45  212.90 
  -1  -7 -11 1213.33  129.39 
   1   7  11 1120.49  275.46 
  -1  -7 -11 1170.60  231.82 
   1   7  11 1419.55  326.10 
   1   7  11 1374.21  131.71 
  -1  -7 -11 1427.63  288.79 
   1   7  11 1112.26  137.77 
  -1  -7 -11 1373.32  115.49 
   1   7  11 1145.58  130.26 
   1   7  12 1375.79  276.94 
  -1  -7 -12 1218.65  118.73 
   1   7  12 1026.80  107.86 
  -1  -7 -12 1101.20  115.20 
   1   7  12 1264.26  118.16 
  -1  -7 -12 1274.63  128.79 
   1   7  12 1155.43  250.28 
   1   7  12 1194.34  138.62 
  -1  -7 -12 1094.14  117.09 
   1   7  12 1188.40  116.95 
   1   7  12 1376.26  150.54 
  -1  -7 -12 1283.09  105.13 
  -1  -7 -13  -32.02   55.74 
  -1  -7 -13  -18.46   36.63 
   1   7  13   70.13   40.12 
  -1  -7 -13   34.58   38.95 
   1   7  13   18.41   55.44 
  -1  -7 -13   -9.91   49.13 
  -1  -7 -13    7.59   31.67 
   1   7  13 -108.55   74.03 
  -1  -7 -14 1106.43   96.07 
  -1  -7 -14 1180.68  100.06 
   1   7  14 1127.09  100.28 
   1   7  14 1214.71  103.91 
   1   7  15  824.47   70.40 
  -1  -7 -15  878.89   69.28 
   1   7  15  915.65   74.33 
  -1  -7 -15  899.85   68.46 
  -1  -8  16 3619.49  143.34 
  -1  -8  15   67.07   43.31 
  -1  -8  14  296.04   70.37 
  -1  -8  14  136.28   48.69 
  -1  -8  13 2518.42  160.88 
  -1  -8  13 2402.21  167.18 
  -1  -8  13 2823.80  176.03 
  -1  -8  12 11749.6   403.3 
  -1  -8  12 12365.6   403.5 
  -1  -8  12 12029.6   392.6 
  -1  -8  11 3952.56  228.58 
  -1  -8  11 3995.32  221.28 
  -1  -8  11 4143.09  230.22 
  -1  -8  11 4326.60  235.16 
  -1  -8  11 4493.81  233.20 
  -1  -8  10 1133.18  125.59 
  -1  -8  10 1121.40  126.82 
  -1  -8  10  961.81  112.59 
  -1  -8  10  935.39  111.83 
   1   8 -10  986.06  218.61 
  -1  -8  10 1151.34  123.75 
   1   8 -10  848.19  211.08 
  -1  -8   9 1359.56  132.51 
  -1  -8   9 1547.34  142.74 
  -1  -8   9 1463.73  134.57 
   1   8  -9 1504.50  245.93 
  -1  -8   9 1404.53  133.23 
  -1  -8   9 1471.35  129.83 
  -1  -8   9 1440.73  135.49 
   1   8  -9 1727.14  314.67 
   1   8  -9 1394.80  247.52 
  -1  -8   8 1456.75  126.66 
   1   8  -8 1678.13  277.64 
  -1  -8   8 1401.69  135.64 
  -1  -8   8 1501.02  143.92 
  -1  -8   8 1165.34  121.44 
  -1  -8   8 1424.34  129.17 
   1   8  -8 1518.36  307.83 
   1   8  -8 1468.16  263.36 
  -1  -8   8 1437.10  131.11 
  -1  -8   7  637.02  102.25 
   1   8  -7  429.28  153.31 
  -1  -8   7  584.59   86.74 
  -1  -8   7  462.71   84.90 
  -1  -8   7  559.01   91.54 
   1   8  -7  436.11  153.75 
  -1  -8   7  603.61   85.72 
   1   8  -7  510.05  164.03 
  -1  -8   6  316.54   68.07 
   1   8  -6  524.26  193.24 
  -1  -8   6  236.43   66.14 
   1   8  -6  422.79  171.46 
   1   8  -6  469.44  173.78 
  -1  -8   6  299.03   78.37 
  -1  -8   6  460.55   94.59 
  -1  -8   6  333.87   70.57 
  -1  -8   5 10390.5   357.0 
   1   8  -5 10350.1   669.8 
   1   8  -5 9798.32  710.91 
  -1  -8   5 11032.0   384.2 
   1   8  -5 10578.4   678.7 
  -1  -8   5 11562.7   387.6 
  -1  -8   5 10722.1   363.5 
   1   8  -5 9829.82  700.89 
   1   8  -5 10744.5   723.7 
  -1  -8   4 7395.29  302.20 
   1   8  -4 7678.54  639.00 
   1   8  -4 7857.28  604.10 
   1   8  -4 7585.73  619.96 
   1   8  -4 7541.47  591.58 
  -1  -8   4 6788.27  285.66 
  -1  -8   4 7413.11  307.72 
   1   8  -4 7425.52  620.46 
  -1  -8   4 7175.12  283.83 
   1   8  -3 4452.17  508.46 
  -1  -8   3 3571.36  203.42 
  -1  -8   3 3723.87  197.53 
  -1  -8   3 5572.51  424.10 
  -1  -8   3 3929.62  215.32 
   1   8  -3 4113.65  440.35 
   1   8  -3 3668.42  456.53 
   1   8  -3 3850.83  436.47 
   1   8  -3 5545.25  474.91 
   1   8  -3 3964.24  467.32 
   1   8  -3 5020.96  453.89 
  -1  -8   3 3709.53  214.87 
  -1  -8   2 24877.6   653.9 
  -1  -8   2 25367.2   655.9 
   1   8  -2 24031.9  1182.1 
  -1  -8   2 27480.2  1003.7 
  -1  -8   2 25661.7   617.4 
   1   8  -2 26044.7  1271.6 
   1   8  -2 24166.5  1254.2 
   1   8  -2 25732.4  1281.7 
   1   8  -2 24557.5  1079.7 
  -1  -8   2 26942.3   656.1 
  -1  -8   2 26999.4   649.8 
   1   8  -2 23700.7  1240.6 
   1   8  -2 26106.5  1291.2 
   1   8  -2 25597.5  1097.2 
  -1  -8   2 27456.2   668.1 
   1   8  -2 24848.6  1205.3 
   1   8  -1  158.13  217.32 
  -1  -8   1  331.25   69.48 
   1   8  -1  460.23  255.23 
  -1  -8   1  778.76  171.41 
  -1  -8   1  380.92   97.05 
  -1  -8   1  619.79  188.60 
   1   8  -1  839.79  294.83 
  -1  -8   1  202.06   69.87 
  -1  -8   1  298.63   65.79 
   1   8  -1  306.15  264.29 
  -1  -8   1  476.36  133.73 
  -1  -8   1  295.49   83.03 
   1   8  -1  501.70  293.10 
  -1  -8   1  270.82   61.40 
   1   8  -1  627.59  280.45 
  -1  -8   1  237.87   66.80 
   1   8  -1   54.49  214.07 
   1   8  -1 1142.34  264.38 
   1   8  -1  725.78  189.30 
  -1  -8   0 6333.45  281.72 
   1   8   0 6429.66  689.27 
  -1  -8   0 6177.50  499.44 
  -1  -8   0 6509.92  267.00 
  -1  -8   0 6329.18  282.87 
   1   8   0 6891.64  696.65 
   1   8   0 7347.60  590.61 
   1   8   0 6199.21  332.34 
   1   8   0 6536.57  680.78 
   1   8   0 6929.58  748.51 
  -1  -8   0 6396.19  266.00 
   1   8   0 6758.56  726.90 
   1   8   0 6319.35  329.11 
   1   8   0 7121.74  582.93 
  -1  -8   0 7017.27  478.34 
   1   8   0 5864.29  660.57 
  -1  -8   0 6931.63  496.20 
   1   8   1 12770.1  1042.2 
  -1  -8  -1 12983.7   409.5 
  -1  -8  -1 13694.8   702.7 
   1   8   1 10832.7   975.2 
   1   8   1 12620.8   491.7 
  -1  -8  -1 12681.2   420.2 
  -1  -8  -1 13431.2   717.6 
   1   8   1 13685.3  1026.0 
  -1  -8  -1 12878.0   745.0 
   1   8   1 13108.6   499.1 
   1   8   1 14592.5   860.7 
   1   8   1 15031.7   868.2 
   1   8   1 13965.2  1069.8 
  -1  -8  -1 12281.4   415.8 
  -1  -8  -1 13062.6   410.4 
   1   8   1 15615.2  1086.1 
   1   8   1 12939.4  1017.4 
  -1  -8  -2  184.32   60.07 
  -1  -8  -2   28.39   98.31 
   1   8   2  -41.71  308.48 
  -1  -8  -2  160.58   65.42 
   1   8   2  172.23  124.67 
   1   8   2  344.43  385.89 
   1   8   2  322.78  319.75 
  -1  -8  -2   96.67  160.07 
   1   8   2   27.40  269.57 
   1   8   2  437.71  346.64 
   1   8   2  268.83  232.30 
  -1  -8  -2  221.46   73.50 
  -1  -8  -2  269.37  126.50 
   1   8   2  236.38  161.77 
  -1  -8  -2  111.80   57.10 
   1   8   2  183.23  109.74 
   1   8   2   53.20   86.74 
   1   8   3 4396.86  288.55 
   1   8   3 4820.59  649.86 
  -1  -8  -3 4391.88  424.44 
  -1  -8  -3 4395.67  233.34 
   1   8   3 4117.29  280.49 
  -1  -8  -3 3722.12  396.92 
   1   8   3 4377.10  621.45 
   1   8   3 3788.60  457.96 
  -1  -8  -3 4204.09  225.31 
   1   8   3 4258.89  614.35 
   1   8   3 4033.84  629.12 
   1   8   3 4250.20  646.52 
  -1  -8  -3 4093.30  439.69 
   1   8   3 3696.35  454.27 
   1   8   3 4103.87  635.16 
  -1  -8  -3 4396.95  233.47 
  -1  -8  -3 4486.09  242.91 
   1   8   4 8332.57  684.10 
   1   8   4 9390.98  925.54 
   1   8   4 7305.32  795.10 
   1   8   4 8468.04  405.30 
  -1  -8  -4 8450.15  323.75 
   1   8   4 8277.54  717.74 
   1   8   4 7727.97  692.71 
   1   8   4 8300.61  400.75 
  -1  -8  -4 8550.94  313.52 
   1   8   4 8782.52  835.14 
   1   8   4 7543.60  646.48 
   1   8   4 8619.49  902.53 
  -1  -8  -4 8894.96  317.94 
  -1  -8  -4 8746.55  345.63 
  -1  -8  -4 7991.13  337.38 
  -1  -8  -4 8861.49  348.10 
   1   8   4 8656.70  890.62 
   1   8   4 8501.58  448.60 
   1   8   4 7655.96  844.83 
  -1  -8  -4 7954.32  596.08 
  -1  -8  -4 8651.96  649.38 
   1   8   5   54.93  327.07 
   1   8   5 -216.02  283.21 
   1   8   5  233.04  122.57 
  -1  -8  -5   -7.96   57.72 
   1   8   5  202.61  270.72 
  -1  -8  -5  -31.02   52.81 
  -1  -8  -5   89.21   75.95 
   1   8   5  137.50  126.30 
  -1  -8  -5  106.62  142.19 
   1   8   5   75.75  130.00 
   1   8   5 -128.22  259.44 
  -1  -8  -5  -62.49  142.56 
   1   8   5   59.61  103.98 
   1   8   5  553.66  364.70 
  -1  -8  -5   68.94   52.51 
   1   8   5  267.20  218.62 
   1   8   5  315.90  341.15 
  -1  -8  -5   -1.99   59.15 
   1   8   6  504.41  148.86 
  -1  -8  -6  478.35   97.28 
  -1  -8  -6  384.86   83.19 
   1   8   6  376.60  110.43 
   1   8   6  693.24  356.15 
   1   8   6   60.55  167.65 
  -1  -8  -6  311.32   73.98 
   1   8   6  408.18  123.24 
   1   8   6  119.57  220.40 
   1   8   6  504.34  262.04 
   1   8   6   58.57  207.20 
  -1  -8  -6  367.95  178.87 
  -1  -8  -6  312.97  162.98 
   1   8   6  384.64  363.14 
  -1  -8  -6  315.83   77.06 
   1   8   6  162.11  238.80 
   1   8   6  200.53  153.70 
  -1  -8  -6  361.28   92.10 
  -1  -8  -7  490.36  183.65 
  -1  -8  -7  617.58  200.13 
  -1  -8  -7  435.64   88.93 
   1   8   7  711.26  128.30 
  -1  -8  -7  604.17  104.85 
  -1  -8  -7  499.70   87.89 
   1   8   7  359.04  113.21 
   1   8   7  528.64  126.44 
   1   8   7  611.23  253.99 
  -1  -8  -7  579.76   94.52 
   1   8   7  260.83  201.74 
   1   8   7  518.22  215.89 
  -1  -8  -7  565.59   96.56 
   1   8   7  622.90  290.61 
   1   8   7  542.37  119.35 
   1   8   7  500.43  117.27 
   1   8   7  765.50  312.00 
   1   8   7  305.87  227.86 
   1   8   8 10008.9   842.5 
   1   8   8 9666.09  846.96 
   1   8   8 10001.4   783.2 
   1   8   8 10049.5   449.5 
  -1  -8  -8 10286.7   379.9 
  -1  -8  -8 9584.10  713.80 
   1   8   8 10195.2   438.7 
   1   8   8 10220.8   792.7 
  -1  -8  -8 10129.2   725.4 
   1   8   8 10291.0   441.1 
   1   8   8 9842.16  837.25 
  -1  -8  -8 10447.2   400.4 
  -1  -8  -8 10399.9   398.7 
  -1  -8  -8 10745.5   377.3 
  -1  -8  -8 9854.82  372.33 
   1   8   8 11588.8   926.0 
  -1  -8  -9 2321.89  184.26 
   1   8   9 2317.52  419.14 
   1   8   9 2213.03  203.24 
   1   8   9 2080.96  333.21 
   1   8   9 1548.21  337.10 
   1   8   9 2157.44  346.41 
  -1  -8  -9 2304.09  181.15 
  -1  -8  -9 2107.14  174.11 
   1   8   9 2262.90  204.96 
  -1  -8  -9 2220.08  169.18 
  -1  -8  -9 1842.98  308.81 
   1   8   9 2875.13  458.37 
  -1  -8  -9 2018.60  332.41 
   1   8   9 2285.95  205.18 
   1   8   9 2331.11  407.72 
   1   8  10 5599.39  583.57 
  -1  -8 -10 6597.54  546.97 
   1   8  10 5771.96  304.68 
   1   8  10 5787.36  305.14 
  -1  -8 -10 6135.12  276.36 
  -1  -8 -10 5967.02  279.87 
   1   8  10 6136.30  302.29 
   1   8  10 6319.16  615.09 
  -1  -8 -10 6770.62  566.93 
  -1  -8 -10 6005.00  274.33 
  -1  -8 -10 5919.19  280.18 
   1   8  11 2838.26  200.89 
  -1  -8 -11 2905.07  178.51 
   1   8  11 2629.42  190.31 
  -1  -8 -11 2721.33  174.03 
  -1  -8 -11 2630.95  172.51 
   1   8  11 2733.07  181.32 
  -1  -8 -11 2765.08  175.26 
  -1  -8 -12 1140.33  104.33 
  -1  -8 -12 1062.47  100.18 
   1   8  12 1212.83  120.77 
  -1  -8 -12 1124.79  101.36 
   1   8  12 1177.09  102.25 
  -1  -8 -12 1153.22  108.19 
   1   8  12 1180.61  118.09 
   1   8  13 1503.94  114.98 
   1   8  13 1483.71   92.70 
  -1  -8 -13 1405.86   93.38 
  -1  -8 -13 1516.96  107.10 
  -1  -8 -13 1419.69   93.59 
   1   8  13 1487.33  115.29 
  -1  -8 -13 1596.60  111.01 
   1   8  14   10.49   29.23 
  -1  -8 -14   -1.10   24.09 
   1   8  14   -6.63   29.03 
  -1  -8 -14  -19.37   27.23 
  -1  -9  15  104.89   38.10 
  -1  -9  14  560.96   73.49 
  -1  -9  13 2033.44  137.24 
  -1  -9  13 1965.89  140.38 
  -1  -9  12  401.77   76.89 
  -1  -9  12  436.06   81.68 
  -1  -9  11 5209.48  248.33 
  -1  -9  11 5399.28  260.20 
   1   9 -10  640.52  177.32 
   1   9 -10  667.83  209.18 
  -1  -9  10  692.69   98.89 
  -1  -9  10  404.27   82.95 
  -1  -9  10  618.05  101.61 
  -1  -9  10  645.64   95.23 
  -1  -9   9 1465.45  129.33 
   1   9  -9 1004.09  242.74 
  -1  -9   9 1361.68  141.49 
  -1  -9   9 1393.52  130.33 
  -1  -9   9 1492.30  140.68 
   1   9  -9 1465.77  266.73 
  -1  -9   9 1521.72  134.27 
   1   9  -8 1395.60  294.41 
  -1  -9   8 1474.19  126.95 
   1   9  -8 1307.35  247.39 
  -1  -9   8 1455.63  129.02 
  -1  -9   8 1354.10  133.18 
   1   9  -8 1451.33  266.00 
   1   9  -8 1290.59  271.08 
  -1  -9   8 1339.10  140.88 
   1   9  -8 1084.12  243.89 
  -1  -9   8 1363.76  136.45 
   1   9  -7 8333.42  683.49 
   1   9  -7 10366.1   707.3 
  -1  -9   7 9627.02  368.49 
  -1  -9   7 10167.8   380.8 
  -1  -9   7 10957.1   356.4 
   1   9  -7 9470.63  762.22 
  -1  -9   7 9884.30  365.50 
   1   9  -7 8227.55  669.47 
  -1  -9   7 10570.4   351.2 
   1   9  -7 9265.37  676.74 
  -1  -9   6 3069.33  198.30 
   1   9  -6 3479.27  446.47 
   1   9  -6 3583.69  429.20 
   1   9  -6 4324.51  462.00 
  -1  -9   6 3033.96  202.87 
  -1  -9   6 3692.48  220.48 
   1   9  -6 3985.83  499.89 
   1   9  -6 3525.13  451.26 
  -1  -9   5 7657.95  313.91 
   1   9  -5 6817.12  595.77 
  -1  -9   5 7793.36  327.78 
   1   9  -5 7151.24  652.46 
   1   9  -5 6353.73  582.39 
  -1  -9   5 7727.94  326.62 
   1   9  -5 7296.51  654.13 
  -1  -9   5 7575.51  309.82 
   1   9  -5 7766.50  701.88 
   1   9  -4 44058.1  1760.2 
   1   9  -4 44877.1  1680.6 
   1   9  -4 44869.5  1806.5 
  -1  -9   4 46147.6   973.4 
   1   9  -4 43809.0  1663.9 
   1   9  -4 44783.7  1780.1 
  -1  -9   4 44162.7   979.3 
  -1  -9   4 47064.8  1004.8 
  -1  -9   4 46869.2  1017.0 
   1   9  -3  766.48  329.51 
  -1  -9   3  488.02   95.97 
   1   9  -3  601.54  223.35 
  -1  -9   3  430.33   81.69 
   1   9  -3  759.12  297.98 
   1   9  -3  479.92  210.49 
   1   9  -3 1244.95  339.29 
   1   9  -3  632.16  249.55 
  -1  -9   3  908.18  130.55 
   1   9  -3  459.54  218.09 
  -1  -9   3  495.54   99.19 
   1   9  -2 4920.36  578.11 
   1   9  -2 4375.83  590.95 
   1   9  -2 3956.64  534.83 
  -1  -9   2 4322.28  223.58 
  -1  -9   2 4842.50  227.41 
   1   9  -2 6425.99  565.23 
   1   9  -2 4269.78  536.79 
  -1  -9   2 4636.53  255.12 
   1   9  -2 4197.09  587.72 
   1   9  -2 4597.18  600.72 
  -1  -9   2 4019.04  231.31 
  -1  -9   2 4641.30  222.34 
   1   9  -2 6015.10  548.76 
   1   9  -1  894.63  319.46 
   1   9  -1  726.49  305.50 
   1   9  -1  716.04  138.67 
  -1  -9   1  890.86  126.46 
  -1  -9   1  869.00  193.74 
  -1  -9   1  761.59  101.24 
   1   9  -1  998.68  150.31 
   1   9  -1  361.08  259.27 
   1   9  -1  814.02  232.24 
   1   9  -1 1051.04  391.02 
   1   9  -1  884.34  224.34 
   1   9  -1 1241.04  408.74 
  -1  -9   1  885.02  101.83 
   1   9  -1 1458.20  382.14 
  -1  -9   1  850.29  119.71 
  -1  -9   1  899.19  103.51 
   1   9   0 3112.93  427.07 
   1   9   0 1968.45  460.83 
  -1  -9   0 2147.50  176.33 
   1   9   0 1998.17  207.50 
   1   9   0 1596.79  307.91 
   1   9   0 2646.27  506.45 
  -1  -9   0 2056.37  296.56 
  -1  -9   0 2241.05  165.27 
  -1  -9   0 2148.00  174.88 
  -1  -9   0 1665.09  140.27 
   1   9   0 1187.23  409.14 
  -1  -9   0 2016.62  155.97 
   1   9   0 1715.66  434.47 
   1   9   0 1720.04  429.97 
   1   9   0 2152.06  210.02 
  -1  -9   0 2154.88  289.66 
   1   9   0 2093.62  506.67 
   1   9   1 1487.06  181.49 
  -1  -9  -1 1371.89  130.31 
   1   9   1 1856.43  447.15 
   1   9   1 1986.21  348.16 
   1   9   1 1469.04  451.80 
   1   9   1 1151.88  423.90 
  -1  -9  -1 1640.86  259.87 
   1   9   1 1195.84  163.90 
  -1  -9  -1 1234.94  136.93 
  -1  -9  -1 1425.95  241.51 
   1   9   1 2105.23  486.49 
  -1  -9  -1 1443.94  137.83 
  -1  -9  -1 1392.68  147.07 
  -1  -9  -1 1269.00  272.33 
   1   9   1 1864.88  330.49 
   1   9   1 1810.08  499.74 
   1   9   1 1595.74  487.13 
   1   9   2 1322.60  301.46 
   1   9   2 2852.42  619.10 
  -1  -9  -2 1912.86  158.98 
   1   9   2 1745.17  463.04 
   1   9   2 1788.98  456.96 
   1   9   2 1706.93  192.36 
  -1  -9  -2 1621.87  286.97 
  -1  -9  -2 1856.37  282.28 
   1   9   2 2447.09  481.92 
  -1  -9  -2 1729.13  275.65 
   1   9   2 1449.39  313.10 
   1   9   2 2962.20  615.73 
  -1  -9  -2 1928.39  174.20 
   1   9   2 1752.90  191.33 
  -1  -9  -2 1755.79  150.97 
  -1  -9  -2 1979.24  176.61 
   1   9   2 1711.62  476.15 
  -1  -9  -3  963.05  249.72 
   1   9   3 1083.50  198.76 
   1   9   3  630.18  293.34 
   1   9   3  861.28  136.13 
  -1  -9  -3 1003.39  121.23 
   1   9   3  985.98  468.98 
   1   9   3 1039.23  370.08 
   1   9   3  544.01  224.14 
   1   9   3 1349.05  422.05 
  -1  -9  -3  525.05  159.30 
   1   9   3  724.36  133.61 
   1   9   3 1039.29  303.43 
  -1  -9  -3  967.29  126.69 
   1   9   3 1084.56  424.61 
   1   9   3 1044.29  290.12 
   1   9   3  617.97  181.60 
  -1  -9  -3  816.80  115.27 
   1   9   3  741.76  366.31 
  -1  -9  -3  779.35  198.48 
  -1  -9  -3  928.53  127.67 
   1   9   4 11310.5   880.1 
  -1  -9  -4 10667.0   749.3 
  -1  -9  -4 11208.8   412.9 
   1   9   4 10757.8   921.9 
  -1  -9  -4 11224.6   412.1 
  -1  -9  -4 11555.8   742.9 
  -1  -9  -4 12482.9   769.2 
   1   9   4 11578.7   887.3 
   1   9   4 9943.16  895.28 
   1   9   4 11287.8   472.7 
   1   9   4 11225.9   834.7 
  -1  -9  -4 12051.2   379.8 
  -1  -9  -4 11900.8   377.8 
   1   9   4 9980.56  962.33 
   1   9   4 12195.3  1041.7 
   1   9   4 11177.5   829.9 
  -1  -9  -4 10693.9   387.0 
   1   9   4 10823.4   464.5 
   1   9   4 10492.6   982.4 
   1   9   4 11217.2  1026.4 
  -1  -9  -4 10655.4   409.1 
   1   9   4 10673.3   514.8 
   1   9   5 2277.21  507.08 
  -1  -9  -5 2639.86  387.10 
  -1  -9  -5 2773.17  175.38 
   1   9   5 2337.76  446.24 
   1   9   5 2107.47  458.11 
   1   9   5 2258.52  215.02 
  -1  -9  -5 2689.37  370.41 
  -1  -9  -5 2518.97  191.90 
   1   9   5 2942.80  557.40 
  -1  -9  -5 2434.15  169.81 
  -1  -9  -5 2568.08  193.37 
  -1  -9  -5 2368.91  186.44 
   1   9   5 2531.12  255.28 
   1   9   5 2761.61  232.67 
   1   9   5 1889.02  419.14 
  -1  -9  -5 2678.73  172.29 
   1   9   5 2794.31  473.81 
  -1  -9  -6 19540.8   575.9 
   1   9   6 21523.1  1264.6 
  -1  -9  -6 19044.2   570.3 
   1   9   6 19370.4  1280.4 
   1   9   6 19003.7   628.3 
  -1  -9  -6 19825.3   537.9 
   1   9   6 19560.1   678.8 
   1   9   6 19807.6  1232.2 
  -1  -9  -6 18912.3  1013.4 
  -1  -9  -6 20292.6  1026.8 
   1   9   6 18613.2   622.8 
   1   9   6 19410.2  1264.8 
  -1  -9  -6 18090.3   554.3 
   1   9   6 19336.0  1218.7 
  -1  -9  -6 19385.4   533.3 
   1   9   6 20898.8  1254.3 
  -1  -9  -7  568.80   95.05 
  -1  -9  -7  578.30  178.10 
  -1  -9  -7  457.08   95.62 
   1   9   7  248.09  212.82 
   1   9   7  530.41  228.70 
   1   9   7  731.34  118.40 
  -1  -9  -7  592.87  216.86 
  -1  -9  -7  642.60   94.83 
   1   9   7  849.27  285.84 
   1   9   7  417.67  225.90 
  -1  -9  -7  605.31  107.85 
   1   9   7  514.44  116.40 
   1   9   7  765.78  127.54 
   1   9   7  434.62  117.38 
  -1  -9  -7  472.20   87.75 
   1   9   7  348.47  216.85 
   1   9   7  811.39  262.70 
   1   9   7  610.18  119.54 
   1   9   8 6563.08  611.28 
  -1  -9  -8 6517.56  563.84 
  -1  -9  -8 6880.41  306.86 
   1   9   8 6608.25  345.21 
  -1  -9  -8 6406.92  299.82 
   1   9   8 7004.23  625.57 
   1   9   8 6326.91  321.91 
   1   9   8 6148.52  633.01 
  -1  -9  -8 6123.41  547.02 
   1   9   8 6270.06  656.39 
  -1  -9  -8 6621.62  279.61 
  -1  -9  -8 6383.69  278.38 
   1   9   8 6806.57  670.85 
   1   9   8 6299.86  664.63 
   1   9   8 6412.13  324.46 
  -1  -9  -8 6363.14  276.44 
   1   9   9 1137.74  140.43 
  -1  -9  -9  923.77  213.58 
   1   9   9 1096.26  139.05 
   1   9   9 1037.22  139.67 
  -1  -9  -9 1106.31  127.92 
  -1  -9  -9 1201.88  117.57 
  -1  -9  -9 1203.50  118.37 
  -1  -9  -9 1096.51  124.64 
   1   9   9 1313.76  287.90 
   1   9   9  913.59  247.66 
   1   9  10 1490.35  144.42 
  -1  -9 -10 1216.98  111.23 
  -1  -9 -10 1379.51  116.76 
   1   9  10 1302.60  127.10 
   1   9  10 1337.62  134.17 
  -1  -9 -10 1440.64  128.66 
  -1  -9 -10 1468.25  134.04 
  -1  -9 -11 1161.07  100.00 
   1   9  11 1255.24  119.34 
  -1  -9 -11 1373.09  111.40 
  -1  -9 -11 1130.39  100.33 
   1   9  11 1075.82  101.08 
  -1  -9 -11 1239.19  108.70 
   1   9  11 1392.70  124.92 
  -1  -9 -12 3370.19  150.71 
  -1  -9 -12 3749.43  159.44 
   1   9  12 3414.92  167.20 
  -1  -9 -12 3524.99  153.38 
   1   9  12 3232.78  142.88 
  -1  -9 -12 3677.10  157.16 
   1   9  12 3338.71  164.05 
  -1 -10  14  126.23   43.20 
  -1 -10  13 1510.95  105.84 
  -1 -10  13 1174.13  101.45 
  -1 -10  12  176.64   58.26 
  -1 -10  12  239.17   69.24 
  -1 -10  11 1535.61  131.60 
  -1 -10  11 1356.72  121.64 
  -1 -10  10 3628.11  204.20 
  -1 -10  10 3962.02  218.12 
   1  10  -9 -147.52  176.11 
   1  10  -9  -47.84  163.07 
  -1 -10   9  139.05   53.01 
  -1 -10   9  283.18   84.89 
  -1 -10   9  296.32   93.25 
  -1 -10   8 2343.83  169.72 
  -1 -10   8 2435.90  184.52 
   1  10  -8 1856.60  333.05 
   1  10  -8 1864.68  358.19 
   1  10  -8 1930.59  353.24 
   1  10  -8 2091.44  362.35 
  -1 -10   8 2209.31  164.99 
  -1 -10   7  846.53  113.20 
  -1 -10   7  950.00  128.72 
   1  10  -7  131.06  157.52 
   1  10  -7  876.90  271.49 
   1  10  -7  628.25  231.01 
   1  10  -7  756.59  256.19 
  -1 -10   7  759.40  107.30 
   1  10  -6  825.31  278.92 
  -1 -10   6  813.49  105.59 
  -1 -10   6  775.59  112.44 
   1  10  -6  815.18  275.75 
  -1 -10   6 1093.63  132.17 
   1  10  -6  597.05  223.50 
   1  10  -6  790.49  253.48 
  -1 -10   5 24223.6   655.8 
   1  10  -5 21011.0  1223.0 
  -1 -10   5 23779.8   645.7 
   1  10  -5 21785.2  1281.2 
   1  10  -5 22845.7  1193.6 
   1  10  -5 21784.6  1169.6 
   1  10  -5 21102.9  1270.5 
   1  10  -5 22987.7  1273.6 
  -1 -10   5 23598.0   621.4 
  -1 -10   4 24015.1   658.1 
  -1 -10   4 23455.7   632.5 
   1  10  -4 21618.3  1312.4 
   1  10  -4 23215.9  1249.4 
  -1 -10   4 24062.1   622.6 
   1  10  -4 20171.3  1246.9 
   1  10  -4 21488.4  1291.4 
   1  10  -4 23073.4  1336.3 
   1  10  -4 20989.7  1263.8 
   1  10  -4 21915.6  1213.8 
   1  10  -3 1191.14  354.84 
  -1 -10   3  689.69  100.41 
   1  10  -3  755.52  273.09 
   1  10  -3  479.62  243.70 
   1  10  -3  853.34  327.51 
   1  10  -3  680.03  268.58 
   1  10  -3 1036.88  359.73 
  -1 -10   3  806.61  121.77 
  -1 -10   3  852.72  118.82 
   1  10  -2 5412.84  698.16 
  -1 -10   2 5087.15  239.69 
  -1 -10   2 5109.47  270.15 
   1  10  -2 5015.17  690.64 
  -1 -10   2 5246.93  243.65 
  -1 -10   2 4997.03  249.37 
   1  10  -2 4229.07  615.15 
   1  10  -2 4715.64  613.14 
  -1 -10   2 4759.17  270.51 
   1  10  -2 4686.01  601.60 
   1  10  -2 4469.60  631.38 
  -1 -10   1 4249.30  222.22 
  -1 -10   1 4555.65  262.72 
   1  10  -1 3468.87  456.62 
   1  10  -1 3221.40  440.96 
   1  10  -1 4387.54  748.15 
  -1 -10   1 4230.60  222.15 
  -1 -10   1 3952.29  222.45 
   1  10  -1 3713.81  554.69 
   1  10  -1 4052.31  628.51 
   1  10  -1 3783.08  598.58 
   1  10  -1 3681.18  597.34 
   1  10  -1 3863.50  565.62 
  -1 -10   1 4392.37  252.29 
   1  10   0  100.91   82.17 
  -1 -10   0  130.02   65.45 
  -1 -10   0  117.12   61.59 
   1  10   0  154.16   90.49 
  -1 -10   0  155.83   80.97 
   1  10   0   95.68  153.47 
   1  10   0  -23.82  239.93 
  -1 -10   0  232.18   95.67 
  -1 -10   0  202.30   60.53 
   1  10   0  289.06  271.47 
   1  10   0  267.59  145.30 
   1  10   0 -117.20  242.37 
   1  10   0  355.48  310.05 
   1  10   0  363.52  341.25 
   1  10   0  295.45  278.84 
  -1 -10  -1 1487.55  162.39 
   1  10   1 2501.51  467.05 
   1  10   1 1736.29  470.95 
  -1 -10  -1 1282.44  132.52 
   1  10   1 1131.68  387.32 
  -1 -10  -1 1325.44  133.21 
   1  10   1 1726.42  426.49 
   1  10   1 1267.84  167.64 
   1  10   1 2005.42  548.91 
   1  10   1 1323.33  157.20 
  -1 -10  -1 1398.42  134.25 
  -1 -10  -1 1226.20  146.92 
   1  10   1 2114.64  500.06 
   1  10   2 2139.07  519.05 
   1  10   2 2620.35  270.64 
   1  10   2 2548.11  216.90 
   1  10   2 2413.04  210.81 
   1  10   2 2008.12  402.50 
   1  10   2 2189.84  500.55 
  -1 -10  -2 2287.07  166.29 
   1  10   2 1764.83  459.21 
  -1 -10  -2 2353.99  181.81 
   1  10   2 2000.09  442.38 
   1  10   2 2140.47  398.10 
  -1 -10  -2 2335.71  181.42 
  -1 -10  -2 2519.40  323.60 
   1  10   2 2413.02  528.53 
  -1 -10  -2 2426.85  183.49 
  -1 -10  -2 2274.85  188.45 
   1  10   2 2522.22  484.70 
  -1 -10  -3 4047.74  236.07 
   1  10   3 4354.40  573.13 
   1  10   3 4362.42  633.24 
  -1 -10  -3 4865.98  463.51 
   1  10   3 4560.82  663.58 
   1  10   3 4086.83  642.57 
   1  10   3 3980.10  266.48 
  -1 -10  -3 4272.10  240.91 
   1  10   3 4640.40  578.81 
  -1 -10  -3 4268.28  242.07 
   1  10   3 3785.13  540.18 
   1  10   3 3860.78  310.29 
   1  10   3 4046.48  648.51 
  -1 -10  -3 4711.92  509.40 
  -1 -10  -3 4145.58  251.04 
   1  10   3 4258.55  274.50 
   1  10   3 4745.84  605.45 
   1  10   4 1431.08  168.83 
   1  10   4 1076.51  309.89 
   1  10   4 1293.34  159.45 
  -1 -10  -4 1514.49  153.50 
   1  10   4  781.85  298.30 
  -1 -10  -4 1558.69  153.53 
   1  10   4 1413.39  400.37 
  -1 -10  -4 1462.98  288.92 
  -1 -10  -4 1455.86  139.60 
   1  10   4 1173.19  352.93 
  -1 -10  -4 1304.34  137.83 
   1  10   4 1469.54  204.96 
   1  10   4 1998.83  459.17 
  -1 -10  -4 1656.23  283.57 
   1  10   4 1653.03  404.91 
   1  10   5  467.43  328.95 
  -1 -10  -5   74.52  127.26 
   1  10   5   33.56   71.75 
   1  10   5  147.45  234.38 
   1  10   5  183.32  172.83 
   1  10   5   20.14   77.92 
   1  10   5  130.44  112.01 
   1  10   5  247.16  229.55 
   1  10   5  183.66  209.44 
  -1 -10  -5   30.36   38.64 
  -1 -10  -5   21.19   63.47 
   1  10   5  -12.18  200.00 
  -1 -10  -5 -121.55  167.16 
  -1 -10  -5   35.19   63.54 
  -1 -10  -5   52.13   65.79 
  -1 -10  -5   73.03   49.49 
  -1 -10  -5  123.86   62.94 
  -1 -10  -6   98.12   49.41 
   1  10   6  153.56  200.65 
  -1 -10  -6  -80.32   72.67 
   1  10   6  101.75   78.75 
  -1 -10  -6 -232.32  161.24 
   1  10   6  112.91  232.30 
   1  10   6  -78.57  204.46 
   1  10   6 -123.06  207.22 
   1  10   6  337.78  281.93 
  -1 -10  -6   45.38   44.64 
   1  10   6  203.85  227.92 
  -1 -10  -6   15.92   62.27 
   1  10   6   15.60   70.53 
   1  10   6  228.61   97.61 
  -1 -10  -6  -12.10  104.80 
  -1 -10  -6   35.45   69.43 
   1  10   6   40.88   72.83 
   1  10   6  -37.10  119.32 
   1  10   7 4298.50  499.28 
   1  10   7 4012.67  519.01 
   1  10   7 4779.23  568.06 
  -1 -10  -7 3760.06  210.59 
  -1 -10  -7 4301.96  205.87 
   1  10   7 3850.36  259.51 
   1  10   7 4185.44  226.33 
  -1 -10  -7 4308.58  205.59 
  -1 -10  -7 4083.01  227.79 
   1  10   7 4010.54  474.29 
   1  10   7 4129.09  243.35 
  -1 -10  -7 3939.46  412.34 
  -1 -10  -7 4271.96  232.19 
   1  10   7 3929.19  237.00 
   1  10   7 4173.63  229.29 
  -1 -10  -8 6641.10  283.37 
   1  10   8 6358.03  309.43 
  -1 -10  -8 6665.97  259.76 
   1  10   8 6565.47  295.95 
   1  10   8 6476.54  296.27 
  -1 -10  -8 6427.34  248.38 
  -1 -10  -8 6519.07  279.00 
  -1 -10  -8 6724.36  253.75 
  -1 -10  -9 1958.32  125.36 
   1  10   9 1711.39  139.09 
   1  10   9 1801.14  148.04 
   1  10   9 1570.06  135.64 
  -1 -10  -9 1786.20  120.47 
  -1 -10  -9 1675.21  131.42 
  -1 -10  -9 1655.29  132.05 
   1  10  10  157.76   51.76 
  -1 -10 -10  128.84   41.05 
  -1 -10 -10   84.81   39.18 
  -1 -10 -10   88.61   42.23 
   1  10  10  156.76   53.57 
  -1 -10 -10   89.57   43.82 
   1  10  10   71.74   41.78 
  -1 -10 -11 1663.49   93.79 
  -1 -10 -11 1796.50   97.12 
  -1 -10 -11 1701.51  102.50 
   1  10  11 1710.53  109.32 
   1  10  11 1538.49  103.27 
  -1 -10 -11 1646.03  101.90 
   1  10  11 1709.92  100.90 
  -1 -11  13   76.69   34.38 
  -1 -11  12  328.34   55.68 
  -1 -11  11 3839.61  178.95 
  -1 -11  10 1582.51  134.84 
  -1 -11  10 1230.88  110.92 
  -1 -11   9 5035.63  241.11 
  -1 -11   9 4650.16  223.49 
  -1 -11   9 4568.69  208.98 
   1  11  -8  157.67  196.11 
   1  11  -8  -57.14  195.61 
  -1 -11   8  195.13   72.40 
  -1 -11   8   57.83   57.08 
   1  11  -7   -7.90  193.39 
  -1 -11   7  431.93   89.79 
   1  11  -7  395.79  241.33 
  -1 -11   7  279.10   83.04 
  -1 -11   6 3498.00  205.16 
   1  11  -6 3192.00  484.42 
   1  11  -6 3004.61  465.27 
  -1 -11   6 3366.77  213.64 
   1  11  -6 2350.25  439.12 
   1  11  -6 2095.75  404.45 
   1  11  -5 1982.25  411.44 
   1  11  -5 1941.07  381.68 
   1  11  -5 2375.42  412.77 
  -1 -11   5 2902.89  197.10 
   1  11  -5 2326.31  445.53 
  -1 -11   5 2558.66  180.91 
   1  11  -4 11341.2   934.7 
   1  11  -4 12036.7   964.0 
   1  11  -4 12675.1  1016.6 
  -1 -11   4 14442.3   476.2 
   1  11  -4 14121.5  1070.9 
  -1 -11   4 14113.7   444.0 
   1  11  -3  845.09  263.56 
   1  11  -3 1429.64  387.74 
   1  11  -3 1558.66  384.22 
  -1 -11   3 1764.77  150.18 
  -1 -11   3 1810.25  168.44 
  -1 -11   3 1430.12  141.61 
   1  11  -3  857.36  334.18 
   1  11  -2 6366.27  771.38 
  -1 -11   2 7855.37  342.86 
  -1 -11   2 7121.17  323.56 
  -1 -11   2 7650.85  312.44 
   1  11  -2 6428.13  763.43 
   1  11  -2 6949.77  773.55 
  -1 -11   1 9492.67  384.10 
  -1 -11   1 10456.5   356.0 
  -1 -11   1 10299.0   398.1 
  -1 -11   1 10049.1   350.5 
   1  11  -1 7551.87  834.58 
   1  11  -1 8244.78  840.46 
   1  11  -1 8146.03  884.85 
  -1 -11   1 9406.38  352.11 
   1  11  -1 7863.48  821.65 
  -1 -11   0 13662.8   427.3 
  -1 -11   0 12738.1   451.0 
  -1 -11   0 12590.6   415.0 
   1  11   0 12674.0  1093.2 
  -1 -11   0 12543.5   449.7 
  -1 -11   0 13314.9   422.9 
   1  11   0 11563.6  1052.1 
   1  11   0 11629.4   932.5 
   1  11   0 11660.0  1016.7 
   1  11   0 11581.1   921.7 
   1  11   0 12782.9  1056.2 
  -1 -11  -1 9804.24  384.64 
   1  11   1 8831.81  867.60 
   1  11   1 8498.91  784.45 
   1  11   1 9551.39  386.90 
   1  11   1 10495.9   973.0 
  -1 -11  -1 9816.97  361.32 
  -1 -11  -1 10206.2   366.9 
   1  11   1 9133.09  379.80 
   1  11   1 9959.47  932.46 
   1  11   1 9590.68  836.96 
  -1 -11  -1 9620.60  349.40 
  -1 -11  -1 9606.75  384.66 
   1  11   1 8793.80  810.92 
   1  11   1 10143.5   845.7 
   1  11   1 9555.99  459.45 
   1  11   1 10442.0   986.7 
   1  11   2 4965.18  268.23 
   1  11   2 5046.52  658.81 
   1  11   2 4108.32  618.66 
   1  11   2 5271.99  614.76 
  -1 -11  -2 4937.65  246.93 
   1  11   2 4806.18  577.41 
   1  11   2 4228.96  623.64 
   1  11   2 4684.40  261.38 
  -1 -11  -2 4383.20  253.15 
  -1 -11  -2 4185.51  221.02 
   1  11   2 4544.02  658.30 
   1  11   2 4666.50  589.77 
   1  11   2 4476.29  315.42 
  -1 -11  -2 4475.48  250.39 
   1  11   2 4886.48  591.50 
  -1 -11  -2 4747.70  242.89 
   1  11   3   -9.31  215.67 
   1  11   3  467.98  290.26 
  -1 -11  -3  215.43   70.02 
  -1 -11  -3  181.36   57.77 
   1  11   3  -55.97  170.61 
   1  11   3  284.19   85.13 
   1  11   3  513.56  272.83 
  -1 -11  -3  150.58   75.87 
  -1 -11  -3  189.62   75.23 
  -1 -11  -3  205.13   66.93 
   1  11   3   69.73  106.82 
   1  11   3  211.54   77.65 
   1  11   4  883.34  303.49 
   1  11   4  938.45  296.95 
  -1 -11  -4 1058.74  112.55 
  -1 -11  -4  773.30  184.54 
  -1 -11  -4  804.93  107.79 
  -1 -11  -4  829.03  113.04 
  -1 -11  -4  835.06   94.87 
  -1 -11  -4  825.84  110.20 
   1  11   4  916.02  117.72 
   1  11   4 1117.85  319.75 
   1  11   4  712.97  282.26 
   1  11   4  709.88  154.25 
   1  11   4  769.41  110.63 
   1  11   5  204.26   68.75 
  -1 -11  -5  233.00   71.54 
   1  11   5   22.13   98.87 
   1  11   5  189.49  174.07 
   1  11   5  189.34  147.80 
   1  11   5  239.28  170.10 
   1  11   5  537.28  264.49 
  -1 -11  -5  336.86   80.39 
   1  11   5  155.77   62.94 
  -1 -11  -5  248.07   67.29 
  -1 -11  -5  157.65   51.92 
  -1 -11  -6 7186.10  293.08 
  -1 -11  -6 7525.78  298.37 
   1  11   6 6897.78  289.57 
   1  11   6 7551.31  305.21 
   1  11   6 7189.87  295.73 
  -1 -11  -6 7193.78  253.24 
  -1 -11  -6 6862.56  282.26 
   1  11   6 7537.88  305.27 
   1  11   6 7184.21  335.23 
  -1 -11  -7 4052.48  196.67 
   1  11   7 4351.36  214.08 
   1  11   7 4774.64  250.39 
   1  11   7 4472.61  197.81 
  -1 -11  -7 4604.91  217.73 
  -1 -11  -7 4357.48  175.52 
  -1 -11  -7 4698.66  220.70 
   1  11   7 4482.67  198.49 
   1  11   7 4449.29  215.73 
   1  11   8 1930.55  129.12 
  -1 -11  -8 2005.56  135.36 
  -1 -11  -8 2030.30  134.86 
  -1 -11  -8 2121.65  112.15 
   1  11   8 2047.61  133.06 
   1  11   8 2182.89  151.82 
  -1 -11  -8 2061.98  110.58 
   1  11   9 9895.04  298.76 
   1  11   9 9087.58  272.40 
  -1 -11  -9 9627.59  287.29 
  -1 -11  -9 9449.38  285.90 
   1  11   9 9007.23  273.68 
   1  11  10 1884.52   98.84 
  -1 -11 -10 1927.56  102.08 
  -1 -11 -10 1975.47  102.97 
  -1 -12  11 3546.21  147.16 
  -1 -12  10   53.70   41.72 
  -1 -12   9 2086.05  132.42 
  -1 -12   9 2157.60  122.70 
  -1 -12   8   20.25   47.17 
  -1 -12   8   -9.48   43.10 
  -1 -12   7 1747.71  135.51 
  -1 -12   7 1651.45  134.74 
  -1 -12   6  549.69   85.30 
  -1 -12   6  712.68  105.42 
   1  12  -5  273.34  193.34 
  -1 -12   5  189.93   66.40 
   1  12  -5  147.46  226.70 
  -1 -12   5  131.70   76.03 
  -1 -12   4 2077.78  152.49 
   1  12  -4 2490.51  444.64 
   1  12  -4 1085.60  329.93 
   1  12  -4 1907.81  379.17 
  -1 -12   4 2286.64  174.71 
   1  12  -4 1494.57  348.38 
   1  12  -3   64.81  179.21 
  -1 -12   3  170.53   86.18 
   1  12  -3  555.03  299.29 
  -1 -12   3  -65.92   60.73 
   1  12  -3    5.94  202.63 
   1  12  -3 -139.13  196.45 
   1  12  -3  -15.88  155.03 
   1  12  -3  497.78  239.70 
   1  12  -2 1061.98  348.61 
  -1 -12   2  786.99   96.96 
   1  12  -2  942.97  283.18 
  -1 -12   2  906.93  125.85 
   1  12  -2 1691.38  412.45 
   1  12  -2  332.05  178.78 
   1  12  -2  242.27  179.62 
   1  12  -2  506.07  257.48 
   1  12  -1 3120.83  487.15 
  -1 -12   1 2854.02  176.38 
   1  12  -1 2323.73  456.35 
   1  12  -1 2187.37  433.23 
   1  12  -1 2831.26  234.31 
  -1 -12   1 2633.61  186.93 
  -1 -12   1 2812.33  163.58 
   1  12  -1 2230.81  417.81 
   1  12  -1 2259.64  392.71 
  -1 -12   1 2759.98  161.69 
  -1 -12   1 2999.45  197.52 
   1  12  -1 2641.01  451.76 
   1  12   0  252.41  243.42 
  -1 -12   0  209.14   79.47 
   1  12   0 -200.66  222.24 
   1  12   0 -353.41  182.28 
  -1 -12   0  137.15   53.60 
   1  12   0  -21.06  202.90 
  -1 -12   0  110.55   59.14 
   1  12   0  133.18  204.29 
  -1 -12   0   -9.28   62.62 
   1  12   0  302.94  118.04 
   1  12   0  449.14  290.20 
  -1 -12   0   63.24   46.56 
   1  12   1 3846.91  265.54 
  -1 -12  -1 4601.97  235.16 
   1  12   1 4639.40  566.64 
  -1 -12  -1 4481.52  214.57 
   1  12   1 4557.62  547.86 
  -1 -12  -1 4219.06  235.32 
   1  12   1 4160.54  575.22 
  -1 -12  -1 4678.56  221.36 
   1  12   1 4766.01  614.62 
  -1 -12  -1 4484.82  217.10 
   1  12   1 4505.69  539.05 
   1  12   1 5145.40  599.43 
  -1 -12  -2 1121.28  106.00 
   1  12   2 1300.63  319.99 
  -1 -12  -2 1153.65  121.97 
  -1 -12  -2 1266.22  120.75 
  -1 -12  -2 1169.88  114.61 
   1  12   2 1755.49  367.88 
  -1 -12  -2 1034.35  121.66 
   1  12   2 1145.26  157.57 
  -1 -12  -3  210.95   59.76 
  -1 -12  -3  299.52   68.25 
  -1 -12  -3  286.77   61.59 
  -1 -12  -3  169.04   55.94 
   1  12   3  164.61   90.58 
  -1 -12  -3  217.92   71.64 
  -1 -12  -4  457.70   67.87 
  -1 -12  -4  400.70   64.85 
  -1 -12  -4  471.15   79.60 
  -1 -12  -4  418.53   77.82 
  -1 -12  -4  469.33   74.05 
   1  12   4  404.80   93.34 
  -1 -12  -5 2674.51  157.82 
   1  12   5 2586.30  166.74 
  -1 -12  -5 2619.99  131.79 
   1  12   5 2533.78  162.74 
   1  12   5 2496.04  182.06 
  -1 -12  -5 2815.62  160.96 
   1  12   5 2731.71  146.66 
   1  12   5 2660.37  145.36 
  -1 -12  -6  364.52   65.23 
   1  12   6  304.75   51.75 
   1  12   6  362.47   57.69 
   1  12   6  311.94   55.56 
  -1 -12  -6  306.44   57.99 
   1  12   6  395.58   82.04 
   1  12   6  408.40   63.82 
  -1 -12  -7  974.28   86.48 
  -1 -12  -7 1008.66   86.66 
   1  12   7 1096.89  100.56 
   1  12   8    4.88   31.00 
  -1 -12  -8   24.22   29.59 
  -1 -12  -8    2.18   29.82 
  -1 -13  10 4387.04  146.24 
  -1 -13   9  -36.51   33.83 
  -1 -13   8   53.72   32.15 
  -1 -13   8  100.11   39.95 
  -1 -13   7 5538.77  205.64 
  -1 -13   7 5850.28  212.40 
  -1 -13   6  562.14   74.27 
  -1 -13   6  564.67   78.38 
   1  13  -5   79.48   67.72 
  -1 -13   5   75.39   45.29 
  -1 -13   5  106.91   57.01 
  -1 -13   4  895.52  100.79 
  -1 -13   4  784.07   87.73 
   1  13  -4  708.53  102.92 
   1  13  -3  262.32   81.70 
  -1 -13   3  175.62   56.58 
  -1 -13   3  300.70   75.48 
  -1 -13   2  581.87   90.92 
  -1 -13   2  565.48   79.24 
   1  13  -2  513.06   99.94 
  -1 -13   1 4216.86  207.83 
  -1 -13   1 4395.22  194.22 
  -1 -13   0 2432.95  131.36 
  -1 -13   0 2508.54  132.81 
  -1 -13   0 2381.20  152.47 
  -1 -13   0 2442.85  140.94 
   1  13   0 2159.92  172.57 
  -1 -13  -1 1254.14  111.24 
  -1 -13  -1 1228.74   97.50 
  -1 -13  -1 1255.83   96.04 
   1  13   1 1118.84  126.27 
  -1 -13  -1 1153.46   92.90 
  -1 -13  -2  822.64   77.93 
  -1 -13  -2  720.63   71.82 
  -1 -13  -2  777.01   78.25 
  -1 -13  -2  706.41   79.47 
   1  13   2  584.30   89.54 
  -1 -13  -3 4344.71  164.34 
  -1 -13  -3 4354.26  179.98 
  -1 -13  -3 4391.60  175.30 
   1  13   3 3933.01  203.47 
   1  13   3 4303.96  206.02 
   1  13   3 4269.44  205.21 
  -1 -13  -3 4399.59  179.83 
   1  13   4  604.78   81.34 
  -1 -13  -4  476.19   49.44 
   1  13   4  563.15   73.09 
   1  13   4  603.84   73.83 
  -1 -13  -4  613.58   66.74 
  -1 -13  -4  622.50   67.60 
   1  13   5 1433.51  107.01 
  -1 -13  -5 1581.29   95.79 
  -1 -13  -5 1552.84   94.55 
   1  13   6 7085.41  214.80 
  -1 -14   6  901.87   65.97 
  -1 -14   5  675.26   62.45 
  -1 -14   5  570.36   60.08 
  -1 -14   4 4900.82  171.75 
  -1 -14   4 4441.02  174.66 
  -1 -14   3  939.73   83.44 
  -1 -14   3  991.32   78.05 
  -1 -14   2  173.21   49.84 
  -1 -14   2  201.36   42.33 
   1  14  -2  144.96   47.39 
  -1 -14   1  -18.92   34.68 
  -1 -14   1   47.36   31.52 
   1  14  -1   38.75   43.20 
   1  14   0 1141.35   91.89 
  -1 -14   0 1439.36   83.45 
  -1 -14   0 1272.32   88.20 
  -1 -14  -1   59.21   31.80 
   1  14   1   99.94   48.14 
   1  14   1  108.63   50.63 
   1  14   1   68.54   37.35 
  -2  15   3  -84.98   38.09 
  -2  15   3    0.70   29.75 
   2 -15  -2   71.68   36.83 
  -2  15   2   90.57   41.23 
  -2  15   2   92.23   45.50 
   2 -15  -1 3411.07  154.28 
  -2  15   1 3043.09  156.16 
  -2  15   1 3070.12  156.87 
  -2  15   0  481.33   75.11 
  -2  15   0  488.38   74.61 
   2 -15   0  646.04   73.94 
  -2  15  -1 1319.22  109.68 
  -2  15  -1 1171.52  106.90 
   2 -15   1 1442.31  106.01 
  -2  15  -2  155.04   58.02 
  -2  15  -2  159.77   57.16 
   2 -15   2  -25.17   36.85 
   2 -15   3   36.34   30.28 
  -2  15  -3  154.63   51.34 
   2 -15   3   70.14   40.50 
   2 -15   4 2121.07  116.29 
   2 -15   4 1923.77   98.00 
  -2  15  -4 1986.49  116.21 
  -2  15  -4 1994.17  116.51 
   2 -15   5 2676.49  120.31 
   2 -15   5 2589.54  112.34 
   2 -15   6  154.76   33.06 
   2 -14  -6  240.53   46.50 
  -2  14   6  291.91   46.40 
  -2  14   6  320.12   48.89 
  -2  14   6  313.81   49.03 
   2 -14  -6  377.29   53.41 
  -2  14   5   45.80   41.60 
   2 -14  -5  -36.76   39.56 
   2 -14  -5   42.24   29.80 
  -2  14   5   -7.51   40.77 
  -2  14   5   48.51   45.25 
   2 -14  -5   16.59   35.51 
  -2  14   4  756.68   97.42 
   2 -14  -4  864.95   84.80 
   2 -14  -4  698.28   78.43 
  -2  14   4  630.93   79.33 
  -2  14   4  728.38   93.30 
   2 -14  -4  873.68   88.21 
  -2  14   3   17.21   59.34 
  -2  14   3   45.15   56.16 
  -2  14   3  113.82   49.54 
   2 -14  -3   67.92   52.30 
   2 -14  -3   43.55   50.01 
   2 -14  -3    0.47   39.75 
   2 -14  -2  271.67   64.51 
   2 -14  -2  293.36   67.97 
  -2  14   2  282.99   69.63 
  -2  14   2  398.86   96.74 
   2 -14  -2  236.10   61.83 
  -2  14   1 6713.35  303.86 
   2 -14  -1 6881.13  264.91 
   2 -14  -1 7533.66  284.91 
   2 -14  -1 7268.76  270.90 
  -2  14   1 6961.02  269.30 
  -2  14   1 6809.86  305.48 
  -2  14   0  755.32   91.22 
   2 -14   0  709.80   94.09 
   2 -14   0  896.48   81.56 
   2 -14   0  815.99   90.86 
   2 -14   0  730.64   84.88 
   2 -14   1  847.97   83.19 
   2 -14   1  747.53   99.91 
   2 -14   2  182.63   51.94 
   2 -14   2  132.49   60.17 
   2 -14   3   49.38   48.29 
   2 -14   3   17.72   51.04 
   2 -14   4  908.31  100.17 
   2 -14   4  917.51   93.36 
   2 -14   5  315.02   64.14 
   2 -14   5  209.02   54.12 
   2 -14   6 1274.72   98.11 
   2 -14   6 1202.03   96.47 
   2 -14   7  -34.57   45.12 
   2 -14   8  456.13   59.38 
   2 -14   9   48.81   32.65 
   2 -14  10  664.75   56.61 
  -2  13   9 4044.69  153.75 
   2 -13  -8   36.97   27.65 
   2 -13  -8  120.06   30.87 
  -2  13   8  102.71   36.31 
   2 -13  -8   49.77   26.72 
   2 -13  -8   44.03   35.50 
   2 -13  -8  101.03   39.88 
  -2  13   8   14.87   42.87 
  -2  13   8  118.40   36.21 
   2 -13  -7 4107.92  189.21 
   2 -13  -7 4300.33  168.97 
  -2  13   7 3966.13  183.07 
   2 -13  -7 4332.26  168.31 
  -2  13   7 4143.35  186.97 
  -2  13   7 4092.66  197.07 
   2 -13  -7 4136.51  190.43 
   2 -13  -7 4224.22  163.83 
   2 -13  -6 2447.54  132.51 
  -2  13   6 2353.23  162.98 
   2 -13  -6 2312.65  134.75 
   2 -13  -6 2459.48  133.48 
  -2  13   6 2250.83  159.79 
   2 -13  -6 2241.11  127.79 
   2 -13  -6 2254.44  149.15 
  -2  13   6 2325.62  160.65 
   2 -13  -6 2009.17  142.68 
   2 -13  -5 4443.61  220.30 
   2 -13  -5 4599.71  212.61 
  -2  13   5 4317.08  242.27 
   2 -13  -5 4864.75  197.62 
   2 -13  -5 4335.35  217.48 
   2 -13  -5 4756.06  196.62 
  -2  13   5 4277.60  241.18 
   2 -13  -5 4339.64  190.05 
  -2  13   5 4085.23  226.65 
   2 -13  -4  605.32   93.72 
   2 -13  -4  627.32   96.57 
   2 -13  -4  518.51   69.98 
   2 -13  -4  473.73   87.06 
   2 -13  -4  559.86   72.40 
  -2  13   4  563.03  118.94 
  -2  13   4  792.98  126.12 
   2 -13  -4  477.86   71.27 
  -2  13   4  596.72  110.80 
   2 -13  -3  307.83   83.02 
  -2  13   3   47.05   70.93 
   2 -13  -3  154.16   61.43 
  -2  13   3 -104.23  145.82 
   2 -13  -3  293.37   64.91 
  -2  13   3  132.91  167.99 
  -2  13   3  186.90  103.39 
  -2  13   3  375.39  122.84 
   2 -13  -3  194.05   65.68 
  -2  13   2  933.08  260.95 
   2 -13  -2 1075.60  119.64 
  -2  13   2 1391.37  311.85 
   2 -13  -2 1312.20  113.61 
  -2  13   2  790.12  233.17 
  -2  13   2 1024.30  129.55 
   2 -13  -2 1026.23  121.64 
   2 -13  -2 1036.39  117.19 
  -2  13   2  607.75  226.66 
   2 -13  -1  468.71   74.84 
   2 -13  -1  434.98   90.57 
  -2  13   1  400.53  218.18 
   2 -13  -1  499.99   87.67 
  -2  13   1  264.74   88.93 
  -2  13   1  249.81  163.47 
  -2  13   1  295.89  200.00 
   2 -13  -1  460.55   85.84 
  -2  13   1  177.98  177.65 
   2 -13  -1  538.20   72.98 
  -2  13   0  230.18  224.25 
   2 -13   0  135.00   47.22 
   2 -13   0  201.98   66.77 
  -2  13   0  352.86  251.62 
   2 -13   0  260.54   61.03 
   2 -13   0  180.16   60.45 
  -2  13   0  386.55  214.83 
  -2  13   0  254.27   84.03 
  -2  13   0  133.18  196.37 
   2 -13   0  113.51   77.88 
  -2  13  -1  497.88  267.21 
   2 -13   1  574.05  110.60 
  -2  13  -1  693.87  265.83 
   2 -13   1  242.05   62.16 
  -2  13  -1  624.02  243.13 
   2 -13   1  607.07   80.41 
   2 -13   1  432.62   78.41 
   2 -13   1  337.78   73.35 
  -2  13  -1  535.20  112.00 
  -2  13  -1  617.02  277.58 
  -2  13  -2 1127.34  339.93 
   2 -13   2  807.44   92.29 
  -2  13  -2  703.32  300.24 
   2 -13   2  719.96   87.90 
  -2  13  -2  412.54  197.41 
   2 -13   2  729.49  114.23 
  -2  13  -2  884.05  274.95 
  -2  13  -3  632.83  263.70 
   2 -13   3  655.86   89.57 
  -2  13  -3  784.73  314.75 
   2 -13   3  613.41  108.58 
  -2  13  -3  587.61  254.47 
   2 -13   3  744.47   87.89 
  -2  13  -3  981.40  291.23 
  -2  13  -4  514.97  274.92 
  -2  13  -4  331.13  251.90 
  -2  13  -4    5.08  183.03 
   2 -13   4  118.26   52.23 
  -2  13  -4   59.04  174.39 
   2 -13   4  157.37   68.71 
  -2  13  -5  238.41  163.03 
   2 -13   5  205.29   72.34 
  -2  13  -5   52.60  169.68 
   2 -13   5   85.02   53.49 
   2 -13   6   19.65   47.87 
   2 -13   6   48.92   50.15 
   2 -13   7 1143.97   99.03 
   2 -13   7 1048.57  103.12 
   2 -13   8 4457.70  203.11 
   2 -13   9  972.62   92.33 
   2 -13   9 1023.45   80.33 
   2 -13   9 1131.83   84.37 
   2 -13  10   94.27   43.85 
   2 -13  11 1802.50  105.11 
   2 -12 -10 3004.46  139.41 
   2 -12 -10 3120.20  141.70 
   2 -12 -10 3317.79  142.77 
   2 -12 -10 3310.07  142.58 
  -2  12  10 3102.74  153.86 
   2 -12  -9  438.54   64.05 
   2 -12  -9  365.71   63.13 
   2 -12  -9  406.02   66.70 
   2 -12  -9  309.47   52.92 
  -2  12   9  312.90   67.47 
  -2  12   9  342.28   56.69 
  -2  12   9  380.00   59.10 
  -2  12   8  504.84   76.31 
  -2  12   8  582.53   81.61 
   2 -12  -8  832.52   87.89 
  -2  12   8  588.75   96.82 
   2 -12  -8  667.39   88.65 
   2 -12  -8  627.87   85.70 
   2 -12  -8  687.71   78.84 
   2 -12  -7 10690.0   339.0 
  -2  12   7 9671.89  363.56 
   2 -12  -7 10439.7   359.4 
   2 -12  -7 10312.7   336.2 
  -2  12   7 9913.27  369.20 
   2 -12  -7 10967.8   324.6 
   2 -12  -7 10689.8   364.0 
  -2  12   7 10388.7   392.5 
  -2  12   6 8098.00  710.19 
   2 -12  -6 8085.12  322.96 
  -2  12   6 8886.36  687.87 
   2 -12  -6 7988.75  297.07 
  -2  12   6 7975.31  353.07 
   2 -12  -6 8158.83  323.80 
  -2  12   6 8569.39  680.41 
  -2  12   6 8683.38  725.32 
   2 -12  -6 7607.62  293.72 
  -2  12   6 7707.10  349.55 
  -2  12   6 8373.57  363.99 
   2 -12  -6 8108.46  298.32 
  -2  12   5  208.04  204.60 
   2 -12  -5    3.67   43.28 
  -2  12   5 -177.77  184.64 
  -2  12   5   73.46  108.21 
  -2  12   5  217.01  175.36 
  -2  12   5  -83.36  147.70 
   2 -12  -5   12.11   46.78 
  -2  12   5    3.01  155.31 
   2 -12  -5   48.65   70.10 
  -2  12   5   55.77   96.42 
  -2  12   5  312.88  226.40 
  -2  12   5  210.20  120.57 
   2 -12  -5   -8.23   63.92 
   2 -12  -5  146.09   74.82 
  -2  12   4 18569.9  1084.9 
  -2  12   4 16533.4  1054.8 
   2 -12  -4 18665.4   550.3 
  -2  12   4 17431.4  1167.2 
   2 -12  -4 19397.4   559.9 
  -2  12   4 17598.2  1091.3 
   2 -12  -4 19471.8   515.7 
  -2  12   4 17643.7  1057.7 
  -2  12   4 20068.9  1244.2 
   2 -12  -4 19096.0   556.7 
  -2  12   4 18198.5   602.3 
   2 -12  -4 19471.8   517.0 
   2 -12  -3 26965.3   632.4 
  -2  12   3 23128.6   716.9 
   2 -12  -3 24650.6   672.8 
   2 -12  -3 25437.2   673.1 
  -2  12   3 25754.6  1307.3 
   2 -12  -3 26265.4   627.4 
   2 -12  -3 25477.2   674.4 
  -2  12   3 23994.5  1416.8 
  -2  12   3 23251.4  1332.6 
  -2  12   3 24525.3  1280.1 
  -2  12   3 23708.9  1401.3 
  -2  12   3 23545.2  1335.0 
   2 -12  -2  509.72   76.03 
  -2  12   2  755.02  312.84 
  -2  12   2  304.18  190.52 
  -2  12   2  603.98  125.28 
  -2  12   2  208.78  190.18 
   2 -12  -2  715.34  117.60 
   2 -12  -2  550.08   85.35 
   2 -12  -2  548.82   77.24 
  -2  12   2  380.86  217.64 
  -2  12   2  459.56  229.59 
   2 -12  -2  641.43  107.57 
   2 -12  -2  685.21   88.73 
  -2  12   2 1201.21  308.32 
   2 -12  -2  644.77  111.32 
  -2  12   1  888.16  353.81 
   2 -12  -1  784.38  116.59 
   2 -12  -1  704.18   94.60 
  -2  12   1  636.45  297.61 
   2 -12  -1  799.60   94.95 
   2 -12  -1  979.27  125.90 
  -2  12   1  518.16  200.51 
  -2  12   1  623.00  291.55 
  -2  12   1  909.33  315.05 
   2 -12  -1  830.55  129.42 
  -2  12   1  675.24  124.05 
  -2  12   1  602.96  264.43
[truncated: 2,065,080 more chars]
