# Supplementary material for: Unravelling venetoclax solvate behaviour: insights from crystal structures and computational surface analysis
Source: IUCrJ. 2025 Aug 28;12(Pt 5):595–609. doi: 10.1107/S2052252525006785 (PMC12403167; doi:10.1107/S2052252525006785)
Supplement: Supplementary file 1 [file m-12-00595-sup1.zip › str for CCDC/ven AE final/ID00004493_VC14AE_SN_Cu_95_3_twin1_hklf4.cif_od]

data_xcalibur
_audit_creation_date           2024-07-17
_audit_creation_method         'CrysAlisPro 1.171.40.35a (Rigaku OD, 2018)'
_computing_data_collection     'CrysAlisPro 1.171.40.35a (Rigaku OD, 2018)'
_computing_cell_refinement     'CrysAlisPro 1.171.40.35a (Rigaku OD, 2018)'
_computing_data_reduction      'CrysAlisPro 1.171.40.35a (Rigaku OD, 2018)'
_cell_length_a                  12.0277(6) 
_cell_length_b                  13.6219(7) 
_cell_length_c                  15.7504(10) 
_cell_angle_alpha               93.389(4) 
_cell_angle_beta                110.919(5) 
_cell_angle_gamma               102.329(4) 
_cell_volume                    2328.8(2) 
_cell_formula_units_Z           2
_cell_measurement_temperature   95.0(5) 
_cell_measurement_reflns_used   8709
_cell_measurement_theta_min     3.3170
_cell_measurement_theta_max     73.2040
_cell_oxdiff_length_a                  12.0277(6) 
_cell_oxdiff_length_b                  13.6219(7) 
_cell_oxdiff_length_c                  15.7504(10) 
_cell_oxdiff_angle_alpha               93.389(4) 
_cell_oxdiff_angle_beta                110.919(5) 
_cell_oxdiff_angle_gamma               102.329(4) 
_cell_oxdiff_volume                    2328.8(2) 
_cell_oxdiff_measurement_reflns_used   8709
_exptl_crystal_description                plate
_exptl_crystal_colour                     yellow
_exptl_crystal_size_max                             0.129
_exptl_crystal_size_mid                             0.076
_exptl_crystal_size_min                             0.024
loop_
_exptl_crystal_face_index_h
_exptl_crystal_face_index_k
_exptl_crystal_face_index_l
_exptl_crystal_face_perp_dist
  -1    0   10 0.0054
   8    0   -4 0.0438
   0   -8   -2 0.0349
  -1    8    2 0.0219
  -7   -2    2 0.0561
   1    0  -10 0.0189
loop_
_exptl_oxdiff_crystal_face_indexfrac_h
_exptl_oxdiff_crystal_face_indexfrac_k
_exptl_oxdiff_crystal_face_indexfrac_l
_exptl_oxdiff_crystal_face_x
_exptl_oxdiff_crystal_face_y
_exptl_oxdiff_crystal_face_z
-0.8449  0.4274  9.7441 -0.9831 -0.1828 -0.0090
 7.6219  0.0284 -3.8920  0.0630  0.2680 -0.9614
 0.1703 -8.1493 -2.0010  0.2090  0.8708  0.4450
-1.0807  8.2658  2.4940 -0.2196 -0.9155 -0.3371
-6.7390 -2.3335  1.8097  0.1173  0.0207  0.9929
 0.8449 -0.4274 -9.7441  0.9831  0.1828  0.0090
_exptl_absorpt_coefficient_mu                       2.157
_exptl_absorpt_correction_T_min                   0.67213
_exptl_absorpt_correction_T_max                   1.00000
_exptl_absorpt_correction_type            multi-scan
_exptl_absorpt_process_details
;
CrysAlisPro 1.171.40.35a (Rigaku Oxford Diffraction, 2018)
Empirical absorption correction using spherical harmonics,
 implemented in SCALE3 ABSPACK scaling algorithm.
;
_oxdiff_exptl_absorpt_empirical_full_min           0.634
_oxdiff_exptl_absorpt_empirical_full_max           1.810
_oxdiff_exptl_absorpt_empirical_details
;
Empirical correction (ABSPACK) includes:
- Absorption correction using spherical harmonics
- Frame scaling
;
_diffrn_ambient_temperature 95.0(5) 
_diffrn_ambient_environment N~2~
_diffrn_source 'micro-focus sealed X-ray tube'
_diffrn_source_type 'SuperNova (Cu) X-ray Source'
_diffrn_radiation_probe x-ray
_diffrn_radiation_type 'Cu K\a'
_diffrn_radiation_wavelength 1.54184
_diffrn_radiation_monochromator mirror
_diffrn_measurement_device 'four-circle diffractometer'
_diffrn_measurement_device_type 'SuperNova, Dual, Cu at home/near, AtlasS2'
_diffrn_detector 'CCD plate'
_diffrn_detector_type AtlasS2
_diffrn_detector_area_resol_mean 5.2027
_diffrn_reflns_number 31486
_diffrn_reflns_av_R_equivalents 0.2317
_diffrn_reflns_av_sigmaI/netI 0.1368
_diffrn_reflns_limit_h_min -14
_diffrn_reflns_limit_h_max 14
_diffrn_reflns_limit_k_min -16
_diffrn_reflns_limit_k_max 16
_diffrn_reflns_limit_l_min -19
_diffrn_reflns_limit_l_max 19
_diffrn_reflns_theta_min 3.0389
_diffrn_reflns_theta_max 73.6406
_diffrn_measured_fraction_theta_max 0.9109
_diffrn_orient_matrix_type 'CrysAlisPro convention (1999,Acta A55,543-557)'
_diffrn_orient_matrix_UB_11      -0.0452370000
_diffrn_orient_matrix_UB_12      -0.0008696000
_diffrn_orient_matrix_UB_13      -0.1047767000
_diffrn_orient_matrix_UB_21       0.0295931000
_diffrn_orient_matrix_UB_22      -0.1033710000
_diffrn_orient_matrix_UB_23      -0.0116624000
_diffrn_orient_matrix_UB_31      -0.1309642000
_diffrn_orient_matrix_UB_32      -0.0549240000
_diffrn_orient_matrix_UB_33      -0.0098660000
_diffrn_measurement_details
;
List of Runs (angles in degrees, time in seconds):

  # Type    Start    End  Width  t~exp~   \w     \q     \k     \f   Frames
--------------------------------------------------------------------------
  1  \w      0.00  32.00   1.00   15.27    --   34.00  85.00 152.85   32
  2  \w     -1.00  24.00   1.00   15.27    --   34.00  87.00 -70.81   25
  3  \w      4.00  29.00   1.00   15.27    --   38.00  86.00  20.18   25
  4  \w    -64.00  29.00   1.00   15.27    --  -42.67  38.00  90.00   93
  5  \w    -55.00 -22.00   1.00   15.27    --  -42.67 -38.00 -30.00   33
  6  \w   -121.00  -6.00   1.00   15.27    --  -42.67 -19.00  60.00  115
  7  \w    -95.00 -65.00   1.00   15.27    --  -42.67 -38.00 -30.00   30
  8  \w    -69.00  31.00   1.00   15.27    --  -42.67  77.00-180.00  100
  9  \w     30.00  93.00   1.00   15.27    --   42.67-125.00  30.00   63
 10  \w     15.00  40.00   1.00   15.27    --   46.00  76.00  10.25   25
 11  \w     14.00  41.00   1.00   15.27    --   46.00  82.00 -79.30   27
 12  \w     14.00  40.00   1.00   15.27    --   46.00  81.00-159.14   26
 13  \w     13.00  40.00   1.00   15.27    --   46.00  82.00 116.72   27
 14  \w     14.00  39.00   1.00   15.27    --   46.00  81.00  70.80   25
 15  \w     24.00  50.00   1.00   15.27    --   54.00  70.00 -43.05   26
 16  \w     73.00 101.00   1.00   15.27    --   54.00  70.00 -43.05   28
 17  \w     30.00  56.00   1.00   15.27    --   58.00  64.00-176.01   26
 18  \w     35.00 124.00   1.00   15.27    --   58.00  71.00-101.79   89
 19  \w     33.00  80.00   1.00   15.27    --   62.00  69.00 114.60   47
 20  \w     36.00  70.00   1.00   15.27    --   66.00  71.00  15.61   34
 21  \w     37.00  62.00   1.00   15.27    --   66.00  70.00 -45.99   25
 22  \w     36.00  74.00   1.00   15.27    --   66.00  71.00 176.66   38
 23  \w     36.00  84.00   1.00   15.27    --   66.00  71.00-144.51   48
 24  \w    112.00 142.00   1.00   15.27    --   70.00  70.00  60.87   30
 25  \w     41.00  70.00   1.00   15.27    --   70.00  70.00  60.87   29
 26  \w     40.00  67.00   1.00   15.27    --   70.00  71.00 -39.93   27
 27  \w    102.00 139.00   1.00   15.27    --   70.00  70.00 115.61   37
 28  \w     40.00  76.00   1.00   15.27    --   70.00  70.00 115.61   36
 29  \w     46.00  86.00   1.00   15.27    --   74.00  69.00 -19.34   40
 30  \w     79.00 115.00   1.00   61.06    --  105.52  61.00 120.00   36
 31  \w     78.00 176.00   1.00   61.06    --  105.52  61.00-120.00   98
 32  \w     32.00  89.00   1.00   61.06    --  105.52 -77.00   0.00   57
 33  \w     39.00 113.00   1.00   61.06    --  105.52-125.00   0.00   74
 34  \w    121.00 158.00   1.00   61.06    --  105.52  61.00 -90.00   37
 35  \w     78.00 108.00   1.00   61.06    --  105.52  61.00 -90.00   30
 36  \w     37.00 119.00   1.00   61.06    --  105.52-133.00 -36.19   82
 37  \w    120.00 176.00   1.00   61.06    --  105.52  61.00-180.00   56
 38  \w    122.00 155.00   1.00   61.06    --  105.52  61.00 -30.00   33
 39  \w     78.00 108.00   1.00   61.06    --  105.52  61.00-180.00   30
 40  \w     37.00  90.00   1.00   61.06    --  105.52-125.00 -90.00   53
 41  \w     78.00 108.00   1.00   61.06    --  105.52  61.00 -60.00   30
 42  \w     36.00 113.00   1.00   61.06    --  105.52-125.00 120.00   77
 43  \w     78.00 156.00   1.00   61.06    --  105.52  61.00  90.00   78
 44  \w     78.00 142.00   1.00   61.06    --  105.52  61.00  60.00   64
 45  \w    121.00 173.00   1.00   61.06    --  105.52  61.00 -60.00   52
 46  \w     78.00 109.00   1.00   61.06    --  105.52  61.00 -30.00   31
 47  \w     78.00 153.00   1.00   61.06    --  105.52  61.00   0.00   75
 48  \w    119.00 159.00   1.00   61.06    --  105.52  61.00 150.00   40
 49  \w    122.00 147.00   1.00   61.06    --  105.52  61.00-150.00   25
 50  \w     78.00 105.00   1.00   61.06    --  105.52  61.00-150.00   27
 51  \w     78.00 108.00   1.00   61.06    --  105.52  61.00 150.00   30
 52  \w    121.00 175.00   1.00   61.06    --  105.52  61.00  30.00   54
 53  \w     78.00 105.00   1.00   61.06    --  105.52  61.00  30.00   27
 54  \w     34.00 114.00   1.00   61.06    --  105.52 -45.00  90.00   80
 55  \w     70.00 112.00   1.00   61.06    --  105.52-125.00-150.00   42
 56  \w    119.00 176.00   1.00   61.06    --  105.52  61.00 120.00   57
 57  \w    107.00 132.00   1.00   61.06    --  105.52 -77.00   0.00   25
;
_diffrn_measurement_method '\w scans'
_oxdiff_twin_items       2
loop_
_twin_individual_id
_twin_individual_mass_fraction_refined
_oxdiff_twin_reflns_isolated
_oxdiff_twin_reflns_overlapped
_twin_individual_twin_lattice_type
_twin_individual_twin_matrix_11
_twin_individual_twin_matrix_12
_twin_individual_twin_matrix_13
_twin_individual_twin_matrix_21
_twin_individual_twin_matrix_22
_twin_individual_twin_matrix_23
_twin_individual_twin_matrix_31
_twin_individual_twin_matrix_32
_twin_individual_twin_matrix_33
1 0.5799 18516 17962 ref  1.0000  0.0000  0.0000  0.0000  1.0000  0.0000  0.0000  0.0000  1.0000
2 0.4201 18570 17962 nmt  0.9793  0.0016 -0.0367  0.0128  1.0017  0.0389  0.0518 -0.0348  1.0089
_oxdiff_twin_integration_method simultaneous
_twin_special_details
;
Component 2 rotated by 3.1283\% 
 around [-0.58 -0.77 0.28] (reciprocal) or [-0.73 -0.68 -0.08] (direct)
;
_space_group_IT_number 2
_space_group_crystal_system triclinic
_space_group_name_H-M_alt 'P -1'
_chemical_oxdiff_formula 'C52 H58 O10 S2 N7 Cl'
