# Supplementary material for: Unravelling venetoclax solvate behaviour: insights from crystal structures and computational surface analysis
Source: IUCrJ. 2025 Aug 28;12(Pt 5):595–609. doi: 10.1107/S2052252525006785 (PMC12403167; doi:10.1107/S2052252525006785)
Supplement: Supplementary file 1 [file m-12-00595-sup1.zip › str for CCDC/ven AE final/ID00004493_VC14AE_SN_Cu_95_3_twin1_hklf4.hkl]

  -1   2   0 574.353 168.112   0
   2  -1  -1 50315.3 280.400   0
   3  -2  -1 810.957 134.306   0
   8   0  -6 85.0637 689.960   1
   7  -1  -5-261.310 634.008   1
   8  -1  -7 8479.78 815.495   1
   8   2  -5 2443.16 726.806   1
   6  -3  -7 4741.36 589.489   1
   8  -2 -10 539.760 752.080   1
   4   0  -1 13656.8 513.016   1
   7   0  -4 3244.55 653.177   1
   8  -2  -9 5975.99 845.090   1
   7  -2  -6 38337.0 928.351   1
   8   1  -5-16.9176 681.135   1
   3  -3  -4 9413.88 436.627   1
   9   1  -7 709.331 822.940   1
   5  -3  -5 1370.73 567.660   1
   2  -2  -2 2378.01 361.212   1
   7  -3  -9 5812.79 685.434   1
   7  -3 -10 476.100 692.470   1
   8  -2  -8 12597.8 863.571   1
   6  -3  -6 558.394 588.502   1
   7   2  -3 6458.50 584.264   1
   8  -1  -6 4495.51 730.958   1
   7  -3  -8 24472.8 814.921   1
   6   1  -2 446.859 503.915   1
   3  -2  -2 21061.3 484.027   1
   4  -3  -4 5383.10 488.634   1
   6  -2  -4 31942.3 823.642   1
   6  -1  -3 2754.38 628.552   1
   8   0  -5 5485.11 740.577   1
   5  -2  -3 37.1490 554.049   1
   9   0  -7 1817.84 807.005   1
   5  -1  -2 5827.39 560.717   1
   7   1  -3-159.669 554.156   1
   8  -2  -7 1267.04 725.702   1
   9  -1  -8 2257.12 844.655   1
   7  -1  -4 1702.79 653.743   1
   7  -3  -7 10265.3 712.143   1
   7  -2  -5 789.084 639.840   1
   9   1  -6 4165.02 826.754   1
   8   2  -4 5789.78 720.605   1
   8   3  -4 10436.4 770.649   1
   6  -3  -5 29385.2 798.173   1
   6   0  -2 8551.54 645.163   1
   8  -3 -10 1796.40 744.835   1
   5  -3  -4 178.984 579.072   1
   4  -2  -2 55195.1 692.682   1
   8   1  -4 4251.42 699.743   1
   5  -4  -8 16310.6 570.558   1
   8  -3  -9 7570.73 838.431   1
   7   0  -3 839.795 608.687   1
   9  -1  -7 2806.69 846.473   1
   8  -1  -5 1442.43 709.647   1
   8  -2  -6 2480.33 722.115   1
   7  -3  -6-177.277 629.016   1
   9   0  -6 4684.62 833.676   1
   5  -4  -7 6296.58 520.855   1
  -1  -1  -2 13215.1 252.868   1
   4  -4  -7 38988.2 603.147   1
   4  -1  -1 9011.43 473.159   1
   5   0  -1-106.577 517.626   1
   8  -3  -8 3509.42 792.002   1
   1  -2  -2 109108. 462.958   1
   6  -4  -8 470.309 511.229   1
   9  -2  -8 12990.4 928.507   1
   8   0  -4 3133.37 708.564   1
   3  -3  -3 34880.0 528.090   1
   6  -2  -3 3253.43 647.161   1
   4  -4  -6 191.205 430.486   1
   6  -4  -7 774.338 538.006   1
   7  -2  -4 4188.42 677.248   1
   5  -4  -6 32939.2 676.591   1
   4  -3  -3-246.849 456.617   1
   8  -3  -7 1158.52 730.626   1
   9   1  -5 6883.33 820.657   1
   9  -1  -6 831.912 837.324   1
   7  -1  -3 8255.83 712.209   1
   6  -3  -4 520.362 627.151   1
   6  -1  -2 124265. 1256.01   1
   7  -4  -9 6142.22 681.020   1
   9  -2  -7 631.661 804.215   1
   7   2  -2 7767.35 581.875   1
   7  -3  -5 3104.02 638.905   1
   5  -2  -2 4387.61 561.683   1
   6   2  -1 2519.36 515.927   1
   8  -2  -5 275.721 688.022   1
   7  -4  -8 2544.11 593.077   1
   7   3  -2 2633.01 562.346   1
   6  -4  -6 29866.0 741.962   1
   9   0  -5 2970.44 795.409   1
   8  -1  -4 5128.90 711.527   1
   7   1  -2 8370.85 636.119   1
   5  -3  -3 2535.09 575.151   1
   4  -4  -5 11871.3 533.062   1
   8   2  -3 38204.8 967.264   1
   6   1  -1 4146.33 506.391   1
   7  -4  -7 5726.25 655.376   1
   5  -4  -5-15.4437 526.203   1
   8  -3  -6 12103.9 851.908   1
   4   0   0 11460.2 482.913   1
   3  -4  -6 139327. 787.732   1
   5  -1  -1 6790.55 572.340   1
   8   1  -3 2326.55 664.740   1
   2  -3  -3 20728.3 385.120   1
   9  -3  -7 3040.98 900.969   1
   9  -3  -8 3441.92 822.598   1
   9  -2  -6-273.486 832.186   1
   5   2   0 19379.3 609.304   1
   7   0  -2 2067.83 603.459   1
   8  -4  -9 2305.83 777.503   1
   9  -1  -5 3456.39 836.654   1
   8   0  -3 5312.69 727.293   1
   6  -4  -5 3287.13 602.801   1
  -1   1   0 27259.6 261.299   1
   7  -4  -6 21553.3 786.463   1
   8  -4  -8 63925.2 1150.77   1
   7  -2  -3 4609.50 672.243   1
   6   0  -1-73.8592 553.950   1
   9   2  -4 5448.08 820.276   1
   7  -3  -4 1092.08 644.857   1
   9   1  -4 1825.35 770.896   1
   5   1   0-5.51696 462.141   1
   8  -2  -4 751.167 673.366   1
   3  -4  -5 20547.8 457.615   1
   6  -2  -2 33037.0 833.256   1
   6  -3  -3 55869.2 946.987   1
   4  -2  -1 1046.99 439.605   1
   8  -3  -5 5942.51 766.847   1
   2  -2  -1 4454.30 356.403   1
   3  -1   0 1380.59 384.988   1
   8  -4  -7 670.075 730.155   1
   4  -4  -4 5475.99 511.446   1
   5  -4  -4 5903.29 591.301   1
   9   0  -4 5523.16 854.259   1
   4  -3  -2 32916.3 631.889   1
   7  -1  -2 8886.45 707.264   1
   8  -1  -3 1025.41 688.614   1
   3  -3  -2 296.071 402.939   1
   9  -2  -5 4324.77 878.470   1
   7  -4  -5 885.541 614.793   1
   5   0   0 29682.0 689.708   1
   6  -1  -1-99.1326 601.834   1
   6  -4  -4 154.635 602.707   1
   5  -3  -2 26264.0 723.191   1
   8  -4  -6 6231.79 768.156   1
   4  -1   0 134138. 1022.15   1
   9  -1  -4 1549.63 819.922   1
   5  -2  -1 157741. 1196.59   1
   9  -4  -7 169.546 843.538   1
   1  -3  -4-104.603 178.960   1
   3  -4  -4 19424.9 466.965   1
   7   2  -1 981.599 518.129   1
   8   2  -2 1144.88 639.757   1
   7  -3  -3 9051.20 711.334   1
   8   1  -2 2693.59 651.815   1
   8  -3  -4 25.3167 702.130   1
   6  -5  -7 11187.6 594.504   1
   7   1  -1 1020.17 509.855   1
   7  -5  -8 2458.18 620.704   1
   8  -2  -3 624.084 694.149   1
   7  -2  -2 10838.0 722.780   1
   5  -5  -7 784.662 459.531   1
   9  -3  -6 9677.08 996.650   1
   9  -3  -5 294.582 909.300   1
   8  -4  -5 43747.0 1142.29   1
   8  -5  -8 12146.7 936.389   1
   8  -5   3 3223.98 765.512   2
   9  -1   0-339.201 715.755   2
   8   2  -3 36363.3 874.569   2
   6   3  -3 384.258 427.005   2
   7   3  -4 1731.99 475.759   2
   9  -2   1 1208.81 724.711   2
   8   0   0 1769.53 648.966   2
   2   0   2 2672.79 371.102   2
   8  -2   2 954.607 769.554   2
   5   0   2 999.935 551.381   2
   1  -2   3 134.404 285.127   2
   3  -1   3 1188.49 443.993   2
   9   0  -1 217.615 668.899   2
   8  -4   3 399.322 748.979   2
   4  -1   3 6127.20 551.280   2
   8  -1   1 5831.91 735.361   2
   8   1  -1 30273.4 929.871   2
   7   0   1 16013.2 731.978   2
   2  -3   4 88.1736 339.380   2
   6  -2   3 37.2386 551.579   2
   7   1   0-0.86996 569.040   2
   9   2  -4 5671.91 685.635   2
   7  -5   4 2430.93 727.957   2
   9   1  -2 2288.14 689.031   2
   7  -1   2 6193.92 648.469   2
   5  -1   3-357.068 543.347   2
   7   3  -3 2794.03 487.623   2
   5  -3   4 949.906 514.870   2
   6   0   2 7419.75 635.293   2
   8   2  -2 1120.26 603.309   2
   2  -1   3 35950.8 510.531   2
   6  -4   4 3118.34 594.823   2
   4  -5   5 1534.19 439.444   2
   8   3  -4 9123.67 627.716   2
   9   2  -3 3541.81 634.047   2
   7  -2   3 835.856 618.594   2
   5  -5   5 176.365 500.226   2
   4  -2   4 10671.1 573.759   2
   6  -1   3 1081.27 602.748   2
   9   0   0 5323.25 755.042   2
   8   0   1 7135.53 790.752   2
   8   1   0 59546.3 1107.84   2
   6  -3   4 18515.8 709.114   2
   3  -2   4 10405.2 499.299   2
   9   1  -1 13736.1 821.027   2
   4   0   3 5701.35 571.401   2
   5  -2   4 7386.09 595.657   2
   8  -1   2 11113.8 812.257   2
   3   0   3 16379.3 561.619   2
   7   0   2 1838.73 670.840   2
   5   4  -4 221.612 381.758   2
   5   0   3 9477.11 629.201   2
   8   2  -1 13068.8 804.273   2
   8   3  -3 10054.9 670.528   2
   6   4  -4 884.632 432.089   2
   6  -4   5-121.445 595.517   2
   9   2  -2 12005.4 795.981   2
   7  -1   3 10016.3 752.943   2
   6  -2   4 22121.0 764.098   2
   1   0   2 29300.8 413.628   2
   2   3  -3 57908.1 408.016   2
   4  -1   4 109.271 524.769   2
   2   1   2 8707.31 389.925   2
   4   4  -4 183.945 344.862   2
   6   0   3 774.010 626.237   2
   5  -1   4 6854.16 618.094   2
   2  -2   4 6743.62 387.867   2
   3  -1   4 17012.7 586.368   2
   2   0   3 1613.18 384.293   2
   5  -4   5 1902.71 538.513   2
   2   3  -2 75499.1 602.442   2
   8   1   1-281.396 747.525   2
   8   3  -2 2779.37 657.434   2
   8   0   2 33939.4 1010.29   2
   4  -3   5 609.375 455.173   2
   7  -2   4 20896.8 887.904   2
   7   1   2 25756.0 873.311   2
   5  -3   5 488.073 515.081   2
   6  -1   4 622.668 614.471   2
   8  -1   3 12998.7 827.090   2
   7   0   3 628.902 747.687   2
   1  -1   3 43803.1 472.857   2
   7  -3   5 654.136 814.430   2
   4   0   4 677.873 575.852   2
   3  -3   5 13195.4 500.561   2
   6  -3   5 3543.84 638.181   2
   2  -4   5 668.373 352.990   2
   4  -2   5 708.337 502.731   2
   2  -1   4 864.956 409.715   2
   2  -3   5 888.017 407.951   2
   5   0   4 529.392 610.147   2
   5  -2   5 1290.21 561.260   2
   6   1   3-137.974 661.608   2
   3   0   4 2222.47 563.464   2
   7  -1   4 3036.07 779.498   2
   3  -2   5 1291.66 487.185   2
   8   1   2 44517.9 1153.69   2
   1  -4   4 130.939 203.106   2
   6   0   4-93.3583 690.921   2
   6  -2   5 167.341 667.283   2
   8   2   1 114540. 1514.95   2
   3   4  -3 1281.48 373.410   2
   2   1   3 13590.6 531.151   2
   4  -1   5 8.94870 549.601   2
   5  -1   5 2101.41 626.577   2
   7   1   3 2659.94 799.562   2
   4   1   4 4131.98 627.133   2
   3  -1   5-141.442 518.864   2
   2   0   4 5516.98 482.165   2
   7   0   4 56457.4 1179.76   2
   7  -2   5 15341.8 888.702   2
   5   1   4 34725.0 916.058   2
   6  -1   5 2793.98 743.889   2
   3   4  -4 5393.18 339.498   2
   1   0   3 33596.8 555.484   2
   3   1   4 5761.13 620.077   2
   8  -3   3 5644.76 837.174   2
   7  -4   4 4526.88 772.167   2
   7  -3   4 5774.52 811.292   2
   8  -2   3 5263.34 860.316   2
   3  -4   5 11231.7 489.995   2
   1   2  -2 80769.0 311.037   2
   4  -4   5 12361.8 565.165   2
   7  -4   5 4672.43 858.214   2
   2   3  -4 58690.9 316.331   2
   1  -3   4 1942.64 260.772   2
   1  -2   4 52759.4 539.002   2
   3  -4   6 4128.16 492.026   2
   4  -4   6-169.703 506.144   2
   4  -3   6 3917.77 585.039   2
  -2   0 -11-258.279 698.118   3
  -3   0 -10 4433.15 709.371   3
  -2   2  -4 6487.55 425.288   3
  -5  -1  -8 404.268 706.272   3
  -2   2  -6-103.080 434.755   3
   0   0 -12 101.553 603.793   3
  -2   2  -5 1011.41 429.409   3
  -1   2  -7 4457.27 450.434   3
  -6  -1  -5 301.166 596.951   3
  -1   1 -10-184.359 509.080   3
  -6  -1   0 61258.5 653.521   3
  -1   2  -5-47.1952 363.308   3
  -3   1  -8 539.305 531.127   3
  -1   2  -6 24513.6 530.977   3
  -5   0  -6 814.019 582.533   3
  -3   1  -1 21184.8 418.721   3
  -6  -2  -6 7144.06 708.004   3
  -4   1  -2 8082.91 443.771   3
  -2   1  -9 561.092 518.975   3
  -4   0  -8 259.971 613.256   3
  -4  -1  -9 338.579 672.612   3
  -2   1  -1 15307.0 346.166   3
   0   1 -10 5330.91 483.363   3
  -1  -1 -12 1229.12 617.103   3
  -6  -1  -4 2005.22 536.719   3
  -4   1  -5 446.361 473.850   3
   1   1 -10 1841.99 420.274   3
  -1   0 -11 265.043 566.510   3
  -5  -1  -7 797.062 642.734   3
  -4   1  -3 5219.50 458.830   3
  -6  -1  -1 16406.1 498.781   3
  -5   0  -5 1748.09 537.470   3
  -3   0  -9-89.7783 597.024   3
  -4   1  -4-4.75897 463.592   3
  -5   0  -1 4590.78 421.255   3
  -3  -1 -10 2088.74 658.971   3
  -6  -1  -3-70.8036 471.780   3
  -2  -1 -11-2.82960 613.021   3
  -3   1  -7 2747.46 521.095   3
  -2   0 -10 2938.97 616.064   3
   0   1  -2 13442.8 225.214   3
  -6  -1  -2 14754.2 523.133   3
  -6  -2  -5 5031.13 656.701   3
   2   1  -9 27978.3 471.390   3
  -1   1  -9 1130.30 464.293   3
  -5   0  -4 902.099 482.954   3
   1   1  -3 65898.0 378.399   3
  -4   0  -7 6103.77 608.696   3
  -2   1  -8 2485.58 487.657   3
  -5   0  -2 572.996 419.934   3
  -5   0  -3 9502.46 518.763   3
   0   0 -11 3085.80 535.582   3
  -5  -1   1 329.797 293.577   3
   0  -1 -12 1155.03 605.952   3
  -3   1  -2 0.45555 339.217   3
  -3   1  -6 213.890 466.555   3
  -5  -1  -6 4669.14 620.136   3
  -4  -1  -8 3844.43 645.084   3
  -5  -2  -7 2317.31 669.307   3
   0   1  -9 1267.50 435.070   3
   1   1  -9 6401.68 418.940   3
  -6  -2  -4 5520.39 589.141   3
   1   0 -11 5113.08 489.702   3
  -6  -3  -5-230.878 607.636   3
  -3   0  -8-50.8693 556.341   3
   2   1  -8 20284.0 415.877   3
  -3   1  -5-67.9857 452.146   3
  -1   0 -10 799.981 518.750   3
  -4   0  -6 1835.45 524.129   3
   2   1  -5 33525.8 327.496   3
  -2   1  -7 248.013 452.939   3
  -1   1  -8 382.875 427.895   3
  -3   1  -3 860.731 375.398   3
  -2   0  -9 194.366 526.277   3
  -1  -1 -11 5725.24 606.806   3
  -3  -1  -9-91.0533 608.792   3
  -6  -2   0 665.117 343.802   3
   1  -1 -12 15655.7 650.631   3
  -3   1  -4 14594.7 519.138   3
  -6  -2  -3-253.931 466.206   3
  -5  -1  -5 2291.18 542.860   3
  -2  -1 -10 488.643 604.005   3
  -6  -4  -5 194.847 607.354   3
  -5  -3  -7 4522.85 658.562   3
  -2   1  -2 65891.7 550.382   3
  -6  -2  -2 3349.58 462.382   3
   2   1  -7 44627.6 456.371   3
  -6  -2  -1 6772.42 425.329   3
  -1   1  -2 55905.5 443.909   3
   0   1  -8 17269.2 497.006   3
  -4  -2  -8-174.043 624.446   3
  -4  -1  -7 281.749 574.694   3
  -6  -3  -4 6803.39 622.696   3
  -5  -2  -6 3555.39 627.422   3
  -4   0  -5 4138.80 505.503   3
   1   1  -8 1154.78 370.297   3
   2   1  -6 331.747 238.709   3
  -2   1  -6 94.7209 436.063   3
   0   0 -10 1277.87 468.431   3
  -3   0  -7 1406.14 517.950   3
  -5  -1   0-152.145 354.720   3
   0  -2 -12 477.145 599.322   3
  -5  -1  -4 24212.6 645.177   3
  -4   0  -1 755.714 342.369   3
  -1   1  -7 23232.2 566.702   3
  -4   0  -4 973.023 466.630   3
   0  -1 -11 4352.18 567.209   3
  -2   1  -5 66.9717 410.399   3
  -2   1  -3 36116.6 501.297   3
  -3  -2  -9 817.388 638.039   3
  -6  -4  -4 73.4315 606.266   3
  -2   0  -8 12.9874 492.514   3
  -1   0  -9 307.989 480.734   3
  -6  -3  -3 2570.47 508.117   3
  -5  -1  -3 9144.43 517.140   3
   1   0 -10 4792.34 444.054   3
  -3  -1  -8 8836.20 626.121   3
  -4   0  -2 7081.06 456.494   3
   2   0 -10 3584.90 402.746   3
  -2   1  -4 714.018 379.121   3
  -1  -2 -11 1516.32 621.417   3
  -4   0  -3 5484.96 471.850   3
  -5  -1  -1 166.910 388.493   3
  -4  -3  -8-530.609 618.081   3
   0   1  -7 1331.46 415.822   3
   1   1  -7 7054.20 396.283   3
  -5  -3  -6 3558.10 634.303   3
  -2  -2 -10-126.601 617.681   3
  -5  -1  -2 17909.3 519.715   3
  -5  -2  -5 636.773 542.812   3
  -4  -1  -6 877.149 537.035   3
  -1   1  -6 8050.16 455.810   3
  -1  -1 -10 4236.93 575.333   3
   1   1  -4 48405.8 374.196   3
  -2  -1  -9 2392.04 528.389   3
   0   1  -3 10393.5 288.858   3
  -6  -3  -2 6406.64 492.107   3
   1  -2 -12 3823.32 604.491   3
  -4  -2  -7 4837.66 631.149   3
  -1   1  -3 48363.2 469.481   3
   1  -1 -11 838.879 466.554   3
  -6  -3  -1 7737.84 459.708   3
  -6  -4  -3 5425.38 564.268   3
   1   1  -6 7719.13 335.376   3
  -5  -4  -6 1092.78 599.464   3
  -1   1  -5 645.929 372.464   3
  -3  -4  -9 440.476 676.628   3
  -3  -3  -9 3711.07 657.056   3
   0   1  -6 17512.8 447.035   3
   0   0  -9 1287.79 433.294   3
   1   1  -5 150300. 673.107   3
  -1   1  -4 32267.1 466.865   3
  -5  -2  -4 355.438 498.325   3
  -2   0  -7 3897.41 500.749   3
   2  -1 -11 3775.76 456.235   3
  -1  -3 -11 2229.97 599.480   3
  -2  -3 -10 1842.79 632.724   3
  -3   0  -5 4370.34 495.431   3
  -4  -1  -5 6120.53 530.421   3
  -1   0  -8 1002.51 457.625   3
  -3  -1  -7 6563.91 562.511   3
  -5  -3  -5 3265.93 585.419   3
   0   1  -4 11087.8 348.169   3
   0   1  -5 17917.3 412.566   3
  -3  -2  -8 32.0135 571.639   3
  -6  -4  -2-207.732 460.015   3
   0  -2 -11 3262.01 574.563   3
  -4  -3  -7 783.724 614.684   3
   1   0  -9 1233.62 384.481   3
   0  -1 -10 3132.77 507.652   3
   2   0  -9 5392.85 373.260   3
  -4  -2  -6 7302.22 599.693   3
  -5  -2  -3 13027.4 561.427   3
  -2  -2  -9 115.371 563.805   3
   1  -3 -12 1262.47 594.881   3
  -2  -1  -8 4974.17 542.482   3
  -1  -2 -10 993.286 569.295   3
  -3   0  -4 2629.62 440.467   3
  -1  -1  -9 258.039 495.950   3
  -4  -1  -4 3158.63 478.794   3
  -5  -4  -5 2303.26 588.026   3
  -2   0  -6 284.294 470.585   3
  -4  -4  -7 14535.0 752.937   3
  -3   0  -3 13097.0 484.894   3
  -5  -2  -2 831.573 421.957   3
  -5  -3  -4 4387.65 543.668   3
   0   0  -8 2054.66 437.249   3
  -3  -3  -8 1778.60 601.277   3
  -3  -1  -6 730.124 497.835   3
  -5  -5  -5 2332.23 627.378   3
   1  -1 -10 8143.66 492.459   3
   1  -2 -11 150.025 492.470   3
  -1   0  -7 184.718 444.095   3
  -4  -5  -7 7825.44 664.986   3
   3   0  -8 26265.9 391.345   3
  -4  -1  -3 2021.09 460.320   3
   0  -3 -11 22157.8 671.326   3
  -3  -2  -7 1471.17 553.771   3
  -4  -2  -5 4279.93 533.113   3
  -4  -3  -6 8135.24 611.765   3
  -2  -3  -9 7857.46 660.406   3
  -1  -3 -10-535.147 588.038   3
  -4  -1  -2 465.285 406.022   3
  -2   0  -5 2006.11 448.899   3
   2  -1 -10 6043.86 432.990   3
   1   0  -8 13221.6 451.403   3
  -5  -4  -4 4791.61 557.484   3
  -5  -3  -3 841.541 464.539   3
  -3  -4  -8 5899.75 661.702   3
  -2  -1  -7 1719.11 506.018   3
   0  -1  -9 2875.25 474.038   3
   0  -2 -10 234.512 511.640   3
   2   0  -8 41831.6 514.314   3
   2  -2 -11 2235.22 462.286   3
  -2  -2  -8-15.2526 523.187   3
  -1  -1  -8 991.689 466.609   3
  -3  -1  -5 5295.34 501.126   3
  -1  -2  -9 310.524 505.201   3
   0  -4 -11-76.4499 588.602   3
  -3  -5  -8 4055.04 621.976   3
  -4  -4  -6 10224.0 664.433   3
  -5  -5  -4 182.912 550.889   3
  -1   0  -6 4640.63 459.440   3
  -2  -4  -9 789.096 608.911   3
   0   0  -7 629.858 429.795   3
  -5  -6  -4 2648.75 592.256   3
  -2   0  -4 4680.67 412.031   3
  -4  -2  -4 6051.60 525.901   3
  -1  -4 -10 8063.20 677.070   3
  -5  -3  -2 1770.17 440.584   3
  -3  -3  -7 3310.20 578.002   3
   1  -3 -11 575.708 528.173   3
  -4  -3  -5 599.022 522.915   3
  -4  -5  -6 3222.87 641.489   3
  -3  -2  -6-59.8760 495.332   3
  -5  -4  -3 8957.16 559.175   3
  -2  -5  -9 3638.64 644.808   3
  -4  -6  -6 3763.51 613.468   3
   3   0  -7 13325.6 296.193   3
   1  -1  -9 127.786 414.065   3
  -2   0  -3 1507.73 356.005   3
  -1  -5 -10-84.9196 601.977   3
  -3  -1  -4 4167.63 504.290   3
  -2  -1  -6-24.4552 472.567   3
   1  -2 -10 5803.12 505.028   3
   1   0  -7 2475.79 382.640   3
  -2  -3  -8 1259.43 554.075   3
  -2   0  -2 2461.16 328.579   3
   0  -3 -10 938.111 551.200   3
  -4  -2  -3 28249.8 631.808   3
  -3  -4  -7 26.8113 577.005   3
  -1   0  -5 3886.53 412.472   3
  -1  -3  -9 20.0341 545.256   3
  -2  -2  -7 728.028 507.047   3
   2   0  -7 7981.51 351.603   3
   0  -1  -8 7018.48 480.260   3
  -1  -1  -7 3308.92 488.260   3
   2  -3 -11 1281.96 492.709   3
   0   0  -6 12360.2 448.836   3
   1  -4 -11 462.994 577.942   3
   2  -1  -9 29998.8 535.717   3
  -4  -7  -5 1047.85 605.542   3
   0  -2  -9 3172.63 516.968   3
  -4  -3  -4 22567.2 650.492   3
  -3  -5  -7 2545.55 627.386   3
  -1  -2  -8 31615.6 689.170   3
   3  -1  -9 105007. 706.021   3
  -3  -1  -3 521.268 424.360   3
  -3  -2  -5 546.155 493.093   3
  -3  -3  -6 1631.08 533.798   3
  -3  -6  -7 10177.8 677.847   3
  -2  -4  -8 16032.0 703.425   3
   2  -2 -10 1454.86 432.343   3
  -4  -5  -5-18.3848 563.374   3
   0  -4 -10 234.106 567.344   3
  -4  -6  -5 7159.64 654.271   3
  -1   0  -4 2469.49 361.928   3
  -1  -4  -9 92.8341 578.512   3
  -2  -1  -5 1974.76 492.632   3
   1  -5 -11 1909.48 599.837   3
  -2  -5  -8 2987.49 632.788   3
   3  -2 -10 3637.86 418.379   3
   1  -3 -10 44.6268 485.798   3
   1   0  -6 25786.0 443.464   3
   1  -1  -8 948.985 419.903   3
  -2  -6  -8 3241.88 610.443   3
  -2  -3  -7 8458.00 585.234   3
  -4  -4  -4 7988.30 576.584   3
   0  -5 -10 9612.42 694.835   3
   2  -4 -11-137.588 531.638   3
  -3  -4  -6 514.959 548.225   3
   0   0  -5 2937.67 355.975   3
  -1  -5  -9 9064.82 685.815   3
  -2  -2  -6 28103.4 668.555   3
  -1  -1  -6 5435.12 499.661   3
  -1   0  -3 32327.4 470.533   3
   1  -2  -9 7790.26 490.178   3
   0  -3  -9 7818.97 570.907   3
  -1  -6  -9 277.394 583.444   3
   0  -1  -7 10075.5 512.568   3
  -1  -3  -8 3194.90 546.000   3
   2   0  -6 75045.2 524.245   3
  -3  -3  -5 10165.8 573.933   3
  -3  -5  -6 14880.2 681.711   3
  -1  -2  -7-60.4637 485.843   3
  -2  -1  -4 3300.17 448.451   3
   0  -2  -8 1244.09 463.360   3
  -3  -7  -6 1793.79 568.879   3
  -1   0  -2 27103.7 373.966   3
  -3  -6  -6 3936.26 609.920   3
   2  -5 -11 681.118 588.418   3
   2  -1  -8 2004.79 384.396   3
  -2  -4  -7 450.986 552.102   3
   1  -4 -10-182.042 527.382   3
   3  -4 -11 100.398 481.021   3
   2  -3 -10-119.694 452.428   3
   0   0  -4 48190.2 508.644   3
   3  -1  -8 37421.8 483.840   3
   2  -6 -11 390.709 562.953   3
  -1  -4  -8 1403.59 542.348   3
   0  -4  -9 25270.9 708.956   3
   1   0  -5 191924. 822.138   3
   2  -2  -9 803.837 412.191   3
  -2  -5  -7 8428.77 640.021   3
  -3  -4  -5 488.396 522.721   3
  -2  -3  -6 4489.49 537.914   3
  -2  -2  -5 3698.42 509.696   3
   1  -5 -10 287.780 583.405   3
  -2  -7  -7 2496.66 595.220   3
  -1  -1  -5 4466.23 451.893   3
  -2  -6  -7 13934.6 716.719   3
   1  -1  -7 839.441 383.249   3
   1  -3  -9 5289.08 500.662   3
   3  -3 -10 7223.60 476.699   3
  -1  -5  -8 25441.1 759.121   3
   3  -5 -11 5354.81 580.625   3
   0  -5  -9 9874.01 653.204   3
   1  -6 -10 1569.36 624.712   3
   0  -1  -6 9684.79 486.498   3
  -1  -3  -7 10986.2 562.170   3
   3  -2  -9 6286.10 404.940   3
   2   0  -5 134137. 589.619   3
  -1  -6  -8 156.035 582.689   3
  -1  -7  -8 2301.44 601.631   3
   0  -3  -8 2315.04 488.569   3
   2  -4 -10 820.642 491.631   3
   1  -2  -8 398.427 442.472   3
   0  -6  -9 434.725 604.386   3
  -1  -2  -6 10142.6 560.100   3
   0  -7  -9 6755.72 645.954   3
  -3  -6  -5 13657.6 667.875   3
   0   0  -3 119305. 577.042   3
   3  -6 -11 3452.33 604.763   3
  -2  -4  -6 17796.5 647.925   3
   0  -2  -7 14282.5 546.403   3
   2  -1  -7 20690.0 454.967   3
   1  -4  -9 4540.38 526.055   3
   1   0  -4 414982. 992.844   3
  -2  -2  -4 13956.0 551.100   3
  -2  -8  -6 32182.5 860.465   3
   2  -5 -10 2274.60 534.674   3
  -1  -4  -7 31745.6 731.826   3
  -1  -1  -4 15719.2 460.698   3
   2  -3  -9 21605.7 572.789   3
   0  -4  -8 9593.15 573.432   3
   3  -4 -10-78.7037 440.333   3
  -2  -7  -6 5178.46 624.805   3
  -2  -6  -6 38847.3 829.703   3
   2  -6 -10 1375.77 594.694   3
   2  -2  -8-9.01624 393.020   3
   0   0  -2 47427.2 332.358   3
   2  -7 -10 19091.3 732.690   3
   1  -5  -9 7290.92 594.659   3
  -1  -5  -7 220.404 513.996   3
   3  -1  -7 3443.28 321.376   3
  -1  -8  -7 4252.67 599.781   3
   1  -1  -6 10215.4 417.710   3
   0  -1  -5 3588.36 397.925   3
  -1  -3  -6 46944.1 785.266   3
   1  -3  -8 4840.40 493.401   3
   0  -5  -8 23271.3 703.470   3
  -1  -6  -7 21971.6 719.002   3
  -1  -7  -7 12416.7 677.911   3
  -1  -2  -5 192.771 463.931   3
   1  -6  -9 12373.4 668.012   3
   0  -3  -7 806.615 477.932   3
   1  -7  -9 1842.63 603.094   3
   0  -6  -8 175.779 541.636   3
   3  -5 -10-343.559 485.267   3
   0  -7  -8 806.956 608.086   3
   1  -2  -7 762.106 442.732   3
   3  -3  -9 3059.66 414.623   3
   2  -4  -9 477.636 444.373   3
   0  -2  -6 29213.3 617.154   3
   3  -2  -8 2065.39 360.443   3
   0   0  -1 69452.2 237.979   3
  -1  -1  -3 34816.1 538.460   3
   3  -6 -10-47.4212 521.986   3
   3  -7 -10 288.129 577.508   3
   1   0  -3 27219.3 283.076   3
   4  -3  -9 865.556 365.287   3
   1  -4  -8 2113.53 485.007   3
   4  -5 -10 144.209 452.981   3
   0  -4  -7 1336.73 477.289   3
   4  -2  -8 2249.70 315.066   3
   2  -5  -9 6338.66 542.653   3
   2  -1  -6 808.261 313.038   3
   2  -3  -8 2923.83 438.057   3
   2  -8  -9 680.849 569.452   3
  -1  -3  -5 1831.74 499.775   3
   2  -6  -9 3349.35 561.991   3
   3  -4  -9 1308.78 430.854   3
   0  -1  -4 16462.8 439.352   3
   1  -5  -8-212.009 498.056   3
   2  -7  -9 3499.22 607.829   3
   4  -6 -10 1378.73 509.082   3
   0  -5  -7 1144.64 501.017   3
   2  -2  -7 2036.74 414.456   3
   0  -8  -7 39309.4 914.801   3
   1  -8  -8 16063.3 751.584   3
   1  -1  -5 44535.3 528.017   3
   1  -3  -7 44.6848 453.229   3
   4  -7 -10 3115.46 609.496   3
   0  -3  -6 3839.95 493.479   3
   1  -6  -8 4854.28 568.616   3
   0  -6  -7 978.028 542.660   3
   1  -7  -8 23803.4 772.217   3
   0  -7  -7 3192.88 603.632   3
   0  -2  -5 5289.41 457.294   3
   1  -2  -6 2147.17 434.318   3
   3  -5  -9 800.186 478.606   3
   4  -4  -9 15318.2 502.573   3
   2  -4  -8 1976.64 453.284   3
   3  -1  -6 54528.6 463.898   3
   3  -3  -8 2132.32 413.601   3
   3  -8  -9 584.399 615.384   3
   3  -6  -9 6109.25 563.359   3
   1  -4  -7 376.336 469.533   3
   3  -7  -9 3824.80 615.645   3
   0  -4  -6 15287.1 608.647   3
   3  -2  -7 12407.3 436.013   3
   1  -9  -7 26240.9 854.281   3
   2  -5  -8 87.7692 488.579   3
   2  -8  -8 7940.96 696.170   3
   4  -5  -9 12823.2 559.240   3
   2  -6  -8 7086.16 582.180   3
   4  -3  -8 9323.15 420.378   3
   2  -3  -7 16003.0 534.868   3
   1  -5  -7 570.121 506.323   3
   2  -7  -8 811.763 586.091   3
   1  -8  -7 4356.70 648.374   3
   0  -7  -6 97.0885 550.310   3
   0  -1  -3 26029.4 458.285   3
   1  -7  -7 3851.70 593.694   3
   3  -4  -8 28147.7 638.173   3
   2  -1  -5 155716. 752.526   3
   0  -3  -5 904.609 483.100   3
   4  -6  -9 2824.87 526.321   3
   4  -8  -9 6353.13 679.838   3
   1  -3  -6 47461.7 741.622   3
   4  -7  -9 79.5333 537.018   3
   2  -2  -6 2678.15 389.265   3
   1  -1  -4 12029.5 386.725   3
   3  -9  -8 569.183 628.132   3
   0  -2  -4 9507.77 448.073   3
   1  -2  -5 1032.01 391.789   3
   3  -5  -8 12436.7 588.028   3
   2  -4  -7 179.259 456.269   3
   2  -9  -7 686.510 644.574   3
   3  -8  -8 2283.16 634.047   3
   5  -8  -9 3450.45 640.238   3
   5  -7  -9-71.6677 532.618   3
   3  -6  -8 6512.20 565.932   3
   3  -7  -8 153.650 560.878   3
   4  -4  -8 15612.5 516.955   3
   1  -4  -6 6609.30 552.983   3
   3  -3  -7 2402.82 429.833   3
   2  -8  -7 7885.41 685.687   3
   2  -5  -7 10391.3 587.489   3
   2  -7  -7 16044.4 717.397   3
   2  -6  -7 218.598 516.870   3
   1  -5  -6 1320.64 532.032   3
   2 -10  -6 15201.8 807.014   3
   4  -5  -8 27590.4 657.002   3
   3  -2  -6 6669.34 389.458   3
   2  -3  -6 203978. 1258.31   3
   4  -8  -8 8273.30 700.670   3
   4  -2  -6 1940.92 357.063   3
   4  -1  -5-111.119 217.005   3
   4  -6  -8 1281.87 514.536   3
   3  -9  -7 139.853 670.204   3
   4  -7  -8 8296.38 615.331   3
   3  -4  -7 992.235 457.775   3
   1  -3  -5 5715.13 495.823   3
   4  -3  -7 425.814 363.496   3
   5  -9  -8 2474.40 668.582   3
   2  -9  -6 15840.2 797.812   3
   0  -1  -2 204106. 780.794   3
   3  -8  -7 1793.36 634.208   3
   5  -5  -8 2588.72 452.277   3
   0  -2  -3 6502.53 450.781   3
   3  -5  -7 5159.15 536.602   3
   5  -8  -8 3206.39 648.912   3
   2  -4  -6 1668.01 523.908   3
   2  -2  -5 2671.54 385.818   3
   3  -7  -7 92.9072 553.099   3
   2  -8  -6 840.604 595.971   3
   3  -6  -7 280.073 517.399   3
   5  -6  -8-196.856 498.884   3
   5  -7  -8 1240.91 546.748   3
   1  -4  -5 6587.43 545.274   3
   3 -10  -6 2494.69 692.252   3
   1  -2  -4 30705.9 536.437   3
   2 -10  -5 2304.20 704.884   3
   4  -9  -7 968.762 693.273   3
   2  -1  -4 16557.0 351.897   3
   2  -7  -6 33528.1 828.175   3
   2  -5  -6 3697.54 557.360   3
   2  -6  -6 5661.02 592.416   3
   5  -9  -7 5111.91 778.084   3
   1  -1  -3 14651.3 359.713   3
   1  -5  -5 274.678 533.380   3
   4  -4  -7 30288.0 632.395   3
   3  -3  -6 6447.61 489.448   3
   2 -11  -4 908.110 666.858   3
   4  -8  -7 838.778 609.451   3
   3  -9  -6 6736.64 722.502   3
   2  -9  -5 6979.68 718.528   3
   4  -5  -7 1623.49 481.568   3
   6  -9  -7 133.333 727.819   3
   4  -7  -7 1109.23 569.165   3
   4 -10  -6 1967.25 723.353   3
   4  -6  -7 2882.59 542.160   3
   3  -8  -6 6942.58 670.316   3
   2  -3  -5 12608.0 522.746   3
   5 -10  -6 457.691 757.382   3
   5  -4  -7 4473.84 433.568   3
   6  -8  -7-400.379 630.810   3
   3  -4  -6 100795. 1023.17   3
   1  -3  -4 80.9314 435.329   3
   3 -10  -5 28637.2 959.931   3
   2  -8  -5 5001.43 648.975   3
   2 -10  -4 1850.63 706.976   3
   5  -8  -7 2838.43 641.663   3
   3  -7  -6 412.645 560.731   3
   3  -5  -6 356.999 510.764   3
   4  -9  -6 355.248 679.027   3
   3  -6  -6 786.374 520.744   3
   2  -7  -5 5670.97 613.899   3
   6 -10  -6 810.423 761.243   3
   5  -7  -7 41.5838 553.302   3
   2 -11  -3 1418.14 703.453   3
   5  -5  -7 394.970 442.081   3
   4 -10  -5 3136.77 826.311   3
   2  -4  -5 9077.28 562.617   3
   3  -2  -5 7162.16 387.987   3
   5  -6  -7 9403.41 567.312   3
   1  -4  -4-104.079 488.759   3
   4  -3  -6 9067.93 455.342   3
   0 -11   0 1538.98 636.207   3
   2  -6  -5 1563.16 552.632   3
   3  -9  -5 107.094 647.674   3
   2  -5  -5 29051.3 729.417   3
   0  -2  -2 27643.5 550.430   3
   2  -9  -4 88.9765 641.487   3
   4  -8  -6-117.727 611.021   3
   6  -7  -7 1137.08 537.025   3
   6  -9  -6 704.706 732.093   3
   4  -2  -5 1936.16 358.122   3
   3 -11  -3 1829.61 809.027   3
   6  -6  -7 6298.26 538.952   3
   1 -11  -1 316.188 689.255   3
   2  -2  -4 149.111 365.625   3
   4  -7  -6 3804.15 581.107   3
   3  -8  -5 3568.64 633.750   3
   3 -10  -4 371.403 689.313   3
   4  -4  -6 456.779 443.850   3
   2 -10  -3 365.407 659.831   3
   1  -2  -3 3535.36 420.155   3
   4  -6  -6 10668.1 603.068   3
   2 -11  -2 600.391 706.103   3
   0 -11   1 899.694 647.273   3
   4  -5  -6 292.207 487.545   3
   6  -8  -6 1127.23 663.512   3
   5 -11  -4 3626.62 829.654   3
  -1 -10   2 345.120 537.535   3
   3  -3  -5 445.915 419.567   3
   5  -8  -6 1197.32 607.668   3
   4  -9  -5 5988.49 726.844   3
   3  -7  -5 1181.23 578.138   3
   4 -10  -4 137.082 788.535   3
   0  -1  -1 1225.91 207.814   3
   5  -9  -5 208.010 732.086   3
   2  -7  -4 3463.63 598.985   3
   2 -12   0 1142.79 751.126   3
   3  -9  -4 5.21241 655.053   3
   3  -6  -5 1654.91 557.986   3
   2  -9  -3 251.662 631.039   3
   7 -10  -5 5444.48 848.609   3
   5  -7  -6 1678.97 569.273   3
   3  -4  -5 15588.2 609.196   3
   1 -11   0 381.206 675.749   3
   1 -10  -1 659.448 632.570   3
   2  -3  -4 36076.1 621.995   3
   3  -5  -5 568.642 545.582   3
   3 -11  -2-110.994 772.149   3
   1  -3  -3 3238.85 470.337   3
   2  -6  -4 264.576 557.698   3
   4  -8  -5 2013.94 637.196   3
   0 -11   2-147.684 615.135   3
   5  -4  -6 24268.9 596.560   3
  -3  -5   4 144.046 338.957   3
   5  -6  -6 4982.76 558.399   3
   2 -10  -2 814.871 664.160   3
  -1 -10   3 998.890 524.066   3
   3 -10  -3 3930.99 750.660   3
   5 -10  -4-58.8157 823.758   3
   6  -9  -5 1382.12 740.164   3
   5  -2  -5 409.524 331.045   3
   2 -11  -1 3032.39 727.615   3
   5  -5  -6 6297.61 510.693   3
   1  -5  -3 8327.25 594.188   3
   2  -5  -4 18138.8 676.830   3
   2  -4  -4 4703.10 518.586   3
   1  -4  -3 168.053 466.911   3
   0 -10   1 363.150 585.763   3
   3  -8  -4 10153.7 692.156   3
   5 -11  -3-174.910 822.112   3
  -3  -4   4 5086.47 333.688   3
   6  -7  -6 2268.84 558.466   3
   2  -8  -3 2222.42 600.185   3
   7  -9  -5 572.959 769.500   3
   4  -7  -5 8728.00 646.521   3
   4 -10  -3 692.614 800.357   3
   4  -9  -4-145.594 664.091   3
   1 -11   1 1526.92 679.793   3
   1  -1  -2 1275.89 263.080   3
   1  -9  -1-56.7141 578.139   3
   0 -11   3 1600.38 659.422   3
   4 -11  -2 6079.25 903.263   3
   6  -6  -6 465.230 490.215   3
   6  -8  -5 3071.27 677.635   3
   5  -8  -5 7869.26 684.383   3
   1 -10   0 2398.00 651.586   3
  -2  -8   4 4779.14 454.018   3
   3 -11  -1 486.986 789.939   3
   6 -11  -3 3723.62 840.592   3
   4  -6  -5 3327.86 558.848   3
   6  -5  -6 695.846 440.975   3
   3  -7  -4 3882.79 598.472   3
   3  -9  -3 220.633 634.228   3
   4  -3  -5 2624.34 426.668   3
   2  -9  -2 5436.20 667.987   3
   7 -10  -4 2461.17 806.926   3
   2  -7  -3 8925.84 659.462   3
   2 -11   0 735.687 714.326   3
   0 -10   2 4564.04 632.669   3
   4  -5  -5 74306.8 934.821   3
   2 -10  -1 1924.71 666.225   3
   5  -3  -5 1525.45 426.461   3
   4  -4  -5 8515.23 538.713   3
   2 -12   2 1316.42 709.148   3
   3 -10  -2 329.591 666.515   3
  -1  -9   3 4469.66 527.466   3
   0  -9   1 147.146 537.682   3
   5 -10  -3 2721.25 822.808   3
   6  -7  -5 883.286 608.998   3
   3   0  -5 53611.2 308.795   3
   2   0  -4 52507.9 348.881   3
   4  -1  -6 69423.0 428.322   3
   2   0  -3 39675.7 218.658   3
   4  -2  -7 8725.97 376.432   3
   1   0  -2 4849.02 141.984   3
  -3  -2   3 8611.26 158.064   3
   3  -1  -5 14176.8 324.758   3
   5 -10  -7 10261.8 869.193   3
   3 -11  -4 10617.5 887.350   3
   3  -1  -4 4703.19 287.916   3
   5  -9  -6 5981.38 785.933   3
   5  -3  -6 34620.7 578.262   3
   4 -11  -4 31797.6 1100.00   3
   5 -10  -5 8964.35 893.366   3
   6 -10  -5 12519.0 933.542   3
   2  -1  -3 62121.0 468.257   3
   4 -11  -3-47.1000 830.752   3
  -3  -3   4 7610.82 270.332   3
   6 -10  -4 3378.37 846.244   3
  -1 -10   4 7364.63 666.035   3
   5  -9  -4 7068.19 801.125   3
   4  -1  -4 5089.96 253.565   3
   7  -8  -5 16354.6 820.831   3
   4   2   7 4293.86 857.172   4
   2   1   8 3770.38 750.416   4
   1   0   7-233.747 626.685   4
   0   2  10 197.669 743.959   4
  -1   1   9 223.368 591.085   4
   5   1   4 19363.1 848.794   4
  -1   3  11 1090.47 781.855   4
   3   1   7 4891.46 775.223   4
   3   2   8-178.349 826.802   4
   0   0   7 166.923 605.636   4
  -2   3  11 1101.75 705.170   4
   6   2   3 4.38736 710.208   4
   5   3   6 16062.3 931.737   4
  -2   2  10 2096.72 606.256   4
   3   0   5 3773.50 687.723   4
  -1   2  10 5050.04 708.495   4
   2   0   6 342.123 642.560   4
   6   3   4 6185.16 874.111   4
   1   3  10 163.020 870.408   4
   0   4  11 156.570 851.248   4
   4   0   3 5527.87 655.048   4
   5   2   5 89.9337 780.816   4
   1   1   8 705.677 670.930   4
   1   2   9-371.198 740.999   4
   4   3   7 2179.69 900.102   4
   4   1   5 5267.07 729.877   4
   5   1   3 6605.08 682.263   4
  -1   0   6 23586.6 617.041   4
   2   3   9 6767.38 924.162   4
   4   0   2 7742.31 615.834   4
   5   4   6-12.3816 938.721   4
   1   0   6 3665.98 625.227   4
   6   2   2 1644.76 693.279   4
  -2   1   8 2022.64 520.155   4
  -1   4  11-387.104 834.563   4
   3   3   8 1258.33 886.969   4
  -3   1   7 3343.67 429.175   4
   4   2   6 5418.16 802.517   4
   3   0   4 1525.49 623.528   4
   2   1   7 2297.64 683.166   4
   4   0   1 1109.23 483.194   4
   0   3  10 1315.31 771.824   4
   1   4  10 6306.25 950.878   4
   3   1   6 936.840 707.336   4
   0   0   6 8201.74 610.216   4
   0   1   8 6156.19 671.238   4
   2   2   8-135.603 745.875   4
   2   0   5 1755.93 616.839   4
  -3   2   9 5686.05 520.037   4
  -2   4  11 511.860 714.701   4
   3   2   7 1102.50 758.281   4
   6   3   3 1977.22 774.949   4
  -1   1   8 1041.72 587.263   4
   5   3   5 1456.17 821.705   4
   5   2   4-257.653 709.105   4
   0   2   9 2364.41 700.302   4
   4   4   7 12361.7 1046.41   4
   5   1   2 12844.1 681.138   4
  -3   3  10 6272.56 604.303   4
   6   2   1 6416.24 662.966   4
  -1   3  10-384.220 690.241   4
  -1   5  11 3057.76 823.431   4
   1   5  10-270.118 868.808   4
   3   4   8 4892.45 959.376   4
  -1   0   5 200536. 1010.27   4
   4   1   4 2086.39 677.084   4
   3   0   3 15714.3 639.236   4
  -2   2   9 183.281 553.855   4
  -1   2   9 6550.77 694.405   4
  -2   3  10 252.006 616.322   4
  -4   3   9 500.696 483.153   4
   1   3   9 312.235 786.877   4
   4   5   7 6912.07 938.783   4
   1   0   5 3903.55 561.254   4
   1   1   7 2336.17 663.263   4
   0   4  10 596.963 831.116   4
   5   1   1-261.387 544.463   4
   2   5   9 2476.15 889.929   4
   4   3   6 5684.62 845.873   4
  -2   5  11 1821.03 810.757   4
   2   0   4 4495.78 574.527   4
   0   0   5 3371.70 496.861   4
   3   5   8 1693.51 891.013   4
   5   4   5 2813.34 868.791   4
   1   2   8 26020.8 918.458   4
   4   2   5 3281.73 745.034   4
   3   1   5 3798.62 680.595   4
   6   3   2 5363.00 734.852   4
   2   3   8 1374.96 789.611   4
   2   1   6 114.831 678.159   4
  -3   1   6 67667.9 581.538   4
  -2   1   7 18470.9 596.891   4
   3   3   7 2521.40 809.993   4
   5   2   3 10131.1 758.171   4
  -1   0   4 457349. 1254.50   4
   0   1   7 9738.27 682.827   4
   5   3   4 2977.43 760.022   4
   2   2   7 894.561 701.529   4
   3   2   6-95.2794 721.525   4
   5   5   5 4189.23 927.048   4
   0   5  10 6735.56 950.977   4
  -1   4  10-632.226 756.243   4
   4   1   3 1881.82 645.894   4
  -1   1   7 804.864 559.180   4
   0   3   9 6258.47 786.202   4
   1   4   9 320.325 826.503   4
   4   4   6 8773.52 914.987   4
   1   0   4 2957.86 506.399   4
  -3   2   8 1291.62 485.826   4
   0   2   8 482.651 654.569   4
  -2   4  10-93.0656 675.667   4
   0   6  10 2229.11 900.081   4
  -3   4  10 228.778 574.613   4
   0   0   4 56642.4 650.696   4
   2   4   8 12796.7 951.001   4
  -1   0   3 33702.3 386.346   4
   3   4   7 812.135 821.095   4
  -4   2   7 11159.1 410.443   4
  -1   0   2 6160.60 186.681   4
   1   1   6 4254.00 655.268   4
  -1   3   9 4025.04 707.051   4
   4   5   6 1744.22 907.330   4
   1   5   9 7537.72 950.246   4
   4   3   5 949.740 743.170   4
   3   1   4 4340.33 670.638   4
   4   2   4 5189.61 700.962   4
   5   2   2 642.475 619.625   4
  -1   2   8 444.747 604.101   4
   5   4   4 4759.98 821.791   4
  -3   3   9 2391.89 524.860   4
   1   3   8 2498.40 755.753   4
  -2   2   8 177.184 550.916   4
  -1   5  10-494.488 806.147   4
   2   1   5 1665.64 655.655   4
   4   6   6 2105.29 858.952   4
  -2   3   9 17469.8 728.485   4
   4   1   2 540.348 591.927   4
   1   2   7-216.371 658.360   4
   3   5   7 436.714 875.633   4
   2   5   8 2070.63 890.840   4
   1   6   9-947.711 861.954   4
   0   4   9 17726.8 917.512   4
   5   3   3-54.4371 666.920   4
   3   3   6 1480.58 746.824   4
   2   3   7 5612.59 790.173   4
   1   0   3 34272.7 569.847   4
  -2   1   6 1073.90 449.139   4
  -3   1   5 17856.9 349.902   4
   3   2   5 243.054 675.148   4
   0   1   6 8597.77 622.928   4
   5   5   4 774.882 809.137   4
   3   6   7 7253.30 934.559   4
  -1   6  10 2489.40 878.727   4
   2   6   8 1988.37 900.663   4
   2   2   6 20813.2 828.418   4
  -2   5  10 1557.65 730.484   4
   0   0   3 133207. 725.247   4
   4   4   5 1315.50 775.992   4
   5   6   4 2929.01 887.682   4
  -3   5  10-403.714 637.066   4
  -1   1   6 12090.9 569.387   4
   1   4   8 1499.02 757.576   4
   0   3   8 2609.61 682.922   4
   0   5   9 6824.57 876.751   4
  -1   4   9 3026.34 725.805   4
   3   1   3 164.279 578.081   4
   0   2   7 13436.8 722.173   4
   4   2   3 25032.7 829.032   4
  -4   3   8 10225.3 491.444   4
  -2   6  10 1710.89 816.635   4
   3   4   6-177.457 738.888   4
   1   1   5 5033.97 595.373   4
   5   4   3 6849.74 761.966   4
   2   4   7 380.571 748.805   4
   4   3   4 17514.8 825.099   4
   4   5   5 1311.06 781.851   4
  -3   2   7 13625.1 523.242   4
   2   1   4 3254.33 599.158   4
   0   6   9 745.703 864.944   4
   5   3   2 1189.80 621.971   4
  -2   7  10 14712.5 943.156   4
  -2   4   9-140.018 625.500   4
  -3   6  10-655.986 699.499   4
   1   5   8 18196.1 973.936   4
   1   3   7 8387.58 758.037   4
   0   0   2 57285.6 395.588   4
   4   6   5 5592.81 891.278   4
   0   7   9 3475.24 904.831   4
  -1   3   8 3805.29 640.415   4
  -3   4   9 1345.82 542.524   4
  -1   2   7 709.350 575.946   4
   3   3   5 8524.12 762.059   4
   3   5   6 11384.3 886.782   4
   1   2   6 8951.93 698.719   4
   3   2   4 13194.8 737.085   4
   5   5   3 7781.72 805.165   4
  -2   2   7 2030.66 517.410   4
   2   5   7 5247.34 855.080   4
  -1   5   9 5092.79 777.268   4
   2   3   6 3168.27 720.599   4
  -4   2   6 2801.60 327.183   4
  -3   3   8 1868.97 491.401   4
  -3   7  10 234.513 781.301   4
   1   6   8 272.283 838.924   4
  -2   3   8 2476.22 572.791   4
   0   4   8 6693.22 756.164   4
   2   2   5 2534.68 653.900   4
   0   1   5 4128.56 535.393   4
   3   6   6 3031.35 863.017   4
   1   7   8 2323.20 851.388   4
   5   6   3 112.458 813.522   4
   3   7   6 2773.66 805.357   4
   5   7   3 12390.5 978.363   4
   4   4   4 6222.70 769.345   4
   2   6   7 9796.29 950.853   4
  -2   1   5 197623. 854.784   4
   2   7   7 1204.76 853.447   4
  -1   6   9 9415.57 876.929   4
  -1   1   5 50677.5 648.569   4
   5   4   2 27544.9 858.837   4
  -2   5   9 5101.76 695.283   4
   0   0   1 86224.4 272.544   4
   4   3   3 48390.0 949.693   4
   1   4   7 25721.7 928.024   4
  -1   7   9 1182.25 850.089   4
   0   3   7 947.045 638.766   4
   3   4   5 948.859 701.594   4
  -3   1   4 5801.29 236.115   4
   0   5   8 16283.5 904.806   4
   4   5   4 617.420 733.363   4
   0   2   6 26326.9 761.416   4
  -3   5   9 650.298 582.690   4
   2   4   6 13069.4 844.838   4
  -1   4   8 1998.29 658.581   4
   4   6   4 426.078 787.070   4
   4   7   4 95.4110 831.305   4
  -2   6   9 2822.51 747.001   4
   0   6   8-177.593 793.987   4
   3   3   4 1911.86 693.331   4
   1   3   6 41449.5 955.284   4
   1   5   7-308.427 761.898   4
   3   5   5 137.105 749.361   4
   0   8   8-1223.80 858.010   4
   0   7   8 1778.16 878.779   4
   1   2   5 649.694 642.741   4
   2   3   5 749.205 649.432   4
  -2   7   9 1162.56 809.829   4
   2   5   6 3466.65 771.424   4
  -2   4   8 1980.05 599.518   4
  -4   4   8 14128.9 542.706   4
  -1   3   7-186.755 602.255   4
  -2   8   9 370.629 828.611   4
  -1   2   6 1688.31 574.407   4
  -4   3   7 10.3750 385.874   4
  -3   2   6 8473.07 434.359   4
   4   4   3 3421.02 697.145   4
  -3   6   9 5235.76 691.091   4
   3   6   5 11533.5 896.470   4
   1   6   7 18902.4 984.012   4
   3   7   5 2557.75 886.311   4
  -3   4   8 28109.1 719.368   4
  -1   5   8 72.0996 685.448   4
   1   8   7 4355.53 902.561   4
   0   1   4 18128.4 554.726   4
   2   8   6 28907.0 1119.45   4
   0   4   7 378.772 672.835   4
   2   6   6 29083.4 1066.00   4
   1   7   7 10620.4 960.868   4
  -2   2   6 3136.79 490.066   4
   2   7   6 4243.07 917.310   4
  -3   7   9 4238.75 760.127   4
  -2   3   7 15502.5 647.181   4
  -3   3   7 1661.72 493.129   4
  -3   8   9 240.010 817.602   4
   3   4   4-169.844 680.123   4
  -1   6   8 3020.38 781.486   4
   1   4   6 17993.6 859.495   4
   2   4   5 600.625 696.391   4
  -2   5   8-292.900 629.233   4
   0   3   6 3682.52 680.227   4
  -2   1   4 21779.6 381.833   4
   4   1  -3 290.217 121.145   4
  -4   2   5 2768.00 285.915   4
  -3   7   8 965.434 667.627   5
  -3   8   8 771.231 757.000   5
  -1   6   7 903.859 631.366   5
  -3   4   7 1711.93 564.751   5
  -7   7   7 654.818 617.559   5
  -4   4   7 52768.4 766.825   5
  -1   8   7 1628.16 728.266   5
  -1   7   7 2166.97 672.966   5
  -2   3   6 190734. 1479.55   5
  -4   9   8 1471.25 762.779   5
   0   5   6 205.857 540.937   5
  -2   2   5 2755.16 472.742   5
   0   9   6 7823.32 875.691   5
  -4   7   8 5430.56 747.559   5
  -5   7   8 628.564 647.544   5
   0   3   5 864.092 542.589   5
  -4   3   6 9336.75 565.256   5
   1   1   2 11965.3 365.071   5
  -3   2   5 6774.63 490.240   5
  -4   8   8 4527.79 770.526   5
  -7   8   7 5102.25 762.498   5
  -5   9   8 1725.61 722.904   5
  -2   5   7 8343.77 665.567   5
  -5   8   8 1428.68 719.888   5
  -7   9   7 5584.92 783.862   5
  -3   3   6 4864.17 562.637   5
   0   2   4 9027.74 498.820   5
   0   8   6 6151.56 750.969   5
   0   6   6 1096.34 588.782   5
  -1   4   6 6190.49 614.877   5
   1   5   5 8682.38 603.944   5
   2   5   4 4127.69 520.897   5
  -5   5   7 892.514 531.231   5
   0   7   6 166.223 599.579   5
  -2   9   7-648.408 765.350   5
   1   3   4 130.733 488.431   5
  -2   6   7 762.931 612.888   5
  -3   5   7 4468.08 609.157   5
   2   3   3 14191.5 518.746   5
   1   8   5 49.3701 584.890   5
  -6   6   7 10031.6 617.717   5
  -3   1   3 30771.8 471.286   5
  -4   5   7 3522.34 549.970   5
  -1   1   3 14711.0 427.633   5
  -2   8   7 4365.45 776.629   5
   1   6   5 581.282 533.214   5
  -6   9   7 300.869 754.601   5
  -6   8   7-414.416 711.777   5
  -2   7   7 10150.0 778.452   5
   2   6   4 2767.14 528.658   5
   1   7   5 1665.33 594.837   5
   1   2   3 15810.9 475.929   5
   2   2   2 28669.4 477.215   5
  -5   4   6 22554.4 705.139   5
  -5   9   7 4588.58 850.977   5
  -5   3   5 1036.74 446.763   5
  -7   7   6 2131.67 617.587   5
  -3   6   7 509.517 607.209   5
  -6   3   4 587.570 353.128   5
  -1   5   6 1122.95 570.969   5
  -2   4   6 1294.26 571.410   5
  -3   9   7 70.4160 742.955   5
  -2   1   3 59550.3 563.108   5
  -6   7   7 478.620 593.366   5
   0  10   5 29057.7 1161.75   5
  -1   3   5 4347.11 538.281   5
  -5   6   7 15057.7 661.469   5
   0   4   5 712.940 545.730   5
  -1   9   6 30272.2 1178.31   5
  -4   6   7 2634.20 611.096   5
  -3   7   7 68.4457 627.874   5
  -3   8   7 1303.94 695.598   5
  -6   5   6 221.160 486.755   5
  -7   8   6 507.578 676.394   5
  -4   2   4 1788.04 398.751   5
  -4   4   6 254.477 516.641   5
  -1   2   4 27968.6 603.414   5
  -7   9   6-234.188 754.063   5
  -3   4   6 137363. 1166.03   5
  -4   9   7 1694.15 756.361   5
  -1   6   6 6182.17 664.067   5
  -7   5   5 5279.24 470.298   5
  -5   7   7 502.092 608.694   5
  -1   8   6 13773.5 863.291   5
   3   4   2 114361. 864.625   5
  -4   7   7 1143.49 645.352   5
  -6   4   5 1991.29 446.216   5
  -4   8   7 698.180 684.230   5
  -5   8   7 1940.13 703.497   5
  -1   7   6 3060.59 653.582   5
  -2  10   6 8308.84 890.898   5
   0   9   5 556.816 723.756   5
   1   4   4 1004.27 518.821   5
  -4   3   5 2136.58 490.913   5
  -5   2   3 115.801 308.207   5
  -2   3   5 11683.6 599.077   5
  -6  10   6-482.169 779.317   5
  -2   5   6 3753.80 622.661   5
   0   5   5 2375.55 564.062   5
   2   4   3 29188.3 638.147   5
   1   9   4 5857.58 756.758   5
  -2   2   4 318.211 442.163   5
  -3   3   5 253.990 486.584   5
  -3   2   4 43298.0 664.611   5
  -5   5   6 9939.22 584.482   5
  -2   9   6 9643.17 857.557   5
  -6   9   6 889.366 787.598   5
   0   8   5-6.84378 625.371   5
  -5  10   6-132.936 788.492   5
  -6   8   6 1493.65 697.096   5
  -6   6   6 1002.48 527.512   5
   0   3   4-166.160 463.497   5
   0   6   5 10990.0 686.734   5
  -3  10   6 1153.25 816.440   5
  -3   5   6 304.839 557.922   5
  -2   6   6 4664.56 644.885   5
   0   7   5 481.951 603.945   5
  -1   4   5 5232.52 604.287   5
  -1  10   5 9447.01 923.936   5
   0   1   2 189942. 830.129   5
  -4   5   6-171.103 552.640   5
  -2   8   6 539.912 671.756   5
  -7   7   5 825.297 564.297   5
  -5   9   6 5110.47 822.842   5
   1   5   4 614.069 517.195   5
  -2   7   6 25228.5 916.058   5
   1   8   4 2057.99 632.945   5
  -7  10   5 5453.25 848.931   5
  -6   7   6 3168.82 585.959   5
  -4  10   6 1866.47 783.306   5
   2   5   3 21770.6 634.023   5
  -3   9   6 4864.22 804.883   5
  -5   4   5-131.213 487.578   5
  -7   9   5-1238.51 758.297   5
  -5   6   6 9463.62 616.809   5
   1   7   4 2735.11 601.422   5
   1   6   4 862.764 530.212   5
  -3   6   6 235.249 596.831   5
   0   2   3 6344.47 485.198   5
  -6   3   3 43509.8 567.773   5
  -5   3   4-513.286 407.696   5
   0  10   4 4849.26 867.566   5
   2   7   3 5086.58 573.656   5
  -1   9   5 32911.0 1144.68   5
  -6   5   5 971.204 472.697   5
  -4   6   6 16960.5 681.799   5
   2   6   3 3017.79 517.148   5
  -3   8   6 4707.43 736.678   5
   1   3   3 20811.6 584.555   5
  -3   7   6 162.247 625.896   5
  -4   9   6 585.581 709.404   5
  -1   5   5 211.410 585.265   5
  -2   4   5 7143.64 624.920   5
  -5   7   6 2713.00 609.784   5
  -5   8   6 529.631 668.259   5
  -4   7   6 1935.24 657.321   5
  -4   8   6 179.237 651.746   5
  -2  10   5 1308.14 848.665   5
  -4   4   5 8584.30 611.096   5
  -1   8   5 12079.3 809.942   5
  -6   4   4 5.15494 392.359   5
   0  11   3 945.187 970.262   5
  -1   3   4-4.75757 497.319   5
   0   4   4 363.958 536.951   5
  -3   4   5 16634.8 678.172   5
  -1   6   5 3412.00 610.492   5
  -6   7   5 844.111 612.329   5
  -1   7   5 6366.84 704.755   5
  -6   9   5 804.934 751.392   5
   0   9   4 10692.1 849.344   5
  -6   8   5 2713.90 716.531   5
  -3   1   2 79002.9 518.175   5
  -4  10   5 3043.99 903.395   5
  -4   2   3 3506.86 375.221   5
  -6   6   5 21905.6 726.617   5
  -7  10   4 2466.29 818.477   5
  -2   9   5 5812.78 816.773   5
  -7   7   4-325.986 556.187   5
  -5   5   5 20809.6 709.279   5
  -3  10   5 19598.1 1070.15   5
  -2   5   5 27948.2 822.991   5
  -1   1   2 1241.36 289.619   5
  -4   3   4 3398.04 470.660   5
   1   9   3 2692.92 690.083   5
  -5   9   5 76.1043 754.878   5
  -7   9   4 3277.80 763.926   5
   0   8   4 718.564 647.347   5
  -1  10   4 7166.77 919.981   5
   0   5   4 1756.44 591.644   5
  -2   3   4 32095.1 689.538   5
  -2  11   4 306.283 801.323   5
  -1   2   3 3622.65 451.848   5
  -2   8   5 4930.33 726.098   5
  -2   6   5 2114.45 620.390   5
   1   4   3 1168.38 518.902   5
  -3   5   5 938.919 580.419   5
  -4   5   5 96036.2 1018.69   5
  -3   3   4 6960.62 512.019   5
   0   7   4 7608.43 696.845   5
  -2   7   5 4419.35 664.032   5
  -3   9   5 315.239 736.285   5
   0   6   4 192.576 570.335   5
  -5   2   2 3721.82 288.604   5
  -5  11   4 4068.58 862.794   5
  -2   1   2 1615.00 303.132   5
  -5   6   5 7996.33 582.183   5
   1   8   3 4762.59 668.231   5
  -4   9   5 4671.79 763.964   5
  -1   4   4-97.1256 530.482   5
   0  10   3 8610.62 908.234   5
   2   8   2 5380.76 635.811   5
  -3   2   3 20450.0 490.559   5
  -5   4   4 4566.83 513.831   5
  -3   8   5 3137.83 696.973   5
  -3   6   5 1137.42 618.739   5
  -6   5   4 2872.22 471.923   5
  -1   9   4 2348.59 733.534   5
   2   4   2 52913.9 763.079   5
  -2   2   3 32663.5 564.687   5
  -5   7   5 9803.02 637.971   5
  -5   8   5 4762.76 709.063   5
  -4   6   5 5392.10 613.578   5
  -3   7   5 1353.60 624.835   5
  -1  11   3 1072.98 832.196   5
   1   5   3 12468.8 622.965   5
   0   3   3 19120.4 570.706   5
  -4   8   5 1257.06 664.532   5
  -2  10   4 1123.75 828.996   5
   1   7   3 501.079 559.761   5
   1  10   2 2638.39 789.834   5
  -4   7   5 12948.9 663.139   5
  -6   7   4 1070.49 609.853   5
   1   6   3 12620.0 645.346   5
  -6   8   4-490.452 673.856   5
  -5   3   3 1393.95 396.385   5
  -4  10   4 656.917 834.436   5
   2   7   2 7606.57 612.202   5
  -1   8   4 3151.49 683.204   5
  -7   7   3 45.5036 542.684   5
  -6  11   3 5478.60 914.642   5
  -6   4   3 22089.2 542.770   5
  -1   5   4 404.740 596.339   5
   2   5   2 33308.6 698.738   5
  -7   9   3 5450.04 768.750   5
   0  11   2 12643.8 1023.41   5
  -2   4   4 4072.18 557.862   5
   0   9   3 4316.25 742.771   5
  -3  10   4-912.407 808.495   5
  -4   4   4 4857.29 541.338   5
  -6   6   4 28695.7 757.575   5
  -1   7   4 13190.0 780.229   5
  -2   9   4-516.297 739.342   5
  -1   6   4 4023.66 629.986   5
  -3   4   4 12158.8 612.304   5
  -2  11   3 2504.29 898.894   5
  -3  11   3 992.988 939.778   5
  -5  11   3 258.924 858.306   5
  -1  10   3 6177.03 885.945   5
  -5   5   4 3357.54 531.194   5
   1   9   2 212.214 662.277   5
  -6  10   3 135.640 842.549   5
  -2   8   4 258.166 676.251   5
   0   8   3 451.225 646.880   5
   0   4   3 646.607 517.986   5
  -3   9   4 191.996 729.582   5
  -2   5   4 14691.3 721.579   5
  -1   3   3 3306.53 493.311   5
  -4   9   4-412.646 707.640   5
  -2   7   4 3354.87 658.453   5
  -4   5   4 5322.55 607.919   5
  -5   6   4 669.376 546.987   5
   0   2   2 34259.6 564.037   5
  -2   6   4 365.475 597.325   5
   0  10   2 25020.1 1103.59   5
  -5   8   4-191.869 637.112   5
  -3   5   4 336.022 573.146   5
  -5  10   3 4280.35 876.689   5
  -4   3   3 35.4660 419.558   5
  -1  11   2 175.001 867.126   5
   0   7   3 5287.72 674.184   5
  -3   8   4 8733.58 747.908   5
  -5   7   4 12889.4 663.711   5
  -1   9   3 2795.77 747.495   5
  -2  10   3 1579.00 803.203   5
   0   5   3 12935.3 672.157   5
  -7   9   2 3224.45 742.617   5
   1   8   2-227.765 613.980   5
  -6   5   3 4903.79 491.397   5
  -6   8   3 1701.84 670.269   5
  -4   8   4 898.510 655.677   5
  -4  10   3-39.9799 847.384   5
   0   6   3 3011.66 606.352   5
  -7   7   2 772.176 552.459   5
  -3   7   4 3526.60 646.194   5
  -3   6   4 12079.9 661.878   5
  -4   6   4 61349.5 864.548   5
  -4   7   4 364.859 590.343   5
  -2   3   3 18111.8 559.903   5
  -5   4   3 447.444 454.826   5
   0  11   1 5377.38 955.546   5
  -4   2   2 41734.7 496.671   5
  -3   3   3 27757.7 601.153   5
  -3  10   3 2411.99 824.850   5
  -5  11   2 536.621 846.569   5
  -1   8   3 1905.68 682.058   5
  -3  11   2 697.546 956.534   5
  -6  10   2 4225.02 871.228   5
  -2  11   2 216.518 865.392   5
  -6   6   3 18003.5 668.149   5
  -1   4   3 51.8562 510.070   5
  -7  10   1 7009.92 929.593   5
   0   9   2 6863.79 795.163   5
  -2   9   3 340.092 736.844   5
  -5   8   3 1967.71 691.271   5
  -1  10   2 1114.98 800.330   5
  -6   4   2 11578.0 469.655   5
  -1   7   3 3842.79 659.792   5
  -6  11   1 551.409 859.547   5
  -3   9   3 571.651 704.936   5
  -6   9   2 483.821 715.905   5
  -1   5   3 9433.49 666.012   5
  -7   9   1 801.692 715.492   5
  -1   6   3 5923.80 696.613   5
  -1   2   2 106067. 773.487   5
  -4   9   3 1913.47 725.356   5
  -5   3   2 22105.6 484.894   5
  -5   5   3 2893.29 524.188   5
  -4   4   3 2818.25 500.502   5
  -2   8   3 1630.38 693.134   5
  -1  11   1 428.521 875.396   5
  -2   4   3 201.028 521.481   5
   0   8   2 2623.06 690.176   5
  -6   8   2 326.217 650.189   5
   0  10   1 1123.78 786.675   5
  -4  10   2 1831.75 859.161   5
  -2  10   2 1080.88 797.720   5
  -3   4   3 11625.6 589.988   5
  -5   6   3 3109.29 576.778   5
  -3   2   2 17104.9 430.733   5
  -5   7   3 1465.42 582.928   5
  -3   8   3 3851.91 709.099   5
  -2   7   3 9232.68 722.509   5
  -1   9   2 570.091 730.136   5
  -4   8   3 887.386 631.365   5
  -6  10   1 2790.94 760.579   5
  -2  12   0 1170.55 957.662   5
  -2   5   3 19186.3 725.287   5
  -5   9   2 25.1889 746.882   5
  -2   2   2 1886.33 401.072   5
  -2   6   3 13204.4 731.197   5
  -4   5   3 1345.88 557.753   5
  -3  10   2-264.104 784.849   5
  -4  11   1 417.517 898.498   5
  -3  11   1 1292.20 944.949   5
  -6   5   2 8667.83 509.735   5
   0   7   2 1179.97 632.526   5
  -4   7   3 3166.24 615.610   5
  -2  11   1 4646.07 946.359   5
  -3   7   3 5934.32 671.257   5
  -6  11   0 1075.73 774.636   5
  -3   5   3 7912.58 625.895   5
  -4   6   3-149.284 566.727   5
  -4   9   2 931.260 776.086   5
  -3   6   3 6187.91 658.461   5
  -5   8   2 817.823 672.201   5
  -2   9   2 5383.51 803.878   5
  -6   9   1 1951.72 676.394   5
  -6   6   2 19180.0 655.885   5
  -1   8   2 1198.79 675.639   5
  -1  10   1 858.778 795.502   5
  -5  10   1 1544.25 789.981   5
  -3   9   2 211.352 699.551   5
  -5  11   0 9515.96 965.133   5
  -5   4   2 483.658 450.313   5
  -4   3   2 27509.9 520.036   5
  -4  10   1 2262.64 880.537   5
  -6   8   1 45.5503 600.807   5
  -6  10   0 2096.10 771.204   5
  -1   3   2 94317.7 862.815   5
  -2  12  -1 845.685 951.416   5
  -1   7   2 25502.1 908.694   5
  -2  10   1 2626.24 849.817   5
  -2   8   2 983.790 667.271   5
  -4  11   0 110.303 942.739   5
  -6   7   1 7979.65 607.982   5
  -4   2   1 874.051 317.949   5
  -6   6   1 1081.62 538.418   5
  -5   9   1 6518.63 766.574   5
  -3  11   0 789.162 938.233   5
  -1   1   1 3829.85 216.075   5
  -5   7   2 361.053 566.320   5
  -4   8   2 8907.14 698.979   5
  -3  10   1 356.853 768.248   5
  -5   5   2 23225.9 664.988   5
  -2  11   0 1969.45 889.994   5
  -3   8   2 2142.63 723.746   5
  -1   9   1 33.3939 708.439   5
  -1   6   2 1732.09 662.386   5
  -5   6   2 2706.19 554.070   5
  -6   9   0 1977.11 707.375   5
  -3   3   2 196.891 442.499   5
  -2   3   2 2041.64 464.474   5
  -1   4   2 1881.36 537.285   5
  -5  10   0 437.402 763.770   5
  -4   9   1 149.022 747.152   5
  -2   7   2 10509.0 722.681   5
  -1   5   2 35025.4 811.543   5
  -5  11  -1 1013.68 842.688   5
  -5   8   1 4497.15 704.148   5
  -4   4   2 36857.9 671.882   5
  -4   7   2-1.56793 596.989   5
  -3   7   2 357.361 625.901   5
  -2   1   1 43225.4 365.320   5
  -6   5   1 2486.65 451.023   5
  -2   9   1 125.701 722.708   5
  -4  10   0 884.990 803.450   5
  -2   6   2 1268.25 644.532   5
  -6   8   0 4139.15 691.619   5
  -4   6   2 2302.88 599.961   5
  -4  11  -1 4394.02 899.990   5
  -4   5   2-81.6493 547.616   5
  -2   4   2 36014.3 710.584   5
  -3  10   0 608.192 842.647   5
  -3   9   1 1657.61 737.340   5
  -3   4   2 341.584 482.167   5
  -2   5   2 56551.1 905.400   5
  -3   6   2 2952.72 614.860   5
  -5   9   0 3687.10 716.093   5
  -3   5   2 1009.37 558.359   5
  -2  10   0 1319.16 809.434   5
  -5  11  -2 1388.19 895.686   5
  -6   9  -1-586.074 748.235   5
  -2  11  -1 394.752 892.766   5
  -6  10  -2 2714.84 911.825   5
  -5  10  -1 434.768 814.490   5
  -6   6   0 1965.71 544.577   5
  -2   8   1 1207.82 686.738   5
  -4   8   1 1599.75 649.111   5
  -4   9   0 3765.26 799.186   5
  -5   7   1-99.5825 572.688   5
  -3   8   1 408.077 669.622   5
  -4  11  -2 1387.46 968.242   5
  -5   8   0 6836.95 682.931   5
  -5   4   1 19053.4 546.899   5
  -6   8  -1 2592.10 692.977   5
  -2  11  -2 5358.89 1025.39   5
  -5  11  -3 1883.23 953.247   5
  -5   6   1 2448.45 560.675   5
  -6  10  -3 63.5321 935.322   5
  -3  10  -1 4066.27 894.798   5
  -5   5   1 885.083 484.688   5
  -6   9  -2 5758.15 839.513   5
  -4   7   1 1460.06 610.795   5
  -2   7   1 17517.2 832.099   5
  -5  10  -2 6278.60 973.700   5
  -3   9   0 307.101 716.834   5
  -5   7   0 647.536 631.838   5
  -3   7   1 2748.07 662.650   5
  -6   7  -1 1435.50 594.589   5
  -6   5   0-111.649 421.882   5
  -4  11  -3 806.175 933.656   5
  -4   6   1 3618.11 600.951   5
  -1   2   1 35975.9 476.355   5
  -4   3   1 6257.27 401.867   5
  -3   2   1 395.051 329.149   5
  -6   6  -1 2698.86 549.092   5
  -4  10  -2 1244.50 863.054   5
  -2   6   1 1693.01 638.670   5
  -2  11  -3 3031.58 1012.80   5
  -3   6   1 10098.7 661.769   5
  -4   8   0 82.9756 648.361   5
  -5  10  -3-7.86656 943.063   5
  -4   5   1 1834.25 525.071   5
  -4   4   1 4011.48 480.324   5
  -3  10  -2 469.328 874.190   5
  -3   8   0 7181.25 747.019   5
  -2   2   1 4470.57 362.971   5
  -4  11  -4 7645.96 1030.02   5
  -1   4   1 865.706 514.960   5
  -1   3   1 91777.8 798.647   5
  -2   5   1-94.0227 541.354   5
  -3   5   1 2231.72 556.677   5
  -6   7  -2 1472.35 629.099   5
  -3   9  -1 1739.75 734.180   5
  -3   3   1 5731.09 433.748   5
  -3  11  -4 310.697 942.194   5
   1  11  -5 399.386 853.377   5
  -5  10  -4 272.852 942.141   5
  -4  10  -3 4858.55 935.862   5
  -5   6   0 688.301 534.098   5
  -5   7  -1 2493.79 665.013   5
  -3   4   1 69.8829 464.592   5
  -2  11  -4 532.560 985.380   5
  -2   4   1-103.853 487.848   5
  -4   7   0 18635.0 688.071   5
  -2   3   1 2058.19 430.088   5
  -1  11  -4 2920.81 947.877   5
  -5   9  -3 54.0106 807.685   5
  -2   7   0 361.879 672.362   5
  -6   6  -2-195.316 543.001   5
  -3  10  -3-79.4137 869.549   5
  -3   7   0 6787.06 687.445   5
  -5   5   0 1819.59 508.577   5
  -4   2   0 42.9995 305.093   5
  -4   8  -1 52036.0 952.874   5
   0  11  -5 3405.61 901.142   5
  -4  10  -4 2754.62 961.869   5
  -4   6   0 1953.86 586.952   5
  -2  10  -3-1066.94 807.456   5
  -3   8  -1 5137.53 735.325   5
  -5   9  -4 1223.92 872.017   5
  -1  11  -5 967.297 901.214   5
  -3   9  -2 3083.82 776.552   5
  -4   9  -3 1619.73 812.626   5
  -4   8  -2 503.112 722.398   5
  -5   7  -2 152.487 637.177   5
  -3   6   0 10827.0 668.288   5
  -2   6   0 826.313 641.397   5
  -5   8  -3 4675.42 773.196   5
  -4  10  -5 1320.59 980.149   5
  -1  11  -6 736.430 952.361   5
   0  11  -6-527.779 852.641   5
  -4   5   0 681.307 536.038   5
   1  10  -5-258.606 827.805   5
   2  10  -6 3992.36 880.637   5
  -5   6  -1 2670.71 542.429   5
  -4   7  -1 33644.3 777.016   5
  -1  10  -4 297.501 816.505   5
  -5   9  -5 1769.06 935.841   5
  -2  10  -4 1209.00 848.923   5
  -4   9  -4 2057.36 836.163   5
  -4  10  -6-595.340 940.783   5
   3   9  -6 17113.6 934.356   5
  -3   7  -1 1555.45 643.516   5
  -4   4   0 1344.14 457.620   5
  -3   5   0 3880.88 559.618   5
  -2   7  -1 21823.4 786.908   5
  -5   8  -4 1752.50 766.291   5
  -2   5   0 11097.2 595.742   5
   0  10  -5-1379.91 827.679   5
  -4   8  -3 692.758 745.292   5
  -2   9  -3 1599.93 749.297   5
  -3   8  -2 28917.6 852.958   5
  -5   5  -1 69710.9 850.099   5
  -2   8  -2 4627.03 732.527   5
  -5   9  -6 1533.47 961.158   5
  -3   1   0 1009.62 233.952   5
   2  10  -7 3253.41 875.707   5
   1  10  -6 14070.9 919.946   5
  -3  10  -6 822.601 950.095   5
  -3   9  -4 746.264 820.751   5
  -4   6  -1-27.6832 565.765   5
  -1  10  -5 13266.8 1029.25   5
  -1   4   0 23570.3 621.664   5
  -2  10  -6 3033.88 954.715   5
  -3   4   0 13141.9 536.131   5
  -5   8  -5 3095.46 847.697   5
  -4   7  -2 5634.50 643.230   5
  -5   6  -2 24098.4 703.337   5
  -3  10  -7 149.820 950.200   5
   0  10  -6 1539.80 844.662   5
   3   9  -7 13395.1 908.253   5
  -2   4   0 1750.83 486.751   5
  -3   6  -1 1840.91 635.975   5
   2  10  -8-2755.82 842.450   5
  -1   9  -4 996.472 760.795   5
  -3   9  -5 1434.99 838.927   5
   1  10  -7 7826.96 945.312   5
  -2   6  -1 21547.1 774.660   5
  -2   9  -4 3657.27 765.828   5
   2   9  -6-109.788 732.323   5
  -2  10  -7 5159.04 965.380   5
  -1  10  -6 4667.43 936.631   5
   4   4  -3 734.824 411.571   5
  -3   8  -3 479.584 670.376   5
  -3   7  -2-110.445 648.341   5
  -4   5  -1 913.777 554.119   5
  -5   8  -6 300.928 902.871   5
  -3   3   0 54904.9 601.105   5
  -2   8  -3 4771.40 719.399   5
  -2   7  -2 9900.89 717.210   5
   0  10  -7 2822.77 886.021   5
  -1   3   0 16900.8 487.460   5
  -4   9  -7 5778.19 992.924   5
   0   9  -5 7002.10 827.619   5
   1  10  -8 5475.94 877.250   5
  -3   9  -6 1232.45 901.149   5
   3   8  -6 8559.51 758.435   5
  -1  10  -7 417.361 863.991   5
   3   9  -8 2159.57 835.175   5
  -5   5  -2 5451.38 511.338   5
  -2   3   0 33863.7 548.213   5
  -1   9  -5-388.912 760.867   5
  -4   6  -2 10487.5 654.189   5
  -2   9  -5 1029.32 770.713   5
   1   9  -6 719.456 773.671   5
  -4   7  -3 7860.38 686.265   5
   2   9  -7 10856.9 880.303   5
  -5   6  -4 4804.66 650.481   5
   0  10  -8 4165.19 856.710   5
  -3   5  -1 886.876 541.800   5
   4   5  -4 5747.18 503.089   5
  -1  10  -8-415.734 847.079   5
  -1   5  -1 437.240 538.283   5
   4   6  -5 9639.47 599.177   5
  -3   9  -7 1410.35 932.070   5
  -3   8  -4 2880.77 721.677   5
  -4   4  -1 10361.1 535.639   5
  -2   5  -1 7371.73 593.066   5
  -4   8  -6 542.497 831.035   5
   3   9  -9 795.237 802.346   5
   0   9  -6 1543.99 756.521   5
  -1   8  -4 1554.00 708.143   5
  -2   8  -4 3859.37 730.580   5
  -3   6  -2 407.241 614.519   5
  -3   7  -3 18617.3 752.573   5
  -2   9  -6 1956.45 797.766   5
  -3   9  -8 778.332 911.446   5
  -1   9  -6 266.936 767.359   5
  -1   2   0 530.629 300.915   5
   2   9  -8 3088.60 839.016   5
   1   9  -7 30372.6 1083.92   5
   3   8  -7 18472.2 843.190   5
  -4   2  -1 285.817 324.539   5
  -1   6  -2 787.870 653.613   5
  -1   7  -3 20603.1 818.959   5
   2   8  -6 1911.27 686.572   5
  -2   6  -2 2279.56 643.726   5
  -2   7  -3 2262.40 658.374   5
  -2   2   0 569.615 325.156   5
  -4   7  -4 18050.8 747.161   5
  -3   8  -5 8777.36 810.778   5
  -4   5  -2 2397.49 559.633   5
  -2   9  -7 15487.8 1006.78   5
  -5   5  -3 16751.1 627.094   5
   0   9  -7-332.554 774.566   5
   4   7  -7 28615.3 808.552   5
  -4   6  -3 11526.7 655.726   5
   0   8  -5 1702.14 711.068   5
   2   9  -9-149.113 815.886   5
  -4   8  -8 2640.04 980.517   5
  -1   9  -7 10209.4 898.456   5
  -3   4  -1 45039.7 690.129   5
   1   9  -8 153.778 796.376   5
  -3   8  -7 2212.18 878.560   5
  -4   7  -6 4865.05 818.146   5
  -2   8  -5 697.297 702.661   5
  -4   1  -1 398.157 234.095   5
  -1   8  -5 8639.55 787.614   5
   2   7  -5 1239.31 618.048   5
   3   7  -6 1198.91 611.415   5
   3   8  -8 1300.63 703.988   5
   4   3  -3 11360.8 422.090   5
  -1   4  -1 15463.5 586.398   5
   0   9  -8 9165.02 921.047   5
  -3   7  -4 32751.9 795.395   5
   1   8  -6-29.1154 687.666   5
  -1   9  -8 1962.69 853.258   5
  -5   6  -6-140.689 703.871   5
  -2   4  -1 5884.29 495.643   5
   1   9  -9-220.148 826.739   5
   2   8  -7 14693.4 835.038   5
   4   6  -6 3321.29 552.740   5
  -1   9  -9-655.236 812.206   5
  -3   5  -2 179.508 561.498   5
  -3   6  -3 1615.94 599.008   5
  -2   7  -4-80.6765 633.092   5
  -1   7  -4 188.197 673.715   5
  -2   8  -6 4414.30 761.930   5
   0   8  -6 2512.34 721.350   5
   3   6  -5 7282.14 635.361   5
  -5   4  -4 877.186 509.270   5
  -4   7  -7 6188.56 892.968   5
   3   8  -9 146.436 782.214   5
   4   7  -8 329.071 649.519   5
  -1   8  -6 16185.8 887.470   5
  -4   6  -4 5429.97 634.096   5
  -3   8  -9 586.634 875.874   5
  -1   1   0 22456.6 228.138   5
  -4   4  -2 3368.97 514.269   5
   4   5  -5 7847.46 541.379   5
  -1   5  -2 9547.86 637.850   5
  -2   5  -2 655.669 550.455   5
  -2   6  -3 35642.8 802.730   5
   1   7  -5 1298.47 662.924   5
  -1   6  -3 24174.0 813.139   5
   4   4  -4 201.187 453.898   5
   1   8  -7 587.979 737.417   5
  -3   7  -5 1230.76 651.992   5
   2   8  -8 3592.70 768.708   5
  -4   5  -3 998.314 535.293   5
  -4   7  -8 1684.07 940.762   5
  -2   8  -7 912.853 764.415   5
   3   7  -7 1122.53 637.410   5
   3   8 -10 4348.81 910.186   5
  -3   3  -1 812.874 395.065   5
   2   7  -6 22051.5 832.576   5
   0   8  -7 2818.39 769.655   5
  -1   8  -7 1815.79 757.915   5
   0   3  -1 27819.7 584.341   5
  -5   5  -5-365.196 597.229   5
  -2   8  -8 1001.80 831.026   5
   0   7  -5 6374.22 712.393   5
  -2   7  -5-115.267 672.479   5
   2   8  -9 349.353 796.041   5
   4   7  -9 1899.83 728.348   5
  -3   7  -9 2725.03 995.650   5
  -4   6  -5 136.971 619.268   5
   1   8  -8 1582.57 755.323   5
  -2   8  -9 183.409 919.642   5
  -3   7  -6 1046.91 722.533   5
  -1   7  -5 1993.01 699.245   5
  -3   6  -4 766.160 629.936   5
  -4   6  -8 252.966 853.502   5
  -1   8  -8 147.634 803.257   5
   4   6  -7 5418.93 620.752   5
   0   8  -8 556.098 765.270   5
   2   8 -10 5461.70 946.672   5
  -2   3  -1 4539.05 454.307   5
   1   8  -9 12928.6 951.775   5
   1   7  -6 169.784 677.984   5
   2   6  -5 36575.6 879.140   5
  -1   8  -9 4186.85 877.857   5
  -3   4  -2 26795.2 642.179   5
   3   7  -8 751.584 669.541   5
  -3   7  -7 19509.5 875.760   5
  -1   3  -1 5021.22 458.623   5
  -3   5  -3 2532.83 590.751   5
  -1   8 -10 4714.09 977.588   5
   4   7 -10 3200.88 889.442   5
  -4   6  -6 2496.65 666.371   5
   0   6  -4 167.962 668.565   5
   3   6  -6 21677.8 749.966   5
   0   8  -9 870.681 795.720   5
  -2   6  -4 14677.9 719.082   5
   2   7  -7 1525.34 685.042   5
  -4   5  -4 1054.64 560.571   5
  -2   7  -6 3485.66 731.870   5
   1   8 -10 4751.67 895.742   5
  -3   7  -8 293.480 875.215   5
   0   8 -10 2314.85 949.465   5
   3   2  -2 547.304 269.533   5
  -1   6  -4 464.574 655.745   5
   0   7  -6 19217.4 834.364   5
   0   4  -2 10558.0 549.338   5
   4   7 -11 269.017 847.564   5
  -4   6  -7 322.390 783.339   5
  -1   7  -6 6032.93 743.474   5
   0   5  -3 26045.7 751.088   5
  -4   4  -3 19276.3 630.468   5
  -3   6  -5 1624.58 633.120   5
  -2   5  -3 207.374 560.287   5
   3   7  -9-555.461 727.231   5
  -2   7  -7 3344.34 761.531   5
  -2   4  -2 12637.7 552.115   5
   4   5  -6 329.234 524.275   5
  -1   5  -3 33745.4 781.008   5
   1   7  -7-189.897 675.298   5
  -1   4  -2-7.71906 487.135   5
   4   6  -8 1626.33 625.636   5
   3   5  -5 2481.34 573.964   5
   1   6  -5 5197.76 659.023   5
   2   7  -8 221.904 684.140   5
  -2   7  -8-932.891 775.756   5
  -4   5  -5 1486.78 590.935   5
  -2   7 -10 172.511 952.130   5
  -1   7  -7 64.6982 710.158   5
   3   7 -10 3051.23 783.340   5
   0   7  -7 27594.8 934.538   5
  -2   7  -9 919.000 907.723   5
  -3   6  -6 10394.4 732.562   5
  -2   6  -5 19159.2 739.567   5
   3   6  -7 5352.53 629.603   5
   3   7 -11 1607.17 877.865   5
   2   6  -6 1042.26 610.630   5
  -3   5  -4 5100.75 629.846   5
   0   6  -5 118.223 644.014   5
   2   7  -9 4217.19 771.120   5
   3   3  -3 5693.47 446.905   5
   1   7  -8-283.387 691.144   5
  -1   7  -8 1686.41 771.317   5
   4   4  -5-53.7868 474.166   5
  -1   6  -5 1164.34 634.921   5
  -1   7 -11 4675.93 979.694   5
  -3   6 -10 2398.20 982.469   5
  -4   5  -6 3843.65 707.780   5
  -3   6  -7 140.457 688.786   5
   0   7  -8 9627.52 818.569   5
  -1   7  -9 849.134 808.263   5
   1   5  -4 7709.25 660.183   5
   4   6  -9 512.813 665.567   5
   2   7 -10 613.119 863.869   5
  -3   6  -9 546.334 909.909   5
  -4   4  -4 10914.5 605.997   5
   2   7 -11 2477.06 927.214   5
   1   7  -9 1772.23 783.214   5
   4   2  -3 248.535 301.914   5
   2   1  -1 130473. 582.513   5
  -3   4  -3 8974.57 608.044   5
   0   7  -9 1202.60 794.612   5
   0   7 -11 300.451 908.921   5
  -4   5  -8 244.271 764.425   5
  -2   6  -6 753.940 643.071   5
   0   7 -10 1273.58 898.149   5
   4   3  -4 118.902 427.611   5
  -3   3  -2 10406.9 479.534   5
   1   7 -10-347.940 771.150   5
   1   7 -11-191.514 896.433   5
   1   6  -6-127.233 619.131   5
  -2   5  -4 42159.2 803.609   5
   3   6  -8 2196.68 637.386   5
   4   6 -10 4512.65 787.685   5
   4   5  -7 15269.6 615.648   5
  -4   3  -3 75573.2 825.677   5
   0   5  -4 14945.9 712.808   5
  -3   5  -5 1379.57 619.959   5
  -2   6 -11-841.812 977.666   5
   2   6  -7 870.170 648.487   5
   2   5  -5 13351.3 685.531   5
  -1   6  -6 33.1101 634.639   5
   0   6  -6 10701.5 715.161   5
  -1   5  -4 446.078 624.068   5
  -2   6  -7 9902.43 764.451   5
   4   6 -11 981.795 819.901   5
   4   6 -12 268.363 825.351   5
  -2   2  -1 385053. 1156.22   5
   3   5  -6 22301.5 696.792   5
  -2   6  -8 1175.08 732.046   5
  -2   6  -9 557.974 823.500   5
  -2   4  -3 1907.50 528.307   5
   3   6  -9 633.584 671.773   5
   1   6  -7 17578.2 767.399   5
  -3   5  -6 446.879 612.518   5
  -4   2  -3 381.669 438.161   5
  -1   6  -7 3172.95 693.586   5
   0   4  -3 37300.9 737.819   5
  -1   2  -1 52021.0 519.834   5
  -3   5 -10 771.729 966.775   5
   2   6  -8 231.791 627.861   5
   5   5 -10 932.476 702.195   5
  -2   3  -2 15107.9 512.330   5
   0   6  -7 23174.0 831.450   5
  -1   6 -11 1108.98 947.736   5
  -1   4  -3 21776.9 649.013   5
   3   6 -10-458.985 703.704   5
  -2   5  -5-99.4656 622.355   5
  -4   4  -6 102.024 603.171   5
   3   6 -12-214.323 814.129   5
   0   3  -2 48482.3 705.519   5
   1   5  -5 8808.81 686.040   5
   2   4  -4 623.954 524.581   5
   3   6 -11 952.543 826.394   5
  -3   4  -4 6853.56 607.316   5
   0   6 -12 2488.24 959.780   5
  -1   6  -8 1184.49 704.484   5
   4   5  -8 977.241 575.475   5
  -1   6 -10 2010.05 925.464   5
  -4   4  -8 1190.71 728.557   5
   5   5 -11-449.740 775.211   5
  -1   6  -9 711.182 811.904   5
   1   6  -8 5998.13 710.831   5
   2   6  -9 3569.52 710.136   5
   5   5 -12 1262.93 882.614   5
  -1   3  -2 5229.30 472.208   5
   2   6 -12 933.940 879.604   5
   4   4  -6 9722.76 554.110   5
   0   6  -8 19935.2 871.140   5
   1   6 -12-821.294 913.145   5
  -1   5  -5 13204.4 703.657   5
   0   6 -11 1331.02 942.800   5
  -4   3  -4 90782.3 923.199   5
   0   5  -5 3595.40 643.859   5
   2   6 -10 468.336 721.912   5
   3   4  -5-95.9025 520.139   5
   2   6 -11 473.782 863.756   5
   2   5  -6 774.323 590.198   5
   3   5  -7 2187.24 569.659   5
   0   6  -9-345.467 702.272   5
  -2   5 -11 730.883 964.245   5
   0   6 -10 1024.74 839.806   5
   1   6  -9 21934.2 886.563   5
   1   6 -11 72.2982 875.100   5
  -2   5  -6 19816.0 714.306   5
   1   6 -10 5687.27 868.281   5
   4   5  -9 3225.86 629.008   5
  -3   3  -3 2841.83 484.053   5
  -2   5 -10 4823.89 926.561   5
  -1   5 -12 1207.04 962.977   5
  -3   4  -5 11236.8 639.556   5
   5   3  -6-14.0010 426.859   5
  -2   4  -4 24040.0 702.602   5
  -2   5  -7 14222.1 717.746   5
   1   4  -4 2403.49 533.871   5
  -3   4 -10 4132.92 967.028   5
   1   5  -6 53395.3 967.116   5
   4   5 -10 654.796 696.400   5
  -2   5  -9 481.506 789.636   5
  -1   5  -6 4027.01 662.718   5
  -4   3  -5 649.787 547.654   5
  -2   5  -8 31.7078 676.059   5
   4   5 -12 2611.38 879.698   5
   3   5  -8 1055.43 599.233   5
   4   5 -11 433.696 773.971   5
   0   5  -6 39782.8 848.354   5
  -3   2  -2 24953.4 467.310   5
   2   5  -7 533.721 570.736   5
  -1   5 -11 357.279 936.871   5
   3   5 -13 1048.43 894.123   5
  -3   4  -6 3338.64 616.543   5
   3   3  -4 8333.59 491.169   5
  -1   4  -4 137.078 551.948   5
   4   3  -5 7028.42 488.940   5
   0   4  -4 37419.2 750.656   5
   0   5 -12-217.060 915.689   5
  -4   3  -6 4554.48 598.318   5
  -1   5  -7 596.492 621.084   5
   4   4  -7 418.958 524.128   5
  -4   3  -7 3661.69 660.712   5
   5   4  -9 3193.93 640.436   5
   3   5  -9 1779.70 650.055   5
  -1   5 -10 1480.59 861.723   5
   3   5 -12 4278.77 914.873   5
   2   4  -5 28202.0 747.757   5
   1   5  -7 7854.69 682.284   5
  -1   5  -8-69.6825 645.732   5
  -2   4 -11 3617.42 989.723   5
  -1   5  -9 19571.3 899.331   5
   0   5  -7 487.171 650.915   5
   3   5 -10 249.549 663.699   5
   2   5  -8 643.636 619.131   5
   3   4  -6 4202.55 577.275   5
   0   5 -11 417.455 869.805   5
  -2   4  -5 1100.85 589.392   5
   2   5 -12 683.047 905.708   5
   5   4 -13-2372.70 889.959   5
  -2   3  -3 3194.99 475.811   5
   5   4 -10 3338.21 700.757   5
  -3   3  -4 4605.80 543.648   5
   0   5  -8 46646.7 991.593   5
   0   5 -10 4191.05 861.706   5
   5   4 -12-474.753 824.798   5
   2   5  -9 2475.82 669.553   5
   1   5 -11 333.193 825.364   5
   1   5  -8 2234.41 646.305   5
   5   4 -11 2829.09 758.844   5
  -1   4 -12 2714.59 983.502   5
   0   5  -9 5768.37 737.727   5
   2   5 -10 8931.09 777.860   5
  -3   3 -10 1818.67 895.499   5
   5   2  -5 324.884 400.677   5
   3   2  -3 6563.52 392.204   5
   1   5  -9 37.5686 648.288   5
   4   4  -8 12637.7 632.639   5
   1   4  -5 3149.95 598.920   5
  -2   4  -6 7.84940 596.468   5
   5   3  -7 4063.37 486.597   5
  -1   4  -5 44364.9 838.330   5
  -1   3  -3 1911.94 467.217   5
   0   3  -3 31978.5 630.148   5
  -2   4  -9 4393.46 826.750   5
   4   4 -13-64.4810 829.997   5
   4   2  -4 12866.1 421.689   5
  -7   6   6 13163.6 650.930   5
  -7   6   5 4202.68 548.345   5
  -7   8   5 19680.9 837.389   5
  -7   6   4 1155.53 512.884   5
  -6  10   5 12140.1 942.781   5
  -5  10   5 8283.92 942.395   5
  -7   8   4 250.277 634.313   5
  -3  11   4 10165.9 1013.07   5
  -4  11   4 29999.3 1192.08   5
  -6  10   4 3341.83 845.023   5
  -7   6   3 6130.26 539.161   5
  -6   9   4 6940.74 823.642   5
  -7  10   3 15163.0 979.269   5
  -5  10   4 5.71805 840.051   5
  -7   8   3 24662.2 857.551   5
  -5   9   4 6879.28 813.231   5
  -4  11   3 502.879 913.154   5
  -7  10   2 2218.14 886.495   5
  -6   9   3 3575.19 774.067   5
  -5   2   1 165298. 704.623   5
  -6  11   2 9389.42 932.388   5
  -6   7   3 6962.33 653.692   5
  -7   8   2 13099.0 764.453   5
  -5   9   3 939.733 721.096   5
  -4  11   2 7218.85 976.753   5
  -3   1   1 43642.3 362.929   5
  -5  10   2 7129.36 886.407   5
  -7   8   1 2691.39 648.424   5
  -6   7   2 359.966 592.407   5
  -5  11   1 33588.3 1256.28   5
  -5   3   1 19291.2 481.750   5
  -6  10  -1 7747.74 933.518   5
  -3  11  -1 12813.9 1086.67   5
  -6   7   0 305.532 577.729   5
  -4   1   0 132305. 359.484   5
  -3  11  -2 15822.9 1147.52   5
  -5   9  -1 8811.02 860.791   5
  -5   3   0 20770.6 483.228   5
  -4   9  -1 8210.27 877.224   5
  -6   8  -2 11779.7 810.500   5
  -3  11  -3 626.653 964.706   5
  -6   9  -3 7141.86 920.228   5
  -5   8  -1 8162.68 792.133   5
  -5   9  -2 939.140 790.895   5
  -6   8  -3-135.923 717.644   5
  -4   9  -2 3468.77 827.306   5
  -5   8  -2 228.088 708.813   5
  -3  11  -5 24028.2 1199.40   5
  -5  10  -5 20841.0 1167.69   5
  -2  11  -5 8668.12 1026.34   5
  -3  10  -4 20025.4 1130.23   5
  -3   9  -3 11207.4 914.299   5
  -5   4  -1 27352.3 624.289   5
  -5   3  -1 57759.7 639.048   5
  -3  10  -5 429.315 943.584   5
  -2  10  -5 9153.78 1001.82   5
  -5   7  -3 21248.2 849.252   5
   4   2  -2 2133.30 230.801   5
  -4   9  -5 12014.1 981.825   5
  -3   2   0 54778.1 517.329   5
  -4   8  -4 8418.30 846.944   5
  -5   7  -4 344.580 670.879   5
  -5   6  -3 12964.8 683.466   5
  -4   9  -6 1457.59 934.472   5
  -5   4  -2 23296.1 613.881   5
  -4   8  -5 177.864 772.443   5
  -5   7  -5 13018.1 853.471   5
  -4   3  -1 44287.9 602.958   5
  -5   3  -2 9456.58 459.031   5
  -5   7  -6 2654.05 799.472   5
  -2   1   0 119559. 476.823   5
  -2   9  -8 9591.90 1039.52   5
  -4   7  -5 5603.87 782.360   5
  -4   8  -7 11148.4 1032.84   5
  -5   4  -3 5473.16 520.412   5
  -3   8  -6 6850.76 876.762   5
  -5   6  -5 1814.26 666.559   5
  -2   9  -9 13031.0 1078.00   5
  -3   8  -8 7660.84 1019.62   5
  -5   3  -3 4699.61 460.580   5
  -5   5  -4 7093.53 617.885   5
  -4   3  -2 10203.4 511.061   5
  -3   2  -1 186259. 856.992   5
  -4   2  -2 6526.73 421.761   5
  -1   7 -10 10942.6 1086.22   5
  -3   6  -8 9850.97 910.222   5
  -4   5  -7 7892.92 793.731   5
  -3   1  -1 22896.2 345.553   5
   5   5  -9 8138.78 710.349   5
  -2   6 -10 11853.5 1091.82   5
  -4   4  -5 12336.8 673.530   5
  -4   1  -2 7508.72 348.870   5
  -3   5  -7 23834.9 927.029   5
  -3   5  -9 9042.38 949.263   5
  -3   5  -8 49.0374 781.209   5
  -4   4  -7 9919.81 772.444   5
   5   4  -8 5061.91 604.151   5
  -4   2  -4 8074.39 528.113   5
  -3   4  -9 7725.22 899.167   5
  -3   4  -8 12014.2 844.946   5
  -3   4  -7 12581.3 792.535   5
   1   5 -12 8301.02 1036.23   5
   3   5 -11 7961.66 864.849   5
  -4   1  -3 4720.96 416.434   5
  -2   1  -1 16017.2 346.592   5
   2   5 -11 7618.88 893.380   5
  -2   4 -10 7318.92 943.167   5
   1   5 -10 6873.04 860.524   5
  -4   0  -2 5280.76 285.743   5
  -1   4 -11 938.913 906.402   5
  -2   4  -8 1069.20 725.077   5
   1   4 -13 1868.58 940.933   5
  -3   3  -9-270.885 771.807   5
  -4   2  -5 238.261 493.225   5
   0   4 -12 619.362 939.963   5
   4   4 -12 17469.3 1009.81   5
   3   4 -13 6001.59 954.538   5
   2   4 -13-513.283 909.863   5
  -2   3 -11 1224.87 938.760   5
  -4   2  -6 5069.01 595.217   5
  -3   3  -8 4065.60 732.307   5
  -1   4 -10 2453.99 873.621   5
  -3   3  -6 176.569 601.319   5
  -3   3  -7 22.2013 638.127   5
  -3  -2   8 2433.49 446.655   6
  -1  -3  13-173.368 849.753   6
   2  -5   8-219.650 712.569   6
  -2  -3  11 175.987 627.541   6
   4  -5   8-81.2337 803.234   6
   3  -5   6 165.728 659.401   6
   1  -4  12 268.182 877.867   6
   4  -5   6 3619.80 729.695   6
   5  -4   9 528.241 901.520   6
   6  -4   6 679.184 832.038   6
   6  -4   5 272.865 729.713   6
   3  -5   8-370.950 738.761   6
   0  -4  11 95.7683 749.571   6
  -2  -3  10 637.232 578.439   6
   3  -3   1 1109.48 450.009   6
   0  -4   7 23621.6 704.738   6
   3  -4   3 9979.33 634.571   6
   1  -1   0 18762.0 257.634   6
   0  -4  10 202.575 738.719   6
   1  -4   5 45037.0 823.748   6
   7  -3   5-108.451 837.487   6
   1  -4  11 225.197 830.736   6
   6  -4   4 2424.94 684.866   6
  -1  -3  12 189.204 793.409   6
   0  -4   8 3116.04 633.957   6
   0  -3   4 793.669 457.076   6
   2  -4   4 25017.2 717.566   6
   2  -4  11 211.381 916.671   6
   4  -4  10 4950.47 987.128   6
   4  -4   3 20113.5 723.066   6
   6  -4   7 64.2531 924.538   6
  -1  -3   6-66.8334 467.860   6
   4  -3   1 41243.7 681.299   6
   2  -3   2 14629.8 554.696   6
   1  -4  10 93.3960 770.933   6
   5  -3   1 52809.4 769.778   6
   5  -4   8 488.532 900.453   6
   1  -4   6 17908.1 686.212   6
   3  -4  10 5583.96 966.757   6
   1  -3   3 1811.70 468.017   6
  -1  -3  11-34.7122 666.699   6
   5  -4   4 635.606 620.162   6
   4  -4   9 107.545 895.525   6
   0  -3  12-26.8171 842.678   6
   3  -4   4 6396.56 613.878   6
   1  -4   9 491.726 698.698   6
   6  -3   7-597.500 885.771   6
   5  -4   7 1507.93 825.934   6
   3  -2   0 51109.4 561.084   6
   2  -4   5 386.949 586.387   6
   1  -4   7 1618.41 575.751   6
  -3  -1   6 5483.50 340.910   6
  -2  -2   6 197982. 1029.90   6
   5  -4   5 1003.70 665.847   6
  -1  -3   7 1094.51 516.977   6
   5  -4   6 2616.75 764.154   6
   1  -3  12 304.879 906.632   6
  -1  -2  13 167.707 847.791   6
  -1  -3  10 104.303 632.021   6
   4  -4   8 963.059 810.410   6
   2  -4   9 5270.75 791.417   6
  -1  -2   4 92333.0 712.939   6
  -1  -3   8 840.985 520.200   6
  -1  -3   9 32.6361 588.222   6
   2  -4   6-18.7791 571.181   6
   3  -4   5 10858.1 665.885   6
   2  -4   8 1316.67 687.689   6
   3  -3  11-13.7093 889.563   6
   0  -3  11-47.9124 708.622   6
   0  -3   5 5630.46 515.245   6
   2  -4   7 138.419 630.603   6
   4  -4   6 150.670 678.540   6
   0  -2  13-70.7094 808.668   6
   5  -3   9 938.486 894.487   6
  -2  -2  11 771.104 620.660   6
   3  -4   6 3296.54 664.540   6
   3  -3   2 10545.2 576.976   6
   4  -3  10 839.143 895.217   6
   6  -3   3 319.177 590.523   6
   2  -3  11 87.6928 897.755   6
   5  -3   2 9969.26 583.343   6
   1  -3  11 131.590 825.410   6
   6  -3   6 1470.39 816.930   6
   5  -2   0 1314.54 439.711   6
   4  -2   0-108.583 389.988   6
  -1  -2  12-29.4886 742.680   6
   0  -3  10 60.6546 678.912   6
   4  -3   2 10594.0 592.372   6
  -3  -1  11 2281.52 551.724   6
   6  -3   5 2354.55 760.950   6
   1  -3   4 2047.83 490.293   6
   5  -3   8-231.001 918.234   6
   2  -3   3 3413.69 489.793   6
   3  -3  10 2078.71 899.917   6
   0  -3   6 7622.55 592.183   6
   3  -1  -1 33156.8 351.676   6
   4  -3   9 108.675 912.232   6
  -2  -2   8 1576.38 466.153   6
   2  -2   1 404311. 1327.84   6
  -3  -1   7 14603.3 439.145   6
   0  -2   3 20724.8 503.960   6
   0  -2  12 85.3366 855.183   6
   2  -3  10 771.239 805.446   6
   0  -3   7 6260.56 568.345   6
   5  -3   7 3271.53 834.530   6
   1  -2  12 378.480 894.676   6
   0  -3   8-66.8649 547.319   6
  -1  -1  13 6.24878 843.603   6
  -1  -2  11-953.896 672.200   6
  -3  -1  10 1179.81 504.054   6
   3  -3   9-315.098 820.029   6
   3  -2  11 17.6394 928.840   6
   3  -3   3 2286.00 529.765   6
   4  -3   8 179.038 811.234   6
   5  -3   6 1037.14 717.765   6
   1  -2   2 107492. 786.930   6
   5  -2   9-536.496 925.283   6
   5  -3   4 809.252 605.125   6
   1  -3   9 1198.65 684.443   6
   4  -3   3 87135.9 964.454   6
   1  -3   5 2703.51 534.249   6
  -1  -2   5 47250.4 615.933   6
  -3  -1   8 2254.41 409.322   6
   0  -1  13 94.7572 856.367   6
   5  -3   5 490.225 677.628   6
   6  -2   7 4804.73 990.012   6
   4  -2  10 2865.77 944.395   6
  -3  -1   9 253.445 435.795   6
   2  -3   9 226.311 733.287   6
   2  -3   4-42.9048 517.236   6
   4  -3   7 3887.13 763.672   6
  -2   0  13 148.488 787.511   6
   2  -2  11 250.635 913.468   6
   0  -2  11 150.954 768.270   6
   3  -3   8 4518.48 775.495   6
   1  -3   6 9719.81 625.531   6
  -1  -2  10 26.9675 618.180   6
   1  -3   7 7430.81 611.341   6
   4  -3   4 99350.7 1071.92   6
   5  -1  -1 6578.82 342.843   6
   1  -2  11-95.8842 789.428   6
   4  -3   6 4482.16 723.321   6
   3  -3   4 4923.11 587.497   6
   5  -2   8 39.6266 914.481   6
   4  -3   5 402.421 622.546   6
   5  -2   1 17790.5 570.348   6
   2  -3   5 427.270 549.335   6
   3  -3   7 174.702 675.993   6
   4  -1  -1 6225.62 299.121   6
   3  -2  10 2406.05 919.043   6
   3  -2   1 190666. 995.890   6
   2  -3   7 287.262 592.248   6
   4  -2   9 6220.04 965.113   6
   6  -2   5 117.086 704.778   6
  -1  -2   6 11000.4 507.847   6
   2  -3   6 9072.10 631.274   6
   3  -3   5 12206.2 651.273   6
   3  -3   6-28.7551 633.478   6
   6  -2   3 370.592 582.550   6
   1  -1  12 55.8487 869.322   6
   4  -2   1 642.285 442.896   6
   0  -1  12 95.9572 810.389   6
  -1  -2   8 3638.75 544.668   6
  -1  -2   7 439.669 512.389   6
   2  -2  10 736.158 793.140   6
   5  -2   7 262.115 803.209   6
  -1   0  13 614.401 907.726   6
   0  -2   4 14.6035 426.045   6
   4  -1  10 1030.32 953.703   6
   1  -2  10 1261.16 732.122   6
  -3   0  11 3233.15 558.049   6
   6  -1   7 4672.69 958.829   6
  -2  -1   5 36022.0 483.962   6
   3  -2   9 39.0563 794.496   6
   4  -2   8 474.347 776.457   6
   5  -2   2 2983.36 539.359   6
  -2  -1  10 3752.66 591.909   6
   5  -2   6 726.394 755.436   6
   0  -2   9 269.558 655.905   6
   2  -2   2 98214.4 793.008   6
  -1  -1  11 156.715 675.097   6
   2  -1  11 135.035 905.372   6
  -2   1  13 2.09570 781.420   6
   1  -2   3 362.233 440.682   6
   2  -2   9 3184.13 780.529   6
   5  -1   8-93.3688 958.168   6
   5  -2   5 1475.79 704.225   6
   1  -2   9 3710.93 708.270   6
   1  -1  11 74.4044 843.436   6
   4  -2   7-286.482 734.539   6
   0  -1  11-38.3749 752.440   6
   0  -2   5 44000.2 658.856   6
   0  -2   8 2750.15 560.973   6
   3  -1  10 3569.10 978.534   6
   3  -2   8 896.657 753.005   6
   4  -2   2 7308.93 541.219   6
   4  -1   9-138.700 946.550   6
   2  -1   0 118887. 598.298   6
   3  -2   2 25047.6 564.163   6
   1   0  12 52.1363 872.813   6
   0  -2   7 20898.3 667.879   6
  -2  -1   6-34.3258 380.839   6
  -1   0  12-27.1610 754.617   6
   0  -2   6 26383.3 660.190   6
   6  -1   5 1411.07 750.956   6
   1  -2   8 4033.15 669.054   6
  -1   1  13-104.728 799.334   6
   0   0  12-43.2310 842.286   6
  -2  -1   8 18588.6 571.027   6
  -1  -1  10 465.390 642.101   6
  -3   0   5 49527.9 399.322   6
   5  -1   7 840.969 849.988   6
  -2  -1   7 40117.8 664.143   6
   3  -2   7 2332.02 709.739   6
   2  -1  10 2736.09 847.667   6
   4  -2   3 348.143 560.545   6
   5  -1   0 24359.0 522.729   6
   1  -2   4 54981.2 699.827   6
   6  -1   4 716.783 659.273   6
   4  -2   5 756.332 621.824   6
   6  -1   2 1402.40 562.158   6
   2  -2   3 367.261 474.446   6
   4  -2   4 10279.5 620.344   6
   6  -1   3 583.317 629.729   6
   1  -2   7 5175.76 614.571   6
   0  -1  10 196.320 728.247   6
   2   0  11 6.35625 913.981   6
   4  -1   8 798.377 837.557   6
   2  -2   7 961.961 606.298   6
   1  -1  10 635.578 740.803   6
   3  -1   9-127.757 827.482   6
  -2   2  13 162.492 850.030   6
   3  -2   3 3819.31 520.478   6
   3  -2   6 1544.65 650.162   6
   5   0   8 1317.08 945.073   6
   1  -2   5 338.769 490.450   6
   1  -2   6 23164.1 694.654   6
   0  -1   2 12521.5 332.305   6
  -3   0   9 476.646 456.113   6
   6   0   6 3020.69 883.899   6
   5  -1   6 1812.50 764.219   6
   2  -5   7 7583.19 738.083   6
   3  -5   9 10103.4 932.716   6
   4  -5   7 8166.22 834.129   6
   3  -5   7 23612.8 914.528   6
  -2  -3   9 38054.0 817.133   6
  -3  -2   9 6507.78 499.725   6
  -3  -2  10 15612.4 683.817   6
   7  -3   4 7079.85 807.750   6
   0  -4   9 10652.5 731.876   6
   5  -4   3 4717.57 634.247   6
   2  -4  10 7132.13 895.901   6
  -2  -2  12 8823.33 738.597   6
   4  -4   4 12969.5 746.772   6
   1  -4   8 8847.64 721.171   6
   3  -4   9 7360.60 884.133   6
   6  -3   2 10159.5 638.531   6
   6  -2   0 8352.85 503.364   6
   4  -4   5 11602.9 753.565   6
   4  -4   7 9434.34 844.644   6
   3  -4   8 12086.3 874.533   6
   3  -4   7 12320.8 804.789   6
   6  -3   4 13824.8 816.753   6
  -2  -2  10 9896.16 631.271   6
  -2  -2   9 78947.8 997.061   6
   0  -3   9 5592.48 657.864   6
   1  -3  10 9270.21 824.211   6
   5  -3   3 4907.70 626.531   6
   6  -2   1 11649.3 574.902   6
  -2  -1  12 1203.56 748.610   6
   1  -3   8 6741.41 689.025   6
   2  -3   8 4843.99 726.259   6
   6  -2   6 6526.39 866.351   6
   6  -2   2 10169.5 628.018   6
  -1  -1  12 1049.50 839.930   6
  -2  -1  11 13277.6 721.493   6
  -1  -2   9 16036.4 719.659   6
   6  -2   4 17202.0 835.071   6
   0  -2  10 902.036 752.797   6
   6  -1   0 5256.73 454.982   6
  -2   0  12 2527.18 752.210   6
   6  -1   6 13435.2 998.587   6
   5  -2   3 12583.6 686.956   6
   5  -2   4 6830.87 689.493   6
  -2  -1   9 21883.6 702.294   6
   6  -1   1 10735.5 582.653   6
   2  -2   8 5869.86 749.001   6
  -3   0  10 1752.43 524.920   6
   4  -2   6 5166.76 722.466   6
   6   0   7 23106.2 1227.23   6
  -2   0  11 2122.43 661.644   6
   4   0  -2 9870.03 172.944   6
  -1  -1   9 5643.70 629.949   6
   3   0  10 4774.82 985.881   6
   4   0   9 1441.12 955.248   6
   1   1  12 275.750 909.191   6
   1   0  11-100.537 846.123   6
   6   1   7 295.244 919.227   6
  -2   1  12 2508.40 842.216   6
  -1   0  11 239263. 2405.13   6
   2  -1   9 413.477 740.611   6
   0   0  11 162.021 788.739   6
   4  -1   7 305.057 750.781   6
   5  -1   5 1239.35 700.186   6
   0  -1   9 141.129 646.532   6
   0   1  12 34.3186 844.031   6
   3  -1   8 14.0050 731.615   6
  -1   1  12 1715.06 920.404   6
   1  -1   9 1295.57 697.298   6
  -3   1  11 1729.43 551.751   6
   6   0   5-35.0383 774.444   6
  -2   0  10 2535.67 573.323   6
   5   0   7 5173.88 915.445   6
  -7  -7   6 31094.3 986.947   7
   0  -4   0 93240.3 838.619   7
  -1  -4   0 15899.5 537.093   7
  -2 -10   6 5988.78 771.868   7
   0  -6   1 9307.45 563.343   7
  -1  -9   4 3235.73 617.891   7
   0  -9   4 163.076 532.374   7
  -8  -4   5 5286.22 726.389   7
  -1 -10   6 6837.02 722.755   7
  -3 -10   7 7741.37 776.146   7
  -8  -2   4 5579.69 546.388   7
  -8  -5   6-112.453 698.711   7
  -4  -9   6 902.035 725.406   7
  -3  -1   0 26793.4 463.905   7
   0  -8   3 561.797 502.577   7
  -5  -1   1 481.067 453.819   7
   0  -7   2 684.226 508.797   7
  -3   0   0 248052. 785.102   7
  -7  -2   3 9747.63 551.651   7
  -2 -10   7 2276.26 712.188   7
   0  -3   0 66319.0 594.042   7
  -2  -9   5 652.603 625.245   7
  -7  -6   6 2213.79 696.048   7
  -5   0   1-35.0350 383.788   7
  -5  -8   6 9464.63 818.885   7
  -6  -7   6 16692.9 866.948   7
   1  -5   1 42.9945 387.730   7
  -1  -9   5 356.174 558.690   7
  -8  -3   5 2109.76 568.276   7
  -3  -9   6 24022.6 898.309   7
   0  -9   5 6808.51 605.423   7
  -4  -9   7 43533.8 1061.20   7
  -6  -1   2 227.632 441.630   7
  -7  -1   3 178.455 433.190   7
  -8  -5   7 2604.49 675.413   7
  -8  -4   6 761.790 624.706   7
   0  -5   1-150.886 451.362   7
   1  -8   4 195.370 449.095   7
  -7  -3   4 1293.37 538.713   7
   0  -2   0 14444.0 294.527   7
  -2  -9   6 596.774 628.573   7
  -5  -8   7 10018.8 810.484   7
  -1  -8   4 1889.46 567.850   7
  -6   0   2 9751.51 447.104   7
  -7  -6   7 4271.67 720.986   7
  -4  -9   8 2634.90 723.149   7
   0  -8   4 4169.33 544.412   7
  -4  -8   6 1270.12 699.921   7
  -1  -6   2 4288.61 573.472   7
  -3  -9   7 15134.7 825.523   7
   2  -5   2 796.956 316.678   7
  -7   0   3 404.831 388.904   7
  -6  -7   7 1441.60 714.385   7
   1  -6   2 464.686 446.174   7
   1  -7   3 15669.6 546.817   7
  -1  -7   3 2736.97 543.497   7
  -1  -9   6 1663.02 600.543   7
  -7  -4   5 449.669 594.905   7
  -8  -2   5 2093.18 497.207   7
  -7  -5   6 8509.72 771.120   7
   0  -6   2 282.742 500.352   7
  -2   0   0 4333.13 253.677   7
   0  -7   3 2926.15 524.532   7
  -5  -7   6 695.101 666.112   7
  -8  -5   8 1081.73 631.955   7
  -2  -8   5 9056.81 661.098   7
  -5  -8   8 8737.38 762.360   7
  -2  -9   7 11326.1 741.933   7
  -8  -3   6 2329.45 584.245   7
  -4  -1   1 1749.87 429.349   7
   0  -1   0 13790.5 166.998   7
  -3  -9   8 1312.78 705.471   7
  -7  -2   4 3530.87 500.719   7
  -8  -4   7-254.840 633.634   7
  -7  -6   8 1139.22 667.926   7
  -9  -3   8-53.6462 707.305   7
  -6  -7   8 3978.05 743.005   7
  -4  -8   7 4349.88 720.632   7
  -3  -8   6 7689.92 720.793   7
  -6  -2   3 2152.44 506.498   7
  -1  -9   7 30781.6 841.262   7
   1  -4   1 11942.7 370.871   7
  -1  -8   5 1436.52 548.558   7
   0  -8   5 2069.77 508.474   7
   0  -4   1 3097.88 416.947   7
  -3  -9   9 753.141 668.477   7
  -2  -9   8 3948.90 683.913   7
  -7  -5   7-317.337 652.121   7
  -7  -3   5 1685.87 545.181   7
  -5  -7   7-39.5260 661.566   7
  -6  -6   7-178.821 649.813   7
  -7  -4   6 170.380 567.611   7
  -7  -6   9 808.039 680.670   7
  -6  -7   9 647.103 673.198   7
  -4   0   1 15396.5 379.905   7
  -4  -7   6 21716.5 810.787   7
  -2  -8   6 2414.33 589.437   7
  -4  -8   8 4245.23 749.367   7
  -1  -7   4 1630.86 513.255   7
  -5  -1   2 11072.6 523.846   7
  -7  -1   4 213.386 427.852   7
  -8  -4   8 245.258 645.228   7
  -2  -9   9 597.104 734.768   7
  -8  -2   6 1714.39 532.097   7
  -3  -8   7 19730.6 811.887   7
   1  -7   4 398.437 430.163   7
  -6  -5   6 10237.2 686.755   7
  -5  -6   6 5079.56 665.396   7
  -1  -6   3 21088.5 705.616   7
  -8  -3   7 177.322 586.235   7
  -1   0   0 5280.65 129.755   7
   0  -7   4 17159.1 617.647   7
  -6  -1   3 3054.34 472.067   7
  -6  -4   5 24890.1 716.946   7
  -1  -8   6-159.211 546.515   7
  -5  -7   8 8197.53 758.129   7
   1  -5   2 8300.86 413.975   7
   0  -5   2 5379.71 472.419   7
  -7  -5   8 382.084 664.266   7
  -4  -8   9 1423.67 683.038   7
   0  -8   6 2407.66 520.236   7
   1  -6   3 19138.6 531.973   7
   0  -6   3 1279.29 482.976   7
  -6  -6   8-57.9701 676.608   7
  -2  -7   5 1506.25 556.271   7
  -2  -8   7 16280.5 733.179   7
  -3  -8   8 850.108 654.853   7
  -7  -2   5 551.757 477.446   7
  -4  -7   7 26525.2 860.327   7
  -8  -4   9 607.387 722.035   7
  -3  -7   6 1145.35 590.041   7
  -7  -4   7-76.7166 598.026   7
  -4  -8  10 1820.25 758.096   7
  -7   0   4 3845.91 428.635   7
  -7  -3   6 317.230 519.472   7
  -5   0   2 25286.0 486.044   7
  -8  -1   6 12947.6 563.024   7
  -5  -7   9 3385.78 736.296   7
  -9  -2   9 38.7170 728.071   7
  -5  -6   7 11981.5 757.809   7
  -6  -5   7 1468.80 610.256   7
  -1  -8   7 1255.14 558.041   7
  -7  -5   9 691.033 683.021   7
  -6  -2   4 2039.43 495.081   7
  -8  -3   8 168.348 646.377   7
  -1  -7   5 1215.95 522.657   7
  -6   0   3 3404.52 430.973   7
  -6  -6   9 4379.56 721.310   7
  -8  -2   7 1532.91 561.940   7
   0  -8   7 3041.02 600.362   7
  -2  -8   8 4783.06 635.511   7
  -4  -6   6 2516.80 633.783   7
  -3  -6   5 11393.6 648.928   7
  -8  -4  10 391.532 718.251   7
  -6  -4   6 3196.18 582.516   7
  -4  -7   8 74.7479 647.327   7
  -5  -7  10 4147.82 792.991   7
   1  -7   5 1652.54 451.641   7
   2  -5   3 56.7070 342.163   7
   0  -7   5 6027.60 516.523   7
  -6  -3   5 7820.86 581.818   7
   0  -3   1 29193.3 463.998   7
  -4   2   1 916.753 196.654   7
  -5  -5   6 2975.99 598.885   7
  -3  -8  10 2453.21 728.054   7
  -2  -7   6 22012.1 753.882   7
  -3  -7   7 459.021 588.859   7
  -7  -5  10 662.452 728.631   7
  -7  -4   8 110.270 626.525   7
  -6  -6  10 1647.05 752.618   7
  -1  -8   8 1632.25 612.764   7
  -1  -6   4 20440.2 670.439   7
  -1  -4   2 118520. 934.656   7
  -7   1   4 2275.42 427.383   7
  -2  -8   9 331.807 689.126   7
   1  -3   1 3843.63 294.373   7
  -7  -1   5 36463.4 686.762   7
  -5  -6   8 647.349 631.921   7
  -6  -5   8-0.30693 628.352   7
  -8  -3   9 128.382 727.837   7
  -8   0   6 228.024 471.291   7
  -1  -5   3 18889.5 635.466   7
  -4  -7   9 2350.68 684.323   7
  -7  -3   7-74.2349 546.470   7
  -2  -8  10 5703.94 798.114   7
  -7  -2   6 9101.15 606.428   7
  -1  -7   6 1002.76 549.317   7
  -4  -1   2 270.543 414.928   7
  -6   1   3 2430.67 383.683   7
   0  -6   4 129.139 489.526   7
  -4  -6   7 4645.22 654.788   7
  -8  -2   8 127.695 630.154   7
  -2  -6   5 34502.6 806.877   7
  -8  -1   7 228.461 557.358   7
  -3  -7   8 445.538 593.044   7
  -6  -1   4 3975.12 481.350   7
   1  -6   4 106.389 447.317   7
  -7  -4   9 2391.60 734.196   7
  -4  -7  10 2132.16 801.288   7
  -2  -7   7 1669.35 560.471   7
  -3  -6   6 20164.2 745.094   7
  -5  -6   9 16109.5 821.615   7
  -5  -5   7 1907.46 605.242   7
   0  -7   6 16862.2 627.789   7
  -8  -3  10 538.988 739.158   7
  -5  -1   3 2284.52 490.224   7
   0  -4   2 9072.06 446.386   7
  -6  -5   9 540.254 665.834   7
  -3   0   1 1610.29 319.764   7
   0  -5   3 19826.3 570.533   7
  -4  -7  11 22.9323 736.162   7
  -6  -3   6 6010.82 579.634   7
  -6  -2   5 10542.9 571.531   7
  -3  -7   9 780.975 686.909   7
  -4  -5   6 570.272 584.729   7
  -5  -6  10 109.084 742.540   7
  -7   0   5-112.665 428.253   7
  -7  -4  10 639.521 751.078   7
   1  -5   3 32891.3 541.045   7
  -5  -4   6 10914.5 649.656   7
  -7  -3   8 3538.42 638.586   7
  -8  -3  11 458.525 740.935   7
  -4  -6   8 811.544 610.167   7
  -1  -7   7 1097.09 541.900   7
   1  -4   2 54.0157 337.504   7
  -1  -6   5 3957.78 567.363   7
  -2  -7   8 649.973 583.711   7
  -6  -5  10 1046.26 756.036   7
  -8  -2   9-0.32232 669.453   7
  -5  -2   4 16302.1 612.003   7
  -5  -6  11 190.691 751.837   7
  -3  -7  10 2077.46 763.908   7
  -5  -3   5 4366.28 577.238   7
  -6  -4   8 695.634 621.077   7
  -5  -5   8-78.1110 612.343   7
  -3  -6   7 3925.46 631.043   7
  -7  -2   7 237.895 539.004   7
  -7  -4  11 296.036 756.315   7
  -7  -1   6 4421.77 526.504   7
  -2  -6   6 672.726 552.986   7
  -8   0   7 418.506 499.016   7
  -8  -1   8-57.4586 593.283   7
  -3  -7  11 710.459 730.332   7
  -6  -5  11 324.859 772.955   7
  -2  -7   9 4213.21 699.622   7
  -4  -6   9 474.148 648.180   7
   0  -6   5 352.527 499.183   7
  -1  -7   8 508.759 603.732   7
  -6   0   4 8463.91 485.671   7
  -7  -3   9 114.981 706.450   7
  -1  -5   4 7936.29 586.872   7
  -8  -2  10 43.8895 746.094   7
  -4  -5   7 12459.2 716.593   7
   1  -6   5 509.662 474.098   7
  -2  -7  10 113.285 689.634   7
  -6  -3   7 6226.76 589.278   7
  -5  -5   9 9276.48 717.823   7
  -4   0   2 10748.1 398.016   7
  -6  -4   9 950.954 640.091   7
  -4  -6  10 4179.79 777.442   7
  -2  -7  11 1995.65 759.919   7
  -5  -4   7 201.803 590.709   7
  -3  -6   8 1934.32 608.752   7
  -1  -7   9 1519.19 624.405   7
  -1  -4   3 1753.17 482.579   7
  -5   0   3 3694.75 458.084   7
  -7   1   5-101.118 445.780   7
  -3  -5   6 20746.7 739.515   7
  -2  -5   5 12341.8 644.130   7
  -1  -6   6-103.118 524.915   7
  -8  -2  11 478.971 750.851   7
  -6  -1   5 369.342 482.571   7
  -4  -6  11 875.161 780.951   7
  -6  -2   6 22398.0 693.362   7
  -2  -6   7 1049.38 559.912   7
  -8  -1   9 355.065 706.578   7
  -7  -3  10 96.3082 732.714   7
  -1  -7  10-25.2403 652.810   7
  -4  -6  12-152.577 771.374   7
  -7  -2   8 4.83876 616.115   7
  -5  -5  10 593.135 738.129   7
  -6  -4  10 935.833 743.827   7
   0  -2   1 2839.48 292.496   7
  -4  -4   6 8944.00 635.808   7
   0  -5   4 14480.9 583.824   7
  -3  -6   9 1016.90 683.918   7
  -8   0   8 54.0607 573.035   7
  -5  -3   6-36.1391 547.538   7
  -4  -5   8 963.140 622.794   7
  -7  -1   7 156.898 555.336   7
  -7   0   6 1244.35 495.619   7
  -7  -3  11 3449.63 825.794   7
  -5  -5  11 217.152 766.757   7
  -2  -4   4 1277.79 524.082   7
   0  -6   6 10182.2 557.924   7
  -3  -1   2 19669.1 490.038   7
  -6  -3   8 5599.56 634.310   7
  -6  -4  11-133.077 767.940   7
  -3  -4   5-193.958 592.472   7
  -5  -4   8 5630.86 631.813   7
  -5  -5  12 971.997 773.756   7
  -5  -1   4 6376.27 528.701   7
  -7  -3  12 343.702 769.862   7
  -3  -6  10 356.854 685.424   7
  -5  -2   5 694.067 544.610   7
  -2  -6   8 12.8497 554.432   7
  -8  -1  10 106.559 732.329   7
  -6  -4  12 1284.24 795.851   7
   1  -6   6 179.039 482.232   7
  -1  -6   7 16110.6 653.831   7
   1  -5   4 795.002 459.709   7
  -4  -3   5 7863.38 609.593   7
  -7  -2   9 111.992 672.517   7
  -3  -6  11 845.521 783.980   7
  -3  -6  12-162.454 761.021   7
  -3  -5   7 1398.99 591.285   7
  -4  -1   3 121.385 418.372   7
  -6   1   4 2512.25 444.560   7
  -4  -5   9 2261.20 676.358   7
  -1  -5   5 8300.03 584.197   7
   0  -4   3 30817.8 586.521   7
   2  -4   3 2240.21 335.155   7
  -4  -2   4 17046.4 601.019   7
  -2  -5   6 204.053 560.675   7
  -6  -2   7 6513.35 586.291   7
  -2  -6   9 2092.32 663.066   7
  -6  -3   9 235.504 673.539   7
   0  -3   2 54228.5 572.540   7
  -5  -4   9 3300.78 738.569   7
  -8   0   9 88.3755 634.733   7
  -4  -4   7 320.807 567.070   7
  -4  -5  10 550.165 735.771   7
  -8  -1  12 313.417 799.141   7
  -7  -2  10 92.9037 741.706   7
  -5  -3   7 2372.06 595.921   7
  -2  -6  10 923.171 691.749   7
  -7  -1   8 64.8177 613.709   7
  -2  -6  12 859.080 801.348   7
   2  -5   5 181.852 411.249   7
  -6  -1   6 8408.54 576.548   7
  -2  -6  11 26.1605 712.669   7
  -6   0   5 4305.15 497.381   7
  -4  -5  11-220.578 755.423   7
  -3  -5   8 934.047 593.689   7
  -4  -5  12 1945.37 814.574   7
  -5  -4  10 2763.09 746.025   7
  -6  -3  10 3332.48 767.871   7
  -5   1   3 6808.88 411.904   7
  -7  -2  11 23.6272 801.438   7
  -7   0   7-238.211 527.961   7
  -3  -4   6 4711.59 596.703   7
   0  -5   5 3412.42 549.269   7
  -8   0  10-54.8682 683.283   7
  -1  -4   4 1874.08 501.825   7
   1  -4   3 22042.7 462.253   7
  -7  -2  12 1988.09 850.065   7
  -5  -4  11 1886.75 788.668   7
  -6  -3  11 252.507 768.712   7
  -1  -6  11-53.3030 729.582   7
  -2  -5   7 890.715 560.827   7
  -4   1   2 15394.6 371.213   7
  -5  -4  12 27.0039 832.837   7
  -6  -2   8 252.703 567.889   7
  -2  -4   5 33349.9 767.514   7
  -5  -2   6 12189.1 630.666   7
  -4  -4   8 10360.3 678.472   7
  -3  -5   9 2191.22 687.584   7
  -6  -3  12 150.349 814.375   7
  -4  -3   6 1671.12 608.380   7
  -1  -5   6 56205.4 890.412   7
  -7  -1   9 30.1037 666.151   7
  -5  -3   8 11475.3 682.886   7
   0  -6   9 246.405 592.979   7
  -8   0  11 180.023 785.429   7
  -2   0   1 18727.5 335.379   7
  -8   1   9 244.847 623.695   7
  -3  -5  10 329.413 707.541   7
  -8   0  12 100.828 798.681   7
  -5  -1   5 813.062 535.097   7
  -5   0   4 4508.99 501.092   7
  -3  -5  12 2715.27 859.882   7
  -3  -3   5 11545.7 636.591   7
  -4  -4   9 3696.42 703.805   7
  -2  -5   8 443.318 584.098   7
   1  -3   2 4673.22 348.342   7
  -6  -2   9 525.946 649.309   7
  -7  -1  10 358.404 730.215   7
  -6  -1   7 506.489 539.089   7
  -3  -4   7 43705.6 892.718   7
  -5  -3   9 2841.93 699.712   7
  -7   0   8 287.814 576.094   7
  -4  -2   5 4598.64 590.864   7
  -8   1  10 570.886 730.198   7
  -4  -4  10 504.587 716.156   7
   0  -5   6 31228.7 705.543   7
  -4  -4  13 605.410 792.918   7
  -1  -5   7 7396.82 611.023   7
  -7  -1  11 83.9056 786.044   7
  -2  -5   9 2656.84 668.003   7
  -6  -2  10 809.996 718.580   7
  -7  -1  12 1917.88 860.255   7
   0  -4   4 33855.6 625.543   7
  -5  -2   7 3431.08 588.620   7
  -6   0   6-82.0637 496.084   7
  -4  -4  11 125.803 750.653   7
  -4   0   3 207.285 408.366   7
  -2  -5  12 225.972 821.182   7
  -4  -1   4 1312.84 469.669   7
  -2  -4   6 1533.93 590.614   7
  -8   1  11 513.347 845.185   7
  -5  -3  13 98.9210 821.795   7
  -6  -2  13 1081.34 853.264   7
  -6  -2  11 2764.19 818.355   7
  -3   0   2 862.477 379.486   7
  -5  -3  11 3631.99 816.586   7
  -1  -4   5 4212.07 577.605   7
  -3  -4   8 24301.4 791.109   7
  -7   0   9 40.6920 635.664   7
   1  -5   6 2316.54 518.577   7
  -1  -5   8 1863.32 629.463   7
  -6  -1   8 450.250 618.301   7
  -3  -1   3 953.150 441.916   7
   0  -5   7 358.894 563.588   7
  -3  -4  13 3372.35 869.586   7
  -4  -3   8 2581.70 622.393   7
  -1  -5   9 300.809 659.303   7
  -1  -5  11 112.574 710.925   7
  -3  -3   6 1443.74 603.592   7
  -5  -1   6-13.5317 549.152   7
  -5  -2   8 127.807 595.292   7
  -5   2   3 156.210 379.685   7
  -7   0  10 474.597 744.299   7
  -8   2  10 26.4162 684.821   7
  -3  -4  12 1538.18 841.755   7
  -4  -2   6 4884.60 625.508   7
  -2  -4   7 588.538 588.551   7
  -3  -4  10 2227.71 717.677   7
   1  -4   4 131.178 415.153   7
  -6  -1   9 1854.95 664.490   7
  -3  -4  11 3581.66 768.051   7
  -7   0  11 109.496 820.736   7
   1  -5   7 192.723 518.044   7
  -7   0  12-208.468 871.820   7
  -8   2  11 369.123 815.850   7
  -6   0   7 663.376 598.839   7
  -4  -3   9 1880.45 704.813   7
   0  -3   3 33634.8 564.805   7
  -4  -3  13 603.495 855.033   7
   0  -5  10 4739.84 693.002   7
  -6   3   4 380.023 399.227   7
  -5  -2   9 2137.93 699.464   7
  -2  -4  13-58.7600 814.106   7
  -5   0   5 10649.2 595.149   7
  -2  -3   5 1125.96 547.071   7
  -6  -1  13 4558.41 926.171   7
  -6  -1  10-167.558 732.587   7
  -1  -4   6 15019.9 660.874   7
   1  -5   8-387.335 555.499   7
  -5   1   4 11020.0 504.732   7
  -4  -3  10 471.560 723.094   7
  -4  -3  12 180.083 812.202   7
  -5  -2  13 1202.07 899.321   7
   0  -4   5 402.287 505.527   7
  -2  -4   8 32918.0 824.645   7
  -4  -3  11-249.799 751.732   7
  -1  -3   4 4935.50 498.521   7
  -6  -1  11 1799.10 800.376   7
  -5  -2  10 2803.45 746.502   7
  -3  -3   7 15066.5 695.197   7
  -5  -2  12 1629.33 886.477   7
  -7   1   9-2.36753 650.134   7
  -2  -4  12 253.872 810.408   7
  -6   1   6 199.096 518.262   7
  -5  -2  11 2181.16 805.516   7
  -5  -1   7-136.272 583.156   7
  -3  -2   5 7920.25 581.985   7
  -4  -1   5 397.986 544.503   7
  -2  -4   9 1873.73 674.660   7
  -4  -2   7 43470.4 884.526   7
  -2  -4  11 115.071 712.278   7
  -6   0   8 1088.72 609.584   7
  -7   1  10 355.074 705.558   7
  -1  -4   7 3062.30 588.369   7
  -1  -4  12 3750.32 922.150   7
  -7   1  12 335.642 899.058   7
  -7   1  11-31.6981 753.389   7
  -2  -3   6 10460.5 660.166   7
   0  -2   2 37782.9 477.715   7
  -3  -3  12 128.621 825.777   7
  -5  -1   8 709.345 653.179   7
   1  -4   5 43680.4 658.648   7
  -4  -2   8 199.005 664.871   7
  -6   0  13 2499.69 898.224   7
   0  -4   6 1194.40 541.886   7
  -4   0   4 5798.35 469.115   7
  -1  -4  11 806.460 752.573   7
  -4  -2  13 2264.45 943.180   7
  -3  -3   9 4008.10 709.366   7
  -5   0   6 543.796 561.140   7
  -2  -3  13-570.342 892.447   7
  -6   0  12 1586.96 876.848   7
  -6   0  10 94.2312 754.787   7
  -6   1   7 1635.36 597.244   7
  -3  -1   4 1187.57 482.987   7
  -6   0  11 83.2593 842.961   7
  -4   1   3 2260.54 388.083   7
  -4  -2  12 115.103 836.313   7
  -5  -1   9 1203.40 691.051   7
  -7   2   9 883.998 692.922   7
   0  -4  11 429.970 717.045   7
  -3  -2   6 17144.0 688.924   7
   1  -3   3 1472.25 379.855   7
  -4  -2  11 324.364 771.274   7
  -4  -2  10 27.5378 720.480   7
  -1  -3   5 23643.0 677.808   7
  -4  -1   6 2258.35 617.208   7
  -5  -1  10 3538.49 784.284   7
  -5  -1  11 267.664 813.468   7
   2  -4   5 547.301 458.063   7
  -2  -3   7 2815.70 632.232   7
  -7   2  12 183.856 884.185   7
  -1  -3  13-1004.34 891.430   7
  -7   2  10 54.1577 721.215   7
  -2  -3  12 1410.68 827.239   7
   0  -4  10 2460.23 692.898   7
  -7   2  11 290.166 864.249   7
   0  -3   4 801.323 462.779   7
  -5   1   5 5584.66 566.778   7
  -3  -2  13 280.994 896.601   7
  -2  -3  11 1208.77 795.655   7
  -5   0   7 365.851 633.868   7
  -5   3   3 1305.28 372.525   7
   0  -1   1 10822.4 221.488   7
  -3  -2   7 4149.75 650.444   7
  -3   0   3 834.988 408.952   7
  -2  -3  10 1776.49 747.023   7
  -5   0  13 4184.30 1018.58   7
  -1  -3  12 2221.08 885.172   7
  -5   2   4 224.492 467.303   7
   1  -4   7 1997.43 574.779   7
   1  -4   9-406.817 630.968   7
  -6   1  12-137.991 925.911   7
   2  -4   6 0.57587 489.683   7
  -4  -1   7 2373.55 645.715   7
  -6   1   9 75.4868 681.748   7
  -3   2   1 663.552 224.248   7
  -2  -2   5 6677.07 568.054   7
  -1  -3   6 69.8069 572.902   7
  -7   3  12-15.3855 922.971   7
  -6   1  11 28.6470 844.125   7
  -6   1  10 41.5720 777.149   7
  -5   0   8 85.6109 672.124   7
  -5   0  12 418.096 875.715   7
  -2  -2  13 1178.41 987.669   7
  -3  -2   8 1770.49 662.484   7
  -4   0   5 10369.1 575.786   7
  -4  -1  12 250.166 879.204   7
  -7   3  10 337.442 738.168   7
  -1  -3  11 79.1768 787.724   7
  -3   1   2 62469.6 529.420   7
  -4  -1   8 449.406 688.784   7
  -3  -1   5 7156.96 560.454   7
  -6   2   7 45.3794 589.179   7
  -5   0  11 4297.86 838.911   7
  -5   0   9 1914.39 719.166   7
  -6   2  13 2510.19 925.433   7
  -4  -1  11-144.698 798.288   7
  -1  -3   7 948.682 634.424   7
  -4  -1  10 1612.57 774.193   7
  -1  -2  13 1044.30 934.358   7
  -1  -3  10 1537.35 736.383   7
  -5   1   6 222.763 554.530   7
   0  -3   5 5412.29 525.387   7
  -7   4   8 2704.22 638.656   7
  -3  -1  13-182.754 986.813   7
   0  -3  11 164.305 762.213   7
  -7   4  12 43.1652 937.807   7
  -1  -3   8 1095.80 667.848   7
  -1  -3   9 16.1030 678.672   7
  -1  -2   4 97398.2 836.904   7
  -2  -2   6 162439. 1317.40   7
  -2   0   2 1620.48 359.680   7
  -6   2   8 3333.01 678.559   7
   1  -3   4 1951.87 427.657   7
  -7   4  11 55.0758 923.427   7
  -7   4   9 4546.50 717.781   7
  -6   3   6 655.583 530.719   7
  -7   4  10-28.9826 760.873   7
  -6   2  11 252.217 852.332   7
  -2  -2  11 2319.10 832.280   7
   0  -3  10 1134.81 729.947   7
  -4   1   4 4858.18 474.196   7
  -4   0   6 2966.49 629.999   7
  -6   2  10-20.3537 770.712   7
  -1  -2  12 526.655 877.694   7
  -3  -1   6 5300.40 614.427   7
   0  -3   6 8032.80 628.246   7
  -5   1   7 193.963 651.326   7
  -2  -1  13 1902.50 951.800   7
  -2  -2   7 565.633 644.288   7
  -6   4   5 2111.79 477.595   7
  -5   2   5 479.589 547.895   7
   0  -2   3 20890.5 515.633   7
  -5   1  11 1843.45 859.873   7
  -2  -1   4 14280.5 564.395   7
   0  -2  12 59.0795 898.145   7
  -2  -2   8 1842.34 718.462   7
  -3  -1  11 1941.48 838.235   7
   0  -3   8-241.659 640.454   7
  -5   2  13 331.719 940.789   7
  -6   3  12 22.8537 982.574   7
  -5   1   8 431.226 681.496   7
  -4   0  11-494.884 818.190   7
  -3  -1   7 13791.5 721.651   7
  -3   0   4 29536.9 619.729   7
  -3   0  13 1159.29 1021.09   7
   1  -2   2 113319. 547.908   7
  -5   1  10 3014.38 819.587   7
  -6   3   7 3259.27 608.964   7
  -1  -1  13-567.960 981.664   7
  -1  -2  11 76.7521 773.961   7
  -4   1  13 2187.86 1025.77   7
  -3  -1  10 3058.69 807.422   7
   1  -3   5 2369.38 520.052   7
   1  -3   9 1471.49 662.445   7
  -1   0   1 35453.2 275.698   7
  -1  -2   5 38641.3 712.378   7
  -4   0  10 395.869 779.990   7
  -3  -1   8 2521.47 727.600   7
  -3  -1   9 263.466 726.494   7
  -4   0   8 606.477 717.721   7
  -4   0   9 4682.49 768.872   7
  -6   3   8 1187.81 661.275   7
  -5   3   4 63.2808 491.659   7
   2  -3   4-207.549 406.725   7
  -1  -2  10-125.456 743.720   7
   0  -2  11 2328.12 844.979   7
  -6   3   9 420.746 761.091   7
  -6   4  12 82.8759 984.938   7
  -3   0  12 73.9298 925.553   7
  -5   3  13 2707.01 958.392   7
  -2   0  13 421.179 970.747   7
  -5   4   3 742.377 372.089   7
  -4   1   5-272.729 521.865   7
   2  -3   8 4667.92 651.420   7
  -1  -2   6 8149.86 631.626   7
  -5   2  11 913.132 857.049   7
  -2  -1   5 33260.5 696.193   7
  -4   2  13-386.339 980.390   7
  -3   1  13-259.160 1007.00   7
  -6   4  11 335.694 994.572   7
  -1  -2   8 4418.52 736.160   7
  -1  -2   7 382.525 652.852   7
   2  -3   5 731.020 536.011   7
  -1   0  13 1533.14 1036.33   7
  -6   5  12 25.4349 945.823   7
  -4   1  11 1234.27 865.603   7
  -3   0  11 2932.86 878.526   7
   0  -1  12 100.278 955.645   7
   2  -3   7 351.061 575.680   7
  -3   0   5 48286.8 736.605   7
  -5   2  10 0.36241 803.952   7
  -5   2   7 3856.47 682.004   7
  -2  -1  10 4102.83 803.390   7
  -5   3  12 526.787 974.924   7
  -6   4   7 315.191 601.538   7
   0  -2   4-85.1973 475.402   7
  -6   4  10-40.9480 834.570   7
  -5   2   9 28.9445 724.280   7
  -5   2   8 384.430 678.577   7
   1  -2  10 493.514 777.479   7
  -4   1   6 67978.9 928.417   7
  -1  -1  11 644.063 850.979   7
  -6   4   8-93.7784 654.116   7
  -2  -1   6 93.8022 581.573   7
  -3   0  10 4850.39 842.290   7
  -3   1   3 24839.9 546.705   7
  -4   2  12 3737.38 983.137   7
  -2   1  13 125.962 984.248   7
  -6   5  11 66.6931 947.285   7
   0  -2   9 4379.29 773.915   7
  -4   3  13 2496.74 1028.08   7
  -3   1  12 1109.26 961.555   7
  -5   3   5 1424.68 592.507   7
  -3   0   6 17156.6 684.170   7
  -2  -1   7 36058.5 875.983   7
  -5   3  11 0.85963 880.151   7
  -4   1   9 1645.54 762.647   7
  -3   2  13-141.553 1004.86   7
  -4   1   7-105.003 709.399   7
  -3   0   9 532.784 744.729   7
  -5   4  12 5989.31 1077.68   7
   0  -1  11 1.60709 840.292   7
  -1   0  12 414.270 960.046   7
  -6   5   6 437.085 544.810   7
   0  -2   8 2130.24 713.308   7
  -1   1  13-194.306 980.906   7
  -6   5  10-122.484 833.034   7
   0  -2   5 38372.3 666.684   7
  -2   0  11 3723.34 892.501   7
  -6   6  11 152.830 961.926   7
  -1  -1  10 1230.02 804.008   7
  -4   2   4 1500.77 446.406   7
   1  -2   9 3433.09 741.970   7
   1  -1  11-381.666 885.615   7
  -4   2  11 549.525 886.097   7
  -5   3  10 122.606 809.711   7
  -3   1  11 1990.43 882.637   7
   0  -2   6 25462.1 709.225   7
  -6   5   9-97.2960 761.211   7
  -4   3  12 1703.01 996.075   7
  -2   2  13 497.025 995.749   7
  -5   5  12 571.490 911.121   7
   1  -2   3 574.866 420.797   7
  -3   3  13 1404.91 1063.59   7
  -5   3   9 250.977 780.933   7
  -5   4  11 9.81597 943.115   7
  -6   6  10-175.918 908.291   7
  -1  -1   4 51611.4 687.977   7
  -1  -1   9 4994.88 785.795   7
  -2   0  10 2969.99 820.475   7
   1  -2   8 3491.98 696.469   7
   0  -1  10 2952.08 814.173   7
  -1   0  11 3116.08 913.812   7
  -6   6   9 51.4025 788.984   7
  -4   4  12 4512.18 1065.83   7
  -3   1   4 4744.83 495.674   7
  -1  -1   8 1193.45 742.335   7
   0  -1   2 15682.8 356.044   7
  -4   2   5 2489.78 551.027   7
   1  -1  10 136.372 806.760   7
  -4   3  11 636.336 915.656   7
  -5   5  11 77.7401 979.047   7
  -2   0   9 4682.99 814.058   7
  -2   0   4 60841.6 711.247   7
  -6   6   8 4888.94 756.924   7
  -2   1  11 2023.83 888.717   7
   0   0  11 1030.13 884.163   7
  -1  -1   5 125417. 1046.40   7
   0   1  12 527.972 1011.62   7
  -3   2  11 1475.30 908.670   7
  -3   3  12 670.183 1024.21   7
   1  -2   4 51192.4 622.364   7
  -4   2   8 2490.46 743.530   7
   0  -1   9 1388.27 743.054   7
   1   0  11 409.880 940.871   7
  -1  -1   6 5716.57 638.791   7
  -4   2   6 2181.92 680.271   7
  -5   4   9 144.550 817.970   7
  -4   5  12 2802.65 1021.97   7
  -1   0  10 3840.34 834.924   7
  -5   4   5 166.795 557.683   7
  -3   2   2 18437.1 383.152   7
  -5   6  11 186.842 1003.52   7
  -4   3   3 195.896 384.894   7
   2  -2   2 103238. 446.850   7
  -4   3  10 5054.64 907.921   7
   2  -2   7 953.728 621.605   7
  -3   1   5 12806.2 605.280   7
  -5   5  10 79.7380 903.929   7
  -2   0   5 128141. 1039.70   7
  -2   0   7 6638.71 714.618   7
  -1   2  12 1270.53 1022.85   7
  -3   1   7 3053.55 751.789   7
   1  -1   9 1590.84 748.116   7
  -1   1  11 376.736 915.740   7
  -2   0   6 70776.8 903.923   7
  -2   1  10 4830.89 864.901   7
  -3   4  12 438.035 987.824   7
  -3   1   6 52812.6 892.366   7
  -3   2  10 2345.33 866.475   7
  -2   3  12 3726.03 1084.47   7
   2  -1   9 443.448 760.769   7
   0   2  12-175.030 980.361   7
   0   0  10 1337.58 812.851   7
  -3   3  11 942.511 920.857   7
  -2   2  11 1064.11 902.424   7
  -1   0   9 1096.19 750.428   7
  -4   3   9 857.797 785.593   7
  -5   6  10 2.62968 952.611   7
  -5   5   9 15.7959 801.457   7
   2  -2   6-98.0314 592.035   7
   0   1  11 1785.18 926.235   7
  -4   5  11-64.1193 978.843   7
  -3   5  12 763.922 996.638   7
   1   0  10 513.073 823.838   7
   2   0  10 2179.03 894.077   7
   1   1  11 458.625 999.884   7
  -4   4  10 2672.79 877.376   7
  -1   3  12 751.148 992.186   7
  -5   7  10 75.1129 977.707   7
   0  -1   7 1504.73 719.743   7
  -3   2   9 5062.97 817.762   7
   3  -2   6 1229.69 584.076   7
  -2   4  12 726.371 990.027   7
   1  -1   8-108.544 700.218   7
  -5   5   8 234.224 760.349   7
  -4   3   4 4970.80 494.005   7
   2  -2   5 537.863 556.305   7
  -4   6  11 1356.98 966.882   7
   0  -1   3 11039.4 431.364   7
  -1   1  10 6202.87 893.216   7
   2  -2   3-45.8144 351.465   7
  -3   4  11-106.083 960.115   7
  -1   2  11 28.6932 913.276   7
  -5   6   9 98.1041 830.600   7
  -3   3  10 5032.48 880.851   7
   2  -2   4 6898.50 442.291   7
   0   0   9 1057.15 734.068   7
   0  -1   6 18118.6 688.695   7
  -2   3  11 484.004 929.603   7
  -4   3   7 98.5805 674.870   7
   2  -1   8 1973.96 697.456   7
  -5   5   7 232.881 658.464   7
  -2   2  10 1451.66 838.604   7
  -3   2   8 1555.26 767.191   7
  -4   5  10 46.9935 901.339   7
  -4   3   5 2988.22 612.844   7
  -2   1   8 1930.03 766.809   7
   0   2  11 1157.71 954.648   7
  -5   7   9 76.9996 878.928   7
   0  -1   5 16711.4 603.779   7
   0  -1   4 12862.6 584.599   7
   3  -2   5 927.877 518.438   7
   1   2  11-0.47803 992.046   7
   0   1  10 1965.73 846.938   7
  -3   5  11 1736.33 1007.24   7
  -3   2   3 17847.1 480.792   7
  -5   8   9 405.806 1018.18   7
  -5   6   8 151.796 758.687   7
  -1   0   7 2475.78 772.621   7
   1   0   9 505.067 771.545   7
  -5   1   1 7041.09 359.057   7
  -2   1   0 120085. 291.505   7
   2  -3   1 4256.11 196.867   7
  -6   1   2 118133. 788.424   7
   2  -6   3 26612.9 515.268   7
  -4   1   1 7249.44 308.450   7
   2  -6   4 11980.6 458.057   7
  -3  -8   9 10764.6 903.981   7
   2  -4   2 12176.4 304.909   7
  -5   1   2 6239.01 382.940   7
  -1  -8   9 14151.8 788.674   7
   1  -7   6 5857.55 526.154   7
  -6   2   3 2765.40 356.742   7
  -5   2   2 3258.56 303.948   7
   0  -7   7 27948.2 768.373   7
   2  -5   4 34139.0 538.754   7
   0  -7   8 10694.3 672.128   7
  -3   1   1 40905.4 394.587   7
  -8  -1  11 408.099 847.768   7
   1  -2   1 52880.1 330.740   7
   0  -6   7 22316.5 709.883   7
  -1  -6   8 5865.39 635.117   7
  -8   1   8 7765.42 606.153   7
   1  -6   7 4040.91 548.604   7
  -7   1   6 25331.4 647.495   7
  -1  -6   9 24242.8 814.577   7
   0  -6   8 21216.8 738.841   7
  -1  -6  10 5795.50 723.887   7
   2  -3   2 15393.6 284.924   7
   1  -5   5 10198.4 553.402   7
  -3  -5  11 7699.71 815.626   7
  -6   2   4 27299.5 553.634   7
  -7   2   6 28488.1 641.495   7
  -4  -4  12 14913.5 990.753   7
  -7   1   7 4920.67 552.283   7
  -5  -3  10 6018.69 776.452   7
  -6   1   5 15975.5 590.443   7
  -2  -5  10 8130.09 769.173   7
  -2  -5  11 8266.86 825.616   7
  -6  -2  12 8287.52 928.434   7
  -5  -3  12 8448.30 962.356   7
  -8   1  12 1153.03 976.513   7
  -1  -5  12 4649.81 902.453   7
   2  -4   4 25247.6 505.232   7
  -3  -4   9 7177.49 729.422   7
  -1  -5  10 6562.53 717.875   7
  -7   1   8 7849.06 654.076   7
   0  -5   8 44290.9 880.990   7
  -8   2  12 38561.9 1233.13   7
   0  -5   9 5162.03 659.876   7
  -7   2   7 8438.14 590.768   7
  -6  -1  12 7716.13 932.190   7
  -6   2   5 15889.0 572.943   7
  -2  -4  10 5302.21 766.412   7
  -3  -3  13 9365.51 993.537   7
  -3  -3   8 4490.85 699.374   7
  -4   2   2 41910.7 456.368   7
  -7   2   8 27521.1 801.746   7
  -6   0   9 552.386 739.043   7
  -1  -4   8 12373.6 705.031   7
  -3  -3  11 19270.9 943.876   7
  -5  -1  13 4997.79 975.289   7
  -3  -3  10 24125.9 928.333   7
  -1  -4  10 11457.8 785.536   7
  -7   3   7 8808.00 578.651   7
  -1  -4   9 10118.2 761.615   7
  -4  -2   9 7018.70 741.360   7
  -5  -1  12 6934.80 919.074   7
   0  -4   7 23865.9 766.784   7
   1  -4   6 17586.1 652.949   7
  -6   2   6 3540.57 540.331   7
   0  -4   8 7851.10 670.351   7
   2  -3   3 3106.83 350.716   7
   0  -4   9 9016.29 713.124   7
  -6   1   8 5674.26 673.049   7
  -6   1  13 21191.1 1179.28   7
  -7   3   8 22830.7 774.115   7
  -2  -3   8 26568.3 859.394   7
  -6   3   5 22878.1 593.128   7
  -2  -3   9 37570.0 978.652   7
  -4  -1  13 7101.94 1013.70   7
  -3  -2  12 18268.7 1017.32   7
   1  -4   8 8870.29 657.065   7
   3  -3   3 2581.94 279.082   7
  -7   3   9 1474.53 711.041   7
  -7   3  11 28813.4 1096.10   7
  -3  -2  11 12595.5 932.142   7
  -3  -2   9 6220.13 770.038   7
  -3  -2  10 22552.7 955.169   7
  -5   0  10 7821.79 851.129   7
  -4  -1   9 4957.23 753.020   7
  -2  -2  12 5148.11 901.901   7
  -5   1  13 12127.5 1112.64   7
  -6   2  12 645.046 977.069   7
  -4   0  13 18481.4 1161.29   7
  -6   2   9 812.113 814.852   7
  -3  -1  12 28309.2 1156.34   7
  -5   1  12 13514.8 1062.52   7
  -4   0  12 7530.81 985.703   7
  -2  -2  10 8974.43 828.311   7
   1  -3  10 8160.82 810.434   7
   0  -3   9 4570.19 685.106   7
  -2  -2   9 81897.9 1246.50   7
   0  -3   7 6689.24 709.029   7
  -4   0   7 26179.6 857.526   7
   3  -3   4 4181.57 396.827   7
  -5   1   9 5846.22 789.696   7
  -2  -1  12 6069.90 931.879   7
  -6   3  11 2209.12 992.985   7
  -4   2   3 3610.54 410.942   7
  -5   2  12 12409.8 1045.46   7
  -6   3  10 255095. 2461.59   7
   1  -3   8 6507.69 659.380   7
   1  -3   6 8984.75 642.026   7
  -4   1  12 22175.9 1125.52   7
   1  -3   7 6917.57 659.347   7
  -5   2   6 15904.3 703.877   7
  -6   4   6 21251.8 669.060   7
  -2  -1  11 11571.1 942.756   7
  -1  -1  12 6182.60 993.138   7
  -1  -2   9 16420.3 830.982   7
  -4   3   2 25875.4 388.513   7
   0  -2  10 6169.26 802.968   7
   2  -3   6 7679.39 593.781   7
  -2   0  12 4466.86 1001.50   7
  -4   1  10 23943.8 1009.28   7
  -6   4   9 1370.51 830.394   7
  -2  -1   9 22327.3 925.681   7
  -2  -1   8 17522.6 856.819   7
  -4   1   8 9982.24 809.652   7
  -3   0   7 10064.9 759.566   7
  -3   0   8 21553.0 883.227   7
   0  -2   7 18596.4 796.080   7
   0   0  12 765.215 1015.09   7
  -6   5   7 7487.89 690.568   7
  -5   3   6 34335.1 822.953   7
  -2   1  12 11891.5 1079.67   7
  -6   5   8 6766.77 741.406   7
  -3   2  12 10786.9 1082.22   7
  -5   4   4 3893.87 505.706   7
  -5   3   7 10161.3 747.566   7
  -4   2  10 13063.3 927.930   7
  -5   3   8 7135.85 759.379   7
  -3   1  10 27719.7 1069.56   7
  -1   1  12 7915.02 1097.64   7
   2  -2   8 5483.73 692.675   7
  -5   4  10 115.373 917.412   7
  -4   2   9 9368.53 838.356   7
   1  -2   7 4347.02 676.675   7
  -3   1   9 84044.8 1325.39   7
  -1  -1   7 5906.55 738.432   7
  -2   2  12 8477.40 1094.39   7
   1  -2   6 22167.5 751.284   7
  -4   2   7 8543.66 754.641   7
  -2   0   8 40281.8 1022.81   7
  -3   1   8 31553.1 951.388   7
  -4   4  11 675.112 996.162   7
  -5   4   8 12965.2 832.239   7
  -5   4   6 25628.8 795.058   7
  -5   4   7 4950.91 721.866   7
   0  -1   8 16151.4 849.319   7
  -5   5   4 3577.83 508.184   7
  -2   1   9 25406.9 971.741   7
  -4   3   8 9130.81 821.190   7
  -1   0   8 11076.5 818.348   7
  -5   5   5 23366.7 694.341   7
  -4   4   9 1389.84 906.175   7
  -5   5   6 6014.71 654.290   7
  -4   3   6 10223.8 735.589   7
  -4   4   2 37928.5 473.729   7
   1  -1   7 21572.2 814.342   7
   2   1  10-621.858 931.199   7
   2   0   9-216.069 784.109   7
   1   1  10 1770.31 886.968   7
  -1   3  11 974.697 967.459   7
  -1   1   9-425.031 775.368   7
   3  -2   4 8788.58 499.535   7
  -4   0  -3 4992.39 613.599   8
  -2  -2  -4 15653.8 599.108   8
  -5   1  -5 1112.31 702.644   8
  -4   0  -8-264.001 760.459   8
  -5   1  -6 1998.42 755.105   8
  -6   6  -2 230.985 642.413   8
  -6   5  -2 3832.90 681.552   8
  -6   3  -5 1704.03 852.359   8
  -5   1  -4 4843.70 725.966   8
  -6   3  -6 1564.78 881.346   8
  -3   0  -1 4428.68 416.080   8
  -5   1  -7 1060.54 814.251   8
  -4   1  -1 448.668 505.062   8
  -3  -1  -9 632.145 770.210   8
  -3   1   0 846.697 449.828   8
  -6   3  -7-403.962 930.062   8
  -6   4  -2-83.7623 668.272   8
  -5   1  -3 276.929 609.492   8
  -6   3  -3 364.794 687.514   8
  -4   0  -9 445.243 865.212   8
  -2  -2  -9-57.4738 669.734   8
  -4   2   0 122.177 462.678   8
  -5   1  -8 45.2282 908.259   8
  -5   5   0 2237.42 514.166   8
  -4   0  -2 9323.12 614.976   8
  -2  -2  -3 365.236 480.293   8
  -5   6   0 675.069 466.963   8
  -6   2  -5 215.086 806.904   8
  -5   2  -1 19765.4 725.945   8
  -7   6  -5 679.085 972.118   8
  -3  -1  -2 13138.6 595.771   8
  -4  -1  -6 342.305 706.562   8
  -7   7  -5-198.099 1004.43   8
  -6   2  -6 5879.62 904.125   8
  -1  -3  -8 1949.50 574.451   8
  -1  -3  -5 1052.26 483.062   8
   0  -3  -4 152.468 347.396   8
  -7   6  -4 427.378 862.302   8
  -3  -1 -10 1120.18 886.619   8
  -5   1  -2 1880.82 647.160   8
  -7   5  -5 1784.33 989.566   8
  -3  -2  -6 196.322 600.314   8
  -4  -1  -7 369.199 756.184   8
  -4  -1  -4 2528.02 639.472   8
  -7   5  -6 879.234 931.743   8
  -6   2  -7 3470.75 958.412   8
  -7   5  -4 2065.73 874.250   8
  -5   0  -5 1069.68 711.889   8
  -5   0  -6 1247.49 759.001   8
  -6   2  -3 225.068 713.131   8
  -3  -2  -7 977.893 664.587   8
  -6   4  -1 2689.31 620.943   8
  -5   0  -4 743.150 680.466   8
  -5   3   0 20573.2 664.700   8
  -5   0  -7 4546.61 872.391   8
  -7   4  -5 4360.33 964.849   8
  -3  -2  -4 11898.7 650.661   8
  -4  -1  -8 2949.22 843.308   8
  -7   5  -3 1605.16 775.579   8
  -6   6  -1 2597.66 591.621   8
  -7   4  -6-67.8415 919.908   8
  -7   4  -4 5023.87 924.530   8
  -4  -1  -3 1895.26 618.703   8
  -3  -2  -8 96.3729 698.058   8
  -5   0  -3 8115.85 667.052   8
  -1  -3  -4-86.5455 443.668   8
  -4   0  -1 885.023 526.894   8
  -5   0  -8 708.770 906.955   8
  -6   1  -5 1094.50 833.783   8
  -7   4  -3 1511.34 778.740   8
  -4   1   0 141962. 993.238   8
  -6   1  -4 101.735 742.226   8
  -5   1  -1 12875.9 685.918   8
  -2  -3  -6 3600.75 607.550   8
  -7   3  -5-340.268 951.428   8
  -4   5   1 1694.94 403.469   8
  -4  -1  -9 486.594 857.702   8
  -7   6  -2 710.336 712.802   8
  -3  -2  -3 619.703 565.573   8
  -7   3  -4 5871.29 901.365   8
  -7   3  -6 4190.96 960.213   8
  -6   1  -7 3398.62 922.489   8
  -7   5  -2 3565.61 724.188   8
  -3  -2  -9 233.574 825.220   8
  -3   2   1 771.191 359.196   8
  -2  -3  -5 201.811 528.273   8
  -6   1  -3 718.406 699.897   8
  -5   2   0 1461.16 576.832   8
  -4   3   1 5860.63 421.839   8
  -5   0  -2 669.862 616.764   8
  -4  -1  -2 972.944 600.175   8
  -2  -3  -8 1138.31 633.253   8
  -7   3  -3 113.421 796.653   8
  -7   4  -2-354.701 738.766   8
  -6   5   0 160.635 521.617   8
  -5  -1  -5 1757.94 741.074   8
  -5  -1  -6 3341.43 831.624   8
  -6   2  -1 10751.6 710.418   8
  -6   4   0 1841.33 586.822   8
  -4  -2  -6 4498.84 741.232   8
  -4  -2  -5 3053.61 697.683   8
  -2  -3  -4 4999.86 555.073   8
  -6   1  -2 1708.53 645.648   8
  -5  -1  -7 645.846 860.688   8
  -7   2  -6 1151.44 917.861   8
  -4  -2  -7 3568.34 745.182   8
  -4  -2  -4 3362.73 633.985   8
  -6   0  -5-158.885 777.213   8
  -6   0  -6 3440.29 910.420   8
  -6   0  -4 361.219 750.656   8
  -3  -2  -2 33197.1 725.523   8
  -7   2  -3 321.365 798.262   8
  -6   3   0 10649.0 629.653   8
  -8   6  -4 715.024 986.676   8
  -5  -1  -3 7203.48 677.380   8
  -4   2   1 1146.30 446.947   8
  -1  -3  -3 23215.9 507.406   8
  -7   4  -1 983.629 689.724   8
  -8   5  -4 1673.03 906.661   8
  -5  -1  -8 987.481 870.317   8
  -5   0  -1 4909.77 637.891   8
  -4  -2  -8-43.9241 827.659   8
  -7   5  -1-56.3589 646.664   8
  -5   1   0 26352.5 751.617   8
  -3  -3  -6 1123.96 620.134   8
  -7   6  -1 873.750 650.015   8
  -6   0  -3 366.334 722.330   8
  -4  -2  -3 26060.9 781.089   8
  -4   0   0 13710.4 574.535   8
   0  -3  -3 24299.0 406.058   8
  -3  -3  -5 7987.77 624.687   8
  -5   5   1 69.0470 451.162   8
  -3  -3  -7 1695.00 674.192   8
  -3  -3  -8 1558.79 719.326   8
  -8   6  -3 2803.03 991.423   8
  -8   5  -3 3038.17 927.143   8
  -6   1  -1 10700.7 706.311   8
  -5   3   1 18541.7 613.893   8
  -4  -2  -9 2115.61 899.657   8
  -7   1  -5-659.076 921.329   8
  -2  -3  -3 15738.9 597.830   8
  -3   1   1 38778.3 569.971   8
  -7   1  -4 1653.89 847.938   8
  -7   1  -6 4815.30 949.656   8
  -5  -1  -2 14022.6 706.113   8
  -6   2   0 7956.84 647.600   8
  -8   4  -3 324.184 885.134   8
  -3  -3  -4 653.473 554.872   8
  -6   0  -2 5375.52 693.110   8
  -2   1   1 43706.3 425.985   8
  -8   3  -4 1629.44 923.053   8
  -8   5  -2 668.141 778.215   8
  -5  -2  -5 810.769 753.101   8
  -4  -2  -2-307.388 598.275   8
  -5   2   1 138037. 1054.93   8
  -5  -2  -6 2553.29 814.046   8
  -6  -1  -5 488.236 803.389   8
  -8   3  -3 3637.61 917.279   8
  -8   4  -2-120.559 785.959   8
  -7   2  -1 1801.46 699.665   8
  -4   1   1 7427.89 487.356   8
  -5  -2  -4 86.0879 665.522   8
  -6  -1  -4 1071.98 785.484   8
  -7   1  -2 4318.32 789.808   8
  -3  -3  -3 15019.8 648.178   8
  -5  -2  -7 1336.77 882.654   8
  -5   0   0 31618.5 792.201   8
  -6   4   1 29.0404 530.439   8
  -1  -4  -5 5197.20 480.129   8
   0  -4  -5 1049.54 446.146   8
  -6   1   0 5291.51 684.152   8
  -6   0  -1 411.349 616.485   8
  -6  -1  -3-172.119 672.647   8
  -5  -1  -1-261.536 611.357   8
  -7   3   0 1554.81 656.663   8
  -4  -3  -6 5160.12 732.957   8
  -4  -3  -5 653.340 638.159   8
  -8   2  -4 2293.93 896.600   8
  -8   3  -2 2759.62 857.838   8
  -7   0  -5 2963.31 917.000   8
  -5  -2  -3 12345.5 704.521   8
  -6   5   1 2312.16 521.808   8
  -6   3   1 3508.23 556.450   8
  -4  -3  -7 673.311 764.378   8
  -7   5   0 2185.14 615.926   8
  -8   2  -3 4976.99 971.299   8
  -4  -3  -4 17612.2 712.815   8
  -8   5  -1 3561.31 742.788   8
  -4  -3  -8 176.682 887.643   8
  -7   0  -3 288.973 776.940   8
  -7   1  -1 1160.82 672.241   8
  -5   1   1 6766.73 597.856   8
  -2  -4  -5 499.135 510.395   8
  -6  -1  -2 13584.8 760.648   8
  -7   2   0 35.9167 606.046   8
  -8   2  -2 130.009 821.738   8
  -6   2   1 6693.34 605.107   8
  -5  -2  -2 350.965 631.123   8
  -1  -3  -2 115.552 378.353   8
  -7   0  -2 797.647 713.218   8
  -4  -3  -3 42746.4 860.220   8
  -3  -3  -2 1955.66 561.084   8
  -8   1  -4 1393.91 881.768   8
  -8   3  -1 2387.93 767.205   8
  -1  -4  -4 1098.94 462.598   8
  -6   0   0 19982.2 770.409   8
  -6  -2  -5 3301.29 912.442   8
  -8   1  -3 7696.35 992.462   8
  -2  -4  -4 1495.45 486.821   8
  -6  -2  -4 4175.89 804.106   8
  -3  -4  -6 397.810 610.701   8
  -6  -2  -6 5189.73 906.460   8
  -5  -1   0-48.7139 605.290   8
  -6  -1  -1 15854.0 765.968   8
  -8   2  -1 1095.94 783.159   8
  -7  -1  -5 4229.57 922.370   8
  -7   4   1 3835.68 599.886   8
  -3  -4  -5 573.414 593.743   8
  -7   1   0 16301.3 754.059   8
  -5  -3  -5 2245.69 768.782   8
  -7   0  -1 12839.0 767.426   8
  -6  -2  -3 231.520 666.500   8
  -6   1   1-222.305 573.465   8
  -5  -3  -6 2824.36 862.302   8
  -5  -3  -4 3438.87 662.689   8
  -9   4  -2 3286.85 898.927   8
  -7  -1  -3 408.832 843.769   8
  -4  -3  -2 2005.29 576.526   8
  -2   0   1 20755.4 424.205   8
  -5   0   1 161.949 605.384   8
  -5  -2  -1 2108.88 633.817   8
  -3  -4  -4 133.898 543.752   8
  -8   4   0 284.032 677.761   8
  -5  -3  -7 3837.52 850.342   8
   0  -4  -4 369.743 384.388   8
  -5  -3  -3 78.1002 633.012   8
  -9   3  -2 2157.74 888.125   8
  -7   2   1 289.197 586.537   8
  -6  -2  -2 1522.84 652.596   8
  -7  -1  -2 17635.7 872.345   8
  -5   3   2 24771.6 568.882   8
  -8   1  -1 4711.93 820.555   8
  -8   0  -3 363.465 898.087   8
  -8   3   0 2346.52 728.924   8
  -2  -4  -3 27850.2 650.941   8
  -8   2   0 530.986 733.966   8
  -9   4  -1 165.138 898.145   8
  -4   2   2 47037.1 586.532   8
  -5   2   2 3254.04 518.117   8
  -5   4   2 729.189 464.269   8
  -6  -1   0 66799.2 1066.83   8
  -7   0   0 9620.11 721.154   8
  -4  -4  -5 610.279 652.112   8
  -3  -4  -3 338.628 515.767   8
  -6   0   1-114.796 595.255   8
  -5  -3  -2 1473.99 624.731   8
  -9   2  -2 6767.52 928.317   8
  -1  -4  -3 1154.89 436.464   8
  -6   3   2 1788.67 505.217   8
  -7   5   1 2256.81 556.655   8
  -9   3  -1 4529.85 927.338   8
  -4  -4  -4 5641.36 628.312   8
  -7  -1  -1 19584.8 857.414   8
  -7   1   1 1851.48 614.724   8
  -6  -2  -1 6996.45 703.328   8
  -7  -2  -4 1423.54 871.015   8
  -6   2   2 30104.4 704.403   8
  -8   1   0-108.314 677.928   8
  -6  -3  -5-259.069 868.120   8
  -6  -3  -4 4975.15 838.581   8
  -8   3   1 2328.93 655.067   8
  -4   1   2 14739.0 503.206   8
  -5   1   2 6301.48 551.143   8
  -8   0  -1 4424.28 817.170   8
   0  -3  -2 7073.61 334.656   8
  -4  -4  -3 2561.24 574.434   8
  -6  -3  -3 1551.58 696.113   8
  -9   2  -1 1699.06 920.281   8
  -9   1  -2 738.656 868.018   8
  -8   2   1 4124.04 685.327   8
  -7  -2  -2-155.865 733.121   8
  -9   4   0 922.338 793.739   8
  -5  -3  -1 402.455 590.930   8
  -6   1   2 119831. 1117.23   8
  -7   3   2 2425.87 540.731   8
  -3  -4  -2 110903. 1157.42   8
  -8   4   1-670.746 606.419   8
  -7  -1   0 55.8668 650.634   8
   0  -2  -1 4772.27 253.155   8
  -7   0   1 351.258 617.190   8
  -7   4   2 1202.69 521.381   8
  -5  -4  -5 2091.24 799.329   8
  -2  -4  -2 62769.6 851.269   8
  -6  -3  -2 5196.04 711.026   8
  -6  -1   1 4892.84 624.923   8
  -5  -4  -4 3948.91 732.283   8
  -5  -4  -6 225.446 854.698   8
  -7   2   2 11361.5 639.927   8
  -6  -2   0 678.327 612.310   8
  -9   1  -1 837.902 869.506   8
  -8   0   0 1151.83 719.052   8
  -5   0   2 24244.8 717.120   8
  -4  -4  -2 8152.42 653.338   8
   1  -4  -4-32.5694 273.563   8
  -4   0   2 10628.1 537.544   8
  -8   1   1 310.715 646.216   8
  -7  -2  -1 19038.7 866.225   8
  -5  -4  -3 7087.51 698.156   8
  -3   1   2 70921.3 620.351   8
  -8  -1  -1 289.627 793.840   8
  -9   2   0 1038.50 836.454   8
  -3  -5  -5 170.214 597.137   8
  -7   1   2 8575.27 643.447   8
  -6   0   2 8658.48 638.685   8
  -6  -3  -1 7503.08 704.545   8
  -9   1   0-7.97546 871.996   8
  -2  -5  -4 5164.21 499.203   8
  -4  -5  -5 336.400 668.596   8
  -5  -4  -2 21339.4 801.114   8
  -8   3   2 2984.83 635.069   8
  -7  -1   1-9.96794 616.525   8
  -3  -5  -4 4308.14 556.220   8
  -9   0  -1 3260.63 896.737   8
  -3   3   2 315.263 271.167   8
  -8   0   1-269.728 682.292   8
   0  -4  -3 458.922 346.069   8
  -7  -2   0 12532.7 773.120   8
  -8  -1   0 44761.9 1060.75   8
  -8   2   2 12408.0 708.223   8
  -1  -4  -2 7611.54 462.809   8
  -9   4   1 849.464 724.838   8
  -8  -2  -2 865.962 850.123   8
  -7  -3  -2 1697.79 804.516   8
  -6  -4  -4 47.8497 867.187   8
  -9   3   1 6317.20 798.806   8
  -3   0   2 857.747 409.995   8
  -7   0   2 1972.67 634.010   8
  -6  -4  -3 5569.63 792.981   8
  -4  -5  -4 181.935 590.481   8
  -1  -5  -4 388.162 433.501   8
  -9   0   0 4315.32 921.875   8
  -3  -5  -3 17109.2 657.685   8
  -8   1   2 19.4908 601.478   8
  -8  -2  -1 62477.0 1277.35   8
  -5  -4  -1 2570.88 625.922   8
  -7  -3  -1 984.701 701.931   8
  -2  -5  -3 21055.9 612.381   8
  -6  -4  -2-51.5878 662.718   8
  -6   2   3 3062.06 562.016   8
  -4  -5  -3-34.2982 559.082   8
  -8   4   2 4562.28 611.535   8
  -8  -1   1 30106.7 930.123   8
  -6   3   3 50213.5 718.227   8
  -7  -2   1 1920.96 643.595   8
  -6   1   3 2291.95 553.804   8
  -5   2   3 644.280 468.339   8
  -7   2   3 4614.71 570.229   8
  -7   3   3 7149.83 550.325   8
  -7  -1   2 8967.73 686.032   8
  -8   0   2 6981.79 681.374   8
  -8  -2   0 12317.9 868.298   8
  -5   1   3 6999.38 537.006   8
  -5  -5  -4 855.400 752.602   8
  -6  -4  -1 6615.11 700.491   8
  -9   0   1 283.219 775.233   8
  -7  -3   0 16916.3 860.928   8
  -7   1   3 8530.10 621.603   8
  -3  -5  -2 20882.3 697.408   8
  -9  -1   0 8852.72 868.726   8
  -5  -5  -3 6586.45 703.763   8
  -4  -5  -2 2494.70 587.428   8
  -7  -4  -3 3287.22 826.092   8
  -6   0   3 3182.01 610.488   8
  -7   4   3 39.3282 500.346   8
  -9   1   2 2004.49 704.495   8
  -5   0   3 3368.21 593.319   8
  -9   3   2 1454.63 670.784   8
  -8   3   3 123.343 563.684   8
  -8   2   3 178.076 557.932   8
  -7  -4  -2 3320.05 793.512   8
  -1  -5  -3 12172.6 495.661   8
 -10   2   1 940.231 763.611   8
  -8  -3  -1 9813.59 889.951   8
  -5  -5  -2 3620.37 653.244   8
  -7   0   3 123.248 588.539   8
  -2  -5  -2 26264.0 694.962   8
  -8  -2   1 11453.6 828.171   8
  -8  -1   2 2641.83 678.848   8
  -8   1   3 1525.23 589.369   8
  -9  -1   1 10715.7 894.613   8
  -1   0   1 24292.1 224.354   8
  -4   1   3 2799.53 423.048   8
  -9   0   2 11414.7 836.722   8
  -6  -5  -3 5240.68 776.735   8
  -8  -3   0 9197.99 886.533   8
  -8   0   3 5777.02 661.008   8
  -4   0   3 297.193 450.915   8
  -6  -5  -2 437.840 734.035   8
  -9   2   3 367.429 639.054   8
  -1  -4  -1 7696.82 461.656   8
  -7  -4   0 7933.50 801.741   8
  -9   1   3 7016.62 696.561   8
  -8  -2   2 660.679 669.540   8
  -9  -1   2 1720.59 792.205   8
  -5   4   3 782.446 387.412   8
  -9  -2   1 10147.9 839.167   8
  -6  -5  -1 6680.73 736.275   8
  -8  -3   1 17022.9 924.267   8
  -8  -1   3 2064.01 655.732   8
  -3  -6  -3 3703.83 542.522   8
  -4  -6  -3 4081.22 600.685   8
 -10   1   2 5453.02 832.891   8
  -9   0   3 510.817 659.423   8
  -2   0   2 2021.09 342.291   8
  -7   1   4 1543.56 533.620   8
  -7   2   4 3881.32 540.629   8
  -9   3   3 1053.71 619.167   8
  -1  -5  -2 115.907 427.760   8
  -6   1   4 2178.69 555.072   8
   0  -4  -2 25719.6 420.732   8
  -8   2   4 306.191 533.039   8
  -5  -6  -3-10.2411 766.139   8
  -2   1   2 2474.15 270.957   8
  -7   0   4 3606.73 606.292   8
  -6   2   4 28499.6 651.349   8
  -8   1   4 4272.92 581.856   8
  -8  -4   0 58.8820 740.394   8
  -4  -6  -2 6392.41 636.456   8
  -6   0   4 6540.84 609.539   8
  -9  -2   2 12062.6 879.810   8
  -7  -5  -1 11198.5 859.039   8
  -7   3   4 963.253 484.230   8
  -4   3   3 86.3398 334.016   8
  -8   3   4 223.895 506.084   8
  -3  -6  -2 10058.5 617.641   8
  -9  -1   3 192.341 738.431   8
   0  -3  -1-258.274 286.033   8
  -5  -6  -2 2520.92 632.214   8
  -8   0   4 3198.17 632.188   8
  -9   2   4 279.097 567.779   8
  -7  -5   0-204.750 761.994   8
  -9   1   4 767.927 623.829   8
  -8  -4   1 2723.09 773.570   8
  -5   1   4 11933.7 558.760   8
 -10   0   3 111.229 691.034   8
  -5   0   4 4298.19 571.402   8
  -6   3   4 381.675 463.917   8
 -10   1   3 5152.84 825.009   8
  -8  -1   4 2739.99 659.433   8
  -6  -6  -2 261.783 719.457   8
  -3   0   3 1099.54 416.287   8
  -9   0   4 5663.84 693.854   8
  -9  -2   3 3753.35 804.894   8
  -2  -6  -2 2840.05 493.104   8
  -9  -3   2 4647.12 784.281   8
  -5   2   4 516.901 461.472   8
  -6  -6  -1 288.219 708.687   8
  -3   1   3 36016.6 466.247   8
 -10   2   4 160.222 767.582   8
  -9  -1   4 3019.87 717.820   8
 -10   0   4 596.892 683.974   8
  -8   1   5 1728.66 550.896   8
  -7   1   5 581.899 518.085   8
  -7   0   5-44.4933 547.365   8
  -8   0   5 5475.33 647.550   8
  -8   2   5-110.037 526.474   8
  -4   0   4 4899.28 495.286   8
 -10   1   4 914.811 788.461   8
  -9   1   5 2445.64 625.341   8
 -10  -1   4-419.556 682.307   8
  -7   2   5 1104.10 481.181   8
  -4  -1   4 423.645 487.226   8
  -9   2   5 3742.30 585.041   8
   0  -1   0 9858.41 137.231   8
  -6   0   5 3741.91 571.556   8
  -6   1   5 16376.2 609.858   8
  -5   3   4 301.497 421.764   8
  -4   1   4 5430.85 433.786   8
  -6   4  -3 8546.48 775.501   8
  -6   3  -4 13726.3 864.396   8
  -1  -3  -6 39758.0 752.778   8
  -1  -3  -7 8645.10 594.761   8
  -5   4   0 25396.7 689.935   8
  -4  -1  -5 4956.73 708.585   8
  -6   2  -4 17469.6 905.568   8
  -6   3  -2 9825.64 748.678   8
  -6   5  -1 8201.24 669.570   8
  -7   6  -3 7386.39 864.085   8
  -2   2   1 4333.73 275.904   8
  -6   2  -2 8677.95 771.765   8
  -6   3  -1 6165.60 697.193   8
  -6   1  -6 11026.5 980.053   8
  -2  -3  -7 5558.93 636.984   8
   0  -4  -6 12312.4 515.861   8
  -5  -1  -4 18304.1 849.689   8
  -7   2  -5 7574.61 996.044   8
  -7   2  -4 13029.5 996.500   8
  -7   3  -2 19064.8 904.963   8
  -6   0  -7 15680.0 1051.27   8
  -5   4   1 20915.5 618.376   8
  -8   4  -4 6047.84 991.387   8
  -7   2  -2 16431.7 901.675   8
  -7   3  -1 9605.03 776.752   8
  -7   1  -3 6798.73 848.003   8
  -1  -4  -6 16979.0 621.135   8
  -6  -1  -6 9096.49 1022.23   8
  -7   4   0 11409.5 719.085   8
   1  -3  -3 4134.32 229.353   8
  -7   0  -4 26983.4 1105.00   8
  -2  -4  -6 13281.0 669.835   8
  -8   4  -1 5931.85 793.652   8
  -7  -1  -4 29046.4 1167.69   8
  -8   1  -2 8263.69 928.237   8
  -7   3   1 8374.32 663.572   8
  -8   5   0 5893.33 732.410   8
  -4   3   2 29035.9 510.790   8
  -4  -4  -6 7967.48 774.861   8
  -8   0  -2 20469.0 1069.52   8
  -6   4   2 14035.6 576.983   8
  -7  -2  -3 9426.89 963.436   8
  -4   4   2 42020.2 487.906   8
  -2  -5  -5 5698.85 579.076   8
  -8  -1  -3 18330.4 1055.92   8
  -8  -1  -2 23625.0 1137.53   8
  -9   3   0 2439.09 838.665   8
  -7  -3  -3 13676.0 966.638   8
  -9   2   1-51.4678 782.549   8
 -10   3   1 1631.98 810.931   8
  -6   4   3 26498.4 585.314   8
  -9   2   2 11083.8 791.353   8
  -1   1   1 3896.89 120.992   8
  -4   2   3 3586.86 406.356   8
 -10   3   2 16772.5 977.244   8
 -10   2   2 826.555 812.453   8
 -10   2   3 9796.96 885.140   8
   8  -3   2 3647.20 897.912   9
   7  -4   3 1376.90 799.104   9
   9  -1   0-203.136 892.461   9
   9  -6   2-564.208 875.039   9
  10  -1  -1 349.462 890.326   9
   9  -5   2 5592.17 996.774   9
   8   0   0 589.330 745.027   9
   5  -6   4 4751.21 634.928   9
   9   0  -1 1521.48 790.066   9
   7  -3   3 265.394 832.838   9
   9  -2   1 2275.99 979.951   9
   9   1  -2 3051.43 766.510   9
   5   0   2 619.534 643.318   9
   7   0   1 14215.8 842.917   9
   8  -1   1 7151.72 821.766   9
   8  -2   2 545.478 896.361   9
   1  -1   2 53357.0 476.607   9
   9  -4   2 3925.01 1014.32   9
   8  -5   3 4424.27 949.885   9
   8  -7   3 6098.41 1001.36   9
   4  -1   3 5747.23 646.585   9
   3  -1   3 1002.28 517.525   9
   3  -6   4 991.691 443.399   9
   6  -2   3-160.427 682.972   9
   8  -4   3 1025.45 922.342   9
   1  -3   3 1576.50 338.040   9
   7  -1   2 6878.56 820.115   9
  10   1  -3-234.787 779.458   9
   4  -4   4 14857.4 651.529   9
   4  -5   4 923.430 511.863   9
   9   2  -3 3191.61 717.218   9
   9  -3   2 2924.62 1015.00   9
   5  -5   4 6944.61 633.178   9
   5  -1   3-100.024 624.642   9
   6   0   2 6897.06 753.468   9
   5  -4   4 409.201 612.783   9
   9  -1   1 925.866 954.023   9
   4  -3   4 102506. 1099.28   9
   7  -5   4 2873.84 840.910   9
   3  -4   4 6604.88 523.499   9
   8  -3   3 4588.73 999.854   9
  10   0  -1-648.120 898.688   9
   4  -6   4 6641.57 528.145   9
   5  -3   4 656.066 624.211   9
   3  -5   4 5369.61 475.796   9
   8   1   0 57615.6 1216.30   9
   9   0   0 5475.72 933.489   9
   2  -1   3 34976.1 593.982   9
   3  -3   4 4687.30 554.839   9
   8   0   1 9356.38 878.420   9
   9   1  -1 15449.1 956.776   9
   6  -4   4 3537.85 716.638   9
   7  -2   3 48.0046 775.297   9
   3   1   2 10212.8 570.903   9
   6  -1   3 824.516 707.337   9
   4  -2   4 10387.2 690.909   9
   4   0   3 6216.94 670.431   9
   7   0   2 416.802 759.307   9
   8  -1   2 11254.7 959.711   9
   6  -3   4 17714.2 851.248   9
   8  -2   3 6675.66 1026.32   9
  10   1  -2 3301.96 835.830   9
   9  -4   3 394.160 933.185   9
   3   0   3 14627.9 601.896   9
   9   2  -2 14168.5 949.135   9
   5  -2   4 8796.26 723.456   9
   3  -2   4 11597.0 629.798   9
   5   0   3 10752.6 763.324   9
   8  -6   4 2966.54 970.007   9
   8  -5   4 3722.59 1005.32   9
   5  -6   5 2720.18 666.717   9
   7  -1   3 8991.16 911.154   9
   8  -4   4 6859.50 1062.95   9
   9  -3   3 2985.86 987.050   9
   2   1   2 7871.60 478.557   9
   6  -2   4 26294.1 935.656   9
   9  -1   2 881.447 1014.92   9
   6  -4   5-406.256 792.674   9
   2  -3   4 32.3262 443.956   9
   2  -4   4 25324.4 537.095   9
   4  -1   4 235.180 606.839   9
   6   0   3 158.473 738.264   9
   1  -2   3 720.884 348.741   9
   9   1   0 14414.8 1014.87   9
   9   0   1 4041.71 965.291   9
   8   1   1 1914.74 845.312   9
   5  -1   4 6494.13 718.775   9
   2   0   3 1577.69 424.566   9
   8  -3   4 524.753 1051.08   9
   3  -1   4 16240.4 694.843   9
   8   0   2 28578.6 1103.60   9
   2  -2   4 6144.54 501.429   9
   7  -5   5 2173.13 930.682   9
   5  -4   5 2024.39 643.229   9
   9  -2   3 2287.65 1005.22   9
   9   2  -1 14210.8 1007.07   9
   5  -5   5 45.4376 608.681   9
   4  -4   5 13636.0 659.594   9
   7  -6   5 852.355 914.205   9
   4   1   3 2110.54 653.861   9
   7  -4   5 5480.72 976.620   9
   7  -2   4 19637.5 1035.79   9
   6  -1   4 964.846 777.796   9
   4  -5   5 1786.95 541.691   9
   4  -3   5 161.199 640.502   9
   5  -3   5 214.808 671.666   9
   8  -1   3 12422.7 1010.47   9
   8  -2   4 2849.70 1042.58   9
   3   1   3 594.193 576.054   9
   7  -3   5-274.328 946.122   9
   4   0   4 181.028 649.262   9
   1  -1   3 46803.9 591.872   9
   3  -4   5 11541.6 592.333   9
   6  -3   5 3239.79 793.337   9
   5   0   4 331.968 719.412   9
   4  -2   5 698.247 635.376   9
   3  -3   5 12242.0 646.639   9
   2  -1   4 916.866 490.077   9
   4  -6   5 172.292 525.554   9
   5  -2   5 1338.14 714.001   9
   8  -5   5 6863.60 1027.68   9
   3   0   4 2274.56 622.417   9
   7  -1   4 3231.71 920.609   9
   9   1   1 5465.06 960.401   9
   8  -4   5 4975.84 1014.22   9
   3  -5   5 1434.42 491.308   9
   9   0   2 14243.4 1040.16   9
   8   1   2 39718.8 1197.17   9
   3  -2   5 1281.17 597.221   9
   6   0   4 36.2442 796.774   9
   3   4  -3 1419.69 314.626   9
   6  -2   5-159.961 775.122   9
   8  -1   4 863.431 1063.76   9
   8   0   3 116.031 965.539   9
   6  -4   6 585.819 842.536   9
   2   1   3 11764.1 558.492   9
   4  -1   5 359.254 631.316   9
   5  -1   5 1261.28 737.483   9
   7   1   3-18.9452 873.701   9
   1  -4   4 121.915 352.937   9
   2  -5   5-162.409 447.813   9
   3  -1   5 142.028 620.543   9
   4   1   4 3838.99 672.936   9
   2   0   4 5738.75 571.143   9
   7  -2   5 13972.7 1020.06   9
   7   0   4 51211.6 1220.26   9
   7  -5   6 3290.69 1035.97   9
   6  -1   5 1846.63 838.933   9
   5   1   4 31352.8 962.009   9
   7  -4   6 881.706 1035.45   9
   8  -2   5 18.0589 983.600   9
   2  -3   5 968.448 508.080   9
   5  -4   6 3215.22 707.058   9
  10   0  -2 10066.6 990.876   9
  10  -2   0 9606.69 995.339   9
   8  -6   3 3122.53 945.990   9
   6  -5   4 27520.4 968.154   9
   6  -6   4 16953.8 846.654   9
   7  -6   4 882.257 805.235   9
   7  -4   4 6343.34 900.196   9
   9  -2   2 8689.35 1074.36   9
   2  -5   4 34339.4 575.833   9
   7  -3   4 7944.80 983.695   9
   1  -5   3 38127.3 359.070   9
   6  -5   5 5260.03 803.499   9
   6  -6   5 91.4572 754.606   9
   5  -5   6 21696.4 927.729   9
   6  -5   6 7329.93 929.466   9
   8  -3   5 9449.34 1116.15   9
   9  -2 -10 6864.39 902.908  10
   9  -2  -9 2644.90 865.433  10
   9   1  -5 5843.43 798.222  10
   9  -2 -11 905.125 797.335  10
   5  -3  -4 114.884 561.365  10
   5   2   0 17046.5 539.366  10
  10   0  -8 910.538 868.644  10
   7  -3  -6 554.336 620.807  10
   7   1  -2 8368.41 582.688  10
   6   1  -1 3250.64 466.073  10
   6  -2  -3 3024.48 603.708  10
   8   2  -3 37549.5 891.337  10
   8  -3  -9 5471.16 733.727  10
  10   1  -7 1672.01 857.399  10
   6  -1  -2 112105. 1175.40  10
   7  -1  -3 7901.02 661.984  10
   9  -2  -8 10826.5 940.465  10
   7  -2  -4 3721.52 652.197  10
   8  -3  -8 3103.40 730.100  10
   9  -1  -6 1401.97 776.192  10
   4   0   0 12305.8 429.132  10
  10  -1  -9 8373.88 912.513  10
   9   0  -5 594.209 735.688  10
   8  -3 -11 3434.18 753.045  10
   8   1  -3 2714.45 613.307  10
   5  -2  -2 3030.66 525.356  10
   8  -1  -4 4455.28 693.144  10
   8  -2  -5 344.479 659.196  10
   9  -2  -7 82.2599 762.850  10
   8  -3  -7 1443.87 686.039  10
  10   0  -7 2626.38 906.092  10
   5  -1  -1 6672.23 550.983  10
   6  -3  -4 760.526 587.502  10
   4  -3  -3 208.715 450.065  10
   5   1   0 298.281 403.855  10
  10  -1  -8 3314.71 1001.62  10
  10  -2  -9 1178.22 889.647  10
   2  -3  -4 29883.6 461.024  10
   7  -3  -5 1863.09 613.822  10
   5  -4  -7 4635.27 503.292  10
   5  -4  -8 12111.2 565.975  10
   7   0  -2 2533.91 548.338  10
   6  -4  -8 415.339 528.718  10
  10   2  -6 14978.2 911.992  10
   3  -3  -3 22633.2 539.014  10
   6  -4  -7 293.196 533.867  10
   9   2  -4 4884.81 721.261  10
   6  -4  -9 6658.97 589.369  10
  10   1  -6 1146.16 819.400  10
   5  -4  -6 25466.8 660.645  10
   8   0  -3 5071.82 648.574  10
   5  -3  -3 1425.74 545.522  10
   8  -3  -6 11942.8 780.075  10
   4  -4  -7 28238.6 594.248  10
   9   1  -4 2810.74 687.127  10
   9  -3 -10 67.5459 789.593  10
   9  -1  -5 2985.03 746.581  10
   7  -4  -8 2771.56 593.610  10
   7  -4  -9 4746.61 610.575  10
   9  -2  -6 149.081 813.889  10
   9  -3  -7 3593.91 864.296  10
   6  -4  -6 23601.5 723.423  10
  10  -1  -7 585.506 896.691  10
   9  -3 -11 565.631 810.823  10
   7  -2  -3 5502.59 624.049  10
   9  -3  -8 2264.80 807.566  10
  10   0  -6 15848.2 999.799  10
   7  -4  -7 3607.06 608.582  10
   7  -4 -10-340.288 580.788  10
   3  -1   0 957.541 346.400  10
   5  -4  -5 173.412 512.467  10
   8  -2  -4 322.276 638.329  10
   1  -2  -2 86785.1 509.426  10
   6  -2  -2 26387.0 760.217  10
   9   0  -4 4986.12 732.704  10
   7  -3  -4 1208.27 601.715  10
   2  -1   0 122759. 661.924  10
   4  -2  -1 1132.49 401.986  10
   7  -1  -2 9022.38 639.807  10
   4   2   1 4419.98 377.731  10
   4  -4  -5 8231.97 523.191  10
   5   0   0 28783.1 623.167  10
   8  -1  -3 978.044 641.528  10
   6  -3  -3 43697.9 879.951  10
   8  -4  -9 1340.39 733.055  10
   6  -4  -5 1894.10 562.536  10
   7  -4  -6 16648.6 748.351  10
  10  -3  -9-113.659 852.730  10
   8  -3  -5 5844.12 729.500  10
   8  -4  -8 46220.0 1046.54  10
   7   2  -1 1112.75 466.971  10
   8  -4 -10 844.273 736.142  10
  10  -1  -6 1738.62 982.701  10
   6  -1  -1 1188.17 542.999  10
   9  -2  -5 4359.18 827.853  10
   4  -1   0 131898. 939.159  10
  10   1  -5 489.390 796.671  10
   2  -2  -1 3668.89 336.936  10
   9  -4 -10 6780.63 900.576  10
   2  -3  -3 15465.3 389.601  10
   7   1  -1-19.8375 445.287  10
   8  -4  -7 1024.27 721.321  10
   4  -3  -2 26936.5 596.740  10
   8   1  -2 2277.05 542.318  10
   9  -1  -4 1361.01 722.734  10
   5  -4  -4 4410.16 568.939  10
   5  -2  -1 127721. 1124.23  10
   6   2   0 1021.03 418.024  10
  10  -3  -8 2594.34 939.462  10
  10  -1  -5-665.582 899.621  10
  10   0  -5 4244.21 941.513  10
   7  -4  -5 528.314 604.393  10
   4  -4  -4 4008.33 501.358  10
   3  -4  -6 95981.3 790.829  10
   5  -3  -2 24536.8 664.166  10
   3  -3  -2 215.858 381.353  10
   4   1   1 12807.9 426.214  10
   6  -4  -4 73.6476 559.189  10
   8   0  -2 5118.69 627.007  10
  10  -3  -7-224.420 974.375  10
   6   1   0 59902.4 785.859  10
   7   0  -1 212.396 494.069  10
   7  -3  -3 8516.01 656.657  10
   8  -2  -3 103.367 629.336  10
   3  -4  -5 15621.3 487.135  10
   8  -3  -4 21.2251 652.384  10
   7  -2  -2 11413.3 672.381  10
   9   0  -3-30.9903 632.633  10
   5  -1   0 24710.1 623.301  10
   3   0   1 3181.94 278.038  10
   9  -2  -4-126.006 737.419  10
  10  -4  -9 1411.19 844.356  10
   6  -3  -2 1637.75 560.693  10
  10  -3  -6 2224.64 956.390  10
   8  -5  -9 1485.83 726.122  10
   7  -4  -4 10205.1 677.654  10
   6  -2  -1 6207.83 590.072  10
   8  -1  -2-93.4698 583.459  10
   6  -5  -7 8769.37 591.202  10
   6   0   0 19146.5 581.745  10
   5  -4  -3 1211.38 560.762  10
   7  -5  -8 1955.07 632.121  10
  10   1  -4 116.912 826.215  10
   3  -4  -4 13858.0 467.239  10
   7  -5  -7 1023.16 644.309  10
   7  -5  -9 879.140 627.507  10
   4  -4  -3 3018.09 485.488  10
   7  -1  -1 1151.15 537.213  10
  10  -1  -4 855.605 871.950  10
   9  -3  -4 2227.40 805.538  10
   6  -5  -6 437.679 520.473  10
   6  -4  -3 24067.8 742.885  10
  10   0  -4 1311.66 846.756  10
  10  -4  -8 439.895 889.242  10
   5  -5  -7 582.292 465.703  10
   4   0   1 627.524 333.021  10
   9  -2  -3 129.083 746.347  10
   7  -5  -6 433.204 604.654  10
   5  -5  -6 5476.96 510.343  10
   8  -3  -3 418.931 680.293  10
  10  -4  -7-78.1442 903.764  10
   8  -5  -6 4643.95 741.821  10
   9  -5 -10 1259.80 811.832  10
   4  -3  -1 6233.44 451.723  10
   2  -3  -2 2118.31 340.888  10
  10  -3  -5 203.439 932.430  10
   4  -2   0-373.403 403.529  10
   6  -5  -5 1388.40 543.017  10
   7  -3  -2 2003.83 590.990  10
   5   1   1 442.670 367.317  10
   3  -2   0 57354.5 600.044  10
   5  -3  -1 19858.1 655.694  10
  10  -2  -4 102.855 888.525  10
   8  -2  -2 13534.5 735.330  10
   5  -5  -5 22217.2 659.524  10
   6  -1   0 5168.50 526.286  10
   7  -4  -3-319.842 589.189  10
   7  -5  -5 4545.05 616.202  10
  10  -4  -6 610.808 929.319  10
   3  -3  -1 6410.71 430.363  10
   3  -4  -3 11266.7 450.706  10
   9  -5  -9 574.682 809.941  10
   7  -2  -1 520.509 563.559  10
   5  -2   0 1121.03 523.349  10
   5  -4  -2 224.267 553.242  10
   8   0  -1-43.5673 599.045  10
   8  -4  -3 2616.82 731.289  10
   9  -3  -3 1306.75 776.267  10
   9  -5  -6 1933.33 807.606  10
   9  -4  -4 317.174 794.941  10
   6  -5  -4 3485.45 589.325  10
   6  -3  -1 3474.06 584.055  10
   7   1   0 46.7369 434.337  10
   4  -5  -6 507.458 439.830  10
   5   0   1 4537.72 438.061  10
   4  -4  -2 39044.2 695.709  10
  10  -5  -8 5171.23 885.192  10
   5  -5  -4 4529.47 571.711  10
   6  -4  -2 12657.7 657.847  10
  10  -1  -3 4576.09 917.206  10
   4  -5  -5 69106.0 838.360  10
   3  -1   1 23126.0 446.736  10
   7   0   0 9008.46 552.268  10
   1  -3  -5 4240.74 217.532  10
  10  -4  -5 357.574 936.597  10
   4  -1   1 213.095 391.319  10
   9  -1  -2 2320.37 727.385  10
   8  -1  -1 772.135 623.456  10
  10   0  -3 5.03732 843.602  10
   8  -3  -2 2194.04 702.541  10
   9  -5  -5 167.121 783.982  10
   7  -6  -7 2932.60 692.442  10
   6  -2   0 8278.88 586.184  10
  10  -5  -7 608.869 876.566  10
   1  -2  -1 30914.6 362.657  10
   7  -5  -3 2672.10 654.399  10
   7  -4  -2 1048.15 581.875  10
   1  -3  -4 136.705 198.080  10
   4  -5  -4 6728.82 542.944  10
   7  -1   0 14850.4 617.673  10
   6  -5  -3 6031.55 596.341  10
  10  -5  -6 87.9698 907.945  10
   5  -5  -3 3228.46 553.313  10
   5  -1   1 12590.9 535.619  10
   9  -4  -3-341.804 758.387  10
   9  -6  -9 637.565 1153.68  10
   8  -6  -7 5612.84 787.334  10
   2  -4  -5 7191.53 357.171  10
   8  -4  -2 4692.38 716.078  10
   6   1   1 16333.2 484.888  10
  10  -2  -8 11135.7 1082.20  10
   9  -3  -9 8451.94 937.492  10
  10  -2  -7 459.169 953.825  10
   9  -3  -6 8091.58 911.488  10
  10  -2  -6 8362.51 1035.58  10
   9  -3  -5 1.72754 818.371  10
   8  -4  -6 5616.74 782.794  10
   9  -4  -8 12659.1 948.310  10
   9   1  -3 187.938 673.672  10
   9  -4  -9 1046.06 853.753  10
   8  -4  -5 39024.0 1065.26  10
   9  -4  -7 993.346 809.880  10
  10  -2  -5 5783.09 983.928  10
   9  -4  -6 14054.2 949.851  10
   8  -5  -8 10506.9 817.482  10
   6  -5  -8 7221.45 623.102  10
   9  -1  -3 6506.15 793.488  10
   8  -4  -4 1747.66 719.766  10
   8  -5  -7 2037.18 721.074  10
   9  -4  -5 2444.78 833.460  10
   9  -5  -8 9011.73 894.207  10
   8   1  -1 30078.1 811.528  10
   8  -5  -5 5159.38 764.218  10
   9  -5  -7 542.787 796.539  10
   9   0  -2 9644.06 772.661  10
  10  -3  -4 7733.74 984.515  10
   7  -5  -4 8302.72 733.155  10
   8  -5  -4 2010.95 714.343  10
   9  -2  -2 10358.6 831.266  10
  10  -2  -3 9888.18 986.289  10
   7  -3  -1 7557.65 688.587  10
   7  -6  -6 11362.3 782.694  10
   7  -6  -8 9088.70 817.662  10
   8  -2  -1 4908.24 692.792  10
   8  -6  -6 551.864 711.121  10
   7  -6  -5 3988.20 663.164  10
   8  -6  -8 6058.35 820.646  10
   6  -6  -7 6406.43 715.626  10
   6  -6  -6 925.829 608.161  10
   9  -6  -8 6848.20 1037.34  10
   5   2  -6 13839.2 702.274  11
   4   2  -6 6776.98 670.546  11
   5   3  -7 4182.37 657.457  11
   6   5  -8 574.816 743.043  11
   7   4  -7 457.727 733.397  11
   4   3  -7 99.4705 653.953  11
   2   4  -7 1140.97 611.168  11
   3   5  -8 844.112 662.287  11
   2   6  -8 102.583 664.521  11
   1   5  -7 9477.60 621.332  11
   7   6  -8 1322.52 870.471  11
   6   3  -7 6288.73 703.636  11
   4   8  -9 1394.94 826.894  11
   5   8  -9 1126.21 810.613  11
   4   9  -9-246.200 792.196  11
   5   7  -9 3220.15 877.182  11
   3   2  -6 22010.0 737.653  11
   4   7  -9 3059.40 808.444  11
   5   4  -8 6267.99 680.237  11
   3   8  -9 90.6559 758.362  11
   3   9  -9 671.235 842.119  11
   3   3  -7 18135.9 756.533  11
   4   4  -8 13017.3 772.257  11
   6   4  -8 79.9623 663.034  11
   6   7  -9 1398.89 806.627  11
   5   6  -9 20259.4 944.388  11
   1   7  -8 297.258 623.254  11
   4   6  -9-85.1574 715.725  11
   3   7  -9 668.515 690.507  11
   7   3  -7 1510.59 683.180  11
   7   2  -6 13257.2 719.128  11
   6   6  -9 3510.86 875.401  11
   8   4  -7-114.661 822.611  11
   9   4  -5 6039.85 995.616  11
   0   6  -7 27809.1 668.567  11
   2   5  -8 757.367 604.498  11
   0   3  -5 6699.25 460.786  11
   7   4  -8 27.8617 700.698  11
   3   4  -8 30701.7 848.673  11
   1   2  -5 54122.1 676.248  11
   5   5  -9 9404.32 819.305  11
   5   2  -7 5027.65 677.659  11
   3   6  -9 1372.28 701.348  11
   2   8  -9 1193.83 704.364  11
   6   5  -9 1137.20 799.181  11
   7   6  -9 488.973 819.466  11
   6   2  -7 7119.52 659.774  11
   4   5  -9 2699.70 743.671  11
   8   5  -8 840.042 816.493  11
   0   2  -4-32.7463 405.027  11
   5   3  -8 12730.4 727.494  11
   0   4  -6 1301.40 512.863  11
   1   6  -8 7243.40 625.349  11
   5   1  -6 1032.95 625.411  11
   6   3  -8 7735.36 747.203  11
   4   2  -7 61274.0 913.017  11
   2   2  -6 243886. 1330.64  11
   2   7  -9 5207.51 719.195  11
   6   1  -6 9637.47 662.080  11
   8   3  -7 632.000 728.035  11
   1   4  -7-78.7539 547.410  11
   2   3  -7 3380.01 641.662  11
   4   3  -8 2695.82 648.734  11
   7   5  -9 615.474 854.719  11
   4   1  -6 2241.71 604.427  11
   8   2  -6 4666.07 693.852  11
   5   7 -10 7450.09 949.928  11
   4   8 -10 2905.90 858.226  11
   8   4  -8 795.483 820.344  11
   7   3  -8 5480.07 743.738  11
   5   4  -9 3443.67 729.357  11
   6   4  -9 2508.46 737.763  11
   6   7 -10 3638.84 813.587  11
   3   5  -9 2669.18 701.033  11
  -1   3  -4 2379.51 324.764  11
  -1   4  -5 55055.2 544.020  11
   4   7 -10 3344.05 845.057  11
   2   1  -5 43883.8 660.322  11
   1   1  -4 50924.6 631.997  11
   9   4  -7 186.769 770.107  11
   9   3  -6 6519.57 907.334  11
   5   6 -10-368.859 840.572  11
   7   1  -6 4468.15 644.251  11
   2   6  -9 2437.23 662.104  11
   6   6 -10 2180.81 861.391  11
   2   4  -8 41931.3 833.242  11
   4   4  -9 4966.91 693.427  11
   3   2  -7 6539.73 677.340  11
   7   4  -9 6128.37 859.569  11
   3   8 -10 3040.79 900.989  11
   0   5  -7 343.518 508.866  11
   8   5  -9 765.257 762.060  11
   3   3  -8 5638.02 699.764  11
   4   6 -10 5834.22 835.955  11
   3   1  -6 7824.42 588.078  11
   1   5  -8 2064.92 583.915  11
   8   3  -8 250.991 756.291  11
   8   2  -7 2191.21 700.452  11
   3   7 -10 2789.27 770.385  11
   6   2  -8 554.404 626.835  11
   6   5 -10 2310.76 828.738  11
   5   2  -8 138.118 613.647  11
   5   5 -10 449.728 752.351  11
   9   3  -7 843.239 861.028  11
   6   3  -9 63.5765 741.869  11
   6   1  -7 831.530 635.894  11
   5   1  -7-248.923 617.088  11
   8   4  -9 214.490 839.312  11
   5   3  -9 2746.16 729.582  11
   7   5 -10 1597.00 827.017  11
   7   2  -8 3.86071 677.723  11
   9   4  -8 4432.17 868.147  11
   3   4  -9 8072.77 730.183  11
   8   1  -6 12968.3 745.653  11
   7   3  -9 1296.44 782.413  11
   4   5 -10 720.717 721.454  11
   7   0  -5-257.790 536.531  11
   9   2  -6 10948.0 839.309  11
   2   5  -9 2938.45 670.405  11
   3   6 -10 327.828 708.657  11
   4   2  -8-142.372 661.088  11
   7   1  -7 1695.89 628.880  11
   4   1  -7 3678.96 670.450  11
   6   4 -10 964.184 818.347  11
   4   3  -9 1583.69 702.340  11
   0   1  -3 9630.43 367.509  11
   5   7 -11 1064.27 813.367  11
   5   4 -10 3322.13 779.193  11
   7   4 -10 82.9841 841.243  11
   6   0  -6 31.3142 583.262  11
   5   0  -6 816.654 616.516  11
   8   2  -8 1199.45 770.824  11
   1   3  -7 1497.45 563.744  11
   3   0  -5 70276.4 709.877  11
   9   3  -8 997.578 852.444  11
   8   3  -9 2212.80 872.153  11
   1   2  -6 12553.6 549.438  11
   6   6 -11 222.276 804.082  11
   8   0  -4 2917.66 558.983  11
   9   2  -7 6509.00 855.244  11
   5   6 -11 24.4733 849.754  11
   2   3  -8 34641.1 795.633  11
  -1   2  -3 572.024 260.412  11
   4   7 -11 957.127 846.626  11
   8   1  -7 1673.65 698.361  11
   3   5 -10 371.855 711.072  11
   7   0  -6 1849.65 585.171  11
   4   4 -10-133.576 730.895  11
   6   2  -9 1787.27 691.159  11
   0   3  -6 9102.14 514.714  11
   8   4 -10 1141.91 821.114  11
   1   4  -8 14904.0 646.235  11
   4   0  -6 4102.25 587.863  11
   6   1  -8 147.954 659.182  11
   3   2  -8 2423.28 674.712  11
   8   0  -5 5495.99 612.337  11
   6   5 -11 1077.39 900.556  11
   7   2  -9 2425.86 768.633  11
   5   2  -9 2169.47 729.155  11
   4   6 -11 899.889 824.430  11
   6   3 -10 4458.26 802.611  11
   7   5 -11 37.5604 759.569  11
   7   1  -8 499.476 660.118  11
   5   1  -8 1481.77 624.301  11
   0   4  -7 28596.1 625.026  11
   5   5 -11 113.353 816.286  11
   3   3  -9 4797.05 685.125  11
   2   4  -9 2358.75 624.874  11
   7   3 -10-129.036 800.110  11
   3   1  -7 18757.3 695.555  11
   9   1  -6 11487.4 787.307  11
   2   6 -10 2965.09 672.845  11
   5   3 -10 6581.95 825.753  11
   0   2  -5 44505.1 587.483  11
   9   3  -9-45.4580 811.981  11
   1   1  -5 198410. 972.406  11
   9   2  -8 2057.59 846.464  11
   8   2  -9-48.7874 782.892  11
   1   0  -3 35351.5 465.387  11
   6   0  -7 2275.78 631.238  11
   8   0  -6-318.037 612.078  11
   8   3 -10 1116.05 891.824  11
   6   4 -11 179.474 838.176  11
   4   2  -9 9431.12 764.848  11
   8   1  -8 262.431 683.041  11
   7  -1  -4 2246.21 509.763  11
   5   0  -7 28.7446 593.517  11
   7   4 -11 653.070 861.539  11
   4   5 -11 138.515 773.062  11
   7   0  -7 319.007 622.113  11
   4   1  -8 181.121 648.998  11
   3   4 -10 3730.04 715.082  11
   6  -1  -5 17415.3 652.770  11
   9   1  -7 419.462 740.420  11
   1   5  -9 9.24420 565.810  11
   5   4 -11 3239.85 841.459  11
   4   3 -10 878.475 723.933  11
   3   6 -11 615.650 749.489  11
   3   0  -6 24721.3 640.535  11
   2   5 -10 10091.5 710.188  11
   6   2 -10 1425.24 730.888  11
   7   2 -10 668.635 750.909  11
   6   1  -9 2020.15 681.768  11
   7  -1  -5-84.1621 531.815  11
   9   2  -9 1075.40 848.305  11
   7   1  -9 841.585 723.112  11
   2   0  -5 179097. 1025.64  11
   5   6 -12 2927.41 824.871  11
   8   0  -7 585.838 654.340  11
   4   0  -7 34102.8 812.490  11
   4  -1  -5 89.8237 493.200  11
  -1   4  -6 22113.8 477.764  11
   7   3 -11 3930.62 868.521  11
   6   5 -12 552.726 806.729  11
   2   2  -8 2304.18 623.774  11
   6   3 -11-252.897 812.666  11
   8   2 -10 895.257 868.629  11
   5   2 -10 3936.79 738.980  11
   9   1  -8 266.193 781.145  11
   5   1  -9 2162.49 690.859  11
   4   4 -11 408.459 740.314  11
   6  -1  -6-243.705 587.904  11
  -1   3  -5 3162.48 364.157  11
   9   3  -5 11076.8 1019.49  11
   1   8   5 56.0321 778.691  12
   4   1  -4 1186.16 422.452  12
  -1   5   2 35135.1 784.162  12
   0   8   5 494.700 752.617  12
  -1   7   5 15116.6 757.285  12
   6   1  -5 334.718 495.246  12
   4   0  -4 6262.06 375.289  12
  -1   3   1 59439.9 713.460  12
  -2   5   4 19667.1 582.811  12
   5   1  -5 1124.26 469.931  12
  -1   2   1 19047.5 362.076  12
   2   1  -3 508.682 328.783  12
  -2   6   4 884.173 537.684  12
  -2   4   3 347.137 382.172  12
   3   1  -4 659.128 331.697  12
   4   2  -5 4444.11 547.627  12
   5   0  -5 11807.3 449.286  12
  -2   5   3 20951.4 600.904  12
  -2   6   3 21006.5 676.496  12
   4   1  -5 31.8779 388.057  12
  -2   3   3 9817.96 346.479  12
   3  -1  -3 20193.5 282.834  12
   6   4   1 6780.90 766.411  13
   7   3   4-100.416 855.528  13
   6   3   5 1370.11 865.003  13
   9   3  -1-270.282 768.463  13
   6   4   2 89.2895 708.200  13
   5   4   3 7790.37 780.802  13
   7   4   0 8312.65 787.927  13
   9   3  -2 3751.08 894.168  13
   3   3   6 1291.86 626.692  13
   7   4  -1 3185.89 725.275  13
   7   4   1-653.269 784.204  13
   5   3   6 3166.00 821.380  13
   6   4   3 6095.15 844.231  13
   4   4   4 6462.15 732.185  13
   8   3  -4 7658.76 651.346  13
   0   1   1 1685.48 218.298  13
   7   4  -2 2327.59 650.449  13
   5   4   4 4168.51 777.208  13
   1   3   3 19562.9 641.534  13
   7   4   2 3699.37 864.224  13
   5   3  -4 9870.99 529.865  13
   4   2   8-302.852 814.058  13
   3   2   8 363.603 699.486  13
   2   3   6 3974.61 617.061  13
   1   3   4-46.2721 583.050  13
   8   4   0-55.2327 777.083  13
   2   1  -3 201.825 241.284  13
   8   4  -1 2589.56 797.630  13
   6   3   6 3544.06 834.744  13
   6   4   4 62.1782 833.202  13
   1   2   7-203.183 523.374  13
   7   4   3 3952.29 823.215  13
   8   4   1 3469.20 810.771  13
   5   2   8 747.686 887.762  13
   4   4   5 1021.50 699.817  13
   4   3   7 1451.84 757.826  13
   8   4  -2 2442.75 740.677  13
   7   4  -3 3257.46 589.501  13
   2   2   8-749.957 573.048  13
   3   3   7 2631.16 692.803  13
   0   2   4 10102.7 502.143  13
   1   3   5 1221.78 589.820  13
   5   4   5 2235.94 805.894  13
   3   4   5 1026.61 650.790  13
   0   2   3 6802.50 507.690  13
   5   3   7 4674.34 880.476  13
   0   2   5 5308.23 488.761  13
   8   4  -3 2383.96 651.820  13
   6   4   5-56.0775 813.219  13
   2   3   7 6687.75 647.700  13
   6   3  -5 4006.84 489.380  13
   6   5   2 1087.48 748.540  13
   4   4   6 7780.99 814.476  13
   2   4   5 460.726 618.008  13
   1   3   6 41230.2 851.221  13
   0   2   2 33296.3 571.756  13
   3   4   6 200.622 638.768  13
   5   4   6 248.212 833.536  13
   7   5   1 16789.3 967.813  13
   7   5  -1 7199.78 788.635  13
   7   4  -4 278.021 488.334  13
   4   3  -4 961.327 436.541  13
   6   5   3 8096.89 897.997  13
   0   2   6 26763.5 629.996  13
   6   4  -4 616.057 454.171  13
   4   3   8-166.065 823.783  13
   1   2   8 22723.6 699.887  13
   5   5   4 679.298 769.496  13
   7   5   2 10209.2 853.074  13
   3   3   8 1307.69 690.455  13
   7   5  -2 6355.33 731.903  13
   2   4   6 14345.5 713.096  13
   1   4   3 1095.57 605.085  13
   6   5   4 4041.88 814.484  13
   8   5  -1 14453.8 882.319  13
   1   4   4 846.797 603.196  13
   4   4   7 13475.5 889.322  13
   1   3   7 8544.11 605.490  13
   4   5   5-140.458 708.694  13
   2   3   8 1124.59 613.141  13
   3   4   7 392.617 672.286  13
   5   5   5 3789.46 889.822  13
   5   3  -5 1812.97 429.681  13
   3   2  -4 3235.24 310.404  13
   8   5  -2 2172.21 785.190  13
   1   4   5 4793.99 613.051  13
   7   5  -3 3626.84 689.646  13
   0   2   7 11692.7 546.233  13
   0   3   4-93.8888 496.308  13
   4   2  -5 2396.36 342.611  13
   2   4   7 123.734 592.197  13
   0   3   3 20217.3 597.501  13
   0   3   5 1277.03 544.111  13
   4   5   6 4363.07 839.586  13
   8   5  -3 342.371 768.429  13
   1   4   6 16487.2 696.743  13
   3   5   6 12042.6 802.678  13
   5   5   6 4739.01 810.412  13
   7   6   0 979.673 760.141  13
   4   4   8 7546.95 803.623  13
   1   3   8 2866.04 556.098  13
   6   6   3-76.3113 742.269  13
   0   3   6 3052.23 549.038  13
   2   2  -3 17137.0 369.422  13
   3   4   8 4888.41 737.768  13
   7   6  -1 2462.48 790.584  13
   0   3   2 6646.98 518.115  13
   5   6   4 3974.49 842.239  13
   7   5  -4-195.708 567.689  13
   2   5   6 3265.41 676.700  13
   7   6  -2 8638.28 833.873  13
   1   4   7 26238.8 773.434  13
   4   5   7 9704.25 881.381  13
   2   4   8 12492.6 729.529  13
   0   2   8 529.816 450.975  13
   1   5   4 847.330 595.667  13
   4   6   5 8046.83 872.386  13
   3   5   7 1430.85 749.464  13
   5   6   5-558.095 758.659  13
  -1   1   7 737.233 365.936  13
   0   3   7 1033.53 495.285  13
   1   5   5 10045.5 683.945  13
   0   4   4 526.351 570.119  13
   2   5   7 7610.59 701.068  13
   0   4   5 619.977 553.282  13
   7   6  -3 205.459 691.191  13
   3   3  -4 7697.04 367.738  13
   0   4   3 500.466 530.721  13
   4   6   6 7391.20 786.030  13
   1   5   6 1200.67 595.563  13
   2   6   5 822.699 654.614  13
   4   3  -5 3806.41 397.888  13
   9   3  -3 8553.55 924.814  13
  -1   0   6 22592.6 368.226  13
  -1   0   4 427096. 685.664  13
  -1   1   5 45777.0 492.887  13
  -1   1   6 10257.3 400.334  13
  -1   1   4 11121.5 355.891  13
  11  -2  -6 1086.72 863.746  14
  11  -3  -6 5637.80 978.577  14
   9  -2  -3 31.5945 707.471  14
  11  -1  -6 1741.80 821.740  14
   7  -7  -4 173.968 653.871  14
   7  -8  -6-251.661 637.806  14
   7  -5  -2 195.661 649.116  14
   9  -3  -3 931.651 779.679  14
   9  -8  -8 1804.83 855.929  14
  10  -2  -4 116.963 794.354  14
   4  -3   0 576.790 422.014  14
  10  -1  -4 61.9570 743.481  14
   9  -4  -3 280.172 779.700  14
   5   0   0 26843.8 649.501  14
  10  -7  -7 6.20976 878.945  14
   8  -2  -2 17998.5 786.573  14
   8  -4  -2 4373.63 748.386  14
   8  -1  -2 143.327 574.559  14
   5  -2   0 1121.19 544.510  14
  10   1  -5 12.1605 649.265  14
   6  -8  -5 3812.48 603.992  14
   6  -4  -1 110.505 556.497  14
   9  -1  -3 6311.36 705.575  14
   8  -6  -3 4660.32 770.161  14
  10  -4  -4 3139.55 881.434  14
   8  -3  -2 2566.34 656.329  14
  11  -5  -6 1214.93 894.298  14
   2  -3   0 33281.4 486.658  14
   4  -5  -1 1981.65 512.826  14
   7  -1  -1 1121.87 547.278  14
   5  -6  -2 3562.44 552.935  14
   7  -2  -1 155.386 559.869  14
   8   0  -2 4700.50 611.773  14
   4  -6  -2 1713.11 473.294  14
   6   2  -1 2008.73 405.533  14
  10  -6  -5 4565.31 962.596  14
   9   0  -3-191.534 617.269  14
  11  -2  -5 333.797 851.889  14
   5  -5  -1-103.533 531.603  14
  11  -3  -5 5692.73 963.338  14
   9  -8  -7 3122.96 860.742  14
   9  -5  -3 1113.69 754.763  14
   5  -3   0 19843.2 673.038  14
   5   1   0 158.683 425.511  14
  10  -7  -6 1084.27 928.958  14
   7  -3  -1 7269.06 636.634  14
   7  -7  -3 428.555 656.380  14
   3  -5  -1 2692.65 412.612  14
   6  -6  -2 25211.5 730.940  14
  10  -5  -4 3037.73 830.053  14
  11  -4  -5 2128.11 851.115  14
   5  -7  -3-114.947 467.426  14
  10   0  -4 883.698 665.664  14
   8   1  -2 2843.31 573.879  14
   9  -8  -6 934.696 820.976  14
   4  -4   0 1502.86 481.648  14
   6  -8  -4 135.108 589.946  14
   6  -5  -1 2200.55 598.664  14
   6  -1   0 4423.40 571.612  14
   9  -3  -2 1327.04 774.697  14
   6  -2   0 6907.89 613.387  14
   7  -4  -1 2716.85 633.284  14
   7  -5  -1 2065.27 701.882  14
   9   1  -3 295.132 589.025  14
   3  -6  -2 1926.43 395.704  14
   3  -4   0 12932.8 472.254  14
  11  -5  -5 2919.17 883.055  14
   9  -7  -4 2950.23 856.369  14
  10  -8  -7-875.126 820.105  14
   8  -3  -1 2613.52 733.045  14
   7   1  -1 328.284 487.170  14
   4  -7  -3 1941.59 436.967  14
   9  -6  -3 97.3658 752.908  14
   5  -4   0 27210.0 741.662  14
   9  -4  -2 2888.81 835.527  14
   6   0   0 17682.6 646.155  14
  10  -7  -5 1577.42 948.983  14
   6  -3   0 10978.9 633.644  14
   3  -1   1 23670.8 477.895  14
  10  -6  -4-1173.29 864.643  14
  10  -4  -3 1225.67 860.939  14
   6  -6  -1 1302.17 643.646  14
   8  -6  -2 4735.46 810.155  14
   3   0   1 4013.09 351.287  14
   8  -4  -1 175.512 708.414  14
  11  -3  -4 3502.00 934.422  14
   4  -1   1 621.979 429.757  14
  11  -2  -4 266.826 841.203  14
   8  -2  -1 4958.90 680.624  14
   3  -2   1 195068. 1024.09  14
   2   0   1 3528.99 291.566  14
   9  -1  -2 2151.14 672.287  14
   9  -5  -2 1496.67 812.411  14
  11  -6  -5 2390.98 845.956  14
   7  -7  -2 839.414 704.800  14
  11  -4  -4 5913.97 898.657  14
   4  -2   1 804.678 447.926  14
  10  -5  -3 235.109 831.101  14
   8  -1  -1 313.073 605.174  14
   5  -6  -1 2766.23 553.303  14
  10  -8  -6 1983.80 855.217  14
   6  -4   0 2212.20 587.154  14
   4   0   1 737.289 401.448  14
   7  -6  -1 553.082 689.490  14
   6  -8  -3 2180.63 600.242  14
   6   1   0 61234.1 861.854  14
   4  -6  -1 3409.11 513.517  14
   5  -7  -2 345.908 497.821  14
   2  -5  -1 93.5466 332.868  14
  11  -5  -4 91.2835 870.646  14
   9  -7  -3 258.612 800.237  14
   9   0  -2 10720.6 723.957  14
   4  -5   0 1313.38 510.963  14
   3   1   1 4468.58 307.992  14
  10  -7  -4-134.561 849.642  14
   5  -5   0 2419.32 579.546  14
   8   0  -1 141.341 563.460  14
   2  -4   0 1287.14 339.781  14
   1  -4  -1 342.322 229.459  14
   7  -1   0 15038.0 692.840  14
   4  -3   1 47566.5 710.439  14
   5  -8  -3 2296.32 543.779  14
   7  -3   0 2352.64 606.643  14
   5  -1   1 12025.0 596.082  14
   5  -2   1 19545.9 658.207  14
  10  -6  -3 10267.7 956.916  14
   3  -3   1 987.964 391.177  14
  10  -8  -5-7.99392 871.918  14
  10   0  -3 724.621 661.301  14
   4  -7  -2 2298.38 469.363  14
   7  -5   0 2582.71 704.845  14
   6  -5   0 1219.42 560.736  14
   5  -3   1 59648.6 852.563  14
   4   1   1 11520.4 457.824  14
   5   0   1 4345.10 529.593  14
  10  -4  -2 1305.91 872.881  14
   9  -4  -1 803.741 806.845  14
  11  -6  -4 3989.98 886.132  14
   1  -3   0 14002.1 319.887  14
   8  -6  -1-72.1521 755.944  14
   7   0   0 9993.87 624.660  14
   3  -5   0 3812.43 461.832  14
   8  -3   0 2545.06 752.814  14
   6  -6   0 2240.73 665.567  14
   3  -6  -1 7177.46 469.067  14
  10  -1  -2 6301.59 821.963  14
  11  -4  -3 1803.38 895.140  14
  11  -2  -3-127.783 836.046  14
   8  -4   0 405.810 744.271  14
  10  -5  -2 259.445 888.051  14
   8   1  -1 30019.5 797.002  14
   4  -4   1 10845.7 580.215  14
   9  -5  -1 1311.56 861.846  14
   6  -8  -2 244.203 622.171  14
   6  -2   1 11419.6 649.097  14
   9  -9  -5 1062.84 929.396  14
   5  -4   1 28295.4 750.835  14
  10  -7  -3 766.263 874.029  14
   6  -1   1 9763.64 610.265  14
   6   2   0 1094.24 416.876  14
   6  -3   1 6735.98 637.951  14
   9  -7  -2 4968.82 872.404  14
  11  -5  -3 1796.03 864.557  14
  10  -8  -4 348.753 861.446  14
   9  -8  -3 1277.08 831.327  14
   8  -9  -4 401.359 809.196  14
   7  -6   0 1633.36 751.460  14
  11  -1  -3 653.781 811.256  14
   5  -6   0 1129.61 546.653  14
   5  -7  -1-128.470 525.872  14
   5  -8  -2 845.032 567.653  14
   8  -2   0-72.8606 633.017  14
   2  -3   1 5593.45 409.057  14
   9  -1  -1-150.283 653.695  14
   8  -5   0 2056.46 789.729  14
   3  -4   1 55928.8 703.008  14
   5   1   1-82.5673 451.324  14
   2  -6  -2 808.687 331.421  14
   7   1   0-136.716 503.347  14
   8  -7  -1 444.134 859.072  14
   8  -8  -2 4457.71 822.388  14
   6  -4   1 3138.02 584.079  14
   8  -1   0 75.1366 618.124  14
   4  -6   0 152.155 505.894  14
   7  -4   1 1871.72 712.613  14
   6   0   1 514.147 512.461  14
  11  -6  -3 1609.73 841.576  14
   9  -9  -4 2131.59 976.899  14
   5  -5   1 70491.5 991.433  14
   4  -7  -1 1404.17 483.403  14
   9   0  -1 449.551 634.705  14
   8  -6   0 3585.06 882.400  14
   7  -2   1 2119.64 620.803  14
   7  -3   1 9491.14 709.998  14
   4  -5   1 1369.38 572.559  14
   3  -7  -2-411.514 386.834  14
   5  -7   0 879.355 649.390  14
  10  -2  -1 1092.29 820.774  14
   7  -5   1 21.3747 740.385  14
   9  -4   0 1355.33 856.872  14
   8  -9  -3 966.741 876.434  14
   4   2   1 4310.52 378.607  14
  10  -8  -3 7707.91 972.861  14
   9  -2   0 898.486 788.701  14
  11  -4  -2 1289.11 883.398  14
   6  -8  -1-176.459 692.285  14
   6  -5   1 9643.76 704.046  14
   8   0   0 928.818 607.601  14
  10  -7  -2-564.737 934.819  14
   4  -2   2 7383.27 557.672  14
   9  -8  -2 713.339 909.573  14
  10  -5  -1 186.740 943.883  14
   7  -1   1 1470.33 585.461  14
   4  -1   2 8544.48 531.585  14
   9  -7  -1 7.56731 1004.56  14
   6  -6   1 3246.59 741.704  14
  11  -5  -2 19.6504 924.969  14
   3  -1   2 320.329 383.138  14
   9  -5   0 21.1132 873.424  14
   2  -5   0 10624.5 419.802  14
   8  -3   1 2618.38 783.620  14
   3  -2   2 26293.1 548.604  14
   5  -2   2 2671.26 585.978  14
   4  -3   2 11461.0 609.155  14
   9  -1   0-2.71053 734.093  14
   6   1   1 16938.3 615.701  14
   9  -9  -3 2547.85 991.127  14
   5  -3   2 9921.24 647.627  14
   3  -6   0 8292.32 529.922  14
   5  -1   2 2226.51 543.560  14
  10  -6  -1 617.333 999.703  14
   3  -5   1 924.636 493.097  14
   7  -6   1 1318.52 810.812  14
   1  -2   1 51064.1 456.410  14
   2  -4   1 6039.48 412.219  14
   4   0   2 8651.10 503.799  14
   8  -7   0 217.549 973.447  14
   3  -3   2 12987.9 485.400  14
   7   0   1 12669.1 681.424  14
   3   0   2 4364.13 395.198  14
   8  -5   1 4436.96 911.872  14
   9  -6   0 1591.81 995.751  14
   5  -6   1 3788.69 628.502  14
   5   2   1 2200.79 417.411  14
   7  -6  -3 7579.92 735.359  14
  11  -5  -7 820.557 852.681  14
   9  -7  -6 28544.2 1084.88  14
   8  -8  -7 6130.59 750.824  14
  10  -6  -6-27.5845 914.966  14
  11   0  -6 15925.3 951.815  14
  10  -3  -4 8213.66 907.314  14
   6  -7  -3 8480.08 660.625  14
   9  -6  -4 1167.24 842.253  14
  11  -6  -7 10865.7 978.206  14
   8  -8  -6 668.457 710.189  14
   9  -7  -5 649.091 804.138  14
   8  -7  -4 651.787 773.249  14
   7  -8  -5 22223.9 840.566  14
   7  -6  -2 3187.53 717.432  14
   8  -5  -2 12746.1 880.206  14
  11  -1  -5 9982.82 923.490  14
   8  -8  -5 56847.4 1187.83  14
  11  -6  -6 336.168 872.573  14
   9  -2  -2 10253.2 843.965  14
  11   0  -5 3678.10 835.600  14
   7  -8  -4 631.155 676.868  14
  10  -2  -3 9787.29 903.636  14
  10  -3  -3 1713.45 850.377  14
   8  -7  -3 8468.75 843.977  14
  10  -1  -3 6079.50 802.578  14
   6  -7  -2 609.421 618.294  14
   9  -8  -5 25058.5 1060.59  14
   8  -8  -4 25011.2 982.030  14
  11  -1  -4 562.252 797.924  14
   8  -5  -1 966.388 755.266  14
   7  -4   0 11531.1 786.890  14
   7  -8  -3 26965.9 924.393  14
   9  -8  -4 1755.19 884.268  14
   9  -6  -2 7266.18 919.303  14
   8  -7  -2 4471.87 833.575  14
   9  -3  -1 7243.71 861.581  14
  10  -3  -2 16695.2 1012.26  14
   9  -2  -1 337.267 752.787  14
   8  -8  -3 7855.71 862.840  14
  10  -2  -2 1414.10 804.959  14
   6  -7  -1 8442.99 697.791  14
  11  -3  -3 11974.2 988.926  14
   7  -7  -1 8525.67 798.042  14
   7  -8  -2 14352.2 871.752  14
  10  -6  -2-163.749 977.220  14
   9  -6  -1 3152.23 923.586  14
   7  -9  -3 6974.07 823.115  14
  10  -3  -1-192.521 848.369  14
  10  -4  -1 7056.53 972.734  14
   6  -7   0-216.980 689.500  14
   9  -3   0 2885.42 824.966  14
  11  -3  -2 1344.71 864.151  14
   7  -8  -1 3647.26 851.525  14
   7  -7   0 2833.44 832.305  14
  11  -2  -2 14399.1 973.287  14
  10  -1  -1 160.850 831.087  14
   5  -8  -1 5038.14 677.305  14
   8  -4   1 6264.08 889.151  14
   8  -8  -1 28501.6 1178.88  14
   7  -9  -2 3443.83 891.968  14
   5  -9   4 892.091 1073.43  15
   5  -8   5 2814.81 1119.21  15
   7  -5   6 2323.71 1127.15  15
   7  -4   6 739.305 1026.08  15
   7  -6   6 2691.01 1215.53  15
   7  -3   6 6027.68 964.175  15
   6  -7   6 1686.60 1143.29  15
   5  -7   6 3437.21 1056.04  15
   5 -10   3-158.293 931.848  15
   7  -7   6-145.892 1159.53  15
   8  -5   6 314.197 1082.52  15
   2  -1   5 128.091 490.410  15
   3  -3   6 597.600 593.211  15
   3  -4   6 4242.31 631.075  15
   6  -9   5 4821.19 1154.57  15
   1  -4   4 288.579 486.550  15
   1  -1   4 28915.9 522.949  15
   7  -2   6 1083.90 851.743  15
   8  -4   6 2225.06 1055.55  15
   4  -9   4 1928.18 884.310  15
   4  -7   6 4321.71 895.371  15
   4  -6   6 1683.06 838.759  15
   3  -2   6 1839.07 568.568  15
   3  -5   6 394.981 619.043  15
   6  -8   6 7917.60 1142.02  15
   3  -7   5 217.905 705.142  15
   5  -9   5 2368.41 956.461  15
   3  -8   4 3879.95 708.051  15
   6  -4   7 142.555 911.077  15
   7  -8   6 4643.31 1117.52  15
   5  -8   6 164.101 967.143  15
   4  -1   6-71.7700 581.919  15
   0  -2   2 32759.4 434.260  15
   5  -6   7 3401.19 952.099  15
   2   1   4 2623.99 420.727  15
   5  -1   6 1776.05 661.001  15
   6  -6   7 5947.49 1033.18  15
   6  -3   7 653.055 836.412  15
   5 -10   4 415.441 869.857  15
   2  -6   5 12392.8 683.577  15
   2  -7   4-172.496 581.645  15
   1  -5   4 671.018 526.170  15
   3  -6   6 6454.89 699.587  15
   7  -5   7 654.174 1003.00  15
   3  -1   6 70.3426 532.255  15
   2  -3   6 8490.91 609.695  15
   7  -4   7-194.132 963.744  15
   2  -8   2 4947.80 527.795  15
   2   0   5 1582.66 475.999  15
   2  -4   6-114.044 577.867  15
   5  -4   7 718.782 818.734  15
   7  -6   7 2859.80 1024.65  15
   4  -8   6 250.628 823.272  15
   1  -6   3 23932.5 603.029  15
   6  -7   7 4109.62 1043.75  15
   4   1   5 5178.57 504.877  15
   1  -3   5 2795.03 491.513  15
   4  -4   7 10575.4 783.351  15
   1   0   4 2522.58 403.242  15
   1   1   3 34515.7 445.168  15
   2  -2   6-8.45656 533.811  15
   4  -5   7 8388.81 810.198  15
   5  -3   7 3262.70 800.420  15
   4  -3   7 4469.18 729.995  15
   6  -9   6 6409.41 994.024  15
   7  -3   7 3097.42 948.551  15
   1  -4   5 46985.2 737.920  15
   2  -5   6 14255.8 671.147  15
   7  -7   7 864.478 922.522  15
   3  -8   5 9918.58 743.067  15
   3   1   5 4437.34 469.822  15
   5  -9   6 1397.91 857.949  15
   4  -6   7 1136.63 793.690  15
   3  -9   4 985.396 636.267  15
   3  -4   7 12406.5 719.728  15
   3  -7   6 279.848 689.282  15
   2  -8   3 4974.94 536.733  15
   4   0   6 1212.12 527.285  15
   3  -3   7 382.114 598.169  15
   3   2   4 11587.6 448.901  15
   6  -8   7 1011.00 951.166  15
   5  -2   7 3.98057 747.244  15
   3  -5   7 23395.1 820.152  15
   5   0   6 1035.21 638.107  15
   1  -1   5 563.306 449.471  15
   2  -1   6 667.987 519.269  15
   2  -7   5 146.542 572.907  15
   0  -3   3 31854.6 543.190  15
   1  -6   4-68.3631 507.677  15
   1  -5   5 10776.0 599.940  15
   3   0   6 310.982 489.086  15
   2  -6   6 77.8157 591.266  15
   7  -2   7 3561.45 931.842  15
   3  -2   7 1901.30 590.074  15
   5  -6   8 166.352 846.673  15
   6  -4   8-352.252 885.295  15
   3  -6   7 513.959 649.179  15
   6  -2   7 5533.80 820.027  15
   6  -6   8 1693.85 942.447  15
   4  -6   8 1027.84 784.593  15
   2  -8   4 4360.53 538.243  15
   3  -9   5 1578.61 662.243  15
   4  -1   7 248.952 628.768  15
   2  -4   7-163.035 562.367  15
   6 -10   6 1691.90 813.837  15
   1  -3   6 9496.64 571.804  15
   6  -3   8 1209.53 864.663  15
   2  -3   7 808.296 549.937  15
   6  -7   8-130.923 821.743  15
   5  -1   7 933.003 698.559  15
   6  -9   7 729.368 802.664  15
   1  -4   6 17288.5 651.107  15
   2   1   5 2398.43 463.624  15
   2  -5   7 8761.30 622.315  15
   5  -4   8 386.998 824.686  15
   1  -2   6 22834.9 633.710  15
   4  -4   8 413.927 715.453  15
   3  -1   7 1850.77 588.756  15
   4 -10   5 833.885 699.361  15
   4  -5   8 309.394 708.552  15
   4  -7   8 1802.73 803.352  15
   0  -3   4 808.597 439.938  15
   1  -6   5 610.941 534.753  15
   0  -2   4-114.880 381.575  15
   0   0   2 45466.3 365.243  15
   3  -7   7 12247.0 770.931  15
   2  -2   7 787.198 547.363  15
   1  -7   3 21126.4 543.186  15
   2  -7   6 4081.52 599.006  15
   2   0   6 459.020 494.830  15
   1   0   5 3763.99 439.130  15
   4  -3   8 295.178 712.609  15
   5  -3   8-82.6832 762.448  15
   1  -5   6 2548.73 546.184  15
   3  -8   7 1696.37 708.098  15
   1   1   4 15289.8 430.773  15
   2  -8   5 561.345 524.965  15
   6  -1   7 5064.55 790.108  15
   3  -5   8 597.921 646.910  15
   2  -6   7 10161.3 662.250  15
   0  -4   4 36930.4 637.420  15
   3  -3   8 4560.14 650.382  15
   4   1   6 1206.14 553.623  15
   3  -9   6 1051.65 656.757  15
   1  -7   4 560.981 468.274  15
   1  -1   6 7754.13 561.926  15
   2   2   4 13378.7 429.041  15
   4  -2   8 432.062 691.284  15
   2  -1   7 238.846 553.389  15
   5  -4   9 584.973 828.165  15
   3  -6   8 11133.0 737.545  15
   5  -6   9 11.6624 855.080  15
   5  -2   8-26.9203 738.044  15
   3   1   6 1051.58 473.406  15
   4 -10   6-42.9777 712.934  15
   4  -6   9 1506.94 763.263  15
   0  -3   5 5956.53 502.796  15
   3  -2   8 1144.64 644.637  15
   6  -5   9 1144.63 772.984  15
   1  -6   6 138.539 534.859  15
   0   0   3 109229. 638.473  15
   1  -3   7 6165.90 575.555  15
   1  -4   7 1949.51 532.990  15
   0  -2   5 44798.9 620.292  15
   2  -4   8 1155.01 568.705  15
   5   0   7 4534.67 719.822  15
   3   0   7 1249.84 562.841  15
   6  -4   9 184.306 802.922  15
   2  -7   7 4084.95 630.240  15
   1  -7   5 2238.71 511.984  15
   0  -4   5 474.657 500.366  15
   2  -8   6 5239.21 609.865  15
   2  -5   8 164.261 582.764  15
   3  -7   8-153.197 669.923  15
   1  -2   7 4427.70 562.585  15
   6  -2   8-321.365 822.006  15
   4  -7   9-238.968 812.848  15
   1  -5   7 470.853 540.887  15
   3  -9   7 984.697 685.662  15
   4  -5   9 1771.15 781.075  15
   4  -1   8 558.836 657.406  15
   6  -3   9-561.122 815.357  15
   4  -4   9 536.737 757.769  15
   2  -2   8 6061.30 583.425  15
   2  -6   8 1047.81 610.922  15
   1   0   6 3894.76 513.246  15
   0  -1   5 18872.0 518.857  15
   4  -9   8 2400.28 821.276  15
   3  -1   8 144.404 599.296  15
   2   1   6 106.333 446.704  15
   5  -1   8 335.521 706.052  15
   2   0   7 2902.11 508.344  15
   3  -4   9 7238.15 721.066  15
   0  -5   5 3061.95 524.322  15
   3  -5   9 9851.81 754.983  15
   4  -3   9-7.46710 715.827  15
   3  -7   9 2679.85 789.503  15
   4 -10   7 895.669 796.110  15
   0  -3   6 8073.73 545.087  15
   1   1   5 4828.29 461.047  15
   0   0   4 52843.9 596.187  15
   1  -6   7 4834.80 582.223  15
   1  -7   6 5405.93 562.157  15
   2  -9   5 358.250 524.158  15
   1  -1   7 20722.9 650.695  15
   5  -3   9 1466.19 817.317  15
   4  -8   9 381.256 797.746  15
   0  -4   6 759.413 548.843  15
   3  -3   9 277.098 678.953  15
   3  -6   9-283.416 689.565  15
   0  -2   6 27776.2 638.622  15
   2  -8   7 889.171 608.457  15
   4  -5  10 459.113 825.838  15
   2  -7   8 979.497 619.468  15
   1  -4   8 8917.27 619.165  15
   1   2   3 13918.0 340.470  15
   5  -5  10 563.721 756.798  15
   1  -3   8 6018.22 575.776  15
   2  -1   8 2329.31 552.753  15
   1  -8   4 514.150 434.098  15
   4  -6  10 53.6510 832.065  15
   2  -4   9 5201.37 651.079  15
   1  -5   8 434.145 550.006  15
   2   2   5 3064.54 432.019  15
   3  -9   8 872.266 725.442  15
   0  -5   6 34611.4 734.315  15
   2  -5   9 1356.94 627.221  15
   3  -2   9 250.624 683.989  15
   2  -9   6 2410.59 577.779  15
   1  -2   8 4250.02 562.597  15
   1  -8   5 9195.39 547.044  15
   5  -2   9 242.945 767.058  15
   0  -1   6 19342.0 592.225  15
   1  -7   7-268.055 544.706  15
   4   0   8-614.474 642.017  15
   0  -6   5 677.925 487.965  15
   2  -6   9 665.880 661.908  15
   0   0   5 2919.75 436.264  15
   0  -3   7 5833.14 582.596  15
   3   0   8-56.3548 581.092  15
   4  -9   9 4429.25 764.834  15
   1  -6   8 1763.89 577.930  15
   0  -4   7 25105.7 679.347  15
   4 -10   8 241.503 701.287  15
   3 -10   7 1215.75 703.906  15
   1   0   7 274.682 494.130  15
   2  -2   9 2442.59 609.172  15
   2  -8   8 133.513 611.621  15
   0  -2   7 18372.9 637.846  15
   6  -6   6 8471.16 1180.86  15
   4  -8   5 489.336 921.544  15
   7 -10   4 9851.55 1136.86  15
   7  -9   5 2684.88 1183.65  15
   8  -6   6 3629.48 1100.94  15
   6 -10   4 11549.1 1109.83  15
   6  -2   6 6894.25 820.393  15
   5  -5   7 13591.3 1048.70  15
   6  -5   7 13365.9 1090.36  15
   8  -3   6 1839.75 953.601  15
   3  -9   3 12140.6 719.116  15
   6  -1   6 14278.7 842.827  15
   5  -7   7 11313.3 1034.96  15
   4  -9   5 12525.7 884.754  15
   6 -10   5 6843.59 993.598  15
   4  -7   7 7066.16 877.723  15
   5 -10   5 23337.9 999.983  15
   5  -8   7 8339.09 943.830  15
   5  -5   8 12754.4 972.623  15
   3  -8   6 8079.03 752.680  15
   6  -5   8 50.9743 897.320  15
   4  -9   6 2013.90 759.023  15
   4  -8   7 10126.7 861.182  15
   5  -7   8 9884.76 951.805  15
   5  -9   7 31617.8 1103.21  15
   5 -10   6 2354.31 823.495  15
   3  -4   8 11533.4 750.821  15
   5  -8   8 278.021 841.078  15
   4  -9   7 5875.00 814.741  15
   5  -5   9 238.350 824.397  15
   4  -8   8 2112.32 800.298  15
   4   0   7 4902.08 638.494  15
   5  -7   9 4816.12 841.944  15
   2  -3   8 4178.11 625.701  15
   5 -10   7 6960.72 800.865  15
   5  -9   8 237.563 760.036  15
   3  -8   8 8010.90 791.306  15
   5  -8   9 10988.8 884.354  15
   5  -4  10 8475.76 894.215  15
   4  -2   9 5729.40 761.174  15
   3  -8   9 1024.61 751.452  15
   4  -7  10 7637.01 891.532  15
   3   1   7 5213.04 566.210  15
   4  -4  10 7038.03 852.460  15
   3  -5  10 521.268 749.896  15
   3  -4  10 5493.04 789.367  15
   4  -1   9 656.064 680.254  15
   3  -1   9 101.757 649.465  15
   2   0   8-126.033 547.883  15
   2   1   7 1556.96 498.592  15
   4  -3  10 1618.39 764.045  15
   3  -3  10 2554.84 745.279  15
   5  -3  10 232.268 806.166  15
   2  -1   9 604.020 606.294  15
   1  -2   9 3492.03 626.147  15
   3  11  -7 562.296 930.425  16
   4  11  -7 3725.47 862.507  16
   1   9  -7 30242.9 1072.77  16
   1   8  -7 1860.84 753.207  16
   2  11  -7 2788.59 935.780  16
   5   4  -7 345.826 643.952  16
   7   7  -7 16880.2 951.029  16
   4   8  -8 4550.18 877.740  16
   4   4  -7 631.991 644.618  16
   7   6  -7 3230.88 782.165  16
   4   7  -8 368.226 795.025  16
   5   8  -8 6860.04 902.084  16
   1  10  -7 7256.39 890.088  16
   5   7  -8 7496.03 885.417  16
   4   9  -8 2774.64 899.581  16
   1   7  -7 300.315 701.535  16
   0   6  -6 8458.82 690.616  16
   3   8  -8 1114.05 851.578  16
   0   4  -5 824.854 580.794  16
   3   9  -8 863.845 848.299  16
   5   9  -8 11155.8 997.039  16
   7   5  -7 364.377 700.957  16
   5   6  -8 1363.36 753.485  16
   2   5  -7 304.768 657.674  16
   3   7  -8 3.92065 763.287  16
  -2   6  -4 9978.93 552.571  16
   4   6  -8 139.275 730.700  16
  -1   4  -4 97.0285 455.087  16
   6   7  -8 2406.69 810.286  16
   7   2  -5 370.824 520.391  16
   4  10  -8-111.685 924.940  16
   3   4  -7 38386.1 949.913  16
   7   3  -6-442.843 585.880  16
   6   8  -8 2892.53 872.053  16
   0  12  -6-58.6194 970.097  16
   1  11  -7 2569.05 885.659  16
   3  10  -8 17258.7 1045.90  16
   6   6  -8-64.3814 768.224  16
   1   4  -6 12117.3 732.033  16
   5  10  -8 4587.59 888.638  16
   5   2  -6 9625.45 643.627  16
   1   6  -7 13752.2 809.352  16
   3   6  -8 1550.71 761.465  16
   6   9  -8 710.416 841.011  16
  -1   9  -6 147.685 686.550  16
   2   9  -8 2856.19 878.786  16
   2   3  -6 9690.93 671.340  16
   2   8  -8 2800.65 838.548  16
  -1  10  -6 7305.17 799.712  16
   4   5  -8 1011.12 710.942  16
   7   4  -7 834.809 661.321  16
  -1   8  -6 13911.5 761.888  16
   5   3  -7 2411.68 630.121  16
   2  10  -8 551.939 849.197  16
   2   7  -8 601.722 769.570  16
   6   2  -6 17179.3 718.255  16
   3  11  -8-247.640 865.639  16
   6   5  -8-328.587 727.211  16
   8   7  -7 6526.94 921.965  16
   7   7  -8 1866.73 835.974  16
  -2   8  -5 916.626 580.461  16
   8   6  -7 3189.52 785.541  16
   0  10  -7 2498.88 758.895  16
   0   8  -7 3221.06 717.791  16
   1  12  -7-541.389 827.244  16
   0   5  -6 31396.8 805.492  16
   6   3  -7 4094.52 638.074  16
  -1   5  -5 8261.32 596.358  16
   7   8  -8 682.980 830.539  16
   7   6  -8-150.809 763.588  16
   3   5  -8 102.694 681.989  16
   2   4  -7 754.144 657.409  16
   6   1  -5 216.900 497.670  16
   2  11  -8-150.183 912.594  16
  -1   7  -6 5001.35 645.505  16
   8   5  -7 1261.85 703.739  16
   2   6  -8 308.918 728.872  16
  -2   4  -3 1245.30 403.800  16
   5   8  -9 1407.84 873.397  16
   4   8  -9 794.867 862.609  16
   3   2  -6 16561.5 695.141  16
   0  11  -7 5030.36 890.921  16
   5   4  -8 3994.72 709.637  16
   5   7  -9 3217.28 834.934  16
   1   5  -7 7191.87 716.422  16
   0   7  -7 23046.1 851.984  16
   4   9  -9 101.605 863.229  16
   1   9  -8-258.180 777.881  16
   4   7  -9 3011.31 832.947  16
   5   9  -9 1712.85 923.643  16
   7   5  -8-194.863 714.788  16
   1   8  -8 1406.41 775.135  16
   4   4  -8 9203.00 754.870  16
   3   3  -7 13258.7 744.091  16
   1  10  -8 7938.70 906.333  16
   6   8  -9 1263.25 879.978  16
  -2   7  -5-14.3241 536.505  16
   3   8  -9 123.274 828.694  16
   6   7  -9 790.277 794.719  16
   3   9  -9 1632.88 873.371  16
   5   6  -9 15601.0 947.158  16
   7   2  -6 9414.29 643.350  16
   4  10  -9 10316.1 984.325  16
   7   3  -7 794.628 636.438  16
   4   6  -9 914.908 784.947  16
  -2   5  -4 28147.7 618.193  16
   3   7  -9-408.265 830.240  16
   6   9  -9 104.332 815.560  16
   1   7  -8 67.7885 716.579  16
   6   6  -9 3122.00 840.046  16
   3  10  -9 5093.56 981.023  16
   1  11  -8 1862.40 909.895  16
   2   5  -8 808.651 705.004  16
   8   7  -8 4409.23 837.475  16
   0   6  -7 20130.6 787.895  16
   0   3  -5 5166.21 555.799  16
  -1   6  -6 329.505 573.572  16
   7   4  -8 697.097 678.407  16
   3   4  -8 22210.9 860.544  16
   8   6  -8 7882.78 861.521  16
   1   3  -6 683.371 597.472  16
   1   2  -5 41886.3 702.987  16
   5   5  -9 6397.55 826.403  16
   7   7  -9 257.814 845.261  16
   2   9  -9 1034.50 838.674  16
   5   2  -7 3710.31 630.951  16
   3   6  -9 732.421 749.315  16
   7   8  -9 5410.02 847.451  16
   2   8  -9 312.720 817.000  16
   6   5  -9 475.560 768.765  16
   4   5  -9 2573.71 754.235  16
   2  10  -9 7840.11 942.254  16
   7   6  -9 1797.09 777.400  16
   6   2  -7 4252.62 609.312  16
   0   4  -6 793.670 604.405  16
   5   3  -8 8935.84 735.525  16
   1   6  -8 5569.59 727.284  16
   8   5  -8 1650.84 732.519  16
   4   2  -7 36973.5 886.238  16
   5   1  -6 279.972 553.817  16
   6   3  -8 4440.98 689.788  16
  -1   9  -7 10354.1 771.406  16
   2   7  -9 4441.72 822.205  16
   2   3  -7 2645.48 657.080  16
   8   3  -7 721.129 700.102  16
   0   9  -8 8942.54 843.390  16
   4   3  -8 2034.28 661.319  16
  -2   6  -5 10939.3 555.580  16
   5   8 -10 1921.39 909.243  16
   2  11  -9 10981.8 941.065  16
   0  10  -8 4614.17 798.985  16
   6   1  -6 6614.51 585.048  16
   4   1  -6 1955.62 590.081  16
   7   5  -9 161.015 745.561  16
  -1   3  -4 1724.49 448.317  16
  -1   8  -7 470.611 616.787  16
  -1   4  -5 37851.1 698.241  16
   4   8 -10 2264.68 900.113  16
   5   9 -10 188.697 889.838  16
   5   7 -10 6627.06 913.489  16
   4   9 -10 9430.54 1002.41  16
   0   8  -8 1653.67 732.013  16
   3   5  -9 2356.53 744.166  16
   5   4  -9 2945.86 733.954  16
   6   8 -10 296.606 867.225  16
   4   7 -10 2670.83 870.717  16
   6   7 -10 3305.69 863.797  16
   6   4  -9 859.930 730.796  16
   7   2  -7 900.258 577.111  16
   2   6  -9 2158.22 759.654  16
   7   3  -8 3342.62 677.107  16
   2   4  -8 28829.7 895.443  16
   8   4  -8 202.964 701.105  16
   0   5  -7 76.0344 622.337  16
   4  10 -10 3710.82 871.838  16
   5   6 -10 784.024 814.808  16
   8   7  -9 10060.2 840.082  16
   3   9 -10 1058.37 901.699  16
   3   8 -10 2887.69 872.205  16
   4   4  -9 3273.02 726.655  16
   3   2  -7 4296.03 649.846  16
   1  10  -9-25.1327 847.617  16
   6   6 -10 1871.19 821.943  16
   1   8  -9 14841.9 917.564  16
   8   6  -9 1007.81 823.499  16
   1   5  -8 1873.36 684.246  16
   0   7  -8 9090.22 747.465  16
  -1   7  -7 71.5299 579.544  16
  -1   5  -6 1532.47 558.353  16
   4   6 -10 5373.64 881.247  16
   3   3  -8 4051.23 699.066  16
   3  10 -10 1989.07 897.493  16
   3   7 -10 2645.67 844.660  16
   7   4  -9 4696.05 754.761  16
   7   7 -10 4129.81 891.189  16
   1  11  -9 2685.90 893.515  16
   3   1  -6 4769.76 584.509  16
   5   0  -5 8337.88 551.167  16
   1   7  -9 2546.26 770.998  16
   8   5  -9 449.560 731.252  16
   5   5 -10-113.212 800.585  16
   7   6 -10 7921.36 875.120  16
   6   5 -10 1054.58 787.749  16
   2   5  -9 2393.50 722.850  16
   5   2  -8-6.15939 624.745  16
   3   4  -9 6127.19 771.245  16
   2   9 -10-336.835 850.565  16
   6   2  -8 346.283 587.676  16
  -2   7  -6 4644.73 566.407  16
   3   6 -10 187.909 814.103  16
   2   8 -10 5364.98 875.840  16
   4   5 -10 462.427 773.980  16
   5   3  -9 2622.04 711.161  16
   2  10 -10 2023.23 912.708  16
   6   3  -9 433.986 684.238  16
   6   0  -5 3327.19 486.620  16
   0   6  -8 19760.5 795.159  16
   5   1  -7 13.7726 587.506  16
   1   3  -7 1595.36 637.824  16
  -2   4  -4 23164.2 538.019  16
   5   8 -11 978.980 894.332  16
   4   2  -8 741.197 646.836  16
  -1   6  -7 2917.96 597.049  16
   6   1  -7-290.087 533.575  16
   2   7 -10 882.653 809.030  16
   1   6  -9 22714.0 896.177  16
   1   2  -6 7652.43 589.766  16
   0   3  -6 7180.43 609.869  16
   8   4  -9 429.735 709.880  16
   5   7 -11 2627.77 935.955  16
  -2   5  -5 59.9069 469.097  16
   6   8 -11-130.433 808.929  16
   4   3  -9 1832.79 694.708  16
   4   8 -11 99.6352 909.799  16
   4   9 -11 217.181 870.747  16
   7   2  -8 296.546 625.225  16
   6   7 -11 1276.10 906.700  16
   7   3  -9 963.472 706.722  16
   2   2  -7 658.033 619.712  16
   2   3  -8 25188.2 832.056  16
   6   4 -10 987.598 783.902  16
   5   4 -10 2501.86 793.960  16
   4   1  -7 1728.44 627.698  16
   0   4  -7 20543.4 732.219  16
   1   4  -8 10992.8 729.518  16
   0   9  -9 1118.51 740.654  16
   8   6 -10 1634.83 812.990  16
   4   7 -11 586.369 853.969  16
   3   5 -10 253.850 770.088  16
   5   6 -11 170.146 930.665  16
   6   6 -11 287.128 919.563  16
   0   8  -9 522.086 735.181  16
  -1   8  -8 613.205 686.560  16
   2   6 -10 1289.77 806.912  16
   3   9 -11 2742.69 1007.91  16
   7   4 -10 19.6808 819.118  16
   4   4 -10 165.163 749.937  16
   3   8 -11 990.942 946.788  16
   7   7 -11 477.314 878.902  16
   7   1  -7 1022.95 544.400  16
   2   4  -9 1899.61 713.066  16
   8   5 -10 1392.72 885.978  16
   4   6 -11 230.829 948.265  16
   2   1  -6 64.0809 492.869  16
   3   2  -8 1876.07 663.975  16
   1  10 -10 227.666 962.023  16
  -2   6  -6 1250.71 497.405  16
  -2   3  -3 2953.32 332.330  16
  -1   4  -6 15756.8 635.154  16
   1   8 -10 3051.54 883.843  16
   0   5  -8 42291.0 911.086  16
   7   6 -11 109.336 923.861  16
   3   3  -9 3779.74 703.035  16
   3   7 -11 652.254 911.459  16
   8   2  -8 1291.35 703.443  16
   5   0  -6 80.5187 525.808  16
   1   5  -9 345.745 704.203  16
  -1   3  -5 2346.53 484.554  16
   6   5 -11 446.069 896.621  16
   0   7  -9 1267.57 704.125  16
   5   5 -11 174.084 927.086  16
   8   3  -9 1415.08 783.685  16
   6   0  -6-129.407 505.169  16
   1   9 -10 6826.69 964.911  16
   6   3 -10 3595.60 837.987  16
   7   5 -11 1200.14 884.720  16
   8   4 -10 638.620 796.656  16
   9  -2 -10 3897.46 1033.05  17
  10  -1 -10 1884.27 1088.71  17
   3  -3  -5 151.969 516.057  17
   5  -3  -4 514.750 623.798  17
   6  -3 -10 1790.15 736.080  17
  10  -1  -9 6728.40 1104.25  17
   7  -3  -6 133.616 698.994  17
   8  -2  -5 110.926 722.450  17
  10  -1 -11 5119.00 1147.94  17
   3  -3  -7 1334.57 579.963  17
   7  -3 -10-26.6597 824.601  17
   8  -1 -14 1985.06 939.714  17
   4  -3  -9 978.934 588.209  17
   9  -2 -11 151.003 988.013  17
   5  -3 -10 1133.51 647.933  17
  10  -1  -8 3473.80 1033.19  17
   9  -2  -7 483.384 940.940  17
  11   1  -9 916.110 972.877  17
   8  -3  -8 2949.63 903.329  17
  10  -1 -12-276.941 1011.80  17
   8  -3  -9 5563.65 948.150  17
   3  -3  -4 8244.15 535.323  17
   9  -1  -5 2647.74 885.911  17
   7  -2 -13-158.185 853.767  17
   3  -1   0 716.223 334.359  17
   6  -3  -4 284.187 650.453  17
   8  -3  -7 1939.20 857.853  17
   7  -3  -5 3007.90 705.721  17
   9   0  -4 4096.96 854.992  17
   8  -3 -10 592.266 914.231  17
   9  -2 -12 4105.79 1053.57  17
  10  -2  -9 1378.41 1037.96  17
   6  -2 -13 1798.34 867.759  17
   3  -3  -8 2091.65 541.416  17
   8  -2 -13 298.155 933.148  17
  11   0 -10 6191.90 1082.89  17
   1  -2  -3 3281.35 396.605  17
  10  -1  -7 577.835 984.502  17
   7  -1  -2 8928.28 634.862  17
   7  -2  -3 4689.72 665.779  17
  11   1  -8-479.023 1028.87  17
   4  -3  -3 66.0223 492.328  17
   9  -2  -6 53.5884 884.613  17
  11   0  -9-692.791 1047.67  17
   5  -3  -3 2005.90 616.012  17
   6  -2  -2 29089.4 757.013  17
   8  -3 -11 4995.27 969.244  17
   8  -1  -3 1185.21 695.998  17
  11  -1 -10 372.581 1046.30  17
   4  -3 -10 5862.55 650.246  17
   8  -2  -4 219.073 755.219  17
  10  -2 -10 3770.81 1093.31  17
   5  -3 -11 394.635 747.184  17
   6  -1  -1-80.4114 519.482  17
   4  -1   0 130172. 839.079  17
   9  -3  -7 2485.69 979.154  17
   3  -2  -1 812.097 420.246  17
   4  -2  -1 820.287 444.955  17
  10  -2 -11 846.023 1064.08  17
   9  -2 -13 611.343 972.985  17
   3  -3  -3 32342.7 623.026  17
   9  -3 -10 781.997 983.034  17
   6  -4  -7 427.930 692.356  17
   9  -3  -8 2574.49 996.796  17
   7  -3 -12-55.6923 885.431  17
   6  -4  -8-23.6143 678.644  17
  11   0  -8 21.2350 1095.11  17
   7  -3  -4 1296.18 683.987  17
   5  -4  -7 4709.66 684.274  17
  11   0  -7 1418.17 1079.29  17
   3  -3  -9 2155.15 570.516  17
   2  -3  -5 10643.8 531.144  17
  10  -1  -6 2207.31 941.660  17
   5  -4  -6 28112.6 819.087  17
   6  -4  -6 26144.2 830.479  17
   2  -3  -6 189445. 1172.88  17
  10  -2 -12 1194.88 1006.56  17
   6  -3 -12 477.451 827.128  17
  11  -1  -9 3298.78 1103.28  17
   8  -3 -12 5445.62 1002.31  17
   7  -4  -8 2543.03 775.850  17
   6  -3  -3 48925.9 916.690  17
   5  -4  -8 12912.6 727.235  17
   9  -3 -11 1419.02 993.388  17
   9  -1  -4 442.479 791.423  17
   7  -2 -14 4855.41 1116.43  17
   6  -4  -9 7109.40 788.760  17
   7  -4  -7 3937.26 736.142  17
   8  -3  -5 4720.74 786.456  17
   9  -2  -5 3672.96 897.221  17
   8  -2 -14 1565.30 992.585  17
   7  -4  -9 5117.67 867.412  17
  11  -1  -8 661.757 1118.34  17
   5  -4  -5 416.312 651.672  17
   2  -3  -4 37759.5 641.689  17
  10  -1  -5 6.26908 919.910  17
   5  -2  -1 146652. 1061.63  17
   7  -4  -6 17122.1 851.681  17
   6  -4  -5 2690.67 659.977  17
   4  -4  -6 222.803 624.665  17
   2  -3  -7 13909.4 591.733  17
  11  -2 -10 467.285 1036.60  17
   5  -4  -9 3809.81 713.908  17
   4  -4  -7 27404.9 816.492  17
   7  -4 -10 308.029 882.744  17
   9  -3 -12-489.022 1028.54  17
   8  -4  -9 2236.02 936.817  17
   6  -4 -10 920.936 823.347  17
   4  -3  -2 30166.2 650.071  17
  11  -1  -7-333.390 1092.89  17
   4  -4  -5 9474.46 694.094  17
   8  -4  -7 686.981 867.093  17
   8  -4 -10 984.730 933.473  17
   7  -3 -13 210.860 1018.00  17
   8  -3 -13 2302.97 1062.58  17
   5  -3  -2 23785.2 711.031  17
   4  -4  -8 12419.3 724.405  17
  10  -3  -9 413.633 1033.63  17
  10  -3  -8 2235.56 1042.56  17
   8  -2  -3 500.352 706.335  17
  10  -3 -12 3427.01 1044.58  17
   7  -2  -2 11300.1 666.765  17
   9  -4 -10 6712.89 1059.78  17
   5  -1   0 26654.6 592.454  17
   5  -4  -4 4112.38 684.317  17
   7  -4  -5 432.346 698.463  17
  11  -2  -9 545.973 1127.67  17
   7  -3  -3 7493.56 702.355  17
   7  -4 -11 2552.29 963.452  17
   8  -3  -4-23.2367 753.668  17
   3  -3  -2 211.815 408.810  17
  10  -3  -7 46.3177 989.816  17
   5  -4 -10 5578.19 843.827  17
   8  -4  -6 5301.85 882.255  17
   6  -4  -4-150.839 654.761  17
   2  -3  -3 22810.3 540.944  17
   9  -3 -13 1601.17 1031.85  17
  11  -2  -8 521.501 1127.21  17
   9  -4 -11 7727.16 1088.29  17
   4  -4  -4 4495.77 630.701  17
   9  -2  -4 657.991 831.594  17
   6  -4 -11 5055.62 976.250  17
   4  -4  -9 12702.4 737.239  17
   8  -1  -2 408.757 657.152  17
   6  -3  -2 1744.29 633.449  17
   6  -2  -1 6734.40 584.261  17
  10  -3  -6 3241.44 986.941  17
  11  -2  -7 1810.34 1075.45  17
  11  -3 -10 362.724 1041.05  17
   3  -4  -6 100924. 1048.84  17
   3  -4  -5 18211.0 686.345  17
   8  -4 -12-116.124 1081.15  17
   7  -4 -12 1097.74 1098.84  17
   3  -4  -7 345.782 615.153  17
   5  -4  -3 827.636 643.739  17
   9  -3  -4 1899.93 839.643  17
   8  -5  -9 1010.74 953.126  17
   6  -5  -7 8594.72 784.771  17
   7  -5  -8 1787.54 887.116  17
   5  -4 -11 495.504 1018.01  17
   9  -2  -3-308.725 764.687  17
   6  -5  -8 7315.40 813.930  17
   4  -4  -3 2683.87 581.037  17
   7  -5  -7 706.926 767.666  17
   9  -4 -12 6087.58 1203.59  17
  11  -3  -9 1879.68 1118.92  17
   6  -4  -3 23460.4 814.760  17
   3  -4  -4 13814.2 646.366  17
   7  -5  -9 759.393 930.984  17
   6  -5  -6 638.662 723.359  17
   6  -4 -12 2094.82 1207.31  17
  10  -4  -8 381.897 991.726  17
   4  -4 -10 1699.70 901.309  17
  11  -3  -8 7321.76 1181.89  17
   3  -4  -8 26653.3 781.337  17
  10  -4 -12-552.228 1200.16  17
   6  -5  -9 420.801 906.177  17
   8  -3  -3 553.821 714.992  17
   5  -5  -7 419.214 717.205  17
   7  -5  -6 621.433 723.377  17
  11  -2  -6 686.686 1013.93  17
   5  -5  -6 5477.50 753.339  17
  10  -4  -7-413.517 988.459  17
  10  -3  -5 16.4399 905.777  17
   4  -2   0-1188.51 425.466  17
   4  -3  -1 6331.25 524.924  17
   8  -5  -6 5303.09 901.393  17
   7  -5 -10 1665.31 1057.41  17
   5  -5  -8 2512.83 778.074  17
   7  -3  -2 2334.95 632.068  17
   2  -3  -2 2912.37 467.966  17
   8  -5 -10-79.8785 1032.21  17
  10  -2  -4 14.7960 823.052  17
   6  -5  -5 1367.44 697.272  17
   8  -4 -13 1275.58 1470.23  17
   3  -2   0 59452.9 581.227  17
   5  -3  -1 20969.4 682.861  17
   5  -5  -5 24107.1 849.769  17
   9  -4 -13-750.201 1408.08  17
   6  -5 -10 470.924 1091.56  17
   7  -4  -3-42.2970 697.898  17
  11  -4 -10 377.925 1026.49  17
  10  -4  -6 434.907 915.620  17
   7  -5  -5 5390.58 785.939  17
   5  -5  -9 440.144 1011.21  17
   3  -4  -3 12568.9 597.832  17
   3  -3  -1 6461.40 467.605  17
   9  -5  -9 284.965 993.083  17
   8  -5 -11 805.657 1300.46  17
   7  -5 -11 466.464 1322.54  17
   5  -2   0 1292.54 495.126  17
   7  -2  -1 11.3254 600.642  17
   1  -3  -5 4902.16 473.974  17
   5  -4  -2 1016.93 645.368  17
   4  -5  -6 436.852 675.969  17
   8  -4  -3 3119.61 773.929  17
   9  -3  -3 880.020 790.973  17
   9  -5  -6 1563.72 920.057  17
   9  -4  -4 179.253 837.630  17
   4  -5  -7 1538.82 778.867  17
   6  -5  -4 3203.91 683.511  17
   9  -5 -10 952.622 1092.57  17
   5  -5  -4 4879.23 694.861  17
   4  -4  -2 39443.3 737.176  17
  11  -4  -9 2242.84 1062.21  17
   6  -3  -1 3060.50 583.482  17
   1  -3  -4-204.647 417.195  17
   1  -3  -6 40707.5 667.750  17
   4  -5  -5 78839.9 1045.47  17
   9  -5 -12 1718.36 1773.83  17
  10  -5 -11 3886.53 1490.37  17
   6  -4  -2 13619.4 708.081  17
   6  -5 -11-161.420 1503.06  17
   4  -5  -8 22456.9 933.918  17
   7  -5  -4 7499.56 731.177  17
  10  -3  -4 7387.00 911.409  17
   5  -5 -10 401.130 1259.29  17
   8  -5 -12 400.649 1761.71  17
   7  -6  -7 2752.38 956.621  17
  10  -4  -5 816.984 892.441  17
   2  -4  -5 7606.88 616.944  17
   2  -4  -6 4551.10 654.450  17
   9  -5  -5-79.5668 865.190  17
   9  -5 -11 5440.94 1371.27  17
   7  -5 -12 944.108 1896.88  17
  10  -5  -7 606.560 987.987  17
   4  -5  -4 7336.44 725.003  17
  10  -5 -10 4644.81 1262.76  17
   2  -2   0 572.926 334.072  17
   3  -1   1 23622.7 383.280  17
   8  -3  -2 2690.62 706.687  17
   7  -5  -3 2427.51 729.410  17
   2  -4  -4 4754.23 583.932  17
   4  -1   1 356.602 340.657  17
   3  -4  -2 213.523 463.874  17
   8  -6  -7 5802.65 999.805  17
   5  -5  -3 3777.15 651.645  17
   6  -5  -3 5933.67 675.958  17
   2  -4  -7-95.1374 664.755  17
   7  -6  -9 2255.67 1308.85  17
   1  -3  -3 4424.08 434.437  17
   8  -6  -8 4961.72 1131.15  17
  11  -5  -9 84.1555 1222.35  17
   7  -4  -2 799.805 664.013  17
  10  -5  -6 129.104 944.375  17
   6  -2   0 7862.17 532.348  17
   6  -6  -8 5526.33 1139.73  17
   8  -6  -6 646.411 894.626  17
   6  -6  -6 387.873 781.218  17
  11  -3  -5 5149.05 1038.76  17
  11  -4  -6 504.542 1030.22  17
   9  -4  -3 318.649 784.341  17
   8  -6  -9 1210.78 1260.56  17
   8  -5 -13 1999.41 2269.22  17
   6  -6  -9-18.8652 1368.46  17
   7  -6 -10 428.489 1672.63  17
   9  -6  -8 7439.23 1199.68  17
   8  -6 -11 2540.69 2228.71  17
   8  -4  -2 4382.73 740.793  17
   9  -6  -7 918.012 1035.71  17
   3  -5  -6 345.817 760.002  17
   8  -6  -5 2079.00 855.979  17
   9  -5  -4 190.287 857.310  17
   4  -5  -3 2231.07 650.691  17
   3  -5  -5 1765.22 733.830  17
   6  -6  -5 23122.1 898.576  17
   9  -6  -9 467.679 1327.15  17
  10  -4  -4 3136.06 894.722  17
   8  -5  -3 720.247 759.886  17
   2  -4  -3 492.218 483.722  17
   5  -4  -1 20763.8 691.799  17
  11  -5  -8 5158.49 1212.16  17
   5  -6  -6 5747.70 835.586  17
   9  -6  -6 518.637 955.982  17
   4  -3   0 1051.28 430.846  17
   3  -5  -7 5815.56 813.005  17
   9  -3  -2 512.096 726.373  17
   7  -6  -4 813.658 755.401  17
   8  -6 -10-560.743 1655.83  17
  10  -5  -5 190.366 919.617  17
   4  -4  -1 4057.57 539.695  17
   5  -6  -8 130.874 1228.79  17
   5  -3   0 19626.3 612.271  17
   9  -6 -10 5624.42 1746.95  17
   5  -6  -5 5240.69 782.710  17
   3  -5  -4 961.550 671.703  17
  11  -5  -7 79.5325 1156.13  17
   6  -6 -10 149.059 1839.52  17
   7  -6 -11 2859.07 2309.06  17
   8  -3  -1 2228.64 653.866  17
   6  -4  -1 82.4830 554.845  17
   7  -5  -2 1366.36 693.767  17
  10  -6  -8 927.590 1322.81  17
  10  -6  -9 6634.86 1613.20  17
   6  -6  -4 33620.0 922.674  17
   5  -5  -2 22417.8 770.723  17
   8  -6 -12 4355.86 2588.35  17
  11  -4  -5 2015.76 949.295  17
   8  -6  -4 307.439 821.548  17
   6  -5  -2 9391.06 680.599  17
   5  -6  -9-759.948 1658.43  17
   3  -3   0 60617.5 626.462  17
   5  -6  -4 748.321 711.502  17
  11  -5  -6 1469.43 1051.86  17
   1  -3  -2 106746. 775.478  17
   9  -6 -11 971.205 2211.72  17
   4  -5  -2-354.356 615.415  17
   3  -4  -1 209.517 438.479  17
   3  -5  -3 10088.4 678.669  17
   9  -5  -3 356.612 834.415  17
   4  -6  -6 10018.6 912.147  17
   6  -6 -11 1223.77 2431.59  17
   4  -6  -7 2637.65 1025.73  17
   2  -4  -2 37637.9 654.344  17
  10  -5  -4 1979.57 875.468  17
   4  -6  -5 2817.21 789.348  17
   7  -7  -9 1172.94 2194.76  17
   9  -4  -2 3182.32 757.124  17
   7  -4  -1 3526.98 666.314  17
   8  -7  -7-292.668 1397.64  17
   7  -7  -6 1264.82 1146.92  17
   7  -7  -7 666.870 1372.71  17
  10  -4  -3 794.488 829.651  17
   4  -2   1 337.367 365.408  17
   8  -7  -8 8946.67 1796.76  17
   8  -7  -6 2567.13 1188.53  17
   5  -6 -10 451.588 2199.32  17
  11  -6  -8 867.128 1578.45  17
   7  -7  -5 363.314 999.580  17
   4  -6  -8 1849.52 1488.65  17
   7  -7  -8 1031.87 1775.63  17
   8  -6  -3 3440.56 856.429  17
  10  -6  -5 3619.56 1051.22  17
   5  -6  -3 3389.79 719.760  17
   9  -7  -7-360.148 1537.47  17
   4  -6  -4 37932.9 955.977  17
   6  -7  -5 603.902 1011.90  17
   8  -4  -1-105.070 653.052  17
   6  -7  -7-53.0246 1515.25  17
   7  -7 -10-964.729 2636.87  17
   8  -7  -9 2272.22 2213.45  17
  11  -5  -5 1496.42 962.669  17
  11  -6  -7 8254.35 1439.60  17
   6  -7  -6 2309.67 1180.78  17
  10  -7 -10 1361.05 2668.74  17
   6  -7  -8 511.323 1864.89  17
   3  -2   1 196995. 847.891  17
   9  -7 -11-840.305 2880.71  17
   5  -2   1 18823.4 537.202  17
   8  -7 -11 1273.14 2971.40  17
   7  -5  -1 1987.45 680.770  17
   7  -7  -4-77.0510 964.494  17
   5  -5  -1 169.846 621.788  17
   3  -5  -2 863.791 580.682  17
   6  -7  -4 1123.81 930.013  17
   6  -7  -9 215.555 2261.31  17
   5  -4   0 26133.9 695.952  17
  10  -7  -8-116.990 2087.78  17
   7  -6  -2 3257.73 805.768  17
  11  -6  -6 791.116 1231.24  17
   6  -5  -1 2455.00 663.398  17
   9  -7 -10 8349.24 2644.34  17
   2  -5  -5 30528.0 843.748  17
   8  -7 -10-79.2825 2648.45  17
  10  -7  -9-1016.27 2370.48  17
  10  -7  -7-175.682 1757.09  17
   4  -4   0 1653.43 514.899  17
   4  -6  -3-207.063 773.016  17
   2  -5  -6 3464.46 808.118  17
   7  -3   0 1958.77 582.681  17
   5  -7  -6 1535.56 1257.86  17
   5  -7  -7-458.358 1589.82  17
   4  -5  -1 1824.36 640.233  17
   7  -7 -11 3600.52 2807.63  17
   9  -6  -3 100.049 921.105  17
   2  -5  -4 16748.1 769.392  17
   9  -5  -2 1334.92 816.146  17
  10  -5  -3 419.557 856.473  17
  10  -6  -4 537.909 923.188  17
   1  -4  -5 5569.75 583.819  17
  10  -7  -6 92.0330 1432.72  17
   6  -4   0 1999.27 605.678  17
   1  -4  -4 238.915 534.635  17
   5  -7  -5 4988.26 1002.17  17
   5  -6  -2 3028.36 707.687  17
   5  -7  -8 870.588 1951.29  17
   6  -7 -10 2015.26 2605.14  17
   3  -6  -5 1350.02 867.097  17
   3  -6  -6 644.794 972.532  17
   2  -4  -1 108.975 447.538  17
   8  -6  -2 3498.19 898.440  17
   7  -7  -3-167.757 975.098  17
  11  -5  -4 1092.05 967.813  17
   9  -7  -4 2582.78 1120.09  17
  11  -7  -7-12.7470 1918.02  17
  11  -6  -5 1362.36 1054.32  17
   3  -6  -4 7099.74 823.022  17
   2  -5  -3 21541.1 743.176  17
   5  -7  -4 8302.01 933.897  17
  10  -7  -5 1164.88 1309.26  17
   3  -6  -7-120.105 1321.30  17
   3  -4   0 14083.5 531.704  17
   4  -3   1 46574.0 627.727  17
   1  -4  -3 154.877 470.199  17
   6  -6  -1 925.289 765.699  17
   5  -7  -9 2820.87 2250.94  17
   4  -6  -2 1137.02 768.973  17
   8  -8  -7 5800.67 2280.70  17
   8  -8  -6-810.625 1885.54  17
   9  -8 -10 2159.38 2888.68  17
   7  -8  -6 1065.07 1868.76  17
  10  -8  -8 1344.98 2606.08  17
   8  -8  -8 5866.91 2535.90  17
   9  -8  -7 1205.88 2296.44  17
   3  -5  -1 3109.50 591.560  17
   7  -8  -7 4329.28 2172.34  17
   9  -8  -8 2781.61 2665.13  17
   2  -2   1 435640. 1067.63  17
   7  -6  -1 743.898 779.780  17
   4  -7  -6 3351.32 1386.51  17
   9  -8  -6 192.148 1961.93  17
   3  -6  -3 9547.81 840.637  17
  11  -7  -6 98.5400 1626.03  17
   4  -7  -5 8856.41 1068.39  17
  10  -6  -3 9070.12 1016.10  17
   5  -7  -3-112.012 887.180  17
   7  -8  -8-125.787 2556.72  17
   9  -8  -9 2672.27 2886.99  17
   6  -8  -8-473.396 2411.14  17
   4  -7  -7 2098.68 1720.82  17
   9  -6  -2 6538.59 1001.04  17
   8  -8  -9-11.1203 2835.57  17
   3  -3   1 1651.44 381.679  17
   7  -7  -2 537.927 995.237  17
   6  -8  -6 1409.05 1773.76  17
   7  -5   0 2979.16 684.233  17
   5  -5   0 2480.56 656.158  17
   6  -8  -5 3392.85 1578.96  17
   9  -7  -3 349.240 1026.81  17
   5  -6  -1 2727.18 737.809  17
  10  -8  -7 1001.79 2382.85  17
   2  -5  -2 71046.7 865.852  17
   4  -7  -4-166.791 957.566  17
  11  -6  -4 3977.68 1097.76  17
   6  -8  -7 362.472 2147.60  17
   6  -5   0 39.2214 654.890  17
   6  -8  -4-481.915 1349.54  17
   4  -5   0 937.928 666.927  17
  10  -8  -6 1159.46 2016.00  17
   4  -7  -8 6863.41 1867.44  17
   1  -4  -2 2574.02 500.255  17
   7  -8  -9 374.510 2725.54  17
   6  -8  -9 1475.75 2390.42  17
   8  -6  -1 277.311 867.735  17
  11  -7  -5 12406.0 1403.38  17
   8  -7  -2 4076.96 1094.40  17
   9  -5  -1 1484.56 805.859  17
   8  -8 -10-72.5783 2840.91  17
   3  -6  -2 1464.06 807.219  17
   4  -6  -1 5328.13 816.397  17
   9  -8  -4 589.388 1430.20  17
   4  -7  -3 2931.88 934.743  17
   5  -7  -2 600.710 862.164  17
  10  -8  -5 364.772 1664.14  17
   5  -8  -6-322.787 1702.77  17
   6  -8  -3 1743.31 1282.25  17
   2  -4   0 1738.40 435.084  17
   4  -4   1 10374.9 606.681  17
   5  -8  -7 2411.69 1926.49  17
   6  -6   0 1502.72 772.547  17
   5  -8  -5 6566.34 1511.77  17
   8  -8  -3 5693.30 1303.93  17
   8  -5   0 2258.05 761.124  17
   7  -8 -10-116.326 2705.87  17
   7  -7  -1 7204.02 1030.03  17
   9  -7  -2 4128.50 1057.10  17
   2  -6  -5 2204.48 844.364  17
   5  -8  -8 1486.49 2026.09  17
   3  -5   0 4633.68 624.327  17
   7  -4   1 1750.57 608.290  17
   5  -8  -4 437.199 1197.78  17
   8  -9  -9 1944.61 2422.69  17
   0  -3  -4-251.902 369.219  17
   7  -6   0 1727.41 808.675  17
   2  -5  -1 307.305 586.602  17
   2  -6  -4-515.330 816.349  17
   8  -9  -6 1217.47 2179.59  17
   8  -9  -7 3994.59 2429.29  17
   6  -4   1 3057.01 607.744  17
  11  -7  -4 4233.17 1269.61  17
   5  -8  -3 1889.85 1225.42  17
   3  -7  -5 133.681 1011.24  17
   9  -9  -7 1825.61 2402.02  17
   4  -7  -2 266.891 901.789  17
  10  -8  -4 599.443 1461.65  17
   9  -6  -1 3293.12 937.396  17
   3  -7  -6 1335.09 1228.75  17
   9  -8  -3 707.330 1378.95  17
   9  -9  -6 1562.90 2225.84  17
   9  -9  -8 1438.87 2505.23  17
   8  -9  -5 4712.54 2045.59  17
   2  -6  -6 5530.69 901.286  17
   7  -9  -6-884.065 2100.18  17
   3  -7  -4 4230.75 960.269  17
   8  -9  -8 4379.75 2574.75  17
   2  -3   1 6527.30 449.054  17
   0  -3  -3 21310.6 436.227  17
   5  -6   0 477.526 794.216  17
   7  -9  -5 475.265 1867.55  17
   3  -4   1 52101.6 685.702  17
   6  -8  -2-72.3623 1230.23  17
   3  -6  -1 7835.09 815.338  17
   7  -9  -7 4704.36 2247.84  17
   8  -7  -1 722.637 1039.99  17
   2  -6  -3 17107.7 891.447  17
   1  -4  -1 561.411 480.826  17
   9  -9  -5-429.328 1961.28  17
   5  -7  -1-142.335 941.691  17
   7  -9  -4 3503.67 1752.85  17
   8  -9  -4 3474.87 1854.11  17
   8  -8  -2 6403.10 1278.65  17
   1  -5  -4-322.742 710.723  17
   3  -7  -7 1431.66 1308.54  17
   3  -7  -3 7075.18 973.112  17
  10  -9  -6-1352.73 2048.40  17
   7  -9  -8 454.144 2247.29  17
   4  -8  -5 2527.22 1390.83  17
   4  -6   0-279.478 782.432  17
   4  -8  -6-78.4581 1458.73  17
   5  -8  -2 1024.46 1142.81  17
   6  -9  -5 2063.07 1784.99  17
   8  -6   0 2802.13 859.515  17
   1  -5  -5-1560.24 694.916  17
   6  -9  -6-582.981 1860.43  17
   7  -5   1-158.262 668.080  17
   1  -5  -3 9954.51 675.914  17
   9  -9  -4 803.939 1611.10  17
   6  -9  -4 8583.29 1666.83  17
   4  -8  -4 1106.45 1152.11  17
   4  -8  -7 621.987 1489.65  17
   4  -5   1 792.148 685.026  17
  10  -9  -5-30.1433 1823.66  17
   6  -9  -7-508.426 2013.63  17
   2  -6  -2 721.700 794.599  17
  10  -7  -2 216.395 1083.37  17
  10  -8  -3 4234.43 1454.68  17
   7  -9  -3 5344.21 1632.09  17
   4  -7  -1 1971.98 864.011  17
   5  -7   0 759.982 886.244  17
   8  -9  -3 1118.45 1556.70  17
   9  -8  -2-147.907 1269.65  17
   6  -8  -1 332.651 1168.73  17
   7  -9  -9 2836.11 2134.26  17
   9  -7  -1 237.856 1032.69  17
   3  -7  -2-132.630 915.157  17
   6  -9  -3 3438.52 1515.94  17
   6  -6   1 3222.47 769.440  17
   4  -8  -3 353.127 1077.13  17
   5  -9  -6 5158.00 1662.98  17
   2  -5   0 11419.1 608.567  17
   9 -10  -7 266.466 1875.30  17
   1  -5  -2 36747.3 754.052  17
   6  -9  -8 4352.38 1963.86  17
  10  -9  -4 6102.64 1591.74  17
   5  -8  -1 4499.03 1099.00  17
   5  -9  -5-201.973 1566.70  17
   3  -6   0 8702.28 798.598  17
   5  -9  -7 4111.80 1544.54  17
   9  -9  -3 3094.49 1535.45  17
   5  -9  -4 7972.27 1497.87  17
   8 -10  -8 710.326 1797.78  17
   3  -5   1 1151.98 639.641  17
   2  -4   1 6651.24 482.513  17
   7  -6   1 954.359 792.162  17
   7  -9  -2 3336.73 1379.64  17
   8  -7   0-325.696 967.712  17
   8 -10  -6 149.187 1889.35  17
   5  -9  -3 642.078 1383.55  17
   9 -10  -6 132.740 1837.31  17
   4  -8  -2 6388.69 1040.78  17
   2  -6  -1 1646.93 763.284  17
   6  -9  -2 544.693 1406.75  17
   8 -10  -7 261.273 1887.75  17
   8 -10  -5 477.084 1804.83  17
   8  -9  -2 2974.43 1442.60  17
   5  -6   1 3039.24 772.860  17
   3  -3   2 11831.2 439.314  17
   1  -4   0 32153.4 589.669  17
   9 -10  -5 1476.06 1767.04  17
   3  -7  -1 1325.21 861.442  17
   7 -10  -6 867.511 1769.56  17
   7 -10  -5 5270.22 1770.08  17
   5  -9  -8 3839.35 1506.70  17
  10  -8  -2 3462.81 1293.53  17
   4  -7   0 11271.6 875.460  17
   8 -10  -4 3.34325 1745.93  17
   4  -4   2 3149.13 608.929  17
   2  -7  -4 3708.27 853.315  17
   3  -8  -5 4239.95 1096.82  17
   4  -6   1 97.8563 727.105  17
   7 -10  -4 3931.89 1678.33  17
   3  -8  -4 9575.93 1063.57  17
   7 -10  -7-562.405 1779.01  17
   6  -8   0 3833.40 1073.26  17
   2  -7  -5 5644.47 870.401  17
  10  -9  -3 889.291 1411.93  17
   9  -8  -1 430.072 1218.18  17
   5  -9  -2-144.143 1306.97  17
   1  -5  -1-198.091 572.047  17
   6  -7   1 952.106 877.756  17
   7  -8   0 4452.25 1155.59  17
   2  -7  -3 11047.8 837.210  17
   3  -8  -6 6588.37 1081.33  17
   9  -9  -2-1017.51 1359.35  17
   5  -7   1 1748.41 865.952  17
   5  -8   0 3849.91 1028.58  17
   3  -8  -3 3753.72 952.184  17
   6 -10  -5 11387.7 1666.91  17
   7  -9  -1-49.9940 1236.35  17
   8  -6   1 541.250 807.169  17
   4  -8  -1 1977.37 957.305  17
   8 -10  -3 930.790 1449.31  17
   6  -9  -1 794.027 1232.77  17
   4  -9  -5 5639.63 1283.19  17
   6 -10  -4 3353.22 1497.61  17
   7 -10  -8 3161.79 1671.70  17
   7  -7   1 4418.60 935.545  17
   6 -10  -6-413.444 1580.55  17
   4  -9  -4 480.192 1206.16  17
   3  -4   2 30831.2 634.333  17
   9  -7   0 2548.48 992.791  17
   4  -9  -6 312.704 1206.38  17
   2  -7  -2 9920.09 840.592  17
   6  -4   2-197.880 594.102  17
   8  -9  -1 1925.17 1266.86  17
   6 -10  -3 502.389 1420.05  17
   2  -2   2 101569. 593.150  17
   2  -6   0 1309.36 681.847  17
   9 -10  -3 7021.88 1413.46  17
   6 -10  -8 878.910 1393.25  17
   1  -6  -3 11214.9 710.737  17
   1  -6  -4 4319.68 660.363  17
   3  -6   1 712.749 718.525  17
   3  -8  -2 2110.14 926.333  17
   2  -5   1 8320.09 574.866  17
   0  -4  -3 221.903 418.303  17
   5  -9  -1 5411.88 1188.02  17
   3  -7   0 5440.54 802.738  17
   4  -5   2 2898.81 663.707  17
   4  -9  -3 2481.70 1178.14  17
   6 -10  -7 1626.87 1435.18  17
   6  -6   2 73.9361 669.128  17
   4  -9  -7 1296.67 1132.58  17
   0  -4  -4 286.086 489.140  17
   4  -9  -2 664.963 1118.72  17
   7 -10  -2 4889.69 1294.62  17
   8 -11  -6-77.7223 1329.10  17
  10  -9  -2 2173.78 1146.27  17
   8 -10  -2 4081.56 1304.16  17
   1  -6  -5 3256.46 604.278  17
   1  -6  -2 991.381 667.212  17
   8  -7   1-67.7249 874.790  17
   6 -10  -2 3021.10 1286.33  17
   5 -10  -4 1.38384 1234.33  17
   4  -7   1 20602.9 857.450  17
   9  -9  -1 143.193 1170.40  17
   5 -10  -5 8177.30 1331.55  17
   6  -8   1 2740.34 937.222  17
   2  -7  -1 15883.6 829.104  17
   1  -5   0 782.673 530.306  17
   5 -10  -3 2903.55 1202.68  17
   4  -8   0 738.728 820.024  17
   6  -9   0 1276.92 1086.93  17
   8 -11  -5 4478.49 1387.28  17
   3  -8  -1 426.628 804.871  17
   3  -5   2 574.967 623.348  17
   7  -6   2 616.463 723.339  17
   5 -10  -7 8763.53 1162.99  17
   9  -8   0 26.4293 1018.52  17
   9 -10  -2 4253.44 1217.86  17
   4  -9  -1 17.5464 951.335  17
   5 -10  -6 538.228 1182.03  17
   7 -11  -7 1528.09 1124.60  17
   8 -11  -4 175.439 1276.66  17
   5  -9   0 235.162 965.030  17
   1  -4   1 17256.7 475.498  17
   7 -11  -5 4629.65 1351.42  17
   5  -7   2 131.945 745.337  17
   5 -10  -2 6380.86 1144.48  17
   4  -6   2 11449.8 711.438  17
   7 -10  -1 7809.76 1152.98  17
   6  -7   2 1770.25 795.986  17
   7 -11  -4 246.995 1257.43  17
   2  -4   2 12794.5 502.588  17
   7 -11  -6 7074.55 1303.19  17
   1  -6  -1 13705.6 704.023  17
   6 -10  -1 520.069 1122.37  17
   8 -10  -1 2756.08 1106.62  17
   8 -11  -3 62.8947 1095.18  17
   3  -9  -4 120.873 848.723  17
   2  -8  -4 50.3671 672.392  17
   3  -7   1 404.708 683.298  17
   2  -6   1 23480.4 751.593  17
   7 -11  -3-276.601 1164.65  17
   3  -9  -5 495.950 831.095  17
   2  -8  -3 1260.32 695.272  17
   3  -9  -3 1204.34 795.081  17
   7  -7   2 3245.31 789.624  17
   3  -8   0 7104.47 775.863  17
   4  -9   0 3280.96 865.360  17
   4 -10  -5 3121.35 956.380  17
   5 -10  -1 943.783 998.772  17
   3  -6   2 9.22834 668.373  17
   2  -8  -2 1139.77 675.483  17
   4 -10  -3 721.895 921.246  17
   4 -10  -4 423.160 922.456  17
   6 -11  -3 4404.42 1082.67  17
   6 -11  -7 3216.12 985.959  17
   3  -9  -2 245.966 773.487  17
   6  -9   1-571.691 933.275  17
   4  -8   1 34906.4 943.040  17
   9 -10  -1 1359.41 1014.15  17
   9  -9   0 984.972 1061.55  17
   7 -11  -2 413.485 993.945  17
   6 -11  -6 495.026 1071.02  17
   8 -11  -2-220.447 993.251  17
   2  -5   2 632.908 542.679  17
   4 -10  -6 949.694 852.287  17
   4 -10  -2 1109.46 900.976  17
   7 -10   0 7080.17 1076.45  17
   6 -10   0 131.293 954.883  17
   1  -6   0 3321.46 626.236  17
   4  -7   2 3631.27 690.800  17
   1  -5   1 288.218 480.943  17
   1  -7  -3 3179.60 577.198  17
   6 -11  -2 7151.04 989.872  17
   2  -8  -1 1289.40 674.496  17
   0  -5  -3 13757.9 552.159  17
   1  -7  -2 25988.1 737.637  17
   1  -7  -4 14543.0 588.292  17
   0  -5  -2 1193.96 479.974  17
   3  -9  -1 1495.63 736.204  17
   8 -10   0 1547.71 1015.36  17
   6  -6   3 89.5185 639.959  17
   5 -10   0 850.212 914.689  17
   4 -10  -1 2588.45 861.709  17
   4  -8   2-332.454 717.817  17
   4  -5   3 650.611 575.777  17
   5 -11  -3-43.5370 913.672  17
   7 -11  -1 884.306 916.793  17
   3  -3   3 3119.92 461.297  17
   3  -4   3 10508.7 535.311  17
   2  -7   1 14649.5 703.302  17
   3  -8   1 4247.60 687.324  17
   8 -11  -1 5011.33 943.685  17
   1  -3   2 6072.87 422.699  17
   6 -11  -1 1869.67 873.764  17
   1  -7  -1 491.149 576.308  17
   3  -7   2 137.417 633.353  17
   5 -11  -2 625.914 870.736  17
   7 -12  -4 1539.32 841.312  17
   2  -6   2 2839.06 598.995  17
   2  -8   0 1671.32 640.086  17
   3  -5   3 2914.02 573.920  17
   6  -7   3 1397.43 713.075  17
   9 -10   0 3744.72 959.811  17
   3  -9   0 369.773 681.969  17
   5 -11  -6 414.182 842.953  17
   4 -10   0 362.294 812.671  17
   1  -4   2 288.333 407.989  17
   6  -9   2 5293.76 868.422  17
   7 -12  -3 1648.81 894.292  17
   1  -6   1 22815.8 680.263  17
   5 -11  -1 28443.9 1058.72  17
   3 -10  -4-248.117 690.254  17
   2  -9  -3 288.795 597.558  17
   3 -10  -3 2898.70 743.125  17
   5 -10   1 285.249 838.957  17
   6 -12  -5-188.185 793.613  17
   7  -9   2-162.242 802.035  17
   2  -9  -4 258.027 645.685  17
   7 -11   0 1110.11 876.954  17
   1  -7   0 134.218 598.971  17
   2  -9  -2 4970.85 675.495  17
   6 -11   0 1971.00 902.664  17
   3 -10  -2-2.35441 730.655  17
   3  -6   3 1642.67 567.764  17
   8 -10   1 1492.93 970.768  17
   5  -8   3 4311.16 752.948  17
   8 -11   0 724.533 849.650  17
   2  -4   3 2187.89 455.084  17
   4 -11  -2 5792.37 849.894  17
   1  -5   2 13359.4 538.541  17
   2  -3   3 3602.11 397.672  17
   2  -9  -1 78.3275 619.253  17
   3  -8   2 19100.6 773.353  17
   6 -12  -2 792.749 839.363  17
   2  -8   1 1509.80 610.271  17
   2  -7   2 6040.98 629.320  17
   4  -8   3 870.531 678.678  17
   4 -10   1 325.229 821.674  17
   3 -10  -1 391.290 702.228  17
   3  -9   1 2104.10 678.286  17
   0  -6  -2 15205.9 600.287  17
   1  -8  -2 991.294 573.117  17
   1  -8  -3 1625.23 554.590  17
   2  -5   3 31.3928 529.319  17
   8  -9   2 1992.97 875.160  17
   4 -11  -1 744.633 851.568  17
   0  -6  -3 2293.93 471.767  17
   7 -12  -1 339.044 822.641  17
   0  -6  -1 228.868 547.501  17
   3 -10   0 331.325 763.121  17
   6 -10   2 1658.90 861.151  17
   1  -8  -1 295.097 574.671  17
   7  -8   3 701.796 766.409  17
   5  -6   4 3903.22 619.245  17
   6 -12  -1 11308.1 978.487  17
   1  -7   1 95408.4 1075.17  17
   3  -7   3 13432.5 672.279  17
   1  -8  -4 3747.85 540.822  17
   6 -11   1 5275.72 956.846  17
   2  -9   0 167.260 642.136  17
   5 -12  -5-68.8143 832.504  17
   7 -11   1 335.569 960.678  17
   1  -6   2 197.808 555.237  17
   5 -12  -2 4530.02 914.977  17
   2  -6   3 28575.7 723.509  17
   5  -9   3-476.837 763.654  17
   4 -11   0 389.290 849.809  17
   8 -11   1 59.6458 861.889  17
   1  -8   0 384.755 590.403  17
   3 -10   1 3094.75 796.338  17
   4 -10   2 840.870 788.596  17
   7 -12   0-281.970 810.373  17
   5 -12  -1 1357.03 838.326  17
   4  -9   3 1445.35 765.523  17
   2  -8   2 4696.59 644.797  17
   3  -9   2 3781.97 693.421  17
   6 -12   0 4510.75 922.233  17
   3 -11  -3 1338.75 759.944  17
   7  -9   3 560.221 810.561  17
   8 -10   2-36.4562 942.507  17
   2  -9   1 9708.39 724.658  17
   2 -10  -3 523.046 633.673  17
   3 -11  -2 157.884 754.727  17
   2 -10  -2 696.672 648.700  17
   4  -5   4 897.278 539.293  17
   3  -8   3 199.841 607.591  17
   3 -11  -1 492.939 800.299  17
   2  -7   3 1142.93 585.873  17
   4 -11   1 3372.36 874.248  17
   1  -4   3 23352.8 566.498  17
   5  -8   4 1211.48 710.331  17
   1  -7   2 18623.7 714.295  17
   5 -12   0 1850.79 847.079  17
   2 -10  -1 2455.12 711.075  17
   2 -10  -4 1831.33 679.418  17
   6 -11   2 1954.80 913.340  17
   0  -7  -2 693.806 501.875  17
   0  -7  -1 7269.89 603.872  17
   1  -8   1-408.492 595.414  17
   1  -5   3 37733.9 706.485  17
   4 -12  -2 2262.81 869.584  17
   6 -10   3 95.0712 807.734  17
   5 -10   3 764.401 817.788  17
   7 -11   2 290.249 918.536  17
   3  -6   4 400.487 591.922  17
   5 -11   2 1726.21 893.197  17
   1  -9  -2 414.597 605.634  17
   4 -12  -3 4884.62 865.246  17
   6  -8   4 1402.73 744.811  17
   3 -10   2 435.687 785.492  17
   1  -3   3 1538.37 423.583  17
   3 -11   0 122.206 790.207  17
   4 -12  -1 698.770 843.528  17
   7 -12   1 732.225 869.493  17
   6 -12   1 1228.74 960.731  17
   1  -9  -1-66.5765 574.051  17
   0  -7  -3 4961.16 506.754  17
   0  -4   2 10831.8 443.332  17
   1  -9  -3 2571.44 601.921  17
   2 -10   0 1699.64 691.712  17
   0  -7   0 4856.05 611.324  17
   4 -12  -4 870.643 860.565  17
   4 -10   3 3844.35 842.444  17
   1  -6   3 26130.3 707.013  17
   2  -9   2-89.2223 644.382  17
   3  -7   4 22283.2 729.324  17
   0  -5   2 7219.86 525.023  17
   5 -12   1 4241.85 949.459  17
   5  -9   4 408.744 785.192  17
   2  -8   3 4566.01 646.744  17
   4 -11   2 695.681 875.310  17
   1  -9   0 1050.41 623.232  17
   4 -12   0 846.305 869.660  17
   4  -9   4 1513.73 768.151  17
   5 -13  -2 2745.14 823.951  17
   6  -9   4 5723.93 862.688  17
   1  -8   2-107.209 618.808  17
   2  -6   4 11381.0 618.568  17
   2 -10   1 12999.2 817.821  17
   5 -13  -1 1784.05 804.170  17
   3 -10   3 314.852 795.432  17
   1  -7   3 19111.6 725.617  17
   0  -6   2 537.519 583.903  17
   6 -11   3-767.517 943.368  17
   3  -8   4 3320.79 712.649  17
   1  -9   1 880.407 634.565  17
   5 -11   3 3189.06 910.768  17
   4 -12   1 3492.91 926.317  17
   6 -12   2 3794.03 961.169  17
  -1  -3  -1 254.571 364.711  17
   3  -9   4 481.381 732.080  17
   2  -7   4-193.097 578.220  17
   0  -8  -1 190.520 539.291  17
   2 -11  -2 1303.82 743.028  17
   1  -2   3 245.677 387.160  17
   5 -12   2 65.2949 928.596  17
  -1  -4  -2 7168.32 435.769  17
   0  -8  -2 1862.10 548.133  17
   0  -2   2 32847.0 453.373  17
   5 -10   4 451.665 804.669  17
   7 -11   3 1482.61 906.480  17
   2 -11  -1 3490.75 745.184  17
   5 -13   0 2605.51 807.505  17
   2 -11  -3 1739.31 731.213  17
   3 -12  -2-155.072 821.505  17
   2  -9   3 1426.81 662.718  17
   4 -11   3 584.067 861.628  17
   0  -8   0 320.345 573.522  17
   2  -3   4 32.1548 452.635  17
   2 -10   2 1908.95 731.048  17
   4 -10   4 2753.58 829.968  17
   3 -12   0-71.8046 823.324  17
   5  -8   5 3695.58 755.036  17
   3 -12  -3-186.439 825.648  17
   2 -11   0 1007.80 735.520  17
   1 -10  -1 102.311 656.158  17
   1 -10  -2 1802.65 638.802  17
   0  -7   2 873.819 606.927  17
   1  -8   3 8229.38 684.862  17
   1  -9   2 591.511 661.993  17
   1  -5   4 483.333 541.148  17
   4 -12   2 649.487 894.637  17
   2  -8   4 4110.53 654.105  17
   0  -5   3 21772.5 621.216  17
   4 -13  -2 104.469 797.450  17
   1 -10   0 2891.54 688.665  17
   4 -13  -1 4198.32 887.215  17
   0  -8   1 327.372 598.208  17
   1  -6   4 80.9248 556.788  17
  -1  -5  -2 176.096 466.628  17
   0  -4   3 33525.7 593.767  17
   5 -13   1 6420.97 828.865  17
   1  -4   4 62.6944 467.083  17
   4  -6   5 143.532 574.612  17
   2 -11   1 95.9001 747.707  17
   4 -13   0 4142.39 908.990  17
   3  -6   5 745.379 563.454  17
   0  -6   3 1785.04 603.756  17
   5  -9   5 1784.57 792.959  17
   6 -12   3 2236.65 895.592  17
   5 -12   3 1096.11 961.743  17
   1 -10   1 800.452 721.544  17
   3  -7   5 263.274 619.095  17
   5 -11   4 3948.54 941.722  17
   1  -7   4 90.9241 577.613  17
   3  -5   5 1204.80 529.840  17
   2 -11   2 3579.07 872.311  17
   2 -10   3-183.056 718.600  17
  -1  -6  -1 20673.7 666.971  17
   6 -11   4 2614.85 959.518  17
   4  -5   5 1187.54 530.587  17
   3  -9   5 993.181 758.954  17
   2  -9   4 2237.32 680.807  17
   0  -8   2 5034.63 665.827  17
   0  -3   3 33170.7 562.898  17
   0  -9  -1 253.591 571.230  17
   4 -13   1 2749.78 903.037  17
   1  -9   3 353.048 653.893  17
   4 -12   3 603.817 906.969  17
   0  -9   0 15101.1 725.433  17
   0  -7   3 3215.55 623.347  17
   2  -6   5 12006.7 637.983  17
   5 -13   2 148.658 873.302  17
  -1  -6  -2 624.105 464.433  17
   2  -5   5-133.592 577.252  17
   2  -7   5 274.159 587.427  17
   0  -9  -2 6209.69 612.446  17
   1 -10   2 3211.43 748.437  17
   1  -8   4 101.942 598.634  17
   1  -3   4 1719.52 452.285  17
   4 -10   5 801.725 842.582  17
   0  -9   1 728.996 630.910  17
   2 -12  -2-628.338 784.779  17
   2 -12   0 1082.08 792.407  17
   2 -12  -1 2381.03 814.458  17
   2 -11   3 2548.92 864.463  17
   3 -11   4 29.6877 859.797  17
   3 -13  -2 81.6607 787.527  17
   4 -13   2 3197.97 892.160  17
   1 -11  -1-394.056 671.567  17
   2  -8   5 1094.22 636.078  17
   2 -12   1 51.5779 825.757  17
   3 -12   3 547.309 910.179  17
   1 -11   0 244.266 709.241  17
  -1  -7  -1-39.8731 509.052  17
   0  -8   3 229.244 641.520  17
   5 -12   4 2656.60 948.995  17
   1 -11  -2 4053.96 666.706  17
   2 -10   4 1818.41 747.099  17
   0  -5   4 14873.5 641.213  17
   2  -4   5 648.878 504.502  17
   4  -8   6 858.563 728.992  17
   0  -6   4 478.059 584.783  17
   0  -9   2 3143.78 684.997  17
   3 -13   1 359.309 899.717  17
   1 -10   3 2823.18 747.301  17
   1  -6   5 903.521 579.566  17
   1  -9   4 959.941 698.956  17
   1 -11   1 1232.98 738.378  17
   8  -2 -12 41715.8 1319.66  17
   9  -2  -8 9988.51 1064.90  17
  10   0  -6 14849.2 1081.22  17
   7  -3 -11 29484.5 1140.52  17
   6  -3 -11 11052.2 914.944  17
  10  -2  -8 10016.2 1132.39  17
   8  -3  -6 11566.2 933.998  17
   9  -3  -9 7884.03 1038.82  17
  10  -2  -7 459.690 1015.14  17
   9  -3  -6 7874.53 971.882  17
  10  -2  -6 9218.88 1067.48  17
  10  -3 -11 9606.19 1150.39  17
   8  -4  -8 48744.4 1290.58  17
   9  -3  -5-292.290 905.176  17
  10  -3 -10 1258.96 1073.98  17
   8  -4 -11 7312.00 1023.42  17
   8  -4  -5 40503.2 1135.38  17
   9  -4  -8 12787.6 1104.11  17
  10  -2  -5 5257.30 958.777  17
   9  -4  -9 1172.77 979.602  17
   9  -4  -7 105.350 947.655  17
   9  -4  -6 12556.5 1026.46  17
   7  -4  -4 10421.6 823.694  17
   8  -5  -8 10872.7 1019.81  17
   8  -4  -4 1690.55 820.147  17
  10  -4  -9 1062.71 1034.83  17
   9  -4  -5 2206.85 900.624  17
   8  -5  -7 1886.90 883.290  17
  10  -4 -10 9299.21 1178.89  17
  11  -3  -7 14360.5 1193.11  17
   8  -2  -2 12725.7 778.317  17
  10  -4 -11 13143.3 1213.63  17
   9  -5  -8 9076.40 1049.44  17
   8  -5  -5 6161.84 867.404  17
   9  -5  -7 312.883 919.614  17
  11  -3  -6 4958.38 1061.64  17
  11  -4  -8 9292.63 1179.69  17
  10  -5  -8 5747.67 1086.10  17
  10  -5  -9 9100.08 1187.61  17
   8  -5  -4 2447.88 806.362  17
  11  -4  -7 674.702 1062.16  17
   7  -6  -8 7188.06 1084.42  17
   7  -6  -6 11836.0 960.621  17
   4  -5  -9 11236.3 1166.64  17
   6  -6  -7 6295.59 973.170  17
   7  -6  -5 4174.99 833.996  17
   7  -3  -1 7554.12 664.975  17
   5  -6  -7 9246.33 1021.73  17
   9  -6  -5 14754.9 1060.75  17
  10  -6  -7 12164.2 1259.48  17
   3  -5  -8 12631.5 1180.97  17
  10  -6 -10 14255.3 1917.80  17
  10  -6  -6-166.426 1069.51  17
   7  -6  -3 5886.92 814.588  17
   6  -3   0 9901.54 612.409  17
   8  -5  -2 11605.9 843.557  17
   9  -6  -4 1271.34 918.542  17
   6  -6  -3 19652.9 890.253  17
   9  -7  -8-310.092 1845.12  17
   8  -7  -5 38399.4 1330.58  17
   9  -7  -9 26265.8 2383.71  17
   9  -7  -6 24383.1 1417.70  17
   9  -7  -5 675.208 1180.77  17
   8  -7  -4 1220.06 1042.32  17
   6  -6  -2 22624.7 909.958  17
   7  -4   0 10183.7 690.879  17
   6  -7  -3 7568.98 971.139  17
   8  -5  -1 366.493 738.215  17
   8  -7  -3 8805.06 1107.59  17
   5  -3   1 54619.0 802.362  17
   7  -8  -5 18115.1 1630.63  17
   8  -8  -5 50193.7 1840.39  17
   6  -7  -2 183.009 942.115  17
   7  -8  -4 148.171 1365.13  17
   9  -8  -5 19871.6 1777.64  17
   8  -8  -4 21898.2 1531.72  17
   6  -3   1 6853.18 561.396  17
   7  -8  -3 23820.4 1416.24  17
   5  -4   1 26740.5 758.025  17
   6  -7  -1 7022.79 995.320  17
  10  -6  -2-551.589 989.213  17
   7  -8  -2 13563.8 1356.14  17
   5  -5   1 66262.2 1016.20  17
   4  -2   2 7771.30 446.588  17
   6  -7   0 62.2118 907.227  17
   6  -5   1 9119.62 713.900  17
   7  -7   0 2627.03 966.178  17
   7  -8  -1 4576.66 1249.81  17
   3  -2   2 24893.9 457.814  17
   4  -3   2 10164.6 547.308  17
   8  -8  -1 26209.1 1427.36  17
   5  -3   2 8772.64 552.282  17
   5  -4   2 24547.4 715.967  17
   6  -5   2 4768.33 650.549  17
   7 -10  -3 16220.4 1669.88  17
   8  -8   0 12333.9 1213.15  17
   5  -5   2 4361.99 662.967  17
   2  -3   2 16511.7 495.327  17
   7  -9   0 14625.1 1216.83  17
   5  -8   1 7854.01 940.335  17
   7  -8   1 11716.6 1043.33  17
   5  -6   2 23463.6 842.524  17
   8  -9   0 20701.9 1246.42  17
   8  -8   1 3540.58 958.852  17
   6 -11  -4-13.5300 1086.65  17
   6 -11  -5 11499.0 1208.77  17
   2  -8  -5 5797.54 734.788  17
   3  -2   3 4149.11 380.832  17
   7  -9   1 4347.27 963.590  17
   5  -9   1 8546.20 943.107  17
   5  -6   3 12411.5 700.274  17
   6  -8   2 9052.15 872.077  17
   5  -8   2 25.5968 773.668  17
   4  -4   3 20957.5 661.397  17
   4  -3   3 83882.8 791.414  17
   5  -4   3 5303.61 557.621  17
   7  -8   2 4330.62 851.485  17
   8  -9   1 5763.00 975.790  17
   5 -11  -4 3736.19 911.746  17
   4  -9   1 6718.40 837.952  17
   5  -5   3 17013.0 691.709  17
   5 -11  -5 8193.17 918.987  17
   5  -7   3 19741.3 832.124  17
   1  -2   2 116820. 634.777  17
   6 -10   1 7217.83 938.588  17
   4  -6   3 11184.6 689.336  17
   7 -10   1 10186.9 986.267  17
   5  -9   2 1189.21 804.299  17
   3 -10  -5 26911.5 894.094  17
   6 -12  -4 17319.3 1041.03  17
   6 -12  -3 416.371 910.215  17
   4  -9   2 2847.16 776.192  17
   4 -11  -3-318.549 812.684  17
   6  -8   3 174.451 735.302  17
   4 -11  -4 30294.2 1041.84  17
   4  -7   3 5722.76 714.224  17
   5 -11   0 11376.4 997.823  17
   4 -11  -5 20311.6 899.130  17
   5 -10   2 6280.68 899.304  17
   5 -12  -3 1622.14 867.753  17
   7 -10   2 12040.6 985.338  17
   5 -12  -4 10116.9 930.677  17
   6  -9   3 6969.27 865.800  17
   5 -11   1 533.732 893.992  17
   5  -7   4 333.066 662.539  17
   6  -7   4 25102.3 878.125  17
   3 -11  -4 10836.5 823.650  17
   4  -6   4 5208.61 600.831  17
   3  -5   4 5763.13 597.517  17
   4  -4   4 13135.8 573.912  17
   4  -8   4 7415.69 770.746  17
   5  -5   4 6164.11 605.788  17
   3  -9   3 9664.99 809.928  17
   3  -4   4 6887.25 544.105  17
   4  -7   4 12003.3 714.229  17
   7 -10   3 50.8037 886.105  17
   2  -5   4 31839.7 736.736  17
   3 -11   1 9936.90 930.319  17
   2  -4   4 25497.2 632.266  17
   4  -7   5 4821.31 667.722  17
   3 -11   2 12415.1 960.932  17
   5  -7   5 12457.3 784.001  17
   3 -12  -1 6703.95 878.945  17
   6 -10   4 10120.5 961.454  17
   4  -8   5 72.5245 717.436  17
   2  -2   4 6706.06 386.183  17
   3 -12   1 11647.5 976.893  17
   3 -10   4 16635.6 975.703  17
   3 -11   3-7.68063 826.768  17
   4  -9   5 11480.2 861.911  17
   4 -11   4 7115.00 931.360  17
   3 -12   2 3176.26 922.325  17
   3  -8   5 9747.36 771.723  17
   5 -10   5 20228.8 1034.14  17
   3  -4   5 11882.1 555.115  17
   6 -10   5 6655.21 1003.83  17
   3 -13  -1 11435.6 931.036  17
   3 -13   0 3087.50 902.991  17
   3 -10   5 228.791 803.217  17
   4  -7   6 5278.41 710.511  17
   3  -8   6 7013.01 756.406  17
   3  -7   6 193.904 625.068  17
   3  -6   6 5921.88 622.272  17
   2  -3   5 734.305 481.239  17
   1  -2   4 42685.5 549.488  17
   5   9   1 1848.31 1266.85  18
   8   7  -1-71.9956 1188.37  18
   7   8   0 606.201 1213.42  18
  -1   8   4 4794.52 1023.76  18
  -1   5   1 798.676 793.156  18
   8   6  -3 19760.0 1275.66  18
   6   9   1-3379.45 1139.97  18
   0   9   4 18705.4 1280.47  18
   7   8  -1 207.179 1290.10  18
   3  10   4 3536.93 1227.42  18
   3  10   5 2656.79 1109.36  18
   8   7  -2 738.870 1248.44  18
   2  10   5-5.52296 1210.19  18
   4  10   3 3176.73 1207.56  18
   2  10   6 7047.12 1176.50  18
  -1   8   3 2605.78 1040.47  18
   1  10   5 634.969 1154.53  18
  -1   6   1 17397.4 1017.37  18
   1  10   6 3334.36 1239.82  18
  -2   7   4 3667.71 958.394  18
  -1   9   6 25242.4 1282.22  18
  -2   6   3 16529.7 953.593  18
  -1   9   5 67068.4 1579.45  18
  -1   9   4 2743.08 1136.69  18
   0  10   6 7588.21 1185.72  18
  -2   8   5 5314.17 980.260  18
  -2   7   3 14184.2 991.345  18
  -2   4   2 37587.3 739.284  18
  -2   5   2 62968.2 993.981  18
  -2   8   4 348.380 953.513  18
  -2   6   2 1693.37 874.880  18
  -2   7   2 10948.2 935.546  18
  -2   9   4 613.779 1017.41  18
  -3   6   4 6527.69 759.350  18
  -2   6   1 2350.44 859.190  18
  -2   5   1-190.406 700.305  18
  -3   7   4 4845.31 811.178  18
  -2  10   4 2951.67 1119.75  18
  -2   4   1 107.860 579.124  18
  -3   8   4 12691.6 968.036  18
  -2  10   3-237.770 1122.07  18
  -3   6   3 5613.31 789.632  18
  -3   7   3 7386.40 876.726  18
  -1  10   0 1716.06 1197.16  18
  -3   5   3 10690.5 703.487  18
  -2   9   1 399.081 1015.58  18
  -2  10   2 378.786 1126.61  18
  -1  11   1 108.582 1210.66  18
  -2   6   0 1474.65 887.042  18
  -3   8   3 3528.66 944.487  18
  -2   7   0-25.3602 923.269  18
   0  11  -1 339.823 1284.14  18
   0  10  -2 9221.11 1328.63  18
  -2   8   0 1915.08 971.615  18
  -2   5   0 14332.1 742.332  18
  -1  12   3 4987.62 1297.72  18
  -1   7  -2 21477.4 1073.21  18
  -1   6  -2 709.764 869.423  18
  -2  11   3 2462.14 1171.34  18
  -2  10   1 4395.12 1150.97  18
  -1  10  -1 684.538 1203.27  18
  -3   7   2-264.431 838.421  18
  -1  11   0 1258.07 1202.44  18
  -1   8  -2 71.0737 968.686  18
   0   9  -3 5812.43 1119.62  18
  -1  12   2 2830.77 1241.45  18
  -3   6   2 2379.52 755.538  18
  -2   9   0-437.390 1073.21  18
  -3   8   2 2720.32 920.071  18
  -2  11   2 1533.50 1199.74  18
   0  11  -2-180.389 1302.59  18
   1  12  -2 3204.54 1326.67  18
  -1  12   1 2428.11 1244.90  18
   1  13   0 2300.52 1165.45  18
   0  12  -1 8669.63 1368.54  18
   1  10  -4 14871.4 1327.24  18
   0  10  -3 2292.91 1198.54  18
  -3   5   2 1249.50 639.191  18
  -2   4   0 2134.78 612.586  18
  -3   9   2 1115.98 989.988  18
   0  13   1 4382.01 1169.67  18
  -2  10   0 1850.93 1126.91  18
  -2   7  -1 16158.1 989.060  18
  -1  11  -1 3220.91 1288.46  18
  -3  10   3 5431.17 1131.53  18
  -2  11   1 4492.09 1167.55  18
   2  10  -5 17492.7 1353.60  18
  -2   8  -1 996.883 960.001  18
   4   7  -7 32056.1 1211.42  18
  -2   6  -1 24856.9 974.058  18
  -1  10  -2 2996.56 1202.95  18
   1   8  -5 2734.16 1020.41  18
   1  13  -1 16516.7 1375.47  18
   0   8  -4 5084.09 1012.34  18
  -1  12   0 1813.42 1234.27  18
  -3   7   1 1344.00 843.024  18
   2   7  -6 24859.4 1109.60  18
  -3   8   1 418.637 863.120  18
   2   6  -6 321.978 903.509  18
  -2   9  -1 10172.4 1100.15  18
  -2  12   2 1512.28 1245.05  18
   0  13   0 17141.5 1371.08  18
   4   8  -7 5242.46 1105.09  18
   1  12  -3 27638.7 1538.93  18
   2   8  -6 2902.83 1034.86  18
  -3  10   2-173.360 1094.77  18
   1   9  -5 969.754 1092.86  18
  -1   7  -3 22754.4 1059.20  18
   0  12  -2 1950.06 1287.31  18
   1  11  -4 2257.07 1309.75  18
   0  11  -3 4480.16 1304.63  18
  -1   8  -3 9178.91 1025.31  18
  -3   6   1 8004.50 832.376  18
  -1  13   2 6546.77 1248.29  18
   3  10  -6 162.895 1215.22  18
  -3   9   1 309.478 974.259  18
   2  12  -4 39298.2 1616.53  18
  -2  11   0 1679.69 1203.32  18
  -1   6  -3 28501.1 1006.09  18
   2   5  -6-246.441 844.810  18
  -2   5  -1 11139.1 741.009  18
   2  11  -5 30207.8 1519.82  18
   1  13  -2 912.996 1245.10  18
  -1   9  -3-26.8571 1049.48  18
   2   9  -6-319.936 1140.95  18
  -1  11  -2 5214.14 1274.40  18
  -2  10  -1 15003.5 1292.92  18
  -2  12   1 2786.97 1226.76  18
  -1  12  -1 6262.27 1294.46  18
   4   9  -7 52061.3 1526.88  18
  -1  13   1-307.878 1240.12  18
   4   4  -7 836.845 758.269  18
   0  13  -1 3694.76 1362.63  18
   3   7  -7-4.38610 967.801  18
   0  10  -4 2372.46 1213.88  18
   1  10  -5-189.217 1228.93  18
   4  11  -6 618.457 1276.57  18
   3   6  -7 5372.67 900.714  18
  -3  11   2-2033.09 1249.40  18
   3   8  -7 21040.2 1238.64  18
  -3  10   1 1158.33 1076.29  18
   3  12  -5 6469.05 1315.94  18
  -1  10  -3 3571.09 1214.22  18
  -1  13   0 3742.19 1411.59  18
  -2   8  -2 5175.64 1006.06  18
   2  10  -6 7150.56 1315.98  18
   5  10  -7 2315.65 1237.21  18
  -3   5   1 3691.98 682.697  18
  -2   7  -2 7410.90 923.376  18
   3  11  -6-419.436 1255.94  18
   0  12  -3 1135.52 1327.35  18
  -3   8   0 9311.61 978.708  18
   1  12  -4 4490.59 1388.82  18
   3   5  -7 1787.86 834.735  18
  -2  12   0 1501.44 1212.03  18
   3   9  -7 15895.7 1261.93  18
  -3   7   0 5183.01 904.266  18
  -2   9  -2-26.5131 1057.65  18
  -2  11  -1-661.844 1257.69  18
   4  10  -7 29159.7 1375.09  18
   1  13  -3-1645.74 1236.67  18
  -3   9   0-153.332 1030.53  18
   0  11  -4 2873.07 1299.10  18
   0  13  -2-266.531 1327.53  18
   1  11  -5 255.612 1317.89  18
  -1  12  -2-241.533 1320.36  18
  -3  11   1 2344.81 1184.37  18
   0   8  -5 2035.84 1032.29  18
   2  12  -5 22950.1 1511.15  18
   0   7  -5 5410.82 952.048  18
   1   8  -6-347.600 1001.66  18
   5   8  -8 8443.76 1088.56  18
   1   7  -6 707.781 945.714  18
  -2   6  -2 3751.74 869.595  18
  -3  10   0-21.5943 1162.37  18
  -1  11  -3 1220.18 1266.14  18
  -2  10  -2 3453.33 1136.68  18
   0   9  -5 7122.85 1150.08  18
  -1  13  -1 5516.86 1394.86  18
  -3   6   0 10972.1 902.791  18
   1   9  -6 899.723 1159.21  18
  -1   8  -4-23.3282 995.496  18
  -2   4  -1 8252.83 668.613  18
   3  10  -7 8840.19 1240.23  18
   2  11  -6 10537.4 1343.45  18
   4   7  -8-1012.71 951.094  18
   1   6  -6-124.259 866.949  18
   0   6  -5 779.791 857.573  18
  -2  13   1 360.748 1317.68  18
  -1   7  -4 1218.78 893.856  18
  -1   9  -4 1018.40 1034.98  18
   2   8  -7 17977.5 1209.51  18
   2   7  -7 1961.98 972.201  18
   4   8  -8 4476.01 1115.62  18
   4   6  -8 597.037 895.617  18
  -2  12  -1 126.524 1249.42  18
   5   9  -8 15302.0 1209.76  18
   0  10  -5-338.345 1203.07  18
  -2  11  -2 5807.69 1389.43  18
   3  12  -6 14366.3 1302.35  18
   4  11  -7 4713.90 1270.29  18
   1  10  -6 8756.40 1284.15  18
   3   4  -7 49705.9 1026.51  18
   0  12  -4 874.575 1347.71  18
   2   9  -7 13105.4 1257.97  18
   0  13  -3 4398.97 1381.11  18
  -4   9   2 283.658 1011.88  18
  -3  11   0 1659.67 1210.53  18
   2   6  -7 246.574 876.348  18
   1  13  -4-188.279 1233.75  18
  -1  10  -4 632.655 1217.96  18
   1  12  -5 2868.47 1309.56  18
  -1   4  -3 32792.7 760.166  18
   4   9  -8 4190.29 1094.01  18
  -1   6  -4-143.460 868.667  18
  -3   8  -1 5152.66 939.856  18
  -4   8   2 7953.91 849.741  18
  -1  12  -3-316.243 1306.67  18
  -2   5  -2 1051.44 765.818  18
  -2  13   0-673.131 1328.10  18
  -3   9  -1 2068.46 1044.11  18
  -1  13  -2 5339.21 1446.53  18
  -3  12   1 9202.68 1242.51  18
  -2   8  -3 4779.89 991.588  18
   1   5  -6 61391.8 1186.91  18
  -2   9  -3 1961.08 1070.64  18
   4   5  -8 584.167 818.259  18
   3  11  -7 257.518 1267.30  18
  -3  10  -1 4080.54 1149.90  18
   0  11  -5 5516.27 1316.29  18
   0   5  -5 4156.03 886.237  18
  -3   7  -1 1169.01 840.614  18
   2  10  -7 2828.02 1204.93  18
  -4   7   2 1034.32 744.773  18
   2  12  -6 4262.22 1355.57  18
  -2   7  -3 1656.61 873.851  18
   1  11  -6 670.538 1277.78  18
   3   8  -8 769.709 1075.56  18
  -1  11  -4 2472.55 1329.90  18
   3   7  -8 696.243 975.942  18
  -3   5   0 5737.48 725.691  18
  -2  10  -3-197.585 1215.67  18
  -2  12  -2 876.133 1364.25  18
   4  10  -8-124.185 1159.70  18
   2   5  -7 421.882 855.727  18
  -3   4   1 337.294 578.361  18
   2   3  -6 10796.6 784.322  18
   3   9  -8 1606.56 1139.50  18
  -4   9   1 699.306 940.916  18
  -2  13  -1 8617.61 1430.47  18
  -3  12   0 2479.49 1253.71  18
  -3  11  -1 11784.2 1316.58  18
   3   6  -8 2191.84 916.974  18
   0  13  -4 3272.54 1351.07  18
   0   8  -6 2135.17 1038.59  18
  -2  11  -3 1303.99 1352.93  18
  -1   5  -4 788.152 799.151  18
   0   9  -6 1570.59 1126.93  18
   2  11  -7 1761.34 1263.54  18
  -4   8   1 3579.51 845.503  18
  -3   6  -1 2217.65 844.673  18
  -2   6  -3 28968.0 1015.19  18
   1  13  -5 1694.56 1231.27  18
   1   8  -7 5112.15 1098.67  18
  -1  13  -3 55.3632 1512.76  18
   0  12  -5 3090.63 1402.69  18
  -4  10   1 2562.36 1078.23  18
   0   7  -6 16435.9 1074.97  18
  -1   9  -5 1221.86 1104.71  18
  -1   8  -5 7624.81 1049.85  18
   1   9  -7 33880.4 1445.31  18
  -1  12  -4 3674.03 1459.40  18
  -4   6   2 1819.97 710.979  18
   8  -2   5-255.119 907.817  19
   7  -3   6 6150.14 938.988  19
   8  -6   6 3322.91 878.623  19
  11   1  -1 450.509 794.794  19
   8  -5   6 159.608 831.013  19
   9   0   3 197.357 890.546  19
  10  -3   4 2492.73 854.976  19
  10   0   2 2633.84 910.698  19
   9  -3   5 1870.41 946.260  19
   8  -4   6 2205.06 901.644  19
  10   2  -1 550.019 726.493  19
   9  -1   4 76.9288 879.773  19
   7  -1   5-71.1677 835.305  19
   3   0   5 3627.07 594.410  19
   5  -6   7 2856.89 718.189  19
  10  -1   3 243.629 867.965  19
   6   1   4 1390.79 770.214  19
  10   1   1 5295.81 885.835  19
   7  -2   6 1010.23 893.752  19
   6  -2   6 6401.16 837.743  19
   6  -4   7 231.054 800.237  19
   9   1   2 3223.02 802.878  19
   8  -1   5 212.951 915.255  19
   6   0   5-282.710 773.828  19
   8   1   3 19715.8 1026.03  19
   4  -1   6 1329.26 654.105  19
   8   0   4 4548.81 929.715  19
   5  -1   6 1084.85 726.151  19
  10  -2   4 5684.46 921.151  19
   6  -3   7 526.474 858.235  19
   2   1   4 2624.75 507.846  19
   7  -5   7 66.8612 817.842  19
   2  -3   6 7659.25 535.396  19
   3  -1   6 355.349 563.992  19
   7  -6   7 3129.87 823.663  19
   5  -4   7 928.133 686.756  19
   7  -4   7 9.56332 846.996  19
   2   0   5 2450.10 558.963  19
   9  -5   6 1605.72 832.491  19
   4  -4   7 10338.0 699.110  19
   6  -1   6 14169.6 985.278  19
   2   2   3 47.6428 491.588  19
   4   1   5 5583.50 669.877  19
   1   0   4 2241.34 436.204  19
   2  -2   6-196.552 514.752  19
   7   0   5 3217.53 900.796  19
   1  -2   5-146.640 426.644  19
   4  -5   7 8708.45 659.955  19
   8  -2   6 4242.53 978.438  19
   5  -3   7 3190.43 746.699  19
   5   1   5 2005.45 745.585  19
  10   2   0 1559.71 801.181  19
   4  -3   7 4196.65 657.074  19
   9   0   4 4829.31 933.993  19
   9  -4   6 1243.65 875.213  19
   7  -3   7 3376.36 917.611  19
  10   0   3 451.091 850.577  19
   3   1   5 4433.79 610.836  19
  10   1   2 349.061 856.618  19
   4   0   6 1725.86 670.951  19
   5   0   6 1056.93 759.246  19
  10  -1   4 828.531 812.722  19
   6   1   5 148.104 775.433  19
   4  -2   7 158.827 653.864  19
   3  -4   7 12191.5 613.256  19
   9  -1   5 580.259 949.087  19
   5  -2   7 443.265 731.075  19
   3  -3   7-16.7623 543.184  19
   9   1   3 4575.71 864.153  19
   9  -3   6 132.351 900.426  19
   7  -1   6 7734.90 939.908  19
   2  -1   6 370.358 562.892  19
   1  -1   5 499.657 445.856  19
   8  -6   7 1054.38 875.030  19
   3   0   6 204.994 584.301  19
   8   1   4 2246.75 841.177  19
   8  -4   7 1980.05 925.215  19
   7  -2   7 3112.50 947.312  19
   3  -5   7 23167.0 671.412  19
   8  -1   6 84.1993 943.807  19
   6   0   6 3484.17 844.938  19
   3  -2   7 1661.10 591.739  19
   6  -2   7 4809.82 871.399  19
   8   0   5 228.217 864.901  19
   6  -4   8 332.678 829.365  19
   2   1   5 2026.57 567.684  19
   4  -1   7 44.7583 691.583  19
   8  -3   7 3287.00 967.652  19
   7   1   5 4616.23 916.612  19
   5  -1   7 746.340 776.946  19
   2   2   4 11340.5 627.913  19
   6  -3   8 988.029 849.289  19
   4   2   5 3320.80 674.733  19
   1   1   4 16937.9 511.013  19
   4   1   6 448.051 684.095  19
   3  -1   7 2104.31 634.044  19
   2   0   6 509.823 565.653  19
   7   0   6 13552.1 1058.20  19
   5   1   6 3212.01 806.806  19
   1   0   5 4026.08 513.345  19
   6  -1   7 4361.12 915.648  19
   9   0   5 1381.94 924.199  19
  10   1   3 3531.12 820.327  19
   7  -5   8-501.600 875.958  19
   2  -3   7 206.939 498.514  19
   3   2   5 364.547 608.322  19
   7  -4   8 521.118 871.588  19
   8  -2   7 30.8135 962.771  19
   3   1   6 925.916 615.936  19
   5  -4   8 916.293 732.640  19
   6   2   5 3524.87 832.804  19
   2  -2   7 342.134 540.509  19
   2  -4   7 175.694 467.269  19
   4  -4   8 590.701 651.655  19
   1  -3   6 8471.35 501.452  19
   1  -2   6 21483.4 625.565  19
   5  -3   8-57.9503 757.750  19
   4   0   7 4367.08 757.549  19
   4  -3   8-342.422 677.386  19
   6   1   6 13848.6 995.459  19
   9   1   4 387.038 866.941  19
   7  -3   8 1909.33 935.956  19
   1   2   3 15533.5 552.404  19
   5   0   7 5428.98 842.587  19
   9  -1   6 3492.64 841.863  19
   4  -5   8 100.832 627.678  19
   8   1   5 7847.08 898.351  19
   3   0   7 956.385 648.480  19
   7  -1   7 1263.17 879.797  19
   4  -2   8 184.397 689.480  19
   1  -1   6 8318.76 583.414  19
   2  -1   7-172.079 569.295  19
   6   0   7 21440.8 1097.07  19
   3  -3   8 3745.30 624.986  19
   1  -4   6 17062.2 507.289  19
   8  -1   7 1972.54 985.473  19
   7  -2   8 347.940 929.410  19
   2   2   5 3357.81 615.136  19
   8   0   6 8645.32 940.583  19
   2   1   6 94.4966 572.821  19
   3  -4   8 11883.4 665.091  19
   6  -2   8-743.341 807.123  19
   7   1   6 18264.6 1079.33  19
   3  -2   8 1088.73 628.912  19
   1   1   5 4438.29 551.432  19
   4   2   6 4635.52 724.154  19
   5  -4   9-405.284 769.633  19
   4  -1   8 698.631 727.215  19
   5   2   6 2513.52 810.182  19
   5  -1   8 598.592 815.046  19
   4   1   7 237.153 771.087  19
   8  -3   8-121.052 815.362  19
   1   0   6 3541.63 577.221  19
   3   2   6-122.907 618.958  19
   2   0   7 3095.20 623.074  19
   1   2   4 30076.1 641.717  19
   6  -4   9 1000.15 830.150  19
   5   1   7 1554.50 816.747  19
   2   3   4 4532.25 623.938  19
   3  -1   8-98.4833 660.998  19
   7   0   7 3121.27 918.945  19
   6  -5   9 1626.70 838.080  19
   3   1   7 5152.67 711.003  19
   6  -3   9-499.616 852.975  19
   6   2   6 6206.82 921.562  19
   3   3   5 7661.66 687.711  19
   6  -1   8 699.970 850.001  19
   9   1   5 727.249 798.627  19
   8   0   7 5240.94 973.523  19
   6   1   7-212.680 892.668  19
   8  -2   8-591.417 828.466  19
   4   0   8 389.542 746.280  19
   2  -3   8 4243.33 564.345  19
   2  -2   8 5412.19 606.608  19
   1  -2   7 3843.08 563.340  19
   5   0   8 1034.90 849.200  19
   8   1   6 2211.85 922.523  19
   7  -4   9 903.105 821.476  19
   1  -3   7 6564.45 507.533  19
   2   2   6 20741.5 773.042  19
   5  -3   9 2079.51 773.012  19
   3   0   8 422.484 646.698  19
   4  -3   9 681.890 694.649  19
   1  -1   7 18794.3 681.522  19
   2  -4   8 1319.97 524.394  19
   4  -4   9-169.182 689.743  19
   7  -3   9 385.904 852.758  19
   2   1   7 1199.30 629.054  19
   2  -1   8 2068.96 629.206  19
   1   1   6 3980.29 599.888  19
   7  -1   8 11199.4 1006.13  19
   0  -1   5 17179.7 495.701  19
   1   2   5 348.412 560.369  19
   4  -2   9 6555.24 807.586  19
   6   0   8 1153.30 869.661  19
   5  -2   9 85.1203 805.139  19
   2   3   5 807.197 605.695  19
   4   2   7 3950.24 818.375  19
   4   3   6 4742.27 795.540  19
   7   1   7 3757.75 916.760  19
   5   2   7 1859.19 830.019  19
   3  -3   9-9.19750 630.903  19
   3   2   7 862.978 714.093  19
   7  -2   9-73.4491 881.924  19
   1   0   7-112.616 555.142  19
   3   3   6 1273.15 653.045  19
   3  -2   9-1380.30 651.296  19
   4   1   8 2725.77 828.980  19
   6  -2   9 2431.78 839.321  19
   0   0   5 2978.43 463.377  19
   2   0   8 181.793 622.670  19
   3  -4   9 7251.03 671.185  19
   5   1   8 1566.30 832.248  19
   5  -1   9 783.183 832.891  19
   0   1   4 15878.8 495.492  19
   3   1   8 6385.37 780.145  19
   6   2   7 1688.10 902.734  19
   1   3   4-151.282 557.151  19
   3  -1   9-353.881 687.057  19
   7   0   8 712.675 891.846  19
   3   4   5 585.736 617.874  19
   7  -1   9 212.695 827.469  19
   2   2   7 1080.45 625.431  19
   6  -1   9 3066.31 871.993  19
   6   1   8 181.320 894.972  19
   8   2   6 1135.49 797.786  19
   1   2   6 8825.34 647.272  19
   4   0   9 751.002 807.121  19
   2   3   6 3454.09 638.952  19
   6  -4  10 5933.63 901.172  19
   0  -1   6 17540.8 582.910  19
   1   1   7 3128.10 596.916  19
   6  -3  10 1849.70 869.023  19
   1  -2   8 3031.53 545.482  19
   0  -2   6 25098.4 561.337  19
   5   0   9-363.910 822.923  19
   8   1   7-26.9685 754.590  19
   2  -2   9 2895.93 604.516  19
   2   1   8 3165.82 673.070  19
   1  -1   8-42.1777 535.532  19
   0   1   5 4069.93 517.264  19
   2  -3   9 646.710 587.552  19
   3   0   9-159.981 725.235  19
   4   3   7 963.899 789.100  19
   1  -3   8 6922.32 525.551  19
   6  -2  10 2268.51 892.300  19
   4   2   8-414.301 827.086  19
   0   0   6 10769.0 581.839  19
   2  -1   9 261.694 639.662  19
   1   3   5 1581.36 603.681  19
   5   3   7 4701.07 862.072  19
   3   3   7 1384.85 689.004  19
   5   2   8 1201.25 846.913  19
   3   2   8 1223.28 734.667  19
   5  -3  10-276.054 727.650  19
   6   0   9 660.040 876.682  19
   4   4   6 8864.23 848.682  19
   4  -3  10 1933.54 727.142  19
   1   0   8 496.255 578.356  19
   2   4   5 743.350 603.203  19
   2  -4   9 5140.05 575.811  19
   4  -2  10 2680.02 774.780  19
   0   2   4 8675.63 477.700  19
   5  -2  10 7384.81 853.383  19
   4  -4  10 6560.82 740.308  19
   4   1   9-31.7677 819.638  19
   2   0   9 501.636 657.390  19
   3   4   6-144.153 682.631  19
   3   5   4 4341.28 630.118  19
   0  -3   6 6957.04 441.077  19
   3   1   9-27.6524 741.140  19
   5   1   9 680.469 863.965  19
   1   2   7-1.85110 593.118  19
   6   2   8 8752.39 972.886  19
   0   1   6 7254.33 607.923  19
   3  -2  10 2883.24 721.555  19
   3  -3  10 2361.17 688.722  19
   4  -1  10 1447.80 759.940  19
   2   3   7 6635.92 696.981  19
   2   2   8-490.664 649.627  19
   0  -1   7 1344.14 519.962  19
   5  -1  10 938.941 822.969  19
   1   3   6 41501.5 884.917  19
   1   1   8 680.502 578.693  19
   0   2   5 4925.67 537.612  19
   3  -1  10 4394.55 768.952  19
   0  -2   7 16290.3 575.347  19
   0   0   7 779.267 560.349  19
   1   4   4 752.847 589.098  19
   6   1   9 922.023 868.760  19
   2   4   6 12829.2 751.428  19
   2   1   9 176.792 671.182  19
   4   3   8 117.032 805.693  19
   1  -2   9 3199.34 559.967  19
   4   0  10 6606.05 857.834  19
   1  -1   9 999.307 571.204  19
   5  -3  11 1000.43 838.678  19
   6  -1  10 58.3060 807.859  19
   3   3   8 1204.09 749.174  19
   4   4   7 12104.0 910.736  19
   3   0  10 4746.12 803.068  19
   4   2   9 4418.76 852.761  19
   5   3   8 1135.52 828.302  19
   5   0  10 7492.25 888.051  19
   2  -2  10 127.803 625.617  19
   5  -2  11 419.564 824.322  19
   2   5   4 5014.49 599.491  19
   7   2   8-160.802 765.155  19
   3   2   9 510.758 792.223  19
   3   4   7 1091.23 726.379  19
   1  -3   9 1305.21 509.212  19
   5  -5   7 14670.9 824.071  19
   6  -5   7 13670.7 910.716  19
   6  -6   7 6581.90 815.884  19
   8  -3   6 2240.79 924.576  19
   9  -2   5 11910.5 1043.66  19
   8  -5   7 9289.25 991.029  19
   5  -5   8 12299.6 868.414  19
   6  -5   8 392.252 788.245  19
   9  -2   6 11214.8 991.690  19
   5  -4  10 8800.15 851.853  19
   9  -2  -1 469.748 746.284  20
  10  -6  -3 8843.75 918.910  20
  12  -6  -6-784.170 809.747  20
   9  -8  -4 1808.89 805.031  20
  10  -2  -2 1064.44 773.224  20
   8  -7  -2 3765.63 752.084  20
   5  -8  -3 1775.25 550.710  20
  10  -8  -5 296.517 811.393  20
  11  -7  -5 15852.5 1000.14  20
   7  -5   0 2727.74 707.832  20
  10  -4  -2 555.743 871.571  20
  11  -8  -7 1561.74 850.385  20
   9  -4  -1 1489.81 830.212  20
  12  -1  -5 1860.55 772.164  20
   8  -8  -3 7609.35 809.445  20
  11  -6  -4 4780.70 881.660  20
   8  -3   0 2685.56 744.316  20
   8  -6  -1-40.2322 782.920  20
  12  -5  -5-688.734 817.072  20
  11  -2  -3 660.485 770.932  20
  11  -4  -3 2465.64 888.579  20
  10  -9  -7-294.597 884.113  20
   3  -5   0 3794.92 453.805  20
   9  -9  -6 95.7924 770.943  20
   8  -9  -5 3666.34 762.747  20
   6  -6   0 1628.29 663.306  20
   8  -4   0 335.931 747.821  20
  10  -5  -2 889.248 851.757  20
   6  -2   1 9826.26 613.053  20
   9  -5  -1 1099.21 826.821  20
  11  -8  -6 2025.49 943.594  20
   4  -4   1 10058.2 576.542  20
   6  -1   1 9207.79 589.035  20
   3  -6  -1 7437.84 484.565  20
   5  -4   1 27973.7 719.008  20
  11  -1  -3 684.563 720.684  20
   6  -3   1 6504.85 597.232  20
  11  -5  -3 2784.83 829.149  20
   6  -8  -2 536.788 633.407  20
  10  -7  -3 565.207 859.300  20
  12  -7  -6-853.583 887.134  20
  12  -6  -5 971.544 821.861  20
   9  -7  -2 4571.58 860.701  20
   5   1   1 307.458 433.315  20
   7  -8  -2 14161.8 823.001  20
   7  -9  -4 4042.80 740.307  20
   9  -1  -1 78.7450 638.785  20
  10  -8  -4-247.899 825.593  20
   7   1   0 2228.22 504.865  20
   9  -8  -3 1825.32 828.973  20
   9  -9  -5 664.548 812.864  20
   7  -6   0 1645.19 749.682  20
  12  -3  -4 1413.76 838.003  20
   8  -5   0 2423.70 821.265  20
  11  -7  -4 3557.00 953.978  20
  12  -4  -4 4587.49 847.349  20
   8  -9  -4 496.783 812.233  20
   5  -6   0 901.953 538.934  20
   2  -3   1 5022.08 386.166  20
  10  -6  -2-134.520 814.394  20
   5  -7  -1-94.3039 537.243  20
   6   0   1 512.259 494.220  20
   3  -4   1 45807.1 643.402  20
  12  -2  -4-164.953 757.563  20
   8  -1   0-1350.28 595.514  20
   5  -8  -2 630.041 570.826  20
  10  -9  -6-555.038 898.303  20
  11  -8  -5 239.422 905.632  20
   6  -4   1 2935.78 603.360  20
   7  -4   1 2386.51 716.860  20
   8  -7  -1 263.905 853.810  20
   8  -8  -2 4790.86 846.531  20
  11  -6  -3 921.465 857.609  20
  12  -5  -4 1789.82 833.280  20
   4  -6   0 140.498 521.196  20
   9   0  -1 388.018 621.998  20
   9  -9  -4 1621.17 828.632  20
  12  -7  -5 45.7463 830.806  20
   7  -2   1 2466.48 594.783  20
   5  -5   1 67235.7 960.649  20
  10  -2  -1 913.261 769.056  20
   7  -3   1 9230.61 690.155  20
  10  -9  -5 268.129 978.437  20
   8  -6   0 2691.40 838.855  20
   9  -2   0 617.289 735.819  20
   7  -9  -3 6283.80 822.150  20
   9  -4   0 1593.61 848.265  20
   8   0   0 958.647 591.813  20
   7  -5   1 427.207 726.625  20
   4  -7  -1 1812.09 517.311  20
   4  -5   1 377.246 563.896  20
  11  -4  -2 1354.39 877.395  20
  12  -6  -4 3299.91 904.037  20
   5  -7   0 947.601 658.744  20
  10  -8  -3 3685.64 967.297  20
   7  -1   1 1586.99 570.717  20
   4  -2   2 7538.39 521.452  20
   8  -9  -3 676.598 842.211  20
  10  -5  -1-86.6277 888.302  20
   6  -5   1 9229.18 672.607  20
   4  -1   2 8764.30 489.621  20
  10  -7  -2 629.420 908.516  20
   6  -8  -1 121.011 717.026  20
   9  -8  -2 565.639 897.916  20
   8  -3   1 2884.48 774.117  20
   7  -8  -1 4088.91 800.611  20
  11  -5  -2 391.945 939.317  20
   3  -1   2 70.4445 380.662  20
  11  -7  -3 3.05241 974.725  20
  11  -8  -4 890.220 992.148  20
   9  -5   0 198.206 906.174  20
   9  -7  -1 150.488 973.899  20
  10  -1  -1 311.052 722.161  20
   6  -6   1 2780.61 759.311  20
   6   1   1 16684.0 594.251  20
   9  -1   0 406.133 719.625  20
   3  -2   2 27833.3 519.072  20
   5  -2   2 3422.59 542.562  20
   4  -3   2 10428.3 567.713  20
   2  -5   0 10074.4 424.396  20
  12  -4  -3 591.358 861.232  20
   5  -1   2 1755.26 535.799  20
  10  -9  -4 5957.76 1011.97  20
   5  -3   2 8956.93 629.141  20
  12  -3  -3-110.072 800.115  20
   5  -8  -1 5181.43 694.831  20
   9  -9  -3 3078.42 977.307  20
   4   0   2 7510.80 499.054  20
  10  -6  -1 801.960 990.695  20
   8  -8  -1 27847.3 1108.16  20
  11  -1  -2 1365.62 750.972  20
   3  -6   0 7851.94 553.609  20
   7   0   1 11690.0 633.321  20
   7  -6   1 1911.20 774.038  20
   3   0   2 4423.14 369.487  20
  12  -5  -3 4371.60 950.512  20
  11  -6  -2 859.788 974.923  20
  12  -7  -4 1304.65 912.879  20
   3  -5   1 924.646 511.657  20
   8  -7   0 319.515 952.643  20
   8  -5   1 4522.26 889.477  20
   2  -4   1 6034.58 410.463  20
   3  -3   2 12196.9 475.983  20
  12  -2  -3 191.006 739.995  20
   9  -6   0 1713.89 1005.23  20
   7  -9  -2 3759.99 862.384  20
   5  -6   1 3352.60 622.873  20
   5  -4   2 23915.3 752.904  20
   6  -2   2 9619.57 652.670  20
   4  -4   2 3123.11 599.584  20
   6  -3   2 9831.08 678.247  20
   8  -9  -2 5289.77 983.059  20
   8  -2   1 1590.54 665.877  20
   5   0   2 1677.82 488.461  20
   6  -9  -2 326.128 848.991  20
  10  -8  -2 3788.57 1095.21  20
   6  -5   2 4262.43 767.766  20
  12  -6  -3-99.8359 909.012  20
  11  -8  -3 275.282 1071.95  20
   7  -4   2 190.786 720.829  20
   6  -1   2 1519.53 544.854  20
   6  -4   2-12.0760 638.877  20
   4  -6   1 1293.16 620.087  20
   9  -8  -1 559.438 1129.18  20
  10  -7  -1 577.220 1100.88  20
  10  -4   0 350.765 884.768  20
  10  -3   0 292.821 829.452  20
   8  -6   1 422.740 968.204  20
  10  -9  -3 1255.44 1150.53  20
  11  -7  -2 157.271 1137.48  20
   6  -7   1 1221.05 852.233  20
   4  -7   0 11132.6 649.315  20
   6  -8   0 4529.23 905.231  20
  11  -4  -1 2940.58 917.727  20
   8  -1   1 4912.36 675.111  20
   7  -8   0 4451.79 1042.60  20
  11  -3  -1 315.411 830.653  20
   9  -3   1 4322.60 847.419  20
   5  -7   1 2134.31 765.677  20
  10  -5   0 57.9731 936.288  20
   3  -7  -1 1463.20 509.671  20
   9  -9  -2 247.873 1095.44  20
   9  -4   1 206.634 861.635  20
  11  -9  -4 204.347 1102.38  20
   9  -7   0 3859.72 1115.33  20
  11  -5  -1 1284.32 1001.52  20
   3  -4   2 32619.6 662.349  20
   7  -7   1 4678.60 1020.77  20
   7  -5   2 4210.53 876.257  20
   5  -5   2 5287.78 653.829  20
   4   1   2 1383.65 430.671  20
   9  -2   1 1388.28 778.226  20
   9  -5   1 3535.72 961.042  20
   5  -8   0 5236.28 823.477  20
  12  -4  -2 576.079 842.299  20
   4  -5   2 2600.94 636.799  20
   7  -9  -1 748.720 1005.25  20
   6  -6   2-221.421 803.892  20
   7  -2   2 17176.4 767.502  20
   3   1   2 10192.6 373.340  20
   6   0   2 6169.00 554.770  20
  10  -6   0 394.751 1068.27  20
  12  -3  -2 620.763 764.777  20
  11  -6  -1 743.282 1103.32  20
  12  -5  -2 3131.85 945.134  20
   8  -3   2 2296.64 796.448  20
   8  -9  -1 3705.26 1166.51  20
   2  -3   2 15881.7 477.160  20
   6  -9  -1 775.306 960.638  20
   8  -4   2-239.620 852.736  20
   8  -7   1-295.059 1078.81  20
  10  -1   0 3827.40 771.634  20
   5   1   2 13724.6 549.541  20
   8   0   1 4957.35 670.277  20
  10  -8  -1 616.648 1313.26  20
   7  -6   2 786.837 931.304  20
  11  -8  -2 677.562 1219.16  20
   8  -2   2 232.458 763.533  20
   9  -1   1 781.455 744.022  20
   7  -1   2 4661.65 638.160  20
  10  -9  -2 1550.29 1297.11  20
   4  -8  -1 2335.30 640.960  20
  12  -6  -2 4146.92 1060.44  20
   3  -6   1 617.912 615.149  20
   9 -10  -3 6196.64 1234.31  20
   8  -5   2 1137.85 960.526  20
  11  -9  -3 1843.60 1252.14  20
   9  -8   0 208.476 1325.74  20
   2  -5   1 8010.76 502.769  20
   4  -2   3 995.653 551.465  20
   5  -6   2 24419.7 869.764  20
   9  -9  -1 948.039 1308.75  20
  11  -7  -1 2747.50 1254.98  20
  10  -7   0-273.237 1192.61  20
   5  -3   3 5630.14 650.484  20
   4  -3   3 83728.5 1005.40  20
   5  -2   3 12359.1 661.603  20
   3  -5   2 349.018 617.182  20
   6  -8   1 2671.30 1023.36  20
   4  -1   3 6068.53 558.487  20
   6  -7   2 2122.01 969.248  20
   4  -7   1 22142.9 785.572  20
   5  -9  -1 5974.79 968.640  20
   8 -10  -2 3046.02 1250.92  20
   3  -7   0 4960.74 614.357  20
   5  -4   3 5268.53 690.243  20
   9  -7   1 73.2048 1240.14  20
  10  -4   1 1459.99 923.257  20
  11  -4   0-140.165 944.552  20
   7  -3   3 146.373 762.200  20
   3  -2   3 3776.45 510.343  20
   4  -6   2 11007.3 755.050  20
  10 -10  -3 5355.52 1380.84  20
   5  -7   2 308.754 855.659  20
   7  -4   3 1527.35 863.842  20
   2  -6   0 893.929 505.604  20
   6  -3   3 963.954 658.276  20
   4  -4   3 23641.7 755.053  20
   7  -7   2 4095.89 1143.01  20
  11  -5   0 1397.74 1076.69  20
  10  -5   1 37.7677 1046.55  20
   2  -4   2 13329.8 493.493  20
   7   0   2 278.209 578.913  20
  11  -3   0 1479.52 880.532  20
   6  -2   3-8.04012 583.579  20
   6  -9   0 1341.60 1123.60  20
   3  -3   3 3245.62 537.218  20
   6  -4   3 9205.83 767.795  20
   3  -1   3 1195.55 429.527  20
   9 -10  -2 6368.10 1399.05  20
   9  -4   2 3126.92 967.043  20
   7  -5   3 1309.77 965.952  20
   9  -3   2 1676.36 913.098  20
  11  -6   0 403.433 1212.94  20
  10  -9  -1 6531.43 1647.37  20
  11  -9  -2 6995.94 1442.23  20
   9  -5   2 5471.73 1108.64  20
  11  -8  -1-235.936 1460.90  20
  10  -6   1 1228.81 1186.35  20
  10  -8   0-127.720 1442.13  20
   5  -5   3 18208.9 818.265  20
   4  -8   0 78.8270 712.424  20
   6  -6   3 160.128 900.009  20
   4   0   3 4847.00 529.136  20
   8  -7   2 7452.72 1345.37  20
  11  -2   0-229.449 862.751  20
   8  -1   2 9060.73 739.491  20
   6  -1   3 825.385 578.460  20
   9  -9   0 1629.72 1621.79  20
   3  -4   3 10898.8 659.775  20
   4  -5   3 104.378 671.485  20
   5   0   3 8165.32 576.752  20
   7  -8  -3 26626.2 916.448  20
   9  -3  -1 6298.04 854.070  20
  10  -3  -2 17598.3 996.210  20
  10  -1  -2 6056.70 787.497  20
  11  -3  -3 11017.1 912.000  20
   6  -7  -1 7469.99 689.668  20
   7  -7  -1 7724.58 795.286  20
  10   0  -2 8629.02 753.809  20
   9  -6  -1 3687.17 934.884  20
  10  -3  -1 295.487 801.041  20
  10  -4  -1 6637.23 921.866  20
   9  -3   0 2117.88 823.407  20
  11  -3  -2 517.147 792.228  20
   6  -7   0-18.1082 704.277  20
  11  -2  -2 13023.9 873.667  20
   7  -7   0 2163.51 813.452  20
   8  -4   1 6807.36 840.801  20
  10  -2   0 7905.82 847.642  20
   7  -3   2 19691.2 884.380  20
  11  -2  -1 2742.12 809.397  20
   8  -8   0 14342.8 1254.44  20
   9  -6   1 15873.8 1228.61  20
   7  -8   1 12919.1 1257.58  20
   6  -5   3 6160.87 864.802  20
   8  -6   2 11368.7 1129.27  20
   7  -9   0 16590.8 1363.45  20
  10  -3   1 15777.3 997.413  20
   5  -8   1 9170.24 983.758  20
   8  -8   1 3094.62 1351.45  20
   8  -9   0 23547.8 1568.06  20
  10  -2   1 11.7001 772.516  20
   5  -6   3 12018.6 903.094  20
   9  -2   2 8007.50 898.960  20
   7  -2   3 276.922 712.195  20
   5   4  -8 5462.03 787.266  21
   1   4  -6 16935.1 757.688  21
   3   2  -6 18403.9 719.520  21
   3   1  -5 8197.46 579.180  21
   4  11  -8 136.816 929.551  21
   2   8  -8 5209.98 878.079  21
   1   6  -7 17333.8 812.981  21
   2   9  -8 4104.40 935.862  21
   2  12  -7 12096.1 1051.87  21
   8   6  -8 8664.53 873.083  21
   5  11  -8 2118.38 844.529  21
   8   7  -8 5069.23 879.217  21
   7   4  -8 494.781 742.057  21
   1  11  -7 2341.30 884.765  21
   5   8  -9 1407.90 927.594  21
   5   7  -9 3719.74 931.843  21
   2   7  -8-21.4263 813.138  21
   6   7  -9 911.843 887.283  21
   3   5  -8 833.737 739.219  21
   3  11  -8-218.340 903.489  21
   8   3  -7 432.348 703.715  21
   9   5  -7-112.200 823.294  21
   6   8  -9 1043.25 871.389  21
   4   4  -8 11525.9 810.920  21
   6   2  -7 6382.18 687.580  21
   6   1  -6 9144.09 615.106  21
   8   8  -8 1373.87 854.994  21
   8   5  -8 996.026 797.058  21
   2  10  -8 1540.27 909.350  21
   4   8  -9 1019.57 912.868  21
   2   4  -7 1406.12 702.399  21
   5   9  -9 3244.74 936.287  21
   6   6  -9 4175.78 921.714  21
   3   3  -7 15464.5 791.972  21
   5   6  -9 19003.5 1034.11  21
   5   1  -6 228.738 606.118  21
   5   2  -7 3871.43 667.722  21
   4   7  -9 2328.65 905.351  21
  -1   4  -4 517.835 458.794  21
   4   9  -9 693.951 915.111  21
   6   9  -9-135.946 892.561  21
   7   7  -9 840.667 862.661  21
   2   6  -8 650.552 754.616  21
   7   2  -7 287.221 615.913  21
   7   6  -9 1983.56 864.383  21
   7   8  -9 5235.19 934.363  21
   6   3  -8 5760.41 752.085  21
   4   6  -9 1329.83 851.384  21
   6   5  -9 2435.33 829.379  21
   7   1  -6 4652.06 618.012  21
   5  10  -9 1232.07 945.149  21
   0   5  -6 35040.5 827.706  21
   8   4  -8 587.532 760.301  21
   5   5  -9 8027.26 887.057  21
   5   3  -8 12546.4 797.677  21
   2  11  -8 308.595 904.848  21
   0   9  -7-364.216 768.626  21
   4  10  -9 11835.1 1025.74  21
   3   0  -4 37762.3 579.184  21
   1   5  -7 7383.18 761.939  21
   3   8  -9 468.700 898.531  21
   0   8  -7 2937.00 762.569  21
   7   3  -8 5924.10 759.450  21
   4   2  -7 44952.8 938.382  21
  -2   6  -4 12014.5 561.158  21
   4   1  -6 2722.22 631.321  21
   7   5  -9 6.50009 813.794  21
   6  10  -9 1044.64 800.817  21
   3   7  -9 98.0817 863.185  21
   6   0  -5 4365.89 526.864  21
   5   0  -5 11715.1 604.111  21
  -1   8  -6 18666.1 767.550  21
   0  10  -7 3044.79 863.575  21
   7   9  -9-374.962 824.779  21
   3  12  -8 1327.53 850.045  21
   3   4  -8 26398.4 906.145  21
   1   9  -8-33.3699 873.892  21
   1   8  -8 2652.39 806.383  21
   3  10  -9 2659.74 931.804  21
   4   5  -9 2820.53 808.280  21
  -1   5  -5 9631.58 622.366  21
   0   7  -7 28433.1 869.524  21
   9   6  -8-166.122 872.672  21
   8   7  -9 8940.28 972.203  21
   2   5  -8 890.311 744.101  21
   8   6  -9 1014.39 801.844  21
   4   3  -8 2683.66 729.980  21
   1  10  -8 8199.43 926.664  21
   1   2  -5 50477.1 728.238  21
   6   4  -9 2091.24 815.551  21
   3   6  -9 823.379 850.769  21
   4  11  -9 563.482 881.266  21
   2   2  -6 208573. 1363.19  21
   1   7  -8 636.660 773.834  21
   9   5  -8 5944.74 878.177  21
  -1   7  -6 5564.56 647.324  21
   8   8  -9 972.454 827.203  21
   1   3  -6 299.802 657.466  21
   5   4  -9 3338.97 786.344  21
   7   4  -9 5676.07 915.836  21
   2  12  -8 12681.6 1005.19  21
   8   3  -8 140.633 789.941  21
   8   5  -9 822.759 868.376  21
   5   8 -10 2365.34 1009.75  21
   6   7 -10 3740.93 1005.95  21
   6   8 -10 1545.81 908.813  21
   5   7 -10 6047.12 1069.40  21
   4   0  -5 13225.8 561.321  21
   2   3  -7 2701.83 722.371  21
   2   8  -9 118.977 946.481  21
   2   9  -9 537.763 953.905  21
   3  11  -9 8529.43 1005.96  21
   2   1  -5 36597.4 647.865  21
   0   3  -5 5220.26 546.651  21
   5   9 -10-207.875 967.495  21
   1  11  -8 1430.39 820.868  21
   9   4  -8 2181.36 835.894  21
   6   6 -10 2193.59 986.214  21
   6   9 -10 426.673 1018.70  21
   0   6  -7 21939.1 812.249  21
   4   8 -10 2017.79 1024.72  21
   7   7 -10 4268.41 977.425  21
   6   2  -8 45.0797 677.818  21
   5   6 -10 466.367 978.819  21
   2   7  -9 4357.83 919.660  21
   3   2  -7 4595.06 695.294  21
   2  10  -9 6787.41 1001.89  21
   6   1  -7 78.9853 604.232  21
   3   5  -9 2087.90 805.408  21
   1   6  -8 5758.92 773.530  21
   7   8 -10 590.777 972.885  21
   0   2  -4-438.466 451.993  21
   1   4  -7 659.321 673.884  21
   4   4  -9 4039.54 781.313  21
   4   7 -10 2147.81 981.289  21
   3   1  -6 6842.96 609.330  21
   7   2  -8 789.739 738.038  21
   5   2  -8 195.267 677.267  21
   8   4  -9 638.870 848.574  21
   0   4  -6 1715.78 634.874  21
   5  10 -10-689.033 964.674  21
   5   1  -7-33.2243 631.892  21
   7   1  -7 1454.45 589.979  21
   6   5 -10 1165.33 928.054  21
   3   3  -8 5719.67 735.249  21
   6   3  -9 37.9285 750.534  21
  -1   6  -6 289.552 595.659  21
   2   4  -8 33119.3 937.517  21
   4  10 -10 4758.34 1076.81  21
   4   6 -10 5909.42 1010.55  21
   5   5 -10 969.703 956.060  21
   2   6  -9 3668.02 820.763  21
   9   6  -9 4942.35 1003.61  21
   7   5 -10 1000.45 935.576  21
   7   3  -9 763.625 819.454  21
   5   3  -9 2690.22 792.995  21
   3   8 -10 3767.63 1023.93  21
   3   9 -10 1142.30 986.855  21
   8   7 -10 942.369 954.859  21
   6   0  -6-101.391 558.963  21
  -2   5  -4 31353.4 634.278  21
   8   6 -10 1389.94 917.742  21
   9   5  -9-203.621 892.232  21
   3   7 -10 2614.18 1005.98  21
   4   2  -8-126.530 706.017  21
   8   2  -8 1507.23 750.712  21
   3  10 -10 2779.43 1027.53  21
   5   0  -6 110.766 569.931  21
   1   5  -8 2043.27 716.453  21
   0   8  -8 1484.26 805.722  21
   4   1  -7 2014.48 684.989  21
   3   4  -9 7990.37 809.309  21
   4   5 -10 528.983 925.091  21
   6   4 -10 1262.37 905.484  21
   1   9  -9 280.353 933.879  21
   8   5 -10 1338.36 875.815  21
  -1   4  -5 45398.1 738.944  21
   8   3  -9 1723.30 847.898  21
  -1   3  -4 1509.45 443.278  21
   7   4 -10 925.668 917.718  21
   3   0  -5 53477.5 711.749  21
  -1   8  -7 575.935 742.948  21
   4   3  -9 1756.40 728.318  21
   3   6 -10 559.693 923.736  21
   6   8 -11 729.015 971.936  21
   1  10  -9-552.125 915.154  21
   6   7 -11 1276.96 946.630  21
   2   5  -9 2964.97 781.462  21
   5   4 -10 3711.41 907.705  21
   5   8 -11 268.004 988.908  21
   9   4  -9 5167.44 884.208  21
   5   7 -11 1548.20 1028.76  21
   5   9 -11-158.094 1008.97  21
   1   7  -9 1548.45 858.700  21
   6   9 -11 479.400 920.975  21
   3  11 -10 2561.77 928.855  21
   7   7 -11-338.682 960.525  21
   6   6 -11 3.21884 954.633  21
   7   8 -11 3992.77 955.124  21
   2   9 -10-202.617 953.278  21
   2   2  -7 624.929 642.211  21
   2   8 -10 5252.17 1013.62  21
   7   6 -11 298.525 935.988  21
  -1   5  -6 2232.90 579.530  21
   6   2  -9 959.797 774.573  21
   4   8 -11 308.591 1016.43  21
   5   6 -11 261.486 1013.94  21
   8   4 -10 615.946 868.807  21
   1   3  -7 1506.60 690.789  21
   1   2  -6 10993.6 634.489  21
   6   1  -8 412.465 643.843  21
   4   0  -6 3131.87 590.207  21
  -1   7  -7 344.539 662.271  21
   4   9 -11 144.724 997.648  21
   7   2  -9 2789.86 791.167  21
   2   3  -8 27744.2 884.872  21
   4   7 -11-271.291 987.391  21
   2  10 -10 1681.59 985.566  21
   9   6 -10 575.438 864.312  21
   4   4 -10-340.525 872.780  21
   2   7 -10-375.964 931.480  21
   7   1  -8 315.219 698.401  21
   3   5 -10 247.889 905.414  21
   6   5 -11 1017.80 988.995  21
   5   2  -9 1549.23 795.705  21
   3   2  -8 2174.13 712.450  21
   2   1  -6-171.246 530.073  21
   6   3 -10 3836.61 913.132  21
   5   1  -8 729.981 673.564  21
   7   5 -11 1015.27 940.657  21
   4  10 -11 210.712 956.662  21
   7   3 -10-371.253 857.238  21
   8   7 -11 2010.10 907.453  21
   9   5 -10 1405.79 944.867  21
   1   4  -8 12610.8 754.225  21
   0   3  -6 7671.78 640.737  21
   3   1  -7 16190.9 724.066  21
   4   6 -11 970.429 1016.25  21
   8   6 -11 3083.86 960.319  21
   5   5 -11-38.9688 989.681  21
   3   3  -9 4812.65 779.486  21
   5   3 -10 5443.10 935.267  21
   2   4  -9 1940.86 773.264  21
   2  11 -10 1581.90 1050.18  21
   8   2  -9-19.1808 791.464  21
   8   1  -8 684.559 724.890  21
   6   0  -7 599.118 548.706  21
   3   8 -11 1479.01 1000.84  21
   2   6 -10 821.490 924.870  21
   3   9 -11 3658.36 1034.77  21
   0   4  -7 23265.4 759.823  21
   1   1  -5 172908. 1030.52  21
   0   2  -5 44307.5 683.093  21
   8   5 -11 46.3651 883.552  21
   8   3 -10-46.1156 842.901  21
   3   7 -11 1032.77 985.090  21
  -1   6  -7 3392.06 611.601  21
   5   0  -7 495.898 615.773  21
   7   0  -7-63.4486 626.131  21
   6   4 -11 211.883 936.118  21
   4   2  -9 7869.91 768.398  21
   9   4 -10 283.284 829.744  21
   3  10 -11 414.724 1030.08  21
   7   4 -11 94.5422 921.225  21
   4   5 -11-355.354 992.863  21
   5  -1  -5 7454.88 525.343  21
   0   9  -9 199.439 895.189  21
   3   4 -10 3118.90 910.493  21
   6   8 -12 2107.44 1007.15  21
   6   7 -12 2420.67 1022.03  21
   1   5  -9-179.024 780.779  21
   5   8 -12 702.506 1021.15  21
   0   8  -9 135.215 883.733  21
   5   4 -11 2068.76 968.194  21
   4   3 -10 274.323 819.280  21
   7   7 -12 399.205 952.255  21
   3   6 -11 498.481 993.264  21
   5   7 -12 3095.16 1041.34  21
   1   8 -10 4528.56 966.540  21
   3   0  -6 19619.5 642.816  21
   5   9 -12 593.386 948.951  21
   0   5  -8 44040.5 911.120  21
   6   6 -12 2444.53 1014.64  21
   1  10 -10-34.6696 955.416  21
   8   4 -11 303.516 852.285  21
   7   6 -12 1038.31 973.853  21
  -2   4  -4 24314.8 534.572  21
   9   3 -10-328.384 793.471  21
  -2   5  -5-100.209 518.633  21
   6   2 -10 1194.98 827.346  21
   2   0  -5 161767. 998.104  21
   7   2 -10 1646.45 836.491  21
   6   1  -9 2113.24 753.530  21
   5   6 -12 3427.51 1058.65  21
  -1   4  -6 16199.9 657.531  21
   0   7  -9 1927.89 825.585  21
   1   7 -10-346.055 910.499  21
   7   1  -9 530.412 754.755  21
   4   8 -12 344.036 1024.81  21
   2   9 -11 606.054 986.477  21
   4   0  -7 28670.4 773.004  21
   2   8 -11 3848.51 1003.02  21
   4   9 -12 401.126 1024.90  21
   9   5 -11 15.6621 923.475  21
  -1   3  -5 2658.27 498.386  21
   2   2  -8 2242.42 657.407  21
   4   7 -12 648.573 993.426  21
   6   5 -12 822.649 980.773  21
   4   4 -11 376.824 941.906  21
   6   3 -11 2988.56 941.633  21
   7   5 -12 2800.10 943.372  21
   7   3 -11 4169.22 939.353  21
   5   2 -10 3351.77 864.241  21
   4  -1  -5-155.062 458.420  21
   1   3  -8 992.436 677.653  21
   5   1  -9 1474.33 745.960  21
   2  10 -11 1167.12 1047.75  21
   8   6 -12 361.314 908.235  21
   1   2  -7 553.522 650.297  21
   2   7 -11 3238.25 995.998  21
   3   2  -9 6496.52 754.631  21
   8   2 -10 386.819 816.889  21
  -1   5  -7 114.126 590.472  21
  -1   7  -8 2109.03 756.239  21
   5   5 -12 1640.18 1037.44  21
   2   1  -7 43095.3 828.023  21
   6   0  -8 1538.06 659.167  21
   4   6 -12 277.987 1035.09  21
   3   1  -8 2644.15 690.219  21
   1   6 -10 6668.89 956.343  21
   8   1  -9 4523.47 773.972  21
   5   3 -11 4823.64 996.735  21
   8   3 -11 521.873 849.135  21
   6  -1  -6 3.84361 500.897  21
   8   5 -12 656.722 958.269  21
   7   0  -8 2087.31 676.411  21
   0   6  -9-192.923 790.057  21
   9   4 -11 1890.63 910.599  21
   2   4 -10 4578.65 898.250  21
   3   8 -12-344.252 1018.71  21
   0   3  -7 5745.19 652.108  21
   3   9 -12 806.953 1070.02  21
   5   0  -8 96.7288 626.327  21
   2   6 -11 302.409 966.850  21
   5  -1  -6 224.856 534.818  21
   7   4 -12-237.056 938.694  21
   6   4 -12 1653.36 1019.65  21
   4   2 -10 24.0451 797.774  21
   1   1  -6 6826.81 549.467  21
   3   7 -12 644.972 998.313  21
   4   1  -9 5641.19 746.166  21
   4   5 -12 3294.11 1077.23  21
   0   2  -6 28516.1 694.384  21
   9   3 -11 5707.26 921.204  21
   3   4 -11 5009.73 987.847  21
   7   7 -13-112.251 854.486  21
   5   4 -12-67.6557 991.580  21
   5   8 -13 838.859 1001.99  21
   8   4 -12 630.239 883.258  21
  -1   6  -8 1444.76 759.577  21
   4   3 -11 247.471 887.526  21
   5   7 -13 40.0707 1063.19  21
   3   0  -7 12409.0 688.455  21
   6   6 -13 3063.74 1025.86  21
   7   6 -13 3887.69 1033.90  21
   3   6 -12-468.761 1023.82  21
   7   2 -11 2115.98 910.944  21
   6   1 -10 563.459 817.550  21
   6   2 -11 4386.25 954.409  21
   7   1 -10 3206.17 832.683  21
   1   9 -11 2003.89 1114.80  21
   9   5 -12-333.622 849.402  21
   0   8 -10 2734.32 1031.73  21
   1   8 -11 357.862 1057.56  21
   2   0  -6 75850.9 850.290  21
   4   0  -8 1109.46 664.187  21
   5   6 -13 563.562 1034.38  21
   4  -1  -6 73294.0 852.348  21
   3  -1  -5 15228.3 526.031  21
   4   8 -13 1017.56 1097.47  21
   7   3 -12-243.746 937.589  21
   8   2 -11 1199.67 888.422  21
   6   3 -12 86.8514 966.028  21
   7   5 -13 6391.37 1051.07  21
   6   5 -13-551.706 965.258  21
   5   1 -10 4436.79 844.629  21
   5   2 -11 2857.19 912.462  21
   2   2  -9 78903.6 1158.51  21
   1   7 -11 138.693 1013.43  21
   6  -1  -7 2316.95 633.912  21
   4   7 -13 1146.00 1084.12  21
   8   1 -10 2252.92 824.404  21
   2   9 -12 2003.80 1189.54  21
   0   7 -10 652.692 952.202  21
   2   8 -12 309.202 1099.98  21
  -1   4  -7 2652.80 626.411  21
   7   0  -9 24.5916 696.429  21
   2   3 -10 2585.64 858.295  21
  -2   4  -5 1202.76 525.245  21
  -2   5  -6 12507.3 616.360  21
   3   5 -12 4529.36 1048.19  21
  -1   3  -6 8732.15 640.652  21
   1   3  -9-51.0620 739.622  21
   1   2  -8 4003.39 677.578  21
   9   4 -12 1418.86 969.063  21
   5  -1  -7 776.821 571.314  21
   5   5 -13 2864.96 1036.79  21
   2   1  -8 18497.3 751.377  21
   2   7 -12-144.962 1126.93  21
   3   1  -9-262.574 673.704  21
   8   5 -13 850.158 928.109  21
   4   6 -13 2257.49 1108.07  21
   5   0  -9 1681.77 736.730  21
   0   1  -5 20870.8 578.248  21
  -1   5  -8 585.070 735.878  21
   1   6 -11-26.6547 1041.40  21
   7   4 -13 1767.35 972.012  21
   6   4 -13 4284.68 1039.23  21
  -1   7  -9 529.321 925.889  21
   9   3 -12 295.576 906.059  21
   2   4 -11 306.123 954.932  21
   0   6 -10 833.730 939.642  21
   4   2 -11 115.116 902.017  21
   1   0  -5 233118. 1152.44  21
   4   1 -10 1887.06 814.624  21
   0   3  -8-187.884 667.351  21
   3   8 -13 1201.86 1234.66  21
   1   1  -7 6392.21 657.858  21
   2   6 -12 1611.19 1118.56  21
   3   9 -13-983.350 1198.74  21
   8   4 -13 1921.36 976.538  21
   3   7 -13 4537.62 1233.69  21
   3   0  -8 26931.1 797.426  21
   7   1 -11 2233.74 862.647  21
   0   2  -7 18591.8 748.994  21
   5   4 -13-13.6242 1029.28  21
   7   2 -12 3020.72 928.535  21
   3   4 -12 1846.19 1017.48  21
   6   1 -11 1396.31 881.523  21
   4   3 -12 480.549 977.762  21
  -1   2  -5 317.342 529.139  21
   4  -1  -7-167.592 599.454  21
   3  -1  -6 60427.5 803.478  21
   6   6 -14 7418.66 1079.22  21
   7   6 -14 12.6760 890.367  21
   2   0  -7 7600.34 624.365  21
   5   7 -14 718.129 1076.68  21
   9   4 -13 5212.72 913.811  21
   3   6 -13 5303.04 1188.05  21
   1   5 -11 155.884 1046.05  21
   8   2 -12 2627.41 897.691  21
  -1   6  -9 1053.67 976.764  21
   6   0 -10 513.587 756.043  21
   7   3 -13 1076.02 960.691  21
   8   0 -10 597.480 765.961  21
   2   5 -12 741.970 1103.80  21
   5   1 -11 535.565 867.815  21
   5   6 -14 403.516 1106.92  21
   6   3 -13-17.8717 966.556  21
   5   2 -12 2978.16 952.712  21
   5  -1  -8 295.988 647.841  21
   7   5 -14 1383.62 992.146  21
   0   5 -10 5754.34 996.483  21
   6   5 -14 828.355 1063.32  21
   1   8 -12 2633.74 1460.27  21
   9   2 -12 7762.55 944.533  21
   4   4 -13 323.197 1052.57  21
   8   3 -13 1266.43 919.612  21
   2   3 -11 1346.06 960.504  21
   4   7 -14 1421.52 1302.82  21
   3   1 -10 3789.46 842.033  21
   1   3 -10 1610.75 887.178  21
   1   7 -12 7310.41 1427.55  21
   3   5 -13 647.022 1165.73  21
  -1   3  -7 164402. 1263.44  21
   0   1  -6 17318.0 667.484  21
   5   3 -13-137.612 1045.71  21
   2  -1  -5 186507. 1069.60  21
   2   8 -13 1096.40 1538.65  21
   5   5 -14-276.701 1072.31  21
   9   3 -13 1442.07 938.768  21
   0   7 -11 597.087 1324.33  21
   1   0  -6 24971.8 645.306  21
  -2   4  -6 518.938 591.648  21
   3   3 -12 263.352 1042.00  21
   4   6 -14 581.407 1242.33  21
   2   7 -13 541.814 1497.71  21
   7   4 -14 570.663 1015.72  21
   4   1 -11-152.794 877.427  21
   5  -2  -5 914.335 466.946  21
   6   4 -14-751.501 1047.50  21
   1   1  -8 784.206 675.995  21
   4   2 -12 49.1121 949.944  21
   4   9 -10 8065.55 1049.36  21
   7   6 -10 9003.43 1009.49  21
   2  11  -9 10229.0 1113.32  21
   0   9  -8 10608.4 982.635  21
   1   8  -9 14637.4 1025.85  21
   0   7  -8 9457.31 878.639  21
   1   6  -9 23241.3 1003.82  21
   0   6  -8 20822.5 876.239  21
   1   9 -10 9977.28 1047.03  21
   2   5 -10 9339.56 975.911  21
   2   3  -9 40411.6 1067.35  21
   3   5 -11 9506.23 1066.95  21
   3   3 -10 26636.4 1056.20  21
   1   4  -9 10130.7 844.503  21
   0   4  -8 7679.29 765.426  21
   6   7 -13 9227.67 1117.37  21
   1   5 -10 8019.50 923.904  21
   2   5 -11 10794.4 1070.91  21
   0   5  -9 4736.27 803.124  21
   4   4 -12 23764.2 1216.95  21
   6   0  -9 9476.52 782.119  21
   3   2 -10 24039.8 1019.38  21
   8   3 -12 11369.9 1000.04  21
   5   3 -12 12879.5 1098.34  21
   3   3 -11 23746.1 1124.62  21
   1   4 -10 11712.7 953.440  21
   4   5 -13 14610.0 1239.62  21
   0   4  -9 9671.91 873.945  21
   6   2 -12 9816.06 1059.65  21
   6  -1  -8 6114.96 688.644  21
   4   0  -9 5257.99 774.124  21
   8   1 -11 7989.36 913.402  21
   7   0 -10 5278.27 809.854  21
   7  -1  -8 7968.03 675.499  21
   2   2 -10 9462.07 896.187  21
   3   2 -11 13949.8 1035.87  21
   5   0 -10 7737.15 832.180  21
   2   1  -9 24074.6 913.143  21
   1   2  -9 16774.2 917.842  21
  -1   4  -8 9245.84 815.236  21
  -2   5  -7 8080.49 758.486  21
   4  -1  -8 10004.9 757.420  21
   1   4 -11 1480.69 1056.55  21
   2   4 -12 837.242 1142.15  21
   3   0  -9 51.5767 698.694  21
   6  -1  -9 238.913 676.865  21
   0   3  -9 4775.32 845.738  21
   7   1 -12 2612.07 938.152  21
   8   4 -14 258.493 913.130  21
   6   1 -12 10496.0 1028.06  21
   7  -1  -9-138.541 686.235  21
   7   2 -13 847.914 944.797  21
   4   0 -10 111.342 770.551  21
   6   2 -13 1242.83 998.693  21
   7   0 -11 3346.33 859.180  21
   8   1 -12 147.021 840.439  21
   7   1  -9 818.955 846.787  22
   7   4 -12 203.908 987.536  22
   7   7 -13-1023.70 871.299  22
   8   1  -8 694.467 837.117  22
   8   5 -12 1489.50 997.629  22
   9   5 -11-9.18745 1001.57  22
   7   0  -7 193.501 676.086  22
   9   2  -8 1849.56 922.696  22
   2   0  -6 67897.3 849.230  22
   5  -1  -5 6733.62 643.972  22
   3   0  -7 10213.1 721.077  22
   3  -1  -4 4565.88 455.723  22
   7   6 -13 3961.87 1028.92  22
   5   0  -8 115.054 678.348  22
   4  -1  -5 24.3798 550.907  22
   8   3 -11 475.270 982.110  22
   6   0  -8 1365.43 709.794  22
   8   2 -10 198.033 975.394  22
   4   6 -13 2108.72 932.564  22
   2   4 -11-98.9435 807.204  22
   3   2 -10 23407.2 895.705  22
  10   5  -9 1777.81 977.399  22
   0   2  -7 18364.4 600.797  22
   9   1  -6 4571.72 879.582  22
   2   1  -8 17849.4 748.828  22
   9   3 -10 239.309 943.850  22
   6  -1  -4 1783.23 572.853  22
   6   5 -13 519.821 952.681  22
   6   2 -11 3413.60 957.083  22
   5   5 -13 2244.81 978.150  22
   9   4 -11 1727.25 995.711  22
  10   3  -8 1246.23 904.767  22
   6  -1  -3 2350.44 528.648  22
   8   4 -12 22.7281 997.612  22
   5   2 -11 2802.60 954.400  22
   6  -1  -5 15610.4 685.711  22
   4   0  -8 283.711 686.039  22
   6   3 -12 3.93810 977.166  22
   6   1 -10-79.0550 851.024  22
   9   2  -9 2033.28 951.803  22
   1   1  -7 6835.16 596.798  22
   3   1  -9 255.453 685.644  22
   7   5 -13 6305.40 1049.53  22
   7   2 -11 2190.28 947.221  22
   8   1  -9 5527.41 943.671  22
   7   0  -8 1342.70 736.579  22
   5   1 -10 3862.89 808.950  22
   5  -1  -6 142.807 641.429  22
   8   0  -6-172.253 674.617  22
   7   3 -12 26.2036 1008.58  22
   1   0  -5 218423. 1090.03  22
   8   6 -13-795.540 874.910  22
   7   1 -10 3130.18 939.809  22
   9   1  -7 1067.31 852.811  22
   3  -1  -5 13192.9 537.715  22
   6  -1  -6 108.604 628.354  22
   3   4 -12 1261.41 896.066  22
   9   5 -12-173.763 923.331  22
   4  -1  -6 67989.1 923.392  22
   4   2 -11 146.237 879.847  22
   8   0  -7 306.179 792.320  22
   6   4 -13 3928.75 1024.47  22
   8   5 -13 766.698 956.807  22
   6   0  -9 8200.76 782.537  22
   4   1 -10 811.241 759.553  22
   8   2 -11 1041.88 989.787  22
   9   3 -11 6672.00 1050.00  22
   7   4 -13 1182.13 989.471  22
   5   7 -14 60.0214 854.509  22
   4   3 -12-158.876 915.893  22
   5   0  -9 1681.24 733.796  22
  10   4 -10 3285.00 1037.41  22
   9   1  -8 171.038 889.266  22
   9   2 -10 855.513 972.880  22
   5   4 -13 287.304 970.966  22
  10   2  -8 3704.03 920.961  22
   3   0  -8 23418.8 840.798  22
   8   1 -10 2340.22 965.618  22
   9   4 -12 1574.98 1023.83  22
   7   0  -9 263.265 822.420  22
   7  -1  -5-113.007 580.454  22
   5  -1  -7 631.925 641.912  22
   2   0  -7 6529.23 679.127  22
   8   0  -8 1731.80 841.102  22
   6  -1  -7 2041.42 672.580  22
   7  -1  -4 2435.39 557.021  22
   5   6 -14 600.475 1014.54  22
   7  -1  -6 25243.3 815.120  22
   2   2 -10 10786.9 751.070  22
   1   3 -10 1776.22 720.744  22
   8   4 -13 1375.04 1013.46  22
   1   2  -9 17025.4 701.067  22
   0   1  -6 18888.2 554.045  22
   6   1 -11 1356.90 921.303  22
   9   1  -9 1154.07 961.049  22
   4   0  -9 5259.87 759.155  22
   2   3 -11 1303.36 851.008  22
   7   2 -12 3021.21 1032.22  22
   3  -1  -6 57213.1 835.193  22
   4   4 -13-103.252 938.077  22
   7   1 -11 2212.65 986.372  22
   3   5 -13 642.130 918.596  22
   4  -1  -7 121.538 663.090  22
   6   5 -14 616.636 1000.70  22
  10   4 -11-916.698 927.405  22
   9   0  -6 4157.15 832.431  22
   5   2 -12 2697.11 981.846  22
   5   1 -11 243.182 906.817  22
   6   3 -13-510.103 994.583  22
   2   1  -9 22092.2 812.991  22
   7  -1  -7 5894.59 722.036  22
   7   5 -14 1228.92 984.509  22
   7   3 -13 569.328 991.080  22
   9   2 -11 249.439 959.196  22
   8   0  -9 379.953 889.457  22
   9   3 -12 948.728 997.795  22
   3   1 -10 4067.33 766.461  22
   6   0 -10 839.544 877.328  22
   4   6 -14 1062.08 1069.36  22
   5   5 -14-158.485 985.920  22
   8   2 -12 3172.24 1055.61  22
   3   3 -12 524.162 886.875  22
   6  -1  -8 5669.64 759.335  22
   1   0  -6 22920.3 621.502  22
   5   3 -13-9.26719 1000.90  22
   5  -1  -8 978.359 672.659  22
   7   0 -10 5678.18 958.187  22
   1   1  -8 724.871 607.839  22
   9   1 -10 1789.77 957.855  22
   8   3 -13 1774.45 1030.79  22
   2  -1  -5 186989. 1124.62  22
  10   1  -8 1974.99 897.613  22
   9   0  -7 1900.21 853.233  22
   0   2  -8 2526.52 562.579  22
   4   2 -12-38.4392 935.205  22
   4   1 -11 115.861 886.240  22
   6   4 -14-265.489 1011.51  22
   7   4 -14 18.3182 1030.09  22
  10   2 -10-692.462 945.712  22
   9   0  -8 3211.54 906.796  22
   3   0  -9 204.763 700.362  22
   8  -1  -6 3726.94 759.957  22
   8   0 -10-394.157 955.450  22
   3  -1  -7 2456.22 651.631  22
   4   5 -14 162.442 977.598  22
   4  -1  -8 8515.15 757.542  22
   2   0  -8 37410.1 865.450  22
   8  -1  -5 1399.50 732.576  22
   4   3 -13-34.7357 976.850  22
   5   4 -14-294.893 986.929  22
   7   1 -12 2884.20 1064.34  22
   8   4 -14-32.1434 978.128  22
   7   2 -13 888.227 1059.46  22
   4   0 -10 115.635 868.259  22
   6  -1  -9-273.903 816.517  22
   6   2 -13 1015.76 1042.20  22
   5  -2  -4-56.5982 571.964  22
   5  -2  -5 1096.05 629.448  22
   9   0  -9 4287.22 980.612  22
   9   1 -11 870.198 1008.29  22
   9   3 -13 2186.49 1053.32  22
   7  -1  -9 427.679 847.153  22
   4  -2  -4 1728.92 523.655  22
   7   0 -11 2617.08 1016.45  22
  10   1  -9 2243.07 924.141  22
   8   1 -12-158.251 1048.40  22
  10   2 -11 1246.00 1024.85  22
  10   3 -12 2749.77 1010.31  22
   8   2 -13-330.566 1040.72  22
   6  -2  -5 15402.1 711.115  22
   2  -1  -6 955.036 577.820  22
   7   3 -14 2892.13 1034.91  22
   5  -2  -3-379.227 507.574  22
   5  -2  -6 15532.1 747.748  22
   5   2 -13 174.334 1012.77  22
   4  -2  -3 4456.26 476.895  22
   4  -2  -5 1712.27 577.780  22
   2   2 -11 2473.39 804.836  22
   6  -2  -6 3629.57 662.619  22
   6   3 -14 258.978 1041.10  22
   6  -2  -4 28361.0 702.436  22
   0   1  -7 1043.87 545.058  22
   5   0 -11 4460.13 955.762  22
   2   1 -10 4293.57 780.348  22
   8   0 -11 2700.20 1020.23  22
   6   5 -15-279.691 989.665  22
   9   0 -10 11.9307 992.518  22
   1   0  -7 2435.83 645.307  22
   8   3 -14 639.666 1033.69  22
   3   1 -11 2254.11 895.537  22
   1   2 -10 168.907 711.264  22
   4   4 -14 102.615 1003.62  22
  10   1 -10 4578.90 1019.01  22
   8  -1  -9 1950.18 920.563  22
  10   0  -8 490.733 964.274  22
   6  -2  -7 242.603 739.868  22
   3  -1  -8 29684.5 854.618  22
   4  -1  -9 2061.71 749.116  22
   4  -2  -6 2344.44 648.669  22
   5   3 -14-60.9816 1055.18  22
   6  -1 -10 2517.44 894.841  22
   5  -2  -7 3300.10 695.299  22
   9   2 -13 1995.87 1080.61  22
   7  -1 -10 1638.30 936.363  22
   9   1 -12 4256.97 1065.58  22
   5   5 -15 2211.29 1152.73  22
   7  -2  -5 1048.45 661.383  22
  10   2 -12 1110.09 1038.59  22
   4   1 -12-331.888 978.864  22
   1   1  -9 5696.27 666.987  22
   3   0 -10 4403.75 843.644  22
   6  -2  -3 3127.28 575.621  22
   7   1 -13 537.241 1066.92  22
   3  -2  -4 55569.4 734.488  22
   7   4 -15 1457.79 1000.71  22
   4   2 -13 3536.68 1074.71  22
   9  -1  -7 2016.70 882.302  22
   5  -1 -10 3079.43 879.052  22
   3  -2  -3 19631.7 538.008  22
   6   4 -15 132.853 1113.59  22
   6   1 -13 5482.67 1127.82  22
   9   3 -14 4925.59 960.468  22
  10   1 -11 2205.82 1014.63  22
   2   0  -9 5257.84 729.682  22
   7   0 -12 70.6875 1019.62  22
   4   0 -11-181.602 917.244  22
   9   0 -11 1789.16 1039.66  22
   9  -1  -8 2204.56 913.156  22
   7   2 -14 300.079 1075.59  22
   6  -2  -8 3805.58 803.718  22
   8   1 -13 627.433 1058.25  22
   2  -1  -7 19796.3 740.057  22
   6   0 -12 323.004 1039.18  22
   3  -2  -5 7153.84 556.485  22
   5  -2  -2 4322.38 469.353  22
   4  -2  -7 9163.29 709.529  22
   6   2 -14 337.360 1105.44  22
   7  -2  -4 3692.38 594.995  22
   8   2 -14 2849.08 1097.84  22
   8   0 -12 2637.05 1038.37  22
  10   0  -9 131.852 971.903  22
   5  -2  -8 1076.78 677.999  22
   9  -1  -9 2182.59 955.556  22
   5   4 -15 621.994 1328.20  22
   4   3 -14 221.203 1199.03  22
   5   1 -13 6740.74 1186.61  22
   7  -1 -11-4.70479 958.535  22
   5   0 -12 40.8359 1053.67  22
   1  -1  -5 51629.6 718.610  22
   7   3 -15 1451.52 1168.18  22
   6  -1 -11 385.353 992.926  22
   9   1 -13-420.994 1047.34  22
  10   0 -10 3424.68 1003.15  22
   3  -2  -6 6291.27 648.280  22
   8  -2  -7 1012.42 796.579  22
  10   2 -13-874.396 925.691  22
   8  -2  -6 3063.12 755.662  22
  10   1 -12-55.9820 1059.39  22
   3  -1  -9 80178.5 1197.26  22
   5   2 -14 125.569 1197.35  22
   9   2 -14 1095.03 1008.72  22
   7  -2  -9 4392.00 915.306  22
   8  -1 -11 6513.51 1060.72  22
   6   3 -15-35.4463 1286.95  22
   1   0  -8 10448.4 739.892  22
   9  -1 -10 2109.72 994.829  22
   9   0 -12 2813.18 1042.37  22
   4  -2  -8 2563.93 726.799  22
  10  -1  -8 2972.51 957.162  22
  11   1 -11 2405.09 1034.29  22
   8  -2  -5 125.784 702.110  22
   2   2 -12 8178.34 1152.13  22
   5  -2  -9-10.4368 796.650  22
   5  -1 -11 2517.24 1002.01  22
   0   1  -8 14803.4 709.667  22
  10   0 -11 309.424 995.313  22
   7   0 -13 1658.52 1147.59  22
   7   1 -14 769.930 1183.15  22
   3   2 -13 1220.27 1298.43  22
   2  -1  -8 1885.01 731.666  22
   8  -2  -9 4350.15 951.312  22
   3   0 -11 3885.20 1053.92  22
   8   1 -14 4830.79 1185.14  22
   0   0  -6 8711.37 574.351  22
   8   0 -13 241.469 1091.20  22
   3  -2  -7 12022.8 764.957  22
   5   3 -15 451.731 1574.53  22
   6   0 -13 3191.15 1227.50  22
   6   1 -14 2794.56 1284.27  22
   4   0 -12 6893.16 1204.73  22
   9  -1 -11 859.795 1030.96  22
   7  -2 -10 377.951 923.523  22
   1  -1  -6 10405.3 664.131  22
   2   0 -10 3326.61 934.157  22
   6  -2 -10 110.826 929.848  22
   7  -1 -12 3931.47 1132.03  22
   7   2 -15-133.030 1312.38  22
  10   1 -13 890.485 1014.60  22
   1   1 -10 1872.22 891.399  22
   8   2 -15 986.111 1172.75  22
   2  -2  -4 195.558 410.307  22
   4   2 -14 1749.55 1540.55  22
   6  -1 -12 2582.50 1123.81  22
   9   1 -14 301.299 1117.36  22
   8  -2 -10 1246.33 1016.66  22
  10  -1  -9 5836.84 1056.10  22
   9   0 -13 572.599 1057.30  22
   6  -3  -6 714.250 656.069  22
   6   2 -15 328.770 1575.25  22
  10   0 -12 620.498 1064.42  22
   4  -2  -9 9452.84 847.434  22
   2  -2  -5 3184.53 554.235  22
   5  -3  -5 2135.01 653.115  22
   5  -3  -6 32325.1 855.908  22
   4  -1 -11 1454.76 1062.92  22
   6  -3  -5 23043.8 778.140  22
   9  -2  -7 357.916 833.886  22
   5   0 -13 5298.48 1391.16  22
   5  -2 -10 871.647 941.748  22
   6  -3  -7 2891.56 791.054  22
  10  -1 -10 1918.39 985.090  22
   9  -2  -9 2134.49 980.716  22
  11   0 -11 2932.02 1081.56  22
   3  -2  -8 1637.95 774.382  22
   5  -3  -7 11307.8 778.712  22
   5  -3  -4 404.681 632.894  22
   7  -3  -6 275.674 725.715  22
   9  -1 -12 1418.64 1079.66  22
   7  -2 -11 3634.18 1035.92  22
   1   0  -9 779.471 806.358  22
   6  -3  -8 1423.56 749.858  22
   2  -2  -6 2528.10 671.989  22
   4  -3  -5 2434.24 627.061  22
   6  -2 -11 2435.41 1079.08  22
   2  -1  -9 22838.5 996.017  22
   7   0 -14 1913.20 1372.99  22
   6  -3  -4 491.792 599.612  22
   8  -2 -11-35.9654 1039.01  22
   8   0 -14-21.0136 1274.77  22
   1  -1  -7 402.458 771.285  22
   5   2 -15-10.2286 1983.50  22
   9  -2 -10 4479.82 1024.73  22
  10  -1 -11 5054.66 1065.60  22
   4  -3  -6 10419.0 711.669  22
   7  -3  -5 2488.83 684.826  22
   4  -3  -4 4519.17 589.359  22
   8   1 -15-618.320 1481.01  22
   7   1 -15-164.972 1710.25  22
   7  -1 -13 2147.90 1316.95  22
  10   0 -13 505.391 1092.96  22
  11   0 -12 577.423 1029.77  22
   0   0  -7 1302.30 722.484  22
  10  -2  -9 1568.78 952.319  22
   6   0 -14 1947.72 1665.42  22
   3   0 -12 1365.67 1451.35  22
   3   1 -13 933.016 1735.39  22
   7  -3  -9 4469.38 932.378  22
   6  -3  -9 3144.56 877.798  22
   6   1 -15 1345.04 2100.81  22
   8  -3  -7 1523.01 821.643  22
   4  -3  -7 15.0922 710.073  22
   8  -3  -8 1783.03 861.074  22
   2   1 -12 8425.33 1570.83  22
   5  -2 -11 846.727 1189.51  22
   9  -2 -11 670.830 1031.84  22
   5  -3  -3 2054.06 559.799  22
   2  -2  -7 684.230 809.303  22
   2   0 -11 5005.51 1256.77  22
   3  -2  -9 5022.08 950.926  22
   9  -1 -13 945.276 1200.20  22
   4   1 -14 1954.38 2057.39  22
  10  -1 -12 132.268 1087.28  22
   7  -2 -12 456.330 1176.25  22
   8  -3  -9 3668.32 962.368  22
   3  -1 -11 1979.32 1294.63  22
   4  -3  -3 99.4461 492.008  22
   5  -3  -9 3331.74 939.348  22
   7  -3  -4 865.880 621.097  22
   9  -3  -7 2116.78 873.447  22
  11  -1 -11 851.128 1120.60  22
   7  -3 -10 115.785 970.860  22
   6  -2 -12 8211.22 1406.30  22
   4  -3  -8 8279.87 815.538  22
   5   0 -14 650.895 2093.16  22
   6  -3  -3 49795.9 789.653  22
   6  -3 -10 1077.29 994.021  22
   1  -1  -8 2553.88 856.457  22
   8  -3 -10 984.700 991.168  22
  10  -2 -10 2869.46 981.285  22
   3  -3  -4 9022.40 585.039  22
   3  -3  -6 6619.12 732.672  22
   9  -2 -12 2953.81 1154.30  22
   2  -1 -10 5717.33 1170.34  22
   5   1 -15 2034.74 2583.99  22
   8   0 -15 1038.07 1937.51  22
   8  -1 -14 1222.06 1642.80  22
   7   0 -15 1756.46 2200.44  22
   7  -1 -14 162.377 1921.89  22
   9  -3  -8 1728.07 918.301  22
  10  -1 -13-118.820 1213.28  22
   2  -2  -8 125.671 928.708  22
   4  -2 -11 151.948 1369.38  22
  10  -2 -11 313.924 1025.52  22
   1   0 -10 3811.72 1274.57  22
   5  -3 -10 646.738 1099.85  22
   9  -1 -14 323.121 1532.40  22
   3  -3  -7 1072.04 826.340  22
   4  -3  -9 895.102 1029.61  22
   3  -2 -10 1915.35 1213.24  22
   6   0 -15 1411.39 2686.20  22
   8  -2 -13-205.449 1468.74  22
   7  -2 -13 791.882 1645.63  22
   8  -3 -11 3415.98 1140.26  22
   6  -1 -14 466.353 2306.03  22
   9  -3 -10 540.844 979.727  22
   0   0  -8 615.232 827.617  22
   0  -1  -5 4409.19 546.727  22
   3  -3  -3 32657.5 637.882  22
   1  -2  -4 39249.2 695.813  22
   1  -2  -5 1415.42 594.774  22
   6  -4  -7 419.624 706.068  22
   6  -4  -6 20634.9 821.196  22
   3   0 -13 2230.50 2363.26  22
   9  -2 -13 1270.08 1396.60  22
  11  -1 -12 3436.07 1073.59  22
  10  -2 -12 1862.31 1185.81  22
   6  -2 -13 1555.74 2017.18  22
   7  -4  -7 3297.83 820.395  22
   4   0 -14 1732.80 2753.17  22
   7  -4  -8 2140.28 875.368  22
   6  -4  -8-188.251 846.984  22
   4  -1 -13 2442.37 2402.97  22
   5  -4  -6 25188.8 857.633  22
   3  -1 -12 846.969 2091.20  22
   9  -3 -11 654.017 1111.15  22
   5  -3  -2 24795.2 604.665  22
   3  -3  -8 2866.87 962.947  22
   6   1 -16 1181.81 2844.97  22
   4  -3  -2 29815.4 559.882  22
   5  -4  -7 5100.67 758.764  22
  10  -1 -14 943.108 1493.95  22
   1  -2  -6 1991.37 740.902  22
   6  -4  -5 2540.20 645.353  22
   2   0 -12 6482.93 2069.70  22
   5  -4  -5-294.168 667.882  22
   2  -2  -9 668.166 1045.45  22
   7  -3 -12 891.940 1494.94  22
   7  -4  -9 4217.25 1012.60  22
   8  -3 -12 6351.23 1393.45  22
   5  -3 -11 852.012 1484.24  22
   4  -3 -10 4393.70 1283.53  22
   0  -1  -6 9159.44 756.245  22
   5  -1 -14 2407.78 2842.07  22
   8  -1 -15-933.037 2438.72  22
   4  -2 -12 3649.02 2117.08  22
   5   0 -15 1179.61 3045.55  22
   8  -4  -7 840.534 824.120  22
  11  -2 -12 3021.54 1159.96  22
   7  -1 -15 1568.53 2817.31  22
   8  -4  -9 1171.03 955.797  22
   2  -1 -11 2017.35 1802.68  22
   8  -2 -14 2124.64 2208.81  22
   6  -3 -12-278.607 1803.49  22
  10  -2 -13 97.8280 1446.41  22
   2  -3  -5 12417.2 717.940  22
   7  -4  -5 628.404 687.561  22
   5  -2 -13 727.613 2477.82  22
   9  -3 -12 552.083 1290.08  22
   3  -2 -11 1156.53 1806.64  22
  10  -3  -9-880.576 954.518  22
   7  -2 -14 5329.73 2579.71  22
   4  -4  -6 141.856 756.299  22
   7  -4 -10-388.801 1113.07  22
   2  -3  -6 199258. 1543.04  22
   2  -3  -4 45946.7 729.174  22
   1  -2  -7 4361.48 899.577  22
   3  -3  -9 2497.24 1092.18  22
   5  -4  -4 5002.26 662.391  22
   4  -4  -5 10769.9 754.927  22
   9  -2 -14 174.680 2024.10  22
  10  -3 -12 2184.87 1400.61  22
   9  -4 -10 7044.19 1141.82  22
   4  -4  -7 29180.0 974.322  22
   5  -4  -9 3824.43 1097.80  22
   8  -4 -10 904.806 1090.34  22
   6  -4  -4-178.927 590.847  22
   6  -4 -10 742.372 1193.20  22
   6  -1 -15 1686.20 3220.90  22
  10  -3 -10 808.578 999.746  22
   3  -3  -2 114.106 424.933  22
   8  -3 -13 3992.92 1966.65  22
   6  -2 -14 1999.68 3048.37  22
   2  -3  -7 13229.6 998.376  22
   7  -3 -13 584.905 2319.42  22
   4  -4  -8 12357.5 1035.33  22
  11  -2 -11 948.243 1187.44  22
   9  -4 -11 7037.81 1321.10  22
   4  -4  -4 4698.25 669.700  22
   5  -3 -12 112.049 2173.12  22
   4  -3 -11 363.969 1815.02  22
   0  -1  -7 11743.9 920.713  22
   7  -4 -11 1819.40 1491.50  22
   6   0 -16 1490.75 3073.02  22
   2  -2 -10 1792.95 1500.65  22
   8  -4 -11 7351.20 1398.24  22
   9  -3 -13-214.584 1834.73  22
   2  -3  -3 23517.8 573.897  22
   9  -4  -9 1368.64 983.419  22
   5  -4 -10 4277.85 1464.05  22
  10  -3 -13 791.987 1779.36  22
  11  -3 -11-379.083 1249.49  22
   6  -4 -11 5308.30 1758.61  22
   4  -1 -14 5253.63 3041.53  22
   6  -3 -13 2331.44 2634.60  22
   1  -2  -8 2540.90 984.780  22
   3  -1 -13 33.7412 2670.25  22
   3  -3 -10 5465.01 1573.89  22
   1  -1 -10 7194.83 1607.34  22
   8  -2 -15 1874.13 2914.09  22
   4  -2 -13-512.032 2953.90  22
   7  -2 -15 2034.94 3191.00  22
   2  -3  -8 2829.47 1040.51  22
   3  -4  -6 109547. 1311.90  22
   5  -4  -3 860.332 630.654  22
   3  -4  -5 19248.0 841.529  22
  11  -3 -12-1680.29 1361.47  22
   5  -1 -15-353.670 3273.52  22
   5  -2 -14 886.679 3258.49  22
   8  -4 -12 59.2202 1866.11  22
   8  -5  -9 1269.21 1089.22  22
   7  -4 -12 795.014 2033.22  22
   3  -4  -7 1949.86 945.296  22
   8  -3 -14 4180.61 2823.20  22
   2  -1 -12 12020.4 2532.79  22
   7  -5  -8 1731.18 949.073  22
   4  -4  -3 3471.35 593.665  22
   7  -5  -7 962.052 860.350  22
   5  -4 -11 234.349 1935.94  22
   7  -3 -14 53.6965 3017.30  22
   9  -3 -14-106.302 2539.14  22
   9  -4 -12 5249.83 1739.15  22
   3  -4  -4 17569.9 739.715  22
   4  -3 -12 1274.27 2536.29  22
   7  -5  -9 1063.92 1145.88  22
   6  -5  -6 961.429 792.613  22
   5  -3 -13 2591.79 2981.15  22
   6  -4 -12 2624.80 2452.46  22
   0  -1  -8 6823.93 977.812  22
   4  -4 -10 2318.95 1605.23  22
   6  -2 -15-819.182 3329.33  22
   3  -4  -8 25267.4 1202.33  22
   6  -5  -9 95.1353 1250.91  22
   5  -5  -7 348.407 947.367  22
   7  -5  -6 833.263 790.998  22
   5  -5  -6 7190.71 843.163  22
   2  -2 -11 1452.94 2076.67  22
   6  -1 -16 1438.08 3109.90  22
   3  -3 -11 878.627 2199.58  22
   5  -5  -8 3060.46 1085.42  22
   7  -5 -10 1264.08 1429.85  22
   1  -2  -9 5412.19 1389.38  22
   8  -5  -6 4855.40 861.148  22
   2  -3  -2 2198.05 489.283  22
   6  -3 -14 3713.17 3282.55  22
   8  -4 -13 1642.16 2590.39  22
   8  -5 -10-421.313 1287.90  22
   6  -5  -5 914.425 702.392  22
   7  -4 -13 367.795 2810.24  22
   6  -5 -10-33.7582 1594.47  22
   1  -3  -5 5453.08 733.228  22
   5  -5  -5 24177.1 881.933  22
   9  -4 -13 736.870 2331.68  22
   5  -5  -9-91.9058 1402.35  22
   3  -4  -9 1557.92 1371.47  22
  10  -4 -13-427.908 2093.39  22
   1  -3  -6 41443.1 1039.01  22
   5  -4 -12 7083.25 2697.08  22
  11  -4 -11 4911.19 1349.12  22
   3  -4  -3 16604.1 649.061  22
   0  -2  -5 5391.48 682.325  22
   7  -5 -11 107.962 1969.50  22
   1  -3  -4-113.641 617.421  22
   8  -5 -11 897.802 1745.33  22
   8  -3 -15 1765.68 3004.84  22
   7  -5  -5 4791.45 767.825  22
   4  -4 -11 8212.52 2265.25  22
   0  -2  -4 12028.7 629.316  22
   4  -2 -14 1769.92 3075.79  22
   4  -5  -6 105.441 831.148  22
   4  -5  -7 1431.84 961.464  22
   9  -5  -9 813.502 1042.15  22
   7  -3 -15 41.9645 3161.47  22
   6  -4 -13 1042.17 2979.09  22
   1  -3  -7 397.975 914.963  22
   3  -2 -13 1212.41 2758.60  22
   0  -2  -6 24710.8 865.745  22
   2  -4  -6 5854.37 960.429  22
   5  -2 -15 5923.27 3185.48  22
   2  -3 -10 316.660 1870.24  22
   4  -5  -8 23289.8 1265.03  22
   6  -5 -11 421.009 2182.85  22
   9  -5 -12 220.270 2106.89  22
   5  -5 -10 606.162 1843.33  22
   2  -4  -5 8477.93 858.849  22
   4  -3 -13 1780.17 2905.90  22
   4  -5  -5 77973.1 1186.05  22
   9  -5 -10 1732.73 1203.24  22
  10  -4 -12-663.460 1691.03  22
   5  -3 -14 8276.29 3220.63  22
   5  -5  -4 5317.52 713.704  22
   8  -4 -14 4042.97 2974.98  22
   2  -4  -7-191.774 1034.34  22
   6  -5  -4 3934.93 762.847  22
   4   4 -12 20978.4 1144.31  22
   3   3 -11 23357.8 1036.19  22
   8   0  -5 6205.48 745.742  22
  10   4  -9 22230.1 1240.88  22
   5   3 -12 12243.2 1098.20  22
   4   5 -13 13162.5 1043.86  22
   8   3 -12 11130.0 1104.71  22
  10   3  -9 8656.33 1040.97  22
   6   6 -14 7099.03 1044.21  22
   6   2 -12 9841.72 1096.61  22
  10   3 -10 12184.7 1128.95  22
   3   2 -11 13605.6 977.251  22
  10   2  -9 3021.64 984.287  22
   8   1 -11 8485.14 1049.20  22
   5   0 -10 7430.52 928.851  22
   9   4 -13 7423.83 1006.06  22
  10   3 -11 8842.47 1077.38  22
   7  -1  -8 8204.67 862.629  22
   3   4 -13 7800.61 985.241  22
   8  -1  -7 6403.04 824.173  22
   9   2 -12 9017.75 1060.89  22
   6   1 -12 10358.2 1148.74  22
   8  -1  -8 8503.22 909.378  22
   5  -1  -9 6342.60 848.283  22
   6   0 -11 6344.68 1026.28  22
   5   1 -12 9215.69 1091.85  22
   3   2 -12 24315.8 1094.37  22
   7  -2  -6 30218.9 918.455  22
   3   3 -13 18289.9 1183.02  22
   7  -2  -7 8352.25 817.034  22
   8  -1 -10 7278.02 1027.94  22
   7  -2  -8 28291.3 1030.47  22
   4  -1 -10 23714.9 1023.01  22
   6  -2  -9 8707.69 915.189  22
   8  -2  -8 9416.62 918.454  22
   3   1 -12 35216.5 1333.05  22
   2   1 -11 12245.8 1080.07  22
   4   1 -13 8819.36 1321.66  22
   8  -1 -12 16308.3 1193.35  22
   9  -2  -8 10188.8 993.108  22
   3  -1 -10 28447.4 1130.52  22
   5   1 -14 12200.6 1592.25  22
   7  -3  -7 8227.94 827.365  22
   5  -1 -12 13621.9 1369.24  22
   7  -3  -8 19921.1 986.442  22
   5  -3  -8 6587.70 829.793  22
   8  -1 -13 9027.04 1313.02  22
  10  -2  -8 9509.64 1043.51  22
   4  -2 -10 13103.8 1134.85  22
   9   0 -14 9294.06 1344.70  22
   6  -1 -13 24505.2 1676.43  22
   4   0 -13 21987.8 1875.38  22
   8  -3  -5 5693.43 764.228  22
   8  -3  -6 10071.2 821.198  22
   4  -1 -12 22951.1 1617.83  22
   8  -2 -12 43779.9 1497.43  22
   5  -1 -13 15131.0 1922.48  22
   9  -3  -9 6612.76 1014.05  22
   5  -2 -12 12297.1 1714.25  22
   7  -3 -11 29130.2 1364.86  22
   6  -3 -11 11136.7 1352.04  22
   7  -4  -6 16470.2 872.588  22
  10  -3 -11 7967.88 1182.78  22
   6  -4  -9 7030.91 1014.59  22
   5  -4  -8 12318.6 979.935  22
   8  -4  -8 42634.0 1226.61  22
   8  -4  -5 37987.5 982.504  22
   8  -4  -6 4837.10 808.903  22
   9  -4  -8 12882.2 1047.34  22
   9  -4  -7 468.622 857.933  22
   7  -4  -4 10936.4 714.570  22
   4  -4  -9 13162.3 1334.72  22
   8  -5  -8 9881.46 1050.46  22
   3  -2 -12 11886.1 2529.26  22
   6  -5  -7 8103.98 945.349  22
   6  -5  -8 7224.53 1067.47  22
   6  -4  -3 24333.3 745.788  22
  10  -4  -9 1452.11 971.427  22
   8  -5  -7 2399.73 906.230  22
   2  -3  -9 16337.5 1421.66  22
  10  -4 -10 8869.65 1139.85  22
  10  -4 -11 11111.4 1341.13  22
   9  -5  -8 9984.33 1034.17  22
   8  -5  -5 6584.68 821.903  22
   9  -5  -7 441.417 923.513  22
   8  -5 -12 428.486 2363.94  22
   3  -4 -10-53.1375 1880.15  22
   9  -4 -14-259.368 2621.75  22
   7  -5 -12 2932.78 2527.29  22
   7  -4 -14 1182.10 3090.12  22
   4  -5  -9 10007.7 1601.79  22
   9  -5 -11 4318.70 1644.70  22
  10  -5  -9 10050.1 1113.06  22
  10  -5 -10 4797.16 1237.39  22
   7  -5  -4 9143.47 744.743  22
  10  -5 -11 4083.81 1590.78  22
  -5   8   1 3860.36 959.208  23
  -3  10  -2-0.45569 996.302  23
  -3  14   1 402.282 1175.45  23
  -5  10   1 415.286 1096.04  23
  -5  13   4-639.111 1298.82  23
  -5  12   2 3717.22 1349.82  23
  -4  13   1 2731.34 1276.32  23
  -4  14   3 207.646 1086.52  23
  -6  12   8-283.957 1046.85  23
  -4  12   0 1635.28 1154.95  23
  -4   9  -1 5562.46 1002.21  23
  -6   8   3 1557.64 1013.42  23
  -5  13   3 1026.95 1247.99  23
  -6  10   3-76.7601 1167.65  23
  -5  11   1 26364.4 1377.53  23
  -2  11  -3 2550.87 1075.61  23
  -4  10  -1 485.795 1055.57  23
  -6   5   6 703.902 704.030  23
  -6  12   5 566.866 1217.27  23
  -4  14   2-509.667 1182.66  23
  -3   7  -2 13.4603 764.792  23
  -6  11   3 5072.14 1332.71  23
  -4   4   1 4038.47 613.507  23
  -5   7   1-235.537 758.652  23
  -3  13  -1 748.982 1080.18  23
  -5   3   5 1761.42 668.069  23
  -4  11  -1 2618.30 1173.38  23
  -2  14  -1 241.500 1160.69  23
  -6   6   4 34086.1 1023.38  23
  -4   3   2 31466.9 703.996  23
  -7   9   9 1704.38 1020.62  23
  -3  14   0 636.431 1112.50  23
  -7   8   9-54.8489 961.914  23
  -2   4  -2 12506.9 593.235  23
  -5  13   2 3369.68 1299.21  23
  -5  12   1 1872.21 1182.60  23
  -5   5   2 23623.1 871.260  23
  -2   6  -3 23963.3 818.546  23
  -6  13   6 992.493 1117.95  23
  -6   5   5 301.194 715.851  23
  -7   9   7 6541.82 1183.05  23
  -5   4   3 242.788 698.413  23
  -5   9   0 202.254 997.511  23
  -7   8   7 5060.63 1059.79  23
  -7   9   6 307.522 1131.41  23
  -6   9   2 488.285 1067.12  23
  -4  13   0 3595.66 1131.58  23
  -4   5   0 847.465 683.491  23
  -7   8   6-311.128 1032.44  23
  -5  10   0 544.241 1079.29  23
  -6  10   2 2388.96 1061.10  23
  -4   7  -1 18426.1 899.775  23
  -5   8   0 3768.52 925.658  23
  -2  12  -3 944.852 1062.97  23
  -7   9   8 729.957 1063.25  23
  -7   8   8 1408.09 1017.11  23
  -7  10   6 378.380 1190.45  23
  -3   6  -2-96.8740 725.836  23
  -6   8   2 19.0110 915.675  23
  -7  10   7-395.071 1130.32  23
  -3   3   0 61060.0 700.753  23
  -7   9   5 476.699 1137.34  23
  -1   6  -4 12.4406 628.150  23
  -7   7   7 372.288 903.023  23
  -5   6   1 2725.39 734.286  23
  -4  12  -1 3318.05 1100.63  23
  -6   4   7-156.032 640.341  23
  -5  14   3 184.274 1048.16  23
  -7  10   5 5872.33 1233.33  23
  -5  11   0 10314.2 1202.17  23
  -6  11   2 7269.50 1215.33  23
  -6  13   5 2723.46 1215.32  23
  -7   7   6 2326.18 954.527  23
  -7  10   8 2302.15 1096.01  23
  -7   7   8 2173.19 952.005  23
  -3   4  -1 50232.4 803.590  23
  -6  13   4 628.661 1276.88  23
  -5   7   0 808.415 813.372  23
  -7  11   6 6017.21 1221.46  23
  -3  10  -3 483.484 950.940  23
  -7  11   9 1390.56 1071.48  23
  -7  11   7 2131.87 1167.30  23
  -5  13   1 3193.39 1154.70  23
  -6   6   3 20970.0 935.482  23
  -5   3   4 196.633 649.260  23
  -6   4   6 23267.1 784.574  23
  -7  11   5 3851.98 1269.90  23
  -6   5   4 3884.10 717.864  23
  -7   6   7 2527.20 898.731  23
  -7   9   4 2471.81 1182.06  23
  -7   7   5 330.704 947.434  23
  -7  10   4 2361.16 1273.36  23
  -4  10  -2 1252.07 1040.51  23
  -4   6  -1 133.013 710.549  23
  -6  12   2 388.881 1124.24  23
  -5  12   0 1894.70 1130.90  23
  -7  10   9 415.073 1060.01  23
  -3  14  -1 757.819 1102.82  23
  -4   8  -2-70.5602 854.870  23
  -7  11   8-327.021 1141.61  23
  -3  13  -2 123.965 1009.14  23
  -6   9   1 1021.41 977.938  23
  -6  10   1 1092.69 1086.96  23
  -7  11   4 5.56464 1273.74  23
  -4  11  -2 1207.86 1089.77  23
  -4  14   0 988.048 1120.88  23
  -2   5  -3-355.178 657.466  23
  -4  13  -1 1377.12 1069.14  23
  -7  12   6 4414.65 1274.74  23
  -3   8  -3 506.297 812.570  23
  -2  11  -4 281.746 985.181  23
  -6   8   1 518.552 960.184  23
  -6  11   1 1984.67 1173.64  23
  -7  12   5 8282.92 1336.79  23
  -2   9  -4 2321.96 830.633  23
  -5   4   2 46.7404 696.215  23
  -6   4   5 4850.14 700.459  23
  -3   5  -2 107.248 696.307  23
  -5   5   1 478.995 682.001  23
  -7  12   7 707.791 1185.28  23
  -5  10  -1 338.737 1094.30  23
  -2   8  -4 3517.51 805.063  23
  -7   7   4-202.506 929.010  23
  -7  10   3 15291.9 1237.19  23
  -7   9   3 5139.05 1064.12  23
  -4   4   0 1205.67 629.204  23
  -2  10  -4 1268.86 940.050  23
  -7  12   4 1784.94 1262.04  23
  -6  13   2 119.005 1262.08  23
  -5  11  -1 691.157 1172.88  23
  -5  13   0 2150.48 1162.51  23
  -3  12  -3 819.181 1045.05  23
  -4   3   1 7050.64 596.197  23
  -7  11   3 124.833 1147.47  23
  -1   5  -4 1075.71 605.114  23
  -4  12  -2 696.875 1119.26  23
  -5  14   1 5145.79 1161.74  23
  -6   5   3 6409.27 776.807  23
  -6  12   1 10796.9 1252.88  23
  -6   6   2 22840.1 941.560  23
  -5   6   0 520.976 742.213  23
  -7  13   5 774.971 1138.77  23
  -2   7  -4 190.010 719.267  23
  -5   3   3 1933.22 661.540  23
  -4   5  -1 738.688 690.634  23
  -4   7  -2 3633.31 837.935  23
  -5  12  -1 3502.56 1114.80  23
  -7  12   3 1316.32 1167.58  23
  -5   7  -1 1831.94 838.540  23
  -7   5   7 1735.41 822.853  23
  -6  10   0 786.726 1060.43  23
  -6   4   4-148.776 683.212  23
  -6   9   0 908.744 1040.89  23
  -7   6   4 736.020 871.465  23
  -7   7   3 204.308 928.560  23
  -4  14  -1 123.789 1069.73  23
  -7  10   2 3764.17 1134.83  23
  -7   9   2 2850.42 999.266  23
  -7  13   4 4046.17 1274.73  23
  -6  11   0 1588.31 1067.81  23
  -8   9   7 3500.15 1092.99  23
  -8   9   6 2069.90 1114.03  23
  -6  13   1 3145.49 1177.06  23
  -8  10   6-127.463 1131.02  23
  -8  10   7 795.620 1078.50  23
  -7  11   2 2183.98 1145.89  23
  -7   5   6 730.315 796.454  23
  -8  11   8-236.072 1122.52  23
  -5   2   5 265.850 574.190  23
  -4  10  -3 3582.76 1062.51  23
  -4  13  -2 3412.44 1058.07  23
  -4   9  -3 1393.43 948.198  23
  -3   9  -4 558.126 861.966  23
  -6   8   0 2912.32 982.216  23
  -6  14   2-222.629 1110.39  23
  -8   8   7 7043.50 1095.80  23
  -3   6  -3 1464.09 711.096  23
  -8   9   8 2765.70 1031.93  23
  -8   8   6 513.143 1024.71  23
  -8  10   5 287.742 1140.26  23
  -6   6   1 1440.47 780.457  23
  -4   2   2 62823.8 786.519  23
  -8   9   5 3531.71 1150.78  23
  -5  14   0 3115.68 1095.78  23
  -7   8   2 12379.9 1034.43  23
  -8  10   8-288.072 1070.14  23
  -8  11   6 776.729 1178.51  23
  -4  11  -3 26.4221 1032.55  23
  -6  12   0 4904.22 1177.76  23
  -8   8   8 6292.95 1032.76  23
  -7  13   3 99.6435 1194.92  23
  -6   3   6 829.497 594.110  23
  -8  11   7 377.622 1174.58  23
  -5  13  -1 3268.81 1123.29  23
  -4   8  -3 793.542 872.560  23
  -3   3  -1 1430.77 500.224  23
  -5  10  -2 3500.22 1100.07  23
  -7  12   2-89.0959 1133.92  23
  -4   6  -2 11346.4 806.226  23
  -8  11   5 3347.88 1252.12  23
  -5   4   1 22564.6 846.821  23
  -6   5   2 9380.94 778.864  23
  -3  11  -4 376.676 979.197  23
  -8  12   7 425.719 1059.87  23
  -5   5   0 1958.48 743.806  23
  -7   5   5 5625.59 861.609  23
  -5  11  -2 2021.36 1132.16  23
  -2   9  -5 50.7691 844.819  23
  -3   4  -2 31264.5 799.185  23
  -8  10   4 437.865 1106.77  23
  -2   4  -3 2541.76 577.093  23
  -7   6   3 5645.15 925.140  23
  -8   7   6 2460.02 983.541  23
  -8   9   4 517.626 1043.66  23
  -6   4   3 26073.0 834.562  23
  -7   7   2 741.615 914.304  23
  -8  11   4-432.012 1073.03  23
  -7  10   1 5977.34 1101.19  23
  -8  12   6 0.54509 1150.48  23
  -4  12  -3 136.665 1046.58  23
  -8  12   5 541.313 1201.65  23
  -7   9   1 861.417 1016.46  23
  -5   3   2 24187.0 801.205  23
  -7  11   1 335.264 1128.65  23
  -6   3   5 25944.6 735.046  23
  -6  13   0 176.322 1146.75  23
  -7  13   2 4961.28 1207.23  23
  -5  12  -2 199.139 1097.53  23
  -6  10  -1 5239.96 1158.24  23
  -5   2   4-325.519 603.193  23
  -5   6  -1 3492.18 801.474  23
  -8   8   4 19614.3 1160.74  23
  -3   8  -4 2430.82 833.335  23
  -6   9  -1 285.566 1016.46  23
  -6  11  -1 6018.09 1239.85  23
  -8  12   4 3945.07 1203.00  23
  -4   4  -1 10980.6 732.729  23
  -4  14  -2 11872.3 1125.81  23
  -4   3   0 1315.74 572.462  23
  -7  12   1 728.933 1099.08  23
  -8  10   3 1527.27 1045.36  23
  -5  14  -1 264.463 1004.22  23
  -5   7  -2 222.672 834.297  23
  -8   9   3 1142.68 1053.18  23
  -3   5  -3 2746.25 761.359  23
  -6   8  -1 2343.02 991.455  23
  -1   6  -5 925.206 664.858  23
  -8   6   7 6966.17 907.414  23
  -6  12  -1 1048.18 1093.73  23
  -6   6   0 1535.02 831.380  23
  -8   6   6 191.289 864.416  23
  -4   7  -3 4620.88 849.159  23
  -4  13  -3 1712.39 1129.87  23
  -4   5  -2 2833.52 716.649  23
  -7   6   2 3514.60 857.378  23
  -8   7   4 1575.69 939.551  23
  -5  13  -2-40.1744 1088.81  23
  -8  12   3 1299.17 1188.26  23
  -6   5   1 2027.12 697.105  23
  -2   8  -5 258.455 779.385  23
  -8   8   3 7771.66 1085.94  23
  -7  13   1 9218.84 1224.32  23
  -7   5   3 3033.54 825.717  23
  -7   7   1 6896.51 961.004  23
  -7  10   0 7094.40 1209.19  23
  -4  10  -4 1450.95 1002.82  23
  -6   4   2 14094.2 773.816  23
  -7  11   0 392.187 1083.90  23
  -8   6   5 2512.13 934.856  23
  -5  10  -3 857.115 1044.05  23
  -4   9  -4 1591.31 949.821  23
  -4   2   1 1237.43 557.569  23
  -5   4   0 28224.9 836.656  23
  -6   7  -1 785.114 874.399  23
  -8  10   2 4390.40 1114.49  23
  -7   4   5 568.766 703.620  23
  -6  13  -1 885.389 1112.78  23
  -5   9  -3 85.6049 969.429  23
  -4  11  -4 4263.94 1047.21  23
  -5  11  -3 2045.48 1092.32  23
  -8  11   2-231.133 1050.36  23
  -5   2   3-245.988 615.309  23
  -9  10   8 4544.82 1171.14  23
  -5   5  -1 68776.9 1127.30  23
  -8   9   2 4920.48 1053.12  23
  -7  12   0 640.477 1087.24  23
  -9  11   7 3435.16 1099.17  23
  -3   9  -5 952.969 901.512  23
  -9  10   6 377.968 1079.04  23
  -2   7  -5 330.630 731.193  23
  -6  10  -2 1458.33 1098.58  23
  -9  10   7-529.396 1068.22  23
  -7   8   0 3158.63 1043.34  23
  -8   7   3 6809.01 968.285  23
  -9   9   6 340.900 1031.92  23
  -5   3   1 22002.3 814.897  23
  -8  12   2 470.179 1107.32  23
  -9   9   7 1937.05 998.964  23
  -5   8  -3 3868.88 957.750  23
  -6  11  -2 291.453 1126.16  23
  -5  12  -3 403.842 1088.30  23
  -9  10   5 1550.95 1018.26  23
  -9  11   6 1375.60 1173.10  23
  -8   6   4 224.203 831.777  23
  -4  12  -4-305.319 990.911  23
  -8   8   2 4730.06 1042.00  23
  -3   6  -4 856.042 740.643  23
  -9  11   5 6338.48 1250.59  23
  -8   5   7 2213.15 822.285  23
  -9   9   5 373.490 985.696  23
  -6   3   3 48971.1 932.862  23
  -7   6   1 856.831 828.420  23
  -9   8   6 1113.21 997.845  23
  -9   8   7 2425.06 998.359  23
  -7  13   0 1399.32 1117.20  23
  -6  12  -2 4210.03 1118.04  23
  -7   5   2 305.322 800.330  23
  -8   5   6 4741.78 873.711  23
  -9  12   5 457.873 1027.88  23
  -6   6  -1 2550.12 847.911  23
  -3   3  -2 13732.2 650.728  23
  -8  10   1 1995.00 1051.64  23
  -9  10   4 965.550 1012.55  23
  -8  11   1 3741.31 1057.49  23
  -9  11   4-186.753 1114.13  23
  -7  11  -1-57.2537 1129.53  23
  -6   5   0-81.2156 702.542  23
  -9   9   4 1215.94 1025.62  23
  -8   9   1 2723.91 1062.76  23
  -5  13  -3 629.681 1137.11  23
  -6   4   1 214.510 716.367  23
  -3   4  -3 11337.6 745.185  23
  -8   7   2 3303.69 943.303  23
  -4   4  -2 3708.88 715.198  23
  -8  12   1 2118.58 1090.11  23
  -4   3  -1 51236.4 850.804  23
  -8   6   3 4541.00 918.487  23
  -2   3  -3 3155.48 538.739  23
  -9  12   4 2544.40 1041.14  23
  -6  13  -2 1227.84 1061.49  23
  -7  12  -1 604.059 1033.24  23
  -9   7   7 109.466 908.066  23
  -3   2  -1 213734. 1164.70  23
  -5   2   2 3640.27 628.208  23
  -6   7  -2 1861.30 905.469  23
  -9   8   4 3373.31 1040.49  23
  -9  10   3 5329.60 1085.87  23
  -7   4   3-62.7472 698.271  23
  -9  11   3 79.2412 1074.02  23
  -6   2   5 16665.9 683.174  23
  -7   3   6 335.202 638.290  23
  -5  10  -4 130.380 1003.50  23
  -4   5  -3 627.279 722.552  23
  -5   4  -1 30588.8 858.136  23
  -9   9   3 3382.81 1052.35  23
  -5  11  -4 3285.25 1044.17  23
  -6   3   2 1622.46 699.021  23
  -5   9  -4 284.759 974.453  23
  -9  12   3 1791.49 1048.56  23
  -6  10  -3 126.176 1049.64  23
  -7   5   1 2306.52 818.798  23
  -7  13  -1 2887.51 1071.54  23
  -7   6   0 1641.80 876.900  23
  -4  10  -5 1504.67 995.293  23
  -4   2   0-109.013 526.512  23
  -6  11  -3 88.7875 1055.19  23
  -8  10   0 1941.98 1157.28  23
  -5   5  -2 5632.07 785.743  23
  -8  11   0 135.868 1064.23  23
  -5   3   0 21246.0 811.547  23
  -7   3   5 2607.88 703.145  23
  -6   9  -3 4643.30 1099.51  23
  -6  11   4 24.4071 1284.42  23
  -6   9   3 3268.41 1144.11  23
  -3  11  -2 11335.1 1201.61  23
  -6  12   6 403.073 1233.73  23
  -6  12   7 13646.0 1369.54  23
  -6   7   3 6601.14 972.174  23
  -2  13  -2 8796.32 1211.97  23
  -6  12   4 14824.4 1464.57  23
  -4   8  -1 28428.6 1093.25  23
  -3  12  -2 2363.77 1145.57  23
  -6  12   3 65.1068 1312.99  23
  -4  14   1 10407.3 1339.02  23
  -7   8   5 19206.7 1203.32  23
  -3   9  -3 8584.14 968.432  23
  -6   7   2 1188.53 860.857  23
  -4   9  -2 2472.16 953.824  23
  -6  13   3 25879.2 1529.63  23
  -5  14   2 12443.1 1263.74  23
  -7   6   8 8778.19 947.142  23
  -7   8   4 162.487 1037.67  23
  -3  11  -3-10.7914 1044.29  23
  -7   6   6 11433.7 951.756  23
  -5   9  -1 7739.74 1068.15  23
  -7   6   5 3888.42 889.896  23
  -5   8  -1 7621.55 987.853  23
  -3   7  -3 11434.4 849.291  23
  -7   8   3 23730.9 1206.61  23
  -6   7   1 6996.47 885.398  23
  -3  10  -4 15179.0 1082.74  23
  -2   6  -4 11375.7 795.279  23
  -8   7   8 8358.10 999.569  23
  -5   9  -2 434.928 965.167  23
  -8   8   5 50303.8 1486.27  23
  -8   7   7 0.86301 927.882  23
  -6   7   0 97.5134 870.973  23
  -5   8  -2 53.2137 883.001  23
  -8   7   5 40170.1 1309.82  23
  -7   8   1 1801.98 1016.88  23
  -7   5   4 8228.93 857.769  23
  -7   4   6 19015.9 861.129  23
  -3   7  -4 20887.8 930.719  23
  -2   5  -4 33082.5 877.763  23
  -7   9   0 12099.2 1224.87  23
  -3  10  -5 386.993 937.295  23
  -4   8  -4 8076.87 940.381  23
  -4   6  -3 10455.6 857.109  23
  -6   9  -2 8664.96 1129.14  23
  -7   4   4 11017.0 832.712  23
  -5   6  -2 22811.5 1004.39  23
  -6   8  -2 7604.75 1043.91  23
  -7   7   0 2478.00 939.286  23
  -7  10  -1 9407.29 1201.13  23
  -9   8   5 20450.0 1208.77  23
  -5   7  -3 18094.0 1011.20  23
  -1   5  -5 9889.63 703.700  23
  -8   5   5 6403.78 856.657  23
  -7   9  -1 3925.68 1100.15  23
  -9   7   6 24371.6 1190.13  23
  -2   6  -5 11827.7 791.083  23
  -3   8  -5 8288.63 880.124  23
  -8   8   1 25107.5 1255.96  23
  -7   8  -1 10340.7 1112.39  23
  -4   7  -4 11050.6 915.429  23
  -9   7   5 822.306 1005.90  23
  -8   5   4 2268.42 838.818  23
  -2   4  -4 26433.4 804.122  23
  -3   5  -4 6065.95 805.339  23
  -5   6  -3 11547.6 958.572  23
  -4   9  -5 11115.5 1040.95  23
  -3   7  -5 483.370 765.947  23
  -4   6  -4 4829.29 819.600  23
  -2   5  -5 155.801 721.600  23
   8   5   3 6317.21 991.213  24
   9   5   0 2270.77 939.021  24
   7   3   8-893.644 875.670  24
   5   4   8 2081.48 1022.97  24
   6   6   3 743.069 928.097  24
   9   5   1 811.473 913.159  24
   7   5   5 3099.32 1005.11  24
   7   6   0-188.115 838.822  24
   7   6   1-793.250 844.505  24
   2   5   6 3770.00 879.753  24
   5   6   4 3403.21 991.312  24
   1   4   7 26165.0 1004.65  24
   6   5   6 14886.0 1098.74  24
   2   4   8 11429.0 1010.05  24
   7   6   2-530.099 870.979  24
   4   5   7 8594.93 1099.12  24
   8   5   4 1035.30 868.100  24
   7   4   7-3.08262 888.616  24
   3   5   7 1121.10 961.670  24
   9   5   2 180.490 775.164  24
   1   5   4 316.573 760.274  24
   6   6   4 234.138 923.692  24
   6   3   9 340.759 908.638  24
   4   6   5 5211.03 1002.73  24
   5   5   7 1803.53 1006.12  24
   1   5   5 10128.0 876.536  24
   6   4   8 2351.44 978.474  24
   7   6   3 2316.49 879.031  24
   1   3   9 284.628 765.418  24
   0   4   4 1364.09 740.794  24
   0   4   5 970.848 760.486  24
   2   5   7 7927.52 917.541  24
   1   2  10 526.226 740.902  24
   3   3  10 23.1023 889.461  24
   3   4   9 679.698 910.023  24
   8   6   0 4863.05 840.415  24
   4   4   9 119.213 944.071  24
   4   3  10 133.622 893.856  24
   8   6   1 133.071 864.006  24
   1   4   8 1644.35 827.864  24
   0   4   3 832.831 606.743  24
   7   5   6-20.8642 919.310  24
   1   5   6 1386.93 782.370  24
   0   2   9 2594.75 679.241  24
   0   4   6 13284.3 861.023  24
   0   3   8 1892.25 722.261  24
   6   5   7 466.887 948.366  24
   6   6   5 1096.90 958.849  24
   4   6   6 3187.64 971.814  24
   2   3  10 2638.28 883.812  24
   7   6   4 664.477 917.317  24
   8   6   2 682.410 907.521  24
   2   4   9 1206.61 880.263  24
   3   6   6 2729.55 967.555  24
   2   6   5 1111.13 860.397  24
   3   5   8 3256.33 985.103  24
   3   2  11 3146.64 833.528  24
   5   4   9 21.9277 960.480  24
  -1   2   6 2843.83 634.446  24
   5   3  10 12623.9 1015.85  24
   5   6   6 3204.66 960.437  24
   0   4   7 752.405 740.575  24
   1   5   7 405.303 814.392  24
   5   5   8 1481.20 992.965  24
   2   5   8 1586.66 941.770  24
   0   4   2 31644.8 737.316  24
   8   6   3 100.966 812.213  24
   2   6   6 26449.0 1165.16  24
  -1   2   7 246.696 648.787  24
   6   6   6 638.660 945.125  24
   7   6   5 757.212 884.384  24
   4   6   7 970.006 965.786  24
   3   6   7 6535.25 1048.87  24
   1   4   9 25.8283 808.301  24
   1   3  10-755.531 787.331  24
   0   3   9 6590.59 779.510  24
   1   6   4-188.371 765.817  24
   7   7   1 3312.00 857.009  24
   3   4  10 4068.24 917.433  24
   1   6   5 885.512 810.812  24
   0   5   5 2649.34 774.940  24
   0   5   4 2577.06 782.022  24
   5   6   7 11435.9 1065.12  24
  -1   3   5 4786.87 703.722  24
   6   5   8-254.862 834.655  24
   0   4   8 7006.86 810.636  24
   7   7   0-501.708 769.054  24
  -1   3   6 46516.5 931.395  24
   4   4  10 2122.94 968.875  24
   2   6   7 10283.0 1036.78  24
   7   7   2 1601.95 863.204  24
   3   5   9 10681.9 1025.93  24
   1   5   8 17141.4 1029.37  24
   6   7   4 817.132 867.899  24
   4   5   9 446.574 907.119  24
   0   5   6 416.344 749.007  24
   2   4  10-100.254 858.051  24
   3   3  11 721.204 870.039  24
  -1   2   8-261.794 609.214  24
   0   5   3 16786.3 838.041  24
   1   6   6 6946.24 926.122  24
  -1   3   4 54.9430 568.912  24
   2   5   9 2355.63 915.437  24
   4   3  11 390.953 919.406  24
   7   7   3-322.426 887.284  24
  -1   3   7 403.772 655.423  24
   2   3  11 7044.40 866.664  24
   3   6   8 480.599 952.258  24
   5   5   9-375.844 868.154  24
   6   6   7 1496.09 813.955  24
   4   6   8 341.663 941.657  24
   4   7   6 13148.8 1100.79  24
   0   5   7 391.623 772.457  24
   3   7   6 1811.64 989.709  24
   6   7   5 2157.57 898.491  24
   1   6   7 19205.3 1036.21  24
   2   6   8 2545.15 952.699  24
   1   4  10 6849.79 889.600  24
   0   5   2 1404.00 676.375  24
   5   7   6 245.866 937.626  24
   8   7   1-289.455 828.894  24
   0   4   9 18340.4 911.677  24
   7   7   4 3615.79 822.317  24
   1   5   9 6921.66 917.487  24
   5   6   8 903.436 921.254  24
   0   3  10 667.565 727.081  24
  -1   3   8 3692.23 676.004  24
  -1   4   5 5618.95 765.254  24
  -1   4   6 6384.88 788.530  24
  -1   2   9 7043.40 637.989  24
   0   5   8 16783.3 940.092  24
   3   5  10-325.213 896.306  24
   4   7   7 1604.08 942.016  24
   0   6   5 12946.6 900.265  24
   0   6   4-412.871 753.659  24
   1   6   8-202.314 906.059  24
   6   7   6 343.522 802.052  24
   3   4  11-220.066 900.245  24
   1   7   5 2721.12 873.269  24
   2   5  10 681.362 851.655  24
   1   7   3 74.8125 790.861  24
   4   5  10 1553.95 875.450  24
   0   6   6 1986.06 803.041  24
   3   6   9 4617.05 948.291  24
   2   7   7 2332.37 977.350  24
   2   4  11 1412.27 836.589  24
   0   6   3 2744.17 741.821  24
   5   7   7 781.987 899.878  24
   4   6   9 5675.24 990.721  24
   2   6   9 12899.8 1066.43  24
   1   7   6 17066.3 1072.17  24
  -1   3   9 5746.86 688.428  24
  -1   4   8 1583.56 702.598  24
   0   6   7 739.136 806.895  24
   0   4  10-40.1378 782.491  24
  -1   4   3 31.0205 592.344  24
   0   5   9 6826.89 863.078  24
   1   5  10-94.2966 857.097  24
   6   8   4 2076.66 849.588  24
   3   7   8 1694.92 929.573  24
  -1   5   5 311.542 745.696  24
  -1   5   6 861.555 752.012  24
   7   8   1 325.497 886.235  24
   7   8   2 4358.66 831.307  24
   1   7   7 8568.17 1026.97  24
   1   4  11 7212.41 853.876  24
   4   7   8 2493.85 944.016  24
   0   6   2 14773.2 846.290  24
   1   6   9 1656.76 877.809  24
   2   7   8 2340.49 945.775  24
  -1   5   4 281.311 720.045  24
  -1   5   7 821.378 727.501  24
   0   6   8 29.1641 829.879  24
  -1   4   9 3794.83 726.316  24
   5   8   6 1911.19 845.975  24
   0   7   5 130.375 828.203  24
   0   7   4 9806.87 856.553  24
   3   6  10 6861.57 944.554  24
   3   5  11 5.26290 814.186  24
   1   7   8 898.577 911.470  24
  -1   5   8 521.217 750.472  24
   0   7   6 567.871 839.928  24
   2   6  10 10385.3 946.413  24
   2   5  11-264.043 863.971  24
   1   8   4 26.5090 892.415  24
  -1   5   3 9884.90 752.454  24
   1   8   5 96.3437 910.200  24
   0   5  10 6528.20 853.300  24
   0   7   3 6889.46 784.882  24
   4   8   7 629.081 891.447  24
   3   7   9 5485.34 970.972  24
  -1   4   2 2161.80 470.076  24
   2   8   7 3177.50 939.955  24
   0   6   1-397.640 728.492  24
   0   6   9 217.089 840.230  24
   0   7   7 2857.40 906.466  24
   2   7   9 1316.79 874.679  24
  -1   6   5 3332.47 766.100  24
  -1   6   6 6475.60 818.841  24
   1   8   6 3212.30 962.562  24
   0   4  11-116.786 748.481  24
   1   6  10 1028.77 833.928  24
   1   5  11-266.127 776.771  24
  -1   6   7 584.369 782.906  24
  -1   6   4 4167.44 751.230  24
   0   5   0 2966.68 575.069  24
  -1   5   9 4260.78 796.316  24
  -1   4  10 514.084 715.932  24
   0   7   2 1133.05 734.407  24
  -2   2   7 2231.22 556.638  24
   1   7   9 278.118 869.780  24
  -2   3   6 199772. 1345.86  24
  -2   3   7 13775.7 694.657  24
   1   8   7 3927.10 956.989  24
   0   7   8 2100.98 914.567  24
   3   8   8 2115.53 906.623  24
   2   8   8 8312.49 990.507  24
  -1   6   8 3118.40 818.374  24
  -1   5   2 42038.1 796.982  24
  -1   6   3 5225.67 749.088  24
   5   9   5 438.056 766.145  24
  -2   3   8 2371.38 612.645  24
   1   8   1 26.0329 759.245  24
  -2   4   6 955.991 690.283  24
  -2   3   5 11466.2 603.486  24
  -2   4   7 388.825 675.687  24
   0   8   5 94.1925 883.669  24
   0   6  10 1442.81 839.709  24
   0   8   4 1286.70 837.032  24
   0   8   6 7822.31 985.221  24
   0   5  11 17330.1 908.522  24
   2   6  11 2319.35 869.845  24
   1   8   8 402.571 896.578  24
   2   7  10-15.2107 881.667  24
  -2   4   5 7250.09 701.402  24
   8  -6   0 2545.49 859.310  25
  10  -4  -1 6744.53 955.317  25
   9  -3   0 2311.08 836.992  25
   7  -5   1 341.598 727.514  25
  11   0  -3 3483.88 719.344  25
   9  -4   0 1206.08 863.781  25
  10  -2  -1 466.558 793.668  25
   9  -2   0 863.776 793.717  25
  11  -3  -2-259.273 817.389  25
  11  -4  -2 1535.21 880.555  25
  12  -1  -4 281.756 781.337  25
   7  -7   0 1977.18 832.390  25
  10  -5  -1 747.945 956.697  25
  11  -8  -4 1330.54 920.723  25
   6  -6   1 3420.78 735.154  25
   9  -7  -1 326.425 941.192  25
  11  -7  -3 392.360 868.460  25
  11  -5  -2 354.593 913.501  25
   9  -5   0 745.076 895.210  25
   8  -3   1 2635.93 826.788  25
  10  -9  -4 4888.73 904.536  25
   4  -3   2 10586.6 557.496  25
   5  -2   2 3152.88 574.211  25
   9  -9  -3 3051.41 889.538  25
   8  -4   1 5912.19 882.628  25
  10  -1  -1-283.988 771.538  25
   9  -1   0 181.302 763.397  25
   8  -8  -1 26528.5 1044.59  25
   5  -3   2 9620.57 642.654  25
  12  -4  -3 520.881 903.204  25
  10  -6  -1 885.946 991.786  25
   7  -6   1 1503.62 806.573  25
  12  -3  -3 625.662 858.500  25
   5  -1   2 1857.24 556.016  25
   7  -9  -2 2819.86 800.419  25
   8  -7   0 0.38340 938.627  25
  11  -9  -5 12180.9 1013.53  25
  11  -6  -2 126.118 967.669  25
  12  -7  -4 2301.80 916.471  25
  12  -5  -3 4192.46 958.354  25
   3  -3   2 11155.3 478.903  25
   8  -5   1 4020.17 880.752  25
   4   0   2 7172.36 508.698  25
   9  -6   0 1266.53 968.688  25
   5  -6   1 3425.39 623.524  25
  11  -1  -2 1162.92 745.992  25
   3   0   2 3916.66 396.719  25
   7   0   1 11711.4 675.521  25
   8  -9  -2 5226.71 915.866  25
   5  -4   2 24254.6 740.222  25
  12  -2  -3-476.496 808.716  25
   4  -4   2 3164.62 579.157  25
  10  -8  -2 2877.10 996.579  25
   6  -3   2 9659.52 706.830  25
   6  -2   2 9714.07 674.987  25
   6  -5   2 4399.84 750.875  25
  12  -6  -3-2478.50 948.844  25
   8  -2   1 617.783 721.710  25
  11  -8  -3-288.505 1031.59  25
   4  -6   1-162.600 574.854  25
   8   1   0 40853.8 910.424  25
   5   0   2 993.030 517.164  25
   9  -8  -1 185.586 976.281  25
   4  -7   0 10376.2 597.555  25
   7  -4   2-657.809 763.742  25
  10   0  -1-22.8963 736.103  25
  10  -9  -3 922.902 1005.82  25
   6  -8   0 4567.83 854.104  25
  10  -7  -1 571.448 1045.77  25
   6  -7   1 1419.83 793.546  25
   6  -4   2-516.204 641.971  25
   8  -6   1 546.817 907.637  25
  11  -7  -2 294.294 1072.36  25
   7  -8   0 3517.93 948.125  25
   6  -1   2 1695.09 595.978  25
  10  -4   0-508.329 900.172  25
  10  -3   0 37.7997 841.992  25
   5  -7   1 1525.90 708.950  25
   9  -9  -2 912.839 986.177  25
  11  -9  -4 194.884 1060.99  25
  11  -4  -1 3571.96 946.710  25
   9  -7   0 4916.87 1118.21  25
   3  -4   2 28804.3 620.508  25
   7  -7   1 4439.50 948.098  25
  11  -3  -1-520.909 849.001  25
   8  -1   1 4679.46 712.728  25
  10  -5   0-273.384 974.844  25
   9  -3   1 4410.61 865.112  25
   9  -4   1 473.519 892.056  25
  12  -1  -3 519.248 792.648  25
   5  -5   2 4846.93 673.251  25
   7  -5   2 3497.46 868.053  25
  11  -5  -1 398.054 959.815  25
   7  -9  -1 925.556 895.030  25
  12  -7  -3 445.380 992.883  25
   4  -5   2 2786.88 610.871  25
   9  -5   1 4362.86 1047.80  25
   7  -3   2 19827.3 849.921  25
   6  -6   2-15.7505 786.673  25
   9  -2   1 2176.96 844.551  25
   4   1   2 700.352 470.123  25
  12  -4  -2 298.718 877.625  25
   7   1   1 19214.4 727.720  25
   9   0   0 3904.25 719.242  25
   7  -2   2 15814.4 805.142  25
  10  -6   0 1253.96 1104.02  25
   8  -9  -1 3226.35 1041.03  25
  11  -6  -1 358.728 1068.45  25
  12  -5  -2 3166.23 1006.23  25
   6   0   2 5749.27 602.086  25
  12  -3  -2 303.716 862.018  25
   8  -7   1 22.8877 1030.71  25
   8  -3   2 2686.26 858.418  25
   8  -4   2 566.991 864.440  25
  10  -8  -1 485.544 1202.58  25
   7  -6   2 701.908 940.604  25
  11  -8  -2 644.048 1170.46  25
  10  -1   0 4430.31 811.930  25
   3  -6   1 781.454 566.500  25
  10  -9  -2 1521.33 1174.34  25
   8   0   1 5632.09 700.339  25
   5   1   2 15041.2 583.507  25
   8  -2   2 318.634 817.749  25
   7  -1   2 4539.01 676.196  25
  12  -6  -2 6334.81 1084.63  25
   9  -1   1 1462.15 813.200  25
  11  -9  -3 1690.90 1188.16  25
   8  -5   2 526.627 949.848  25
   9  -8   0 192.363 1210.89  25
  12  -2  -2 1219.48 794.109  25
   5  -6   2 24122.0 857.424  25
   9  -9  -1 1577.83 1180.66  25
  11  -1  -1 6167.63 825.519  25
   4  -2   3 968.293 571.376  25
  11  -7  -1 3968.44 1254.64  25
  10  -7   0 369.974 1233.44  25
   4  -3   3 83665.6 990.856  25
   3  -5   2 352.762 599.153  25
   5  -3   3 4741.86 646.257  25
   6  -8   1 2918.95 1000.02  25
   5  -2   3 11799.3 679.043  25
   4  -7   1 19415.9 754.843  25
   6  -7   2 1685.83 944.711  25
   3  -7   0 5688.46 577.126  25
   4  -1   3 5769.81 582.330  25
   5  -4   3 5118.27 681.376  25
   9  -7   1 17.8165 1227.39  25
  12  -7  -2 211.323 1156.23  25
   4  -6   2 10899.7 737.345  25
  10  -4   1 1036.14 959.549  25
  10 -10  -3 8322.04 1288.50  25
   3  -2   3 3897.84 502.877  25
   5  -7   2 65.6265 834.391  25
  11  -4   0 203.705 913.220  25
   7  -3   3 182.699 789.802  25
   4  -4   3 22592.6 792.081  25
   5  -1   3 297.849 582.441  25
   6  -3   3 609.017 674.997  25
   7  -7   2 3176.84 1063.10  25
   7  -4   3 1768.53 876.900  25
   2  -4   2 11525.1 508.599  25
  11  -5   0 1220.40 1080.49  25
  10  -5   1 520.006 1065.73  25
   6  -9   0 1099.81 971.482  25
   7   0   2 1029.28 639.578  25
   3  -3   3 2791.18 515.749  25
   6  -2   3 316.078 616.729  25
  11  -3   0 1579.15 878.630  25
   9 -10  -2 8596.40 1279.62  25
   6  -4   3 9031.42 764.215  25
   6   1   2 13197.4 636.250  25
   3  -1   3 1089.15 461.050  25
   9  -4   2 3975.12 1008.31  25
   7  -5   3 1176.11 979.257  25
   9  -3   2 1902.61 937.601  25
  10  -9  -1 5355.85 1521.92  25
  11  -6   0 741.421 1215.41  25
  12  -4  -1-51.7374 908.282  25
  11  -9  -2 10175.1 1387.34  25
   9  -5   2 5195.76 1170.87  25
  12  -5  -1-492.915 1027.65  25
  11  -8  -1 778.094 1495.30  25
  10  -6   1 39.4602 1233.51  25
   5  -5   3 18471.9 788.532  25
  10  -8   0-195.548 1476.10  25
   4  -8   0 28.5795 651.630  25
   6  -6   3 6.47997 916.146  25
   4   0   3 5947.62 551.195  25
   8  -7   2 6562.58 1264.63  25
   8  -1   2 7812.72 785.253  25
   6  -1   3 717.076 627.362  25
  11  -2   0-88.0917 807.807  25
  12  -3  -1 2588.14 830.458  25
  12  -6  -1-60.9797 1183.68  25
   3  -4   3 11824.6 654.905  25
   9  -9   0 1130.21 1539.50  25
   4  -5   3 1088.12 686.823  25
   5   0   3 8413.10 598.953  25
   9  -8   1 2650.79 1490.98  25
   8 -10  -1 2413.15 1286.47  25
  10 -10  -2 3358.72 1404.64  25
   8  -4   3 518.138 991.680  25
  11  -7   0-133.528 1435.28  25
   3   0   3 14176.1 526.773  25
   8  -3   3 4772.20 970.219  25
   7  -2   3-284.210 726.933  25
  10  -7   1 2046.83 1452.13  25
   9   0   1 2468.08 719.755  25
   3  -6   2 1474.46 653.069  25
   8  -5   3 4134.44 1113.27  25
   9 -10  -1 1207.58 1440.17  25
  10  -1   1-382.655 791.314  25
   2  -2   3 1073.08 389.180  25
   8  -2   3 6046.07 945.072  25
   6  -9   1-899.412 1235.88  25
   4  -7   2 4150.76 765.406  25
   6  -7   3 1316.56 1137.19  25
   9  -1   2 841.009 822.420  25
   9  -7   2 1565.58 1429.10  25
   2  -1   3 36403.6 566.018  25
   6   0   3 515.257 600.003  25
   2  -5   2 924.535 529.064  25
   2  -3   3 4225.29 476.197  25
   8  -8   2-126.226 1553.21  25
   7  -1   3 8039.86 769.991  25
  11  -9  -1-1408.29 1608.15  25
   8   0   2 22232.3 888.600  25
  10  -9   0-92.8638 1753.49  25
   3  -5   3 2417.37 667.135  25
   7  -7   3 5555.69 1321.72  25
  11  -5   1-117.506 1187.03  25
  11  -4   1 591.104 1032.02  25
  10  -4   2 185.703 1033.05  25
   4  -6   3 11174.7 810.836  25
   2  -6   1 21523.0 646.410  25
  10  -5   2 982.595 1167.48  25
  11  -8   0 153.667 1573.27  25
   5  -3   4 625.129 700.813  25
   4  -3   4 110702. 1142.62  25
  10  -8   1 1573.33 1700.82  25
   4  -8   1 35151.6 920.736  25
   5  -4   4 643.141 703.120  25
   4  -2   4 9821.09 670.903  25
   5  -2   4 7204.13 683.033  25
   4   1   3 2416.30 512.709  25
  11  -6   1 972.123 1428.95  25
   8 -10   0 2587.42 1601.64  25
  11  -3   1-176.698 931.337  25
  10 -10  -1 794.668 1648.81  25
  10  -6   2 67.3500 1384.56  25
   9  -9   1 5253.38 1767.71  25
   9  -4   3 574.403 1055.69  25
   4  -4   4 14203.2 773.372  25
   6  -3   4 15601.8 872.180  25
   7  -5   4 2563.02 1145.88  25
   6  -4   4 2114.46 792.007  25
   9  -5   3 889.812 1268.67  25
   5   1   3 8090.09 589.286  25
   8  -7   3 6046.26 1585.63  25
   5  -6   4 4703.42 1016.06  25
   9  -3   3 4376.56 1027.06  25
   9  -8   2 3214.76 1745.26  25
   2  -4   3 1981.82 526.000  25
   5  -5   4 6761.28 838.954  25
   6  -2   4 18758.9 846.553  25
   9 -10   0 3626.74 1697.25  25
   4  -1   4 346.611 589.379  25
   3   1   3 1114.22 441.614  25
  11  -7   1 732.248 1611.57  25
   5  -1   4 5716.43 650.275  25
   3  -2   4 12070.8 668.185  25
   3  -3   4 5339.87 664.846  25
  10  -2   2 921.467 864.686  25
   9  -6   3 2306.09 1503.05  25
   4  -8   2-372.030 963.123  25
   7   0   3-2.07420 671.856  25
  10  -7   2-432.515 1653.80  25
   7  -9   2-191.980 1620.14  25
   7  -6   4 28.4303 1334.32  25
  11  -2   1-500.270 921.620  25
   4  -5   4 229.115 744.736  25
   7  -8   3 1431.11 1556.80  25
   6  -9   2 6186.50 1435.99  25
   8  -4   4 7242.46 1201.09  25
   8  -9   2 2126.28 1753.56  25
   3  -4   4 8117.01 696.829  25
   8  -1   3 9655.19 852.287  25
   3  -6   3 2186.95 694.185  25
   3  -1   4 17620.0 650.029  25
   8  -5   4 3698.91 1318.43  25
   3  -7   2 794.978 707.525  25
   6  -1   4 847.150 674.625  25
  10  -9   1 586.986 1780.73  25
   8  -3   4 824.457 1020.04  25
   5  -8   3 4835.52 1220.63  25
   4  -7   3 5694.89 862.786  25
   9  -7   3 207.318 1668.83  25
   8  -8   3 368.206 1763.60  25
   7  -2   4 15588.5 923.062  25
  10 -10   0 78.1503 1692.16  25
   8 -10   1 1090.09 1695.66  25
  11  -8   1 4533.69 1666.34  25
   8  -6   4 2252.48 1519.30  25
   7  -7   4 3736.89 1517.67  25
   4   0   4 806.591 542.956  25
   6  -4   5-311.956 954.308  25
  10  -8   2 333.383 1770.65  25
   2  -6   2 1856.37 623.435  25
   5   0   4 170.958 573.347  25
   2  -5   3 491.230 624.374  25
   9  -9   2 1167.67 1817.28  25
   8  -2   4 2608.18 994.391  25
   4  -6   4 5408.37 841.013  25
  11  -4   2 628.175 1133.02  25
   3  -5   4 6436.36 741.863  25
  10  -5   3 2715.80 1394.83  25
  10  -4   3 1054.06 1169.05  25
   9 -10   1 3078.20 1739.28  25
   9  -1   3-251.200 831.790  25
  11  -2  -2 12963.9 899.396  25
   5  -8  -1 4775.84 628.026  25
   5  -8   0 5711.31 749.099  25
  10  -2   0 8976.30 890.887  25
   8  -8   0 15195.1 1230.29  25
  11  -2  -1 1999.46 793.018  25
   9  -6   1 14161.9 1227.77  25
   7  -8   1 13472.2 1162.55  25
   6  -5   3 7289.08 895.640  25
   8  -6   2 12270.7 1177.85  25
   7  -9   0 17611.5 1282.08  25
   5  -8   1 9736.71 896.213  25
  10  -3   1 16810.3 1066.75  25
   8  -8   1 3715.56 1321.53  25
   8  -9   0 22770.2 1479.47  25
  10  -2   1-29.3496 822.037  25
   5  -6   3 12442.2 918.270  25
   9  -2   2 8208.33 937.054  25
   9  -6   2 147.152 1208.16  25
   7  -6   3 7621.11 1108.04  25
   6  -8   2 10301.7 1239.38  25
   7  -8   2 5431.71 1356.84  25
   7  -9   1 5299.82 1413.23  25
   8  -9   1 6589.59 1581.27  25
   5  -8   2-301.138 1042.84  25
   8  -6   3 3422.90 1284.56  25
   5  -7   3 21544.1 1124.99  25
   6  -5   4 28073.4 1147.99  25
   7  -4   4 6974.62 1055.69  25
  10  -3   2 1097.74 955.263  25
   7  -3   4 7743.13 995.758  25
   5  -9   1 11943.0 1137.92  25
   6  -6   4 17443.6 1250.53  25
   6  -8   3-47.8925 1401.15  25
   9  -2   3 4243.57 950.496  25
   6  -7   4 23288.1 1480.21  25
   7 -10   1 12425.6 1635.67  25
   5  -7   4 515.828 1170.94  25
   5  -9   2 1421.49 1255.63  25
  11  -5   2 11245.6 1406.71  25
   6  -5   5 5562.66 1145.70  25
  -4  11  -6 1981.58 1108.57  26
  -5  10  -4 111.608 1019.24  26
  -5  11  -4 3357.40 1095.44  26
  -3  13  -7 460.958 1070.89  26
  -4   9  -6 833.668 1045.77  26
  -5  13  -3 153.410 1170.96  26
  -2  10  -9 5283.85 1145.77  26
  -1  10 -10-23.2320 1030.61  26
  -5   9  -4 357.778 908.847  26
  -4  12  -6-1203.27 1104.45  26
  -2   4  -6 25.2361 699.503  26
  -1  11 -10 559.625 1148.67  26
  -5  12  -4 2533.99 1082.17  26
  -2   2  -3 120.842 464.962  26
  -3  10  -8 989.341 1087.29  26
  -4   8  -6 331.222 997.770  26
  -3  11  -8 2164.32 1160.76  26
  -2  12  -9-578.293 1157.85  26
  -6   9  -1-656.778 911.559  26
   1   7 -11 161.790 995.170  26
  -1   9 -10 85.0988 1119.03  26
  -1   6  -9 689.850 973.357  26
  -1  12 -10-738.441 1025.14  26
  -3   9  -8 1001.47 1052.01  26
  -5   8  -4 991.535 942.462  26
   2   4 -10 4639.69 826.925  26
  -2   3  -5 1178.50 614.762  26
  -4   4  -2 3336.80 686.035  26
   0  11 -11-113.432 1045.13  26
  -4  13  -6 782.073 1066.13  26
  -3   3  -3 2975.49 629.371  26
  -3  12  -8-308.984 1183.45  26
  -2   6  -8 1456.49 922.460  26
   0   6 -10 1342.81 974.058  26
  -5   5   0 2473.19 622.762  26
  -5  13  -4 900.814 1149.29  26
   0  10 -11-37.5680 1085.28  26
  -2   8  -9 757.152 1051.59  26
  -1   8 -10 4506.83 1153.45  26
   2   9 -12 371.982 1025.04  26
  -6  10  -2 2584.64 979.946  26
  -4   6  -5-230.010 842.526  26
   0   9 -11-1352.73 1070.74  26
  -5  11  -5 1413.01 1012.83  26
   2  10 -12 1689.72 1071.76  26
  -3   8  -8 6968.63 1095.44  26
  -4   5  -4 707.427 710.474  26
  -3   5  -6-57.1447 788.799  26
  -4  10  -7 829.937 1122.15  26
  -6   8  -1 2557.35 825.324  26
  -4  11  -7 1155.35 1119.53  26
  -4   7  -6 4532.08 974.103  26
   2   8 -12-359.778 958.955  26
  -6   9  -2 5500.73 928.421  26
  -5   9  -5 1560.87 999.420  26
  -3   4  -5 12044.2 774.838  26
  -5  12  -5 3062.79 1098.63  26
  -4   9  -7 6065.02 1125.69  26
   0   8 -11-250.389 1069.63  26
  -5   5  -1 72042.1 953.296  26
  -3   6  -7-59.8006 905.993  26
   0   3  -8 321.158 741.353  26
  -4  12  -7 2874.32 1195.52  26
   1   6 -11 527.938 971.605  26
  -1   3  -7 7708.87 760.737  26
  -2   7  -9 1093.67 978.979  26
  -4   4  -3 21262.0 779.642  26
  -2  10 -10 7849.26 1191.24  26
  -5   8  -5 2337.92 1001.66  26
  -6  10  -3 74.9279 991.793  26
   1   3  -9 374.629 740.964  26
   2   7 -12-4.59777 966.902  26
  -6  11  -3 9.91893 990.594  26
  -2   2  -4 7224.72 537.235  26
  -1  10 -11 164.697 1061.93  26
  -2   4  -7 139.513 747.497  26
   1  10 -12-96.0703 1059.39  26
  -2   9 -10 238.184 1047.43  26
  -5  13  -5-389.686 1024.04  26
   2   6 -12 808.501 945.611  26
   1   9 -12-561.099 1000.80  26
   0   2  -7 22078.9 787.703  26
  -3  10  -9 36.3681 1112.07  26
   0   7 -11 809.749 1059.25  26
  -3   7  -8 88.2926 1007.11  26
  -3  11  -9 686.797 1179.66  26
  -1  11 -11 2159.37 1119.27  26
   0   5 -10 4901.94 977.120  26
  -2   5  -8 316.122 862.992  26
  -3   3  -4 4725.56 651.127  26
  -6   7  -1 1136.73 779.880  26
  -5   5  -2 143849. 1318.14  26
  -3   9  -9 932.039 1033.19  26
   1   2  -8 4328.88 676.886  26
  -5  11  -6 4647.21 1055.67  26
   1   8 -12 2927.43 1020.12  26
  -2   3  -6 9312.91 701.378  26
  -3  12  -9 1144.77 1071.90  26
  -4   5  -5 1761.50 779.060  26
  -4   6  -6 1567.42 862.480  26
   2   4 -11-297.003 849.258  26
  -1   2  -6 25025.0 758.559  26
  -5   9  -6 1715.97 1049.02  26
  -5  12  -6 123.103 1106.23  26
  -1   9 -11 299.570 1101.19  26
  -5   6  -4 4465.83 853.561  26
  -1   6 -10 2232.77 1043.74  26
  -4   3  -1 56946.5 812.676  26
  -4   7  -7 6252.54 973.879  26
  -4  10  -8-256.721 1028.22  26
  -2   6  -9 1011.89 959.770  26
  -4  11  -8 1635.14 1092.14  26
  -1   1  -4 34133.4 611.952  26
  -3   8  -9 147.902 1075.75  26
  -6  11  -4 2887.34 1043.30  26
   1   5 -11-103.635 899.627  26
  -2   8 -10 773.907 1133.31  26
  -6   7  -2 1507.25 781.505  26
  -3   4  -6 4312.16 751.812  26
  -4   9  -8 2070.59 1087.23  26
  -4  12  -8 1244.23 1028.41  26
   2   3 -10 2530.44 782.470  26
  -4   4  -4 14633.1 797.867  26
  -3   2  -2 34906.3 688.542  26
   1   7 -12 6558.54 1083.88  26
  -1   8 -11 6286.67 1165.16  26
   0   6 -11 1803.38 1033.99  26
  -5   8  -6-12.5863 1018.82  26
  -6   9  -4 6728.42 1043.76  26
  -6  12  -4 273.403 1107.47  26
   0  10 -12 1086.39 1105.20  26
   0   9 -12 1753.75 1047.05  26
  -6   6   0 1832.91 696.348  26
   2   5 -12 524.191 906.196  26
  -4   3  -2 13445.0 696.825  26
  -3   7  -9 2447.40 1076.94  26
  -2   2  -5 1093.32 660.290  26
  -1   4  -9 216.250 810.891  26
  -5   4   0 27034.2 721.883  26
  -3   3  -5 13119.7 708.369  26
  -2   7 -10 1280.06 1086.47  26
   0   1  -6 20885.5 652.612  26
  -6   6  -1 3830.31 723.898  26
  -5  11  -7 17.9000 1075.98  26
   0   3  -9 5340.80 802.667  26
   1   1  -7 6625.35 630.749  26
  -5  10  -7 7004.48 1078.68  26
   0   8 -12 1068.64 995.984  26
   1   9 -13 31.2959 1041.67  26
  -6   7  -3 1106.37 858.201  26
  -2  10 -11-458.607 1109.52  26
  -6   8  -4 1358.31 953.045  26
  -1   7 -11 4945.75 1139.72  26
  -2   4  -8 1309.99 819.981  26
   0   4 -10 3314.76 901.182  26
  -3  10 -10 543.362 1126.81  26
  -2  11 -11 273.593 1030.27  26
  -5   6  -5 2352.79 913.292  26
  -5   4  -1 31630.9 786.985  26
  -3  11 -10 2001.28 1112.59  26
  -4   5  -6 3929.90 809.468  26
  -2   9 -11-152.578 1076.73  26
  -6  11  -5 371.534 1045.01  26
  -1   5 -10 2009.63 953.570  26
  -6  10  -5 7287.50 1087.76  26
  -5  12  -7 2788.07 1025.94  26
  -4   6  -7 534.443 910.337  26
  -3   2  -3 4817.87 620.104  26
  -2   5  -9 605.686 960.932  26
  -3   9 -10 43.8392 1062.19  26
   1   6 -12-71.5756 993.611  26
   1   8 -13 1085.86 1053.01  26
  -1  10 -12-55.7317 1018.68  26
  -2   3  -7 512.748 665.182  26
  -1   9 -12 289.277 1135.55  26
   0   2  -8 2184.41 750.747  26
  -4   7  -8 2219.70 1057.25  26
  -6   6  -2 155.430 749.092  26
  -6   9  -5 4023.90 1040.01  26
  -6  12  -5 3786.72 1149.89  26
  -4   3  -3 92868.7 1076.46  26
  -4  10  -9 4338.25 1101.92  26
  -4  11  -9 1693.29 1070.12  26
  -1   2  -7 4516.20 731.182  26
  -1   1  -5 1402.16 582.922  26
   1   3 -10 1982.24 811.308  26
  -2   8 -11 655.066 995.680  26
   0   5 -11 98.9518 945.466  26
  -5   4  -2 26341.8 795.240  26
   0   7 -12 125.353 983.573  26
  -3   5  -8 490.150 919.795  26
  -3   8 -10 3092.55 1143.11  26
  -5   8  -7 7434.99 1110.91  26
  -4   9  -9 3792.15 1139.12  26
   1   4 -11 1412.31 889.995  26
  -2   1  -3 48037.1 638.036  26
  -1   6 -11 1013.51 1090.39  26
  -6   8  -5 909.648 1019.84  26
  -3   6  -9-101.835 1035.94  26
  -6   6  -3 306.636 850.334  26
  -3   3  -6-64.2711 657.160  26
  -2   2  -6 134.688 692.888  26
  -4   8  -9 30.9316 1035.88  26
  -5   6  -6 21.8393 886.678  26
  -3   2  -4 12927.1 735.449  26
  -6  11  -6 866.580 1098.65  26
  -5   4  -3 5407.63 730.680  26
  -6  10  -6 1683.04 1031.22  26
  -5  11  -8 1138.61 1118.39  26
  -5  10  -8 136.901 1085.84  26
  -4   6  -8 937.471 1014.04  26
  -1   8 -12 779.639 1049.89  26
  -4   3  -4 93689.9 1140.16  26
  -5   5  -5 26.4917 858.351  26
   0   6 -12 39.3555 1030.44  26
  -6   5   0-63.5085 652.877  26
  -6   9  -6 6422.32 1067.83  26
  -6  12  -6-1791.57 992.499  26
   0   1  -7 1404.18 681.587  26
  -1   3  -9 1505.12 849.707  26
  -4   4  -6 56.0165 770.869  26
  -1   4 -10 3550.94 978.311  26
  -2   7 -11-970.259 1044.19  26
  -2   4  -9 4479.11 968.262  26
  -7   9  -3 448.556 961.134  26
   1   6 -13 1453.41 986.145  26
  -3  10 -11 646.193 1021.14  26
  -2   1  -4 1466.12 501.129  26
  -2  10 -12-421.684 977.965  26
   0   9 -13 680.982 1039.75  26
  -2   3  -8 5233.92 863.277  26
  -4   7  -9 117.975 1090.56  26
   0   3 -10 1154.15 840.339  26
  -1   1  -6 8831.58 690.721  26
  -3   9 -11 3885.98 1190.36  26
  -2   9 -12-891.791 1128.65  26
  -6   5  -2 5047.38 782.726  26
   1   1  -8 776.058 692.686  26
  -5   8  -8 648.415 1043.13  26
  -1   7 -12 795.987 1040.36  26
  -4  10 -10-308.244 1024.86  26
  -6   8  -6 6775.74 1047.54  26
   0   4 -11 1075.22 957.741  26
  -1   5 -11 813.702 979.133  26
  -5   4  -4 693.209 791.879  26
  -1   2  -8 3713.75 817.513  26
  -7  10  -4 7429.45 1054.23  26
   0   8 -13 1726.63 1072.41  26
  -3   2  -5 1604.83 703.078  26
  -4   9 -10 976.215 1108.25  26
  -7   8  -3 874.643 940.555  26
   0   2  -9 4980.11 787.249  26
  -3   8 -11 742.302 1012.01  26
  -5   6  -7 1411.39 967.020  26
  -2   8 -12-429.260 1032.40  26
  -4   3  -5 679.351 732.767  26
  -4   2  -1 1473.47 572.174  26
  -1   9 -13 4245.94 1000.92  26
  -6  10  -7 244.350 1023.94  26
  -6  11  -7 715.722 1009.07  26
  -3   3  -7-217.126 784.981  26
  -2   2  -7 1376.54 695.034  26
  -4   2  -2 10282.6 695.834  26
  -2   6 -11 400.178 1022.21  26
  -7   7  -2 3518.58 871.123  26
  -3   6 -10 2601.88 1129.12  26
  -5   3  -1 65129.9 922.584  26
  -5  10  -9 3677.62 1068.62  26
   0   5 -12-26.2991 1039.99  26
  -6   9  -7 814.031 982.099  26
  -4   8 -10 494.978 1028.27  26
  -4   6  -9 1299.30 1056.31  26
   1   3 -11 15.5188 869.736  26
  -1   8 -13-1232.79 1093.76  26
  -4   5  -8 151.383 1001.22  26
  -2   1  -5 816.133 627.910  26
  -6   7  -6 800.966 999.824  26
   0   7 -13 4971.25 1094.90  26
  -5   3   0 22272.7 717.176  26
   1   5 -13 259.687 971.475  26
  -5   3  -2 11068.0 743.379  26
  -1   6 -12 937.578 1091.49  26
  -5   9  -9 4854.47 1112.38  26
   1   2 -10 64.3360 743.983  26
  -3   7 -11-185.181 1012.89  26
  -5   4  -5 1432.40 848.766  26
  -7  10  -5 1243.26 1007.48  26
  -4   2  -3 1445.23 674.229  26
   1   4 -12 7348.54 1003.74  26
  -7  11  -5 5149.91 1157.76  26
  -3   1  -2 198.805 501.161  26
  -7   7  -3 4793.32 913.749  26
  -6   8  -7 367.930 1064.34  26
  -1   1  -7 24577.7 803.741  26
  -5   3  -3 5956.77 696.388  26
  -3   2  -6 1532.31 669.298  26
  -2   3  -9-238.431 918.338  26
  -4   3  -6 4534.80 843.918  26
  -3   1  -3 1161.51 547.057  26
  -1   4 -11 290.466 1029.01  26
  -7   6  -1 1513.46 779.679  26
  -1   0  -4 2854.35 518.193  26
  -2   7 -12-207.688 1016.02  26
  -5   6  -8 271.223 959.853  26
  -6   4  -1 3340.29 652.161  26
  -2   5 -11 927.891 1102.33  26
  -6  10  -8 2369.18 1082.45  26
  -3   9 -12-318.714 1011.37  26
  -4   2  -4 9596.16 719.959  26
  -3   5 -10-15.8474 997.811  26
  -7   6  -2 444.984 828.000  26
  -7   7  -4 2230.42 969.797  26
  -1   2  -9 3774.76 866.377  26
  -6   4   0 1812.52 611.823  26
  -3   3  -8 4087.03 918.631  26
  -6   4  -2-309.564 744.020  26
  -7   8  -5-228.542 986.346  26
  -2   1  -6 792.092 722.473  26
  -6   7  -7 3407.23 1021.88  26
  -4   9 -11 7895.03 1094.51  26
   0   3 -11 340.774 910.769  26
   1   3 -12 2998.37 920.560  26
   0   0  -6 11028.2 632.872  26
  -6   9  -8 2642.39 1034.88  26
  -5   3  -4 548.872 695.389  26
  -5   4  -6 2419.40 887.603  26
  -7  10  -6 233.823 1064.60  26
  -1   5 -12 940.940 1016.27  26
  -3   1  -4 16896.7 718.021  26
  -3   8 -12 721.555 1137.41  26
  -1   7 -13 922.342 1051.63  26
   0   4 -12-106.894 974.424  26
  -4   4  -8 891.587 947.677  26
  -4   5  -9 1502.99 1051.74  26
  -4   6 -10 486.687 1008.53  26
   1   0  -7 1982.21 622.583  26
   0   7 -14-210.505 1095.43  26
  -7   9  -6-506.698 977.584  26
  -4   8 -11 759.035 1104.75  26
  -3   6 -11 1121.42 1085.33  26
  -1   0  -5 4624.78 612.967  26
  -6   8  -8-514.949 1044.23  26
  -5   9 -10 246.325 1057.63  26
  -2   6 -12 1042.14 1085.97  26
  -3   2  -7 1854.17 841.472  26
  -4   2  -5 1634.11 730.983  26
  -7   7  -5 677.044 945.139  26
  -4   3  -7 3698.26 888.232  26
  -2   8 -13 1323.37 1036.99  26
  -1   1  -8-93.9414 780.026  26
  -3   7 -12-96.4721 1112.88  26
  -7   8  -6 4601.10 1057.92  26
  -6   4  -4 2434.09 894.509  26
  -5   3  -5 494.096 850.875  26
  -7   6  -4-27.9148 927.374  26
  -6   6  -7 5200.74 1032.13  26
  -3   1  -5-100.774 661.122  26
  -2   7 -13 960.563 1076.72  26
   0   5 -13 1952.02 1006.15  26
  -5   6  -9-386.231 1048.63  26
  -6   5  -6 6098.37 1008.17  26
  -4   7 -11 0.47474 1077.48  26
   0   1  -9 1142.20 775.743  26
  -2   3 -10 496.531 993.003  26
  -1   6 -13-157.298 1031.59  26
  -2   1  -7 234.472 667.565  26
  -2   0  -3 2417.14 482.140  26
  -2   4 -11 3293.79 1110.11  26
  -6   7  -8 426.406 1018.26  26
   1   2 -11 16.3210 828.419  26
   0   6 -14 704.619 1127.10  26
  -5   4  -7 443.088 921.593  26
  -7   5  -1 364.319 741.945  26
  -7  10  -7 16.0401 944.241  26
   0   0  -7 882.106 648.003  26
  -3   3  -9 416.511 971.448  26
  -7   5  -2 4481.97 799.830  26
  -1   3 -11 2168.70 1013.28  26
  -4   5 -10 485.345 1098.58  26
  -1   5 -13 289.958 1040.91  26
  -6   9  -9 192.154 1033.39  26
  -1   0  -6 4133.67 701.880  26
  -2   2  -9 2882.71 898.657  26
  -7   9  -7 2077.01 1075.52  26
  -2   0  -4 5903.91 602.966  26
  -5   2  -2 3296.57 719.977  26
  -3   5 -11 1371.36 1064.80  26
  -1   2 -10 238.808 917.649  26
  -1   4 -12 2796.84 1064.84  26
  -4   2  -6 5421.80 805.418  26
  -7   7  -6-458.111 966.920  26
  -6   4  -5 445.403 854.943  26
  -5   7 -10 53.7998 987.750  26
  -7   5  -3 1357.87 853.839  26
  -7   6  -5 17.2982 939.736  26
  -4   4  -9 294.388 950.066  26
  -5   2  -1 21829.4 761.984  26
  -1   7 -14-790.346 1004.50  26
  -2   5 -12 139.902 1013.74  26
  -3   6 -12 1716.69 1075.03  26
  -5   2  -3 13700.8 815.328  26
  -4   1  -2 10379.4 705.443  26
  -5   3  -6 1339.17 853.125  26
  -3   2  -8-132.877 898.034  26
  -6   8  -9 179.382 1041.72  26
  -3   1  -6 510.972 699.254  26
  -4   6 -11 616.400 994.283  26
  -4   3  -8 846.483 912.275  26
   1   1 -10 1446.03 754.124  26
  -7   8  -7 3044.20 1011.27  26
  -6   3  -2 10121.9 786.408  26
  -4   1  -3 6922.43 703.309  26
  -6   3  -1 6561.72 702.850  26
   0   3 -12 184.754 948.998  26
  -6   6  -8 1384.44 1066.88  26
  -4   1  -1 377.294 585.742  26
   0   2 -11 3060.69 934.115  26
  -2   0  -5 2372.54 695.803  26
  -7   5  -4 2726.92 964.076  26
  -6   3  -3 512.557 777.664  26
  -5   2   0 1337.95 618.620  26
  -5   2  -4 7077.49 783.163  26
  -8   8  -4 2562.54 990.621  26
  -1   1  -9 1256.46 801.157  26
  -2   1  -8 2311.63 850.016  26
  -5   4  -8 166.997 1021.59  26
  -4   1  -4-354.211 653.732  26
  -6   4  -6 455.659 1002.83  26
  -5   6 -10 2816.67 1074.70  26
  -8   7  -3 4988.62 989.930  26
  -1   6 -14 3571.40 1141.68  26
  -6   3   0 10745.6 684.785  26
  -1   0  -7 94.0542 692.976  26
  -6   7  -9-491.116 1014.51  26
   0   4 -13 3009.54 1021.39  26
  -7   6  -6 2246.45 992.046  26
  -8   9  -5 182.060 1093.68  26
  -5   8 -11 0.86047 926.630  26
  -4   2  -7-235.228 844.625  26
  -7   7  -7 259.911 970.958  26
   0   0  -8 1344.56 710.765  26
   1   1 -11 1392.91 823.542  26
  -3   5 -12 2405.80 1132.39  26
  -1   4 -13 3039.00 1059.63  26
  -7   9  -8-140.165 969.933  26
  -3   7 -13-37.9625 1001.95  26
   0   1 -10 4114.44 846.275  26
  -2   3 -11 973.376 1075.11  26
  -3   3 -10 1685.57 1007.53  26
  -5   3  -7 2068.07 941.939  26
  -7   5  -5 1228.80 976.288  26
  -3   4 -11-78.5477 1049.19  26
  -3   1  -7 2051.59 830.772  26
  -5   2  -5 1246.42 857.013  26
  -2   0  -6 350.093 727.586  26
  -4   5 -11 1082.27 1080.70  26
  -4   8 -12 11.6148 949.136  26
  -8   8  -5 1011.58 976.076  26
  -8   7  -4 1741.06 960.569  26
  -7   4  -2 314.657 798.109  26
  -2   2 -10 590.653 989.216  26
  -2   4 -12 675.959 1039.45  26
  -4   1  -5-132.218 718.117  26
  -7   4  -1 1817.28 754.106  26
  -3   0  -3 16300.2 652.220  26
  -4   4 -10 6668.31 1163.32  26
  -7   8  -8 1617.46 1022.67  26
  -3   0  -2 6777.94 595.806  26
  -7   4  -3 1649.52 832.825  26
  -2  11  -9 9680.41 1261.69  26
  -2   9  -9 12460.8 1236.91  26
  -2   5  -7 8279.88 849.100  26
  -5   7  -3 19040.2 983.196  26
   1   5 -10 6151.07 930.599  26
  -3   7  -7 10974.2 1061.73  26
  -5   6  -2 24955.7 879.673  26
  -5  10  -5 21311.6 1213.92  26
  -5   7  -4 746.894 858.433  26
  -1   4  -8 9094.91 863.922  26
  -5   6  -3 12451.7 869.254  26
   2   5 -11 7327.82 952.285  26
   0   4  -9 9180.34 847.707  26
  -1   7 -10 17512.2 1241.70  26
  -1   5  -9 19365.6 1053.49  26
  -4   8  -7 9829.27 1122.34  26
  -2  11 -10 2830.05 1141.62  26
  -6   8  -2 9890.76 959.903  26
   1   4 -10 12559.1 919.289  26
  -6   9  -3 8071.90 999.394  26
  -5  10  -6 1793.34 1031.29  26
  -5   7  -5 12026.6 990.006  26
  -6   8  -3 241.004 870.547  26
  -3   5  -7 23576.6 1042.26  26
  -6  10  -4 10403.1 1118.96  26
  -3   6  -8 8015.51 1043.25  26
  -5   5  -3 18061.8 869.007  26
   2   2  -9 83041.4 1067.99  26
  -4   8  -8 1928.56 1110.80  26
  -1   3  -8 6908.79 837.865  26
  -5   7  -6 3053.19 989.755  26
  -5   9  -7 28869.8 1261.21  26
  -5   5  -4 6435.93 872.374  26
  -4   4  -5 11666.8 845.202  26
  -3   4  -7 12083.1 941.249  26
  -2   6 -10 13323.4 1179.70  26
  -6   7  -4 20189.5 1083.52  26
   2   1  -8 17983.0 723.206  26
   1   7 -13 4472.20 1034.14  26
   1   2  -9 15242.7 812.283  26
  -3   7 -10 9845.18 1193.79  26
  -5   7  -7 8720.52 1075.17  26
  -4   5  -7 7755.32 928.950  26
   1   5 -12 9659.49 1054.61  26
  -5   9  -8-276.462 1046.93  26
  -6   5  -1 10482.0 776.735  26
  -7   8  -2 4437.21 924.057  26
  -6   7  -5 1656.41 950.725  26
  -6   6  -4 14553.9 1016.81  26
  -2   5 -10 10185.3 1052.15  26
  -3   4  -8 11518.9 938.226  26
  -3   5  -9 8579.33 1045.05  26
  -5   5  -6 21741.1 1039.79  26
  -7   9  -4 11253.8 1076.01  26
  -6   5  -3 7117.26 849.078  26
  -5   7  -8 10116.6 1104.02  26
  -6   6  -5 353.466 929.255  26
  -4   4  -7 9866.68 954.624  26
  -7   8  -4 8550.79 1038.58  26
  -6   5  -4 26204.1 1077.02  26
   0   1  -8 15231.1 827.709  26
  -7   9  -5 1732.28 976.206  26
  -2   4 -10 7308.22 1091.06  26
  -4   7 -10 7544.36 1116.77  26
  -5   8  -9 11864.3 1168.66  26
  -1   3 -10 9546.02 988.347  26
  -5   5  -7 14388.5 1097.26  26
  -3   4  -9 7519.09 1049.51  26
   0   6 -13 5907.64 1088.10  26
  -6   6  -6 8047.62 1078.88  26
   1   1  -9 6111.30 728.664  26
  -2   2  -8 5922.55 890.022  26
  -6   5  -5 4025.55 937.015  26
  -5   7  -9 4798.87 1129.34  26
   0   2 -10 6838.75 889.665  26
  -6   4  -3 9841.77 844.297  26
  -7   6  -3 8515.31 947.260  26
  -5   5  -8 11419.4 1135.35  26
  -5   8 -10 2018.55 1006.92  26
  -3   4 -10 4731.02 1088.78  26
  -2   6 -13 8561.32 1183.01  26
   1   0  -8 11655.4 718.351  26
  -6   5  -7 12331.8 1168.15  26
  -5   5  -9 590.401 1084.40  26
  -6   3  -4 12772.6 939.928  26
   0   3 -13 15983.1 1148.52  26
  -6   5  -8 216.882 975.240  26
  -3   2  -9 583.330 978.692  26
  -4   3  -9 540.798 1025.23  26
  -1   3 -12 2836.27 1047.52  26
  -1   2 -11 382.012 962.852  26
   1   0  -9 1045.12 681.752  26
  -4   7 -12 1306.24 1073.79  26
  -1   0  -8 1222.89 741.545  26
  -2   1  -9 494.995 907.644  26
  -1   1 -10-38.5207 882.340  26
   0   0  -9 1101.77 743.957  26
   0   2 -12 597.547 942.949  26
  -2   5 -13 8534.64 1116.91  26
   7   9  -1 803.660 1106.50  27
   8   8  -2 1927.45 1102.89  27
   7   8  -3 244.432 978.318  27
   6  10   0-188.600 1095.82  27
   3  11   3 6551.86 1240.27  27
   3  11   4 1975.42 1077.12  27
   2  11   4 35.4967 1091.65  27
   4  11   3-762.534 962.585  27
   2  11   5 2461.23 1102.02  27
   4  11   2 1070.10 1085.38  27
   7   9  -2 822.730 1138.77  27
  -2   6   2 1798.18 827.542  27
   6  10  -1-597.493 1118.65  27
   1  11   4 4268.54 1108.81  27
   1  11   5 1400.73 1024.22  27
   8   8  -3-126.234 1100.29  27
  -1  10   5 16675.0 1185.25  27
  -2   8   3 1944.46 906.529  27
  -2   7   2 10641.3 927.481  27
   0  11   5 5562.56 1111.86  27
  -2   8   2 944.591 902.841  27
  -2   6   1 1352.60 887.168  27
  -2   5   1 25.1826 641.450  27
  -2   7   1 19119.9 939.832  27
  -3   7   3 7084.32 791.629  27
  -2   6   0 340.409 837.456  27
  -2   7   0 487.734 843.911  27
  -3   8   3 4553.09 853.593  27
  -2   8   0 1530.13 903.474  27
  -2   5   0 13600.2 700.538  27
  -3   9   3 1205.39 890.178  27
  -3   6   2 1691.55 789.283  27
  -2   9   0 44.3422 994.859  27
  -3   8   2 2749.90 878.043  27
  -3   9   2 291.010 936.984  27
  -2  10   0 1060.07 1094.92  27
  -1  11  -1 1738.08 1196.83  27
  -2  11   1 4947.88 1163.17  27
  -2   8  -1 1860.36 867.493  27
  -1  12   0 729.810 1186.41  27
  -3   7   1 1143.15 819.672  27
  -2   9  -1 10618.1 1065.75  27
  -3   8   1 1481.02 827.065  27
  -2  12   2-906.024 1196.19  27
   1   9  -5 218.377 1068.31  27
   0   9  -4 143.911 1030.69  27
  -1   7  -3 21687.2 997.988  27
   0  11  -3 3036.43 1250.81  27
   0  12  -2 440.366 1226.36  27
  -3  10   2-766.854 991.248  27
  -3   6   1 11640.4 787.277  27
  -1  13   2 6620.25 1201.00  27
  -1   6  -3 31591.9 968.819  27
  -3   9   1 1369.37 969.619  27
  -2  11   0 1542.50 1123.98  27
  -2   5  -1 9721.49 701.388  27
  -1   9  -3-58.9301 1019.84  27
  -1  11  -2 5594.73 1240.82  27
  -2  10  -1 14717.7 1173.42  27
  -1  12  -1 5353.05 1247.54  27
  -2  12   1 3108.03 1193.19  27
   0  10  -4 2282.52 1142.33  27
   0  13  -1 2373.41 1227.33  27
   1  10  -5-625.773 1168.01  27
  -1  13   1-335.222 1118.52  27
   3   8  -7 21022.9 1213.06  27
  -3  11   2 605.880 1188.92  27
  -3  10   1 502.673 1010.39  27
  -1  10  -3 3080.91 1157.86  27
   5   7  -8 9674.64 1033.68  27
   2  10  -6 5472.34 1232.12  27
   3   5  -7 1492.67 811.187  27
  -1  13   0 4462.85 1238.26  27
   3  11  -6 556.108 1163.21  27
  -2   8  -2 5358.52 986.370  27
   3   9  -7 15095.6 1214.04  27
   1  12  -4 4945.59 1268.20  27
   4  10  -7 30596.7 1355.56  27
   0  12  -3-247.626 1215.80  27
  -2   7  -2 6477.98 867.535  27
  -3   8   0 8409.56 953.583  27
  -2   9  -2-103.430 969.250  27
   5   8  -8 9536.53 1079.27  27
  -2  12   0 346.245 1136.05  27
  -2  11  -1 1043.35 1182.22  27
  -3   7   0 7000.55 836.742  27
   1  13  -3-628.859 1218.08  27
   0  11  -4 3161.55 1262.95  27
   1  11  -5 83.0871 1242.53  27
   0  13  -2 753.257 1161.02  27
  -3   9   0 1511.51 976.141  27
   0   8  -5 2747.99 958.558  27
   2  12  -5 19838.8 1376.75  27
   1   7  -6 1139.22 900.949  27
   1   8  -6 651.338 971.969  27
   0   7  -5 5889.06 910.229  27
  -1  12  -2 1235.58 1264.40  27
  -2   6  -2 3274.95 815.188  27
  -3  11   1 1260.59 1083.34  27
   2  13  -4 1353.70 1213.84  27
   0   9  -5 7054.99 1102.35  27
  -1  11  -3 352.922 1226.74  27
   4   7  -8 506.438 929.045  27
  -3  10   0 358.979 1119.45  27
  -2  10  -2 4801.60 1120.70  27
   1   9  -6 1213.18 1095.35  27
  -1  13  -1 6231.05 1239.35  27
   3  10  -7 8542.04 1218.47  27
   1   6  -6-103.275 834.605  27
   2  11  -6 7736.49 1293.56  27
  -1   8  -4 632.282 916.795  27
   4   6  -8 176.069 852.483  27
   4   8  -8 3895.05 1079.45  27
   5   9  -8 11296.1 1132.27  27
   0   6  -5 238.378 809.821  27
  -3   6   0 11133.7 849.143  27
   2   7  -7 836.627 936.132  27
   2   8  -7 19268.3 1184.23  27
  -1   7  -4 7.31852 832.496  27
  -1   9  -4 999.622 1025.83  27
   5  11  -7-367.913 1093.89  27
   3   4  -7 50449.2 1017.21  27
  -2  13   1 340.649 1144.51  27
   0  10  -5 323.931 1168.01  27
   4  11  -7 2818.75 1156.84  27
  -2  12  -1 930.133 1190.92  27
   3  12  -6 13667.5 1291.97  27
   2   9  -7 13472.1 1261.24  27
   2   6  -7 880.552 844.025  27
   1  10  -6 8250.91 1254.48  27
  -2  11  -2 4296.15 1324.70  27
   0  14  -1 209.542 1026.53  27
   4   9  -8 3140.44 1089.70  27
   3  13  -5 5859.19 1079.91  27
   0  12  -4-361.841 1267.73  27
   0  13  -3 4819.71 1255.19  27
  -1  10  -4 379.003 1144.59  27
   1  12  -5 728.181 1228.00  27
   4   5  -8 530.554 773.753  27
  -1   6  -4-18.1646 797.668  27
  -3  11   0 3121.20 1172.96  27
   1   5  -6 58907.8 1153.83  27
  -3   8  -1 4158.99 923.463  27
  -2   5  -2 720.500 699.711  27
  -1  12  -3 94.5432 1252.01  27
  -1  13  -2 4678.10 1269.41  27
   3  11  -7-7.11079 1143.30  27
  -3   9  -1 1757.64 990.461  27
  -2  13   0 458.832 1153.92  27
  -2   8  -3 4566.20 953.757  27
   5  10  -8 2573.55 1049.44  27
   0   5  -5 3912.57 818.393  27
   2  10  -7 2154.14 1172.55  27
  -2   9  -3 1956.13 1012.21  27
   0  11  -5 4331.04 1273.61  27
   2  13  -5 3262.72 1203.92  27
  -1  14   0 3367.14 1097.49  27
   3   7  -8-42.2510 966.092  27
   3   8  -8 775.556 1045.14  27
  -3  10  -1 4675.67 1151.45  27
   9  -8   2 2806.91 918.496  28
   8  -2   3 4935.57 867.217  28
  11  -5   1-600.620 836.443  28
  10  -5   2 1468.83 889.405  28
   6  -8   3 564.144 712.718  28
  11  -6   1 1933.12 883.928  28
  10  -4   2 531.891 861.770  28
  10  -6   2 378.898 910.649  28
  11   0  -1 1813.79 708.155  28
  11  -4   1 1296.24 856.720  28
   7  -5   4 2100.33 860.038  28
   7  -8   3 1051.71 833.479  28
  12  -2  -1 22.0430 721.492  28
  10  -1   1 364.707 766.050  28
   8  -9   2 2730.10 857.230  28
   9  -1   2 559.584 810.906  28
   9  -5   3 307.599 907.761  28
  12  -5   0 1338.75 789.726  28
  12  -6   0 502.047 804.206  28
  11  -7   1 445.330 915.550  28
   9  -4   3 643.370 918.663  28
  10  -3   2 1140.99 854.993  28
   7  -6   4 298.893 872.754  28
  10  -7   2 185.835 928.156  28
   9  -6   3 1256.99 964.724  28
  10  -9   1 538.421 900.366  28
  11  -1   0 1129.64 731.642  28
  12  -4   0 12.6899 749.431  28
  11  -3   1 294.628 791.021  28
   8   0   2 19353.0 877.800  28
  12  -7   0 399.496 796.977  28
   3  -2   4 9848.34 567.852  28
   3  -4   4 6202.48 569.454  28
   7   1   2 15203.6 763.767  28
   9  -3   3 3377.95 919.729  28
   8  -8   3 487.056 906.287  28
   5   2   2 319.707 500.417  28
   5  -7   4 774.395 685.318  28
   6  -2   4 16250.6 788.209  28
   4  -1   4 182.593 546.251  28
   9  -7   3 564.670 945.792  28
   4   1   3 1494.49 531.202  28
   8  -5   4 3248.27 967.635  28
   9  -9   2 620.463 895.134  28
   5  -1   4 4527.80 629.732  28
  11  -8   1 4022.00 948.306  28
   7  -7   4 1991.63 902.288  28
  12  -3   0 1368.63 747.035  28
  10  -2   2 1247.06 842.780  28
  10  -8   2 468.602 942.191  28
   5   1   3 6892.78 597.186  28
   4  -6   4 4663.57 593.146  28
   8  -6   4 2153.34 945.224  28
   3  -1   4 14275.9 602.654  28
  11  -2   1-0.36004 761.135  28
   3  -5   4 4955.33 570.288  28
   9  -2   3 3853.66 904.448  28
   8  -3   4 398.768 912.226  28
   3   1   3 913.680 468.642  28
   7   0   3-410.798 684.803  28
   6  -4   5 625.948 823.256  28
  10   0   1 2233.14 753.131  28
   6   2   2 611.099 557.838  28
   7  -9   3 395.651 857.530  28
   8  -1   3 7457.28 838.057  28
   6  -1   4 1396.98 671.372  28
   7  -2   4 14195.7 893.035  28
   9  -8   3 2056.52 983.641  28
   8  -7   4 2142.27 1017.33  28
  10  -5   3 2371.23 957.541  28
  11  -6   2 4384.25 984.008  28
   6  -8   4 1269.91 811.341  28
  10  -6   3-277.736 937.499  28
   2  -3   4-157.737 448.459  28
   9   1   1 4101.53 743.375  28
   6   1   3 20.1139 597.805  28
   5  -6   5 2854.33 773.027  28
  11  -4   2 1913.77 867.047  28
  10  -4   3 1393.73 897.713  28
   4   0   4 371.056 542.750  28
   2  -2   4 6129.22 466.422  28
   3  -7   3 11911.1 551.054  28
  12  -2   0-1153.50 688.930  28
   8  -9   3 2102.47 928.513  28
  12  -5   1-487.530 788.438  28
  10 -10   1 2957.64 940.807  28
   5   0   4 369.417 584.479  28
   5  -4   5 1657.01 672.173  28
   7  -4   5 5171.81 962.496  28
   7  -5   5 1500.31 940.457  28
  11  -7   2 2038.74 964.015  28
  10  -1   2-332.083 780.846  28
   5  -3   5 370.601 630.451  28
   8   1   2 23843.6 911.898  28
   9  -5   4 3425.39 1012.32  28
  10  -9   2 6732.34 1028.36  28
   4  -3   5 160.669 575.532  28
   4  -4   5 11988.2 680.244  28
  10  -7   3 292.804 956.803  28
   2  -4   4 22669.4 601.625  28
   9  -1   3 46.9004 840.283  28
   9  -4   4 1582.26 966.583  28
   9   0   2 9060.51 814.706  28
  12  -4   1-195.536 759.196  28
   9  -6   4 554.375 1012.16  28
   7  -3   5 250.522 905.855  28
   3   0   4 1945.10 524.320  28
  10  -3   3-169.843 864.009  28
   3  -6   4 752.619 536.999  28
   7  -6   5 40.5194 985.844  28
  11  -3   2 670.957 857.098  28
  11  -1   1 4809.87 808.890  28
   4  -7   4 12060.0 659.047  28
   7  -1   4 6222.19 809.839  28
   6  -3   5 2270.16 751.314  28
   2  -1   4 875.679 416.763  28
   4  -2   5 187.426 589.685  28
   5  -2   5 566.768 650.676  28
   8  -8   4 4894.24 1029.24  28
   4  -5   5 1244.68 626.134  28
   6   0   4 13.2265 661.590  28
   8   0   3 635.680 763.766  28
  11  -8   2 911.820 902.007  28
   9  -7   4 907.962 1021.59  28
   9  -9   3 1730.45 970.309  28
   8  -1   4 328.984 887.986  28
   3  -3   5 10673.7 640.582  28
   7   1   3 174.476 669.878  28
  10  -8   3-393.954 1009.23  28
   3  -4   5 10838.0 644.900  28
   7  -7   5 262.367 986.082  28
   8  -4   5 6137.68 1044.02  28
   3  -2   5 990.377 558.842  28
   4   2   3 20309.4 653.584  28
  10  -2   3 1843.45 838.286  28
   2  -5   4 29981.6 634.229  28
   4  -1   5 11.2980 589.824  28
   5   2   3 11361.2 624.744  28
   5  -1   5 1603.37 667.527  28
  11  -2   2 1917.70 820.035  28
   4  -6   5 125.721 603.889  28
   9  -2   4 1740.53 915.940  28
   4   1   4 3374.10 572.460  28
   3  -5   5 1550.58 563.385  28
   6  -4   6 411.302 858.173  28
   9  -8   4 1530.33 1009.57  28
   5   1   4 19922.4 734.380  28
   9   0   3 152.970 806.969  28
   7   0   4 29494.8 1002.62  28
   2   0   4 5035.63 475.808  28
  11  -6   3 436.247 931.929  28
   3   2   3 468.954 465.092  28
   8  -7   5 3448.17 1108.72  28
   3  -1   5-221.239 560.399  28
  10  -5   4 192.613 993.288  28
   6  -1   5 1529.72 730.034  28
   7  -2   5 8417.59 888.863  28
   6  -8   5 603.844 936.918  28
  10  -6   4 688.331 1035.35  28
   8  -9   4 467.670 957.092  28
  11  -4   3 1327.57 877.579  28
   6   2   3-1211.02 614.709  28
  10  -4   4 407.850 914.339  28
   3   1   4 4246.90 548.534  28
   5  -6   6 0.32086 855.096  28
  11  -7   3 1483.38 923.919  28
   3  -7   4 19544.3 642.849  28
  10  -9   3 608.140 928.180  28
   9   1   2 3303.95 724.188  28
   5  -8   5 3283.45 855.890  28
   7  -5   6 2256.38 1048.98  28
   7  -4   6 997.426 986.835  28
  10  -7   4-45.4840 1015.01  28
   6   1   4 1589.18 671.603  28
   9  -5   5 3434.68 1041.03  28
   2  -3   5 1101.70 537.364  28
   5  -4   6 2999.86 748.317  28
  10  -1   3 615.961 764.821  28
   4   0   5 3306.35 622.475  28
   5  -3   6 1946.52 741.622  28
   9  -6   5 799.018 1062.37  28
   2  -2   5 1165.33 529.622  28
   9  -4   5 1458.22 1012.38  28
   5   0   5 1296.36 653.889  28
   9  -1   4-211.508 839.143  28
   4  -4   6 196.451 645.755  28
   7  -6   6 3613.41 1085.76  28
   4  -3   6 4113.74 643.955  28
  10  -3   4 3928.01 950.863  28
   8   1   3 21005.3 904.358  28
   7  -3   6 6192.79 1031.00  28
  11  -3   3 3559.56 854.252  28
   3  -6   5 938.048 543.883  28
   2  -4   5 491.432 550.141  28
   8  -8   5 2279.27 1031.86  28
  11  -1   2 2505.80 769.716  28
   7  -1   5-118.468 824.608  28
   6  -3   6 1778.86 844.818  28
   6  -7   6 1480.30 991.024  28
   4  -5   6 4465.44 718.658  28
   9  -9   4 4291.10 1037.10  28
   2  -6   4 9987.95 556.996  28
   5  -2   6 952.382 699.341  28
   3   0   5 3819.86 580.819  28
   4  -2   6 5721.78 657.093  28
  10  -8   4 2780.64 996.070  28
   6   0   5 529.398 713.278  28
   2  -1   5 345.184 538.821  28
   8  -1   5 447.532 887.053  28
   8   0   4 4409.45 812.194  28
   7  -7   6 155.596 1031.45  28
   7  -2   6 1707.50 973.079  28
   3  -3   6-21.2272 596.788  28
   7   2   3 12760.5 782.126  28
   8  -4   6 1919.47 1071.12  28
   3  -4   6 4293.88 632.512  28
   6  -2   6 6283.94 833.100  28
   7   1   4 32624.8 982.166  28
  10  -2   4 4968.19 911.958  28
   3  -2   6 1478.34 593.882  28
   2   1   4 3077.36 472.061  28
   2  -5   5 302.731 539.258  28
   6  -9   5 5664.23 925.372  28
   4  -6   6 1817.45 703.604  28
  11  -2   3 1477.10 732.142  28
   4  -7   6 5459.76 824.983  28
   4  -1   6 593.898 614.526  28
   5  -1   6 1498.68 714.187  28
   4   2   4 4348.30 561.759  28
   9  -8   5 3712.71 1061.41  28
   3  -5   6 203.834 601.088  28
   5   2   4 57.6507 588.640  28
   6  -4   7 392.323 955.575  28
   8  -7   6 1184.67 1024.68  28
   4   1   5 4761.34 612.355  28
  10  -5   5 717.064 988.094  28
   8  -9   5 1371.58 949.537  28
   9   0   4 3540.95 821.014  28
   7   0   5 3873.97 824.847  28
   6  -3   7 473.780 951.487  28
  10  -6   5 5668.67 1004.83  28
   5   1   5 2272.69 673.266  28
   3  -1   6 621.092 580.695  28
   7  -8   6 4586.15 1027.07  28
   2   0   5 2795.74 560.046  28
   3  -7   5 461.765 575.784  28
   6  -1   6 13551.4 915.970  28
   5  -6   7 3383.90 960.859  28
  10  -4   5 1416.45 953.295  28
   5  -8   6 307.064 854.172  28
   3   2   4 11957.5 578.239  28
   8  -2   6 4717.48 1016.38  28
   7  -5   7-217.142 1044.54  28
   6   2   4 3694.53 677.989  28
  10  -7   5 935.223 892.876  28
   7  -4   7 202.945 1041.71  28
   3   1   5 4368.01 563.545  28
   9  -5   6 1283.07 1011.87  28
   5  -4   7 2057.67 828.481  28
   2  -3   6 8538.62 635.686  28
   9  -6   6 3779.69 1039.07  28
  10  -1   4 936.385 833.480  28
   5  -3   7 3600.87 825.508  28
   6   1   5 136.993 711.608  28
   9  -4   6 1351.78 986.014  28
   7  -6   7 3227.12 1066.45  28
   3  -6   6 6715.02 677.711  28
   4  -4   7 11368.7 803.877  28
   2  -2   6 256.879 550.162  28
   4   0   6 1892.51 619.729  28
   4  -3   7 4422.06 724.857  28
   7  -3   7 3559.52 1040.06  28
   8  -8   6 155.031 973.955  28
   2  -4   6 62.2256 553.562  28
  10  -3   5 1028.19 896.433  28
   9  -1   5 287.821 854.516  28
   5   0   6 1802.84 717.514  28
   2  -6   5 11963.3 599.066  28
   1  -2   5 31.5384 462.134  28
   6  -7   7 4545.87 1007.32  28
   1  -3   5 2769.90 500.795  28
   8   1   4 2198.02 762.986  28
   9  -9   5 3836.66 935.354  28
   4  -5   7 8910.41 825.028  28
   7  -1   6 8494.06 924.161  28
   3   3   3 12851.0 553.062  28
   9  -7   6-390.678 1001.84  28
   5  -2   7 453.111 766.025  28
   4  -2   7 47.7504 655.182  28
   9  -3   6 295.438 957.440  28
   3   0   6 105.531 557.567  28
   4  -8   6 905.500 742.868  28
   7  -7   7 617.060 963.039  28
   2  -1   6 219.408 563.879  28
   3  -3   7 1804.42 656.160  28
   6   0   6 3821.92 817.174  28
   1  -1   5 687.538 438.698  28
   8  -1   6 196.276 880.399  28
   7  -2   7 2879.14 1017.13  28
   3  -4   7 12575.4 745.903  28
   8   0   5-125.860 785.067  28
   8  -4   7 2884.26 1030.30  28
   2  -5   6 13627.6 646.872  28
   1  -4   5 45189.6 712.900  28
   6  -2   7 5424.55 900.562  28
   6  -9   6 6552.58 905.040  28
   8  -6   7 1060.36 979.245  28
   7  -9   6 523.832 852.793  28
   4  -6   7 439.319 747.198  28
   3  -2   7 2155.02 629.294  28
   2   1   5 2161.43 551.793  28
  10  -2   5 3216.74 830.776  28
   7   1   5 5325.67 802.032  28
   3  -5   7 24624.8 810.359  28
   4  -1   7 90.8170 659.012  28
   2   2   4 12910.8 546.259  28
   9  -8   6 184.414 864.321  28
   5  -1   7 1739.40 768.734  28
   8  -3   7 2202.98 978.295  28
   6  -4   8 352.331 956.421  28
   4   2   5 3261.97 588.782  28
   6  -8   7 358.540 882.429  28
   3  -7   6 69.8228 636.461  28
   8  -7   7 5584.22 992.139  28
   8  -9   6 1042.39 930.501  28
   5   2   5 619.371 627.393  28
   4   1   6 1358.55 616.916  28
   6  -3   8 581.541 969.876  28
   7  -8   7 5220.08 919.603  28
   5  -6   8 249.727 912.865  28
   3  -1   7 2097.54 616.472  28
   2   0   6 221.214 557.040  28
   6  -6   8 1905.08 933.870  28
   5   1   6 4200.31 723.722  28
   7   0   6 16820.1 960.134  28
   9   0   5 982.758 813.321  28
   1   0   5 4794.12 498.506  28
   6  -1   7 5862.03 892.382  28
   4   3   4 18680.5 647.467  28
   2  -3   7 502.270 597.078  28
   7  -5   8 11.2226 963.930  28
   4  -6   8 632.987 832.077  28
   8  -2   7 653.130 904.116  28
   3   1   6 992.855 563.714  28
   5  -4   8 446.512 841.241  28
   7  -4   8-439.607 931.206  28
   2  -6   6 378.688 543.132  28
   1  -5   5 9033.85 563.079  28
   2  -2   7 1340.72 592.434  28
   2  -4   7 83.9470 597.924  28
   9  -5   7 351.799 857.141  28
   6   2   5 3187.95 734.248  28
   4  -4   8 1352.33 789.464  28
   1  -3   6 9813.55 617.352  28
   1  -2   6 23882.5 673.315  28
   5  -3   8-61.2095 835.235  28
   7  -6   8 182.375 923.887  28
   4  -3   8 73.6690 741.444  28
   9  -6   7 637.408 833.312  28
   4   0   7 5283.40 712.104  28
   8  -8   7 746.560 888.598  28
   6   1   6 13523.8 866.766  28
   9  -4   7-253.405 864.824  28
   7  -3   8 2056.02 941.342  28
   6  -7   8 244.460 878.414  28
   5   0   7 5164.18 792.910  28
   4  -5   8 81.3970 761.343  28
   9  -1   6 2648.23 889.805  28
   3   3   4 1496.90 494.884  28
   4  -2   8 402.924 736.799  28
   1  -4   6 18126.0 655.061  28
   1  -1   6 8532.95 567.824  28
   3   0   7 1694.45 610.955  28
   5  -2   8-35.2172 794.378  28
   2  -1   7 175.751 551.116  28
   8   1   5 6858.25 773.729  28
   7  -1   7 1427.55 860.266  28
   2  -5   7 8713.14 641.892  28
   3  -3   8 4911.91 712.642  28
   3  -4   8 12208.0 776.339  28
   9  -3   7 1224.85 836.482  28
   4  -7   8 2236.56 802.489  28
   6  -9   7 2468.37 777.702  28
   6   0   7 23903.5 1010.43  28
   7  -2   8 652.871 913.077  28
   3  -2   8 508.531 646.321  28
   7  -9   7 1015.00 831.043  28
   8  -1   7 872.354 852.251  28
   2   1   6 411.656 541.405  28
   6  -2   8 112.926 871.407  28
   8  -4   8 416.930 878.563  28
   5  -4   9 257.496 846.012  28
   3  -5   8 126.484 664.262  28
   8   0   6 9916.77 853.089  28
   8  -6   8 415.479 838.239  28
   2   2   5 3099.24 540.145  28
   3  -7   7 13690.1 749.617  28
   1   1   5 4996.20 517.842  28
   4  -1   8 303.275 733.529  28
   7   1   6 22351.2 939.406  28
   5  -1   8 6666.53 821.790  28
   6  -8   8 281.510 766.757  28
   6  -4   9 164.147 865.255  28
   6  -5   9 1096.32 874.304  28
   4   2   6 5938.08 666.608  28
   1   0   6 4495.92 581.141  28
   8  -3   8 563.130 856.370  28
   1  -5   6 2500.92 527.147  28
   2   0   7 3167.49 605.641  28
   5  -6   9-163.134 826.140  28
   8  -7   8 3139.78 807.309  28
   3  -1   8-17.8423 640.466  28
   5   2   6 2644.19 686.965  28
   4   1   7 694.660 664.109  28
   6  -3   9-176.930 905.042  28
   2  -6   7 10517.8 631.511  28
   7  -8   8 965.971 826.024  28
   2  -7   6 4430.48 550.663  28
   2  -3   8 4957.25 638.213  28
   6  -6   9 147.505 827.964  28
   1  -3   7 6737.02 609.511  28
   3  -6   8 9747.67 761.932  28
   5   1   7 756.906 754.409  28
   1  -2   7 4343.71 602.324  28
   3   2   6 443.564 544.836  28
   2  -4   8 1588.27 611.980  28
   4  -6   9 1959.76 790.891  28
   6  -1   8 551.614 855.996  28
   4   3   5 892.599 549.267  28
   7   0   7 3462.33 824.472  28
   2  -2   8 6025.64 646.318  28
   3   1   7 4948.68 647.677  28
   7  -5   9 2789.84 877.888  28
   9   0   6 1484.33 762.663  28
   7  -4   9 3.20107 807.877  28
   1  -4   7 2265.70 572.473  28
   2   3   4 4622.61 511.545  28
   4  -3   9-110.942 770.511  28
   5  -3   9 1918.89 865.102  28
   8  -2   8 518.306 835.702  28
   4   0   8-47.5436 729.188  28
   1  -1   7 23672.1 692.694  28
   4  -5   9 2791.23 787.335  28
   6   2   6 7224.46 784.412  28
   7  -6   9 593.165 827.307  28
   2  -5   8-214.952 589.676  28
   6  -7   9 782.671 775.417  28
   3   3   5 9587.77 574.442  28
   8   0   7 3449.30 839.515  28
   5   0   8 1455.58 776.970  28
   2  -1   8 3010.91 615.884  28
   6   1   7-36.6871 774.831  28
   7  -3   9 1507.67 845.744  28
   3   0   8-291.859 647.313  28
   4  -2   9 5427.90 814.696  28
   3  -4   9 7777.75 779.961  28
   5  -2   9 618.273 813.355  28
   4  -7   9-268.183 731.085  28
   2   1   7 1566.54 565.026  28
   1   1   6 5284.81 570.823  28
   7  -1   8 9943.50 882.040  28
   2   2   6 21915.6 679.831  28
   3  -2   9-133.759 720.130  28
   7  -7   9 306.055 773.353  28
   3  -7   8-42.5674 631.498  28
   3  -5   9 9736.37 782.357  28
   1  -5   7 171.597 509.145  28
   1  -6   6-266.414 478.808  28
   6   0   8 1472.08 807.577  28
   1   0   7-52.6324 531.555  28
   7  -9   8-292.357 734.791  28
   7  -2   9 499.534 825.238  28
   0  -2   6 27424.9 653.402  28
   6  -2   9 2187.41 826.323  28
   2  -7   7 4495.54 555.404  28
   8  -5   9 1364.71 712.222  28
   5  -5  10 113.193 802.194  28
   4  -1   9-113.435 755.903  28
   2  -6   8 456.201 599.677  28
   4  -5  10 109.556 776.975  28
   1   2   5 756.627 496.986  28
   2   0   8-43.7350 605.437  28
   8  -1   8 2049.67 818.724  28
   8  -4   9 4288.00 768.803  28
   1  -3   8 7099.28 627.806  28
   0  -3   6 7435.61 557.584  28
   4   2   7 4164.16 679.474  28
   5  -1   9 1203.03 781.618  28
   1  -2   8 4415.41 570.929  28
   6  -8   9 718.926 753.625  28
   0  -1   6 19507.1 585.401  28
   2  -3   9 595.133 614.585  28
   3  -1   9-74.8829 696.242  28
   6  -4  10 3635.79 846.438  28
   6  -5  10 1534.48 798.173  28
   3  -6   9 104.931 673.817  28
   2  -4   9 4940.07 687.971  28
   5  -6  10 4097.54 801.850  28
   4   1   8 2895.47 731.960  28
   7   1   7 2714.38 750.828  28
   1  -4   8 9015.19 633.423  28
   2  -2   9 3140.06 658.604  28
   3   2   7 1682.98 599.720  28
   5   2   7 1969.20 718.947  28
   3  -7   9 2676.25 727.893  28
   2   3   5 514.912 503.574  28
   4  -6  10 472.695 762.611  28
   8  -3   9-251.862 723.563  28
   6  -3  10 1671.04 842.107  28
   3   1   8 7757.22 711.379  28
   4   3   6 6132.71 642.477  28
   6  -6  10-73.9500 773.982  28
   1  -1   8-205.119 543.766  28
   7  -8   9 976.083 677.149  28
   5   1   8 1014.51 768.129  28
   6  -6   4 14845.1 875.070  28
   7  -4   4 6344.38 897.699  28
   5  -8   3 4963.21 684.366  28
   7  -3   4 6746.35 865.177  28
   6  -7   4 24336.5 1000.98  28
   8  -4   4 6624.72 1022.88  28
   6  -9   3 8554.83 834.507  28
   6  -5   5 5187.95 869.603  28
  11  -5   2 10002.3 998.394  28
   8  -2   4 7751.68 983.199  28
   6  -6   5 62.9188 842.760  28
   7  -8   4 10771.9 1018.56  28
   5  -8   4 1188.41 741.558  28
   6  -7   5 1095.38 896.246  28
   9  -3   4 10877.4 1050.38  28
   5  -7   5 13338.8 880.755  28
   8  -5   5 10090.5 1129.81  28
   4  -8   4 8869.72 731.627  28
   8  -6   5 14499.9 1146.74  28
   8  -3   5 13798.1 1098.33  28
   7  -9   4 14350.2 1039.76  28
   6  -9   4 7208.02 920.669  28
   5  -5   6 23926.3 1009.05  28
   4  -7   5 5445.39 729.474  28
  10   0   2 9209.90 855.872  28
   6  -5   6 7489.50 967.383  28
  11  -5   3 167.767 899.978  28
   7  -8   5 456.519 982.312  28
   6  -6   6 9381.88 1027.40  28
   8  -2   5 448.677 932.928  28
   9  -7   5 9431.39 1145.05  28
   9  -3   5 1912.91 976.366  28
   5  -7   6 3847.79 897.096  28
   8  -5   6 22.7503 1066.16  28
   4  -8   5 369.962 720.497  28
   8  -6   6 3834.41 1079.51  28
   7  -9   5 2074.37 968.247  28
   8  -3   6 1997.85 1045.33  28
   9  -2   5 12205.1 1023.77  28
   5  -5   7 14775.0 1020.14  28
   6  -5   7 14113.1 1105.35  28
   6  -8   6 8121.57 1029.09  28
  10   0   3 875.908 858.280  28
   6  -6   7 5918.64 1057.84  28
   5  -7   7 11729.2 999.306  28
   8  -5   7 10862.2 1119.63  28
   4  -7   7 7389.01 852.574  28
   5  -5   8 12240.1 1047.76  28
   9  -2   6 10351.1 998.172  28
   6  -5   8 40.0310 937.684  28
   5  -8   7 9124.09 900.768  28
   5  -7   8 10349.2 938.276  28
   4  -8   7 10993.5 803.121  28
   7  -7   8 6664.91 904.025  28
   8  -5   8-22.8397 879.593  28
   5  -5   9 629.299 867.715  28
   5  -8   8 557.917 768.726  28
   9  -2   7 1405.11 770.773  28
   4  -8   8 2065.80 735.325  28
   5  -7   9 5244.58 827.444  28
   5  -4  10 8387.22 930.798  28
   5  -8   9 12299.8 833.508  28
  -2   9  -4 2578.59 430.717  29
   3   7  -8 795.232 402.944  29
   2  11  -7 2100.78 521.221  29
  -3  14   1 53.1459 458.674  29
   6  12  -6 210.875 308.155  29
   1   8  -7 793.669 438.141  29
   0  15  -2 3415.07 399.814  29
   3  15  -2 51.3772 255.559  29
   1  12  -6 69.0607 516.592  29
  -2  15   3 363.692 317.154  29
   3   9  -8 1729.01 459.039  29
   1   9  -7 29545.6 572.733  29
  -3  13  -1 588.071 509.620  29
   4  10  -8 340.136 425.076  29
  -2  10  -4 1534.62 477.472  29
   5  10  -8 3905.17 411.746  29
  -1  15  -1 4229.77 395.082  29
   3  13  -6 1044.19 422.452  29
  -2  11  -4 501.305 550.323  29
  -1  13  -4 95.9889 550.437  29
  -1  14  -3 3690.30 510.821  29
   4  13  -6 1758.74 382.157  29
  -1  11  -5 2126.11 547.476  29
  -4  10  -1 583.114 486.226  29
   4  12  -7 657.453 417.769  29
   0  14  -4 2317.38 484.912  29
  -4  12   0 383.962 480.256  29
   1  10  -7 8147.91 530.511  29
   3  12  -7 1876.75 440.372  29
   0  11  -6 652.159 517.692  29
  -2  13  -3 3313.52 512.702  29
  -3  10  -3 105.157 474.703  29
   2  13  -6 976.927 450.670  29
   2  15  -3 1060.36 321.514  29
   3  10  -8 15757.2 509.336  29
  -2  15   1 494.538 385.189  29
   3  14  -5 408.177 375.454  29
  -3  14   0 879.227 445.049  29
  -2  14  -2 2604.23 501.171  29
  -1  12  -5 196.211 589.750  29
  -2  15   2 61.7741 345.261  29
  -4  13   1 2430.77 461.890  29
   2  14  -5 1304.02 417.533  29
  -4  11  -1 3185.71 488.980  29
   5  12  -7 1668.97 371.394  29
   1  15  -3 99.5034 364.687  29
  -2  15   0 283.759 377.895  29
   3  15  -3 385.003 269.016  29
  -2  12  -4 832.151 561.226  29
   2  12  -7 9610.30 530.316  29
   2   8  -8 3896.37 450.536  29
   1  11  -7 2471.21 530.511  29
   2   9  -8 3178.90 482.095  29
   0  15  -3 3152.94 414.417  29
   5  13  -6 1197.35 311.137  29
   4  14  -5 1359.87 312.808  29
  -1  15  -2 1673.80 424.905  29
   4  11  -8-45.4709 415.784  29
   1  14  -5 115.933 424.432  29
  -3  13  -2 252.053 489.950  29
   1  13  -6 661.813 479.778  29
   5  11  -8 1512.92 374.610  29
   3  11  -8 379.441 459.964  29
   2  10  -8 175.254 532.050  29
  -4  12  -1 3344.82 495.096  29
   1  15  -4 383.395 382.179  29
  -4  13   0 4510.97 481.563  29
  -3  14  -1-107.057 446.691  29
  -3  12  -3 931.908 540.731  29
  -1   9  -6 225.016 421.534  29
  -1  14  -4 2019.19 516.434  29
  -2  15  -1 299.513 389.127  29
   2  15  -4 831.392 331.047  29
  -1  10  -6 5832.22 523.076  29
  -1  11  -6 1492.10 577.733  29
   0   9  -7 35.5306 507.634  29
  -1   8  -6 15990.2 458.667  29
   0  14  -5 1663.85 516.888  29
   1  16  -1 72.1110 241.511  29
  -4  10  -2 1492.08 495.683  29
  -4   9  -2 3101.06 451.531  29
  -2  14  -3 2334.39 489.541  29
  -2   9  -5 600.514 446.732  29
   1  12  -7-41.3779 492.877  29
   0   8  -7 2543.86 435.329  29
   0  10  -7 2487.16 530.791  29
   0  13  -6 281.260 514.213  29
   3  15  -4 1025.70 276.975  29
   3  13  -7 690.116 400.232  29
   4   9  -9 307.140 417.132  29
   2  11  -8 836.400 517.220  29
   0  16   0 32.8034 264.876  29
   4  13  -7 4313.27 369.192  29
   0  16  -1-26.0424 297.985  29
  -1  15  -3 1126.52 416.238  29
   3  14  -6 1295.67 363.299  29
  -4  11  -2 1243.78 534.376  29
  -3   9  -4 928.534 462.114  29
   2  14  -6 210.764 385.240  29
   0  15  -4 209.230 376.102  29
  -1  16   1 1042.20 264.320  29
   2  13  -7 8554.99 473.886  29
   0  11  -7 4712.66 525.258  29
   1   9  -8-23.1181 482.785  29
  -1  12  -6 417.786 585.073  29
   1  16  -2 181.191 247.341  29
   4  12  -8 2407.80 397.076  29
   3  12  -8 2470.80 443.867  29
   1   8  -8 1340.30 491.057  29
  -3  11  -4-46.0726 562.024  29
  -2  12  -5 2847.18 594.257  29
  -3  15   1 181.364 369.318  29
   3   8  -9-46.2746 455.199  29
  -2  15  -2 2401.02 414.738  29
  -3  13  -3 1077.15 517.661  29
   3   9  -9 1234.68 483.796  29
  -4  13  -1 3245.56 488.407  29
  -3  14  -2 355.740 445.526  29
   4  14  -6 34.8158 286.824  29
  -1  16   0 1297.43 291.685  29
   0  16  -2 2913.06 295.184  29
  -3  15   0 387.940 366.786  29
  -4  12  -2 892.734 485.336  29
   1  14  -6 131.354 438.554  29
   3   7  -9 104.995 435.554  29
  -1  16  -1 1048.95 288.089  29
   1   7  -8 65.5105 435.815  29
   2  12  -8 16355.3 525.547  29
   2  15  -5 2404.64 320.573  29
   5  12  -8 960.439 328.440  29
   1  13  -7 209.835 451.275  29
  -1  14  -5 2865.30 501.066  29
   5  13  -7 5137.46 323.049  29
   1  11  -8 1925.73 511.342  29
  -3  12  -4 184.832 536.772  29
   0  12  -7 1893.70 543.389  29
  -4  14   0 94.3379 455.920  29
  -2  14  -4 3889.31 554.364  29
   1  16  -3 617.162 250.204  29
   3  15  -5 255.538 266.551  29
   0  14  -6 1745.38 478.958  29
  -1  15  -4 156.588 386.943  29
  -2  10  -6 2419.07 519.114  29
   4  11  -9 529.108 398.041  29
   2   9  -9 419.252 475.247  29
  -3  15  -1 4226.21 392.206  29
   0  15  -5 228.156 420.555  29
   2   8  -9 550.958 475.861  29
  -1  11  -7-49.9193 566.788  29
  -2  15  -3 310.424 418.975  29
  -2  16   1 1575.03 271.874  29
  -1  16  -2 340.891 299.546  29
   0  16  -3 297.945 282.940  29
   0  13  -7 895.041 513.223  29
  -4  13  -2 3658.42 491.088  29
  -1  10  -7 203.183 523.699  29
  -3  14  -3 2834.38 484.915  29
  -5  10  -1 545.215 416.200  29
   1  12  -8 2070.39 508.399  29
  -2   9  -6 2314.09 495.361  29
   3  14  -7 981.138 334.684  29
   3  13  -8 715.057 387.432  29
  -3  13  -4 336.967 560.191  29
   2  14  -7 2550.41 391.837  29
  -1   8  -7 369.555 472.490  29
  -4  14  -1-132.533 435.511  29
  -5  11  -1 963.549 454.309  29
  -2  16   0 520.505 302.809  29
  -3   9  -5 1382.14 461.429  29
   1  14  -7 458.916 417.693  29
  -4  12  -3 703.663 522.404  29
  -1  12  -7 1223.06 568.716  29
   4  13  -8 527.770 326.203  29
  -2  12  -6 47.6218 566.006  29
   2  13  -8 804.714 454.688  29
   0   8  -8 1361.90 479.757  29
  -2  16  -1 2206.38 298.856  29
   1  16  -4 1235.41 253.025  29
   1  15  -6 441.602 362.909  29
   0  11  -8 413.998 564.771  29
  -3  15  -2 416.778 396.583  29
   2  15  -6-24.8833 297.064  29
   4  14  -7 800.348 282.830  29
  -1  14  -6 173.429 502.489  29
  -1  16  -3 715.743 313.456  29
   0  12  -8 1092.82 556.238  29
  -5  12  -1 4097.81 470.119  29
  -1   7  -7 129.429 411.380  29
  -3  12  -5 873.630 567.695  29
   3  12  -9 2096.55 451.927  29
   4  12  -9 1266.49 389.136  29
   1   9  -9 487.015 516.631  29
   0  16  -4 872.716 279.139  29
  -2  15  -4 799.476 427.370  29
   1  10  -9 320.660 520.351  29
   3  15  -6-130.537 259.908  29
   1  13  -8 950.587 472.404  29
  -4  13  -3 2643.50 531.605  29
   0  14  -7 109.451 477.212  29
  -4  14  -2 17318.3 508.133  29
  -2  16  -2 327.808 313.561  29
  -2  13  -6 213.205 556.170  29
  -1  13  -7 3758.57 557.052  29
   0  15  -6 240.933 388.252  29
  -4   9  -4 1831.67 451.468  29
   3   9 -10 1422.30 468.553  29
   1  11  -9 2130.70 520.191  29
  -5  11  -2 2044.05 490.089  29
   5  13  -8 26.9252 299.592  29
  -3  15  -3 1153.02 393.860  29
  -2  11  -7-58.4396 536.929  29
   0  13  -8 387.054 469.157  29
   1   7  -9 1745.05 476.614  29
  -1  11  -8 1565.97 527.684  29
  -5  13  -1 6858.66 470.503  29
  -4  12  -4-141.279 508.892  29
   1  16  -5 240.265 246.631  29
  -1  16  -4 425.650 307.588  29
  -3  10  -6 990.541 554.391  29
  -1  10  -8 678.771 557.330  29
  -5  12  -2 2465.35 474.653  29
  -1   9  -8 199.377 530.050  29
   2  14  -8 1198.29 385.508  29
   1  14  -8-54.7686 390.974  29
   1  12  -9 1257.94 501.020  29
   3  14  -8 3982.56 329.533  29
  -3   9  -6 900.506 471.620  29
  -4  15  -1-189.063 365.728  29
  -2  16  -3 638.572 307.071  29
   1  15  -7 1094.81 361.625  29
   2   9 -10 252.844 484.565  29
   0  16  -5 1379.27 307.865  29
   4  11 -10 444.436 388.423  29
  -1  12  -8 978.032 559.778  29
   3  11 -10 2773.66 447.538  29
   3  13  -9 2074.19 386.305  29
  -2  14  -6 1380.94 501.545  29
   2  10 -10 1949.13 480.086  29
  -2  15  -5 141.488 412.985  29
  -1   8  -8 513.313 499.798  29
  -3  16  -1 4728.85 299.757  29
   0  10  -9 124.769 556.452  29
  -1  14  -7 2121.59 454.993  29
   2  15  -7 344.341 288.816  29
   0   9  -9 156.494 532.192  29
  -2   8  -7 924.343 450.410  29
  -3  12  -6 611.144 534.365  29
  -4  13  -4 1238.59 511.624  29
   2  13  -9 953.061 417.066  29
   1  13  -9 481.294 460.378  29
   0  12  -9 1062.80 487.795  29
  -5  13  -2 600.524 442.125  29
   4  13  -9 12.9321 326.805  29
   0   8  -9 170.927 512.252  29
  -5  11  -3 2883.99 506.591  29
   2  11 -10 2058.74 495.638  29
  -4  10  -5 1469.15 489.447  29
  -3  15  -4 270.787 417.489  29
  -2  13  -7 2914.83 551.205  29
   0  15  -7 32.5241 378.999  29
  -4  15  -2 969.839 366.296  29
   0  14  -8 674.759 448.331  29
  -5   9  -3 335.588 454.188  29
   2   7 -10 234.718 454.791  29
  -3  16  -2 624.949 300.342  29
  -1   7  -8 1888.12 468.262  29
  -5  14  -1 1466.97 401.683  29
  -1  16  -5 42.1723 308.825  29
  -5  12  -3 1590.70 502.253  29
  -4  12  -5 2083.47 539.244  29
  -2  16  -4 69.0331 307.675  29
   1  16  -6 113.748 244.301  29
   1  10 -10 572.009 486.815  29
   0   7  -9 1671.55 486.291  29
  -4  14  -4 502.748 478.288  29
   0  13  -9 499.585 488.912  29
   3   8 -11 466.601 444.807  29
   1   8 -10 2937.58 510.991  29
   1  11 -10 728.430 483.238  29
   0  16  -6 297.368 277.968  29
  -1  11  -9 497.925 558.642  29
  -3  10  -7 358.174 545.279  29
  -3   7  -6 1587.19 421.548  29
  -3  11  -7 136.017 541.190  29
  -2  15  -6 1639.44 400.435  29
   2  15  -8 348.934 276.968  29
  -4  13  -5 1311.06 503.023  29
  -5  13  -3 333.910 480.069  29
  -3   9  -7 1551.38 519.627  29
  -2  14  -7 300.802 480.636  29
  -4  15  -3 1724.01 379.411  29
   2   6 -10 705.556 438.137  29
  -1  15  -7-9.98003 392.348  29
  -3  16  -3 330.838 294.090  29
  -5  14  -2 83.3701 408.959  29
   1  15  -8 224.454 318.918  29
   1  14  -9 63.7850 386.252  29
  -1   6  -8 1558.71 432.551  29
   3   9 -11 2963.41 452.170  29
  -1   9  -9 71.9353 548.195  29
  -5  10  -4 236.975 494.461  29
  -1  12  -9 2217.46 500.488  29
  -1  14  -8 1818.11 432.524  29
  -3  14  -6 446.314 451.383  29
   2  14  -9 801.722 354.020  29
  -3  15  -5 177.245 403.142  29
   1   7 -10-94.7490 484.841  29
   1  12 -10 251.354 476.688  29
   3  10 -11 331.616 423.916  29
   3  14  -9 1288.57 297.798  29
  -3   8  -7 1743.36 500.131  29
  -4  10  -6 631.009 534.193  29
  -5   9  -4 475.065 474.653  29
   0   6  -9 88.3119 412.145  29
  -4  11  -6 1487.83 548.152  29
  -5  12  -4 3335.53 521.390  29
  -2   8  -8 871.785 509.500  29
   0  10 -10-8.91516 531.856  29
  -2  13  -8 935.438 513.773  29
  -1  16  -6-50.5428 298.953  29
   0  15  -8 950.312 355.991  29
   0   9 -10 599.925 510.295  29
   1  13 -10 192.441 413.753  29
  -4  12  -6 12.9316 532.062  29
   2   9 -11 664.759 482.430  29
  -3  13  -7 273.080 511.690  29
   4  13 -10 1381.94 300.199  29
   2  13 -10 31.6832 380.837  29
   0  11 -10 780.699 522.961  29
   2  10 -11 1093.94 458.831  29
   0  14  -9 200.958 386.949  29
   3  11 -11 1277.89 403.788  29
  -5  14  -3 413.221 435.179  29
   0   8 -10 2768.43 514.323  29
  -3  16  -4 0.26612 320.841  29
  -5  13  -4 188.726 485.906  29
   2  11 -11 355.431 452.001  29
  -2   7  -8 356.809 472.081  29
  -4   8  -6 852.912 447.895  29
  -1   7  -9 632.337 501.620  29
  -4  13  -6 205.063 511.565  29
   0  16  -7 197.470 245.073  29
  -2  15  -7 566.004 387.466  29
  -3  10  -8 922.287 528.586  29
  -3  11  -8 2441.18 533.353  29
  -1  10 -10-260.637 503.446  29
  -4  16  -2 2504.62 277.956  29
  -3  15  -6 494.451 386.732  29
  -2  14  -8 464.658 448.161  29
   0  13 -10 524.966 435.158  29
   1  10 -11 967.599 502.814  29
  -1  11 -10 840.138 538.800  29
   1   9 -11 1662.09 514.984  29
  -1  15  -8 552.564 358.972  29
  -3   9  -8 882.352 541.016  29
  -3  14  -7 1179.44 470.744  29
   0   7 -10 1000.84 496.956  29
  -2  12  -9 367.281 525.824  29
  -5  12  -5 2525.90 519.446  29
   3  12 -11 381.613 363.910  29
  -5   9  -5 1949.11 470.033  29
   2   6 -11 321.965 447.785  29
   1  11 -11 178.243 461.268  29
  -6  11  -3 336.359 468.619  29
   2  12 -11 484.814 404.649  29
  -1  14  -9 423.464 411.228  29
  -5   7  -4 593.711 400.413  29
  -6  10  -3 197.285 458.467  29
  -4  11  -7 1474.08 551.149  29
  -4  10  -7 1312.20 550.206  29
   1   8 -11 857.605 506.005  29
   1  15  -9 175.547 283.679  29
   3   9 -12 642.935 414.237  29
  -1  12 -10 103.146 498.849  29
  -5  14  -4-6.67072 434.590  29
   1  14 -10 1577.36 329.637  29
  -1   9 -10 290.981 540.953  29
   3  10 -12-273.049 397.350  29
  -1  16  -7 729.380 259.930  29
  -2   6  -8 1163.61 433.901  29
  -1   6  -9 609.068 475.308  29
  -3  16  -5 139.176 306.371  29
  -4  15  -5 2754.29 389.999  29
  -4  16  -3 127.860 276.480  29
   0  11 -11 104.697 492.181  29
  -2  13  -9 206.946 480.998  29
  -5  13  -5 694.843 491.683  29
  -2   8  -9 838.509 528.329  29
  -5   8  -5 3178.54 479.617  29
   2  14 -10 27.3122 298.304  29
   0  15  -9 93.1621 299.990  29
  -5  15  -3 666.347 369.803  29
  -3   6  -7 247.474 407.022  29
   1   7 -11 56.1490 484.766  29
   0  10 -11 65.9786 488.430  29
  -1  13 -10 797.461 427.775  29
   0  14 -10 57.3448 344.283  29
   0  12 -11 2135.44 432.787  29
   0   9 -11 91.7804 502.336  29
   1  13 -11 316.695 349.925  29
  -2  15  -8 1338.94 349.657  29
  -6  11  -4 3398.84 498.049  29
  -3  15  -7 2250.77 366.229  29
  -2   7  -9 903.014 505.554  29
  -5  12  -6 215.612 483.847  29
  -3  10  -9 194.773 512.680  29
   2  13 -11-99.7272 337.579  29
  -3  11  -9 268.538 512.272  29
   0   8 -11-101.137 515.938  29
   2   9 -12 1567.54 444.756  29
  -5   9  -6 1192.53 510.179  29
   2  10 -12 1141.25 430.569  29
  -3  14  -8 585.408 431.919  29
  -3   7  -8-31.6403 476.899  29
  -4  16  -4 713.199 285.391  29
  -6  12  -4-71.4822 473.052  29
  -2   9 -10-90.6635 548.676  29
  -2  14  -9 2436.91 417.150  29
   2   7 -12 534.729 455.692  29
  -3   9  -9 304.376 518.864  29
  -4   6  -6 1806.20 405.456  29
   0  13  -5 5787.95 598.163  29
  -3   9  -3 9546.34 495.465  29
  -3  11  -3 98.8481 522.906  29
  -2  10  -5 8843.77 544.875  29
  -1  13  -5 7368.12 606.171  29
  -2  11  -5 7445.73 571.805  29
  -2  13  -4 6746.50 571.945  29
  -3  10  -4 17078.9 582.869  29
   4  10  -9 9860.19 495.538  29
   1  10  -8 7378.51 578.051  29
   3  10  -9 3518.05 502.497  29
  -1  13  -6 1380.03 537.713  29
  -4  10  -3 4056.89 484.225  29
  -2  13  -5 381.906 532.607  29
  -4   9  -3 1698.99 453.365  29
  -4  11  -3 438711. 6869.34  29
   3  11  -9 7772.10 505.658  29
  -2  11  -6 480.344 548.278  29
[truncated: 639,046 more chars]
