# Supplementary material for: Unravelling venetoclax solvate behaviour: insights from crystal structures and computational surface analysis
Source: IUCrJ. 2025 Aug 28;12(Pt 5):595–609. doi: 10.1107/S2052252525006785 (PMC12403167; doi:10.1107/S2052252525006785)
Supplement: Supplementary file 1 [file m-12-00595-sup1.zip › str for CCDC/ven AE final/publish.fcf]

data_I 
#  xcalibur in  D:\SXRD\ven_AE\twin1\ID0000
_audit_creation_date        "24-07-17"
_audit_creation_method      'CRYSTALS' 

_cell_length_a                    12.0250(5)
_cell_angle_alpha                 93.425(4)
_cell_length_b                    13.6215(6)
_cell_angle_beta                  110.937(5)
_cell_length_c                    15.7475(8)
_cell_angle_gamma                 102.318(4)
loop_
 _symmetry_equiv_pos_as_xyz
 'x,y,z'
 '-x,-y,-z'

# NOTE FO on scale of Fc,      0.35570
# Status flags: 
#    o - used in refinement 
#    < - excluded by I/sigmaI cutoff 
#    l - excluded at low resolution  
#    h - excluded at high resolution  
#    x - excluded for another reason  

loop_
_refln_index_h
_refln_index_k
_refln_index_l
_refln_F_squared_meas
_refln_F_squared_calc
_refln_F_squared_sigma
_refln_include_status
_refln_refinement_weight
   1   0   0      668.14      626.42       16.42 o   0.2841E-03
   2   0   0      548.25      376.34       32.10 o   0.3960E-03
   3   0   0    31384.98    30368.02       99.34 o   0.1335E-06
   4   0   0     1580.58     1471.05       36.46 o   0.5161E-04
   5   0   0     3698.58     3470.18       43.76 o   0.9828E-05
   6   0   0     2396.03     2563.16       48.99 o   0.1915E-04
   7   0   0     1207.16     1367.32       46.49 o   0.6300E-04
   8   0   0      142.18      164.37       31.97 o   0.8211E-03
   9   0   0      575.50      492.33       33.59 o   0.3056E-03
  10   0   0      772.79      660.90       46.63 o   0.1658E-03
  11   0   0      119.67      103.55       36.21 o   0.7111E-03
  12   0   0      400.31      404.66       36.59 o   0.3821E-03
  13   0   0     1005.00     1012.36       36.36 o   0.1062E-03
 -13   1   0      188.33      170.64       35.97 o   0.6496E-03
 -12   1   0       21.17        3.66       32.36 o   0.9543E-03
 -11   1   0       90.04       72.87       39.71 o   0.6151E-03
 -10   1   0      549.52      577.72       41.40 o   0.2343E-03
  -9   1   0        4.03        2.23       30.02 o   0.1110E-02
  -8   1   0      -49.60        0.38       30.75 o   0.1055E-02
  -7   1   0     1948.06     2000.60       50.44 o   0.2960E-04
  -6   1   0      637.06      646.29       35.77 o   0.2194E-03
  -5   1   0     3228.82     3269.05       39.73 o   0.1167E-04
  -4   1   0    16724.99    17098.60       40.54 o   0.4373E-06
  -3   1   0      123.63      115.81       20.17 o   0.1930E-02
  -2   1   0    15223.90    16469.93       33.30 o   0.4890E-06
  -1   1   0     2888.09     3116.64       18.22 o   0.1357E-04
   0   1   0     1496.10     1477.88       13.67 o   0.5662E-04
   3   1   0     3390.06     2376.05       58.70 o   0.1619E-04
   5   1   0        6.20        4.12       25.95 o   0.1485E-02
   6   1   0     7882.37     7671.51       54.10 o   0.2095E-05
   7   1   0        5.15        1.50       30.81 o   0.1053E-02
   8   1   0     5703.58     5309.43       45.62 o   0.4225E-05
   9   1   0     1393.15     1167.75       46.96 o   0.6960E-04
  10   1   0      242.15      191.53       36.09 o   0.6064E-03
  11   1   0      590.82      570.60       38.96 o   0.2404E-03
  12   1   0       75.49       57.70       49.98 o   0.3955E-03
  13   1   0       -6.96        1.08       29.57 o   0.1143E-02
 -13   2   0       -0.33       15.60       39.33 o   0.6460E-03
 -12   2   0      -42.95       14.57       35.93 o   0.7716E-03
 -11   2   0      -12.47        5.61       42.07 o   0.5648E-03
 -10   2   0     1098.90     1204.28       43.53 o   0.7851E-04
  -9   2   0       94.64       76.13       35.80 o   0.7486E-03
  -8   2   0       24.87        3.53       34.79 o   0.8255E-03
  -7   2   0        4.54       28.11       76.68 o   0.1700E-03
  -6   2   0      999.12      968.43       32.72 o   0.1158E-03
  -5   2   0      161.32      117.33       27.69 o   0.1105E-02
  -4   2   0      -28.33        9.01       21.92 o   0.2073E-02
  -3   2   0     7044.16     7845.71       35.79 o   0.2190E-05
  -2   2   0       72.28       45.09       29.49 o   0.1120E-02
  -1   2   0       69.90       69.31       21.81 o   0.1947E-02
   0   2   0     1827.54     1935.01       37.27 o   0.3330E-04
   5   2   0     2304.40     2066.31       51.48 o   0.2551E-04
   6   2   0      109.40       84.42       29.02 o   0.1099E-02
   7   2   0     1664.53     1548.13       37.94 o   0.4676E-04
   8   2   0     1524.44     1369.17       44.45 o   0.5580E-04
   9   2   0        9.42       11.98       35.77 o   0.7812E-03
  10   2   0      335.89      372.70       29.34 o   0.5286E-03
  11   2   0      155.22       65.49       51.39 o   0.3687E-03
  12   2   0       50.17       43.49       38.74 o   0.6591E-03
 -13   3   0       48.63       34.94       40.16 o   0.6154E-03
 -12   3   0      137.80      120.91       38.69 o   0.6153E-03
 -11   3   0      180.56      227.84       44.09 o   0.4347E-03
 -10   3   0       13.51        1.81       42.19 o   0.5617E-03
  -9   3   0      290.54      273.02       37.52 o   0.4940E-03
  -8   3   0      327.20      349.06       35.60 o   0.4556E-03
  -7   3   0      247.41      254.20       45.01 o   0.3955E-03
  -6   3   0     1337.22     1256.86       40.53 o   0.6799E-04
  -5   3   0     2613.83     2694.67       34.31 o   0.1734E-04
  -4   3   0      124.16       93.95       35.07 o   0.7597E-03
  -3   3   0     7447.41     8182.69       47.06 o   0.1993E-05
  -2   3   0     4247.79     5187.18       46.38 o   0.5247E-05
  -1   3   0     1955.01     2370.07       36.89 o   0.2446E-04
   0   3   0     8391.07    10620.78       75.16 o   0.1282E-05
   7   3   0     2590.18     2418.51       31.14 o   0.2014E-04
   8   3   0     1113.02     1135.99       44.41 o   0.8304E-04
   9   3   0      543.87      511.05       33.06 o   0.3093E-03
  10   3   0     2144.73     2115.93       41.85 o   0.2662E-04
  11   3   0      466.79      504.81       48.90 o   0.2319E-03
  12   3   0       24.76       35.88       39.22 o   0.6466E-03
 -13   4   0      124.02      131.90       42.45 o   0.5167E-03
 -12   4   0        7.10        1.54       38.43 o   0.6769E-03
 -11   4   0        6.24       17.40       45.98 o   0.4726E-03
 -10   4   0       15.22       47.20       44.76 o   0.4965E-03
  -9   4   0      162.63      231.61       37.88 o   0.5619E-03
  -8   4   0       35.20       40.76       31.36 o   0.1004E-02
  -7   4   0     1397.03     1442.06       53.57 o   0.5252E-04
  -6   4   0      248.79      217.97       37.83 o   0.5417E-03
  -5   4   0     3397.07     3766.84       41.84 o   0.9321E-05
  -4   4   0      180.49      189.80       33.21 o   0.7251E-03
  -3   4   0     1693.68     1706.20       37.56 o   0.4098E-04
  -2   4   0      218.61      320.44       30.29 o   0.6374E-03
  -1   4   0     3525.24     3182.63       54.21 o   0.1122E-04
   0   4   0    11797.30    17512.14      106.11 o   0.5139E-06
   1   4   0     2011.70     1991.52       67.96 o   0.2764E-04
   6   4   0     6750.19     5395.04       73.24 o   0.3625E-05
   7   4   0     1069.81      944.56       39.75 o   0.1075E-03
   8   4   0      -37.61        5.82       36.45 o   0.7515E-03
   9   4   0     2431.41     2329.65       46.24 o   0.2149E-04
  10   4   0      850.91      851.07       33.73 o   0.1460E-03
  11   4   0      169.35      160.54       42.10 o   0.5039E-03
 -13   5   0        0.97       19.94       41.84 o   0.5707E-03
 -12   5   0      115.35      105.66       40.23 o   0.5840E-03
 -11   5   0      176.69      217.94       52.40 o   0.3249E-03
 -10   5   0       -9.25        4.62       47.12 o   0.4504E-03
  -9   5   0       25.80       10.88       37.34 o   0.7161E-03
  -8   5   0      290.65      284.19       31.28 o   0.6147E-03
  -7   5   0      331.33      334.74       42.97 o   0.3665E-03
  -6   5   0       20.35        9.46       30.71 o   0.1059E-02
  -5   5   0      282.85      375.16       31.50 o   0.5184E-03
  -4   5   0      119.57       80.47       38.23 o   0.6531E-03
  -3   5   0      532.02      701.91       31.26 o   0.2338E-03
  -2   5   0     1408.65     1618.19       28.25 o   0.5048E-04
  -1   5   0       99.03       95.12       67.10 o   0.2185E-03
   0   5   0      375.36      181.77       72.76 o   0.1731E-03
   7   5   0      -38.92        0.59       79.62 o   0.1577E-03
   8   5   0      702.30      869.32       38.31 o   0.1482E-03
   9   5   0      128.23       33.49       45.56 o   0.4741E-03
  10   5   0      173.31      185.62       32.02 o   0.7774E-03
 -13   6   0      156.61      145.36       42.57 o   0.5027E-03
 -12   6   0       21.24       25.78       32.61 o   0.9360E-03
 -11   6   0       55.59       47.08       57.47 o   0.3010E-03
 -10   6   0       71.76       54.32       52.70 o   0.3563E-03
  -9   6   0      206.82      178.92       40.86 o   0.5126E-03
  -8   6   0      385.28      403.55       36.47 o   0.3865E-03
  -7   6   0      221.03      226.53       42.17 o   0.4593E-03
  -6   6   0      225.49      215.99       36.24 o   0.5894E-03
  -5   6   0       92.31       98.45       31.81 o   0.9208E-03
  -4   6   0       62.22       25.51       38.54 o   0.6683E-03
  -3   6   0     1228.49     1210.63       38.16 o   0.7572E-04
  -2   6   0      122.39       42.68       40.73 o   0.5891E-03
  -1   6   0      420.25      254.93       79.24 o   0.1419E-03
   7   6   0       96.72       72.25       70.29 o   0.2003E-03
   8   6   0      529.35      466.88       59.54 o   0.1840E-03
   9   6   0       30.06        1.81       36.67 o   0.7431E-03
  10   6   0       68.36       62.94       34.29 o   0.8271E-03
 -13   7   0       35.00       53.81       39.71 o   0.6269E-03
 -12   7   0       16.10       11.42       32.33 o   0.9555E-03
 -11   7   0        9.25        8.87       65.68 o   0.2318E-03
 -10   7   0       12.42       35.03       58.12 o   0.2956E-03
  -9   7   0      446.93      524.21       38.02 o   0.2934E-03
  -8   7   0       19.31        9.70       34.27 o   0.8506E-03
  -7   7   0      309.41      329.99       34.17 o   0.5013E-03
  -6   7   0        5.83        7.16       43.01 o   0.5406E-03
  -5   7   0      102.31       93.66       41.60 o   0.5544E-03
  -4   7   0     1626.34     1657.72       44.94 o   0.4241E-04
  -3   7   0      730.90      572.25       38.48 o   0.2188E-03
  -2   7   0       34.76       34.12       59.89 o   0.2780E-03
  -1   7   0       16.98       10.23       75.79 o   0.1741E-03
   0   7   0      614.42      588.51       77.35 o   0.1135E-03
   7   7   0      -63.48       16.50       97.31 o   0.1055E-03
   9   7   0       35.17       36.33       41.21 o   0.5854E-03
 -13   8   0       53.38       64.06       24.12 o   0.1636E-02
 -12   8   0      132.44      135.97       26.49 o   0.1182E-02
 -11   8   0       34.89       24.62       70.67 o   0.2000E-03
 -10   8   0        1.78        8.97       48.07 o   0.4327E-03
  -9   8   0       25.60       41.20       41.74 o   0.5706E-03
  -8   8   0     1786.88     1817.37       46.20 o   0.3567E-04
  -7   8   0      473.44      484.12       41.44 o   0.2821E-03
  -6   8   0      520.30      564.79       32.56 o   0.2882E-03
  -5   8   0      644.15      675.77       48.01 o   0.1720E-03
  -4   8   0       29.39       69.23       45.01 o   0.4876E-03
  -3   8   0     1012.42      916.66       55.04 o   0.9832E-04
  -2   8   0      215.79      212.69       62.13 o   0.2369E-03
  -1   8   0       48.68       57.87       74.70 o   0.1784E-03
   0   8   0       40.53       12.17       72.57 o   0.1898E-03
   7   8   0       76.70       21.93      153.53 o   0.4240E-04
 -13   9   0       39.04       35.00       31.94 o   0.9701E-03
 -12   9   0       51.65       38.63       24.97 o   0.1567E-02
 -11   9   0       56.01        0.75       30.90 o   0.1044E-02
 -10   9   0       48.38      120.75       49.98 o   0.3889E-03
  -9   9   0      141.16      157.88       48.66 o   0.3919E-03
  -8   9   0     2799.22     2700.08       56.50 o   0.1604E-04
  -7   9   0     2042.91     2083.97       43.01 o   0.2789E-04
  -6   9   0      149.75      131.01       31.83 o   0.8600E-03
  -5   9   0       31.29        0.62       30.59 o   0.1068E-02
  -4   9   0      428.43      377.81       32.81 o   0.4329E-03
  -3   9   0       64.37        2.40       54.73 o   0.3334E-03
  -2   9   0       -9.52       17.76       67.40 o   0.2200E-03
  -1   9   0      132.90      116.55       78.85 o   0.1578E-03
   0   9   0     1995.99     1765.71       54.60 o   0.3353E-04
   1   9   0      256.17      124.44       53.83 o   0.3200E-03
 -12  10   0       12.88       45.16       22.70 o   0.1906E-02
 -11  10   0      361.62      373.04       29.67 o   0.5096E-03
 -10  10   0       39.05       42.25       42.52 o   0.5491E-03
  -9  10   0      408.15      449.12       47.67 o   0.2647E-03
  -8  10   0      274.84      256.58       51.48 o   0.3129E-03
  -7  10   0      991.62     1073.61       42.07 o   0.9575E-04
  -6  10   0      106.99       21.41       32.12 o   0.9508E-03
  -5  10   0      103.14       67.15       35.44 o   0.7653E-03
  -4  10   0       92.33       70.14       28.98 o   0.1127E-02
  -3  10   0       40.13       40.57       36.09 o   0.7606E-03
  -2  10   0      191.37      154.90       38.29 o   0.5929E-03
  -1  10   0      325.72      397.28       42.71 o   0.3417E-03
   0  10   0     1318.78     1304.90       45.79 o   0.6401E-04
   1  10   0      734.87      689.97       44.10 o   0.1704E-03
   2  10   0      258.16      281.17       60.35 o   0.2362E-03
   6  10   0      -23.86      290.28      138.65 o   0.5116E-04
 -12  11   0       97.89      103.31       40.10 o   0.5919E-03
 -11  11   0       87.69      117.02       25.59 o   0.1340E-02
 -10  11   0       13.26        2.49       29.60 o   0.1141E-02
  -9  11   0       -1.56        3.23       28.58 o   0.1224E-02
  -8  11   0       41.14       10.09       41.95 o   0.5672E-03
  -7  11   0       92.52       93.76       29.92 o   0.1036E-02
  -6  11   0      235.09      227.26       29.01 o   0.7925E-03
  -5  11   0     1375.76     1113.10       37.23 o   0.7818E-04
  -4  11   0       31.41        6.64       36.16 o   0.7637E-03
  -3  11   0       67.44       32.22       40.48 o   0.6046E-03
  -2  11   0      149.14      143.08       37.73 o   0.6286E-03
  -1  11   0       76.91       20.83       38.91 o   0.6551E-03
   0  11   0      198.75      205.42       40.07 o   0.5175E-03
   1  11   0    32247.90     1127.79      330.65 x   0.0000E+00
   2  11   0       -8.61       10.26       58.16 o   0.2956E-03
 -12  12   0       50.43       39.77       29.79 o   0.1108E-02
 -11  12   0      137.06      158.39       28.96 o   0.9792E-03
 -10  12   0      117.17      146.77       32.76 o   0.8181E-03
  -9  12   0      160.23      125.23       36.95 o   0.6602E-03
  -8  12   0       96.82       81.98       38.47 o   0.6492E-03
  -7  12   0       16.17        2.55       36.45 o   0.7524E-03
  -6  12   0      635.09      460.08       35.53 o   0.2951E-03
  -5  12   0      234.36      234.61       45.14 o   0.4043E-03
  -4  12   0       89.26       65.07       41.41 o   0.5691E-03
  -3  12   0       13.24        4.39       41.09 o   0.5920E-03
  -2  12   0      109.82       70.81       39.69 o   0.6130E-03
  -1  12   0       58.35       17.74       50.12 o   0.3968E-03
   0  12   0      257.63      327.42       35.63 o   0.4986E-03
   1  12   0     1417.08     1150.57       67.94 o   0.5982E-04
   2  12   0      -12.55        2.88       57.84 o   0.2989E-03
   6  12   0       63.39       11.75       50.87 o   0.3855E-03
   7  12   0       26.52       33.93       24.93 o   0.1589E-02
 -11  13   0      162.34      152.74       33.15 o   0.7743E-03
 -10  13   0       57.57       16.58       27.99 o   0.1265E-02
  -9  13   0       62.11       48.01       31.66 o   0.9763E-03
  -8  13   0      198.58       86.55       46.76 o   0.4329E-03
  -7  13   0      270.60      207.10       45.93 o   0.3965E-03
  -6  13   0       27.78        9.46       57.37 o   0.3037E-03
  -5  13   0      373.23      273.24       46.09 o   0.3485E-03
  -4  13   0      592.99      562.74       39.31 o   0.2411E-03
  -3  13   0      487.72      428.01       46.10 o   0.2694E-03
  -2  13   0        7.91        6.93       44.61 o   0.5023E-03
  -1  13   0      431.25      386.61       46.80 o   0.2893E-03
   0  13   0     1158.59     1108.87       30.47 o   0.9123E-04
   1  13   0      289.35      190.10       47.73 o   0.3737E-03
   2  13   0      130.93      174.51       49.85 o   0.3724E-03
 -10  14   0       11.63       15.31       26.59 o   0.1411E-02
  -9  14   0      273.51      299.89       28.00 o   0.6854E-03
  -8  14   0      254.03      265.58       31.27 o   0.6573E-03
  -7  14   0      180.42      186.10       49.11 o   0.3729E-03
  -6  14   0       -0.73        7.90       51.74 o   0.3735E-03
  -5  14   0      473.63      381.92       48.90 o   0.2679E-03
  -4  14   0      135.35        0.00       41.00 o   0.5891E-03
  -3  14   0       84.34      106.27       30.60 o   0.9864E-03
  -2  14   0       -7.09        0.36       36.52 o   0.7496E-03
  -1  14   0      246.68      293.59       38.11 o   0.4854E-03
   0  14   0      137.11      157.72       39.09 o   0.5854E-03
   1  14   0      117.35      167.27       27.66 o   0.1060E-02
   2  14   0       27.93       42.05       30.04 o   0.1094E-02
   3  14   0       71.18       17.99       32.90 o   0.9154E-03
   4  14   0        9.79       16.02       25.53 o   0.1531E-02
  -9  15   0      824.87      832.17       43.42 o   0.1362E-03
  -8  15   0       28.98        0.23       27.35 o   0.1336E-02
  -7  15   0      281.88      289.52       31.86 o   0.6001E-03
  -6  15   0       82.06       76.39       34.44 o   0.8095E-03
  -5  15   0      301.45      304.65       37.84 o   0.4626E-03
  -4  15   0      108.51       53.41       30.90 o   0.1005E-02
  -3  15   0      139.93       29.09       30.69 o   0.1023E-02
  -2  15   0       17.75       36.63       29.42 o   0.1145E-02
  -1  15   0       57.68      101.36       35.33 o   0.7642E-03
   0  15   0       48.99       35.49       32.63 o   0.9281E-03
   1  15   0      146.03      166.45       27.90 o   0.1022E-02
   2  15   0      -60.38        5.65       51.06 o   0.3830E-03
  -7  16   0      129.68      108.11       29.56 o   0.1022E-02
  -6  16   0      362.54      350.36       27.20 o   0.5755E-03
  -5  16   0       28.11       15.50       28.72 o   0.1208E-02
  -4  16   0       98.24        1.58       38.26 o   0.6788E-03
  -3  16   0      195.68      211.77       39.25 o   0.5329E-03
  -2  16   0       37.77       37.82       28.83 o   0.1187E-02
  -1  16   0      145.50      120.75       27.80 o   0.1107E-02
   0  16   0       -4.35        6.50       23.84 o   0.1758E-02
  -1 -16   1        9.12        7.47       30.56 o   0.1070E-02
   0 -16   1       -3.09        7.89       26.12 o   0.1465E-02
   1 -16   1      104.24       89.26       27.69 o   0.1195E-02
   2 -16   1      262.01      243.56       28.58 o   0.7621E-03
   3 -16   1      520.96      498.23       29.63 o   0.3454E-03
   4 -16   1      121.42      144.62       29.49 o   0.9823E-03
   5 -16   1       57.57       59.58       37.12 o   0.7118E-03
   6 -16   1       37.23       40.70       27.02 o   0.1347E-02
   7 -16   1      205.64      176.37       29.11 o   0.8907E-03
  -2 -15   1       45.80        4.38       22.72 o   0.1928E-02
  -1 -15   1       97.49      128.75       29.03 o   0.1048E-02
   0 -15   1       81.74       64.91       34.47 o   0.8148E-03
   1 -15   1      482.87      505.92       36.89 o   0.3000E-03
   2 -15   1        6.65        2.47       37.23 o   0.7216E-03
   3 -15   1      495.35      406.27       31.64 o   0.3998E-03
   4 -15   1       17.96        4.80       30.37 o   0.1083E-02
   5 -15   1      190.97      210.68       36.64 o   0.5982E-03
   6 -15   1      486.44      443.93       35.62 o   0.3402E-03
   7 -15   1       10.80        0.08       31.26 o   0.1024E-02
   8 -15   1        8.87        3.31       38.41 o   0.6776E-03
   9 -15   1      258.99      320.96       40.13 o   0.4302E-03
  -4 -14   1      213.28      226.00       28.39 o   0.8378E-03
  -3 -14   1      111.32      120.50       35.41 o   0.7336E-03
  -2 -14   1       13.75       20.19       30.73 o   0.1056E-02
  -1 -14   1       50.74       23.86       28.84 o   0.1190E-02
   0 -14   1       35.93       36.39       35.50 o   0.7869E-03
   1 -14   1      736.98      770.91       44.29 o   0.1528E-03
   2 -14   1       40.22       19.76       41.09 o   0.5903E-03
   3 -14   1       13.28        6.61       39.66 o   0.6356E-03
   4 -14   1       13.34       26.15       34.20 o   0.8523E-03
   5 -14   1      106.75       73.92       37.66 o   0.6782E-03
   6 -14   1       32.17       12.61       53.13 o   0.3539E-03
   7 -14   1      133.90       27.83       34.55 o   0.8159E-03
   8 -14   1       -2.09        4.03       32.41 o   0.9521E-03
   9 -14   1       23.17        2.92       24.14 o   0.1713E-02
  -6 -13   1      150.45      144.70       27.98 o   0.1049E-02
  -3 -13   1        8.27        3.17       47.94 o   0.4351E-03
  -2 -13   1      755.03      709.15       53.33 o   0.1436E-03
  -1 -13   1     1420.76     1520.17       30.98 o   0.5409E-04
   0 -13   1      270.59      233.81       42.74 o   0.4335E-03
   1 -13   1      592.99      473.01       40.25 o   0.2706E-03
   2 -13   1     1108.18     1066.36       41.56 o   0.9118E-04
   3 -13   1       69.75       33.18       38.68 o   0.6611E-03
   4 -13   1      369.16      301.64       38.14 o   0.4370E-03
   5 -13   1      850.59      838.58       34.30 o   0.1473E-03
   6 -13   1       93.39       53.03       52.57 o   0.3573E-03
   7 -13   1      406.78      415.98       45.33 o   0.2925E-03
   8 -13   1        5.19       13.24       36.86 o   0.7357E-03
   9 -13   1       35.10       48.49       32.46 o   0.9354E-03
  10 -13   1       78.15       87.01       35.76 o   0.7486E-03
  11 -13   1       16.74       22.33       29.97 o   0.1109E-02
  -3 -12   1      784.67      720.74       59.60 o   0.1265E-03
  -2 -12   1     3058.81     2506.48       71.82 o   0.1606E-04
  -1 -12   1      230.37      188.70       42.86 o   0.4621E-03
   0 -12   1      758.76      712.88       54.96 o   0.1378E-03
   1 -12   1      620.27      624.30       44.52 o   0.1977E-03
   2 -12   1       55.76       45.06       43.63 o   0.5202E-03
   3 -12   1     1529.34     1619.61       48.40 o   0.4462E-04
   4 -12   1      427.77      441.22       39.81 o   0.3230E-03
   5 -12   1      507.98      518.46       34.85 o   0.3013E-03
   6 -12   1      170.59      189.28       39.06 o   0.5584E-03
   7 -12   1      162.15      173.28       42.20 o   0.4978E-03
   8 -12   1       54.06       80.66       39.94 o   0.6114E-03
   9 -12   1      318.04      370.61       31.04 o   0.5123E-03
  10 -12   1      191.81      106.61       26.30 o   0.1193E-02
  11 -12   1      153.18      135.35       27.60 o   0.1087E-02
  -1 -11   1     2788.30     2352.06       74.75 o   0.1818E-04
   0 -11   1      115.09      112.18       53.15 o   0.3417E-03
   1 -11   1      233.87      136.61       41.01 o   0.5237E-03
   2 -11   1       19.22        0.41       41.82 o   0.5716E-03
   3 -11   1     1344.22     1324.44       47.98 o   0.6118E-04
   4 -11   1      431.29      426.24       33.79 o   0.3857E-03
   5 -11   1      125.45      140.63       30.08 o   0.9518E-03
   6 -11   1      748.69      757.42       37.31 o   0.1689E-03
   7 -11   1       66.49       92.19       45.14 o   0.4778E-03
   8 -11   1       54.98       83.61       35.77 o   0.7561E-03
   9 -11   1      613.84      733.39       33.24 o   0.2030E-03
  10 -11   1      -37.87        1.28       28.79 o   0.1204E-02
  11 -11   1      108.62      143.43       31.33 o   0.8932E-03
  12 -11   1      651.65      527.31       26.27 o   0.3068E-03
  -6 -10   1      -75.60        1.20      141.54 o   0.4990E-04
   0 -10   1      111.51       90.09       36.97 o   0.6939E-03
   1 -10   1       74.67       29.51       42.57 o   0.5472E-03
   2 -10   1     1674.69     1617.92       42.90 o   0.4321E-04
   3 -10   1      495.12      425.23       36.80 o   0.3396E-03
   4 -10   1       40.01       51.36       29.29 o   0.1141E-02
   5 -10   1       31.59       47.67       29.07 o   0.1163E-02
   6 -10   1      968.52      998.55       33.51 o   0.1129E-03
   7 -10   1     1290.96     1341.15       50.69 o   0.6052E-04
   8 -10   1       75.00       58.60       46.63 o   0.4530E-03
   9 -10   1      360.56      326.44       52.25 o   0.2751E-03
  10 -10   1      176.33      202.88       32.52 o   0.7367E-03
  11 -10   1       30.96        9.21       35.05 o   0.8127E-03
  12 -10   1      252.51      246.96       28.08 o   0.7816E-03
  -7  -9   1      101.68      197.09      140.00 o   0.5046E-04
   0  -9   1       53.05       48.45       38.96 o   0.6504E-03
   1  -9   1      111.39      182.05       80.29 o   0.1505E-03
   2  -9   1     1286.30     1151.18       71.47 o   0.6073E-04
   3  -9   1      271.67      233.14       47.59 o   0.3643E-03
   4  -9   1      894.22      992.87       33.40 o   0.1182E-03
   5  -9   1     1142.92     1254.46       34.50 o   0.7707E-04
   6  -9   1       -7.83        1.42       34.04 o   0.8631E-03
   7  -9   1      566.47      553.74       48.00 o   0.2092E-03
   8  -9   1      744.26      729.53       55.05 o   0.1367E-03
   9  -9   1      552.88      680.41       63.85 o   0.1369E-03
  10  -9   1       45.33       69.75       47.27 o   0.4416E-03
  11  -9   1      232.04      285.71       30.27 o   0.6735E-03
  12  -9   1      123.53      141.09       30.65 o   0.9216E-03
  13  -9   1      196.71      183.21       32.98 o   0.7306E-03
  -7  -8   1       26.21      341.76      163.23 o   0.3692E-04
   0  -8   1       41.42       35.41       75.69 o   0.1742E-03
   1  -8   1      -51.68        3.35       75.34 o   0.1761E-03
   2  -8   1      184.18      148.82       60.34 o   0.2599E-03
   3  -8   1      591.41      548.03       52.45 o   0.1901E-03
   4  -8   1     4761.25     4188.45       61.99 o   0.6416E-05
   5  -8   1     1070.82     1037.64       44.15 o   0.9384E-04
   6  -8   1      348.25      373.85       31.51 o   0.4879E-03
   7  -8   1     1568.41     1557.62       44.94 o   0.4680E-04
   8  -8   1      418.55      465.30       49.76 o   0.2452E-03
   9  -8   1      282.93      334.86       47.09 o   0.3310E-03
  10  -8   1       90.02       72.76       60.82 o   0.2668E-03
  11  -8   1      460.51      381.62       53.51 o   0.2388E-03
  12  -8   1       56.46       62.18       31.51 o   0.9787E-03
  13  -8   1       74.25       83.03       32.14 o   0.9225E-03
  -8  -7   1       -9.11       54.31      150.36 o   0.4421E-04
   1  -7   1    12071.63     9369.66      136.04 o   0.1169E-05
   2  -7   1     2219.73     1800.65       61.00 o   0.2984E-04
   3  -7   1      131.97      129.53       53.14 o   0.3379E-03
   4  -7   1     2560.09     2605.71       46.58 o   0.1805E-04
   5  -7   1      245.90      227.88       43.76 o   0.4249E-03
   6  -7   1      141.01      182.21       36.39 o   0.6455E-03
   7  -7   1      576.51      525.89       40.39 o   0.2521E-03
   8  -7   1      -23.35       13.01       40.71 o   0.6026E-03
   9  -7   1       13.51        1.79       49.73 o   0.4044E-03
  10  -7   1      181.90      175.94       66.59 o   0.2134E-03
  11  -7   1       33.70        9.12       48.79 o   0.4196E-03
  12  -7   1      232.27      251.93       33.46 o   0.6267E-03
  13  -7   1      170.47      185.75       37.15 o   0.6108E-03
 -10  -6   1       33.42       29.89       36.22 o   0.7579E-03
  -9  -6   1       87.00        6.76       45.65 o   0.4777E-03
  -8  -6   1       71.72      174.66      164.23 o   0.3686E-04
  -7  -6   1      311.57      249.45      100.03 o   0.9445E-04
   0  -6   1     1177.63     1583.68       71.28 o   0.4596E-04
   1  -6   1     2886.79     2488.25       86.07 o   0.1616E-04
   2  -6   1     2891.35     2911.00       50.33 o   0.1439E-04
   3  -6   1      144.05      167.13       38.02 o   0.6076E-03
   4  -6   1       29.97        4.73       36.44 o   0.7523E-03
   5  -6   1      417.70      365.77       34.75 o   0.4207E-03
   6  -6   1      384.46      437.65       32.23 o   0.4095E-03
   7  -6   1      164.57      184.67       26.53 o   0.1047E-02
   8  -6   1       64.23       40.57       43.57 o   0.5217E-03
   9  -6   1     1797.56     1640.20       57.50 o   0.3843E-04
  10  -6   1       70.85       50.63       57.42 o   0.3009E-03
  11  -6   1      127.89      131.54       45.87 o   0.4469E-03
  12  -6   1      639.79      637.80       34.99 o   0.2238E-03
  13  -6   1       36.42       10.60       38.19 o   0.6842E-03
 -10  -5   1       29.25       29.41       32.36 o   0.9489E-03
  -9  -5   1     1057.28     1061.98       59.50 o   0.8042E-04
  -8  -5   1     2101.35     1760.20       88.12 o   0.2805E-04
  -7  -5   1      910.96      762.73       99.78 o   0.6589E-04
   0  -5   1      -19.09       33.36       57.11 o   0.3060E-03
   1  -5   1       32.41       43.97       34.56 o   0.8286E-03
   2  -5   1     1058.71     1092.48       33.57 o   0.9574E-04
   3  -5   1      122.99       83.80       34.76 o   0.7793E-03
   4  -5   1      105.77      108.85       34.90 o   0.7625E-03
   5  -5   1     8750.45     8539.55       51.01 o   0.1692E-05
   6  -5   1     1179.13     1250.86       39.99 o   0.7373E-04
   7  -5   1       19.87       16.40       36.65 o   0.7430E-03
   8  -5   1      504.63      549.49       35.02 o   0.2861E-03
   9  -5   1      474.62      490.59       49.65 o   0.2307E-03
  10  -5   1       44.55       49.84       51.23 o   0.3783E-03
  11  -5   1      -10.93       11.79       40.90 o   0.5975E-03
  12  -5   1      -11.54        1.49       56.43 o   0.3140E-03
  13  -5   1      -24.07        8.56       38.44 o   0.6761E-03
 -10  -4   1      492.09      351.11       48.60 o   0.2763E-03
  -9  -4   1       32.62        0.05       35.89 o   0.7756E-03
  -8  -4   1      359.92      327.32       31.19 o   0.5336E-03
  -7  -4   1      403.10      363.17       91.77 o   0.1047E-03
   0  -4   1      391.96      509.18       52.75 o   0.2203E-03
   1  -4   1     1883.67     2298.83       35.48 o   0.2608E-04
   2  -4   1      779.29      912.54       25.67 o   0.1499E-03
   3  -4   1     6445.48     6328.41       42.72 o   0.3091E-05
   4  -4   1     1330.83     1359.65       34.45 o   0.6391E-04
   5  -4   1     3553.59     3565.15       37.90 o   0.9809E-05
   6  -4   1      383.72      393.48       34.74 o   0.4128E-03
   7  -4   1      223.77      109.10       39.50 o   0.5775E-03
   8  -4   1      772.50      805.47       34.87 o   0.1608E-03
   9  -4   1       32.28        0.15       41.73 o   0.5739E-03
  10  -4   1      109.50       94.82       46.42 o   0.4475E-03
  11  -4   1      109.64      103.96       46.65 o   0.4416E-03
  12  -4   1        1.65       32.24       54.78 o   0.3329E-03
  13  -4   1      151.51      156.78       37.84 o   0.6161E-03
 -12  -3   1       -5.00        9.33       41.69 o   0.5751E-03
 -11  -3   1       78.51       85.16       46.97 o   0.4424E-03
 -10  -3   1      147.67       81.03       31.77 o   0.9123E-03
  -9  -3   1       66.15       35.74       43.09 o   0.5338E-03
  -8  -3   1     2242.46     2067.70       39.42 o   0.2676E-04
  -7  -3   1       35.94       45.65       32.42 o   0.9386E-03
   0  -3   1     3606.81     3381.13       47.20 o   0.1031E-04
   1  -3   1      560.82      505.84       34.48 o   0.2970E-03
   2  -3   1      634.04      709.87       21.82 o   0.2387E-03
   3  -3   1      150.80      147.01       24.13 o   0.1321E-02
   4  -3   1     5912.58     6243.90       34.22 o   0.3339E-05
   5  -3   1     7364.01     7074.52       41.28 o   0.2438E-05
   6  -3   1      830.64      828.16       36.31 o   0.1481E-03
   7  -3   1     1194.69     1184.97       53.08 o   0.7133E-04
   8  -3   1      334.23      331.96       35.47 o   0.4664E-03
   9  -3   1      535.66      571.57       42.48 o   0.2335E-03
  10  -3   1     1966.62     2024.04       51.70 o   0.2891E-04
  11  -3   1       11.33       11.12       42.66 o   0.5492E-03
  12  -3   1       14.67        2.89       49.22 o   0.4127E-03
  13  -3   1      496.21      467.88       39.02 o   0.3007E-03
 -13  -2   1      180.34      205.53       37.40 o   0.5866E-03
 -12  -2   1      235.98      272.01       55.94 o   0.2727E-03
 -11  -2   1      750.32      704.14       42.43 o   0.1698E-03
 -10  -2   1      160.91      201.28       39.35 o   0.5479E-03
  -9  -2   1     1297.17     1187.88       38.60 o   0.7462E-04
  -8  -2   1     1451.88     1233.77       34.91 o   0.6803E-04
  -7  -2   1      188.02      204.15       32.11 o   0.7427E-03
  -6  -2   1      286.46      229.68       41.52 o   0.4510E-03
   0  -2   1      359.27      361.60       37.01 o   0.4157E-03
   1  -2   1     6577.88     7342.12       32.34 o   0.2504E-05
   2  -2   1    51664.87    58705.02       86.84 o   0.3967E-07
   3  -2   1    24713.45    27177.63       54.02 o   0.1813E-06
   4  -2   1       86.52       72.22       24.55 o   0.1538E-02
   5  -2   1     2454.93     2383.49       36.75 o   0.2111E-04
   6  -2   1     1380.61     1420.35       40.41 o   0.5760E-04
   7  -2   1      269.40      351.14       46.75 o   0.3314E-03
   8  -2   1      127.16      153.35       34.66 o   0.7319E-03
   9  -2   1      221.74      212.89       36.37 o   0.5901E-03
  10  -2   1        3.15        1.94       40.30 o   0.6158E-03
  11  -2   1       -9.49        4.98       41.78 o   0.5726E-03
  12  -2   1      253.80      288.13       48.70 o   0.3354E-03
  13  -2   1        8.40       14.35       34.13 o   0.8574E-03
 -13  -1   1       89.05      121.41       33.48 o   0.8216E-03
 -12  -1   1      476.66      468.15       42.59 o   0.2802E-03
 -11  -1   1      166.71      103.88       46.07 o   0.4455E-03
 -10  -1   1     1227.60     1233.68       38.55 o   0.7433E-04
  -9  -1   1     1487.31     1450.78       32.88 o   0.5541E-04
  -8  -1   1     3809.93     3591.33       38.93 o   0.9255E-05
  -7  -1   1       41.71        4.42       32.81 o   0.9272E-03
  -6  -1   1      518.33      386.21       39.21 o   0.3330E-03
  -5  -1   1       51.30       25.38       34.19 o   0.8486E-03
  -4  -1   1      221.40      201.52       54.32 o   0.3035E-03
  -2  -1   1    16508.20    21684.49       73.70 o   0.3159E-06
   0  -1   1     1369.31     1538.40       28.02 o   0.5490E-04
   2  -1   1     1981.66     1677.65       30.99 o   0.3841E-04
   3  -1   1     2935.33     3266.61       23.55 o   0.1255E-04
   4  -1   1       50.90       60.03       22.19 o   0.1932E-02
   5  -1   1     1581.23     1653.55       44.49 o   0.4334E-04
   6  -1   1     1278.15     1333.80       39.48 o   0.6544E-04
   7  -1   1      177.90      206.03       44.64 o   0.4348E-03
   8  -1   1      650.33      668.26       31.27 o   0.2246E-03
   9  -1   1      131.89       95.02       38.05 o   0.6490E-03
  10  -1   1       10.72        3.71       39.73 o   0.6333E-03
  11  -1   1      563.67      563.54       42.76 o   0.2309E-03
  12  -1   1     1098.74     1072.97       50.60 o   0.8427E-04
  13  -1   1       -6.17        7.54       30.29 o   0.1089E-02
 -13   0   1      392.61      419.42       39.94 o   0.3421E-03
 -12   0   1      913.59      841.68       37.79 o   0.1358E-03
 -11   0   1      146.15       92.58       38.84 o   0.6230E-03
 -10   0   1      -13.82       14.21       39.15 o   0.6517E-03
  -9   0   1       53.67       64.44       31.51 o   0.9784E-03
  -8   0   1       27.70       40.52       30.36 o   0.1073E-02
  -7   0   1       35.66       23.24       50.01 o   0.3988E-03
  -6   0   1      -11.93       18.23       51.44 o   0.3776E-03
  -5   0   1        0.86        1.43       37.29 o   0.7192E-03
  -4   0   1     1838.00     1523.26       40.38 o   0.4424E-04
  -3   0   1      203.74      199.55       40.46 o   0.5112E-03
  -2   0   1     2497.80     2369.35       34.21 o   0.2114E-04
  -1   0   1     3779.66     2920.18       22.49 o   0.1219E-04
   0   0   1     9848.56     9326.52       22.89 o   0.1395E-05
   2   0   1      446.51      450.64       36.89 o   0.3380E-03
   3   0   1      490.23      489.40       25.79 o   0.3890E-03
   4   0   1      103.72      158.93       23.97 o   0.1368E-02
   5   0   1      581.49      681.16       32.52 o   0.2272E-03
   6   0   1       60.64       46.81       39.72 o   0.6254E-03
   7   0   1     1611.26     1598.64       37.28 o   0.4595E-04
   8   0   1      690.61      698.74       27.45 o   0.2177E-03
   9   0   1      364.43      328.93       38.71 o   0.4122E-03
  10   0   1      285.47      313.51       40.93 o   0.4156E-03
  11   0   1      203.57      184.45       38.34 o   0.5689E-03
  12   0   1       92.36      104.64       42.69 o   0.5251E-03
  13   0   1       21.72        6.39       27.85 o   0.1287E-02
 -13   1   1      119.34      100.65       30.15 o   0.1001E-02
 -12   1   1      202.76      224.56       34.61 o   0.6363E-03
 -11   1   1      792.26      742.17       45.01 o   0.1517E-03
 -10   1   1       16.11       20.63       36.75 o   0.7387E-03
  -9   1   1       -2.80        3.66       31.62 o   0.1000E-02
  -8   1   1       55.76       73.41       27.86 o   0.1232E-02
  -7   1   1      173.95      154.02       41.45 o   0.5197E-03
  -6   1   1       24.87        4.86       35.45 o   0.7952E-03
  -5   1   1      856.51      818.95       28.15 o   0.1594E-03
  -4   1   1      946.24      829.29       25.42 o   0.1514E-03
  -3   1   1     4949.78     5343.24       27.14 o   0.4620E-05
  -2   1   1     5788.43     5845.26       26.46 o   0.3707E-05
  -1   1   1      488.82      453.93       15.67 o   0.5086E-03
   0   1   1      184.18      178.47       19.07 o   0.1610E-02
   3   1   1      565.39      585.83       38.97 o   0.2398E-03
   4   1   1     1539.08     1673.38       39.57 o   0.4412E-04
   5   1   1        6.42        4.16       24.47 o   0.1669E-02
   6   1   1     2080.60     1930.02       33.82 o   0.3105E-04
   7   1   1     2489.17     2381.77       52.66 o   0.2033E-04
   8   1   1       23.58       12.08       30.59 o   0.1067E-02
   9   1   1      515.32      526.41       33.32 o   0.3058E-03
  10   1   1      715.18      758.62       37.53 o   0.1723E-03
  11   1   1      433.08      437.28       45.30 o   0.2804E-03
  12   1   1       15.05       16.16       36.47 o   0.7509E-03
 -14   2   1        0.71        6.86       26.56 o   0.1417E-02
 -13   2   1       22.77       12.32       27.37 o   0.1331E-02
 -12   2   1       -4.98        0.70       38.22 o   0.6846E-03
 -11   2   1      307.56      273.11       40.99 o   0.4309E-03
 -10   2   1      102.60      111.99       35.78 o   0.7272E-03
  -9   2   1       33.35       44.88       36.52 o   0.7426E-03
  -8   2   1      619.49      635.50       30.49 o   0.2447E-03
  -7   2   1       30.89       16.89       36.56 o   0.7461E-03
  -6   2   1      828.14      731.69       43.33 o   0.1534E-03
  -5   2   1    18555.26    16642.68       60.07 o   0.4210E-06
  -4   2   1      129.71      123.07       19.82 o   0.1929E-02
  -3   2   1       87.83       83.01       17.56 o   0.2740E-02
  -2   2   1      535.44      610.66       21.18 o   0.3149E-03
  -1   2   1     3624.46     5305.97       29.51 o   0.5573E-05
   0   2   1      603.82      531.59       32.03 o   0.2887E-03
   4   2   1      552.32      434.11       33.83 o   0.3431E-03
   5   2   1      272.64      280.85       48.01 o   0.3425E-03
   6   2   1      851.31      834.27       44.54 o   0.1319E-03
   7   2   1     2387.58     2335.10       41.31 o   0.2188E-04
   8   2   1     8831.72     7726.80       36.74 o   0.1922E-05
   9   2   1       55.60       15.24       30.16 o   0.1092E-02
  10   2   1     1103.26     1082.18       37.47 o   0.9255E-04
  11   2   1      342.17      344.87       65.25 o   0.1926E-03
  12   2   1      504.06      562.37       37.55 o   0.2657E-03
 -14   3   1       67.43       56.68       28.54 o   0.1185E-02
 -13   3   1        4.30       10.15       29.27 o   0.1166E-02
 -12   3   1      388.79      425.66       43.24 o   0.3103E-03
 -11   3   1        3.13        7.89       42.49 o   0.5539E-03
 -10   3   1       55.57       44.79       39.46 o   0.6346E-03
  -9   3   1      853.44      900.35       35.05 o   0.1341E-03
  -8   3   1      285.74      270.06       33.07 o   0.5901E-03
  -7   3   1      972.83      911.91       41.99 o   0.1159E-03
  -6   3   1      423.56      423.45       41.99 o   0.3136E-03
  -5   3   1     2525.52     2382.34       36.19 o   0.2077E-04
  -4   3   1      799.86      853.72       27.16 o   0.1595E-03
  -3   3   1      784.60      911.94       32.45 o   0.1418E-03
  -2   3   1      260.41      295.96       54.42 o   0.2775E-03
  -1   3   1     9566.47    13199.59       67.75 o   0.8735E-06
   0   3   1      -32.68       23.08       36.19 o   0.7603E-03
   1   3   1       32.21        1.37       46.15 o   0.4694E-03
   5   3   1       50.92        3.10       74.77 o   0.1788E-03
   6   3   1      964.18      806.57       53.22 o   0.1148E-03
   7   3   1      166.05      115.49       39.13 o   0.5985E-03
   8   3   1     1696.42     1624.39      185.56 o   0.1788E-04
   9   3   1       22.32        2.12       37.18 o   0.7231E-03
  10   3   1        5.57        0.95       32.00 o   0.9764E-03
  11   3   1        3.77       21.89       41.30 o   0.5855E-03
  12   3   1      296.76      337.51       40.45 o   0.4053E-03
 -14   4   1       90.52       93.64       30.28 o   0.1015E-02
 -13   4   1      551.70      608.05       31.53 o   0.2665E-03
 -12   4   1       32.02       57.07       45.17 o   0.4856E-03
 -11   4   1      412.15      428.48       46.72 o   0.2780E-03
 -10   4   1      822.43      790.19       45.29 o   0.1402E-03
  -9   4   1      134.10      142.57       37.82 o   0.6305E-03
  -8   4   1        0.36       32.39       31.56 o   0.1001E-02
  -7   4   1      425.11      443.61       46.29 o   0.2729E-03
  -6   4   1       13.81        0.07       37.59 o   0.7077E-03
  -5   4   1     2634.81     2671.38       43.34 o   0.1721E-04
  -4   4   1      510.64      618.80       39.97 o   0.2323E-03
  -3   4   1       26.01       47.48       36.34 o   0.7497E-03
  -2   4   1        4.77       16.96       37.10 o   0.7259E-03
  -1   4   1       74.63       97.96       31.25 o   0.9601E-03
   1   4   1      973.85     1286.29       58.41 o   0.6857E-04
   5   4   1      325.28      320.66       79.20 o   0.1410E-03
   6   4   1      858.78      772.71       36.17 o   0.1563E-03
   7   4   1        4.90       81.46       35.64 o   0.7725E-03
   8   4   1      440.60      431.70       41.07 o   0.3135E-03
   9   4   1     1764.47     1787.03       40.11 o   0.3744E-04
  10   4   1       82.91       59.95       30.68 o   0.1023E-02
  11   4   1       40.29       20.62       27.23 o   0.1338E-02
 -14   5   1      239.14      250.14       29.68 o   0.7344E-03
 -13   5   1        6.24        8.50       28.47 o   0.1233E-02
 -12   5   1      -28.27        0.34       49.90 o   0.4015E-03
 -11   5   1       62.63       27.48       48.15 o   0.4291E-03
 -10   5   1       33.44       83.53       43.54 o   0.5179E-03
  -9   5   1      158.97      166.10       39.55 o   0.5627E-03
  -8   5   1       72.23       83.46       32.24 o   0.9172E-03
  -7   5   1      272.54      249.55       44.02 o   0.4051E-03
  -6   5   1      290.61      279.06       33.56 o   0.5681E-03
  -5   5   1       36.91        0.57       31.78 o   0.9890E-03
  -4   5   1      232.02      211.49       33.35 o   0.6714E-03
  -3   5   1      370.91      294.67       36.01 o   0.4733E-03
  -2   5   1        3.55        9.17       32.49 o   0.9467E-03
  -1   5   1       37.99        3.92       61.87 o   0.2611E-03
   6   5   1      982.38      894.33       54.26 o   0.1034E-03
   7   5   1     1819.99     1697.10       46.30 o   0.3842E-04
   8   5   1       76.61       36.64       35.88 o   0.7649E-03
   9   5   1       83.65       98.01       44.33 o   0.4918E-03
  10   5   1       27.64       23.73       31.95 o   0.9750E-03
 -13   6   1       99.61      137.81       23.16 o   0.1516E-02
 -12   6   1       -9.19        0.46       55.33 o   0.3267E-03
 -11   6   1       43.80        7.21       52.44 o   0.3633E-03
 -10   6   1       91.67      110.55       46.71 o   0.4410E-03
  -9   6   1      365.65      387.70       38.37 o   0.3815E-03
  -8   6   1       17.21       12.38       38.87 o   0.6612E-03
  -7   6   1       94.93      122.59       44.52 o   0.4798E-03
  -6   6   1      150.24      115.22       43.60 o   0.4930E-03
  -5   6   1      337.42      310.68       41.29 o   0.3976E-03
  -4   6   1      521.09      497.86       47.93 o   0.2310E-03
  -3   6   1     1026.75      988.31       35.06 o   0.1091E-03
  -2   6   1      222.78      164.43       50.17 o   0.3591E-03
  -1   6   1     1967.67     1633.47       78.27 o   0.3307E-04
   0   6   1      -10.68        0.85       57.65 o   0.3009E-03
   1   6   1     2615.76     2231.75       84.39 o   0.1954E-04
   6   6   1       36.47        1.72       89.67 o   0.1244E-03
   7   6   1     -100.37        2.28      106.85 o   0.8751E-04
   8   6   1       92.76       83.45       43.41 o   0.5144E-03
   9   6   1       28.09        1.46       39.09 o   0.6540E-03
  10   6   1      445.92      492.68       34.23 o   0.3374E-03
 -13   7   1      229.35      269.19       22.38 o   0.9803E-03
 -12   7   1      536.42      620.91       36.51 o   0.2420E-03
 -11   7   1      337.82      331.48       59.40 o   0.2267E-03
 -10   7   1       59.01       63.32       43.22 o   0.5266E-03
  -9   7   1       40.69       53.20       34.97 o   0.8051E-03
  -8   7   1       56.04       41.47       34.09 o   0.8477E-03
  -7   7   1      952.09      978.21       40.54 o   0.1097E-03
  -6   7   1      957.36      908.90       44.67 o   0.1140E-03
  -5   7   1      -17.71        6.73       38.84 o   0.6627E-03
  -4   7   1      210.30      131.94       40.27 o   0.5492E-03
  -3   7   1      198.66      261.85       42.67 o   0.4385E-03
  -2   7   1     2215.07     2070.52       63.45 o   0.2524E-04
  -1   7   1       62.14       79.54       72.92 o   0.1866E-03
   0   7   1      919.83      863.68       76.41 o   0.8327E-04
   1   7   1       -5.04        0.05       64.41 o   0.2411E-03
   7   7   1      419.05      470.24      108.43 o   0.7463E-04
   8   7   1        5.12       37.90       57.78 o   0.2990E-03
   9   7   1       86.79       94.13       38.90 o   0.6331E-03
 -13   8   1       11.28        1.10       20.97 o   0.2273E-02
 -12   8   1      167.57      156.50       28.34 o   0.9913E-03
 -11   8   1       15.41        1.84       54.76 o   0.3335E-03
 -10   8   1       10.44       12.88       42.11 o   0.5636E-03
  -9   8   1       31.02       28.88       35.05 o   0.8094E-03
  -8   8   1     3423.39     3335.52       46.33 o   0.1087E-04
  -7   8   1      420.42      390.65       31.20 o   0.4451E-03
  -6   8   1       25.59       20.98       29.94 o   0.1111E-02
  -5   8   1      587.73      523.30       41.93 o   0.2430E-03
  -4   8   1      300.24      203.95       49.65 o   0.3438E-03
  -3   8   1       86.49      127.30       50.27 o   0.3803E-03
  -2   8   1      157.98      137.48       60.90 o   0.2582E-03
  -1   8   1       37.34       45.13       72.71 o   0.1886E-03
   0   8   1       24.11       25.70       68.23 o   0.2146E-03
   1   8   1        3.29        0.50       96.06 o   0.1084E-03
   7   8   1       41.18       17.29      112.13 o   0.7950E-04
   8   8   1       85.03      113.08       42.67 o   0.5250E-03
   9   8   1      129.73      134.18       32.68 o   0.8273E-03
 -13   9   1      124.33      134.40       24.19 o   0.1388E-02
 -12   9   1      111.15      149.63       27.20 o   0.1125E-02
 -11   9   1      -48.80        0.71       55.46 o   0.3249E-03
 -10   9   1      609.71      639.46       49.70 o   0.1788E-03
  -9   9   1      124.01      190.22       37.77 o   0.6064E-03
  -8   9   1      290.92      228.91       43.29 o   0.4228E-03
  -7   9   1      101.34       88.91       31.59 o   0.9381E-03
  -6   9   1      124.70      116.99       31.89 o   0.8849E-03
  -5   9   1      695.52      699.31       32.51 o   0.2021E-03
  -4   9   1       19.29       29.27       32.90 o   0.9193E-03
  -3   9   1      155.53      138.53       44.52 o   0.4652E-03
  -2   9   1       25.44       23.74       58.70 o   0.2898E-03
  -1   9   1        0.70        4.70       30.57 o   0.1070E-02
   0   9   1        2.08       22.09       26.36 o   0.1436E-02
   1   9   1       41.69       60.92       33.69 o   0.8627E-03
   2   9   1      293.63      137.97       53.84 o   0.3140E-03
   5   9   1      233.86       91.69      160.29 o   0.3869E-04
   6   9   1     -427.59       40.90      144.24 o   0.4755E-04
 -13  10   1      806.71      643.30       36.17 o   0.1928E-03
 -12  10   1       16.72        1.02       30.92 o   0.1046E-02
 -11  10   1      812.66      937.53       28.31 o   0.1395E-03
 -10  10   1      139.60      115.23       47.61 o   0.4186E-03
  -9  10   1      174.34      151.75       42.95 o   0.4883E-03
  -8  10   1      288.75      235.97       46.85 o   0.3691E-03
  -7  10   1      898.49      928.96       35.70 o   0.1253E-03
  -6  10   1      136.99       82.28       33.65 o   0.8246E-03
  -5  10   1      135.41       85.38       33.58 o   0.8259E-03
  -4  10   1      281.66      278.05       32.02 o   0.6084E-03
  -3  10   1       78.37       62.61       36.40 o   0.7342E-03
  -2  10   1      358.21      353.58       30.68 o   0.5151E-03
  -1  10   1       52.55       18.32       34.73 o   0.8243E-03
   0  10   1      155.95      171.64       43.58 o   0.4726E-03
   1  10   1      894.91      846.05       44.02 o   0.1281E-03
   2  10   1      822.20      733.17       58.55 o   0.1247E-03
 -12  11   1      962.09     1206.02       31.08 o   0.9039E-04
 -11  11   1      705.00      736.19       36.12 o   0.1820E-03
 -10  11   1      338.41      362.70       29.32 o   0.5370E-03
  -9  11   1       56.84        7.23       38.39 o   0.6765E-03
  -8  11   1      422.74      406.47       36.37 o   0.3743E-03
  -7  11   1       65.26       42.85       34.66 o   0.8187E-03
  -6  11   1      250.83      167.90       33.57 o   0.6993E-03
  -5  11   1     3681.98     3727.36       41.81 o   0.9000E-05
  -4  11   1       37.25       32.27       35.89 o   0.7710E-03
  -3  11   1      138.84       85.07       34.91 o   0.7678E-03
  -2  11   1      556.67      527.32       38.67 o   0.2641E-03
  -1  11   1       11.96        0.73       40.37 o   0.6134E-03
   0  11   1      738.79      689.93       50.70 o   0.1539E-03
   1  11   1     3802.36     3581.53       54.22 o   0.9233E-05
   2  11   1       27.29       30.41       40.59 o   0.6045E-03
 -12  12   1      174.56      155.17       34.05 o   0.7317E-03
 -11  12   1       -0.04       20.74       29.40 o   0.1155E-02
 -10  12   1       37.39       61.74       30.45 o   0.1053E-02
  -9  12   1      111.51       99.95       30.11 o   0.1008E-02
  -8  12   1      299.43      289.50       37.68 o   0.4759E-03
  -7  12   1       60.65       47.45       32.68 o   0.9178E-03
  -6  12   1     1512.91     1532.69       43.17 o   0.4905E-04
  -5  12   1      217.83      196.50       39.81 o   0.5229E-03
  -4  12   1       32.52        0.74       47.82 o   0.4370E-03
  -3  12   1      950.94      932.29       48.75 o   0.1071E-03
  -2  12   1      335.73      360.18       47.64 o   0.3075E-03
  -1  12   1      139.37      116.84       51.56 o   0.3595E-03
   0  12   1     1262.99     1259.78       37.98 o   0.7126E-04
   1  12   1      282.77      287.46       41.75 o   0.4181E-03
   2  12   1      -13.47        5.28       38.37 o   0.6791E-03
   6  12   1       66.73       28.77       46.24 o   0.4646E-03
 -11  13   1      264.10      112.24       23.77 o   0.1290E-02
 -10  13   1      720.29      830.01       31.26 o   0.1669E-03
  -9  13   1      642.81      696.20       33.47 o   0.2095E-03
  -8  13   1      -20.67       10.63       34.92 o   0.8189E-03
  -7  13   1     1071.10      982.61       49.32 o   0.9477E-04
  -6  13   1      216.72      123.32       58.65 o   0.2755E-03
  -5  13   1      393.54      358.82       45.79 o   0.3137E-03
  -4  13   1      382.06      337.91       42.07 o   0.3628E-03
  -3  13   1     1550.92     1448.52       49.06 o   0.5047E-04
  -2  13   1       79.67       66.11       53.82 o   0.3406E-03
  -1  13   1        3.61        1.23       42.86 o   0.5444E-03
   0  13   1      168.54      125.80       30.69 o   0.9111E-03
   1  13   1      623.45      640.83       41.37 o   0.2042E-03
   2  13   1      584.71      156.04       83.06 o   0.1315E-03
   3  13   1      224.18      264.93       72.54 o   0.1737E-03
   4  13   1       95.10        0.44       59.76 o   0.2794E-03
   5  13   1       25.60       48.00       45.51 o   0.4800E-03
 -10  14   1      186.09      211.50       21.83 o   0.1243E-02
  -9  14   1       52.63       15.55       32.38 o   0.9479E-03
  -8  14   1      950.04      971.22       45.37 o   0.1059E-03
  -7  14   1      506.50      673.10       56.86 o   0.1590E-03
  -6  14   1      215.16       34.58       42.52 o   0.5321E-03
  -5  14   1     1059.30      831.07       50.61 o   0.1104E-03
  -4  14   1     1700.86     1732.08       55.82 o   0.3758E-04
  -3  14   1       38.39       43.26       35.98 o   0.7641E-03
  -2  14   1       73.78       78.29       37.16 o   0.7005E-03
  -1  14   1      944.96      969.01       36.85 o   0.1156E-03
   0  14   1      591.15      640.13       38.88 o   0.2170E-03
   1  14   1       81.52       56.23       33.39 o   0.8713E-03
   2  14   1       68.51       81.93       28.35 o   0.1175E-02
   3  14   1      120.93      162.83       32.96 o   0.7933E-03
  -9  15   1      305.42      295.86       40.54 o   0.4248E-03
  -8  15   1      178.01      206.67       34.46 o   0.6682E-03
  -7  15   1       35.71       30.73       45.58 o   0.4794E-03
  -6  15   1      110.62       77.45       34.66 o   0.7913E-03
  -5  15   1      331.72      326.57       30.64 o   0.5574E-03
  -4  15   1      275.82      242.44       31.00 o   0.6798E-03
  -3  15   1       10.40       12.00       26.97 o   0.1373E-02
  -2  15   1       59.36       56.90       26.16 o   0.1407E-02
  -1  15   1      108.65      106.61       34.55 o   0.7779E-03
   0  15   1      156.23      153.32       31.94 o   0.8266E-03
   1  15   1      190.92      142.98       34.47 o   0.7203E-03
   2  15   1       29.55       35.19       48.32 o   0.4267E-03
  -7  16   1       45.38       67.24       34.53 o   0.8193E-03
  -6  16   1      217.31      198.66       25.73 o   0.1004E-02
  -5  16   1       99.46       83.95       27.60 o   0.1212E-02
  -4  16   1       55.33        9.21       37.94 o   0.6923E-03
  -3  16   1      363.12      368.91       40.71 o   0.3672E-03
  -2  16   1      183.32      159.16       27.84 o   0.1002E-02
  -1  16   1       87.04      111.11       20.58 o   0.1973E-02
   0  16   1      158.96      221.17       49.84 o   0.3574E-03
  -1 -16   2       22.93        0.93       31.30 o   0.1020E-02
   0 -16   2      302.75      298.55       25.30 o   0.7409E-03
   1 -16   2       39.55       14.88       27.25 o   0.1339E-02
   2 -16   2       32.02       19.75       29.02 o   0.1181E-02
   3 -16   2       59.24        1.69       23.87 o   0.1744E-02
   4 -16   2      297.52      279.15       23.94 o   0.8189E-03
   5 -16   2       74.20       25.16       28.47 o   0.1213E-02
   6 -16   2      104.00       97.34       35.59 o   0.7428E-03
   7 -16   2       31.81       34.43       29.77 o   0.1117E-02
  -3 -15   2       25.63       16.30       20.74 o   0.2309E-02
  -2 -15   2       39.96       66.37       30.77 o   0.1028E-02
  -1 -15   2       13.33        9.51       27.87 o   0.1285E-02
   0 -15   2      433.87      399.39       34.70 o   0.3949E-03
   1 -15   2      216.53      198.50       37.12 o   0.5846E-03
   2 -15   2      303.96      239.15       30.84 o   0.6720E-03
   3 -15   2       79.83       18.04       31.15 o   0.1018E-02
   4 -15   2       81.95       78.72       35.35 o   0.7696E-03
   5 -15   2       68.68       37.45       36.27 o   0.7497E-03
   6 -15   2       62.89       75.98       35.51 o   0.7686E-03
   7 -15   2       -3.43        7.52       43.85 o   0.5200E-03
   8 -15   2      441.34      364.05       37.80 o   0.3787E-03
  -3 -14   2      496.38      427.28       37.40 o   0.3338E-03
  -2 -14   2       95.76       40.69       32.20 o   0.9388E-03
  -1 -14   2      115.65      103.61       29.27 o   0.1054E-02
   0 -14   2      140.57      143.64       33.89 o   0.7642E-03
   1 -14   2      316.72      210.48       44.20 o   0.4103E-03
   2 -14   2      304.29      240.89       36.04 o   0.5436E-03
   3 -14   2       53.66        7.03       34.71 o   0.8271E-03
   4 -14   2     2052.83     1846.08       34.80 o   0.3300E-04
   5 -14   2       37.41       43.79       34.95 o   0.8098E-03
   6 -14   2       19.45       37.95       54.03 o   0.3416E-03
   7 -14   2      322.13      377.97       50.07 o   0.2826E-03
   8 -14   2       -1.58        3.41       46.93 o   0.4541E-03
   9 -14   2       72.76       12.73       38.51 o   0.6703E-03
  -6 -13   2       37.08        4.46       29.82 o   0.1122E-02
  -3 -13   2       44.71       91.42       75.49 o   0.1741E-03
  -2 -13   2       30.90       80.90       48.77 o   0.4145E-03
  -1 -13   2      146.80      145.14       49.31 o   0.3845E-03
   0 -13   2       24.01       16.69       43.17 o   0.5357E-03
   1 -13   2      547.77      504.08       48.21 o   0.2243E-03
   2 -13   2      568.30      325.92       52.47 o   0.2460E-03
   3 -13   2       52.35       81.58       38.41 o   0.6596E-03
   4 -13   2      447.79      442.46       38.80 o   0.3259E-03
   5 -13   2       59.01      108.63       37.36 o   0.6842E-03
   6 -13   2      108.81      129.19       46.81 o   0.4332E-03
   7 -13   2       81.53       18.87       54.37 o   0.3369E-03
   8 -13   2      156.15      124.50       36.72 o   0.6696E-03
   9 -13   2      140.52      146.12       31.52 o   0.8614E-03
  10 -13   2      262.95      278.74       30.75 o   0.6499E-03
  -2 -12   2      130.99      226.14       88.74 o   0.1224E-03
  -1 -12   2      187.60       45.74       52.22 o   0.3577E-03
   0 -12   2      109.04       38.92       36.24 o   0.7435E-03
   1 -12   2        1.17        0.08       44.67 o   0.5010E-03
   2 -12   2       35.61        1.55       48.63 o   0.4227E-03
   3 -12   2      391.68      369.16       47.84 o   0.2929E-03
   4 -12   2       91.38       99.25       35.37 o   0.7540E-03
   5 -12   2       68.78       18.73       35.18 o   0.8015E-03
   6 -12   2      610.62      531.97       39.21 o   0.2492E-03
   7 -12   2      -29.32        0.32       54.79 o   0.3330E-03
   8 -12   2      -15.83        1.05       38.20 o   0.6852E-03
   9 -12   2       57.48       58.06       36.59 o   0.7322E-03
  10 -12   2       28.68        1.05       26.34 o   0.1439E-02
  11 -12   2      154.27      130.23       37.65 o   0.6371E-03
  -1 -11   2      841.68      844.16       56.63 o   0.1131E-03
   0 -11   2        1.26       24.90       53.26 o   0.3522E-03
   1 -11   2      488.53      420.97       42.82 o   0.2953E-03
   2 -11   2      544.97      481.01       47.04 o   0.2380E-03
   3 -11   2     1647.28     1591.23       46.33 o   0.4402E-04
   4 -11   2      160.14      155.62       33.88 o   0.7443E-03
   5 -11   2      216.38      194.23       33.64 o   0.6881E-03
   6 -11   2      159.64      158.12       37.98 o   0.6088E-03
   7 -11   2       43.66       25.29       55.10 o   0.3285E-03
   8 -11   2       37.29       12.12       41.30 o   0.5851E-03
   9 -11   2      140.47      183.84       32.12 o   0.7958E-03
  10 -11   2       47.76       21.53       34.68 o   0.8266E-03
  11 -11   2      402.09      467.19       31.05 o   0.3927E-03
  -1 -10   2       43.67        1.97       68.01 o   0.2161E-03
   0 -10   2      805.14      825.68       37.36 o   0.1494E-03
   1 -10   2      373.47      335.15       42.61 o   0.3600E-03
   2 -10   2      330.70      248.73       39.50 o   0.4617E-03
   3 -10   2       46.17       44.06       33.98 o   0.8542E-03
   4 -10   2      153.59      213.66       28.68 o   0.8931E-03
   5 -10   2      702.33      646.22       28.99 o   0.2305E-03
   6 -10   2      269.53      282.67       35.08 o   0.5426E-03
   7 -10   2     1511.91     1498.14       47.18 o   0.4974E-04
   8 -10   2      -12.12        1.28       42.67 o   0.5491E-03
   9 -10   2      147.20      134.71       40.60 o   0.5551E-03
  10 -10   2      517.70      495.95       38.29 o   0.2880E-03
  11 -10   2      108.67      118.76       33.74 o   0.8038E-03
  12 -10   2       24.90       11.19       20.65 o   0.2335E-02
  -7  -9   2      104.10      338.76      144.08 o   0.4695E-04
   0  -9   2      451.00      371.61       50.49 o   0.2626E-03
   1  -9   2       74.84       18.54       83.76 o   0.1423E-03
   2  -9   2       -9.24        9.30       66.33 o   0.2273E-03
   3  -9   2      430.22      422.15       40.81 o   0.3233E-03
   4  -9   2      415.79      423.26       26.18 o   0.4782E-03
   5  -9   2      146.18      174.46       34.73 o   0.7030E-03
   6  -9   2      710.83      656.19       39.63 o   0.1933E-03
   7  -9   2       -5.53       35.41       62.84 o   0.2529E-03
   8  -9   2      252.17      248.86       43.62 o   0.4176E-03
   9  -9   2       44.05       54.90       54.22 o   0.3378E-03
  10  -9   2      692.97      564.91       51.93 o   0.1777E-03
  11  -9   2      165.12      157.06       36.12 o   0.6634E-03
  12  -9   2       43.87       57.04       27.09 o   0.1324E-02
  -8  -8   2      243.87      236.33      139.54 o   0.5019E-04
   0  -8   2      637.01      578.79       84.24 o   0.1007E-03
   1  -8   2       -2.29        4.37       72.72 o   0.1891E-03
   2  -8   2      627.57      556.55       45.31 o   0.2113E-03
   3  -8   2     3037.77     2314.41       72.84 o   0.1749E-04
   4  -8   2       -8.60        4.09       51.93 o   0.3707E-03
   5  -8   2        0.66        8.13       34.81 o   0.8249E-03
   6  -8   2     1236.11     1311.00       38.19 o   0.6840E-04
   7  -8   2      615.82      542.21       50.77 o   0.1953E-03
   8  -8   2       28.34        3.98       57.08 o   0.3068E-03
   9  -8   2      343.69      384.44       47.51 o   0.2987E-03
  10  -8   2       86.11        2.15       66.99 o   0.2224E-03
  11  -8   2      148.56      143.13       45.49 o   0.4472E-03
  12  -8   2      696.85      678.47       31.29 o   0.2131E-03
  -8  -7   2       93.49        0.08      157.96 o   0.4007E-04
   0  -7   2       98.57      151.77       50.10 o   0.3773E-03
   1  -7   2     2536.91     1929.32       81.56 o   0.2346E-04
   2  -7   2      943.59      797.49       50.17 o   0.1220E-03
   3  -7   2       26.43        9.84       43.68 o   0.5236E-03
   4  -7   2      539.31      463.58       46.69 o   0.2453E-03
   5  -7   2       22.30        3.11       44.45 o   0.5060E-03
   6  -7   2      227.92      244.05       31.47 o   0.6916E-03
   7  -7   2      423.90      430.64       39.49 o   0.3319E-03
   8  -7   2      813.58      681.99       63.79 o   0.1211E-03
   9  -7   2      184.87      194.49       53.96 o   0.3123E-03
  10  -7   2      -13.02        5.14       63.60 o   0.2472E-03
  11  -7   2      278.30      264.09       48.21 o   0.3453E-03
  12  -7   2      402.97      404.52       31.64 o   0.4347E-03
  13  -7   2       42.50       39.49       22.08 o   0.1998E-02
 -10  -6   2      397.45      362.66       39.81 o   0.3697E-03
  -7  -6   2     1092.97      869.16      105.51 o   0.5494E-04
  -1  -6   2      542.62      558.23       72.56 o   0.1302E-03
   0  -6   2       51.89        3.83       48.65 o   0.4220E-03
   1  -6   2       68.33       22.18       41.13 o   0.5873E-03
   2  -6   2      355.08      324.98       40.57 o   0.3946E-03
   3  -6   2       56.75        3.44       42.17 o   0.5611E-03
   4  -6   2     1396.69     1430.66       41.58 o   0.5649E-04
   5  -6   2     3036.66     3090.24       44.42 o   0.1300E-04
   6  -6   2        0.62        1.30       36.41 o   0.7541E-03
   7  -6   2       78.84       74.67       36.15 o   0.7394E-03
   8  -6   2     1401.15     1376.63       57.75 o   0.5384E-04
   9  -6   2      -10.31        0.77       44.33 o   0.5087E-03
  10  -6   2       25.13        4.93       56.38 o   0.3145E-03
  11  -6   2      488.61      484.04       49.11 o   0.2336E-03
  12  -6   2       34.14        0.34       47.83 o   0.4370E-03
  13  -6   2       53.91      103.39       22.82 o   0.1723E-02
 -11  -5   2       66.74       85.64       64.23 o   0.2395E-03
 -10  -5   2       52.82       58.03       33.63 o   0.8648E-03
  -9  -5   2      -40.35        0.31       80.36 o   0.1548E-03
  -8  -5   2      274.84      203.56       99.35 o   0.9730E-04
  -7  -5   2      804.11      717.09       92.60 o   0.7709E-04
   0  -5   2      797.09      844.39       44.68 o   0.1340E-03
   1  -5   2     1316.21     1388.81       39.30 o   0.6096E-04
   2  -5   2      100.75      128.49       30.19 o   0.9761E-03
   3  -5   2       39.57       31.40       35.14 o   0.8040E-03
   4  -5   2      342.24      339.82       36.21 o   0.4474E-03
   5  -5   2      650.63      576.27       34.24 o   0.2483E-03
   6  -5   2      564.38      617.81       41.22 o   0.2186E-03
   7  -5   2      513.07      533.14       43.93 o   0.2417E-03
   8  -5   2       99.92       50.71       43.73 o   0.5131E-03
   9  -5   2      629.33      677.62       51.07 o   0.1646E-03
  10  -5   2      195.84      310.41       50.70 o   0.3173E-03
  11  -5   2     1249.01     1247.01       75.47 o   0.5540E-04
  12  -5   2       90.25       87.48       49.10 o   0.4044E-03
  13  -5   2      115.10       94.44       34.01 o   0.8072E-03
 -12  -4   2       97.47       25.23       54.06 o   0.3399E-03
 -11  -4   2      324.61      271.37       49.00 o   0.3264E-03
 -10  -4   2      583.17      570.81       40.90 o   0.2331E-03
  -9  -4   2       34.25       14.31       40.96 o   0.5947E-03
  -8  -4   2      298.12      307.54       52.87 o   0.2828E-03
  -7  -4   2      294.50      325.65       82.30 o   0.1322E-03
  -1  -4   2    14995.84    11299.69      118.26 o   0.7944E-06
   0  -4   2     1284.74     1235.78       35.23 o   0.7334E-04
   1  -4   2       14.11       13.39       30.34 o   0.1084E-02
   2  -4   2     1583.14     1693.85       25.90 o   0.4443E-04
   3  -4   2     3920.07     4099.73       39.24 o   0.7629E-05
   4  -4   2      418.39      455.46       32.04 o   0.3862E-03
   5  -4   2     3078.70     3110.97       40.85 o   0.1284E-04
   6  -4   2      -28.24        0.36       37.31 o   0.7181E-03
   7  -4   2      -20.45        5.02       40.91 o   0.5971E-03
   8  -4   2       13.52        0.18       47.66 o   0.4402E-03
   9  -4   2      460.94      511.93       50.56 o   0.2220E-03
  10  -4   2       24.66       26.54       60.52 o   0.2727E-03
  11  -4   2      145.60      161.23       62.91 o   0.2408E-03
  12  -4   2      165.18      161.59       48.14 o   0.3957E-03
  13  -4   2      136.41      122.23       32.45 o   0.8452E-03
 -12  -3   2      946.28      867.69       49.52 o   0.1139E-03
 -11  -3   2      138.05      135.57       40.62 o   0.5567E-03
 -10  -3   2     1279.71     1192.31       43.61 o   0.7304E-04
  -9  -3   2      631.93      727.41       35.85 o   0.1960E-03
  -8  -3   2      324.28      248.72       36.26 o   0.5252E-03
  -7  -3   2      333.14      329.68       71.15 o   0.1686E-03
  -2  -3   2     9552.58     7319.35       76.22 o   0.1920E-05
   0  -3   2     6497.78     6166.66       57.48 o   0.3165E-05
   1  -3   2      673.77      719.72       30.50 o   0.2056E-03
   2  -3   2     1948.32     2234.25       26.09 o   0.2703E-04
   3  -3   2     1483.59     1512.31       23.62 o   0.5412E-04
   4  -3   2     1340.23     1310.42       27.08 o   0.6854E-04
   5  -3   2     1220.19     1229.42       29.11 o   0.7819E-04
   6  -3   2     1254.97     1250.40       40.38 o   0.7114E-04
   7  -3   2     2439.65     2552.84       50.16 o   0.1896E-04
   8  -3   2      364.45      391.55       44.60 o   0.3179E-03
   9  -3   2      276.81      285.65       41.63 o   0.4224E-03
  10  -3   2      143.22       74.78       57.82 o   0.2925E-03
  11  -3   2      101.59       90.54       60.66 o   0.2666E-03
  12  -3   2      193.50      196.21       45.76 o   0.4172E-03
  13  -3   2       17.80       17.33       31.37 o   0.1013E-02
 -13  -2   2      934.98     1024.52       40.23 o   0.1060E-03
 -12  -2   2      351.66      295.20       48.45 o   0.3189E-03
 -11  -2   2      875.15      755.21       41.99 o   0.1478E-03
 -10  -2   2      385.17      324.98       56.31 o   0.2431E-03
  -9  -2   2     1563.68     1519.59       39.65 o   0.4945E-04
  -8  -2   2      106.17       55.26       30.84 o   0.1008E-02
  -7  -2   2      982.77      903.81       73.62 o   0.8104E-04
  -4  -2   2      269.92      411.45       29.20 o   0.5229E-03
  -3  -2   2       69.25       75.75       34.10 o   0.8296E-03
  -1  -2   2    10219.36     9149.16       39.35 o   0.1393E-05
   0  -2   2     4360.47     4446.22       33.27 o   0.6418E-05
   1  -2   2    14239.68    15402.83       48.50 o   0.5589E-06
   2  -2   2    12780.01    13850.93       45.82 o   0.6908E-06
   3  -2   2     3228.41     3648.96       26.50 o   0.1014E-04
   4  -2   2      931.82     1004.58       26.13 o   0.1209E-03
   5  -2   2      393.23      407.50       33.74 o   0.4115E-03
   6  -2   2     1207.72     1194.07       43.27 o   0.7526E-04
   7  -2   2     2050.78     2092.66       47.40 o   0.2745E-04
   8  -2   2       56.69       60.32       34.51 o   0.8204E-03
   9  -2   2      979.39     1048.73       42.53 o   0.9868E-04
  10  -2   2      144.62      156.08       54.71 o   0.3148E-03
  11  -2   2      249.22      278.72       58.27 o   0.2520E-03
  12  -2   2      -26.31        0.58       43.69 o   0.5238E-03
  13  -2   2      -11.03        8.97       28.37 o   0.1242E-02
 -13  -1   2      314.87      341.01       45.66 o   0.3377E-03
 -12  -1   2      437.78      444.51       38.28 o   0.3315E-03
 -11  -1   2       44.26       41.45       49.72 o   0.4023E-03
 -10  -1   2      476.21      483.17       52.83 o   0.2157E-03
  -9  -1   2      268.39      317.47       35.35 o   0.5090E-03
  -8  -1   2      353.86      297.33       24.92 o   0.7066E-03
  -7  -1   2     1084.20     1049.96       46.48 o   0.9037E-04
  -6  -1   2       42.67       18.24       42.39 o   0.5548E-03
  -5  -1   2     1400.97     1288.56       66.28 o   0.5458E-04
  -4  -1   2       34.23        3.29       52.50 o   0.3626E-03
  -3  -1   2     2488.65     1640.64       62.00 o   0.3016E-04
   0  -1   2     1756.48     1749.21       22.63 o   0.4022E-04
   1  -1   2     6912.26     7881.95       41.20 o   0.2196E-05
   2  -1   2     8337.00     9104.26       69.64 o   0.1597E-05
   3  -1   2       18.66       36.12       25.66 o   0.1502E-02
   4  -1   2     1074.10     1186.67       28.02 o   0.8850E-04
   5  -1   2      244.19      181.77       36.21 o   0.6104E-03
   6  -1   2      200.09      185.79       37.22 o   0.5975E-03
   7  -1   2      627.29      580.38       33.49 o   0.2532E-03
   8  -1   2     1073.16     1073.75       30.65 o   0.9940E-04
   9  -1   2      106.39      109.09       39.28 o   0.6117E-03
  10  -1   2      -10.33        1.13       57.56 o   0.3018E-03
  11  -1   2      308.50      283.68       55.51 o   0.2659E-03
  12  -1   2       16.12       34.57       39.39 o   0.6420E-03
 -13   0   2       71.86       88.86       32.70 o   0.8901E-03
 -12   0   2      504.55      486.86       36.24 o   0.3102E-03
 -11   0   2      149.02      148.53       40.07 o   0.5608E-03
 -10   0   2     1185.60     1208.94       51.00 o   0.7119E-04
  -9   0   2     1469.09     1374.30       33.46 o   0.5969E-04
  -8   0   2      760.35      796.16       24.01 o   0.1838E-03
  -7   0   2      277.28      235.83       43.56 o   0.4184E-03
  -6   0   2     1137.11     1059.07       42.68 o   0.8968E-04
  -5   0   2     3133.46     2826.01       54.81 o   0.1409E-04
  -4   0   2     1317.82     1218.00       29.14 o   0.7522E-04
  -3   0   2      108.83       86.07       35.34 o   0.7581E-03
  -2   0   2      230.38      113.79       31.41 o   0.8533E-03
  -1   0   2      696.50      640.51       14.84 o   0.2727E-03
   0   0   2     6333.84     6573.96       26.69 o   0.2985E-05
   1   0   2     3568.31     3577.14       35.28 o   0.9744E-05
   2   0   2      324.79      280.62       31.36 o   0.5955E-03
   3   0   2      616.24      600.40       28.38 o   0.2697E-03
   4   0   2      964.90      925.46       24.95 o   0.1320E-03
   5   0   2      114.87      101.32       28.20 o   0.1131E-02
   6   0   2      793.75      665.32       36.74 o   0.1881E-03
   7   0   2      107.70       88.55       32.63 o   0.8793E-03
   8   0   2     2588.41     2652.69       34.27 o   0.1782E-04
   9   0   2     1136.28     1263.30       33.16 o   0.7731E-04
  10   0   2      545.48      395.66       43.92 o   0.2862E-03
  11   0   2       15.23       36.12       46.77 o   0.4557E-03
  12   0   2      116.79      131.20       38.65 o   0.6168E-03
 -14   1   2     1003.78      963.62       32.17 o   0.1163E-03
 -13   1   2      395.33      377.79       31.37 o   0.4655E-03
 -12   1   2     1332.00     1322.64       41.67 o   0.6392E-04
 -11   1   2      174.38      162.69       39.15 o   0.5706E-03
 -10   1   2      735.54      721.12       40.59 o   0.1715E-03
  -9   1   2      322.78      288.28       30.00 o   0.6199E-03
  -8   1   2        6.12        1.16       26.01 o   0.1479E-02
  -7   1   2     1120.15     1154.81       41.56 o   0.8273E-04
  -6   1   2    15003.87    13418.77       69.51 o   0.6460E-06
  -5   1   2      774.67      788.43       36.88 o   0.1602E-03
  -4   1   2     1906.34     1885.08       39.56 o   0.3339E-04
  -3   1   2     8957.77     9628.60       40.75 o   0.1423E-05
  -2   1   2      258.69      160.76       25.72 o   0.1042E-02
  -1   1   2      159.25      155.59       24.75 o   0.1238E-02
   0   1   2    24928.62    24373.28       72.10 o   0.2088E-06
   1   1   2     1592.98     1357.51       28.09 o   0.5824E-04
   2   1   2     1048.83     1113.97       39.05 o   0.9083E-04
   3   1   2     1414.73     1434.58       38.20 o   0.5692E-04
   4   1   2      101.20       42.21       28.73 o   0.1169E-02
   5   1   2     1764.23     1826.11       35.79 o   0.3681E-04
   6   1   2     1751.81     1629.01       47.29 o   0.4124E-04
   7   1   2     2200.19     2176.53       32.80 o   0.2574E-04
   8   1   2     3062.94     3004.97       39.79 o   0.1348E-04
   9   1   2      433.05      430.66       34.00 o   0.3802E-03
  10   1   2       52.04       21.48       37.13 o   0.7212E-03
  11   1   2       53.30       67.55       46.24 o   0.4609E-03
  12   1   2       29.24        6.33       31.84 o   0.9846E-03
 -14   2   2      135.89        1.51       26.15 o   0.1426E-02
 -13   2   2      251.66      240.18       31.18 o   0.6927E-03
 -12   2   2      183.26      142.24       42.23 o   0.5057E-03
 -11   2   2     1700.42     1637.19       43.94 o   0.4212E-04
 -10   2   2      137.11      142.85       38.49 o   0.6106E-03
  -9   2   2     1366.55     1443.22       32.69 o   0.5851E-04
  -8   2   2     1792.45     1628.26       47.62 o   0.4053E-04
  -7   2   2     1420.66     1515.22       42.77 o   0.5187E-04
  -6   2   2     3752.05     3361.15       48.40 o   0.1009E-04
  -5   2   2      462.07      398.73       23.19 o   0.5183E-03
  -4   2   2     5951.41     6152.95       33.19 o   0.3384E-05
  -3   2   2     2387.26     2529.32       31.75 o   0.2006E-04
  -2   2   2      269.77      330.81       34.15 o   0.5190E-03
  -1   2   2    12735.25    15438.47       43.67 o   0.5957E-06
   0   2   2     4015.06     4451.70       41.06 o   0.6720E-05
   2   2   2     3627.42     3561.96       60.38 o   0.9483E-05
   3   2   2     4200.29     3122.71       91.80 o   0.9587E-05
   4   2   2      -38.89        2.51       75.70 o   0.1745E-03
   5   2   2       67.84       60.64       34.80 o   0.8048E-03
   6   2   2      225.48      103.81       37.85 o   0.6247E-03
   7   2   2      115.16       38.84       31.59 o   0.9695E-03
   8   2   2      118.51       78.66       35.52 o   0.7524E-03
   9   2   2       99.27      137.02       34.24 o   0.7733E-03
  10   2   2      108.57       88.73       44.88 o   0.4793E-03
  11   2   2      498.78      488.54       41.76 o   0.2724E-03
  12   2   2       10.52       24.78       29.07 o   0.1179E-02
 -14   3   2      158.33      171.75       23.60 o   0.1283E-02
 -13   3   2      135.37      136.69       30.57 o   0.9249E-03
 -12   3   2       69.58      118.37       40.63 o   0.5774E-03
 -11   3   2       29.16       24.88       38.80 o   0.6617E-03
 -10   3   2     2187.06     2288.26       41.79 o   0.2373E-04
  -9   3   2      145.59      140.54       30.49 o   0.9181E-03
  -8   3   2      327.44      329.12       35.59 o   0.4703E-03
  -7   3   2      285.30      287.80       43.03 o   0.3991E-03
  -6   3   2      214.88      239.85       38.21 o   0.5304E-03
  -5   3   2     3096.61     3020.32       32.00 o   0.1339E-04
  -4   3   2     3729.72     3733.23       26.09 o   0.8993E-05
  -3   3   2       28.47       62.44       20.28 o   0.2316E-02
  -2   3   2      293.24      273.96       28.12 o   0.7068E-03
  -1   3   2    12719.88    12468.90       73.39 o   0.7971E-06
   0   3   2      868.00      834.23       39.02 o   0.1392E-03
   1   3   2       14.62       16.36       47.87 o   0.4360E-03
   3   3   2      247.44      188.71       70.99 o   0.1858E-03
   4   3   2      253.72      204.43       72.95 o   0.1752E-03
   5   3   2      187.00      101.47       41.56 o   0.5366E-03
   6   3   2      729.40      752.55       27.83 o   0.1936E-03
   7   3   2      182.68      165.57       34.22 o   0.7118E-03
   8   3   2      340.39      323.84       37.16 o   0.4463E-03
   9   3   2       48.54       63.46       47.99 o   0.4293E-03
  10   3   2        6.86        7.16       32.19 o   0.9649E-03
  11   3   2       13.14        1.99       24.38 o   0.1682E-02
 -14   4   2      103.06       94.11       22.36 o   0.1738E-02
 -13   4   2      173.58      187.84       30.46 o   0.8374E-03
 -12   4   2       45.57       23.52       42.72 o   0.5456E-03
 -11   4   2      168.52      230.28       42.01 o   0.4734E-03
 -10   4   2      107.54      171.47       44.13 o   0.4702E-03
  -9   4   2      374.52      374.43       41.11 o   0.3568E-03
  -8   4   2      567.50      613.79       32.45 o   0.2563E-03
  -7   4   2      128.66      134.61       43.24 o   0.4976E-03
  -6   4   2     1689.01     1584.37       37.29 o   0.4510E-04
  -5   4   2       62.90       77.36       32.13 o   0.9315E-03
  -4   4   2     4905.01     5719.93       36.54 o   0.4214E-05
  -3   4   2       35.12       29.88       42.33 o   0.5557E-03
  -2   4   2     4691.56     4827.77       51.30 o   0.5433E-05
  -1   4   2      279.08      292.67       36.77 o   0.4969E-03
   0   4   2     3629.04     3200.04       53.70 o   0.1094E-04
   1   4   2      935.02      954.04       40.21 o   0.1144E-03
   2   4   2     7318.47     6540.60       72.32 o   0.2692E-05
   3   4   2    14250.85    11868.91       91.40 o   0.7830E-06
   4   4   2     1031.49      980.04       82.66 o   0.6804E-04
   5   4   2     2972.56     2693.66       53.68 o   0.1556E-04
   6   4   2       16.38       17.94       28.52 o   0.1225E-02
   7   4   2      425.00      417.83       38.27 o   0.3483E-03
   8   4   2       94.19      103.09       36.25 o   0.7170E-03
   9   4   2       37.70       51.67       34.15 o   0.8452E-03
  10   4   2      631.76      680.23       31.08 o   0.2228E-03
  11   4   2       88.94       45.96       28.04 o   0.1226E-02
 -14   5   2      183.99      202.30       22.03 o   0.1263E-02
 -13   5   2      104.05      102.22       31.06 o   0.9546E-03
 -12   5   2      354.16      388.06       47.63 o   0.2941E-03
 -11   5   2       23.93        2.63       43.89 o   0.5190E-03
 -10   5   2       47.96       20.99       44.35 o   0.5065E-03
  -9   5   2      188.35      226.77       35.08 o   0.6264E-03
  -8   5   2     1463.15     1576.00       37.47 o   0.4954E-04
  -7   5   2       78.76       21.30       52.39 o   0.3626E-03
  -6   5   2     1157.28     1350.69       48.63 o   0.6438E-04
  -5   5   2     2921.35     3315.66       56.51 o   0.1194E-04
  -4   5   2      -27.58        1.25       52.11 o   0.3681E-03
  -3   5   2      131.70       72.20       43.37 o   0.5133E-03
  -2   5   2     8037.17     8303.18       67.45 o   0.1850E-05
  -1   5   2     4711.38     4749.88       49.79 o   0.5542E-05
   0   5   2      164.35       89.63       52.47 o   0.3500E-03
   1   5   2       18.47       47.10       40.05 o   0.6192E-03
   2   5   2     3768.74     3508.12       62.35 o   0.9402E-05
   3   5   2     2642.15     2837.22       88.24 o   0.1455E-04
   4   5   2      315.64      369.63       74.32 o   0.1538E-03
   5   5   2      550.57      522.42       38.71 o   0.2672E-03
   6   5   2       85.49       85.11       37.47 o   0.6845E-03
   7   5   2     1194.83     1101.11       44.80 o   0.8220E-04
   8   5   2       24.89       27.73       34.41 o   0.8402E-03
   9   5   2        9.47       22.53       38.83 o   0.6621E-03
  10   5   2      822.19      952.48       35.93 o   0.1276E-03
 -13   6   2       16.32       13.03       24.61 o   0.1647E-02
 -12   6   2      589.29      597.30       51.78 o   0.1824E-03
 -11   6   2       49.47       47.02       47.13 o   0.4466E-03
 -10   6   2      -14.62       38.54       37.51 o   0.7072E-03
  -9   6   2      791.72      848.67       40.15 o   0.1408E-03
  -8   6   2      472.23      484.22       36.11 o   0.3197E-03
  -7   6   2      420.06      463.40       58.12 o   0.2009E-03
  -6   6   2     2842.29     2891.08       51.77 o   0.1465E-04
  -5   6   2      392.10      392.70       44.51 o   0.3117E-03
  -4   6   2      220.57      234.01       41.01 o   0.4761E-03
  -3   6   2      256.15      241.96       39.13 o   0.4968E-03
  -2   6   2      159.26      171.45       40.82 o   0.5298E-03
  -1   6   2      172.29      198.31       59.48 o   0.2618E-03
   0   6   2     1896.57     1881.73       65.64 o   0.3069E-04
   1   6   2       78.97       29.69       58.76 o   0.2882E-03
   2   6   2      359.34      453.76       62.39 o   0.1881E-03
   3   6   2     1272.66     1476.85       78.15 o   0.4583E-04
   4   6   2      964.16      950.69       52.37 o   0.1004E-03
   5   6   2      380.99      353.07       52.92 o   0.2602E-03
   6   6   2       48.70       69.75       38.46 o   0.6623E-03
   7   6   2        7.85       41.37       44.08 o   0.5128E-03
   8   6   2       55.11        3.11       44.94 o   0.4944E-03
   9   6   2      120.86      164.70       41.78 o   0.5203E-03
  10   6   2        4.52       10.83       31.92 o   0.9807E-03
 -13   7   2        0.60        1.30       23.64 o   0.1789E-02
 -12   7   2       17.94        9.10       54.32 o   0.3388E-03
 -11   7   2       32.04       17.22       43.45 o   0.5286E-03
 -10   7   2       27.25       67.80       39.09 o   0.6446E-03
  -9   7   2      598.99      636.65       38.26 o   0.2186E-03
  -8   7   2      492.77      440.99       47.97 o   0.2518E-03
  -7   7   2       92.06       77.25       36.73 o   0.7129E-03
  -6   7   2       74.05       70.85       48.61 o   0.4159E-03
  -5   7   2       55.15       59.34       48.31 o   0.4237E-03
  -4   7   2      113.81        5.51       44.11 o   0.5104E-03
  -3   7   2      -14.27        4.93       45.64 o   0.4800E-03
  -2   7   2     1329.11     1202.34       54.46 o   0.6564E-04
  -1   7   2     3257.42     3126.62       74.04 o   0.1174E-04
   0   7   2      126.81      144.67       46.03 o   0.4407E-03
   2   7   2      962.43      891.27       77.46 o   0.7915E-04
   4   7   2      103.28       89.10       68.55 o   0.2097E-03
   5   7   2      265.56      277.94       69.33 o   0.1852E-03
   6   7   2      156.26      234.91       57.47 o   0.2744E-03
   7   7   2      162.89      178.13       60.58 o   0.2563E-03
   8   7   2       25.97        1.73       44.58 o   0.5030E-03
   9   7   2       51.67       60.87       36.00 o   0.7564E-03
 -13   8   2      426.36      471.30       24.08 o   0.4463E-03
 -12   8   2        1.62        7.35       31.98 o   0.9778E-03
 -11   8   2      115.00       67.67       50.45 o   0.3845E-03
 -10   8   2      400.14      402.40       44.62 o   0.3052E-03
  -9   8   2       58.20       66.79       36.28 o   0.7414E-03
  -8   8   2      609.74      499.09       35.53 o   0.2816E-03
  -7   8   2     1760.42     1460.63       34.71 o   0.4871E-04
  -6   8   2       16.07        0.41       32.13 o   0.9685E-03
  -5   8   2      104.93       97.46       49.06 o   0.4023E-03
  -4   8   2      980.56      758.14       63.88 o   0.1046E-03
  -3   8   2      307.55      321.42       54.78 o   0.2630E-03
  -2   8   2      129.40       18.92       55.26 o   0.3249E-03
  -1   8   2      138.55      207.15       56.05 o   0.2934E-03
   0   8   2      283.74      335.71       55.76 o   0.2557E-03
   1   8   2       -4.42        5.07       35.86 o   0.7777E-03
   2   8   2      718.67      754.64       53.30 o   0.1387E-03
   6   8   2        3.31        6.96       53.67 o   0.3471E-03
   7   8   2      534.96      575.15       58.47 o   0.1692E-03
   8   8   2        3.42        1.92       40.33 o   0.6147E-03
   9   8   2       99.19      186.59       29.29 o   0.9519E-03
 -13   9   2       41.82       64.33       27.89 o   0.1244E-02
 -12   9   2       19.60       28.13       31.52 o   0.1001E-02
 -11   9   2      927.64      791.31       66.35 o   0.1005E-03
 -10   9   2      183.98      168.04       55.58 o   0.3005E-03
  -9   9   2       72.18       89.50       39.10 o   0.6310E-03
  -8   9   2      602.97      634.82       35.25 o   0.2308E-03
  -7   9   2      410.62      350.47       30.64 o   0.4921E-03
  -6   9   2       90.54       29.16       34.00 o   0.8509E-03
  -5   9   2        9.84        3.76       34.37 o   0.8465E-03
  -4   9   2       91.59      104.48       36.11 o   0.7229E-03
  -3   9   2       44.14       39.83       38.06 o   0.6840E-03
  -2   9   2      672.61      764.28       31.08 o   0.1903E-03
  -1   9   2       75.81       78.04       26.98 o   0.1290E-02
   0   9   2      882.18      888.63       29.47 o   0.1413E-03
   1   9   2       49.74       37.81       39.89 o   0.6230E-03
   2   9   2      633.67      735.19       77.45 o   0.1011E-03
   3   9   2      -24.18        3.62       73.79 o   0.1836E-03
   7   9   2       68.48       48.53       41.52 o   0.5720E-03
 -13  10   2      113.58       83.72       25.53 o   0.1385E-02
 -12  10   2        3.03        2.82       43.89 o   0.5191E-03
 -11  10   2       18.79       21.44       35.95 o   0.7716E-03
 -10  10   2      528.29      279.21       65.56 o   0.1873E-03
  -9  10   2      839.32      805.84       46.67 o   0.1339E-03
  -8  10   2      545.88      576.28       38.50 o   0.2495E-03
  -7  10   2      473.51      273.37       37.30 o   0.4326E-03
  -6  10   2      468.00      458.73       35.25 o   0.3413E-03
  -5  10   2      860.97      822.40       35.00 o   0.1477E-03
  -4  10   2      156.52      163.29       29.03 o   0.9533E-03
  -3  10   2      -16.43        3.10       31.06 o   0.1036E-02
  -2  10   2      110.19      130.09       30.36 o   0.9590E-03
  -1  10   2      196.02      217.73       29.66 o   0.8110E-03
   0  10   2     3348.10     3501.81       48.63 o   0.1035E-04
   1  10   2      126.06       25.66       43.19 o   0.5282E-03
   2  10   2     1499.81     1714.88       87.03 o   0.3446E-04
 -12  11   2      183.56      164.51       28.25 o   0.9717E-03
 -11  11   2       43.39       23.47       28.26 o   0.1241E-02
 -10  11   2      125.17      164.25       38.71 o   0.5959E-03
  -9  11   2      273.15      232.85       48.27 o   0.3556E-03
  -8  11   2        3.38        7.77       38.26 o   0.6831E-03
  -7  11   2      139.85      125.44       34.85 o   0.7414E-03
  -6  11   2     1043.41     1026.97       34.94 o   0.1038E-03
  -5  11   2       58.87       33.36       32.38 o   0.9414E-03
  -4  11   2      818.12      883.05       33.16 o   0.1433E-03
  -3  11   2       19.81       14.98       31.76 o   0.9890E-03
  -2  11   2      107.99      101.86       37.42 o   0.6726E-03
  -1  11   2      176.92      113.73       41.37 o   0.5393E-03
   0  11   2     2105.98     1988.72       54.69 o   0.2814E-04
   1  11   2       39.41       17.47       41.39 o   0.5820E-03
   4  11   2      135.40       94.19      137.33 o   0.5277E-04
   7  11   2      -10.50        6.84       25.54 o   0.1531E-02
 -12  12   2      262.41      287.26       23.24 o   0.8626E-03
 -11  12   2       98.74      113.23       30.30 o   0.9894E-03
 -10  12   2       61.40       69.88       33.48 o   0.8649E-03
  -9  12   2      277.98      287.35       36.54 o   0.5057E-03
  -8  12   2       92.51       84.36       42.46 o   0.5369E-03
  -7  12   2       10.46        4.26       31.19 o   0.1028E-02
  -6  12   2       92.11       79.75       34.09 o   0.8203E-03
  -5  12   2      647.10      703.03       41.57 o   0.1841E-03
  -4  12   2      315.90      285.77       47.11 o   0.3429E-03
  -3  12   2       -8.38       15.48       45.03 o   0.4929E-03
  -2  12   2      -15.84        0.70       45.64 o   0.4801E-03
  -1  12   2      299.25      249.83       52.35 o   0.3023E-03
   0  12   2       47.01       84.61       34.04 o   0.8339E-03
   1  12   2       12.62       15.34       52.89 o   0.3573E-03
   2  12   2      730.84      689.98       58.77 o   0.1356E-03
   3  12   2      632.18      533.09       52.26 o   0.1900E-03
   6  12   2       -6.85       41.90       26.78 o   0.1381E-02
 -11  13   2      -10.37        1.89       31.42 o   0.1013E-02
 -10  13   2       26.35       40.95       36.32 o   0.7519E-03
  -9  13   2      341.67      339.35       40.82 o   0.3863E-03
  -8  13   2       83.01       50.99       25.53 o   0.1466E-02
  -7  13   2      646.50      624.37       36.15 o   0.2239E-03
  -6  13   2       88.97       17.84       53.46 o   0.3482E-03
  -5  13   2      477.57      525.41       49.00 o   0.2246E-03
  -4  13   2       94.30       93.76       46.02 o   0.4567E-03
  -3  13   2        7.30       20.23       44.73 o   0.4993E-03
  -2  13   2      298.28      244.98       50.24 o   0.3252E-03
  -1  13   2      461.44      413.22       34.85 o   0.3748E-03
   0  13   2       44.33        0.23       32.86 o   0.9248E-03
   1  13   2       35.52       58.71       30.94 o   0.1022E-02
   3  13   2      271.25      320.80       68.77 o   0.1831E-03
   4  13   2        4.77       31.18       56.76 o   0.3100E-03
  -8  14   2      -32.88       16.80       50.18 o   0.3966E-03
  -7  14   2       51.59       14.93       38.29 o   0.6794E-03
  -6  14   2       23.30       32.99       57.85 o   0.2982E-03
  -5  14   2     1852.95     1671.57       53.55 o   0.3751E-04
  -4  14   2      -27.79        1.55       51.24 o   0.3808E-03
  -3  14   2       39.00       64.79       46.13 o   0.4646E-03
  -2  14   2      202.44      198.69       36.68 o   0.6002E-03
  -1  14   2       83.35       61.79       33.84 o   0.8451E-03
   0  14   2      633.77      658.84       30.07 o   0.2344E-03
   1  14   2      -21.52        2.10       31.56 o   0.1004E-02
   2  14   2        8.78       26.66       36.00 o   0.7696E-03
   3  14   2      477.02      591.01       55.27 o   0.1829E-03
  -8  15   2       34.06        6.37       39.73 o   0.6327E-03
  -7  15   2      147.58      134.51       38.88 o   0.6015E-03
  -6  15   2      352.57      320.18       34.72 o   0.4805E-03
  -5  15   2       80.04       99.62       25.03 o   0.1439E-02
  -4  15   2        9.92       11.37       31.49 o   0.1008E-02
  -3  15   2       41.18       51.94       30.06 o   0.1085E-02
  -2  15   2        9.73        1.59       25.25 o   0.1568E-02
  -1  15   2       11.96        5.33       27.46 o   0.1326E-02
   0  15   2      279.34      292.08       30.21 o   0.6359E-03
   1  15   2      144.73      113.95       32.19 o   0.8636E-03
   2  15   2      126.56      114.72       43.82 o   0.4926E-03
  -7  16   2       81.88      106.03       25.17 o   0.1409E-02
  -6  16   2       80.80       79.28       32.66 o   0.8949E-03
  -5  16   2      206.34      222.30       37.43 o   0.5638E-03
  -4  16   2      101.17       73.12       28.71 o   0.1139E-02
  -3  16   2       10.33        9.08       22.35 o   0.1998E-02
  -2  16   2       -2.27       19.28       25.56 o   0.1527E-02
  -1  16   2      100.36      104.22       30.53 o   0.9858E-03
   0  16   2        2.72       38.65       42.91 o   0.5414E-03
  -1 -16   3       78.09       54.23       31.66 o   0.9681E-03
   0 -16   3       45.24        1.72       24.06 o   0.1721E-02
   1 -16   3      103.80       89.43       26.85 o   0.1262E-02
   2 -16   3       72.90       62.74       23.21 o   0.1744E-02
   3 -16   3       49.09       28.12       23.35 o   0.1802E-02
   4 -16   3       18.43        3.31       23.59 o   0.1795E-02
   5 -16   3       28.48       32.82       28.57 o   0.1214E-02
   6 -16   3      259.60      209.64       34.83 o   0.6165E-03
  -3 -15   3       44.65       37.30       21.43 o   0.2120E-02
  -2 -15   3      115.47      104.65       20.20 o   0.2001E-02
  -1 -15   3       38.02       57.98       23.78 o   0.1706E-02
   0 -15   3      380.96      358.69       35.26 o   0.4338E-03
   1 -15   3      146.23      132.43       29.48 o   0.9802E-03
   2 -15   3       29.15        9.85       29.70 o   0.1131E-02
   3 -15   3      142.95      150.69       30.71 o   0.8953E-03
   4 -15   3      189.07      198.60       32.31 o   0.7430E-03
   5 -15   3      101.37      130.28       30.10 o   0.9802E-03
   6 -15   3      341.97      307.55       46.52 o   0.3364E-03
   7 -15   3       38.85       31.71       41.25 o   0.5844E-03
   8 -15   3       47.45        2.83       34.11 o   0.8579E-03
  -3 -14   3      263.78      121.92       36.12 o   0.6528E-03
  -2 -14   3      204.70      144.91       40.78 o   0.5330E-03
  -1 -14   3      619.70      635.49       36.66 o   0.2223E-03
   0 -14   3       58.24       43.04       39.34 o   0.6387E-03
   1 -14   3      471.63      471.50       30.21 o   0.3744E-03
   2 -14   3      278.09      314.67       37.95 o   0.4612E-03
   3 -14   3      426.63      451.84       38.05 o   0.3316E-03
   4 -14   3      121.88      140.39       37.94 o   0.6321E-03
   5 -14   3       39.32        5.53       35.88 o   0.7754E-03
   6 -14   3      107.17       57.73       42.42 o   0.5424E-03
   7 -14   3       11.04        0.32       51.09 o   0.3830E-03
   8 -14   3       82.81       75.45       32.22 o   0.9204E-03
   9 -14   3       38.32       38.70       35.61 o   0.7812E-03
  -6 -13   3       38.50       17.90       30.89 o   0.1042E-02
  -3 -13   3      143.59       74.04       43.51 o   0.5081E-03
  -2 -13   3       17.39       11.68       47.14 o   0.4498E-03
  -1 -13   3      -38.74       25.66       48.63 o   0.4216E-03
   0 -13   3      571.61      527.76       46.05 o   0.2249E-03
   1 -13   3       25.94       12.83       49.09 o   0.4146E-03
   2 -13   3      401.41      381.54       33.71 o   0.4296E-03
   3 -13   3      158.14      153.02       40.66 o   0.5425E-03
   4 -13   3      291.81      308.48       50.87 o   0.3018E-03
   5 -13   3       49.06       37.32       42.02 o   0.5620E-03
   6 -13   3     1052.78      976.71       36.21 o   0.1079E-03
   7 -13   3       34.39       38.07       50.16 o   0.3957E-03
   8 -13   3       14.62        0.19       37.86 o   0.6977E-03
   9 -13   3      302.18      329.27       27.28 o   0.6414E-03
  -3 -12   3       55.82       47.14       79.22 o   0.1588E-03
  -2 -12   3      159.69      219.83       86.62 o   0.1279E-03
  -1 -12   3     2895.15     2515.19       35.31 o   0.1776E-04
   0 -12   3      117.65       60.64       44.48 o   0.4929E-03
   1 -12   3       65.42        0.43       51.13 o   0.3819E-03
   2 -12   3       36.90       26.22       39.75 o   0.6300E-03
   3 -12   3       76.67       98.08       39.06 o   0.6283E-03
   4 -12   3       53.47       30.32       34.35 o   0.8390E-03
   5 -12   3      138.81      149.40       38.82 o   0.5959E-03
   6 -12   3      364.82      346.77       43.87 o   0.3435E-03
   7 -12   3       -5.23        0.36       54.66 o   0.3348E-03
   8 -12   3       -3.36       13.49       52.60 o   0.3613E-03
   9 -12   3       66.73       58.69       25.45 o   0.1475E-02
  10 -12   3      162.32      159.50       24.03 o   0.1279E-02
  -2 -11   3      609.50      532.30       86.57 o   0.1003E-03
  -1 -11   3     2278.58     1627.31       59.29 o   0.3295E-04
   0 -11   3      365.32      299.96       39.32 o   0.4218E-03
   1 -11   3       69.46       24.71       43.83 o   0.5172E-03
   2 -11   3      307.99      348.90       43.74 o   0.3563E-03
   3 -11   3        9.51        8.42       32.96 o   0.9198E-03
   4 -11   3       53.53       41.65       34.38 o   0.8344E-03
   5 -11   3      382.27      406.20       36.33 o   0.3884E-03
   6 -11   3        4.71       29.97       42.03 o   0.5648E-03
   7 -11   3      233.12      176.51       54.63 o   0.3042E-03
   8 -11   3       12.48        4.74       53.57 o   0.3484E-03
   9 -11   3       20.21        9.90       38.43 o   0.6765E-03
  10 -11   3       47.79       26.79       33.89 o   0.8639E-03
  11 -11   3      234.43      235.10       22.94 o   0.1037E-02
  -1 -10   3      145.34      123.77       54.64 o   0.3204E-03
   0 -10   3      227.92      198.24       48.85 o   0.3660E-03
   1 -10   3      374.47      337.93       43.34 o   0.3513E-03
   2 -10   3      -23.46        2.87       39.20 o   0.6504E-03
   3 -10   3       24.47        1.28       30.61 o   0.1066E-02
   4 -10   3      513.83      464.24       32.51 o   0.3463E-03
   5 -10   3       51.98       94.89       38.35 o   0.6568E-03
   6 -10   3       15.09        9.70       38.89 o   0.6607E-03
   7 -10   3       51.87       66.06       53.25 o   0.3491E-03
   8 -10   3       78.94       56.54       56.69 o   0.3081E-03
   9 -10   3       18.01       29.52       39.79 o   0.6294E-03
  10 -10   3       86.86      105.50       37.95 o   0.6582E-03
  11 -10   3        4.46        0.06       31.49 o   0.1008E-02
  -1  -9   3      565.53      762.17       66.74 o   0.1205E-03
   0  -9   3      615.85      545.25       75.61 o   0.1208E-03
   1  -9   3       11.27        4.08       67.60 o   0.2188E-03
   2  -9   3      212.03      155.18       40.60 o   0.5289E-03
   3  -9   3     1257.59     1227.84       31.75 o   0.7612E-04
   4  -9   3      193.99      197.27       26.49 o   0.9898E-03
   5  -9   3        1.29        0.29       32.77 o   0.9311E-03
   6  -9   3      992.14      977.84       32.79 o   0.1144E-03
   7  -9   3       53.49       14.25       44.10 o   0.5126E-03
   8  -9   3      172.06      118.43       53.58 o   0.3314E-03
   9  -9   3      131.11      124.66       43.55 o   0.4942E-03
  10  -9   3      100.69      115.26       47.17 o   0.4310E-03
  11  -9   3      200.30      180.36       33.17 o   0.7244E-03
  12  -9   3       19.60        3.16       26.34 o   0.1441E-02
  -8  -8   3      -15.97        0.85      139.22 o   0.5160E-04
  -7  -8   3       30.93        9.68      123.78 o   0.6526E-04
  -3  -8   3       45.65       68.39       45.46 o   0.4772E-03
   0  -8   3       50.04       90.24       51.56 o   0.3699E-03
   1  -8   3     1101.30      902.64       78.00 o   0.7398E-04
   2  -8   3      598.69      558.99       44.68 o   0.2176E-03
   3  -8   3       50.01       16.31       51.29 o   0.3793E-03
   4  -8   3       95.35      146.49       46.21 o   0.4410E-03
   5  -8   3      571.47      604.15       31.22 o   0.2660E-03
   6  -8   3       24.36       15.18       32.30 o   0.9560E-03
   7  -8   3      100.29       68.94       41.41 o   0.5667E-03
   8  -8   3      102.02      103.67       68.25 o   0.2108E-03
   9  -8   3      218.44      273.45       44.40 o   0.4029E-03
  10  -8   3       -6.54        5.34       50.44 o   0.3930E-03
  11  -8   3        9.40        1.12       34.83 o   0.8240E-03
  12  -8   3       -1.49        4.15       29.20 o   0.1173E-02
  -1  -7   3      346.30      388.64       68.77 o   0.1714E-03
   0  -7   3      388.54      417.58       51.54 o   0.2515E-03
   1  -7   3     2662.83     2424.27       43.12 o   0.1937E-04
   2  -7   3      213.49      191.22       52.34 o   0.3276E-03
   3  -7   3     1752.23     1613.86       45.22 o   0.4174E-04
   4  -7   3      755.96      695.33       49.48 o   0.1539E-03
   5  -7   3     2545.67     2511.79       47.18 o   0.1897E-04
   6  -7   3      195.58      168.05       44.87 o   0.4417E-03
   7  -7   3      725.65      645.09       57.32 o   0.1458E-03
   8  -7   3      714.72      692.58       58.19 o   0.1374E-03
   9  -7   3       48.60       63.77       53.97 o   0.3402E-03
  10  -7   3       35.23       16.18       48.23 o   0.4291E-03
  11  -7   3      150.27      175.44       45.34 o   0.4395E-03
  12  -7   3      111.17      104.11       31.08 o   0.9479E-03
  -8  -6   3     2500.15     2736.79      161.40 o   0.1219E-04
  -7  -6   3       26.00       12.70       87.45 o   0.1307E-03
  -1  -6   3     2668.24     3026.95       89.28 o   0.1331E-04
   0  -6   3      193.86      141.85       48.91 o   0.3855E-03
   1  -6   3     3167.51     2872.53       38.22 o   0.1399E-04
   2  -6   3     3574.15     3289.25       45.68 o   0.1076E-04
   3  -6   3      218.56      241.33       40.86 o   0.4757E-03
   4  -6   3     1402.59     1472.68       47.94 o   0.5268E-04
   5  -6   3     1557.83     1569.32       43.64 o   0.4677E-04
   6  -6   3       17.28        0.64       44.59 o   0.5030E-03
   7  -6   3     1047.82     1083.16       57.87 o   0.8034E-04
   8  -6   3      410.97      402.91       52.08 o   0.2488E-03
   9  -6   3      202.41      245.49       60.46 o   0.2453E-03
  10  -6   3      -13.07        0.14       47.79 o   0.4379E-03
  11  -6   3       53.75       94.52       64.67 o   0.2362E-03
  12  -6   3       49.25       40.54       29.95 o   0.1097E-02
 -11  -5   3      229.67      152.02       70.76 o   0.1901E-03
 -10  -5   3      556.64      629.53       74.12 o   0.1189E-03
  -8  -5   3       43.32        1.69       97.23 o   0.1058E-03
  -7  -5   3      458.89      536.48       87.26 o   0.1034E-03
  -1  -5   3     2390.01     2176.63       80.40 o   0.2150E-04
   0  -5   3     2852.92     2842.70       47.63 o   0.1505E-04
   1  -5   3     4507.42     4748.41       39.14 o   0.5729E-05
   2  -5   3       10.87        1.86       31.15 o   0.1030E-02
   3  -5   3      335.62      367.33       41.28 o   0.3687E-03
   4  -5   3       88.05       86.54       36.33 o   0.7250E-03
   5  -5   3     2243.92     2108.51       43.47 o   0.2586E-04
   6  -5   3      867.43      937.31       63.56 o   0.9379E-04
   7  -5   3      188.63      231.30       48.40 o   0.3682E-03
   8  -5   3      493.49      481.40       43.88 o   0.2632E-03
   9  -5   3       75.05      105.25       53.40 o   0.3421E-03
  10  -5   3      288.74      332.08       56.96 o   0.2470E-03
  11  -5   3        8.95        2.79       63.02 o   0.2518E-03
  12  -5   3      167.96      167.48       30.06 o   0.8877E-03
 -12  -4   3      -21.31        2.79       60.26 o   0.2754E-03
 -11  -4   3      540.75      551.08       66.72 o   0.1468E-03
 -10  -4   3     1313.41     1062.94       63.30 o   0.6933E-04
  -9  -4   3     1376.16     1447.66       44.98 o   0.5527E-04
  -8  -4   3      301.63      505.21       82.47 o   0.1200E-03
  -7  -4   3      412.15      475.98       74.59 o   0.1387E-03
  -4  -4   3       92.97       67.83       52.07 o   0.3627E-03
  -3  -4   3      170.88      190.44       30.89 o   0.8174E-03
  -1  -4   3      221.82      237.88       61.06 o   0.2405E-03
   0  -4   3     4286.88     4428.24       46.98 o   0.6467E-05
   1  -4   3     3162.04     3004.48       39.17 o   0.1321E-04
   2  -4   3      257.33      307.57       24.75 o   0.7786E-03
   3  -4   3     1350.02     1403.89       33.26 o   0.6104E-04
   4  -4   3     2674.13     2613.85       37.48 o   0.1772E-04
   5  -4   3      660.26      671.38       33.07 o   0.2162E-03
   6  -4   3     1158.52     1198.23       49.89 o   0.7322E-04
   7  -4   3      210.05      211.94       41.39 o   0.4841E-03
   8  -4   3       72.69       57.99       46.58 o   0.4543E-03
   9  -4   3       64.67       76.15       55.11 o   0.3248E-03
  10  -4   3      154.64      169.47       65.37 o   0.2228E-03
  11  -4   3      132.60      144.19       61.58 o   0.2533E-03
  12  -4   3       16.72        4.00       28.14 o   0.1262E-02
 -12  -3   3        7.57       29.11       55.44 o   0.3249E-03
 -11  -3   3       20.77       10.37       37.90 o   0.6954E-03
 -10  -3   3      200.40      236.50       56.21 o   0.2806E-03
  -9  -3   3     1734.95     1778.32       49.00 o   0.3701E-04
  -8  -3   3     1236.45     1186.91       50.77 o   0.7060E-04
  -7  -3   3      353.52      238.76       61.70 o   0.2265E-03
  -6  -3   3       48.62       20.68       54.03 o   0.3418E-03
  -4  -3   3     1437.43     1721.24       53.41 o   0.4190E-04
  -3  -3   3      720.37      795.32       56.55 o   0.1262E-03
  -2  -3   3     7326.87     7050.65       51.62 o   0.2454E-05
   0  -3   3     4132.29     4127.95       36.45 o   0.7330E-05
   1  -3   3      209.88      263.77       23.63 o   0.9624E-03
   2  -3   3      423.56      524.24       21.15 o   0.4218E-03
   3  -3   3      359.05      423.96       23.95 o   0.5367E-03
   4  -3   3    10646.00    10667.59       48.44 o   0.1104E-05
   5  -3   3      652.53      668.90       35.00 o   0.2115E-03
   6  -3   3       69.92       61.83       38.51 o   0.6597E-03
   7  -3   3       17.21       35.28       36.82 o   0.7339E-03
   8  -3   3      562.70      491.23       48.68 o   0.2233E-03
   9  -3   3      422.97      399.98       55.61 o   0.2269E-03
  10  -3   3        5.64        7.07       61.95 o   0.2606E-03
  11  -3   3      361.81      298.26       60.40 o   0.2242E-03
  12  -3   3       19.15        5.77       40.84 o   0.5993E-03
 -13  -2   3        6.90        0.70       55.71 o   0.3222E-03
 -12  -2   3        1.81        2.89       40.94 o   0.5965E-03
 -11  -2   3       -7.50       13.22       39.55 o   0.6388E-03
 -10  -2   3       93.44       88.07       43.50 o   0.5115E-03
  -9  -2   3      459.06      418.35       35.21 o   0.3671E-03
  -8  -2   3     4785.94     5017.27       42.78 o   0.5107E-05
  -7  -2   3     1025.25      931.10       50.83 o   0.1010E-03
  -6  -2   3      272.34      214.41       64.09 o   0.2201E-03
  -4  -2   3       31.45       42.76       38.20 o   0.6797E-03
  -3  -2   3      960.00     1150.93       26.75 o   0.9924E-04
  -2  -2   3     2168.27     3216.28       46.74 o   0.1481E-04
   0  -2   3     2632.70     2567.31       45.61 o   0.1810E-04
   1  -2   3       55.25        5.08       18.79 o   0.2802E-02
   2  -2   3       47.93        2.31       26.77 o   0.1391E-02
   3  -2   3      514.39      497.03       28.77 o   0.3527E-03
   4  -2   3      105.60       22.85       31.95 o   0.9609E-03
   5  -2   3     1595.58     1549.31       45.13 o   0.4654E-04
   6  -2   3       16.48       44.22       32.25 o   0.9526E-03
   7  -2   3       38.78       12.58       32.32 o   0.9542E-03
   8  -2   3      676.87      735.49       39.93 o   0.1760E-03
   9  -2   3      413.47      483.39       43.40 o   0.2806E-03
  10  -2   3      188.66      259.01       59.59 o   0.2506E-03
  11  -2   3      140.13      158.30       52.47 o   0.3406E-03
  12  -2   3       12.86        2.34       36.16 o   0.7646E-03
 -13  -1   3       48.97       42.05       37.93 o   0.6875E-03
 -12  -1   3      598.38      514.79       37.69 o   0.2658E-03
 -11  -1   3     1579.86     1570.55       54.08 o   0.4445E-04
 -10  -1   3       61.49       71.55       39.79 o   0.6174E-03
  -9  -1   3       25.15       17.40       26.05 o   0.1467E-02
  -8  -1   3      325.59      332.01       27.22 o   0.6240E-03
  -7  -1   3        1.19       41.33       44.50 o   0.5035E-03
  -6  -1   3      386.45      386.53       59.73 o   0.2106E-03
  -5  -1   3      289.05      194.12       62.03 o   0.2353E-03
  -4  -1   3       26.04       63.97       27.55 o   0.1281E-02
  -3  -1   3      120.60        6.01       55.91 o   0.3183E-03
  -2  -1   3       44.95       53.82       25.80 o   0.1458E-02
  -1  -1   3     8337.80     9117.31       47.88 o   0.1602E-05
   0  -1   3     1310.10     1235.97       26.83 o   0.7503E-04
   1  -1   3     5861.11     6458.71       37.59 o   0.3203E-05
   2  -1   3     4545.15     4642.17       30.58 o   0.5900E-05
   3  -1   3      137.09      131.36       24.07 o   0.1390E-02
   4  -1   3      732.85      852.95       27.10 o   0.1669E-03
   5  -1   3        3.72        0.51       37.37 o   0.7159E-03
   6  -1   3      100.12      110.31       33.20 o   0.8385E-03
   7  -1   3      985.09      960.90       38.00 o   0.1124E-03
   8  -1   3      983.95     1049.40       37.54 o   0.1022E-03
   9  -1   3       -2.22        4.03       42.25 o   0.5602E-03
  10  -1   3       71.04       91.11       51.72 o   0.3660E-03
  11  -1   3       57.66       44.54       47.96 o   0.4311E-03
  12  -1   3        7.31        4.31       33.32 o   0.9008E-03
 -14   0   3        7.27       12.08       38.18 o   0.6858E-03
 -13   0   3       60.94       44.41       32.21 o   0.9457E-03
 -12   0   3       38.07       22.45       36.70 o   0.7391E-03
 -11   0   3      426.94      456.87       41.19 o   0.3054E-03
 -10   0   3      -23.05        8.84       40.03 o   0.6236E-03
  -9   0   3       22.32       13.06       24.91 o   0.1606E-02
  -8   0   3      705.86      650.93       23.77 o   0.2435E-03
  -7   0   3       57.69        1.28       39.30 o   0.6463E-03
  -6   0   3      416.68      438.41       47.28 o   0.2688E-03
  -5   0   3      446.82      335.08       47.42 o   0.2984E-03
  -4   0   3       31.91        4.28       38.49 o   0.6745E-03
  -3   0   3      122.38      137.12       36.92 o   0.6657E-03
  -2   0   3     5020.00     4771.29       27.67 o   0.5333E-05
  -1   0   3     4060.34     3893.76       28.17 o   0.8039E-05
   0   0   3    15256.52    15297.87       47.47 o   0.5388E-06
   1   0   3     4225.83     4355.03       38.99 o   0.6707E-05
   2   0   3      225.08      187.14       26.22 o   0.9948E-03
   3   0   3     1920.92     1932.84       30.43 o   0.3276E-04
   4   0   3      700.00      708.59       27.91 o   0.2113E-03
   5   0   3     1134.56     1069.16       32.01 o   0.9560E-04
   6   0   3       57.38       44.91       42.66 o   0.5437E-03
   7   0   3       16.37        9.86       34.35 o   0.8465E-03
   8   0   3       48.42       52.70       37.77 o   0.6909E-03
   9   0   3       47.88        2.38       43.12 o   0.5370E-03
  10   0   3      145.41       86.84       42.76 o   0.5214E-03
  11   0   3       10.16       33.97       42.48 o   0.5525E-03
  12   0   3      111.83      117.36       29.98 o   0.9944E-03
 -14   1   3       -3.06        3.00       29.19 o   0.1173E-02
 -13   1   3       47.56       50.58       31.24 o   0.1004E-02
 -12   1   3       54.76       57.00       41.50 o   0.5724E-03
 -11   1   3       89.03      108.93       40.07 o   0.5923E-03
 -10   1   3      656.80      636.73       30.47 o   0.2383E-03
  -9   1   3      833.24      842.41       27.73 o   0.1568E-03
  -8   1   3      149.11      140.89       41.45 o   0.5315E-03
  -7   1   3     1041.18     1044.40       48.67 o   0.9067E-04
  -6   1   3      310.86      252.60       33.60 o   0.5827E-03
  -5   1   3      873.55      876.64       42.82 o   0.1262E-03
  -4   1   3      320.11      349.01       36.32 o   0.4480E-03
  -3   1   3     3537.09     4804.48       28.62 o   0.6520E-05
  -2   1   3     7697.28     8182.07       46.33 o   0.1952E-05
  -1   1   3     1857.54     1709.83       35.35 o   0.3877E-04
   0   1   3     3293.39     3298.37       57.98 o   0.1116E-04
   1   1   3     4386.13     5498.06       44.20 o   0.4745E-05
   2   1   3     1604.01     1522.76       48.76 o   0.4665E-04
   3   1   3       83.46      106.62       28.42 o   0.1129E-02
   4   1   3      249.27      238.46       29.74 o   0.7401E-03
   5   1   3      942.17      861.75       35.30 o   0.1337E-03
   6   1   3      -11.41        6.43       38.35 o   0.6796E-03
   7   1   3       40.10       29.60       31.78 o   0.9819E-03
   8   1   3     2560.70     2764.58       48.58 o   0.1669E-04
   9   1   3      638.61      705.64       45.59 o   0.1724E-03
  10   1   3      434.07      469.19       42.30 o   0.2900E-03
  11   1   3       34.36       19.41       40.22 o   0.6164E-03
 -14   2   3       41.77       33.59       24.72 o   0.1609E-02
 -13   2   3      175.47      164.46       31.42 o   0.8250E-03
 -12   2   3        5.54       13.71       39.21 o   0.6500E-03
 -11   2   3       48.94       59.00       41.57 o   0.5706E-03
 -10   2   3     1301.21     1364.90       35.40 o   0.6422E-04
  -9   2   3       16.29        4.37       28.15 o   0.1261E-02
  -8   2   3       44.47        9.22       41.10 o   0.5908E-03
  -7   2   3      614.17      644.87       40.13 o   0.2082E-03
  -6   2   3      385.54      319.58       31.60 o   0.5205E-03
  -5   2   3        6.49       16.73       24.93 o   0.1606E-02
  -4   2   3      479.55      541.33       26.51 o   0.3508E-03
  -3   2   3     2443.16     2764.98       36.80 o   0.1740E-04
  -2   2   3     4132.78     4768.58       71.45 o   0.5892E-05
  -1   2   3      440.28      522.21       30.93 o   0.3437E-03
   0   2   3      828.72      765.30       35.19 o   0.1631E-03
   1   2   3     1908.95     2076.52       33.94 o   0.2983E-04
   2   2   3       26.12        5.34       43.48 o   0.5287E-03
   3   2   3       68.87       76.40       46.32 o   0.4565E-03
   4   2   3     3152.16     3157.70       46.10 o   0.1233E-04
   5   2   3     1482.41     1430.81       42.16 o   0.5433E-04
   6   2   3       -3.00       27.38       26.36 o   0.1433E-02
   7   2   3     1402.94     1350.12       44.81 o   0.5927E-04
   8   2   3     1568.06     1595.74       44.97 o   0.4525E-04
   9   2   3       38.14       12.15       38.78 o   0.6636E-03
  10   2   3       68.90       68.52       31.77 o   0.9549E-03
  11   2   3      135.01      105.54       35.35 o   0.7372E-03
 -14   3   3       94.77      121.11       24.50 o   0.1431E-02
 -13   3   3       30.69       46.39       31.85 o   0.9732E-03
 -12   3   3       44.98       32.22       41.57 o   0.5751E-03
 -11   3   3     1427.26     1598.86       47.48 o   0.4740E-04
 -10   3   3      239.60      267.32       35.87 o   0.5506E-03
  -9   3   3      135.70      115.50       30.55 o   0.9499E-03
  -8   3   3       46.23       29.30       47.93 o   0.4334E-03
  -7   3   3     1018.87      958.94       41.64 o   0.1074E-03
  -6   3   3     6254.48     5987.56       40.53 o   0.3394E-05
  -5   3   3      229.05      154.93       25.98 o   0.1073E-02
  -4   3   3        8.32       19.30       20.85 o   0.2290E-02
  -3   3   3     4150.44     3942.29       34.99 o   0.7737E-05
  -2   3   3     2457.14     2693.00       24.82 o   0.1827E-04
  -1   3   3      477.75      566.55       26.58 o   0.3339E-03
   0   3   3     2687.01     2456.96       32.23 o   0.1925E-04
   1   3   3     2681.94     2810.77       42.40 o   0.1595E-04
   2   3   3     1893.48     1657.38       50.07 o   0.3789E-04
   3   3   3     1763.19     1433.45       53.90 o   0.4594E-04
   4   3   3     5765.55     5155.60       81.06 o   0.4266E-05
   5   3   3       36.49       42.88       43.45 o   0.5260E-03
   6   3   3      216.30      158.61       32.65 o   0.7586E-03
   7   3   3     1730.93     1742.06       49.65 o   0.3774E-04
   8   3   3      270.28      293.75       40.49 o   0.4372E-03
   9   3   3      194.54      166.49       36.75 o   0.6268E-03
  10   3   3       76.86       62.33       30.52 o   0.1034E-02
  11   3   3       38.81        1.31       34.05 o   0.8615E-03
 -14   4   3       53.68       77.22       23.46 o   0.1701E-02
 -13   4   3       10.62        0.04       32.80 o   0.9293E-03
 -12   4   3       83.37       92.42       43.41 o   0.5132E-03
 -11   4   3      298.40      344.75       36.27 o   0.4607E-03
 -10   4   3       99.86       67.77       34.58 o   0.8033E-03
  -9   4   3        2.45       12.43       28.16 o   0.1260E-02
  -8   4   3      337.49      377.42       38.32 o   0.3970E-03
  -7   4   3      -12.20        1.42       39.66 o   0.6356E-03
  -6   4   3     3076.36     3182.24       37.93 o   0.1250E-04
  -5   4   3       93.01      111.81       26.15 o   0.1295E-02
  -4   4   3      379.31      445.64       34.31 o   0.3848E-03
  -3   4   3     1646.90     1815.45       36.48 o   0.3853E-04
  -2   4   3       43.88      110.11       34.05 o   0.8191E-03
  -1   4   3       12.84       16.57       32.41 o   0.9500E-03
   0   4   3       67.27       81.82       27.85 o   0.1216E-02
   1   4   3      144.19      109.32       38.33 o   0.6312E-03
   2   4   3     3608.42     3226.27       57.67 o   0.1083E-04
   3   4   3       42.85       83.29       65.26 o   0.2327E-03
   4   4   3      378.46      314.20       57.15 o   0.2405E-03
   5   4   3      931.53      863.01       37.66 o   0.1307E-03
   6   4   3      734.82      611.53       36.37 o   0.2137E-03
   7   4   3      428.97      466.41       41.39 o   0.2986E-03
   8   4   3        9.88        6.22       36.72 o   0.7413E-03
   9   4   3      615.61      646.16       35.58 o   0.2233E-03
  10   4   3      423.94      293.29       28.89 o   0.5769E-03
 -14   5   3       -3.42        5.81       23.12 o   0.1869E-02
 -13   5   3      106.14      146.96       30.61 o   0.9293E-03
 -12   5   3      480.20      492.46       46.49 o   0.2462E-03
 -11   5   3      259.84      302.91       42.46 o   0.4055E-03
 -10   5   3       81.44       86.95       42.24 o   0.5430E-03
  -9   5   3      132.00      102.96       33.43 o   0.8202E-03
  -8   5   3       91.52      103.02       39.82 o   0.6008E-03
  -7   5   3      343.02      406.17       54.05 o   0.2438E-03
  -6   5   3      736.33      804.93       40.72 o   0.1539E-03
  -5   5   3      417.49      544.79       42.29 o   0.2637E-03
  -4   5   3      226.29      247.15       54.22 o   0.2944E-03
  -3   5   3     1210.07     1274.08       48.95 o   0.6718E-04
  -2   5   3     2601.32     2760.29       50.60 o   0.1649E-04
  -1   5   3     1189.35     1179.45       42.67 o   0.7735E-04
   0   5   3     1833.76     1878.31       50.94 o   0.3314E-04
   1   5   3     1558.89     1395.28       50.36 o   0.5211E-04
   2   5   3     2709.33     2580.22       55.76 o   0.1735E-04
   3   5   3     2164.76     2395.43       83.21 o   0.2017E-04
   4   5   3       25.42        1.81       43.21 o   0.5353E-03
   5   5   3      891.90      940.75       40.49 o   0.1192E-03
   6   5   3      762.52      692.50       42.48 o   0.1699E-03
   7   5   3        5.15        2.82       57.21 o   0.3056E-03
   8   5   3      719.64      757.27       48.34 o   0.1488E-03
   9   5   3      503.69      544.03       35.00 o   0.2870E-03
  10   5   3       -1.52       17.55       33.52 o   0.8890E-03
 -14   6   3       -3.40        3.01       33.32 o   0.9009E-03
 -13   6   3      -16.46        3.08       29.87 o   0.1120E-02
 -12   6   3      -75.79        7.88       44.73 o   0.4980E-03
 -11   6   3      127.18      151.02       35.65 o   0.6977E-03
 -10   6   3     1104.90     1246.84       45.63 o   0.7406E-04
  -9   6   3       35.01       26.38       42.69 o   0.5466E-03
  -8   6   3      497.94      560.35       40.87 o   0.2505E-03
  -7   6   3      798.45      759.82       48.50 o   0.1412E-03
  -6   6   3     2472.58     2690.38       61.32 o   0.1716E-04
  -5   6   3      411.15      512.73       58.35 o   0.1913E-03
  -4   6   3      -22.54       16.13       60.64 o   0.2718E-03
  -3   6   3      900.40      681.68       56.01 o   0.1308E-03
  -2   6   3     2146.14     1813.16       51.94 o   0.3134E-04
  -1   6   3      943.22      776.92       52.53 o   0.1209E-03
   0   6   3      339.50      365.39       45.04 o   0.3294E-03
   1   6   3     1596.76     1702.12       81.65 o   0.3487E-04
   2   6   3      381.83      393.24       65.43 o   0.1827E-03
   3   6   3      429.22      494.49       42.36 o   0.2799E-03
   4   6   3      527.20      529.40       38.12 o   0.2726E-03
   5   6   3       18.24       54.66       41.54 o   0.5748E-03
   6   6   3       32.96       90.57       53.84 o   0.3404E-03
   7   6   3      248.24      148.53       62.35 o   0.2410E-03
   8   6   3       10.41       20.70       56.72 o   0.3106E-03
   9   6   3       32.27       23.73       38.34 o   0.6775E-03
  10   6   3      294.86      266.69       28.15 o   0.7169E-03
 -14   7   3      101.22       67.82       30.43 o   0.1025E-02
 -13   7   3        7.85        1.65       27.37 o   0.1335E-02
 -12   7   3       37.64       11.08       47.49 o   0.4427E-03
 -11   7   3       20.77        5.24       37.78 o   0.7001E-03
 -10   7   3      119.90       66.85       44.84 o   0.4836E-03
  -9   7   3       69.22        6.42       46.62 o   0.4588E-03
  -8   7   3     1031.87     1094.78       46.42 o   0.8836E-04
  -7   7   3        9.49        0.54       31.79 o   0.9892E-03
  -6   7   3      936.69      997.46       52.47 o   0.9672E-04
  -5   7   3       52.23       19.39       48.92 o   0.4166E-03
  -4   7   3      339.08      355.00       50.67 o   0.2825E-03
  -3   7   3      869.24      734.60       52.86 o   0.1313E-03
  -2   7   3     1372.51     1177.36       51.40 o   0.6724E-04
  -1   7   3      444.26      517.81       55.46 o   0.1996E-03
   0   7   3      722.81      786.80       48.59 o   0.1428E-03
   1   7   3       36.43       82.74       61.30 o   0.2636E-03
   2   7   3      678.53      558.55       36.13 o   0.2421E-03
   3   7   3      157.61      111.77       42.85 o   0.5087E-03
   4   7   3      192.42      216.95       44.40 o   0.4317E-03
   5   7   3     1304.52     1393.32       52.79 o   0.5719E-04
   6   7   3       87.30      183.16       56.84 o   0.2933E-03
   7   7   3      -40.80        6.50      112.26 o   0.7933E-04
   8   7   3      304.00      340.06       43.62 o   0.3630E-03
   9   7   3       -0.38        3.68       31.16 o   0.1030E-02
 -13   8   3       -9.72        3.64       39.52 o   0.6401E-03
 -12   8   3      425.12      331.61       35.67 o   0.4304E-03
 -11   8   3       -1.08        0.26       51.20 o   0.3814E-03
 -10   8   3      441.97      425.71       44.86 o   0.2864E-03
  -9   8   3      171.77      166.78       48.51 o   0.3873E-03
  -8   8   3      925.59      732.47       40.85 o   0.1494E-03
  -7   8   3     3077.74     2990.05       41.45 o   0.1350E-04
  -6   8   3      242.36      244.26       37.18 o   0.5389E-03
  -5   8   3      250.81      225.72       50.79 o   0.3319E-03
  -4   8   3       78.48       48.32       78.99 o   0.1596E-03
  -3   8   3      496.21      554.88       55.06 o   0.1881E-03
  -2   8   3      223.24      158.94       46.34 o   0.4161E-03
  -1   8   3      258.82      256.11       57.45 o   0.2614E-03
   0   8   3       57.09      107.96       81.85 o   0.1478E-03
   1   8   3      671.52      747.03       32.36 o   0.1925E-03
   2   8   3      161.54       82.67       43.64 o   0.5006E-03
   3   8   3      228.37      159.73       71.86 o   0.1842E-03
   4   8   3     1023.02      884.88       77.99 o   0.7721E-04
   5   8   3      658.19      968.25       58.61 o   0.1067E-03
   6   8   3      335.04      320.71       51.40 o   0.2869E-03
   7   8   3        0.72        1.67       44.31 o   0.5093E-03
   8   8   3      145.69      180.52       24.96 o   0.1179E-02
 -13   9   3      210.19      185.64       28.78 o   0.8883E-03
 -12   9   3       45.27      112.67       33.41 o   0.8472E-03
 -11   9   3      167.35       83.35       58.00 o   0.2887E-03
 -10   9   3      134.29      152.85       67.78 o   0.2099E-03
  -9   9   3      372.55      331.85       42.22 o   0.3669E-03
  -8   9   3      137.84      117.37       39.15 o   0.6040E-03
  -7   9   3      739.51      724.92       34.37 o   0.1851E-03
  -6   9   3      518.22      565.10       37.83 o   0.2608E-03
  -5   9   3      105.06       87.92       36.05 o   0.7306E-03
  -4   9   3      301.55      306.02       29.13 o   0.6295E-03
  -3   9   3      102.06       77.06       33.96 o   0.8255E-03
  -2   9   3       66.72       64.09       28.49 o   0.1183E-02
  -1   9   3      384.04      393.94       28.27 o   0.4996E-03
   0   9   3      562.94      581.49       31.01 o   0.2797E-03
   1   9   3      495.48      576.61       42.56 o   0.2377E-03
   2   9   3      278.06      260.11       74.70 o   0.1629E-03
   3   9   3     1627.36     1303.83       83.50 o   0.4384E-04
   4   9   3       69.24       92.48       74.74 o   0.1772E-03
   5   9   3       57.56       41.67       50.32 o   0.3923E-03
   6   9   3      445.77      422.07       49.11 o   0.2581E-03
   7   9   3       23.18       23.07       37.62 o   0.7045E-03
 -13  10   3       59.57       47.62       25.08 o   0.1537E-02
 -12  10   3       96.21       60.15       43.82 o   0.5097E-03
 -11  10   3     -120.33        0.47       51.97 o   0.3684E-03
 -10  10   3      754.01      498.84       82.79 o   0.1044E-03
  -9  10   3      778.29      859.99       49.71 o   0.1254E-03
  -8  10   3      135.17       87.01       39.24 o   0.6154E-03
  -7  10   3     1961.11     1931.47       42.63 o   0.3161E-04
  -6  10   3       49.93       47.11       38.01 o   0.6835E-03
  -5  10   3      391.68      410.88       31.11 o   0.4415E-03
  -4  10   3      119.94      127.67       28.33 o   0.1080E-02
  -3  10   3      436.39      434.58       26.10 o   0.4570E-03
  -2  10   3       87.83        8.73       30.30 o   0.1078E-02
  -1  10   3      911.47      978.93       34.02 o   0.1188E-03
   0  10   3     1298.96     1479.86       35.31 o   0.5809E-04
   1  10   3       97.59       86.49       77.26 o   0.1657E-03
   2  10   3     1267.62     1174.49       81.54 o   0.5499E-04
   4  10   3      401.94      380.56      152.79 o   0.4076E-04
   6  10   3       73.91       74.64       39.08 o   0.6362E-03
   7  10   3       50.60        7.01       29.38 o   0.1153E-02
 -13  11   3       29.13        6.07       29.02 o   0.1185E-02
 -12  11   3       17.53       17.11       41.94 o   0.5678E-03
 -10  11   3      108.61      112.69       58.62 o   0.2829E-03
  -9  11   3       30.04        5.05       52.53 o   0.3622E-03
  -8  11   3       13.49        5.16       34.54 o   0.8379E-03
  -7  11   3        9.26       11.67       37.32 o   0.7174E-03
  -6  11   3      601.57      544.02       35.47 o   0.2645E-03
  -5  11   3        3.12       11.33       28.67 o   0.1216E-02
  -4  11   3        4.58       13.35       29.07 o   0.1182E-02
  -3  11   3      154.81      132.88       31.36 o   0.8765E-03
  -2  11   3      201.80      182.67       35.11 o   0.6583E-03
  -1  11   3      208.26      242.13       39.34 o   0.5081E-03
   0  11   3      146.52      119.81       42.27 o   0.5212E-03
   1  11   3       28.00        6.27       63.11 o   0.2510E-03
   2  11   3       12.38        5.97       59.70 o   0.2805E-03
   3  11   3      828.98     1459.82      156.93 o   0.2702E-04
   4  11   3      -96.48        1.19      121.79 o   0.6738E-04
 -12  12   3       15.11        6.33       33.67 o   0.8816E-03
 -11  12   3      228.18      210.39       41.27 o   0.4826E-03
 -10  12   3       62.94       65.19       34.14 o   0.8339E-03
  -9  12   3       14.79        0.04       28.73 o   0.1211E-02
  -8  12   3       90.54        0.06       31.46 o   0.1003E-02
  -7  12   3      261.94      288.04       30.87 o   0.6354E-03
  -6  12   3       50.97       37.74       37.58 o   0.7008E-03
  -5  12   3      189.84      269.22       34.87 o   0.5937E-03
  -4  12   3      649.75      642.29       39.40 o   0.2055E-03
  -3  12   3      -11.29        0.12       45.52 o   0.4827E-03
  -2  12   3      991.19     1010.99       47.05 o   0.9795E-04
  -1  12   3      593.54      539.58       62.86 o   0.1559E-03
   0  12   3       -4.69        2.50       42.79 o   0.5461E-03
   1  12   3      128.20      158.14       41.05 o   0.5381E-03
   2  12   3       35.43        3.32       37.84 o   0.6976E-03
   3  12   3        1.46        4.60       48.75 o   0.4207E-03
 -10  13   3     -106.30        0.52       36.36 o   0.7505E-03
  -9  13   3        2.13        0.36       26.17 o   0.1460E-02
  -8  13   3        2.82        4.08       27.35 o   0.1337E-02
  -7  13   3       55.29       45.48       35.01 o   0.8034E-03
  -6  13   3     3624.39     3388.42       38.13 o   0.1033E-04
  -5  13   3       48.88       20.00       53.71 o   0.3458E-03
  -4  13   3      203.44      159.49       50.27 o   0.3614E-03
  -3  13   3      667.29      649.85       50.60 o   0.1672E-03
  -2  13   3       59.53       54.64       47.01 o   0.4474E-03
  -1  13   3      118.36       83.48       34.68 o   0.7847E-03
   0  13   3      411.06      395.81       33.56 o   0.4169E-03
   1  13   3      416.55      459.96       37.30 o   0.3374E-03
   2  13   3       31.46       16.62       44.33 o   0.5080E-03
   3  13   3       44.81       48.27       38.40 o   0.6700E-03
   4  13   3      -17.63        0.20       51.66 o   0.3747E-03
  -9  14   3      132.48      171.11       41.93 o   0.5114E-03
  -8  14   3      215.50      153.09       39.69 o   0.5505E-03
  -7  14   3      370.40      335.98       38.23 o   0.4136E-03
  -6  14   3       18.29        6.56       42.83 o   0.5449E-03
  -5  14   3       18.71       30.23       46.84 o   0.4547E-03
  -4  14   3       44.61        0.17       47.91 o   0.4354E-03
  -3  14   3      128.33      105.31       44.40 o   0.4826E-03
  -2  14   3       -8.88        1.50       34.58 o   0.8362E-03
  -1  14   3       21.79        7.74       32.51 o   0.9453E-03
   0  14   3       19.11       32.43       27.61 o   0.1301E-02
   1  14   3      213.66      274.79       30.73 o   0.6872E-03
   2  14   3      235.42      241.40       35.06 o   0.5954E-03
   3  14   3       38.99       12.62       44.67 o   0.5002E-03
  -9  15   3      306.43      455.32       37.25 o   0.3718E-03
  -8  15   3       48.92       49.93       29.83 o   0.1100E-02
  -7  15   3      372.09      378.16       38.39 o   0.3846E-03
  -6  15   3      262.87      316.93       35.09 o   0.5147E-03
  -5  15   3       27.28       29.37       36.64 o   0.7415E-03
  -4  15   3       29.72        3.86       30.57 o   0.1069E-02
  -3  15   3       22.50       30.36       28.67 o   0.1207E-02
  -2  15   3       45.43       41.53       23.91 o   0.1707E-02
  -1  15   3      128.79      119.63       25.48 o   0.1301E-02
   0  15   3       23.27       11.96       33.10 o   0.9110E-03
   1  15   3      -20.61       28.98       29.00 o   0.1182E-02
  -7  16   3      206.44      411.75       25.10 o   0.6353E-03
  -6  16   3        5.10       54.44       30.99 o   0.1029E-02
  -5  16   3        4.43       21.17       26.63 o   0.1407E-02
  -4  16   3       30.94       19.08       22.27 o   0.2000E-02
  -3  16   3       31.72       39.24       20.77 o   0.2263E-02
  -2  16   3      294.60      320.96       31.10 o   0.5756E-03
  -1  16   3      183.47      192.46       45.72 o   0.4220E-03
  -1 -16   4      156.31       67.87       32.01 o   0.9083E-03
   0 -16   4      124.69      114.35       23.65 o   0.1492E-02
   1 -16   4       38.20       18.58       26.43 o   0.1422E-02
   2 -16   4       10.67        0.62       24.03 o   0.1731E-02
   3 -16   4       20.08       17.14       24.37 o   0.1677E-02
   4 -16   4       89.23       88.28       23.46 o   0.1630E-02
   5 -16   4        4.32       19.04       35.18 o   0.8070E-03
   6 -16   4       18.50       12.37       29.94 o   0.1114E-02
  -3 -15   4      104.55       80.18       22.16 o   0.1810E-02
  -2 -15   4       84.90      111.92       19.52 o   0.2155E-02
  -1 -15   4       24.05       11.39       25.19 o   0.1571E-02
   0 -15   4        7.85       14.35       34.42 o   0.8430E-03
   1 -15   4        5.79        0.41       30.04 o   0.1108E-02
   2 -15   4      102.06      122.72       31.91 o   0.8894E-03
   3 -15   4       25.43        4.47       31.77 o   0.9898E-03
   4 -15   4      370.73      392.24       32.09 o   0.4527E-03
   5 -15   4       -6.01        0.37       34.79 o   0.8264E-03
   6 -15   4      141.17      149.59       43.11 o   0.4922E-03
   7 -15   4      186.37      150.45       38.59 o   0.5887E-03
  -4 -14   4      216.24      211.14       34.22 o   0.6534E-03
  -3 -14   4       47.23       61.50       23.38 o   0.1749E-02
  -2 -14   4       96.16       72.14       39.27 o   0.6277E-03
  -1 -14   4      103.41       54.94       34.80 o   0.7988E-03
   0 -14   4      272.63      262.77       29.80 o   0.6903E-03
   1 -14   4      223.56      193.89       36.21 o   0.6092E-03
   2 -14   4      481.76      489.55       39.07 o   0.2935E-03
   3 -14   4      595.74      591.24       38.76 o   0.2332E-03
   4 -14   4       26.85        5.45       36.70 o   0.7416E-03
   5 -14   4       -1.27        2.37       34.33 o   0.8484E-03
   6 -14   4       10.77        1.89       53.22 o   0.3531E-03
   7 -14   4      195.45      134.77       49.65 o   0.3764E-03
   8 -14   4       39.45       28.81       29.91 o   0.1108E-02
  -6 -13   4       15.11        6.52       30.48 o   0.1076E-02
  -5 -13   4       20.57       18.89       35.73 o   0.7815E-03
  -4 -13   4      802.52      571.20       45.61 o   0.1850E-03
  -3 -13   4      207.06       72.33       42.86 o   0.5136E-03
  -2 -13   4      140.32      101.15       59.79 o   0.2719E-03
  -1 -13   4       31.62       65.06       40.66 o   0.5965E-03
   0 -13   4       90.43       90.06       33.02 o   0.8660E-03
   1 -13   4       27.91       16.62       32.97 o   0.9169E-03
   2 -13   4      909.90      789.73       41.99 o   0.1389E-03
   3 -13   4       55.42       62.98       40.26 o   0.6063E-03
   4 -13   4      177.95      227.27       39.34 o   0.5265E-03
   5 -13   4       32.92       14.96       41.40 o   0.5821E-03
   6 -13   4      507.57      321.93       44.31 o   0.3194E-03
   7 -13   4      123.68      116.67       40.34 o   0.5747E-03
   8 -13   4       41.47       11.52       48.23 o   0.4292E-03
   9 -13   4       43.28        1.38       29.67 o   0.1133E-02
  -3 -12   4      -15.36       77.92       77.86 o   0.1643E-03
  -2 -12   4     4018.71     3450.41       79.31 o   0.9016E-05
  -1 -12   4      517.99      476.37       64.91 o   0.1634E-03
   0 -12   4       24.87        2.94       44.83 o   0.4973E-03
   1 -12   4      416.62      431.17       48.26 o   0.2646E-03
   2 -12   4       83.00       80.25       34.75 o   0.7939E-03
   3 -12   4       61.75       70.51       41.59 o   0.5662E-03
   4 -12   4        1.19        8.00       38.78 o   0.6648E-03
   5 -12   4      407.23      387.40       39.67 o   0.3561E-03
   6 -12   4       -6.43        1.91       47.16 o   0.4496E-03
   7 -12   4       14.14        3.64       44.41 o   0.5069E-03
   8 -12   4       17.41        0.45       32.35 o   0.9551E-03
   9 -12   4       10.42        0.45       23.74 o   0.1774E-02
  10 -12   4       10.22        1.79       25.32 o   0.1559E-02
  -3 -11   4      378.37      313.38       81.75 o   0.1318E-03
  -2 -11   4      501.21      455.78       86.87 o   0.1077E-03
  -1 -11   4      161.52       18.48       64.56 o   0.2379E-03
   0 -11   4      444.56      345.29       45.90 o   0.3083E-03
   1 -11   4      342.69      316.08       42.52 o   0.3783E-03
   2 -11   4       56.91       42.69       38.84 o   0.6551E-03
   3 -11   4       20.87        4.89       35.82 o   0.7790E-03
   4 -11   4      950.46      963.92       36.21 o   0.1166E-03
   5 -11   4      507.84      522.08       43.81 o   0.2469E-03
   6 -11   4      376.15      338.52       44.74 o   0.3355E-03
   7 -11   4       43.42       47.11       46.92 o   0.4508E-03
   8 -11   4      190.21      183.73       52.56 o   0.3296E-03
   9 -11   4       67.08       42.19       30.69 o   0.1039E-02
  10 -11   4       51.27       50.83       26.33 o   0.1400E-02
  11 -11   4       21.38        0.19       31.67 o   0.9964E-03
  -3 -10   4      971.01      831.12       85.59 o   0.7442E-04
  -2 -10   4      -52.04        2.50       84.40 o   0.1403E-03
  -1 -10   4     1472.53     1373.50       69.26 o   0.4890E-04
   0 -10   4      292.63      347.76       41.82 o   0.3831E-03
   1 -10   4       50.18       59.60       41.39 o   0.5752E-03
   2 -10   4      189.33      176.98       29.17 o   0.9030E-03
   3 -10   4     2120.72     2459.27       37.41 o   0.2216E-04
   4 -10   4      306.11      288.50       35.40 o   0.5141E-03
   5 -10   4       39.02       47.57       36.77 o   0.7312E-03
   6 -10   4     1419.86     1444.16       45.43 o   0.5425E-04
   7 -10   4     1200.85     1184.58       48.79 o   0.7350E-04
   8 -10   4       84.16       70.98       56.19 o   0.3123E-03
   9 -10   4       97.80       84.55       39.62 o   0.6125E-03
  10 -10   4       14.83       24.55       35.79 o   0.7784E-03
  11 -10   4      149.23      139.06       29.69 o   0.9582E-03
  -2  -9   4      -45.00        6.36       75.78 o   0.1741E-03
  -1  -9   4      532.78      530.10       54.42 o   0.1920E-03
   0  -9   4       52.97       75.21       34.34 o   0.8227E-03
   1  -9   4      120.56      127.74       35.58 o   0.7194E-03
   2  -9   4      323.91      392.92       26.25 o   0.5634E-03
   3  -9   4       96.93      132.19       29.11 o   0.1040E-02
   4  -9   4      233.09      244.69       35.33 o   0.5843E-03
   5  -9   4       78.72       57.69       36.20 o   0.7444E-03
   6  -9   4      844.94      845.14       41.15 o   0.1363E-03
   7  -9   4     1649.24     1597.13       47.03 o   0.4370E-04
   8  -9   4       69.59      101.62       54.52 o   0.3293E-03
   9  -9   4      418.66      457.39       44.78 o   0.2802E-03
  10  -9   4       78.17      100.51       37.46 o   0.6796E-03
  11  -9   4      159.17      144.57       25.26 o   0.1225E-02
  -2  -8   4      604.68      705.22       57.44 o   0.1453E-03
  -1  -8   4      239.07      224.65       71.85 o   0.1792E-03
   0  -8   4      585.40      570.14       72.72 o   0.1264E-03
   1  -8   4       54.45       42.37       36.92 o   0.7244E-03
   2  -8   4      501.29      504.71       43.59 o   0.2558E-03
   3  -8   4      395.78      374.54       47.18 o   0.2960E-03
   4  -8   4     1047.39     1068.07       34.19 o   0.9904E-04
   5  -8   4      163.93      173.11       32.75 o   0.7687E-03
   6  -8   4      173.66      197.61       42.66 o   0.4749E-03
   7  -8   4     1296.44     1196.45       46.03 o   0.7078E-04
   8  -8   4      513.01      509.63       53.25 o   0.2042E-03
   9  -8   4      170.76      229.17       44.51 o   0.4291E-03
  10  -8   4      224.25      152.86       49.01 o   0.3773E-03
  11  -8   4       50.04       40.96       31.37 o   0.1000E-02
  12  -8   4       17.20       12.77       24.21 o   0.1701E-02
  -1  -7   4      206.35      188.53       64.94 o   0.2214E-03
   0  -7   4     2171.07     2540.29       78.15 o   0.1909E-04
   1  -7   4       49.48       37.96       34.20 o   0.8450E-03
   2  -7   4       -8.11        3.40       39.90 o   0.6282E-03
   3  -7   4     3019.77     2736.66       49.45 o   0.1515E-04
   4  -7   4     1681.68     1661.37       48.39 o   0.4096E-04
   5  -7   4       63.02       61.59       29.15 o   0.1136E-02
   6  -7   4     2949.28     2970.75       51.36 o   0.1383E-04
   7  -7   4      307.74      256.23       46.79 o   0.3593E-03
   8  -7   4      256.70      273.92       44.94 o   0.3856E-03
   9  -7   4       82.00       53.23       51.40 o   0.3740E-03
  10  -7   4       -0.93        1.98       49.89 o   0.4017E-03
  11  -7   4       42.29       48.89       48.51 o   0.4218E-03
  12  -7   4       -1.83       13.81       25.63 o   0.1520E-02
  -1  -6   4     2586.21     2350.04       84.83 o   0.1849E-04
   0  -6   4       32.69       62.12       42.77 o   0.5402E-03
   1  -6   4        7.66        6.85       31.22 o   0.1026E-02
   2  -6   4     1422.41     1514.48       28.99 o   0.5469E-04
   3  -6   4       95.45      132.93       33.78 o   0.7967E-03
   4  -6   4      674.50      698.16       35.33 o   0.1986E-03
   5  -6   4      573.16      584.31       43.67 o   0.2186E-03
   6  -6   4     2128.22     2098.74       41.16 o   0.2700E-04
   7  -6   4       63.34       55.46       38.11 o   0.6761E-03
   8  -6   4      230.15      186.00       44.86 o   0.4284E-03
   9  -6   4       89.27       99.78       50.73 o   0.3778E-03
  10  -6   4       65.13       34.28       50.05 o   0.3966E-03
  11  -6   4       30.80       35.85       48.45 o   0.4244E-03
  12  -6   4      519.28      464.82       26.94 o   0.3876E-03
 -11  -5   4       27.41        4.06       83.02 o   0.1451E-03
 -10  -5   4      223.36      336.97      139.16 o   0.4980E-04
  -7  -5   4      -24.76        1.16       71.83 o   0.1938E-03
  -4  -5   4      727.17      638.96       63.65 o   0.1318E-03
  -3  -5   4       18.23       15.06       42.89 o   0.5431E-03
  -1  -5   4      989.78     1069.60       55.88 o   0.8484E-04
   0  -5   4     1868.38     1777.99       47.34 o   0.3551E-04
   1  -5   4       89.79       93.13       31.10 o   0.9661E-03
   2  -5   4     4110.40     4297.93       30.80 o   0.6983E-05
   3  -5   4      708.95      724.35       33.23 o   0.1920E-03
   4  -5   4       97.58      127.23       34.99 o   0.7506E-03
   5  -5   4      845.49      860.48       40.95 o   0.1335E-03
   6  -5   4     3537.32     3163.20       46.75 o   0.1135E-04
   7  -5   4      334.11      267.07       34.47 o   0.5402E-03
   8  -5   4      401.38      419.77       41.90 o   0.3205E-03
   9  -5   4      454.91      451.49       50.71 o   0.2380E-03
  10  -5   4       18.50       21.52       68.72 o   0.2116E-03
  11  -5   4      370.32      371.50       51.52 o   0.2671E-03
  12  -5   4      337.51      370.65       26.29 o   0.5834E-03
 -12  -4   4      701.70      711.06       68.14 o   0.1161E-03
 -11  -4   4       29.74       19.32       45.54 o   0.4812E-03
 -10  -4   4      122.81      116.13       45.12 o   0.4659E-03
  -9  -4   4      294.00      220.95       59.47 o   0.2490E-03
  -7  -4   4       35.18        5.27       61.79 o   0.2618E-03
  -6  -4   4       94.94      102.85       39.66 o   0.6050E-03
  -5  -4   4       28.04       37.74       48.30 o   0.4269E-03
  -4  -4   4       24.36       50.78       36.06 o   0.7607E-03
  -3  -4   4      662.97      581.53       30.12 o   0.2601E-03
  -2  -4   4      120.31       69.34       46.91 o   0.4424E-03
  -1  -4   4      270.61      329.45       46.35 o   0.3439E-03
   0  -4   4     4563.58     4730.47       49.20 o   0.5680E-05
   1  -4   4       23.05       44.42       19.45 o   0.2568E-02
   2  -4   4     3135.87     3485.17       26.42 o   0.1102E-04
   3  -4   4      857.99      907.60       30.44 o   0.1384E-03
   4  -4   4     1739.92     1791.41       36.56 o   0.3795E-04
   5  -4   4       82.46      125.10       37.04 o   0.6808E-03
   6  -4   4      364.88      332.09       37.27 o   0.4310E-03
   7  -4   4      734.53      730.76       35.83 o   0.1803E-03
   8  -4   4      796.70      732.37       48.55 o   0.1459E-03
   9  -4   4      143.14      131.41       68.56 o   0.2064E-03
  10  -4   4       41.37        7.44       64.02 o   0.2438E-03
  11  -4   4       56.84       51.11       33.73 o   0.8621E-03
  12  -4   4       -5.46        0.86       34.60 o   0.8353E-03
 -12  -3   4        1.37        8.85       52.68 o   0.3603E-03
 -11  -3   4       96.83      113.67       52.73 o   0.3481E-03
 -10  -3   4     1108.06     1045.62       41.83 o   0.9314E-04
  -9  -3   4     5257.20     4883.38       55.89 o   0.4969E-05
  -8  -3   4     1260.95     1262.29       30.57 o   0.7421E-04
  -7  -3   4      253.31      244.60       33.98 o   0.6092E-03
  -5  -3   4     1248.94     1148.51       67.04 o   0.6436E-04
  -4  -3   4       68.34       31.59       38.66 o   0.6624E-03
  -3  -3   4      997.08      879.72       28.28 o   0.1337E-03
  -2  -3   4     7425.91     7476.68       40.02 o   0.2259E-05
  -1  -3   4      624.47      659.13       63.08 o   0.1372E-03
   0  -3   4      101.37      123.06       33.12 o   0.8310E-03
   1  -3   4      239.90      285.48       19.82 o   0.1027E-02
   2  -3   4       -5.35       21.31       22.63 o   0.1945E-02
   3  -3   4      599.93      635.77       29.61 o   0.2528E-03
   4  -3   4    12689.53    12783.97       61.33 o   0.7722E-06
   5  -3   4       90.75      106.31       35.76 o   0.7350E-03
   6  -3   4     1977.42     1945.62       39.32 o   0.3132E-04
   7  -3   4      859.13      832.24       37.00 o   0.1430E-03
   8  -3   4       96.47       71.07       44.45 o   0.4936E-03
   9  -3   4     1324.41     1430.01       57.43 o   0.5334E-04
  10  -3   4      364.39      288.25       57.15 o   0.2471E-03
  11  -3   4       10.22       16.55       31.67 o   0.9955E-03
  12  -3   4      257.46      291.21       34.37 o   0.5560E-03
 -13  -2   4       80.78       42.20       51.74 o   0.3702E-03
 -12  -2   4     1014.08      943.74       43.27 o   0.1081E-03
 -11  -2   4       39.12       71.65       54.22 o   0.3367E-03
 -10  -2   4      127.49      124.52       33.10 o   0.8191E-03
  -9  -2   4      778.12      764.47       32.52 o   0.1744E-03
  -8  -2   4      746.19      571.65       28.93 o   0.2517E-03
  -7  -2   4      446.75      385.33       63.35 o   0.1880E-03
  -6  -2   4      258.04      210.08       62.64 o   0.2309E-03
  -5  -2   4     2062.64     1394.90       77.43 o   0.3743E-04
  -4  -2   4     1892.35     1345.43       46.45 o   0.4843E-04
  -3  -2   4      409.34      665.51       39.27 o   0.2371E-03
  -1  -2   4    12002.95    10218.33       69.55 o   0.1073E-05
   0  -2   4      -16.39        3.88       24.28 o   0.1694E-02
   1  -2   4     6377.49     6683.96       38.35 o   0.2896E-05
   2  -2   4      838.49      898.56       21.53 o   0.1516E-03
   3  -2   4     1395.50     1470.95       31.17 o   0.5683E-04
   4  -2   4     1257.62     1196.46       33.36 o   0.7771E-04
   5  -2   4      934.01      896.26       39.39 o   0.1232E-03
   6  -2   4     2171.60     2334.86       37.97 o   0.2342E-04
   7  -2   4     1751.85     1810.05       39.48 o   0.3707E-04
   8  -2   4      306.78      311.61       43.67 o   0.3745E-03
   9  -2   4      242.86      208.75       41.04 o   0.4834E-03
  10  -2   4      610.92      626.64       57.40 o   0.1572E-03
  11  -2   4       42.06       32.83       44.51 o   0.5023E-03
  12  -2   4      302.91      326.08       32.08 o   0.5457E-03
 -13  -1   4       19.14        6.32       35.57 o   0.7900E-03
 -12  -1   4        1.34        0.32       36.76 o   0.7400E-03
 -11  -1   4      166.87       21.52       77.43 o   0.1657E-03
 -10  -1   4       -1.37        0.10       34.21 o   0.8547E-03
  -9  -1   4      327.80      317.47       27.43 o   0.6367E-03
  -8  -1   4      463.81      426.20       25.03 o   0.4667E-03
  -7  -1   4       27.00        4.50       54.13 o   0.3411E-03
  -6  -1   4      502.96      543.17       60.90 o   0.1684E-03
  -5  -1   4      806.76      619.74       66.89 o   0.1228E-03
  -4  -1   4      123.26      107.33       33.65 o   0.8109E-03
  -3  -1   4      116.83      126.47       37.07 o   0.6690E-03
  -2  -1   4     1806.85     1529.06       71.41 o   0.3851E-04
  -1  -1   4     6366.01     6125.89       42.44 o   0.3250E-05
   0  -1   4     1515.17     1461.63       43.05 o   0.5215E-04
   1  -1   4     4019.99     4088.51       39.25 o   0.7539E-05
   2  -1   4      121.07      154.85       24.93 o   0.1273E-02
   3  -1   4     2070.85     2066.31       33.18 o   0.2856E-04
   4  -1   4       11.26       35.39       29.27 o   0.1159E-02
   5  -1   4      720.56      680.10       37.99 o   0.1903E-03
   6  -1   4       99.72       93.81       31.07 o   0.9624E-03
   7  -1   4      296.01      220.99       38.93 o   0.5008E-03
   8  -1   4      119.25      144.75       46.05 o   0.4411E-03
   9  -1   4       -2.67        4.88       37.96 o   0.6938E-03
  10  -1   4       95.82       85.24       40.73 o   0.5808E-03
  11  -1   4      544.80      592.38       45.52 o   0.2121E-03
  12  -1   4      558.82      711.14       28.53 o   0.2335E-03
 -14   0   4       48.05       48.35       35.11 o   0.7991E-03
 -13   0   4       74.60       45.70       31.18 o   0.1003E-02
 -12   0   4      232.66      242.51       36.97 o   0.5492E-03
 -11   0   4      151.44      196.63       71.94 o   0.1840E-03
 -10   0   4      188.80      201.41       29.74 o   0.8409E-03
  -9   0   4      703.82      645.39       26.71 o   0.2378E-03
  -8   0   4      379.30      377.48       27.33 o   0.5319E-03
  -7   0   4      451.16      452.92       41.71 o   0.2978E-03
  -6   0   4      949.24      965.08       49.31 o   0.1029E-03
  -5   0   4      557.17      523.43       48.08 o   0.2189E-03
  -4   0   4      715.28      760.22       32.84 o   0.1823E-03
  -3   0   4     4257.54     3742.13       53.66 o   0.8031E-05
  -2   0   4     7170.82     6408.27       50.12 o   0.2820E-05
  -1   0   4    54803.68    52643.48       73.41 o   0.4427E-07
   0   0   4     6650.05     6409.85       42.96 o   0.2975E-05
   1   0   4      329.57      388.05       25.34 o   0.5789E-03
   2   0   4      662.91      667.62       27.00 o   0.2348E-03
   3   0   4      269.13      287.69       31.61 o   0.6142E-03
   4   0   4       76.54       39.56       31.58 o   0.9815E-03
   5   0   4       64.02       59.33       31.70 o   0.9663E-03
   6   0   4       15.55       44.93       33.53 o   0.8819E-03
   7   0   4     3607.81     3894.78       45.60 o   0.8571E-05
   8   0   4      538.06      571.72       40.23 o   0.2430E-03
   9   0   4      462.70      447.70       44.36 o   0.2787E-03
  10   0   4      624.08      742.10       35.95 o   0.1908E-03
  11   0   4      431.31      455.51       39.02 o   0.3210E-03
 -14   1   4       89.58       75.38       26.69 o   0.1309E-02
 -13   1   4      318.53      268.41       33.22 o   0.5708E-03
 -12   1   4       20.05        5.10       40.97 o   0.5954E-03
 -11   1   4       72.31       52.95       61.18 o   0.2652E-03
 -10   1   4       88.36       45.77       32.25 o   0.9362E-03
  -9   1   4      124.75      132.65       26.91 o   0.1165E-02
  -8   1   4      584.43      559.39       48.55 o   0.2038E-03
  -7   1   4      260.01      279.06       30.55 o   0.6558E-03
  -6   1   4      273.05      285.33       38.51 o   0.4739E-03
  -5   1   4     1452.12     1524.71       47.64 o   0.4968E-04
  -4   1   4      648.61      729.17       29.14 o   0.2096E-03
  -3   1   4      626.78      630.99       24.34 o   0.2676E-03
  -2   1   4     2425.28     2311.26       32.85 o   0.2228E-04
  -1   1   4     1464.60     1633.28       33.25 o   0.4793E-04
   0   1   4     2128.59     2137.39       36.43 o   0.2677E-04
   1   1   4     2022.17     2111.16       34.24 o   0.2814E-04
   2   1   4      377.32      384.98       27.95 o   0.5139E-03
   3   1   4      585.69      550.35       37.29 o   0.2567E-03
   4   1   4      407.28      435.99       31.54 o   0.4092E-03
   5   1   4     2703.44     2497.76       37.91 o   0.1869E-04
   6   1   4      186.74      165.88       33.11 o   0.7508E-03
   7   1   4     3731.37     3823.80       48.18 o   0.8579E-05
   8   1   4      268.72      255.41       41.41 o   0.4451E-03
   9   1   4       44.98       62.33       44.20 o   0.5053E-03
  10   1   4      563.99      609.02       33.95 o   0.2530E-03
  11   1   4       73.80       98.30       32.07 o   0.9158E-03
 -14   2   4      217.07      186.92       25.07 o   0.1067E-02
 -13   2   4      211.28      214.25       30.89 o   0.7598E-03
 -12   2   4       -1.75       10.52       39.38 o   0.6447E-03
 -11   2   4       27.34       17.89       35.05 o   0.8118E-03
 -10   2   4        7.68       31.23       33.16 o   0.9057E-03
  -9   2   4       21.80        7.22       27.80 o   0.1292E-02
  -8   2   4       50.57       33.40       41.43 o   0.5786E-03
  -7   2   4      489.77      484.23       39.13 o   0.2939E-03
  -6   2   4     3672.49     3429.50       43.63 o   0.1005E-04
  -5   2   4       11.36        1.53       33.51 o   0.8904E-03
  -4   2   4      211.62      228.44       33.54 o   0.6586E-03
  -3   2   4     6254.64     6729.86       62.66 o   0.2884E-05
  -2   2   4       27.96       26.44       29.75 o   0.1123E-02
  -1   2   4     4129.96     3995.34       44.95 o   0.7610E-05
   0   2   4     1183.85     1160.86       27.29 o   0.8641E-04
   1   2   4     3805.40     3958.31       81.19 o   0.7831E-05
   2   2   4     1688.92     1763.33       29.27 o   0.4022E-04
   3   2   4     1538.51     1337.68       38.77 o   0.5844E-04
   4   2   4      599.49      584.64       38.55 o   0.2361E-03
   5   2   4        7.64        0.37       39.26 o   0.6487E-03
   6   2   4      537.55      563.10       32.06 o   0.2873E-03
   7   2   4      188.01      210.47       45.78 o   0.4125E-03
   8   2   4      158.03      201.83       39.51 o   0.5438E-03
   9   2   4       84.28       75.71       35.95 o   0.7453E-03
  10   2   4      568.64      697.04       30.75 o   0.2305E-03
 -14   3   4      130.93      131.48       23.52 o   0.1451E-02
 -13   3   4       73.35       26.11       30.53 o   0.1057E-02
 -12   3   4      131.76      131.85       42.74 o   0.5093E-03
 -11   3   4      457.83      396.66       37.44 o   0.3601E-03
 -10   3   4      977.88      952.17       40.14 o   0.1119E-03
  -9   3   4      262.13      231.74       29.89 o   0.7361E-03
  -8   3   4        7.82        0.20       41.76 o   0.5735E-03
  -7   3   4      137.31      168.15       34.56 o   0.7172E-03
  -6   3   4       61.54       84.54       25.69 o   0.1415E-02
  -5   3   4       20.60       21.18       24.79 o   0.1619E-02
  -4   3   4      577.94      629.76       32.44 o   0.2478E-03
  -3   3   4     1064.12     1092.45       32.90 o   0.9651E-04
  -2   3   4     4647.24     4811.69       35.63 o   0.5530E-05
  -1   3   4       -2.78        7.32       21.29 o   0.2204E-02
   0   3   4      -11.37        0.43       26.81 o   0.1391E-02
   1   3   4       -4.85        1.73       32.96 o   0.9204E-03
   2   3   4      596.98      553.54       41.30 o   0.2343E-03
   3   3   4      171.33      194.42       42.88 o   0.4726E-03
   4   3   4     2415.84     2076.36       45.08 o   0.2498E-04
   5   3   4      448.01      445.47       34.59 o   0.3604E-03
   6   3   4      757.49      806.79       38.15 o   0.1559E-03
   7   3   4       15.58       14.39       44.91 o   0.4954E-03
   8   3   4      137.40      164.82       39.08 o   0.5816E-03
   9   3   4       38.65       16.04       33.72 o   0.8761E-03
  10   3   4       87.00        2.83       26.24 o   0.1437E-02
 -14   4   4        5.46        2.12       22.66 o   0.1948E-02
 -13   4   4      201.33      211.83       31.68 o   0.7426E-03
 -12   4   4      514.64      475.31       42.97 o   0.2675E-03
 -11   4   4      762.25      800.02       37.01 o   0.1590E-03
 -10   4   4      383.55      332.78       37.11 o   0.4269E-03
  -9   4   4       14.59       10.47       29.51 o   0.1147E-02
  -8   4   4      203.65      173.09       38.76 o   0.5652E-03
  -7   4   4     1346.87     1332.69       48.40 o   0.6035E-04
  -6   4   4       -5.21        5.24       30.37 o   0.1084E-02
  -5   4   4      579.29      655.21       30.55 o   0.2442E-03
  -4   4   4      595.17      548.07       32.62 o   0.2793E-03
  -3   4   4     1715.23     1982.80       32.38 o   0.3384E-04
  -2   4   4      570.61      628.61       40.48 o   0.2182E-03
  -1   4   4        0.16        7.06       29.69 o   0.1134E-02
   0   4   4       66.50        9.61       30.60 o   0.1060E-02
   1   4   4      117.13      126.08       34.56 o   0.7611E-03
   2   4   4      189.21      168.99       61.60 o   0.2475E-03
   3   4   4       -2.27       12.34       55.09 o   0.3295E-03
   4   4   4      799.85      745.30       36.18 o   0.1684E-03
   5   4   4      555.52      564.10       38.70 o   0.2507E-03
   6   4   4       15.29       24.95       45.08 o   0.4911E-03
   7   4   4       -7.63        9.63       39.34 o   0.6459E-03
   8   4   4      441.86      447.94       37.68 o   0.3335E-03
   9   4   4      328.84      360.38       49.60 o   0.2920E-03
  10   4   4       63.78       99.27       34.04 o   0.8204E-03
 -14   5   4      368.28      385.66       23.67 o   0.5851E-03
 -13   5   4      183.05      177.93       29.95 o   0.8671E-03
 -12   5   4      198.62      186.85       42.55 o   0.4763E-03
 -11   5   4       46.25       39.21       39.42 o   0.6381E-03
 -10   5   4      308.31      272.96       30.68 o   0.6297E-03
  -9   5   4       54.97       26.31       35.61 o   0.7825E-03
  -8   5   4      295.21      285.52       37.54 o   0.4816E-03
  -7   5   4     1049.36     1223.16       48.62 o   0.7590E-04
  -6   5   4      440.19      554.98       37.01 o   0.2861E-03
  -5   5   4      554.14      621.30       34.71 o   0.2463E-03
  -4   5   4      817.69      935.12       46.01 o   0.1178E-03
  -3   5   4       82.09       31.10       55.86 o   0.3186E-03
  -2   5   4     2190.33     2193.65       43.72 o   0.2494E-04
  -1   5   4       15.32       44.25       49.53 o   0.4061E-03
   0   5   4      274.15      247.52       62.04 o   0.2288E-03
   1   5   4       68.52       58.45       37.27 o   0.7045E-03
   2   5   4      603.38      523.75       39.56 o   0.2529E-03
   3   5   4      547.19      472.59       53.17 o   0.2092E-03
   4   5   4       64.09       32.60       30.43 o   0.1063E-02
   5   5   4       77.53       53.26       33.91 o   0.8471E-03
   6   5   4      402.42      345.35       59.44 o   0.2183E-03
   7   5   4     1323.03     1487.49       64.19 o   0.4899E-04
   8   5   4       71.64        3.15       60.90 o   0.2693E-03
   9   5   4      166.34      211.59       42.93 o   0.4657E-03
  10   5   4       72.57       62.79       28.02 o   0.1221E-02
 -14   6   4      249.49      223.82       23.61 o   0.1015E-02
 -13   6   4      -10.79        2.02       44.14 o   0.5132E-03
 -12   6   4      275.32      178.26       61.35 o   0.2428E-03
 -11   6   4      565.48      504.17       54.54 o   0.1938E-03
 -10   6   4       17.76        4.02       45.70 o   0.4787E-03
  -9   6   4      151.44       91.24       44.90 o   0.4725E-03
  -8   6   4       34.86        7.20       35.21 o   0.8051E-03
  -7   6   4      128.07      167.32       42.75 o   0.4956E-03
  -6   6   4     4065.77     4455.67       66.32 o   0.6524E-05
  -5   6   4       89.69       82.70       56.78 o   0.3047E-03
  -4   6   4     6280.89     4685.88       81.54 o   0.4497E-05
  -3   6   4     1084.21      868.36       54.86 o   0.9989E-04
  -2   6   4       31.60       68.48       40.30 o   0.6063E-03
  -1   6   4      527.65      593.31       49.85 o   0.1974E-03
   0   6   4      -13.94       70.65       59.79 o   0.2781E-03
   1   6   4       42.66       41.32       58.93 o   0.2869E-03
   2   6   4      350.11      404.09       66.89 o   0.1771E-03
   3   6   4       -9.53       10.85       40.01 o   0.6242E-03
   4   6   4       17.21       13.92       35.81 o   0.7789E-03
   5   6   4      402.36      366.91       38.39 o   0.3826E-03
   6   6   4        3.12        4.61       47.91 o   0.4356E-03
   7   6   4       63.10       17.48       63.78 o   0.2453E-03
   8   6   4       56.55       72.39       47.48 o   0.4367E-03
   9   6   4       70.19       50.76       35.58 o   0.7740E-03
 -14   7   4      107.98       84.27       22.67 o   0.1720E-02
 -12   7   4      179.44      112.90       57.23 o   0.2924E-03
 -11   7   4      492.83      364.38      100.47 o   0.8771E-04
 -10   7   4       42.88       43.20       46.98 o   0.4501E-03
  -9   7   4      320.81      368.71       50.11 o   0.2861E-03
  -8   7   4      168.69      156.91       38.13 o   0.6027E-03
  -7   7   4      -11.11        1.84       32.36 o   0.9549E-03
  -6   7   4      138.82      156.87       70.36 o   0.1949E-03
  -5   7   4     1340.63     1132.11       72.48 o   0.5979E-04
  -4   7   4       12.53        5.56       71.17 o   0.1974E-03
  -3   7   4      521.46      442.34       48.55 o   0.2441E-03
  -2   7   4      448.99      559.52       49.40 o   0.2170E-03
  -1   7   4     1754.47     1689.72       61.82 o   0.3697E-04
   0   7   4     1101.74     1070.77       69.86 o   0.7065E-04
   1   7   4      404.15      414.05       47.71 o   0.2770E-03
   2   7   4      687.37      672.83       32.40 o   0.2135E-03
   3   7   4      761.03      696.74       36.65 o   0.1847E-03
   4   7   4       -5.40        0.05       37.44 o   0.7132E-03
   5   7   4       -7.85        6.78       44.42 o   0.5066E-03
   6   7   4      106.73      141.13       60.68 o   0.2620E-03
   7   7   4      480.38      503.39       57.91 o   0.1887E-03
   8   7   4      130.20      144.04       39.41 o   0.5855E-03
   9   7   4      121.23      130.40       28.62 o   0.1055E-02
 -14   8   4      106.25       67.73       21.15 o   0.2004E-02
 -12   8   4      798.10      788.98       54.60 o   0.1254E-03
 -11   8   4      115.49       56.13       60.42 o   0.2706E-03
 -10   8   4       26.12        5.14       62.15 o   0.2588E-03
  -9   8   4      228.21      193.22       41.23 o   0.4914E-03
  -8   8   4     2753.01     2750.81       50.58 o   0.1595E-04
  -7   8   4       50.04       83.21       40.89 o   0.5837E-03
  -6   8   4      -21.99        2.65       38.78 o   0.6648E-03
  -5   8   4        7.43       23.70       39.56 o   0.6380E-03
  -4   8   4      126.84       95.63       83.86 o   0.1404E-03
  -3   8   4     1301.79     1243.31       55.75 o   0.6332E-04
  -2   8   4       27.71        9.37       56.88 o   0.3089E-03
  -1   8   4      503.41      490.82       44.31 o   0.2563E-03
   0   8   4      132.11      175.52       38.53 o   0.5919E-03
   1   8   4       66.78       43.39       32.76 o   0.9138E-03
   2   8   4       89.58      122.61       33.67 o   0.8110E-03
   3   8   4       95.16       62.41       44.90 o   0.4859E-03
   4   8   4      282.77      303.82       35.69 o   0.5070E-03
   5   8   4      219.41      305.19       43.28 o   0.4034E-03
   6   8   4      205.58      157.18       59.20 o   0.2671E-03
   7   8   4       20.85        0.38       41.17 o   0.5899E-03
   8   8   4       -1.31        2.72       30.90 o   0.1047E-02
 -13   9   4      732.86      809.34       40.40 o   0.1533E-03
 -12   9   4      -57.35       46.04       50.58 o   0.3879E-03
 -11   9   4       22.20        0.48       67.83 o   0.2173E-03
 -10   9   4      740.32      714.02       56.88 o   0.1356E-03
  -9   9   4      170.02      201.74       39.79 o   0.5342E-03
  -8   9   4      110.41      154.38       37.84 o   0.6304E-03
  -7   9   4      426.26      400.72       46.57 o   0.2857E-03
  -6   9   4     1186.14     1242.52       48.10 o   0.7026E-04
  -5   9   4      960.84      970.63       32.96 o   0.1176E-03
  -4   9   4        7.21       13.35       27.63 o   0.1308E-02
  -3   9   4        7.96        7.62       31.68 o   0.9961E-03
  -2   9   4        8.82       37.41       28.26 o   0.1242E-02
  -1   9   4      298.94      284.78       34.83 o   0.5336E-03
   0   9   4     1738.44     1750.99       29.79 o   0.4001E-04
   1   9   4      851.70     1061.73       45.60 o   0.1010E-03
   2   9   4      175.29      187.88       35.28 o   0.6605E-03
   3   9   4       33.71        6.80       34.59 o   0.8345E-03
   4   9   4      364.45      477.57       44.37 o   0.2847E-03
   5   9   4       39.51        0.01       46.62 o   0.4598E-03
   6   9   4       -6.51        7.89       41.90 o   0.5694E-03
   7   9   4       53.27       35.11       19.57 o   0.2525E-02
 -13  10   4       98.09      101.27       38.48 o   0.6409E-03
 -11  10   4      226.97      101.42       56.58 o   0.2972E-03
 -10  10   4     1846.26     1709.90       53.32 o   0.3660E-04
  -9  10   4       27.75       13.00       42.82 o   0.5447E-03
  -8  10   4       80.91       84.94       48.70 o   0.4121E-03
  -7  10   4      343.45      359.36       38.33 o   0.4055E-03
  -6  10   4      455.00      473.42       37.74 o   0.3161E-03
  -5  10   4        4.42       24.14       31.39 o   0.1012E-02
  -4  10   4       26.83       13.87       28.45 o   0.1231E-02
  -3  10   4      -16.69        0.90       29.00 o   0.1189E-02
  -2  10   4      230.07      185.19       30.50 o   0.8017E-03
  -1  10   4     1136.88     1022.19       32.38 o   0.1001E-03
   0  10   4      799.58      922.04       33.50 o   0.1373E-03
   1  10   4      361.62      400.89       77.62 o   0.1385E-03
   2  10   4      328.23      355.73       37.25 o   0.4267E-03
   3  10   4      180.48       21.02       59.49 o   0.2791E-03
   4  10   4       53.86       68.93       34.87 o   0.8011E-03
   5  10   4       19.16       32.32       41.97 o   0.5658E-03
   6  10   4      -15.91        5.44       25.65 o   0.1519E-02
 -13  11   4       27.61        0.71       31.71 o   0.9939E-03
 -11  11   4      141.12      110.41       51.24 o   0.3648E-03
 -10  11   4      354.71      288.98       36.25 o   0.4819E-03
  -9  11   4       40.40       45.93       45.05 o   0.4889E-03
  -8  11   4       19.04        2.31       41.93 o   0.5686E-03
  -7  11   4        6.95       11.26       40.70 o   0.6035E-03
  -6  11   4       29.29       21.63       35.36 o   0.7969E-03
  -5  11   4      509.95      495.91       30.24 o   0.3447E-03
  -4  11   4     3966.66     3896.66       36.61 o   0.8105E-05
  -3  11   4     1327.01     1340.68       32.29 o   0.6567E-04
  -2  11   4       77.11       72.56       30.79 o   0.1008E-02
  -1  11   4     3124.49     3211.40       39.06 o   0.1222E-04
   0  11   4       87.43        2.32       37.78 o   0.6970E-03
   1  11   4      582.75      536.88       45.62 o   0.2224E-03
   2  11   4       12.03       24.25       74.57 o   0.1797E-03
   3  11   4      165.87      179.63       73.00 o   0.1795E-03
   4  11   4       30.43       55.86       32.45 o   0.9347E-03
   5  11   4       32.22       20.09       38.55 o   0.6707E-03
 -11  12   4       26.71       15.28       29.73 o   0.1128E-02
 -10  12   4      116.99      103.86       25.96 o   0.1304E-02
  -9  12   4      511.95      541.84       32.89 o   0.2996E-03
  -8  12   4      769.22      801.10       34.60 o   0.1616E-03
  -7  12   4      228.71      247.17       36.61 o   0.5556E-03
  -6  12   4     2248.18     2158.72       38.59 o   0.2532E-04
  -5  12   4     1344.90     1243.95       32.89 o   0.7117E-04
  -4  12   4      151.34      176.11       30.91 o   0.8476E-03
  -3  12   4     1568.64     1482.46       43.59 o   0.4982E-04
  -2  12   4      421.05      432.02       46.22 o   0.2782E-03
  -1  12   4      165.68       91.98       43.16 o   0.5073E-03
   0  12   4      -32.99        0.74       32.79 o   0.9291E-03
   1  12   4        7.27        3.03       38.98 o   0.6580E-03
   2  12   4        3.88       15.16       36.80 o   0.7378E-03
   3  12   4       22.94        0.22       30.97 o   0.1042E-02
   4  12   4       49.28       66.39       37.54 o   0.6954E-03
   5  12   4      158.30      195.22       25.97 o   0.1067E-02
 -11  13   4       67.56       23.81       29.18 o   0.1159E-02
 -10  13   4      604.57      666.31       24.80 o   0.2544E-03
  -9  13   4       94.58       84.29       21.92 o   0.1850E-02
  -8  13   4        8.62        2.29       30.40 o   0.1082E-02
  -7  13   4      612.02      590.13       37.11 o   0.2369E-03
  -6  13   4      113.95      120.44       37.95 o   0.6447E-03
  -5  13   4       18.24        5.78       44.39 o   0.5074E-03
  -4  13   4      423.44      412.06       49.27 o   0.2631E-03
  -3  13   4      138.09      140.62       47.12 o   0.4210E-03
  -2  13   4      272.57      237.64       45.65 o   0.3876E-03
  -1  13   4      330.93      337.65       33.82 o   0.4917E-03
   0  13   4      291.68      302.55       38.53 o   0.4557E-03
   1  13   4      113.62      127.64       35.63 o   0.7202E-03
   2  13   4       28.27       19.49       29.86 o   0.1117E-02
   3  13   4      174.47      220.33       58.47 o   0.2665E-03
   4  13   4       18.93        4.52       24.59 o   0.1652E-02
 -10  14   4      241.08      349.89       38.54 o   0.4424E-03
  -9  14   4        2.88       20.07       31.28 o   0.1020E-02
  -8  14   4      419.16      113.13       37.20 o   0.5702E-03
  -7  14   4      102.09       98.03       31.45 o   0.9366E-03
  -6  14   4       56.51       69.36       40.58 o   0.5954E-03
  -5  14   4      372.34      334.48       42.90 o   0.3575E-03
  -4  14   4      471.46      388.93       43.59 o   0.3057E-03
  -3  14   4      197.53        9.48       42.70 o   0.5363E-03
  -2  14   4      106.02       21.59       34.06 o   0.8476E-03
  -1  14   4      136.33      154.50       30.34 o   0.9138E-03
   0  14   4       63.64       39.74       30.63 o   0.1046E-02
   1  14   4       15.20       37.54       27.78 o   0.1284E-02
   2  14   4       49.59       27.48       31.08 o   0.1025E-02
  -9  15   4      142.63      329.17       36.95 o   0.5178E-03
  -8  15   4      184.39      225.04       29.60 o   0.8124E-03
  -7  15   4       28.38       17.99       29.63 o   0.1134E-02
  -6  15   4      373.72      356.10       33.12 o   0.4677E-03
  -5  15   4      324.45      345.55       34.56 o   0.4741E-03
  -4  15   4      154.20      135.37       27.69 o   0.1081E-02
  -3  15   4      126.31      125.50       27.20 o   0.1155E-02
  -2  15   4      523.61      521.37       26.96 o   0.3439E-03
  -1  15   4       33.76       26.45       28.86 o   0.1191E-02
   0  15   4      140.61       91.64       31.10 o   0.9439E-03
  -7  16   4       29.90        5.48       33.23 o   0.9044E-03
  -6  16   4      126.65      130.90       36.61 o   0.6785E-03
  -5  16   4       46.61       53.49       27.00 o   0.1334E-02
  -4  16   4       22.26       15.00       19.36 o   0.2652E-02
  -3  16   4       80.89       93.11       28.29 o   0.1157E-02
  -1 -16   5       30.40       11.33       31.21 o   0.1024E-02
   0 -16   5      150.67      192.40       24.19 o   0.1192E-02
   1 -16   5       10.63        0.61       25.68 o   0.1516E-02
   2 -16   5      453.70      479.69       23.34 o   0.4335E-03
   3 -16   5       46.24       80.96       22.63 o   0.1818E-02
   4 -16   5       91.47       99.96       34.84 o   0.7760E-03
   5 -16   5      369.14      383.31       32.32 o   0.4575E-03
  -3 -15   5       45.17       45.54       21.40 o   0.2110E-02
  -2 -15   5      260.58      327.02       24.86 o   0.7362E-03
  -1 -15   5       63.85       52.64       39.53 o   0.6299E-03
   0 -15   5       48.15        2.33       33.20 o   0.9053E-03
   1 -15   5      429.28      397.32       30.65 o   0.4431E-03
   2 -15   5       35.34       43.69       30.61 o   0.1052E-02
   3 -15   5       42.43       12.77       30.43 o   0.1075E-02
   4 -15   5      342.25      315.04       29.98 o   0.5784E-03
   5 -15   5       57.11       35.76       44.76 o   0.4956E-03
   6 -15   5       11.53        7.15       39.59 o   0.6376E-03
   7 -15   5       29.87        6.30       33.24 o   0.9036E-03
  -5 -14   5      186.56      232.42       30.97 o   0.7523E-03
  -4 -14   5      165.06      166.36       25.98 o   0.1119E-02
  -3 -14   5       70.00       37.14       30.52 o   0.1053E-02
  -2 -14   5      166.12      174.03       33.82 o   0.7251E-03
  -1 -14   5       40.62       27.22       29.53 o   0.1136E-02
   0 -14   5      209.10      222.59       29.38 o   0.8065E-03
   1 -14   5      388.46      378.14       36.08 o   0.4071E-03
   2 -14   5      306.96      316.16       38.07 o   0.4490E-03
   3 -14   5      166.21      135.94       37.03 o   0.6485E-03
   4 -14   5      441.10      453.60       36.15 o   0.3425E-03
   5 -14   5      432.14      440.21       40.15 o   0.3192E-03
   6 -14   5       64.57       62.23       39.68 o   0.6228E-03
   7 -14   5      102.94       86.07       43.61 o   0.5078E-03
   8 -14   5        3.08        0.29       33.48 o   0.8919E-03
  -5 -13   5      502.52      508.30       26.94 o   0.3630E-03
  -4 -13   5      240.06      170.65       45.54 o   0.4218E-03
  -3 -13   5      643.06      501.59       72.55 o   0.1309E-03
  -2 -13   5      364.33      360.48       58.98 o   0.2212E-03
  -1 -13   5      281.56       66.46       48.73 o   0.3956E-03
   0 -13   5      742.99      733.71       34.25 o   0.1826E-03
   1 -13   5      906.21      931.71       35.49 o   0.1250E-03
   2 -13   5       26.99       32.48       38.78 o   0.6617E-03
   3 -13   5      550.52      514.93       40.83 o   0.2583E-03
   4 -13   5      195.68      194.36       38.88 o   0.5510E-03
   5 -13   5       49.45       45.32       47.03 o   0.4485E-03
   6 -13   5      220.59      113.86       57.94 o   0.2829E-03
   7 -13   5      106.85       89.65       52.57 o   0.3528E-03
   8 -13   5      187.23      172.58       45.81 o   0.4257E-03
   9 -13   5       -1.72        2.93       34.48 o   0.8409E-03
  -6 -12   5       68.32       91.95       39.87 o   0.6076E-03
  -4 -12   5       42.75       57.13       45.79 o   0.4721E-03
  -3 -12   5      720.37      532.52       87.46 o   0.9562E-04
  -2 -12   5     2557.83     2182.76       70.35 o   0.2122E-04
  -1 -12   5       24.04       22.73       38.07 o   0.6880E-03
   0 -12   5      350.66      325.94       46.23 o   0.3309E-03
   1 -12   5       19.99        8.14       33.95 o   0.8668E-03
   2 -12   5      344.94      382.04       41.71 o   0.3542E-03
   3 -12   5       96.25       90.91       41.03 o   0.5709E-03
   4 -12   5      283.48      348.37       39.82 o   0.4115E-03
   5 -12   5      320.97      308.09       40.91 o   0.4081E-03
   6 -12   5      429.14      391.55       50.02 o   0.2631E-03
   7 -12   5      391.33      414.37       37.65 o   0.3668E-03
   8 -12   5      187.23      173.25       29.82 o   0.8764E-03
   9 -12   5      102.31      115.91       28.56 o   0.1094E-02
  10 -12   5       10.63       26.92       31.74 o   0.9889E-03
  -2 -11   5     3401.04     2778.41       75.03 o   0.1311E-04
  -1 -11   5       66.05       32.78       46.97 o   0.4502E-03
   0 -11   5      492.92      446.08       41.81 o   0.2908E-03
   1 -11   5      238.06      233.90       32.83 o   0.6590E-03
   2 -11   5     1001.94     1092.26       42.26 o   0.9296E-04
   3 -11   5     3076.63     3030.23       42.45 o   0.1327E-04
   4 -11   5      556.93      517.86       37.07 o   0.2764E-03
   5 -11   5       87.56       53.71       45.88 o   0.4675E-03
   6 -11   5       17.53       14.05       45.32 o   0.4864E-03
   7 -11   5      640.78      577.48       37.49 o   0.2368E-03
   8 -11   5      662.51      600.88       34.61 o   0.2347E-03
   9 -11   5      358.65      335.34       29.00 o   0.5631E-03
  10 -11   5        7.00        0.72       28.31 o   0.1248E-02
  -2 -10   5     2213.28     1672.51      171.27 o   0.1768E-04
  -1 -10   5      -31.30        0.41       51.53 o   0.3765E-03
   0 -10   5        5.14        2.41       38.82 o   0.6635E-03
   1 -10   5     1677.98     1703.58       40.05 o   0.4097E-04
   2 -10   5     1048.05     1131.92       33.68 o   0.9254E-04
   3 -10   5       32.47       31.14       34.89 o   0.8161E-03
   4 -10   5      164.74      171.58       36.75 o   0.6340E-03
   5 -10   5     2726.33     2755.53       45.90 o   0.1615E-04
   6 -10   5      955.54      837.93       51.44 o   0.1142E-03
   7 -10   5       64.19       13.60       47.62 o   0.4396E-03
   8 -10   5     1703.64     1457.96       48.60 o   0.4715E-04
   9 -10   5       10.27        3.19       31.84 o   0.9859E-03
  10 -10   5      541.10      553.45       35.10 o   0.2759E-03
  11 -10   5      474.19      469.34       25.28 o   0.4169E-03
  -2  -9   5       82.57      143.69       79.11 o   0.1568E-03
  -1  -9   5       41.45        7.29       38.27 o   0.6814E-03
   0  -9   5      904.36      881.44       34.21 o   0.1349E-03
   1  -9   5       31.66       41.36       34.01 o   0.8559E-03
   2  -9   5       73.95       63.59       25.69 o   0.1438E-02
   3  -9   5      166.77      185.65       29.79 o   0.8775E-03
   4  -9   5     1537.03     1646.07       39.38 o   0.4510E-04
   5  -9   5      230.58      214.94       38.03 o   0.5461E-03
   6  -9   5      569.70      574.62       51.10 o   0.1916E-03
   7  -9   5      264.39      246.79       44.98 o   0.3958E-03
   8  -9   5       56.79       35.21       44.64 o   0.4983E-03
   9  -9   5      369.60      327.25       47.81 o   0.3112E-03
  10  -9   5      275.59      298.28       29.73 o   0.6438E-03
  11  -9   5      267.26      270.74       28.48 o   0.7219E-03
  -2  -8   5     1145.92     1055.64       83.65 o   0.6135E-04
  -1  -8   5      263.85      148.19       73.29 o   0.1771E-03
   0  -8   5      270.63      298.05       52.44 o   0.2931E-03
   1  -8   5     1073.77      997.09       59.97 o   0.8425E-04
   2  -8   5       89.32      127.43       36.81 o   0.6855E-03
   3  -8   5     1191.73     1210.01       33.00 o   0.7948E-04
   4  -8   5       28.23       15.02       32.47 o   0.9457E-03
   5  -8   5      397.04      407.78       35.68 o   0.3887E-03
   6  -8   5       94.64       80.62       51.12 o   0.3744E-03
   7  -8   5       24.67        7.17       45.07 o   0.4919E-03
   8  -8   5      251.08      258.17       44.74 o   0.3964E-03
   9  -8   5      387.96      312.79       52.80 o   0.2709E-03
  10  -8   5      608.99      643.22       31.32 o   0.2405E-03
  11  -8   5       15.85        6.39       29.62 o   0.1139E-02
  -2  -7   5      173.69      122.89       52.60 o   0.3422E-03
  -1  -7   5      159.07      129.51       53.41 o   0.3327E-03
   0  -7   5      749.72      776.38       50.11 o   0.1387E-03
   1  -7   5      248.17      228.64       41.22 o   0.4688E-03
   2  -7   5       15.78       10.14       35.31 o   0.8013E-03
   3  -7   5       65.61       60.20       37.75 o   0.6870E-03
   4  -7   5      654.72      622.09       32.10 o   0.2386E-03
   5  -7   5     1623.69     1649.43       36.26 o   0.4395E-04
   6  -7   5      156.42      117.04       41.86 o   0.5298E-03
   7  -7   5       47.09       26.63       41.74 o   0.5712E-03
   8  -7   5      450.77      326.56       49.55 o   0.2829E-03
   9  -7   5     1021.78      946.27       56.29 o   0.9372E-04
  10  -7   5       51.88       23.26       43.97 o   0.5150E-03
  11  -7   5      577.03      629.89       33.37 o   0.2440E-03
  -4  -6   5     1219.64     1112.83       75.81 o   0.6177E-04
  -3  -6   5     1181.48      887.12       57.45 o   0.9082E-04
  -2  -6   5     4496.61     3810.44       75.49 o   0.7408E-05
  -1  -6   5      579.21      521.64       55.01 o   0.1877E-03
   0  -6   5       54.44       65.19       38.27 o   0.6688E-03
   1  -6   5      104.28      114.60       32.94 o   0.8455E-03
   2  -6   5     1499.48     1578.38       34.15 o   0.4925E-04
   3  -6   5      139.52      157.48       42.47 o   0.5029E-03
   4  -6   5        8.97        5.44       36.31 o   0.7584E-03
   5  -6   5      309.07      307.50       35.50 o   0.4970E-03
   6  -6   5       12.82        1.10       37.66 o   0.7049E-03
   7  -6   5       35.43        4.93       39.45 o   0.6419E-03
   8  -6   5     1666.79     1786.73       48.30 o   0.3771E-04
   9  -6   5       60.65       22.82       43.51 o   0.5254E-03
  10  -6   5      585.11      560.53       69.55 o   0.1354E-03
  11  -6   5      309.89      332.82       32.57 o   0.5263E-03
  12  -6   5       17.02       10.84       27.34 o   0.1335E-02
 -10  -5   5      -16.19       19.22      124.31 o   0.6471E-04
  -8  -5   5      421.53      245.09       71.30 o   0.1720E-03
  -6  -5   5     1360.38     1126.17       55.49 o   0.6886E-04
  -4  -5   5      992.91      706.01       68.50 o   0.1023E-03
  -3  -5   5      313.95      298.29       72.62 o   0.1666E-03
  -2  -5   5     1625.42     1189.94       59.51 o   0.5661E-04
  -1  -5   5     1082.35     1033.45       57.00 o   0.8371E-04
   0  -5   5      458.90      423.38       39.53 o   0.3258E-03
   1  -5   5     1237.51     1144.92       29.29 o   0.8475E-04
   2  -5   5        3.14        3.79       24.46 o   0.1672E-02
   3  -5   5      176.17      190.60       34.99 o   0.6686E-03
   4  -5   5      189.88      146.83       30.67 o   0.8713E-03
   5  -5   5       -8.34        5.98       36.43 o   0.7534E-03
   6  -5   5      658.52      578.27       38.95 o   0.2262E-03
   7  -5   5      203.63      192.83       39.66 o   0.5317E-03
   8  -5   5     1183.26     1322.47       44.88 o   0.6703E-04
   9  -5   5      348.78      383.82       54.83 o   0.2436E-03
  10  -5   5      106.34      111.73       67.76 o   0.2134E-03
  11  -5   5      157.45      190.89       31.28 o   0.8108E-03
  12  -5   5      176.41      267.59       27.99 o   0.8121E-03
 -12  -4   5      442.99      300.96      133.86 o   0.5294E-04
 -11  -4   5       63.04       62.76       45.04 o   0.4856E-03
 -10  -4   5     2500.10     2209.48       51.38 o   0.2237E-04
  -9  -4   5      760.09      777.74       50.61 o   0.1372E-03
  -8  -4   5     1183.63     1353.65       54.77 o   0.6091E-04
  -7  -4   5      130.45      154.49       32.85 o   0.7997E-03
  -6  -4   5     3149.24     1875.92       90.71 o   0.1995E-04
  -4  -4   5       -6.81        4.88       59.99 o   0.2778E-03
  -3  -4   5      -18.34        6.03       49.88 o   0.4019E-03
  -2  -4   5     3893.95     3433.07       67.79 o   0.9365E-05
  -1  -4   5      465.74      384.14       52.64 o   0.2435E-03
   0  -4   5       71.77       59.55       38.73 o   0.6528E-03
   1  -4   5     5701.25     5793.39       33.88 o   0.3785E-05
   2  -4   5       90.45      126.13       24.61 o   0.1411E-02
   3  -4   5     1438.13     1420.00       29.99 o   0.5844E-04
   4  -4   5     1545.33     1635.95       36.28 o   0.4601E-04
   5  -4   5      203.54      242.64       38.55 o   0.5256E-03
   6  -4   5       24.54       29.00       30.68 o   0.1056E-02
   7  -4   5      617.00      701.57       38.90 o   0.1959E-03
   8  -4   5      663.74      762.76       52.69 o   0.1428E-03
   9  -4   5      167.80      125.87       54.36 o   0.3215E-03
  10  -4   5      267.64      124.27       47.45 o   0.4022E-03
  11  -4   5       33.07       31.62       28.29 o   0.1236E-02
  12  -4   5      308.68      386.46       27.98 o   0.5499E-03
 -12  -3   5      954.59      863.01       50.23 o   0.1134E-03
 -11  -3   5       36.68       22.92       38.23 o   0.6816E-03
 -10  -3   5      211.88      230.10       33.40 o   0.6598E-03
  -9  -3   5     1313.44     1111.36       51.42 o   0.7344E-04
  -8  -3   5      194.12      145.39       27.15 o   0.1056E-02
  -7  -3   5      313.07      243.25       31.33 o   0.6492E-03
  -6  -3   5      748.25      574.94       48.10 o   0.1829E-03
  -5  -3   5      390.92      361.81       45.52 o   0.3153E-03
  -4  -3   5      788.60      677.09       36.98 o   0.1848E-03
  -3  -3   5     1460.83     1010.85       80.55 o   0.5803E-04
  -2  -3   5      142.46      158.41       69.22 o   0.2010E-03
  -1  -3   5     2991.45     2969.44       85.76 o   0.1290E-04
   0  -3   5      713.01      709.07       26.92 o   0.2117E-03
   1  -3   5      339.83      320.53       23.34 o   0.7177E-03
   2  -3   5      109.34       77.62       24.96 o   0.1461E-02
   3  -3   5     1563.00     1580.67       35.88 o   0.4769E-04
   4  -3   5       56.37       62.33       31.08 o   0.1005E-02
   5  -3   5       52.15       57.41       38.36 o   0.6686E-03
   6  -3   5      342.42      358.06       38.19 o   0.4089E-03
   7  -3   5      -10.23        8.04       38.58 o   0.6714E-03
   8  -3   5     1406.56     1562.54       57.16 o   0.4697E-04
   9  -3   5      201.22      193.07       49.52 o   0.3626E-03
  10  -3   5       82.82       72.10       44.62 o   0.4912E-03
  11  -3   5       18.81       31.48       39.35 o   0.6435E-03
 -13  -2   5      122.82      131.86       49.37 o   0.3896E-03
 -12  -2   5      534.95      494.00       38.94 o   0.2818E-03
 -11  -2   5      212.15      155.95       43.48 o   0.4684E-03
 -10  -2   5      385.83      359.20       36.34 o   0.4171E-03
  -9  -2   5     1706.67     1452.51       30.77 o   0.5094E-04
  -8  -2   5      329.59      247.19       27.93 o   0.7241E-03
  -7  -2   5       58.37       10.23       44.68 o   0.4996E-03
  -6  -2   5     1333.95      954.74       72.31 o   0.6910E-04
  -5  -2   5       64.46       61.65       42.77 o   0.5375E-03
  -4  -2   5      482.45      407.66       36.92 o   0.3523E-03
  -3  -2   5     1002.12      810.66       73.64 o   0.8712E-04
  -2  -2   5      844.82      749.68       71.87 o   0.9987E-04
  -1  -2   5     6000.22     5453.42       35.22 o   0.3952E-05
   0  -2   5     5617.88     5242.85       36.13 o   0.4353E-05
   1  -2   5       12.29        0.09       25.88 o   0.1492E-02
   2  -2   5      120.45      118.97       34.80 o   0.7555E-03
   3  -2   5      154.32      161.72       32.69 o   0.7867E-03
   4  -2   5       87.01       98.33       30.91 o   0.9756E-03
   5  -2   5      151.13      134.49       39.89 o   0.5725E-03
   6  -2   5        7.94       16.48       34.59 o   0.8350E-03
   7  -2   5     1026.39     1115.09       41.08 o   0.9065E-04
   8  -2   5        6.66       17.38       46.34 o   0.4654E-03
   9  -2   5     1417.90     1438.49       40.28 o   0.5596E-04
  10  -2   5      327.88      409.02       41.93 o   0.3428E-03
  11  -2   5       47.34       82.58       37.02 o   0.7090E-03
 -14  -1   5      473.39      446.49       72.17 o   0.1458E-03
 -13  -1   5      399.94      347.64       33.83 o   0.4552E-03
 -12  -1   5        3.54        4.81       37.62 o   0.7064E-03
 -11  -1   5      955.05      802.61       53.79 o   0.1151E-03
 -10  -1   5       21.60       17.59       29.46 o   0.1148E-02
  -9  -1   5      885.21      827.55       30.95 o   0.1504E-03
  -8  -1   5       29.64       39.20       26.01 o   0.1456E-02
  -7  -1   5     4613.56     4070.66       86.89 o   0.6623E-05
  -6  -1   5       38.84       18.79       35.93 o   0.7716E-03
  -5  -1   5      122.56       81.41       45.05 o   0.4758E-03
  -4  -1   5       27.19       22.65       42.30 o   0.5574E-03
  -3  -1   5      971.37      814.27       50.99 o   0.1169E-03
  -2  -1   5     4578.95     4121.79       31.84 o   0.6859E-05
  -1  -1   5    20466.66    19270.81       59.64 o   0.3250E-06
   0  -1   5     2241.91     2453.74       28.24 o   0.2180E-04
   1  -1   5       92.52      108.29       25.85 o   0.1328E-02
   2  -1   5       42.90       23.85       33.08 o   0.9079E-03
   3  -1   5       -9.89        4.93       32.10 o   0.9700E-03
   4  -1   5       17.23        6.46       33.87 o   0.8711E-03
   5  -1   5      183.99      140.76       38.97 o   0.5846E-03
   6  -1   5      216.68      213.02       34.42 o   0.6456E-03
   7  -1   5       -2.11        8.06       43.17 o   0.5364E-03
   8  -1   5       21.46       10.56       47.93 o   0.4349E-03
   9  -1   5       46.42       11.63       44.83 o   0.4965E-03
  10  -1   5       38.98       53.79       32.56 o   0.9269E-03
  11  -1   5       67.57       74.63       32.96 o   0.8867E-03
 -14   0   5      267.99      239.00       32.09 o   0.6583E-03
 -13   0   5      198.06      154.65       29.99 o   0.8875E-03
 -12   0   5      198.25      144.90       36.59 o   0.6456E-03
 -11   0   5      499.45      437.85       37.35 o   0.3270E-03
 -10   0   5      603.59      533.56       35.13 o   0.2720E-03
  -9   0   5       19.20       25.84       25.68 o   0.1506E-02
  -8   0   5      710.72      711.66       28.46 o   0.2071E-03
  -7   0   5      -17.50        1.97       37.03 o   0.7291E-03
  -6   0   5      497.88      584.15       33.00 o   0.2831E-03
  -5   0   5     1344.64     1271.45       35.01 o   0.6883E-04
  -4   0   5     1492.68     1480.48       50.87 o   0.4981E-04
  -3   0   5     6769.47     5953.05       30.98 o   0.3245E-05
  -2   0   5    19078.26    17429.03       58.98 o   0.3895E-06
  -1   0   5    26696.97    26366.67       64.92 o   0.1796E-06
   0   0   5      386.14      385.51       27.91 o   0.5099E-03
   1   0   5      524.67      569.69       26.32 o   0.3193E-03
   2   0   5      273.48      263.69       29.24 o   0.7049E-03
   3   0   5      493.16      481.84       37.55 o   0.3045E-03
   4   0   5      471.00      387.07       50.73 o   0.2540E-03
   5   0   5      173.51      164.24       46.65 o   0.4170E-03
   6   0   5        6.92       44.52       36.02 o   0.7659E-03
   7   0   5      414.28      391.48       43.88 o   0.3133E-03
   8   0   5       13.22        7.06       38.01 o   0.6920E-03
   9   0   5      141.08      148.35       43.24 o   0.4906E-03
  10   0   5       37.73       48.23       31.09 o   0.1018E-02
  11   0   5       67.40       56.49       28.45 o   0.1193E-02
 -14   1   5       68.26       66.84       24.43 o   0.1582E-02
 -13   1   5       64.72        9.81       29.65 o   0.1130E-02
 -12   1   5      297.64      279.65       40.93 o   0.4311E-03
 -11   1   5     1287.53     1226.74       34.79 o   0.7391E-04
 -10   1   5       -1.37        5.25       35.45 o   0.7958E-03
  -9   1   5      366.14      371.10       27.78 o   0.5412E-03
  -8   1   5      195.46      283.61       40.96 o   0.4567E-03
  -7   1   5       -1.28        2.47       30.91 o   0.1047E-02
  -6   1   5     2067.98     2051.62       40.22 o   0.2846E-04
  -5   1   5      833.94      832.65       42.43 o   0.1372E-03
  -4   1   5      -10.87        1.30       26.19 o   0.1457E-02
  -3   1   5     1773.61     1625.34       26.27 o   0.4371E-04
  -2   1   5    22990.85    22318.57       60.89 o   0.2477E-06
  -1   1   5     6092.83     6261.65       38.20 o   0.3255E-05
   0   1   5      512.30      500.83       31.81 o   0.3295E-03
   1   1   5      601.77      600.38       29.33 o   0.2691E-03
   2   1   5      258.79      254.33       31.13 o   0.6725E-03
   3   1   5      563.85      627.83       32.26 o   0.2524E-03
   4   1   5      670.35      662.01       32.72 o   0.2185E-03
   5   1   5      253.19      290.51       37.30 o   0.4998E-03
   6   1   5       32.83       19.81       31.08 o   0.1031E-02
   7   1   5      575.54      642.88       38.47 o   0.2207E-03
   8   1   5      835.20      868.81       43.19 o   0.1294E-03
   9   1   5       77.31       89.15       41.20 o   0.5696E-03
  10   1   5       14.87        1.92       28.02 o   0.1274E-02
 -14   2   5      172.76      165.50       23.32 o   0.1304E-02
 -13   2   5      199.09      196.10       30.40 o   0.8111E-03
 -12   2   5      246.56      251.17       37.02 o   0.5359E-03
 -11   2   5       74.62       26.36       39.47 o   0.6360E-03
 -10   2   5      664.63      622.97       37.91 o   0.2149E-03
  -9   2   5      532.79      484.95       29.24 o   0.3517E-03
  -8   2   5       18.91        1.89       37.54 o   0.7093E-03
  -7   2   5      124.06      135.50       43.80 o   0.4868E-03
  -6   2   5     2022.60     2048.51       48.10 o   0.2823E-04
  -5   2   5       79.10       60.88       29.36 o   0.1114E-02
  -4   2   5      281.72      307.34       29.12 o   0.6409E-03
  -3   2   5      889.50     1032.10       35.30 o   0.1115E-03
  -2   2   5      363.18      331.71       34.77 o   0.4661E-03
  -1   2   5      154.83      159.71       45.06 o   0.4489E-03
   0   2   5      661.57      723.75       34.69 o   0.1946E-03
   1   2   5       61.60       38.63       34.50 o   0.8285E-03
   2   2   5      398.61      289.18       31.40 o   0.5477E-03
   3   2   5       48.66       32.37       43.61 o   0.5228E-03
   4   2   5      433.14      380.62       37.03 o   0.3803E-03
   5   2   5       63.52       80.51       33.13 o   0.8757E-03
   6   2   5      470.46      533.35       38.11 o   0.2833E-03
   7   2   5      117.49      133.43       41.64 o   0.5369E-03
   8   2   5      101.24      138.73       38.42 o   0.6240E-03
   9   2   5       24.23       45.97       33.34 o   0.8902E-03
  10   2   5      -10.47       11.57       38.54 o   0.6730E-03
 -14   3   5      293.47      249.29       24.45 o   0.8687E-03
 -13   3   5        4.25        6.54       30.65 o   0.1064E-02
 -12   3   5        8.10        0.23       26.96 o   0.1376E-02
 -11   3   5      724.85      689.79       40.78 o   0.1798E-03
 -10   3   5       31.63       26.81       40.73 o   0.6005E-03
  -9   3   5       -5.89       16.76       28.85 o   0.1199E-02
  -8   3   5      719.43      751.29       39.89 o   0.1684E-03
  -7   3   5      331.45      328.24       37.97 o   0.4336E-03
  -6   3   5     3202.74     3161.20       46.22 o   0.1218E-04
  -5   3   5      194.35      219.62       29.23 o   0.8284E-03
  -4   3   5      322.12      441.98       34.53 o   0.4037E-03
  -3   3   5       35.93       36.73       34.76 o   0.8206E-03
  -2   3   5     1488.98     1694.31       34.00 o   0.4510E-04
  -1   3   5      619.46      771.72       28.68 o   0.2018E-03
   0   3   5      128.45       78.07       38.28 o   0.6505E-03
   1   3   5      179.89      204.60       34.58 o   0.6658E-03
   2   3   5       71.90       72.91       36.36 o   0.7328E-03
   3   3   5     1102.78     1079.06       36.97 o   0.9344E-04
   4   3   5       89.12       86.86       30.53 o   0.1008E-02
   5   3   5      330.34      357.39       37.93 o   0.4160E-03
   6   3   5       35.65       19.09       46.21 o   0.4673E-03
   7   3   5       38.68       31.22       61.69 o   0.2621E-03
   8   3   5      243.48      259.31       59.30 o   0.2486E-03
   9   3   5       28.33       28.38       49.39 o   0.4089E-03
  10   3   5       -3.25       13.67       33.17 o   0.9084E-03
 -14   4   5      521.87      520.13       37.37 o   0.2821E-03
 -13   4   5      356.76      359.94       30.65 o   0.5104E-03
 -12   4   5       77.83       57.97       26.68 o   0.1342E-02
 -11   4   5      237.61      251.49       37.07 o   0.5385E-03
 -10   4   5       80.95       73.47       32.67 o   0.8985E-03
  -9   4   5      284.48      327.15       36.43 o   0.4743E-03
  -8   4   5     4846.48     5006.51       47.66 o   0.5076E-05
  -7   4   5       76.94      106.57       37.53 o   0.6751E-03
  -6   4   5      326.39      325.14       27.81 o   0.6193E-03
  -5   4   5        6.70       26.22       29.48 o   0.1146E-02
  -4   4   5     1156.66     1094.59       31.92 o   0.9172E-04
  -3   4   5     2184.40     2261.51       34.30 o   0.2452E-04
  -2   4   5      974.62      915.66       32.87 o   0.1244E-03
  -1   4   5      727.80      898.32       39.87 o   0.1384E-03
   0   4   5      106.07      114.46       37.18 o   0.6755E-03
   1   4   5      632.07      672.67       49.26 o   0.1704E-03
   2   4   5       72.87       72.33       38.63 o   0.6520E-03
   3   4   5       91.36       76.80       35.07 o   0.7799E-03
   4   4   5      123.83       72.86       34.81 o   0.7837E-03
   5   4   5      282.80      266.96       40.91 o   0.4428E-03
   6   4   5       13.91       10.23       47.99 o   0.4341E-03
   7   4   5       24.01       10.47       62.31 o   0.2575E-03
   8   4   5      -21.75        1.19       55.30 o   0.3269E-03
   9   4   5       31.04       29.31       43.05 o   0.5377E-03
  10   4   5       60.36       58.40       27.92 o   0.1240E-02
 -14   5   5       55.31       10.95       36.95 o   0.7298E-03
 -12   5   5       53.33       33.88       32.96 o   0.9095E-03
 -11   5   5      264.89      291.73       45.40 o   0.3709E-03
 -10   5   5       20.77        0.83       37.70 o   0.7032E-03
  -9   5   5       58.98       89.19       34.38 o   0.8119E-03
  -8   5   5      764.19      833.46       33.07 o   0.1581E-03
  -7   5   5      650.74      692.85       40.46 o   0.1886E-03
  -6   5   5      126.20      150.23       35.78 o   0.6943E-03
  -5   5   5     2940.16     3254.84       43.68 o   0.1240E-04
  -4   5   5     9808.30     9695.00       61.23 o   0.1323E-05
  -3   5   5      138.03        6.99       45.68 o   0.4746E-03
  -2   5   5     3691.50     4104.43       58.46 o   0.7776E-05
  -1   5   5      -24.12       22.87       40.83 o   0.5984E-03
   0   5   5      317.89      352.05       60.64 o   0.2179E-03
   1   5   5     1217.00     1284.38       53.36 o   0.6453E-04
   2   5   5      721.05      731.33       73.27 o   0.1045E-03
   3   5   5       98.93       90.04       30.60 o   0.9947E-03
   4   5   5       39.67        7.45       32.75 o   0.9302E-03
   5   5   5      439.79      420.37       34.83 o   0.3766E-03
   6   5   5      244.56      249.80       65.87 o   0.2072E-03
   7   5   5      366.83      393.67       70.64 o   0.1619E-03
   8   5   5       28.16       26.82       50.69 o   0.3883E-03
   9   5   5       -3.12       18.58       37.07 o   0.7271E-03
 -12   6   5      122.93      207.83      103.99 o   0.9035E-04
 -11   6   5      236.38      229.35       60.45 o   0.2449E-03
 -10   6   5      464.03      403.16       50.13 o   0.2536E-03
  -9   6   5     1814.77     1943.69       38.38 o   0.3321E-04
  -8   6   5      266.84      297.07       29.50 o   0.6566E-03
  -7   6   5      516.67      599.57       39.81 o   0.2393E-03
  -6   6   5     2848.58     3235.25       73.11 o   0.1221E-04
  -5   6   5      837.41      613.45       61.71 o   0.1321E-03
  -4   6   5      486.58      519.33       48.31 o   0.2281E-03
  -3   6   5      174.70      176.35       50.72 o   0.3549E-03
  -2   6   5      248.08      240.19       49.96 o   0.3375E-03
  -1   6   5      421.79      552.01       48.54 o   0.2267E-03
   0   6   5     1514.30     1595.63       71.63 o   0.4053E-04
   1   6   5       92.79       74.09       61.39 o   0.2618E-03
   2   6   5      118.45      126.55       39.24 o   0.6024E-03
   3   6   5     1293.96     1312.42       35.92 o   0.6749E-04
   4   6   5      726.36      855.33       34.70 o   0.1550E-03
   5   6   5       24.88       47.84       34.84 o   0.8152E-03
   6   6   5      142.33       87.29       66.74 o   0.2201E-03
   7   6   5       59.54       24.85       61.98 o   0.2596E-03
   8   6   5      157.04      160.40       43.13 o   0.4850E-03
   9   6   5       53.22       67.55       29.94 o   0.1078E-02
 -12   7   5        7.03        3.17       58.96 o   0.2877E-03
 -11   7   5     1736.02     1818.98       60.03 o   0.3438E-04
 -10   7   5      184.15      196.56       55.92 o   0.2922E-03
  -9   7   5       97.00      108.29       41.20 o   0.5608E-03
  -8   7   5     5071.16     5105.09       55.46 o   0.4787E-05
  -7   7   5       62.77       43.10       36.25 o   0.7497E-03
  -6   7   5       88.17      107.69       37.79 o   0.6625E-03
  -5   7   5      935.74      717.56       75.16 o   0.9432E-04
  -4   7   5     1287.75     1163.02       59.63 o   0.6621E-04
  -3   7   5      112.55      146.97       55.75 o   0.3073E-03
  -2   7   5      663.62      664.06       52.94 o   0.1589E-03
  -1   7   5     1359.10     1000.19       65.44 o   0.7037E-04
   0   7   5       21.22       39.94       47.16 o   0.4477E-03
   1   7   5      354.01      379.71       28.59 o   0.5257E-03
   2   7   5      741.30      731.95       33.75 o   0.1840E-03
   3   7   5      319.62      308.11       38.45 o   0.4455E-03
   4   7   5       43.70        1.23       32.23 o   0.9612E-03
   5   7   5      178.42      269.34       43.37 o   0.4285E-03
   6   7   5      224.15      252.25       62.49 o   0.2285E-03
   7   7   5       10.18       36.25       45.99 o   0.4714E-03
   8   7   5       67.78       73.33       36.01 o   0.7481E-03
 -14   8   5       98.39      109.84       33.12 o   0.8438E-03
 -12   8   5      -11.92        1.33       54.26 o   0.3397E-03
 -11   8   5       47.26        6.94       39.56 o   0.6376E-03
 -10   8   5       31.39       13.50       55.10 o   0.3291E-03
  -9   8   5     2688.40     2752.41       56.33 o   0.1606E-04
  -8   8   5     6478.71     6528.47       61.24 o   0.2936E-05
  -7   8   5     2495.91     2465.22       42.66 o   0.1981E-04
  -6   8   5      417.34      452.64       39.61 o   0.3213E-03
  -5   8   5      956.12      941.71       41.27 o   0.1133E-03
  -4   8   5      301.90      314.02       45.32 o   0.3547E-03
  -3   8   5      477.97      468.76       39.62 o   0.2995E-03
  -2   8   5      667.95      687.91       35.57 o   0.2027E-03
  -1   8   5     1627.03     1797.55       32.94 o   0.3968E-04
   0   8   5       10.08        2.48       32.32 o   0.9572E-03
   1   8   5       40.18        7.36       32.56 o   0.9411E-03
   2   8   5      388.63      412.55       26.86 o   0.4938E-03
   3   8   5       18.56       36.60       35.48 o   0.7899E-03
   4   8   5      337.15      451.61       35.55 o   0.3809E-03
   5   8   5      517.95      552.39       41.49 o   0.2470E-03
   6   8   5        7.07       31.23       43.52 o   0.5269E-03
   7   8   5      140.46      200.09       37.41 o   0.6051E-03
   8   8   5       -1.74       15.07       26.39 o   0.1434E-02
 -14   9   5      389.66      386.10       31.35 o   0.4610E-03
 -12   9   5      284.98      264.04       53.21 o   0.2929E-03
 -11   9   5     1380.32     1372.83       43.82 o   0.5921E-04
 -10   9   5       13.59       22.94       48.65 o   0.4219E-03
  -9   9   5       91.00       97.13       42.21 o   0.5397E-03
  -8   9   5      478.12      488.39       55.28 o   0.2033E-03
  -7   9   5       13.09        0.82       48.11 o   0.4321E-03
  -6   9   5      176.94      198.54       42.09 o   0.4851E-03
  -5   9   5       14.31       29.30       40.37 o   0.6119E-03
  -4   9   5      719.02      712.15       32.17 o   0.1968E-03
  -3   9   5       47.14       35.95       28.70 o   0.1195E-02
  -2   9   5      844.77      900.41       31.21 o   0.1394E-03
  -1   9   5     6271.47     6036.04       31.76 o   0.3360E-05
   0   9   5       68.02      109.85       42.83 o   0.5244E-03
   1   9   5     2567.45     2857.94       35.46 o   0.1619E-04
   2   9   5     1008.53     1041.98       38.26 o   0.1010E-03
   3   9   5       54.60       51.00       34.55 o   0.8229E-03
   4   9   5      820.48      861.28       34.60 o   0.1451E-03
   5   9   5      117.55      141.19       53.54 o   0.3323E-03
   6   9   5       53.36       62.69       25.56 o   0.1468E-02
   7   9   5      232.30      235.00       29.58 o   0.7630E-03
 -13  10   5       88.88      111.22       35.70 o   0.7352E-03
 -12  10   5      363.06      448.83       49.71 o   0.2583E-03
 -11  10   5       60.23        2.59       33.86 o   0.8694E-03
 -10  10   5       -8.27        0.20       31.23 o   0.1025E-02
  -9  10   5      147.86      138.10       49.24 o   0.3870E-03
  -8  10   5       73.55       86.03       51.65 o   0.3675E-03
  -7  10   5      759.23      864.31       44.37 o   0.1343E-03
  -6  10   5     1594.80     1639.61       35.85 o   0.4499E-04
  -5  10   5     1063.58     1059.52       34.26 o   0.9864E-04
  -4  10   5      424.78      377.84       30.15 o   0.4664E-03
  -3  10   5     3428.31     3132.18       34.53 o   0.1188E-04
  -2  10   5      227.23      244.21       31.50 o   0.6919E-03
  -1  10   5     1630.08     1689.70       28.50 o   0.4343E-04
   0  10   5     5708.67     6013.33       53.74 o   0.3573E-05
   1  10   5       93.59       76.39       38.73 o   0.6440E-03
   2  10   5       52.73       29.77       38.91 o   0.6559E-03
   3  10   5      444.20      536.87       43.38 o   0.2550E-03
   4  10   5       13.36        5.72       27.54 o   0.1317E-02
   5  10   5       20.79        4.32       28.30 o   0.1247E-02
   6  10   5       71.01       67.20       31.83 o   0.9528E-03
 -13  11   5      576.52      626.97       32.47 o   0.2495E-03
 -12  11   5      152.96      116.62       42.98 o   0.5054E-03
 -11  11   5       26.88       20.76       49.98 o   0.3996E-03
 -10  11   5      258.15      285.16       29.96 o   0.6668E-03
  -9  11   5     1059.90     1056.61       37.06 o   0.9738E-04
  -8  11   5      567.30      589.33       46.14 o   0.2071E-03
  -7  11   5      607.87      589.33       45.95 o   0.2035E-03
  -6  11   5     1635.40     1509.41       35.98 o   0.4917E-04
  -5  11   5     1195.41     1298.54       31.73 o   0.7271E-04
  -4  11   5     2586.71     2461.31       39.18 o   0.1949E-04
  -3  11   5      505.05      536.12       31.23 o   0.3144E-03
  -2  11   5      206.44      203.51       32.71 o   0.7118E-03
  -1  11   5       18.31       23.47       32.09 o   0.9678E-03
   0  11   5      761.66      801.19       58.50 o   0.1199E-03
   1  11   5      164.34      194.41       42.50 o   0.4823E-03
   2  11   5      368.50      423.17       74.91 o   0.1447E-03
   3  11   5      270.56      334.99       36.58 o   0.4711E-03
   4  11   5      186.23      176.32       45.31 o   0.4331E-03
   5  11   5      124.42      178.56       23.18 o   0.1349E-02
 -12  12   5       51.53       23.66       23.97 o   0.1715E-02
 -11  12   5        6.39        0.84       23.89 o   0.1752E-02
 -10  12   5       15.85       21.32       27.43 o   0.1324E-02
  -9  12   5       73.21       77.45       36.20 o   0.7373E-03
  -8  12   5       32.75       21.96       40.80 o   0.5990E-03
  -7  12   5     1065.47     1041.60       45.98 o   0.9229E-04
  -6  12   5        6.55        3.52       31.80 o   0.9886E-03
  -5  12   5       23.30       16.02       29.50 o   0.1145E-02
  -4  12   5      307.72      329.33       35.47 o   0.4807E-03
  -3  12   5      314.08      319.23       34.47 o   0.5032E-03
  -2  12   5       97.73      147.50       42.69 o   0.5106E-03
  -1  12   5       74.88       70.83       42.97 o   0.5297E-03
   0  12   5      252.08      224.12       42.26 o   0.4513E-03
   1  12   5       90.93        3.47       39.62 o   0.6336E-03
   2  12   5     1226.17     1146.89       38.98 o   0.8050E-04
   3  12   5      258.90      245.47       29.23 o   0.7396E-03
 -11  13   5      159.30      181.99       39.04 o   0.5661E-03
 -10  13   5       11.87       10.56       20.68 o   0.2333E-02
  -9  13   5       -0.26       14.81       27.19 o   0.1351E-02
  -8  13   5      252.87      277.21       30.92 o   0.6542E-03
  -7  13   5      112.31       71.10       34.75 o   0.7904E-03
  -6  13   5      337.44      322.30       36.63 o   0.4567E-03
  -5  13   5       11.70        6.66       36.89 o   0.7344E-03
  -4  13   5       41.23       51.11       37.10 o   0.7170E-03
  -3  13   5       -1.01        7.61       44.64 o   0.5018E-03
  -2  13   5      149.37      148.63       43.97 o   0.4747E-03
  -1  13   5     1419.74     1383.89       34.69 o   0.6005E-04
   0  13   5      -20.82        5.06       35.93 o   0.7741E-03
   1  13   5      256.24      268.41       32.96 o   0.6100E-03
   2  13   5      112.80       91.86       28.37 o   0.1132E-02
   3  13   5       11.07       54.08       28.77 o   0.1191E-02
 -10  14   5       60.09       72.78       39.50 o   0.6262E-03
  -9  14   5      123.67      134.13       32.28 o   0.8504E-03
  -8  14   5      -16.67        0.51       30.32 o   0.1088E-02
  -7  14   5        1.98        2.45       32.83 o   0.9275E-03
  -6  14   5     1294.67     1238.19       41.27 o   0.7059E-04
  -5  14   5      784.78      716.65       41.10 o   0.1662E-03
  -4  14   5       25.22       10.88       39.26 o   0.6478E-03
  -3  14   5       98.56       23.91       38.34 o   0.6715E-03
  -2  14   5      547.53      511.44       31.41 o   0.3173E-03
  -1  14   5       63.94       79.28       31.43 o   0.9690E-03
   0  14   5      697.85      673.28       30.25 o   0.2162E-03
   1  14   5      112.89      144.72       25.04 o   0.1300E-02
   2  14   5      313.09      422.72       44.18 o   0.3194E-03
  -9  15   5       35.84       14.54       31.49 o   0.1004E-02
  -8  15   5       59.71       53.95       27.93 o   0.1242E-02
  -7  15   5       20.52       28.23       33.36 o   0.8943E-03
  -6  15   5      145.18      179.23       29.65 o   0.9085E-03
  -5  15   5       70.02       46.68       30.56 o   0.1045E-02
  -4  15   5       27.94       20.19       25.24 o   0.1559E-02
  -3  15   5      293.20      289.08       25.19 o   0.7672E-03
  -2  15   5      205.88      189.51       23.48 o   0.1173E-02
  -1  15   5       15.82        0.60       25.29 o   0.1563E-02
   0  15   5       61.97       70.29       24.57 o   0.1564E-02
  -6  16   5        9.38        2.42       31.28 o   0.1022E-02
  -5  16   5      -12.98        2.96       31.69 o   0.9952E-03
  -1 -16   6       14.39       10.53       30.91 o   0.1045E-02
   0 -16   6       26.77        4.11       22.13 o   0.2037E-02
   1 -16   6        5.10        2.47       23.68 o   0.1782E-02
   2 -16   6       14.80       21.97       23.84 o   0.1750E-02
   3 -16   6      126.27      140.12       24.22 o   0.1366E-02
   4 -16   6       62.10       63.38       36.64 o   0.7279E-03
  -3 -15   6      -16.52        0.17       32.89 o   0.9245E-03
  -2 -15   6       -4.95        1.26       23.26 o   0.1847E-02
  -1 -15   6       66.74       86.69       29.05 o   0.1118E-02
   0 -15   6       22.67       26.77       31.44 o   0.1006E-02
   1 -15   6       51.81       38.94       25.85 o   0.1464E-02
   2 -15   6      147.87      149.46       28.54 o   0.1009E-02
   3 -15   6       59.96       60.36       27.90 o   0.1239E-02
   4 -15   6       11.25        0.29       42.72 o   0.5480E-03
   5 -15   6       27.63       27.55       33.00 o   0.9132E-03
   6 -15   6        3.48        9.27       35.46 o   0.7949E-03
  -5 -14   6       47.56       13.31       29.18 o   0.1167E-02
  -4 -14   6       17.14       31.80       25.34 o   0.1544E-02
  -3 -14   6      146.73      149.58       30.44 o   0.9083E-03
  -2 -14   6        5.06        1.91       31.65 o   0.9984E-03
  -1 -14   6        4.13        0.13       28.55 o   0.1226E-02
   0 -14   6      227.12      224.30       33.50 o   0.6557E-03
   1 -14   6       32.93       16.56       34.50 o   0.8375E-03
   2 -14   6      137.54      142.47       32.32 o   0.8329E-03
   3 -14   6       47.03       42.68       34.21 o   0.8434E-03
   4 -14   6      114.58      134.93       28.73 o   0.1048E-02
   5 -14   6       25.36        9.32       49.00 o   0.4161E-03
   6 -14   6       28.66       31.59       36.63 o   0.7413E-03
   7 -14   6       14.78       10.04       39.67 o   0.6351E-03
  -6 -13   6      187.40      204.02       33.44 o   0.6990E-03
  -5 -13   6      163.26      230.63       28.44 o   0.8711E-03
  -4 -13   6      255.30      243.97       32.48 o   0.6483E-03
  -3 -13   6      168.85      189.47       35.64 o   0.6530E-03
  -2 -13   6      124.23      161.20       36.80 o   0.6541E-03
  -1 -13   6       36.57        9.20       32.16 o   0.9640E-03
   0 -13   6       44.20       27.81       31.25 o   0.1015E-02
   1 -13   6      207.99      191.20       38.92 o   0.5493E-03
   2 -13   6      106.66        0.02       39.31 o   0.6430E-03
   3 -13   6        1.51        2.83       37.41 o   0.7146E-03
   4 -13   6       38.03       31.46       39.62 o   0.6334E-03
   5 -13   6      160.01      158.20       58.75 o   0.2736E-03
   6 -13   6      -17.42        0.68       43.55 o   0.5271E-03
   7 -13   6      213.26      201.96       38.68 o   0.5452E-03
   8 -13   6       47.89       44.78       38.91 o   0.6532E-03
  -6 -12   6       74.04       42.00       28.34 o   0.1212E-02
  -5 -12   6       15.48        3.81       46.32 o   0.4660E-03
  -4 -12   6      259.74      244.09       49.58 o   0.3387E-03
  -3 -12   6     1662.41     1346.35       79.79 o   0.4354E-04
  -2 -12   6      530.41      347.70       64.61 o   0.1819E-03
  -1 -12   6       13.84        4.29       34.75 o   0.8280E-03
   0 -12   6       41.86       65.58       38.00 o   0.6801E-03
   1 -12   6       51.80       41.11       40.13 o   0.6148E-03
   2 -12   6        5.33        0.09       39.34 o   0.6462E-03
   3 -12   6      106.80       76.84       35.70 o   0.7491E-03
   4 -12   6      -29.05       17.34       49.25 o   0.4116E-03
   5 -12   6       19.79        0.50       48.30 o   0.4286E-03
   6 -12   6      -41.10       18.19       47.45 o   0.4432E-03
   7 -12   6      442.79      417.99       43.40 o   0.3003E-03
   8 -12   6       34.48       21.55       42.21 o   0.5597E-03
   9 -12   6       22.05        0.20       38.25 o   0.6833E-03
  -4 -11   6       58.25       73.70       84.89 o   0.1381E-03
  -3 -11   6       30.72        6.95       74.47 o   0.1803E-03
  -2 -11   6     1146.46     1187.63       63.74 o   0.6667E-04
  -1 -11   6       63.89       59.83       50.79 o   0.3833E-03
   0 -11   6        9.53       12.23       31.87 o   0.9837E-03
   1 -11   6      144.16      150.76       34.66 o   0.7278E-03
   2 -11   6       35.05       35.33       39.76 o   0.6286E-03
   3 -11   6      181.23      225.01       36.38 o   0.5977E-03
   4 -11   6      216.03      187.18       42.20 o   0.4791E-03
   5 -11   6      658.39      650.97       41.37 o   0.1965E-03
   6 -11   6       62.65       84.41       39.52 o   0.6214E-03
   7 -11   6      268.67      219.44       32.34 o   0.6715E-03
   8 -11   6      199.71      117.25       39.57 o   0.5771E-03
   9 -11   6      135.90      189.06       31.51 o   0.8174E-03
  10 -11   6      193.58      312.47       35.59 o   0.5383E-03
  -3 -10   6       36.82        1.18       80.65 o   0.1537E-03
  -2 -10   6      685.01      614.70       47.71 o   0.1815E-03
  -1 -10   6      975.72      899.34       47.73 o   0.1111E-03
   0 -10   6       91.04       57.30       40.22 o   0.6042E-03
   1 -10   6      788.59      824.52       31.85 o   0.1598E-03
   2 -10   6      356.44      365.50       39.15 o   0.3889E-03
   3 -10   6      134.12      162.47       31.84 o   0.8346E-03
   4 -10   6       38.92       39.50       35.01 o   0.8077E-03
   5 -10   6      305.25      286.55       33.77 o   0.5506E-03
   6 -10   6      316.25      272.59       33.94 o   0.5532E-03
   7 -10   6       16.15       11.69       35.04 o   0.8134E-03
   8 -10   6      278.65      263.57       36.30 o   0.5299E-03
   9 -10   6       49.77       16.85       34.45 o   0.8381E-03
  10 -10   6       74.64       65.14       28.43 o   0.1183E-02
  -4  -9   6      114.13       54.52       91.78 o   0.1181E-03
  -3  -9   6     2602.40     2567.34       82.00 o   0.1682E-04
  -2  -9   6        1.24       22.46       40.85 o   0.5985E-03
  -1  -9   6      142.23      139.28       41.70 o   0.5276E-03
   0  -9   6      162.89      187.70       36.02 o   0.6440E-03
   1  -9   6        1.99        0.03       27.43 o   0.1329E-02
   2  -9   6      308.95      311.12       26.54 o   0.6794E-03
   3  -9   6      172.08      178.50       33.98 o   0.7132E-03
   4  -9   6      230.59      263.01       34.89 o   0.5806E-03
   5  -9   6      185.18      155.55       41.38 o   0.5182E-03
   6  -9   6      860.12      793.77       39.49 o   0.1466E-03
   7  -9   6        6.85       11.10       42.43 o   0.5551E-03
   8  -9   6      114.65      106.10       37.69 o   0.6606E-03
   9  -9   6      154.16      133.94       31.35 o   0.8767E-03
  10  -9   6       25.51       45.31       31.69 o   0.9838E-03
  -5  -8   6     1197.52      942.60      103.61 o   0.5234E-04
  -4  -8   6      160.70      229.20       88.56 o   0.1223E-03
  -3  -8   6      957.31      977.37       49.47 o   0.1010E-03
  -2  -8   6      283.95      308.83       45.86 o   0.3547E-03
  -1  -8   6       -6.80        3.78       36.25 o   0.7610E-03
   0  -8   6      290.44      335.58       37.64 o   0.4489E-03
   1  -8   6     2006.03     1986.50       34.42 o   0.3061E-04
   2  -8   6      594.87      618.39       32.41 o   0.2487E-03
   3  -8   6      940.58     1099.86       33.12 o   0.1020E-03
   4  -8   6       75.26       49.28       32.78 o   0.9080E-03
   5  -8   6       34.66       28.91       43.50 o   0.5264E-03
   6  -8   6      963.33      940.20       46.03 o   0.1083E-03
   7  -8   6      565.09      531.73       45.34 o   0.2280E-03
   8  -8   6        8.94        3.10       53.17 o   0.3538E-03
   9  -8   6       53.08       76.58       36.37 o   0.7351E-03
  10  -8   6      424.49      491.13       35.92 o   0.3292E-03
  11  -8   6      164.00      166.81       24.98 o   0.1188E-02
  -7  -7   6     3934.23     2995.13      124.87 o   0.9783E-05
  -6  -7   6     2112.08     1611.28      109.69 o   0.2701E-04
  -5  -7   6       87.95      102.69       84.28 o   0.1393E-03
  -4  -7   6     2081.54     2144.54       62.50 o   0.2522E-04
  -3  -7   6      148.30      134.66       53.75 o   0.3284E-03
  -2  -7   6     2906.85     2741.63       66.59 o   0.1508E-04
  -1  -7   6       95.51      135.69       49.69 o   0.3865E-03
   0  -7   6     2214.85     2302.60       63.20 o   0.2222E-04
   1  -7   6      705.26      700.88       35.59 o   0.1934E-03
   2  -7   6      526.42      500.40       38.98 o   0.2806E-03
   3  -7   6       59.48       57.55       28.26 o   0.1211E-02
   4  -7   6      615.09      571.96       33.37 o   0.2612E-03
   5  -7   6      426.56      426.16       43.12 o   0.3027E-03
   6  -7   6      206.69      251.78       44.91 o   0.4065E-03
   7  -7   6      -19.00        1.53       45.17 o   0.4900E-03
   8  -7   6      168.58      158.27       43.56 o   0.4754E-03
   9  -7   6       36.70        4.58       34.45 o   0.8414E-03
  10  -7   6        7.91        0.25       34.51 o   0.8398E-03
  11  -7   6      314.91      365.19       26.83 o   0.5946E-03
  -9  -6   6     2770.21     2175.78      166.91 o   0.1377E-04
  -8  -6   6     2695.43     1994.41      139.91 o   0.1701E-04
  -7  -6   6      206.17      228.97       72.08 o   0.1792E-03
  -6  -6   6     2653.88     2712.11      115.19 o   0.1414E-04
  -5  -6   6      463.03      499.73       65.93 o   0.1603E-03
  -4  -6   6      369.33      288.55       53.20 o   0.2765E-03
  -3  -6   6     2647.05     2417.18       66.88 o   0.1869E-04
  -2  -6   6       85.91       52.98       51.57 o   0.3715E-03
  -1  -6   6      -14.48        6.71       45.91 o   0.4742E-03
   0  -6   6     1237.53     1104.30       48.08 o   0.7850E-04
   1  -6   6       15.11        6.50       28.58 o   0.1223E-02
   2  -6   6       77.85       32.68       36.14 o   0.7551E-03
   3  -6   6      932.69      835.94       43.29 o   0.1279E-03
   4  -6   6      235.14      248.24       31.47 o   0.6848E-03
   5  -6   6        1.57        8.37       36.87 o   0.7356E-03
   6  -6   6     1159.36     1156.70       46.09 o   0.7852E-04
   7  -6   6      338.65      365.65       46.70 o   0.3141E-03
   8  -6   6      452.15      499.73       42.53 o   0.2728E-03
   9  -6   6      397.53      427.91       36.78 o   0.3653E-03
  10  -6   6       42.11       36.35       35.35 o   0.7928E-03
  11  -6   6       19.99       33.31       25.96 o   0.1469E-02
 -11  -5   6       84.44       95.39       84.56 o   0.1386E-03
 -10  -5   6     1196.79     1055.54      127.42 o   0.3873E-04
  -9  -5   6     1694.42     1388.40       95.67 o   0.3736E-04
  -8  -5   6       89.63       67.72       56.01 o   0.3143E-03
  -7  -5   6     1958.54     1958.34       43.02 o   0.3117E-04
  -6  -5   6     1200.93     1047.44       37.15 o   0.9141E-04
  -5  -5   6      376.54      306.11       75.77 o   0.1515E-03
  -4  -5   6       56.91       55.93       49.68 o   0.4010E-03
  -3  -5   6     2723.35     2301.82       64.28 o   0.1943E-04
  -2  -5   6       30.87       21.97       49.48 o   0.4076E-03
  -1  -5   6     7272.08     6985.85       66.86 o   0.2484E-05
   0  -5   6     4333.71     4398.31       44.08 o   0.6502E-05
   1  -5   6      306.92      317.41       28.86 o   0.6182E-03
   2  -5   6     1904.43     1681.56       41.95 o   0.3818E-04
   3  -5   6       29.21       42.83       37.32 o   0.7119E-03
   4  -5   6      501.64      496.29       46.97 o   0.2394E-03
   5  -5   6     2895.62     2662.35       44.71 o   0.1627E-04
   6  -5   6      997.73     1009.84       41.67 o   0.1023E-03
   7  -5   6      297.69      295.56       47.09 o   0.3433E-03
   8  -5   6       22.58       19.98       41.13 o   0.5899E-03
   9  -5   6      183.42      262.08       40.14 o   0.4881E-03
  10  -5   6      308.49      359.56       35.91 o   0.4509E-03
  11  -5   6      210.51      222.40       25.60 o   0.9677E-03
 -12  -4   6       19.07       16.02      119.99 o   0.6945E-04
 -11  -4   6        9.19        8.45       48.24 o   0.4296E-03
 -10  -4   6     1616.98     1416.24       39.74 o   0.5280E-04
  -9  -4   6       76.24       85.83       59.27 o   0.2804E-03
  -8  -4   6       69.61        9.57       35.77 o   0.7775E-03
  -7  -4   6       37.82       27.89       32.12 o   0.9620E-03
  -6  -4   6      404.40      257.43       73.70 o   0.1619E-03
  -5  -4   6     1380.97     1193.09       82.20 o   0.5188E-04
  -4  -4   6     1180.91      961.49       53.35 o   0.8838E-04
  -3  -4   6      563.93      479.18       52.52 o   0.2084E-03
  -2  -4   6      194.08      156.09       74.73 o   0.1721E-03
  -1  -4   6     1858.76     1834.66       52.45 o   0.3379E-04
   0  -4   6      145.77      183.73       32.23 o   0.7864E-03
   1  -4   6     2178.74     2352.92       28.48 o   0.2346E-04
   2  -4   6        8.39       14.39       28.01 o   0.1273E-02
   3  -4   6      501.37      600.01       32.84 o   0.2748E-03
   4  -4   6        8.55        2.83       36.61 o   0.7459E-03
   5  -4   6      395.81      382.26       33.15 o   0.4380E-03
   6  -4   6       77.83       63.76       41.11 o   0.5791E-03
   7  -4   6       78.39      117.49       47.00 o   0.4358E-03
   8  -4   6      258.17      276.46       48.94 o   0.3363E-03
   9  -4   6      108.07       93.02       40.20 o   0.5909E-03
  10  -4   6       18.06       12.82       32.94 o   0.9203E-03
  11  -4   6       19.62       31.36       23.69 o   0.1764E-02
 -13  -3   6      291.32      258.74      109.08 o   0.8014E-04
 -12  -3   6      243.57       27.24       67.98 o   0.2128E-03
 -11  -3   6      266.96      220.60       42.30 o   0.4487E-03
 -10  -3   6      480.36      413.76       35.33 o   0.3621E-03
  -9  -3   6      828.23      781.45       32.14 o   0.1646E-03
  -8  -3   6      309.69      222.68       27.82 o   0.7855E-03
  -7  -3   6       -5.38        3.05       29.23 o   0.1170E-02
  -6  -3   6      760.52      708.72       73.34 o   0.1045E-03
  -5  -3   6       -3.17        7.02       43.92 o   0.5183E-03
  -4  -3   6      211.44      181.58       76.98 o   0.1609E-03
  -3  -3   6      182.67      113.65       76.37 o   0.1672E-03
  -2  -3   6     1305.24     1317.09       51.68 o   0.6141E-04
  -1  -3   6       31.19       16.10       36.57 o   0.7459E-03
   0  -3   6      976.38     1021.53       25.60 o   0.1151E-03
   1  -3   6     1165.16     1287.18       31.13 o   0.7485E-04
   2  -3   6     1071.48     1179.86       32.04 o   0.8759E-04
   3  -3   6       15.99        1.29       34.92 o   0.8197E-03
   4  -3   6      547.08      538.85       38.84 o   0.2611E-03
   5  -3   6      176.23      186.12       46.52 o   0.4116E-03
   6  -3   6      214.38      210.64       51.34 o   0.3345E-03
   7  -3   6      709.37      797.96       45.36 o   0.1487E-03
   8  -3   6      206.18      171.22       47.85 o   0.3913E-03
   9  -3   6        5.70        6.59       34.32 o   0.8489E-03
  10  -3   6       32.89       28.52       31.48 o   0.1002E-02
  11  -3   6       27.77       26.12       32.24 o   0.9569E-03
 -13  -2   6       20.09        2.95       47.15 o   0.4497E-03
 -12  -2   6      121.49       98.70       62.30 o   0.2519E-03
 -11  -2   6       88.21       57.53       45.35 o   0.4778E-03
 -10  -2   6     2241.89     2137.25       34.42 o   0.2588E-04
  -9  -2   6     1358.81     1256.00       32.56 o   0.7023E-04
  -8  -2   6      583.10      479.13       24.35 o   0.3745E-03
  -7  -2   6     1340.02     1368.91       48.06 o   0.5883E-04
  -6  -2   6     2503.77     2494.67       63.16 o   0.1868E-04
  -5  -2   6     1503.71     1476.22       48.18 o   0.5054E-04
  -4  -2   6      737.75      610.57       58.01 o   0.1484E-03
  -3  -2   6     2344.50     2113.54       44.95 o   0.2497E-04
  -2  -2   6    25712.57    23329.61       80.18 o   0.2165E-06
  -1  -2   6     1406.25     1328.41       32.43 o   0.6405E-04
   0  -2   6     3396.26     3371.10       33.89 o   0.1090E-04
   1  -2   6     2942.76     3014.10       32.05 o   0.1390E-04
   2  -2   6       -0.40        1.01       28.85 o   0.1202E-02
   3  -2   6      192.92      240.85       34.78 o   0.6203E-03
   4  -2   6      676.26      650.25       44.25 o   0.1850E-03
   5  -2   6      123.61      116.36       50.80 o   0.3715E-03
   6  -2   6      799.57      836.07       37.74 o   0.1468E-03
   7  -2   6      160.10      198.02       42.17 o   0.4878E-03
   8  -2   6      524.31      520.29       43.60 o   0.2463E-03
   9  -2   6     1268.13     1318.44       37.90 o   0.6703E-04
  10  -2   6      292.64      366.16       29.72 o   0.5544E-03
  11  -2   6      185.39      248.16       30.06 o   0.7615E-03
 -14  -1   6        0.84       13.19       69.63 o   0.2062E-03
 -13  -1   6      438.15      402.28       35.68 o   0.3799E-03
 -12  -1   6      312.00      265.02       64.61 o   0.2087E-03
 -11  -1   6      199.37      182.73       57.79 o   0.2762E-03
 -10  -1   6       79.23       22.24       33.08 o   0.9026E-03
  -9  -1   6      604.50      569.64       29.17 o   0.2835E-03
  -8  -1   6     1616.07     1456.82       27.21 o   0.5328E-04
  -7  -1   6      571.14      548.50       43.71 o   0.2295E-03
  -6  -1   6     1069.29     1118.08       38.63 o   0.9014E-04
  -5  -1   6       48.34        4.15       36.98 o   0.7297E-03
  -4  -1   6      290.31      255.40       38.65 o   0.4860E-03
  -3  -1   6      681.14      709.40       30.08 o   0.2084E-03
  -2  -1   6        7.15        8.13       26.13 o   0.1464E-02
  -1  -1   6      854.58      940.45       38.25 o   0.1237E-03
   0  -1   6     2337.36     2609.76       26.69 o   0.1954E-04
   1  -1   6     1050.02     1144.68       32.60 o   0.9194E-04
   2  -1   6       54.02        6.11       32.14 o   0.9646E-03
   3  -1   6       44.85       35.08       32.46 o   0.9387E-03
   4  -1   6       78.08       22.32       45.11 o   0.4882E-03
   5  -1   6      216.86      216.39       29.37 o   0.8107E-03
   6  -1   6     1653.77     1738.41       41.45 o   0.4012E-04
   7  -1   6      887.61      901.11       39.19 o   0.1268E-03
   8  -1   6        3.00        1.66       48.29 o   0.4288E-03
   9  -1   6      351.43      358.23       42.78 o   0.3526E-03
  10  -1   6        1.27        1.50       27.74 o   0.1300E-02
 -14   0   6       37.58        0.73       45.90 o   0.4744E-03
 -13   0   6      726.89      653.90       32.84 o   0.2122E-03
 -12   0   6      851.82      738.10       68.21 o   0.1060E-03
 -11   0   6     1944.99     1813.96       35.56 o   0.3502E-04
 -10   0   6     1963.06     1957.28       44.47 o   0.3081E-04
  -9   0   6      515.74      506.52       32.25 o   0.3231E-03
  -8   0   6        1.80        1.81       25.36 o   0.1555E-02
  -7   0   6      195.74      200.16       48.51 o   0.3750E-03
  -6   0   6       -8.91        4.42       33.98 o   0.8659E-03
  -5   0   6       49.08       17.55       36.01 o   0.7674E-03
  -4   0   6      430.21      416.29       44.05 o   0.2981E-03
  -3   0   6     2593.67     2434.49       47.93 o   0.1946E-04
  -2   0   6     9159.53     9325.17       50.37 o   0.1463E-05
  -1   0   6     2999.21     3189.45       31.80 o   0.1272E-04
   0   0   6     1356.23     1542.99       32.60 o   0.5408E-04
   1   0   6      513.44      514.18       30.09 o   0.3330E-03
   2   0   6       45.68       25.25       30.11 o   0.1093E-02
   3   0   6       26.21       55.17       39.82 o   0.6240E-03
   4   0   6      210.85      219.57       37.25 o   0.5684E-03
   5   0   6      143.66      154.40       32.06 o   0.8277E-03
   6   0   6      412.72      474.40       35.99 o   0.3407E-03
   7   0   6     1826.19     1918.95       54.29 o   0.3209E-04
   8   0   6     1023.47     1083.28       40.95 o   0.9403E-04
   9   0   6      158.28      184.57       39.77 o   0.5481E-03
  10   0   6      154.28      162.24       24.65 o   0.1237E-02
 -14   1   6       58.73       41.84       25.96 o   0.1445E-02
 -13   1   6      412.14      419.66       31.17 o   0.4247E-03
 -12   1   6       76.14       10.75       53.42 o   0.3494E-03
 -11   1   6      285.90      247.56       36.68 o   0.5314E-03
 -10   1   6      266.59      239.61       35.03 o   0.5819E-03
  -9   1   6      160.67      142.70       29.71 o   0.9441E-03
  -8   1   6      477.29      477.92       34.94 o   0.3299E-03
  -7   1   6     3199.50     3216.34       65.86 o   0.1160E-04
  -6   1   6        2.15       23.31       35.51 o   0.7919E-03
  -5   1   6       24.90       35.22       42.28 o   0.5569E-03
  -4   1   6     8815.21     9092.21       51.24 o   0.1549E-05
  -3   1   6     7206.96     7598.35       42.43 o   0.2252E-05
  -2   1   6      119.66       77.97       33.57 o   0.8376E-03
  -1   1   6     1359.17     1517.66       33.18 o   0.5533E-04
   0   1   6     1097.50     1169.73       39.59 o   0.8351E-04
   1   1   6      599.55      667.22       36.95 o   0.2139E-03
   2   1   6       17.63       44.87       31.04 o   0.1027E-02
   3   1   6      117.37      137.06       32.70 o   0.8309E-03
   4   1   6      107.69       97.16       31.55 o   0.9301E-03
   5   1   6      499.18      497.26       36.37 o   0.3042E-03
   6   1   6     1655.37     1662.21       47.05 o   0.4165E-04
   7   1   6     2362.37     2579.18       45.10 o   0.1927E-04
   8   1   6      251.10      246.81       46.52 o   0.3772E-03
   9   1   6      142.80      206.22       51.96 o   0.3365E-03
  10   1   6       -4.53        7.12       35.79 o   0.7807E-03
 -14   2   6       44.78       47.25       24.38 o   0.1635E-02
 -13   2   6       -1.48        1.28       29.63 o   0.1139E-02
 -12   2   6       53.67       31.15       27.49 o   0.1302E-02
 -11   2   6      138.65      123.94       40.83 o   0.5556E-03
 -10   2   6     1119.35     1112.52       39.42 o   0.8785E-04
  -9   2   6       -6.54        7.91       34.67 o   0.8318E-03
  -8   2   6      344.70      356.78       37.36 o   0.4204E-03
  -7   2   6     4092.86     3836.41       61.36 o   0.7960E-05
  -6   2   6      453.60      598.95       54.09 o   0.1873E-03
  -5   2   6     1988.76     2251.59       64.97 o   0.2416E-04
  -4   2   6      293.19      289.99       33.45 o   0.5590E-03
  -3   2   6      903.97      856.90       36.78 o   0.1355E-03
  -2   2   6      351.87      216.09       38.73 o   0.4900E-03
  -1   2   6      274.27      289.50       38.35 o   0.4739E-03
   0   2   6     3385.02     3370.87       45.92 o   0.1082E-04
   1   2   6     1177.53     1107.17       46.60 o   0.8130E-04
   2   2   6     2896.61     2862.91       46.84 o   0.1477E-04
   3   2   6        8.58        6.44       34.04 o   0.8625E-03
   4   2   6      748.92      704.17       32.33 o   0.1945E-03
   5   2   6      374.79      337.61       36.79 o   0.4312E-03
   6   2   6      789.93      831.14       40.67 o   0.1437E-03
   7   2   6      825.76      910.60       67.39 o   0.9330E-04
   8   2   6      139.09      157.76       58.09 o   0.2813E-03
   9   2   6       51.56      103.24       46.74 o   0.4459E-03
  10   2   6       34.31       42.46       31.28 o   0.1010E-02
 -14   3   6     1035.08      925.40       43.65 o   0.1085E-03
 -13   3   6       20.65        5.49       46.84 o   0.4556E-03
 -12   3   6       46.59        3.93       28.65 o   0.1215E-02
 -11   3   6      765.85      789.70       36.58 o   0.1617E-03
 -10   3   6      343.43      340.63       38.34 o   0.4163E-03
  -9   3   6     1018.99      994.63       38.68 o   0.1056E-03
  -8   3   6     1388.22     1376.33       38.07 o   0.6041E-04
  -7   3   6       28.54       18.65       37.58 o   0.7063E-03
  -6   3   6       87.23      134.63       37.58 o   0.6563E-03
  -5   3   6     4271.55     4585.44       55.70 o   0.6141E-05
  -4   3   6     1235.13     1355.56       39.69 o   0.6519E-04
  -3   3   6      756.24      831.87       44.09 o   0.1409E-03
  -2   3   6    25354.26    26694.62       79.78 o   0.1827E-06
  -1   3   6     5571.21     5727.47       54.26 o   0.3866E-05
   0   3   6      445.99      474.94       42.34 o   0.2847E-03
   1   3   6     5193.64     5719.52       49.14 o   0.4057E-05
   2   3   6      470.92      476.49       35.57 o   0.3277E-03
   3   3   6      171.99      224.67       36.21 o   0.6066E-03
   4   3   6      780.93      734.16       30.28 o   0.1860E-03
   5   3   6      421.47      441.00       36.81 o   0.3509E-03
   6   3   6      370.14      363.42       61.97 o   0.2039E-03
   7   3   6      196.35      233.14       64.38 o   0.2207E-03
   8   3   6      908.85      980.50       59.54 o   0.9270E-04
   9   3   6       39.23       45.47       42.29 o   0.5544E-03
  10   3   6       66.18       72.92       25.51 o   0.1449E-02
 -13   4   6       10.97        5.02       47.27 o   0.4474E-03
 -12   4   6       64.29       15.36       35.31 o   0.7971E-03
 -11   4   6       48.68       45.25       49.89 o   0.3990E-03
 -10   4   6       49.11       55.23       38.60 o   0.6612E-03
  -9   4   6     1658.00     1681.13       40.70 o   0.4183E-04
  -8   4   6      713.50      792.72       31.80 o   0.1764E-03
  -7   4   6     2186.12     2255.85       47.10 o   0.2397E-04
  -6   4   6     2918.68     3053.29       39.16 o   0.1364E-04
  -5   4   6     3195.74     3358.72       35.60 o   0.1136E-04
  -4   4   6       32.03       30.33       32.13 o   0.9616E-03
  -3   4   6    13136.71    13482.52       58.78 o   0.7034E-06
  -2   4   6      170.37      205.31       33.76 o   0.6957E-03
  -1   4   6      809.12      865.45       48.19 o   0.1248E-03
   0   4   6     1724.29     1739.66       49.51 o   0.3800E-04
   1   4   6     2170.33     2291.83       53.51 o   0.2328E-04
   2   4   6     1689.28     1735.99       42.36 o   0.3963E-04
   3   4   6       -0.98       39.67       26.04 o   0.1463E-02
   4   4   6     1112.45     1124.85       35.19 o   0.8948E-04
   5   4   6       50.67       49.35       43.32 o   0.5274E-03
   6   4   6     1895.31     2106.30       72.76 o   0.2621E-04
   7   4   6       65.14       63.89       60.93 o   0.2671E-03
   8   4   6      142.55      149.41       49.95 o   0.3750E-03
   9   4   6      280.61      362.64       38.29 o   0.4236E-03
 -13   5   6       61.29       50.94       50.56 o   0.3877E-03
 -12   5   6       17.55        8.94       35.31 o   0.8014E-03
 -11   5   6      149.95      120.47       47.58 o   0.4170E-03
 -10   5   6       22.31       18.73       38.80 o   0.6628E-03
  -9   5   6      199.10      211.03       37.33 o   0.5775E-03
  -8   5   6      635.42      688.25       34.09 o   0.2109E-03
  -7   5   6       82.82       58.32       46.37 o   0.4576E-03
  -6   5   6       74.10       75.54       29.41 o   0.1100E-02
  -5   5   6      768.20      810.82       34.15 o   0.1610E-03
  -4   5   6       30.07       29.26       34.76 o   0.8229E-03
  -3   5   6       42.50       30.20       45.22 o   0.4867E-03
  -2   5   6      460.38      526.35       49.03 o   0.2260E-03
  -1   5   6      139.40      201.39       45.71 o   0.4262E-03
   0   5   6       39.36       10.89       58.45 o   0.2924E-03
   1   5   6      163.70      189.53       62.20 o   0.2422E-03
   2   5   6      491.30      539.02       33.34 o   0.3055E-03
   3   5   6     1516.66     1390.61       39.60 o   0.5613E-04
   4   5   6      341.47      342.21       37.63 o   0.4267E-03
   5   5   6      664.48      704.41       46.79 o   0.1676E-03
   6   5   6     1688.78     1550.91       77.82 o   0.3813E-04
   7   5   6       28.13       48.70       64.52 o   0.2395E-03
   8   5   6      147.10      167.02       45.21 o   0.4451E-03
   9   5   6      311.29      390.31       31.67 o   0.4892E-03
 -13   6   6       53.38        0.53       33.49 o   0.8894E-03
 -12   6   6      -35.04       17.05       58.51 o   0.2917E-03
 -11   6   6       68.98       44.29       42.74 o   0.5410E-03
 -10   6   6       -1.83       25.64       35.82 o   0.7780E-03
  -9   6   6       59.84       54.74       34.45 o   0.8247E-03
  -8   6   6       59.36       74.95       31.04 o   0.9977E-03
  -7   6   6     1527.24     1565.72       45.49 o   0.4712E-04
  -6   6   6       87.98       88.99       38.72 o   0.6401E-03
  -5   6   6      851.69      781.06       49.73 o   0.1313E-03
  -4   6   6     1587.78     1235.81       54.35 o   0.5713E-04
  -3   6   6       70.28       39.93       52.90 o   0.3549E-03
  -2   6   6      668.74      716.11       53.00 o   0.1494E-03
  -1   6   6      800.77     1005.70       66.70 o   0.8766E-04
   0   6   6      195.00      280.71       62.99 o   0.2238E-03
   1   6   6      988.20      911.53       46.99 o   0.1087E-03
   2   6   6     3634.79     3869.48       49.05 o   0.8598E-05
   3   6   6      372.75      325.91       34.92 o   0.4666E-03
   4   6   6      409.69      418.87       32.39 o   0.4131E-03
   5   6   6      413.84      399.09       49.74 o   0.2655E-03
   6   6   6       86.54       82.67       66.74 o   0.2217E-03
   7   6   6       -7.85        3.08       50.08 o   0.3988E-03
   8   6   6      183.13      207.09       37.95 o   0.5704E-03
 -13   7   6        8.04        8.96       46.61 o   0.4602E-03
 -12   7   6      -45.06        8.41       61.97 o   0.2602E-03
 -11   7   6       15.61       14.45       74.53 o   0.1800E-03
 -10   7   6       73.69       72.10       48.14 o   0.4239E-03
  -9   7   6     3054.46     3181.24       44.70 o   0.1246E-04
  -8   7   6      287.17      305.09       39.34 o   0.4430E-03
  -7   7   6      249.47      265.24       38.53 o   0.4959E-03
  -6   7   6      312.21      293.97       35.12 o   0.5129E-03
  -5   7   6      221.14      185.85       49.70 o   0.3598E-03
  -4   7   6      383.40      440.62       69.20 o   0.1613E-03
  -3   7   6       80.55       75.69       62.78 o   0.2507E-03
  -2   7   6     3717.11     3667.09       78.12 o   0.8799E-05
  -1   7   6      384.82      434.58       38.81 o   0.3466E-03
   0   7   6       54.90        8.08       34.00 o   0.8615E-03
   1   7   6     2334.57     2441.22       37.27 o   0.2107E-04
   2   7   6      583.84      622.22       27.52 o   0.2701E-03
   3   7   6      231.77      203.27       34.17 o   0.6563E-03
   4   7   6     1475.28     1707.52       44.98 o   0.4320E-04
   5   7   6      136.25      187.77       47.90 o   0.3963E-03
   6   7   6       45.24       73.97       56.68 o   0.3082E-03
   7   7   6      354.39      394.12       43.61 o   0.3267E-03
   8   7   6      495.96      568.96       31.78 o   0.2963E-03
 -13   8   6      259.86      217.85       33.06 o   0.6580E-03
 -12   8   6       11.38       16.98       38.72 o   0.6661E-03
 -11   8   6      255.86      239.95       49.48 o   0.3420E-03
 -10   8   6      157.55      141.24       60.38 o   0.2621E-03
  -9   8   6       93.71      107.16       46.17 o   0.4515E-03
  -8   8   6       45.89       26.87       50.26 o   0.3945E-03
  -7   8   6       20.01        1.18       44.38 o   0.5076E-03
  -6   8   6      181.56      170.75       47.42 o   0.4013E-03
  -5   8   6       38.54       27.99       43.95 o   0.5155E-03
  -4   8   6        3.46       10.70       46.50 o   0.4624E-03
  -3   8   6      803.50      785.66       36.09 o   0.1589E-03
  -2   8   6      114.19      116.41       30.13 o   0.9859E-03
  -1   8   6     2307.15     2417.96       30.12 o   0.2181E-04
   0   8   6     1081.84     1226.12       38.66 o   0.7984E-04
   1   8   6      360.18      343.31       34.20 o   0.4682E-03
   2   8   6     3167.89     3364.87       26.52 o   0.1146E-04
   3   8   6       -0.79        8.97       35.63 o   0.7875E-03
   4   8   6      321.32      399.62       33.12 o   0.4523E-03
   5   8   6      232.16      212.83       58.58 o   0.2620E-03
   6   8   6      350.24      382.46       46.42 o   0.3078E-03
   7   8   6      109.08      113.59       33.84 o   0.8032E-03
 -14   9   6      103.45      119.08       22.40 o   0.1653E-02
 -13   9   6       65.10       49.08       29.26 o   0.1136E-02
 -12   9   6       10.86        4.22       55.12 o   0.3291E-03
 -11   9   6        6.33        9.88       36.72 o   0.7415E-03
 -10   9   6      -45.02       26.05       58.19 o   0.2946E-03
  -9   9   6       50.40       13.57       49.75 o   0.4032E-03
  -8   9   6      218.46      246.45       66.83 o   0.2037E-03
  -7   9   6        0.06        0.14       55.26 o   0.3275E-03
  -6   9   6       59.47       70.33       47.58 o   0.4349E-03
  -5   9   6      699.38      765.15       48.04 o   0.1493E-03
  -4   9   6       40.35        2.61       38.84 o   0.6619E-03
  -3   9   6      819.00      811.67       30.23 o   0.1616E-03
  -2   9   6     1719.19     1623.03       28.35 o   0.4415E-04
  -1   9   6     2949.13     2624.50       40.41 o   0.1649E-04
   0   9   6     1420.19     1531.69       41.19 o   0.5149E-04
   1   9   6       16.85        3.88       29.67 o   0.1135E-02
   2   9   6      706.78      846.83       31.15 o   0.1655E-03
   3   9   6       28.15       40.19       28.44 o   0.1220E-02
   4   9   6      165.40      221.42       30.83 o   0.7838E-03
   5   9   6      121.79       91.04       40.93 o   0.5692E-03
   6   9   6       40.28       33.41       25.61 o   0.1502E-02
 -13  10   6      142.61      112.11       26.66 o   0.1204E-02
 -12  10   6      336.23      315.18       35.02 o   0.4877E-03
 -11  10   6       23.60       14.10       36.25 o   0.7598E-03
 -10  10   6      140.57      130.20       34.90 o   0.7351E-03
  -9  10   6        8.67        1.48       44.94 o   0.4950E-03
  -8  10   6       20.16        1.98       52.84 o   0.3581E-03
  -7  10   6       46.14       26.59       45.02 o   0.4912E-03
  -6  10   6       20.61       35.87       36.15 o   0.7609E-03
  -5  10   6       30.95       18.46       30.42 o   0.1076E-02
  -4  10   6      185.83      138.85       29.82 o   0.9265E-03
  -3  10   6      143.87      153.18       31.02 o   0.8775E-03
  -2  10   6     1647.45     1704.14       29.53 o   0.4281E-04
  -1  10   6     1195.89     1076.01       33.66 o   0.9136E-04
   0  10   6      977.06      956.42       48.14 o   0.1035E-03
   1  10   6      318.50      303.63       60.49 o   0.2266E-03
   2  10   6      724.89      715.71       45.14 o   0.1630E-03
   3  10   6       36.65        4.26       26.44 o   0.1427E-02
   4  10   6       66.07       33.18       27.27 o   0.1317E-02
   5  10   6      193.58      217.40       19.99 o   0.1339E-02
 -13  11   6        9.21        7.45       28.95 o   0.1193E-02
 -12  11   6       -1.85        6.41       29.28 o   0.1167E-02
 -11  11   6       24.12       33.50       26.99 o   0.1359E-02
 -10  11   6       12.82        2.32       31.18 o   0.1028E-02
  -9  11   6      372.28      398.65       33.34 o   0.4318E-03
  -8  11   6       39.80       50.48       44.32 o   0.5047E-03
  -7  11   6      890.59      899.14       39.47 o   0.1263E-03
  -6  11   6       89.13       83.93       34.55 o   0.7991E-03
  -5  11   6        7.64        0.36       30.06 o   0.1107E-02
  -4  11   6      391.59      388.02       35.30 o   0.4089E-03
  -3  11   6      221.50      209.17       29.13 o   0.8272E-03
  -2  11   6      -12.25       17.10       38.62 o   0.6698E-03
  -1  11   6      471.32      443.86       32.89 o   0.3703E-03
   0  11   6      384.86      357.26       49.74 o   0.2829E-03
   1  11   6      377.86      381.38       36.64 o   0.4020E-03
   2  11   6      -10.42        0.86       48.72 o   0.4213E-03
   3  11   6       64.48       14.44       31.69 o   0.9880E-03
   4  11   6       31.91       32.83       25.83 o   0.1479E-02
 -12  12   6       10.00        8.39       20.17 o   0.2455E-02
 -11  12   6       63.72       68.83       25.61 o   0.1445E-02
 -10  12   6       93.20      110.01       28.12 o   0.1141E-02
  -9  12   6       12.83        2.34       26.94 o   0.1377E-02
  -8  12   6       -3.87        4.27       39.45 o   0.6426E-03
  -7  12   6      791.86      753.75       31.01 o   0.1778E-03
  -6  12   6       40.34       49.40       36.18 o   0.7536E-03
  -5  12   6       13.29        0.13       33.40 o   0.8964E-03
  -4  12   6       46.49       35.61       33.19 o   0.8981E-03
  -3  12   6       23.07       67.69       30.12 o   0.1077E-02
  -2  12   6      125.40      149.74       31.04 o   0.8917E-03
  -1  12   6        2.51        0.13       46.52 o   0.4620E-03
   0  12   6      126.66       46.32       38.31 o   0.6623E-03
   1  12   6       46.91       71.25       35.71 o   0.7654E-03
   2  12   6      145.16      102.88       32.47 o   0.8603E-03
   3  12   6        7.15        6.50       25.09 o   0.1588E-02
 -11  13   6      101.14       33.53       38.13 o   0.6760E-03
 -10  13   6       53.45       44.85       23.01 o   0.1827E-02
  -9  13   6       79.88       64.77       26.05 o   0.1393E-02
  -8  13   6      246.61      268.78       29.58 o   0.7057E-03
  -7  13   6        4.49        0.90       30.29 o   0.1090E-02
  -6  13   6      117.02      104.11       39.85 o   0.5948E-03
  -5  13   6       -2.48       11.27       35.55 o   0.7909E-03
  -4  13   6       47.57       55.74       35.30 o   0.7882E-03
  -3  13   6       41.04       11.44       40.95 o   0.5952E-03
  -2  13   6       64.70       62.78       39.68 o   0.6228E-03
  -1  13   6      623.59      668.52       36.18 o   0.2131E-03
   0  13   6       72.61       53.21       31.81 o   0.9606E-03
   1  13   6       35.39       13.93       28.92 o   0.1190E-02
   2  13   6       60.60      102.03       24.19 o   0.1549E-02
 -10  14   6       32.04       67.83       34.32 o   0.8313E-03
  -9  14   6      104.72      111.37       24.63 o   0.1425E-02
  -8  14   6       80.21       83.57       24.65 o   0.1511E-02
  -7  14   6       11.65        0.89       31.41 o   0.1013E-02
  -6  14   6       33.36       23.72       31.53 o   0.1000E-02
  -5  14   6      603.42      590.93       36.98 o   0.2397E-03
  -4  14   6       28.80       27.70       35.48 o   0.7905E-03
  -3  14   6        7.51       11.96       28.62 o   0.1219E-02
  -2  14   6       10.13        3.11       27.00 o   0.1372E-02
  -1  14   6       -1.18        3.70       27.76 o   0.1297E-02
   0  14   6       32.53       29.18       24.91 o   0.1593E-02
   1  14   6       47.43       53.59       25.92 o   0.1442E-02
  -8  15   6       86.70      156.34       24.22 o   0.1377E-02
  -7  15   6       -7.19        1.59       30.18 o   0.1098E-02
  -6  15   6       12.64       16.68       31.35 o   0.1016E-02
  -5  15   6       36.69       33.43       31.99 o   0.9686E-03
  -4  15   6       29.12       34.53       22.50 o   0.1943E-02
  -3  15   6       19.63        4.36       21.58 o   0.2144E-02
  -2  15   6       86.98       99.98       24.17 o   0.1521E-02
  -1  15   6       43.27       25.16       28.38 o   0.1229E-02
   0 -16   7       26.52       32.97       19.44 o   0.2595E-02
   1 -16   7       81.11       62.65       20.75 o   0.2138E-02
   2 -16   7       21.54        2.65       24.14 o   0.1715E-02
  -2 -15   7       43.57       12.40       36.54 o   0.7466E-03
  -1 -15   7      132.11      170.41       28.28 o   0.1005E-02
   0 -15   7       15.01       14.21       29.04 o   0.1183E-02
   1 -15   7       16.66       16.86       30.54 o   0.1070E-02
   2 -15   7       84.55       71.74       31.57 o   0.9597E-03
   3 -15   7      253.56      281.65       24.91 o   0.8314E-03
   4 -15   7       -3.01        0.08       27.41 o   0.1331E-02
   5 -15   7      -28.63        1.49       28.57 o   0.1224E-02
  -5 -14   7       55.42        8.00       28.26 o   0.1246E-02
  -4 -14   7       82.54       86.13       24.11 o   0.1568E-02
  -3 -14   7      121.34      157.33       28.56 o   0.1017E-02
  -2 -14   7      322.69      365.32       49.58 o   0.2912E-03
  -1 -14   7       36.96        2.53       40.13 o   0.6205E-03
   0 -14   7       46.92       37.96       31.48 o   0.9958E-03
   1 -14   7      253.62      273.55       30.06 o   0.6825E-03
   2 -14   7       36.88       11.81       32.57 o   0.9399E-03
   3 -14   7      141.97      115.56       27.30 o   0.1152E-02
   4 -14   7      122.82       88.82       28.94 o   0.1091E-02
   5 -14   7      -20.99        0.70       30.56 o   0.1071E-02
   6 -14   7       62.39       59.96       26.98 o   0.1321E-02
   7 -14   7       19.91       23.06       23.69 o   0.1769E-02
  -6 -13   7       -4.80        4.94       31.50 o   0.1008E-02
  -5 -13   7      681.63      670.64       29.24 o   0.2245E-03
  -4 -13   7      554.83      569.04       32.74 o   0.2779E-03
  -3 -13   7      104.02       83.40       33.88 o   0.8249E-03
  -2 -13   7      847.95      725.64       33.86 o   0.1729E-03
  -1 -13   7        1.22        8.75       33.35 o   0.8988E-03
   0 -13   7      117.03       93.56       35.95 o   0.7271E-03
   1 -13   7      476.50      437.58       37.93 o   0.3281E-03
   2 -13   7      429.85      442.80       30.53 o   0.4066E-03
   3 -13   7       35.97       30.76       39.72 o   0.6304E-03
   4 -13   7      558.96      569.17       43.65 o   0.2250E-03
   5 -13   7      236.65      118.06       53.46 o   0.3272E-03
   6 -13   7       80.60       88.08       38.82 o   0.6388E-03
   7 -13   7       52.54       42.41       33.60 o   0.8731E-03
   8 -13   7      -28.53        8.16       33.39 o   0.8954E-03
  -7 -12   7      -12.25        0.05       34.25 o   0.8522E-03
  -6 -12   7     1365.54     1210.66       47.40 o   0.6742E-04
  -5 -12   7      229.24      257.52       33.59 o   0.6172E-03
  -4 -12   7       86.75      116.89       36.00 o   0.7221E-03
  -3 -12   7      271.41      289.60       39.63 o   0.4535E-03
  -2 -12   7     1303.51     1397.92       43.95 o   0.5972E-04
  -1 -12   7      -11.67       13.80       37.93 o   0.6945E-03
   0 -12   7      246.30      222.07       31.75 o   0.6997E-03
   1 -12   7      160.59      163.59       33.60 o   0.7479E-03
   2 -12   7      486.01      525.88       39.29 o   0.2755E-03
   3 -12   7     1005.17      931.09       40.72 o   0.1124E-03
   4 -12   7      676.93      432.97       52.26 o   0.2074E-03
   5 -12   7      109.67       11.57       58.11 o   0.2948E-03
   6 -12   7      238.78      244.16       45.51 o   0.3945E-03
   7 -12   7      519.84      269.63       32.34 o   0.4908E-03
   8 -12   7       49.86       43.86       28.05 o   0.1245E-02
   9 -12   7       40.75      118.40       31.56 o   0.9407E-03
  -7 -11   7      354.03      402.97       43.02 o   0.3288E-03
  -6 -11   7      384.44      368.52       48.59 o   0.2890E-03
  -5 -11   7      -10.95       12.04       73.72 o   0.1840E-03
  -4 -11   7      476.99      401.63       62.29 o   0.1875E-03
  -3 -11   7       34.30       63.87       52.16 o   0.3644E-03
  -2 -11   7      283.47      293.40       44.96 o   0.3713E-03
  -1 -11   7      301.76      343.01       38.79 o   0.4222E-03
   0 -11   7      611.08      585.20       29.52 o   0.2729E-03
   1 -11   7       16.88        0.28       39.01 o   0.6571E-03
   2 -11   7        5.54        7.13       38.90 o   0.6606E-03
   3 -11   7       51.01       48.29       47.43 o   0.4407E-03
   4 -11   7      228.82      182.11       49.88 o   0.3576E-03
   5 -11   7      103.26       88.57       47.10 o   0.4369E-03
   6 -11   7       89.00       92.30       39.40 o   0.6177E-03
   7 -11   7       25.86       12.83       41.43 o   0.5818E-03
   8 -11   7       52.47       72.12       30.91 o   0.1010E-02
   9 -11   7      230.32      261.09       27.64 o   0.7938E-03
  -6 -10   7      315.16      264.28       49.33 o   0.3273E-03
  -5 -10   7      176.50       80.50       57.15 o   0.2970E-03
  -4 -10   7     3676.69     3202.77       84.46 o   0.1039E-04
  -3 -10   7     1100.37     1056.03       52.33 o   0.8470E-04
  -2 -10   7      262.31      154.32       45.78 o   0.4193E-03
  -1 -10   7     1004.03     1090.46       35.99 o   0.9768E-04
   0 -10   7      353.28      341.04       30.42 o   0.5353E-03
   1 -10   7       28.68        1.71       36.47 o   0.7512E-03
   2 -10   7      706.82      757.83       40.00 o   0.1677E-03
   3 -10   7       92.41       79.47       41.24 o   0.5695E-03
   4 -10   7      145.08      113.10       33.73 o   0.7940E-03
   5 -10   7      892.15      887.38       38.15 o   0.1293E-03
   6 -10   7        9.71        1.05       35.43 o   0.7966E-03
   7 -10   7      -21.49        0.98       44.14 o   0.5132E-03
   8 -10   7      244.02      317.11       35.52 o   0.5148E-03
   9 -10   7      301.95      307.38       32.44 o   0.5565E-03
  10 -10   7       39.78       30.40       22.42 o   0.1955E-02
  -4  -9   7     5648.76     5384.95       84.63 o   0.4098E-05
  -3  -9   7     1863.50     1766.34       49.50 o   0.3570E-04
  -2  -9   7     1493.85     1499.27       46.20 o   0.5016E-04
  -1  -9   7     3879.59     4045.58       37.46 o   0.7830E-05
   0  -9   7        5.63        0.56       28.85 o   0.1201E-02
   1  -9   7     1315.59     1361.04       35.98 o   0.6377E-04
   2  -9   7     1944.54     1931.66       39.92 o   0.3189E-04
   3  -9   7      142.76      116.95       30.27 o   0.9599E-03
   4  -9   7      783.00      766.95       33.88 o   0.1702E-03
   5  -9   7     4141.68     3853.00       42.61 o   0.7974E-05
   6  -9   7      225.20      212.12       35.03 o   0.6260E-03
   7  -9   7      224.17      172.73       37.74 o   0.5841E-03
   8  -9   7      187.55      192.80       37.09 o   0.6002E-03
   9  -9   7       52.81       65.67       34.64 o   0.8129E-03
  10  -9   7      257.65      276.96       27.16 o   0.7600E-03
  -5  -8   7     1267.64     1145.01      102.55 o   0.4615E-04
  -4  -8   7      530.29      518.23       60.33 o   0.1725E-03
  -3  -8   7     2577.20     2481.81       49.74 o   0.1903E-04
  -2  -8   7     2139.48     1995.74       43.70 o   0.2850E-04
  -1  -8   7      138.14      123.43       24.90 o   0.1333E-02
   0  -8   7      365.03      351.43       26.59 o   0.5863E-03
   1  -8   7       84.51       51.52       28.80 o   0.1163E-02
   2  -8   7      133.09      139.58       29.36 o   0.9885E-03
   3  -8   7      252.18      253.05       28.13 o   0.7701E-03
   4  -8   7     1353.41     1400.97       33.52 o   0.6121E-04
   5  -8   7     1166.01     1067.59       36.64 o   0.9126E-04
   6  -8   7       72.01       68.92       37.41 o   0.6952E-03
   7  -8   7      618.48      593.83       38.08 o   0.2309E-03
   8  -8   7      116.33      141.95       39.81 o   0.5797E-03
   9  -8   7      177.87      207.24       33.40 o   0.7026E-03
  10  -8   7      710.39      802.88       30.94 o   0.1759E-03
  -8  -7   7      825.83     1083.82      116.65 o   0.4649E-04
  -7  -7   7     2135.78     2336.84      120.33 o   0.1812E-04
  -6  -7   7      144.77      201.53       50.28 o   0.3582E-03
  -5  -7   7       -5.00        1.37       83.71 o   0.1427E-03
  -4  -7   7     3447.40     3077.04       56.79 o   0.1187E-04
  -3  -7   7       24.84       23.87       36.03 o   0.7676E-03
  -2  -7   7      170.67      143.31       42.35 o   0.5059E-03
  -1  -7   7       50.93       90.11       47.00 o   0.4433E-03
   0  -7   7     3385.27     3537.48       54.29 o   0.1005E-04
   1  -7   7        8.73        3.93       33.43 o   0.8949E-03
   2  -7   7      520.45      597.12       25.33 o   0.3082E-03
   3  -7   7     1703.05     1545.77       24.00 o   0.4800E-04
   4  -7   7      872.54      949.44       34.28 o   0.1256E-03
   5  -7   7     1367.38     1306.75       45.39 o   0.6222E-04
   6  -7   7      506.23      512.28       44.84 o   0.2448E-03
   7  -7   7       82.82       65.12       46.20 o   0.4599E-03
   8  -7   7      639.60      703.48       43.62 o   0.1786E-03
   9  -7   7      -12.91       15.43       34.39 o   0.8444E-03
  10  -7   7       19.19        3.96       29.70 o   0.1133E-02
  -9  -6   7      -27.85        9.93      171.00 o   0.3420E-04
  -8  -6   7      365.93      287.18       85.88 o   0.1227E-03
  -7  -6   7      474.63      554.95       67.30 o   0.1482E-03
  -6  -6   7       -7.71        1.34       51.67 o   0.3746E-03
  -5  -6   7     1245.89     1351.41       53.44 o   0.6046E-04
  -4  -6   7      592.11      565.57       43.02 o   0.2241E-03
  -3  -6   7      617.90      526.64       53.45 o   0.1881E-03
  -2  -6   7       96.37      114.89       47.07 o   0.4331E-03
  -1  -6   7     2048.92     1979.43       48.31 o   0.2929E-04
   0  -6   7     2795.42     2836.18       44.44 o   0.1533E-04
   1  -6   7      455.63      424.47       34.56 o   0.3718E-03
   2  -6   7     1289.78     1387.95       50.29 o   0.5854E-04
   3  -6   7       18.24        5.16       32.33 o   0.9563E-03
   4  -6   7       68.11       74.31       34.20 o   0.8257E-03
   5  -6   7      398.08      401.77       38.05 o   0.3666E-03
   6  -6   7      785.28      726.32       41.22 o   0.1637E-03
   7  -6   7      398.67      404.79       47.58 o   0.2819E-03
   8  -6   7      128.79      116.93       40.83 o   0.5605E-03
   9  -6   7       35.54       23.75       36.92 o   0.7303E-03
  10  -6   7      217.81      250.36       30.66 o   0.7151E-03
 -11  -5   7       17.73       72.90       85.66 o   0.1358E-03
 -10  -5   7      604.81      467.02       67.72 o   0.1497E-03
  -9  -5   7        4.65        0.62       49.69 o   0.4050E-03
  -8  -5   7      274.50      342.13       48.31 o   0.3185E-03
  -7  -5   7       34.45       55.32       30.56 o   0.1049E-02
  -6  -5   7      119.72       52.86       48.75 o   0.4132E-03
  -5  -5   7      241.34      247.19       76.58 o   0.1577E-03
  -4  -5   7     1754.20     1483.19       59.77 o   0.4305E-04
  -3  -5   7      217.21      207.95       45.06 o   0.4190E-03
  -2  -5   7       68.04       51.16       42.50 o   0.5459E-03
  -1  -5   7      969.72      895.17       38.92 o   0.1217E-03
   0  -5   7       40.03       42.57       37.26 o   0.7131E-03
   1  -5   7       38.81       34.79       31.53 o   0.9957E-03
   2  -5   7     1049.52     1132.50       37.52 o   0.9015E-04
   3  -5   7     2997.83     3127.91       45.09 o   0.1291E-04
   4  -5   7     1091.57     1074.46       29.30 o   0.9900E-04
   5  -5   7     1900.07     1878.38       43.48 o   0.3325E-04
   6  -5   7     1708.68     1700.37       49.07 o   0.3934E-04
   7  -5   7       26.39       17.19       40.25 o   0.6159E-03
   8  -5   7     1182.62     1242.71       45.88 o   0.7146E-04
   9  -5   7       30.75        2.79       37.54 o   0.7089E-03
  10  -5   7       25.92       31.64       29.10 o   0.1171E-02
 -12  -4   7      126.48       76.63       99.02 o   0.1013E-03
 -11  -4   7       13.42        1.18       66.87 o   0.2236E-03
 -10  -4   7       47.15       32.57       41.91 o   0.5655E-03
  -9  -4   7       12.29       12.23       33.54 o   0.8878E-03
  -8  -4   7       74.90        5.48       28.18 o   0.1249E-02
  -7  -4   7       78.25       96.14       27.81 o   0.1193E-02
  -5  -4   7       34.64       17.68       55.28 o   0.3268E-03
  -4  -4   7       69.86       64.93       39.85 o   0.6165E-03
  -3  -4   7     5764.73     5300.20       61.56 o   0.4169E-05
  -2  -4   7      123.04      130.86       40.58 o   0.5630E-03
  -1  -4   7      153.64        4.92       44.23 o   0.5050E-03
   0  -4   7     3001.91     2964.71       37.75 o   0.1395E-04
   1  -4   7      264.52      273.34       32.62 o   0.6077E-03
   2  -4   7        9.55       12.09       34.41 o   0.8438E-03
   3  -4   7     1563.84     1559.23       40.07 o   0.4784E-04
   4  -4   7     1336.45     1433.65       31.54 o   0.6022E-04
   5  -4   7      135.21      112.32       33.28 o   0.8178E-03
   6  -4   7       34.02       25.40       48.87 o   0.4176E-03
   7  -4   7       -0.21        7.33       40.52 o   0.6089E-03
   8  -4   7      230.68      225.23       41.47 o   0.4697E-03
   9  -4   7        4.96       12.50       38.16 o   0.6865E-03
  10  -4   7      417.72      450.46       29.04 o   0.4210E-03
  11  -4   7       27.47        1.41       40.44 o   0.6112E-03
 -13  -3   7       98.64       40.88      113.22 o   0.7784E-04
 -12  -3   7      420.56      351.08       78.89 o   0.1365E-03
 -11  -3   7       36.68       13.57       47.40 o   0.4443E-03
 -10  -3   7       89.20       89.04       29.49 o   0.1072E-02
  -9  -3   7       94.80       58.70       30.26 o   0.1046E-02
  -8  -3   7       62.07       31.41       24.91 o   0.1575E-02
  -7  -3   7      168.66      163.59       23.30 o   0.1315E-02
  -6  -3   7      700.53      556.94       47.14 o   0.1957E-03
  -5  -3   7      412.14      385.37       37.71 o   0.3766E-03
  -4  -3   7       12.59        9.64       82.74 o   0.1460E-03
  -3  -3   7     1958.80     1663.03       47.30 o   0.3725E-04
  -2  -3   7      365.12      287.71       42.02 o   0.3935E-03
  -1  -3   7      168.76      134.87       34.63 o   0.7305E-03
   0  -3   7      775.86      628.63       39.89 o   0.1910E-03
   1  -3   7      875.24      880.81       29.86 o   0.1424E-03
   2  -3   7       56.14       40.55       30.07 o   0.1086E-02
   3  -3   7       34.49       12.81       33.75 o   0.8756E-03
   4  -3   7      507.33      543.34       32.08 o   0.3048E-03
   5  -3   7      396.06      440.15       37.23 o   0.3552E-03
   6  -3   7       17.73       18.94       38.95 o   0.6578E-03
   7  -3   7      402.95      413.01       41.02 o   0.3311E-03
   8  -3   7      280.47      296.83       41.11 o   0.4226E-03
   9  -3   7      134.63      143.62       31.25 o   0.8824E-03
  10  -3   7      371.55      475.41       36.88 o   0.3436E-03
 -13  -2   7       43.38        0.14       64.67 o   0.2390E-03
 -12  -2   7       60.09       59.08       52.66 o   0.3571E-03
 -11  -2   7      184.04       34.57       53.01 o   0.3488E-03
 -10  -2   7       90.99       89.63       31.96 o   0.9208E-03
  -9  -2   7      952.24      950.11       32.38 o   0.1214E-03
  -8  -2   7      298.23      310.25       25.18 o   0.7272E-03
  -7  -2   7       60.12       13.15       42.24 o   0.5585E-03
  -6  -2   7      767.62      762.89       40.30 o   0.1601E-03
  -5  -2   7      507.38      531.68       40.63 o   0.2614E-03
  -4  -2   7     5904.67     5154.56       57.30 o   0.4257E-05
  -3  -2   7      619.36      541.96       42.29 o   0.2305E-03
  -2  -2   7       77.97       36.36       46.42 o   0.4598E-03
  -1  -2   7       58.02       71.81       44.47 o   0.4967E-03
   0  -2   7     2355.04     2443.88       32.91 o   0.2108E-04
   1  -2   7      561.69      568.67       28.98 o   0.2948E-03
   2  -2   7      121.86      108.86       31.14 o   0.9328E-03
   3  -2   7      250.38      274.60       38.43 o   0.4892E-03
   4  -2   7        1.04       35.92       39.82 o   0.6288E-03
   5  -2   7       29.00        1.88       29.05 o   0.1184E-02
   6  -2   7      621.57      623.96       35.64 o   0.2296E-03
   7  -2   7      358.05      327.10       41.02 o   0.3865E-03
   8  -2   7       20.88       37.24       40.70 o   0.6009E-03
   9  -2   7      123.62      147.65       29.76 o   0.9621E-03
  10  -2   7       62.85       76.05       25.26 o   0.1472E-02
 -14  -1   7       91.41       46.79       65.88 o   0.2288E-03
 -13  -1   7       57.95       51.94       37.26 o   0.7085E-03
 -12  -1   7      627.20      551.62       54.28 o   0.1794E-03
 -11  -1   7      325.49      292.22       29.66 o   0.6214E-03
 -10  -1   7       63.97       32.36       34.69 o   0.8214E-03
  -9  -1   7       72.26       66.00       30.03 o   0.1065E-02
  -8  -1   7      215.69      220.14       24.65 o   0.1013E-02
  -7  -1   7      136.97      217.17       36.73 o   0.6119E-03
  -6  -1   7       35.65       61.73       36.68 o   0.7312E-03
  -5  -1   7      -12.80        8.61       38.29 o   0.6817E-03
  -4  -1   7      309.84      280.91       41.60 o   0.4170E-03
  -3  -1   7     2003.63     1657.50       41.50 o   0.3758E-04
  -2  -1   7     5184.37     4949.24       45.86 o   0.4939E-05
  -1  -1   7      831.22      726.07       34.72 o   0.1726E-03
   0  -1   7      167.84      147.30       33.21 o   0.7745E-03
   1  -1   7     2860.12     2782.52       36.43 o   0.1562E-04
   2  -1   7       18.51       14.89       31.86 o   0.9834E-03
   3  -1   7      273.78      304.94       36.67 o   0.4929E-03
   4  -1   7       21.20       27.52       33.33 o   0.8959E-03
   5  -1   7      136.24      124.92       31.56 o   0.8863E-03
   6  -1   7      535.26      519.55       31.86 o   0.3134E-03
   7  -1   7      171.50      217.84       39.10 o   0.5399E-03
   8  -1   7      133.82      179.26       39.26 o   0.5700E-03
   9  -1   7       93.59      123.51       31.77 o   0.9002E-03
  10  -1   7       43.85       25.86       51.08 o   0.3822E-03
 -14   0   7      224.90      162.20       42.48 o   0.4830E-03
 -13   0   7      230.78      225.03       32.11 o   0.6958E-03
 -12   0   7      -10.21       16.32       46.77 o   0.4569E-03
 -11   0   7      140.12       98.35       37.85 o   0.6526E-03
 -10   0   7      288.58      227.04       33.05 o   0.6354E-03
  -9   0   7      253.41      237.86       34.32 o   0.6070E-03
  -8   0   7       45.27       44.02       29.54 o   0.1126E-02
  -7   0   7        6.67        0.05       38.93 o   0.6597E-03
  -6   0   7      149.23       88.12       43.38 o   0.5062E-03
  -5   0   7       37.56       36.94       44.90 o   0.4935E-03
  -4   0   7     3751.61     3300.13       59.54 o   0.1023E-04
  -3   0   7     1455.45     1331.35       40.74 o   0.6040E-04
  -2   0   7      909.40      825.57       38.55 o   0.1379E-03
  -1   0   7      296.37      335.03       39.35 o   0.4221E-03
   0   0   7       95.47       96.37       33.95 o   0.8158E-03
   1   0   7        3.25       10.07       29.11 o   0.1179E-02
   2   0   7      413.18      462.84       35.57 o   0.3507E-03
   3   0   7      167.86      184.67       37.14 o   0.6115E-03
   4   0   7      661.97      597.73       33.59 o   0.2406E-03
   5   0   7      639.27      654.30       37.76 o   0.2090E-03
   6   0   7     2787.35     2725.97       51.13 o   0.1603E-04
   7   0   7      409.89      422.93       61.49 o   0.1932E-03
   8   0   7      529.96      515.88       57.83 o   0.1817E-03
   9   0   7       10.03        0.15       47.60 o   0.4412E-03
  10   0   7       55.73       26.79       26.56 o   0.1396E-02
 -14   1   7      194.69      160.00       37.44 o   0.6114E-03
 -13   1   7       31.02       33.83       30.70 o   0.1051E-02
 -12   1   7      797.61      639.33       52.05 o   0.1537E-03
 -11   1   7       -9.49        5.25       47.31 o   0.4466E-03
 -10   1   7       67.62       65.34       34.29 o   0.8261E-03
  -9   1   7      342.47      309.11       36.83 o   0.4602E-03
  -8   1   7      909.85      745.39       41.16 o   0.1481E-03
  -7   1   7      684.20      666.49       57.51 o   0.1449E-03
  -6   1   7      252.79      218.57       46.41 o   0.3883E-03
  -5   1   7       67.59       56.50       45.48 o   0.4769E-03
  -4   1   7       -6.37        1.02       48.13 o   0.4317E-03
  -3   1   7      388.96      411.07       35.75 o   0.3882E-03
  -2   1   7     2486.54     2405.10       44.45 o   0.2039E-04
  -1   1   7       88.06      113.39       34.48 o   0.7834E-03
   0   1   7     1330.95     1235.08       52.96 o   0.6446E-04
   1   1   7      370.01      361.44       42.90 o   0.3449E-03
   2   1   7      209.83      179.02       32.73 o   0.7372E-03
   3   1   7      670.93      644.42       37.42 o   0.2092E-03
   4   1   7       62.31       64.97       34.36 o   0.8244E-03
   5   1   7      114.06      122.50       38.34 o   0.6307E-03
   6   1   7        5.72        0.72       44.56 o   0.5037E-03
   7   1   7      448.36      438.01       46.83 o   0.2681E-03
   8   1   7       20.78        1.00       55.80 o   0.3211E-03
   9   1   7       14.76        2.22       34.50 o   0.8398E-03
 -14   2   7      102.74      142.02       37.23 o   0.6596E-03
 -13   2   7       20.29        0.05       28.97 o   0.1191E-02
 -12   2   7      585.44      473.12       28.92 o   0.3450E-03
 -11   2   7      201.86      145.14       50.57 o   0.3610E-03
 -10   2   7       79.01       59.58       41.88 o   0.5592E-03
  -9   2   7       42.45       38.81       33.15 o   0.8994E-03
  -8   2   7      132.64      145.35       38.14 o   0.6199E-03
  -7   2   7     1062.21     1109.88       63.78 o   0.7379E-04
  -6   2   7       18.22        8.40       59.83 o   0.2792E-03
  -5   2   7      452.75      462.41       61.61 o   0.1829E-03
  -4   2   7     1189.09     1093.69       37.20 o   0.8763E-04
  -3   2   7     1604.99     1482.80       43.20 o   0.4934E-04
  -2   2   7      220.88      268.69       37.48 o   0.5230E-03
  -1   2   7      192.31       78.62       41.94 o   0.5356E-03
   0   2   7     1662.21     1577.78       44.60 o   0.4462E-04
   1   2   7      -15.24        0.63       36.00 o   0.7715E-03
   2   2   7      114.00       56.72       45.04 o   0.4821E-03
   3   2   7      177.21      181.79       30.13 o   0.8591E-03
   4   2   7      527.41      550.49       34.99 o   0.2809E-03
   5   2   7      212.38      194.00       38.44 o   0.5584E-03
   6   2   7      280.16      338.70       54.15 o   0.2673E-03
   7   2   7      342.08      287.68       46.94 o   0.3394E-03
   8   2   7       -7.72        1.98       40.09 o   0.6221E-03
   9   2   7       42.49       39.96       40.06 o   0.6180E-03
 -14   3   7      650.84      528.62       39.88 o   0.2408E-03
 -13   3   7      383.26      356.20       49.59 o   0.2844E-03
 -12   3   7     1059.49     1112.60       38.98 o   0.9074E-04
 -11   3   7     1811.09     1909.09       59.49 o   0.3174E-04
 -10   3   7       -7.39        8.15       40.37 o   0.6133E-03
  -9   3   7      342.37      332.95       35.43 o   0.4638E-03
  -8   3   7      194.01      209.52       30.69 o   0.7864E-03
  -7   3   7     1151.44     1133.86       52.11 o   0.7693E-04
  -6   3   7      459.38      429.63       48.90 o   0.2546E-03
  -5   3   7     1358.20     1318.36       68.29 o   0.5332E-04
  -4   3   7       17.39       31.07       35.23 o   0.8020E-03
  -3   3   7      204.69      257.28       38.05 o   0.5259E-03
  -2   3   7     1796.15     1847.79       41.50 o   0.3526E-04
  -1   3   7       20.87       21.60       42.85 o   0.5436E-03
   0   3   7      117.55      124.88       39.60 o   0.5923E-03
   1   3   7     1156.54     1210.77       40.15 o   0.7785E-04
   2   3   7      822.53      758.04       38.44 o   0.1591E-03
   3   3   7      281.76      284.70       26.57 o   0.7442E-03
   4   3   7      147.43      163.36       32.21 o   0.8106E-03
   5   3   7      599.09      613.48       38.85 o   0.2248E-03
   6   3   7     1038.72     1036.59       49.80 o   0.9096E-04
   7   3   7       16.05       36.52       58.32 o   0.2934E-03
   8   3   7      428.05      448.78       51.27 o   0.2398E-03
   9   3   7      115.01      129.06       35.49 o   0.7239E-03
 -14   4   7       33.37        0.39       39.80 o   0.6309E-03
 -13   4   7      330.70      319.10       32.15 o   0.5379E-03
 -12   4   7      138.99      126.42       36.42 o   0.6839E-03
 -11   4   7       51.78       73.83       52.76 o   0.3547E-03
 -10   4   7      -11.38       14.72       39.31 o   0.6464E-03
  -9   4   7       56.16       52.03       34.38 o   0.8304E-03
  -8   4   7      113.63      141.67       28.01 o   0.1083E-02
  -7   4   7      524.08      521.38       44.90 o   0.2392E-03
  -6   4   7       43.92       78.45       32.16 o   0.9347E-03
  -5   4   7      630.01      663.72       32.01 o   0.2262E-03
  -4   4   7     3664.36     3742.93       39.84 o   0.8991E-05
  -3   4   7      158.15      112.22       42.44 o   0.5177E-03
  -2   4   7        8.89       12.75       46.67 o   0.4590E-03
  -1   4   7       47.62       59.29       59.41 o   0.2814E-03
   0   4   7      104.08      107.33       46.75 o   0.4394E-03
   1   4   7     3475.38     3405.51       54.83 o   0.1042E-04
   2   4   7       61.91       17.95       28.94 o   0.1182E-02
   3   4   7       37.48       26.63       29.36 o   0.1150E-02
   4   4   7     1637.49     1658.97       37.37 o   0.4350E-04
   5   4   7      908.26      933.74       66.72 o   0.8897E-04
   6   4   7       29.01        0.69       60.77 o   0.2707E-03
   7   4   7       18.64       55.21       62.89 o   0.2519E-03
   8   4   7      405.12      533.34       46.48 o   0.2449E-03
   9   4   7       34.56        5.01       29.07 o   0.1181E-02
 -14   5   7      287.96      289.08       39.25 o   0.4541E-03
 -13   5   7      362.68      357.38       32.68 o   0.4786E-03
 -12   5   7       11.18        0.11       35.14 o   0.8096E-03
 -11   5   7       60.84       67.51       41.57 o   0.5677E-03
 -10   5   7       57.44       55.83       39.35 o   0.6353E-03
  -9   5   7       55.78       51.80       36.64 o   0.7328E-03
  -8   5   7      258.42      309.27       33.59 o   0.5534E-03
  -7   5   7      135.35      183.09       34.82 o   0.6968E-03
  -6   5   7     1086.44     1168.89       42.33 o   0.8212E-04
  -5   5   7       65.85       18.96       30.01 o   0.1099E-02
  -4   5   7      256.74      208.26       45.46 o   0.4051E-03
  -3   5   7      651.30      657.23       48.46 o   0.1737E-03
  -2   5   7     1185.23     1239.84       56.16 o   0.6674E-04
  -1   5   7       88.03       44.83       56.07 o   0.3153E-03
   0   5   7       97.19      104.65       58.25 o   0.2878E-03
   1   5   7       30.26       39.47       35.25 o   0.7981E-03
   2   5   7      939.17      883.92       32.19 o   0.1337E-03
   3   5   7      186.04      238.06       37.26 o   0.5637E-03
   4   5   7      971.31     1035.50       41.02 o   0.1017E-03
   5   5   7      152.82      140.85       52.20 o   0.3455E-03
   6   5   7       50.65       61.04       66.68 o   0.2236E-03
   7   5   7      432.89      538.54       50.81 o   0.2179E-03
   8   5   7       22.31       12.58       37.70 o   0.7025E-03
 -14   6   7      547.14      485.15       40.58 o   0.2719E-03
 -13   6   7       69.38       69.39       34.00 o   0.8377E-03
 -12   6   7      401.51      386.04       36.04 o   0.3975E-03
 -11   6   7     1197.60     1189.14       47.90 o   0.7362E-04
 -10   6   7     1545.02     1575.80       42.83 o   0.4691E-04
  -9   6   7       96.80      100.06       42.76 o   0.5246E-03
  -8   6   7      732.69      763.69       37.80 o   0.1681E-03
  -7   6   7      380.23      408.43       42.76 o   0.3240E-03
  -6   6   7      826.27      779.81       35.26 o   0.1599E-03
  -5   6   7     1421.62     1227.92       56.64 o   0.6065E-04
  -4   6   7      343.92      317.04       55.30 o   0.2562E-03
  -3   6   7       28.24       28.25       65.10 o   0.2356E-03
  -2   6   7       62.09       20.77       50.72 o   0.3873E-03
  -1   6   7      111.04       93.87       37.57 o   0.6709E-03
   0   6   7      128.35      128.10       37.15 o   0.6614E-03
   1   6   7     2345.89     2281.99       39.03 o   0.2290E-04
   2   6   7     1328.41     1392.55       38.70 o   0.6111E-04
   3   6   7      934.85     1057.70       45.75 o   0.9711E-04
   4   6   7       89.68       89.87       50.95 o   0.3758E-03
   5   6   7     1309.61     1436.22       54.79 o   0.5429E-04
   6   6   7      106.43       22.43       57.79 o   0.2976E-03
   7   6   7       62.23       49.82       43.06 o   0.5327E-03
   8   6   7      130.37      115.39       29.65 o   0.1006E-02
 -14   7   7      252.72      228.84       36.90 o   0.5532E-03
 -13   7   7      473.10      444.08       34.39 o   0.3552E-03
 -12   7   7      699.76      681.36       56.14 o   0.1451E-03
 -11   7   7       58.21       68.40       53.62 o   0.3438E-03
 -10   7   7       25.22       33.51       46.64 o   0.4581E-03
  -9   7   7       10.08        1.85       38.29 o   0.6819E-03
  -8   7   7      -16.05        2.00       41.73 o   0.5741E-03
  -7   7   7       92.61      131.12       42.16 o   0.5295E-03
  -6   7   7       64.92       10.15       41.09 o   0.5901E-03
  -5   7   7       24.97       20.39       41.20 o   0.5879E-03
  -4   7   7      220.86      183.87       44.31 o   0.4407E-03
  -3   7   7       43.09        2.92       33.68 o   0.8798E-03
  -2   7   7     1811.09     1737.78       28.36 o   0.3932E-04
  -1   7   7      368.39      350.40       35.93 o   0.4368E-03
   0   7   7      371.21      368.04       41.10 o   0.3609E-03
   1   7   7     1324.88     1304.07       32.42 o   0.6813E-04
   2   7   7      244.58      244.23       27.51 o   0.8106E-03
   3   7   7      564.49      587.76       35.97 o   0.2524E-03
   4   7   7      265.17      328.02       49.51 o   0.3130E-03
   5   7   7       48.41       24.76       46.71 o   0.4565E-03
   6   7   7       -2.21        0.23       44.81 o   0.4979E-03
   7   7   7      160.38      188.01       34.92 o   0.6799E-03
 -14   8   7      387.91      400.90       34.83 o   0.4073E-03
 -13   8   7      884.10      809.39       34.20 o   0.1493E-03
 -12   8   7       76.97       55.16       43.90 o   0.5106E-03
 -11   8   7      247.77      281.51       38.81 o   0.4800E-03
 -10   8   7       16.15        1.25       66.40 o   0.2268E-03
  -9   8   7      319.62      319.67       48.69 o   0.3139E-03
  -8   8   7      737.44      726.16       53.23 o   0.1416E-03
  -7   8   7      677.44      680.37       57.04 o   0.1447E-03
  -6   8   7      -10.33        1.22       53.65 o   0.3474E-03
  -5   8   7      333.02      351.79       57.90 o   0.2321E-03
  -4   8   7      121.14      126.43       41.10 o   0.5518E-03
  -3   8   7      188.66      152.98       32.09 o   0.8019E-03
  -2   8   7      709.96      715.44       32.71 o   0.1947E-03
  -1   8   7      477.60      475.07       31.27 o   0.3604E-03
   0   8   7     3876.96     3660.27       44.01 o   0.8901E-05
   1   8   7      516.01      502.02       35.81 o   0.3011E-03
   2   8   7      369.16      356.64       29.66 o   0.5208E-03
   3   8   7      816.68      873.80       30.34 o   0.1489E-03
   4   8   7       68.80       87.08       31.07 o   0.9834E-03
   5   8   7      311.07      277.15       47.52 o   0.3425E-03
   6   8   7       37.78       22.81       37.51 o   0.7078E-03
   7   8   7       55.90       64.25       24.56 o   0.1581E-02
 -14   9   7      575.53      629.46       32.99 o   0.2459E-03
 -13   9   7      146.08      146.29       31.00 o   0.8838E-03
 -12   9   7       19.85       18.68       39.86 o   0.6283E-03
 -11   9   7      249.84      235.55       33.67 o   0.6287E-03
 -10   9   7       -6.11        1.26       40.61 o   0.6063E-03
  -9   9   7      290.64      290.82       59.15 o   0.2400E-03
  -8   9   7      486.56      533.38       72.66 o   0.1350E-03
  -7   9   7      727.28      780.78       59.17 o   0.1233E-03
  -6   9   7       17.94       20.72       52.11 o   0.3679E-03
  -5   9   7      596.66      573.47       46.08 o   0.2079E-03
  -4   9   7      163.54      105.55       37.58 o   0.6509E-03
  -3   9   7       33.53       37.53       33.92 o   0.8616E-03
  -2   9   7       27.82       21.73       29.08 o   0.1177E-02
  -1   9   7     2909.15     2608.71       42.72 o   0.1668E-04
   0   9   7       25.55        0.27       36.75 o   0.7401E-03
   1   9   7       65.71       36.05       30.04 o   0.1088E-02
   2   9   7        3.56       15.55       28.62 o   0.1219E-02
   3   9   7      146.27      132.61       26.72 o   0.1157E-02
   4   9   7       31.49       30.12       26.77 o   0.1381E-02
   5   9   7      131.47      157.21       29.31 o   0.9662E-03
   6   9   7       42.47       59.28       20.75 o   0.2204E-02
 -13  10   7      186.80      163.98       27.67 o   0.1001E-02
 -12  10   7      401.29      428.07       36.51 o   0.3660E-03
 -11  10   7      364.50      353.72       31.04 o   0.5062E-03
 -10  10   7      -12.78        0.49       33.56 o   0.8878E-03
  -9  10   7       -4.62        7.02       44.89 o   0.4962E-03
  -8  10   7       17.58       18.61       52.38 o   0.3641E-03
  -7  10   7       32.52       37.89       42.96 o   0.5389E-03
  -6  10   7      180.16      181.76       40.74 o   0.5212E-03
  -5  10   7     1354.43     1336.20       33.11 o   0.6491E-04
  -4  10   7      137.53      148.68       31.79 o   0.8496E-03
  -3  10   7       42.26       24.07       32.98 o   0.9135E-03
  -2  10   7      158.28       74.30       32.04 o   0.9005E-03
  -1  10   7       39.72       46.14       37.87 o   0.6900E-03
   0  10   7       88.19        5.55       38.06 o   0.6862E-03
   1  10   7       29.48        0.56       44.09 o   0.5141E-03
   2  10   7      103.02       80.28       27.19 o   0.1250E-02
   3  10   7       54.01       63.87       24.65 o   0.1571E-02
   4  10   7       23.27       21.86       21.57 o   0.2131E-02
   5  10   7      107.89       76.76       35.11 o   0.7737E-03
 -13  11   7       36.61       60.70       30.16 o   0.1073E-02
 -12  11   7      603.54      606.70       32.29 o   0.2526E-03
 -11  11   7       15.28       18.75       26.70 o   0.1398E-02
 -10  11   7        2.45        0.76       30.11 o   0.1103E-02
  -9  11   7      523.17      554.05       34.67 o   0.2823E-03
  -8  11   7       44.35       34.34       41.04 o   0.5897E-03
  -7  11   7      255.93      245.93       36.94 o   0.5371E-03
  -6  11   7      519.96      528.01       32.94 o   0.3063E-03
  -5  11   7       -5.42        4.91       35.94 o   0.7741E-03
  -4  11   7      135.27      102.07       33.50 o   0.8167E-03
  -3  11   7      -13.69        2.65       28.92 o   0.1195E-02
  -2  11   7       94.73        0.90       32.01 o   0.9685E-03
  -1  11   7      -57.55        7.77       37.40 o   0.7126E-03
   0  11   7      137.30      161.38       35.52 o   0.6904E-03
   1  11   7      169.23      227.67       34.39 o   0.6549E-03
   2  11   7      776.51      812.23       35.73 o   0.1573E-03
   3  11   7       -0.71       26.72       27.96 o   0.1275E-02
   4  11   7       -0.51        6.87       34.99 o   0.8167E-03
 -12  12   7       15.99       23.19       23.92 o   0.1738E-02
 -11  12   7       60.82       75.49       19.40 o   0.2404E-02
 -10  12   7       95.15       93.10       26.42 o   0.1302E-02
  -9  12   7      169.69      188.59       26.69 o   0.1024E-02
  -8  12   7      204.27      197.17       35.82 o   0.6260E-03
  -7  12   7       49.82       25.98       34.06 o   0.8554E-03
  -6  12   7     2003.29     2003.17       37.33 o   0.3010E-04
  -5  12   7      216.07      170.62       33.05 o   0.7314E-03
  -4  12   7      224.47      220.78       30.17 o   0.7683E-03
  -3  12   7      516.70      558.30       29.26 o   0.3105E-03
  -2  12   7      347.36      352.22       27.05 o   0.5863E-03
  -1  12   7      155.81      136.80       29.71 o   0.9566E-03
   0  12   7       11.80        1.37       56.58 o   0.3123E-03
   1  12   7      293.60      341.73       32.86 o   0.5204E-03
   2  12   7      842.29      878.05       29.72 o   0.1461E-03
   3  12   7       50.40       36.18       31.93 o   0.9686E-03
 -11  13   7       -1.97        3.17       32.09 o   0.9707E-03
 -10  13   7      306.23      274.79       22.09 o   0.8798E-03
  -9  13   7       69.24       68.98       24.43 o   0.1575E-02
  -8  13   7      214.63      198.73       28.10 o   0.8914E-03
  -7  13   7        8.97        3.82       28.69 o   0.1214E-02
  -6  13   7      598.33      609.91       37.87 o   0.2299E-03
  -5  13   7       57.09       38.77       32.16 o   0.9518E-03
  -4  13   7       12.92       14.47       32.86 o   0.9245E-03
  -3  13   7      280.63      263.75       31.94 o   0.6253E-03
  -2  13   7       13.89        8.88       34.14 o   0.8573E-03
  -1  13   7      104.99      100.71       31.57 o   0.9268E-03
   0  13   7      -27.07        0.50       28.13 o   0.1262E-02
   1  13   7      189.45      226.30       24.84 o   0.1020E-02
   2  13   7       63.37      153.32       44.79 o   0.4709E-03
  -9  14   7       31.32       51.47       22.41 o   0.1931E-02
  -8  14   7        4.06        1.39       22.44 o   0.1986E-02
  -7  14   7      381.08      396.88       29.59 o   0.4776E-03
  -6  14   7       15.80        0.05       29.40 o   0.1157E-02
  -5  14   7       35.58       48.28       28.85 o   0.1180E-02
  -4  14   7      171.86      142.65       31.82 o   0.8348E-03
  -3  14   7       44.33       63.11       25.20 o   0.1514E-02
  -2  14   7       66.74       84.66       29.17 o   0.1112E-02
  -1  14   7      104.79      112.65       24.56 o   0.1430E-02
   0  14   7       51.43       65.88       20.84 o   0.2156E-02
  -8  15   7      347.63      438.44       33.00 o   0.4147E-03
  -7  15   7      157.82      207.57       26.39 o   0.1013E-02
  -6  15   7      283.50      322.64       28.52 o   0.6362E-03
  -5  15   7       50.28       72.47       21.68 o   0.1987E-02
  -4  15   7        7.19        1.23       26.65 o   0.1407E-02
  -3  15   7       34.07       29.69       24.11 o   0.1697E-02
  -3 -15   8       17.40        6.06       45.88 o   0.4748E-03
  -2 -15   8       41.73       29.12       23.58 o   0.1771E-02
  -1 -15   8       48.65       34.29       25.84 o   0.1470E-02
   0 -15   8      112.68      163.18       27.87 o   0.1057E-02
   1 -15   8       78.61       68.39       26.45 o   0.1351E-02
   2 -15   8      146.04      122.34       24.35 o   0.1373E-02
   3 -15   8       56.97        0.61       24.63 o   0.1640E-02
   4 -15   8      152.41      107.10       34.17 o   0.7773E-03
  -4 -14   8      237.71      299.48       34.95 o   0.5446E-03
  -3 -14   8      503.90      550.91       41.69 o   0.2499E-03
  -2 -14   8      151.61      155.69       48.78 o   0.3897E-03
  -1 -14   8        1.91        2.99       31.69 o   0.9957E-03
   0 -14   8       72.19       62.18       30.24 o   0.1054E-02
   1 -14   8      230.95      241.42       40.75 o   0.4742E-03
   2 -14   8       56.15       64.15       26.55 o   0.1361E-02
   3 -14   8       82.75       94.65       23.79 o   0.1583E-02
   4 -14   8       12.72       15.05       32.13 o   0.9674E-03
   5 -14   8      111.79       89.25       27.02 o   0.1242E-02
   6 -14   8      351.46      331.80       36.85 o   0.4421E-03
  -6 -13   8       14.71        2.77       31.78 o   0.9897E-03
  -5 -13   8        1.46       15.32       27.34 o   0.1337E-02
  -4 -13   8       63.96       70.83       29.90 o   0.1075E-02
  -3 -13   8       72.11       81.17       34.94 o   0.7880E-03
  -2 -13   8       75.19       91.45       38.55 o   0.6476E-03
  -1 -13   8      208.86       70.11       42.73 o   0.5172E-03
   0 -13   8       59.05       58.77       37.98 o   0.6803E-03
   1 -13   8      496.86      448.63       33.79 o   0.3498E-03
   2 -13   8      117.25       98.20       29.77 o   0.1027E-02
   3 -13   8      720.50      650.82       34.99 o   0.2073E-03
   4 -13   8       -9.27        0.75       38.83 o   0.6634E-03
   5 -13   8       -8.04        2.67       39.91 o   0.6278E-03
   6 -13   8       26.23       28.16       35.51 o   0.7892E-03
   7 -13   8        7.08        1.26       27.84 o   0.1290E-02
  -7 -12   8      117.38       14.21       32.24 o   0.9447E-03
  -6 -12   8       62.01       51.51       39.85 o   0.6204E-03
  -5 -12   8      136.83      139.40       31.20 o   0.8885E-03
  -4 -12   8      238.97      225.06       36.67 o   0.5695E-03
  -3 -12   8      280.08      317.57       44.02 o   0.3742E-03
  -2 -12   8     1680.84     1503.46       52.33 o   0.4545E-04
  -1 -12   8      207.69      222.35       31.95 o   0.7164E-03
   0 -12   8      196.74      225.11       34.89 o   0.6307E-03
   1 -12   8      181.30      187.96       32.47 o   0.7534E-03
   2 -12   8      132.40      115.29       31.97 o   0.8780E-03
   3 -12   8      -13.78        1.14       43.04 o   0.5398E-03
   4 -12   8      168.13      203.50       57.09 o   0.2817E-03
   5 -12   8       60.01       53.66       45.26 o   0.4823E-03
   6 -12   8       90.96      100.01       40.95 o   0.5713E-03
   7 -12   8       10.17        5.16       65.57 o   0.2325E-03
   8 -12   8       61.74       49.91       26.91 o   0.1338E-02
  -8 -11   8       41.35       13.76       31.81 o   0.9842E-03
  -7 -11   8      191.20      124.03       40.15 o   0.5614E-03
  -6 -11   8      157.82       78.00       48.67 o   0.4075E-03
  -5 -11   8      211.87      165.56       42.36 o   0.4874E-03
  -4 -11   8       17.59        4.25       46.43 o   0.4638E-03
  -3 -11   8       -0.77       17.25       44.36 o   0.5079E-03
  -2 -11   8       38.99       56.52       39.47 o   0.6335E-03
  -1 -11   8      229.92      244.38       34.17 o   0.6169E-03
   0 -11   8      211.62        6.79       33.70 o   0.8473E-03
   1 -11   8      175.15      147.28       32.90 o   0.7833E-03
   2 -11   8      650.54      636.83       36.93 o   0.2158E-03
   3 -11   8      275.83      278.14       43.88 o   0.3945E-03
   4 -11   8      245.13      260.85       60.01 o   0.2427E-03
   5 -11   8      176.82      184.58       41.40 o   0.5055E-03
   6 -11   8      303.91      182.53       36.98 o   0.5677E-03
   7 -11   8        6.03       25.06       41.16 o   0.5892E-03
   8 -11   8      362.57      392.97       28.00 o   0.5124E-03
  -8 -10   8      141.57      143.20       38.38 o   0.6132E-03
  -7 -10   8      257.78      214.02       30.75 o   0.7335E-03
  -6 -10   8      -16.14        9.24       33.54 o   0.8881E-03
  -5 -10   8      487.45      484.39       47.48 o   0.2426E-03
  -4 -10   8        5.82       28.51       50.56 o   0.3906E-03
  -3 -10   8     2108.16     2124.19       45.30 o   0.2661E-04
  -2 -10   8       57.18       19.58       34.38 o   0.8400E-03
  -1 -10   8      978.22      973.77       31.27 o   0.1173E-03
   0 -10   8      588.61      587.29       30.08 o   0.2742E-03
   1 -10   8       82.81       64.70       35.71 o   0.7604E-03
   2 -10   8       35.10        1.80       35.55 o   0.7904E-03
   3 -10   8      111.30      117.14       48.20 o   0.4117E-03
   4 -10   8       -0.08        1.02       40.53 o   0.6088E-03
   5 -10   8        8.80        5.84       41.66 o   0.5761E-03
   6 -10   8      387.81      421.81       48.51 o   0.2712E-03
   7 -10   8       35.34       27.10       47.82 o   0.4359E-03
   8 -10   8       89.46      103.41       31.29 o   0.9462E-03
   9 -10   8       17.89       14.38       25.66 o   0.1514E-02
  -9  -9   8       71.08       32.19       33.80 o   0.8629E-03
  -8  -9   8      246.78      178.77       41.58 o   0.4884E-03
  -7  -9   8      183.41      187.51       46.59 o   0.4090E-03
  -6  -9   8       93.78       73.30       41.63 o   0.5605E-03
  -5  -9   8     1623.00     1639.92       62.84 o   0.3985E-04
  -4  -9   8      387.98      498.86       42.44 o   0.2863E-03
  -3  -9   8      194.39      182.62       35.73 o   0.6442E-03
  -2  -9   8      434.73      434.37       33.94 o   0.3775E-03
  -1  -9   8        0.75       19.00       28.31 o   0.1246E-02
   0  -9   8     1192.22     1297.26       34.78 o   0.7230E-04
   1  -9   8       72.33       43.51       34.15 o   0.8413E-03
   2  -9   8     1368.16     1356.95       43.11 o   0.6042E-04
   3  -9   8      110.14      109.27       35.31 o   0.7453E-03
   4  -9   8      329.71      328.55       38.56 o   0.4269E-03
   5  -9   8       -5.19        1.39       38.14 o   0.6876E-03
   6  -9   8      420.29      414.80       48.39 o   0.2685E-03
   7  -9   8       -1.54       32.36       46.21 o   0.4674E-03
   8  -9   8       30.64        2.79       33.26 o   0.9030E-03
   9  -9   8       73.66       75.36       29.28 o   0.1109E-02
  -8  -8   8       99.80       16.94       57.82 o   0.2977E-03
  -7  -8   8       51.25       35.97       56.98 o   0.3067E-03
  -6  -8   8      394.90      441.69       43.11 o   0.3030E-03
  -5  -8   8     1125.79     1098.95       46.06 o   0.8428E-04
  -4  -8   8      569.22      606.36       50.14 o   0.1887E-03
  -3  -8   8      130.70      109.19       37.76 o   0.6520E-03
  -2  -8   8      520.20      529.76       31.06 o   0.3167E-03
  -1  -8   8      222.47      229.97       25.63 o   0.9394E-03
   0  -8   8      170.10      213.80       29.39 o   0.8487E-03
   1  -8   8       73.45       87.98       31.80 o   0.9381E-03
   2  -8   8       97.01      119.83       29.25 o   0.1048E-02
   3  -8   8     1003.72      990.26       34.07 o   0.1109E-03
   4  -8   8      280.53      284.68       34.21 o   0.5518E-03
   5  -8   8       25.03       17.35       35.96 o   0.7716E-03
   6  -8   8       26.73       26.70       43.66 o   0.5231E-03
   7  -8   8      189.12      121.43       49.38 o   0.3844E-03
   8  -8   8       88.45       97.99       35.40 o   0.7557E-03
   9  -8   8      160.89      177.86       29.47 o   0.9054E-03
  -8  -7   8      643.12      706.22       53.29 o   0.1520E-03
  -7  -7   8      236.19      313.64      105.77 o   0.8444E-04
  -6  -7   8      365.86      309.37       38.67 o   0.4266E-03
  -5  -7   8     1049.87     1010.75       42.98 o   0.9874E-04
  -4  -7   8       41.19       35.88       34.05 o   0.8543E-03
  -3  -7   8       55.36       46.78       30.71 o   0.1039E-02
  -2  -7   8       39.09        7.89       29.45 o   0.1149E-02
  -1  -7   8       33.61       23.30       22.76 o   0.1910E-02
   0  -7   8     1188.15     1158.48       32.19 o   0.8434E-04
   1  -7   8      268.65      245.50       33.40 o   0.6148E-03
   2  -7   8       16.08       16.32       31.19 o   0.1026E-02
   3  -7   8        3.23        0.25       26.25 o   0.1452E-02
   4  -7   8      264.08      257.83       37.25 o   0.5197E-03
   5  -7   8     1331.58     1241.09       39.26 o   0.6968E-04
   6  -7   8       29.81       29.60       40.95 o   0.5939E-03
   7  -7   8      859.75      835.74       53.39 o   0.1178E-03
   8  -7   8      267.04      226.53       37.30 o   0.5406E-03
   9  -7   8      426.23      459.81       33.54 o   0.3664E-03
  10  -7   8      161.39      187.07       24.00 o   0.1206E-02
 -11  -6   8        9.97       96.73       92.33 o   0.1168E-03
 -10  -6   8      271.98      177.03       66.87 o   0.2074E-03
  -9  -6   8        6.06       17.18       61.56 o   0.2638E-03
  -8  -6   8     1236.47     1183.72       57.50 o   0.6784E-04
  -7  -6   8       95.96       34.37       39.37 o   0.6352E-03
  -6  -6   8       50.98       70.91       36.16 o   0.7466E-03
  -5  -6   8      120.64      111.36       43.87 o   0.4930E-03
  -4  -6   8       82.56       60.72       31.52 o   0.9703E-03
  -3  -6   8      275.95      228.54       39.47 o   0.4923E-03
  -2  -6   8       32.87        4.15       37.89 o   0.6959E-03
  -1  -6   8      762.81      747.70       39.61 o   0.1650E-03
   0  -6   8     2585.40     2606.44       52.02 o   0.1776E-04
   1  -6   8      187.17      190.40       35.72 o   0.6419E-03
   2  -6   8      127.90      134.56       25.66 o   0.1256E-02
   3  -6   8     1244.20     1291.75       32.44 o   0.7163E-04
   4  -6   8       83.05       94.09       30.90 o   0.9817E-03
   5  -6   8       19.75        3.78       35.78 o   0.7809E-03
   6  -6   8      222.43      225.19       48.70 o   0.3603E-03
   7  -6   8       42.32       55.33       42.38 o   0.5504E-03
   8  -6   8       41.41       22.62       39.03 o   0.6535E-03
   9  -6   8       39.65       28.16       30.97 o   0.1034E-02
  10  -6   8       32.05       26.21       23.64 o   0.1769E-02
 -12  -5   8       82.11      106.70      137.18 o   0.5293E-04
 -11  -5   8      264.13      222.04      105.76 o   0.8597E-04
 -10  -5   8       57.46        5.18       73.95 o   0.1827E-03
  -9  -5   8      909.54      999.31       56.27 o   0.9385E-04
  -8  -5   8      201.38      220.67       31.25 o   0.7446E-03
  -7  -5   8        0.86        1.98       27.89 o   0.1286E-02
  -6  -5   8        4.69       13.67       33.10 o   0.9118E-03
  -5  -5   8       -9.97        0.20       43.68 o   0.5240E-03
  -4  -5   8      103.21       93.84       39.90 o   0.5998E-03
  -3  -5   8       96.50       90.14       37.19 o   0.6894E-03
  -2  -5   8       89.75       82.17       37.03 o   0.7003E-03
  -1  -5   8      255.06      287.47       36.99 o   0.5060E-03
   0  -5   8     5607.28     5424.45       58.49 o   0.4138E-05
   1  -5   8       17.78        3.70       39.63 o   0.6365E-03
   2  -5   8        1.13        0.16       29.66 o   0.1136E-02
   3  -5   8       15.14        3.86       27.75 o   0.1298E-02
   4  -5   8       20.67       11.72       28.40 o   0.1237E-02
   5  -5   8     1593.94     1426.79       38.01 o   0.5296E-04
   6  -5   8       19.06        3.12       42.27 o   0.5594E-03
   7  -5   8      -10.03        4.46       40.61 o   0.6063E-03
   8  -5   8        0.51       15.67       39.86 o   0.6289E-03
   9  -5   8      106.61      166.71       26.51 o   0.1145E-02
  10  -5   8      268.98      302.39       23.79 o   0.8069E-03
 -12  -4   8      195.13      100.60      129.05 o   0.5955E-04
 -11  -4   8      189.63      174.63       77.51 o   0.1596E-03
 -10  -4   8     1611.68     1521.64       57.71 o   0.4453E-04
  -9  -4   8      378.40      390.10       33.01 o   0.4379E-03
  -8  -4   8       64.24       41.48       29.26 o   0.1143E-02
  -7  -4   8       27.79        8.41       31.25 o   0.1022E-02
  -6  -4   8       34.17       18.32       40.58 o   0.6057E-03
  -5  -4   8      673.37      597.18       38.76 o   0.2194E-03
  -4  -4   8     1452.39     1284.38       41.45 o   0.6287E-04
  -3  -4   8     3277.41     3014.92       53.94 o   0.1264E-04
  -2  -4   8     4327.13     3976.06       55.29 o   0.7355E-05
  -1  -4   8     1609.45     1468.45       44.91 o   0.4957E-04
   0  -4   8      786.42      974.60       50.56 o   0.1092E-03
   1  -4   8     1138.49     1171.95       37.40 o   0.8273E-04
   2  -4   8      163.61      141.13       34.29 o   0.7397E-03
   3  -4   8     1493.25     1526.34       30.17 o   0.5204E-04
   4  -4   8      111.32      124.90       30.64 o   0.9495E-03
   5  -4   8       41.83       37.87       34.58 o   0.8279E-03
   6  -4   8        7.67        4.54       38.39 o   0.6784E-03
   7  -4   8       21.03       22.61       40.15 o   0.6188E-03
   8  -4   8       33.67       42.96       39.01 o   0.6518E-03
   9  -4   8       32.69       18.84       25.56 o   0.1521E-02
  10  -4   8       38.94       10.40       27.58 o   0.1309E-02
 -13  -3   8      160.86      140.14      110.64 o   0.8056E-04
 -12  -3   8      100.91       71.54       81.62 o   0.1489E-03
 -11  -3   8     1018.72      972.71       53.85 o   0.9428E-04
 -10  -3   8       75.71       51.68       43.22 o   0.5275E-03
  -9  -3   8      126.19      138.13       30.18 o   0.9479E-03
  -8  -3   8       50.39       45.01       27.37 o   0.1305E-02
  -7  -3   8      707.49      653.97       25.61 o   0.2371E-03
  -6  -3   8      744.49      688.81       44.76 o   0.1680E-03
  -5  -3   8     1445.18     1441.57       46.63 o   0.5357E-04
  -4  -3   8      316.17      317.36       42.18 o   0.3892E-03
  -3  -3   8      629.46      552.15       44.82 o   0.2149E-03
  -2  -3   8     3610.47     3268.39       53.37 o   0.1069E-04
  -1  -3   8      123.54       85.27       45.73 o   0.4612E-03
   0  -3   8       -5.54        0.40       41.30 o   0.5863E-03
   1  -3   8      848.53      839.56       34.13 o   0.1474E-03
   2  -3   8      593.45      657.06       35.38 o   0.2244E-03
   3  -3   8      568.13      503.79       30.85 o   0.3181E-03
   4  -3   8       20.36        3.86       34.49 o   0.8404E-03
   5  -3   8       -1.93        0.09       36.40 o   0.7549E-03
   6  -3   8      106.93       85.95       38.73 o   0.6376E-03
   7  -3   8      217.71      237.75       41.48 o   0.4669E-03
   8  -3   8       13.87        3.35       36.69 o   0.7426E-03
   9  -3   8       75.57       82.66       25.69 o   0.1405E-02
  10  -3   8      177.78      146.23       49.14 o   0.3833E-03
 -13  -2   8      264.59      203.32       76.31 o   0.1607E-03
 -12  -2   8      106.15       99.03       46.64 o   0.4432E-03
 -11  -2   8      168.20      141.36       30.70 o   0.8916E-03
 -10  -2   8      571.57      523.65       37.48 o   0.2688E-03
  -9  -2   8      205.44      162.40       33.73 o   0.7208E-03
  -8  -2   8      159.77      172.01       26.23 o   0.1096E-02
  -7  -2   8       47.22       60.99       30.15 o   0.1070E-02
  -6  -2   8       37.91       25.37       39.00 o   0.6545E-03
  -5  -2   8       14.39       25.58       39.76 o   0.6311E-03
  -4  -2   8       21.23       19.49       42.39 o   0.5555E-03
  -3  -2   8      270.32      264.40       36.16 o   0.5348E-03
  -2  -2   8      251.95      247.22       39.44 o   0.4892E-03
  -1  -2   8      518.42      492.82       41.91 o   0.2668E-03
   0  -2   8      303.39      209.87       41.29 o   0.4621E-03
   1  -2   8      484.45      509.91       33.69 o   0.3191E-03
   2  -2   8      733.56      817.06       36.29 o   0.1592E-03
   3  -2   8      100.55      118.78       31.60 o   0.9105E-03
   4  -2   8       59.79       62.92       31.42 o   0.9822E-03
   5  -2   8       28.39        6.57       36.54 o   0.7482E-03
   6  -2   8      -10.90        0.03       32.89 o   0.9243E-03
   7  -2   8       74.75       69.82       40.95 o   0.5822E-03
   8  -2   8       14.88       23.15       36.68 o   0.7413E-03
   9  -2   8       -9.29        3.45       44.47 o   0.5056E-03
  10  -2   8      138.25      119.45       44.67 o   0.4715E-03
 -14  -1   8      171.98      250.19       65.90 o   0.2109E-03
 -13  -1   8      132.22      100.47       52.16 o   0.3548E-03
 -12  -1   8      456.48      360.72       48.84 o   0.2774E-03
 -11  -1   8       52.49       87.35       38.97 o   0.6395E-03
 -10  -1   8      279.41      258.46       36.49 o   0.5278E-03
  -9  -1   8       30.84       21.74       33.32 o   0.8967E-03
  -8  -1   8       49.83       39.16       29.65 o   0.1119E-02
  -7  -1   8       43.84       79.90       37.75 o   0.6841E-03
  -6  -1   8       42.63       47.62       46.80 o   0.4530E-03
  -5  -1   8      123.20      134.60       47.53 o   0.4176E-03
  -4  -1   8       39.89       41.97       59.87 o   0.2780E-03
  -3  -1   8      312.94      276.13       45.68 o   0.3644E-03
  -2  -1   8     2320.30     2391.60       36.49 o   0.2189E-04
  -1  -1   8      117.02      101.16       35.75 o   0.7312E-03
   0  -1   8     2007.18     1974.20       46.46 o   0.2997E-04
   1  -1   8       -1.90        0.74       34.59 o   0.8358E-03
   2  -1   8      298.44      351.90       33.54 o   0.4966E-03
   3  -1   8       15.61       15.26       29.45 o   0.1150E-02
   4  -1   8       82.32       79.65       31.94 o   0.9333E-03
   5  -1   8       22.25       14.10       37.76 o   0.7001E-03
   6  -1   8       68.42       63.71       40.20 o   0.6062E-03
   7  -1   8     1347.57     1323.57       51.37 o   0.6013E-04
   8  -1   8      207.20      192.28       47.72 o   0.3865E-03
   9  -1   8      112.93       91.37       37.11 o   0.6870E-03
 -14   0   8      490.13      371.97       44.91 o   0.2968E-03
 -13   0   8      170.93      162.20       38.02 o   0.6020E-03
 -12   0   8      304.27      282.58       39.79 o   0.4457E-03
 -11   0   8        4.01        2.94       41.02 o   0.5944E-03
 -10   0   8       75.58       61.25       37.67 o   0.6881E-03
  -9   0   8      496.04      516.42       46.30 o   0.2378E-03
  -8   0   8      178.50      237.95       37.06 o   0.5725E-03
  -7   0   8      156.80      241.21       48.67 o   0.3669E-03
  -6   0   8      168.37      198.13       48.27 o   0.3829E-03
  -5   0   8       12.54       11.83       48.16 o   0.4309E-03
  -4   0   8       84.34       62.84       50.38 o   0.3881E-03
  -3   0   8     3105.22     3093.63       47.72 o   0.1276E-04
  -2   0   8     5040.94     4723.68       60.53 o   0.5292E-05
  -1   0   8     1467.76     1413.96       44.02 o   0.5492E-04
   0   0   8      169.31      210.10       49.57 o   0.3617E-03
   1   0   8      114.79      126.43       44.11 o   0.4845E-03
   2   0   8        0.79        4.21       36.02 o   0.7705E-03
   3   0   8        0.03        0.23       27.63 o   0.1310E-02
   4   0   8       -1.98        1.78       29.65 o   0.1138E-02
   5   0   8      143.61      156.43       36.95 o   0.6457E-03
   6   0   8      164.56      147.23       48.93 o   0.3875E-03
   7   0   8       45.28        6.76       71.72 o   0.1943E-03
   8   0   8      115.03      114.92       53.59 o   0.3360E-03
   9   0   8      105.95      100.57       34.07 o   0.8035E-03
 -14   1   8      368.60      332.99       37.28 o   0.4281E-03
 -13   1   8      231.64      194.86       45.90 o   0.4092E-03
 -12   1   8     1451.34     1228.16       58.54 o   0.5927E-04
 -11   1   8       32.99        7.27       45.83 o   0.4756E-03
 -10   1   8      448.28      418.75       40.83 o   0.3196E-03
  -9   1   8      305.62      331.66       37.00 o   0.4565E-03
  -8   1   8     1046.01     1019.45       33.85 o   0.1048E-03
  -7   1   8     1013.12      983.10       53.82 o   0.9297E-04
  -6   1   8      736.33      756.62       51.72 o   0.1404E-03
  -5   1   8       71.93        0.69       48.76 o   0.4198E-03
  -4   1   8     1202.09     1188.61       56.63 o   0.6906E-04
  -3   1   8     4160.99     4146.52       57.67 o   0.7140E-05
  -2   1   8      248.07      266.15       39.27 o   0.4810E-03
  -1   1   8      191.67      111.09       47.24 o   0.4197E-03
   0   1   8      843.45      767.03       53.97 o   0.1266E-03
   1   1   8      100.29      136.45       42.23 o   0.5245E-03
   2   1   8      502.32      486.51       48.28 o   0.2357E-03
   3   1   8      967.65      915.54       38.42 o   0.1197E-03
   4   1   8      413.22      411.55       38.14 o   0.3568E-03
   5   1   8      141.87      174.60       39.65 o   0.5606E-03
   6   1   8       95.34      151.93       55.15 o   0.3144E-03
   7   1   8       17.51        4.92       46.65 o   0.4594E-03
   8   1   8        2.06        0.10       39.30 o   0.6475E-03
   9   1   8       41.65       29.65       28.90 o   0.1184E-02
 -14   2   8       44.11        8.29       36.39 o   0.7533E-03
 -13   2   8      106.84      108.68       32.19 o   0.8853E-03
 -12   2   8       54.79       46.03       64.77 o   0.2373E-03
 -11   2   8       33.84       11.35       48.35 o   0.4272E-03
 -10   2   8     1310.16     1334.20       45.51 o   0.6227E-04
  -9   2   8     1368.85     1382.72       43.24 o   0.5912E-04
  -8   2   8     1326.89     1363.74       30.98 o   0.6474E-04
  -7   2   8     3530.85     3825.06       82.60 o   0.8551E-05
  -6   2   8      451.61      475.38       66.54 o   0.1623E-03
  -5   2   8       92.44       61.23       60.68 o   0.2686E-03
  -4   2   8      308.05      308.86       45.82 o   0.3498E-03
  -3   2   8      207.19      214.90       39.43 o   0.5229E-03
  -2   2   8       12.39       34.92       48.46 o   0.4247E-03
  -1   2   8       98.76       31.38       43.62 o   0.5193E-03
   0   2   8       95.17      107.65       38.80 o   0.6289E-03
   1   2   8     3389.20     3021.62       56.72 o   0.1225E-04
   2   2   8      -39.02        0.53       28.23 o   0.1253E-02
   3   2   8       27.13       45.99       29.99 o   0.1096E-02
   4   2   8       -5.25        1.03       39.00 o   0.6573E-03
   5   2   8      161.92      192.00       49.21 o   0.3724E-03
   6   2   8     1212.77     1230.51       53.90 o   0.6792E-04
   7   2   8       16.18       21.02       43.53 o   0.5268E-03
   8   2   8       -3.91        2.24       34.04 o   0.8629E-03
   9   2   8      215.57      251.38       34.25 o   0.6119E-03
 -14   3   8      874.52      912.21       40.76 o   0.1240E-03
 -13   3   8       22.06       15.02       31.06 o   0.1034E-02
 -12   3   8      765.60      799.04       39.49 o   0.1539E-03
 -11   3   8      856.69      837.96       57.63 o   0.1114E-03
 -10   3   8      325.80      336.94       48.78 o   0.3068E-03
  -9   3   8      305.74      333.76       35.08 o   0.4847E-03
  -8   3   8      350.21      402.04       28.31 o   0.5059E-03
  -7   3   8     2835.22     2751.66       63.07 o   0.1531E-04
  -6   3   8      165.20      177.66       63.25 o   0.2360E-03
  -5   3   8      868.19      811.52       71.16 o   0.9492E-04
  -4   3   8     1169.07     1271.40       41.94 o   0.7150E-04
  -3   3   8      283.41      255.80       40.42 o   0.4560E-03
  -2   3   8      335.32      332.19       44.49 o   0.3495E-03
  -1   3   8      520.36      553.85       44.45 o   0.2325E-03
   0   3   8      287.50      287.55       46.71 o   0.3524E-03
   1   3   8      332.41      339.03       38.85 o   0.4156E-03
   2   3   8      158.75      130.30       27.10 o   0.1124E-02
   3   3   8      190.08      191.63       28.48 o   0.9083E-03
   4   3   8       22.04       11.58       32.12 o   0.9674E-03
   5   3   8       63.14       44.68       47.31 o   0.4427E-03
   6   3   8      283.93      268.79       45.35 o   0.3767E-03
   7   3   8      -41.35        8.45       61.37 o   0.2653E-03
   8   3   8       -7.66       13.31       43.20 o   0.5356E-03
   9   3   8      -17.29        3.41       26.01 o   0.1477E-02
 -14   4   8     1052.16      978.59       41.54 o   0.1030E-03
 -13   4   8      114.54      118.37       34.02 o   0.7904E-03
 -12   4   8      544.80      493.27       38.81 o   0.2803E-03
 -11   4   8     1249.36     1197.34       46.70 o   0.7197E-04
 -10   4   8       24.50       25.04       39.31 o   0.6449E-03
  -9   4   8     1589.03     1697.47       42.70 o   0.4211E-04
  -8   4   8     5621.95     6269.16       39.58 o   0.3421E-05
  -7   4   8      327.61      376.33       30.14 o   0.5167E-03
  -6   4   8       14.26       38.79       37.14 o   0.7211E-03
  -5   4   8     1610.62     1747.57       44.41 o   0.4006E-04
  -4   4   8     1724.49     1822.92       46.47 o   0.3623E-04
  -3   4   8     3421.81     3423.19       54.61 o   0.1042E-04
  -2   4   8      250.31      252.64       47.55 o   0.3621E-03
  -1   4   8      240.20      264.70       45.48 o   0.3858E-03
   0   4   8      982.40     1022.27       52.64 o   0.9206E-04
   1   4   8      189.41      146.35       29.47 o   0.9314E-03
   2   4   8     1634.20     1608.41       33.89 o   0.4563E-04
   3   4   8      693.41      695.86       32.27 o   0.2056E-03
   4   4   8      813.66      774.73       38.82 o   0.1556E-03
   5   4   8      249.37      253.65       52.89 o   0.3028E-03
   6   4   8      267.03      244.86       68.90 o   0.1904E-03
   7   4   8      190.62      230.74       49.14 o   0.3587E-03
   8   4   8       28.51       11.50       35.39 o   0.7970E-03
 -14   5   8      144.01      123.79       37.45 o   0.6503E-03
 -13   5   8      972.50      917.52       35.47 o   0.1220E-03
 -12   5   8      597.82      573.61       39.71 o   0.2346E-03
 -11   5   8      757.83      742.77       38.97 o   0.1675E-03
 -10   5   8      733.94      740.05       41.73 o   0.1651E-03
  -9   5   8     1179.19     1198.98       40.98 o   0.7722E-04
  -8   5   8     1357.15     1553.32       38.24 o   0.5248E-04
  -7   5   8      260.19      223.27       29.02 o   0.7790E-03
  -6   5   8      896.67      954.50       30.33 o   0.1273E-03
  -5   5   8      265.59      341.02       50.67 o   0.2973E-03
  -4   5   8     3093.01     2899.66       71.87 o   0.1336E-04
  -3   5   8     1585.89     1551.36       83.46 o   0.3798E-04
  -2   5   8      -12.98       18.16       50.40 o   0.3934E-03
  -1   5   8      -10.78       12.22       32.45 o   0.9484E-03
   0   5   8     2394.79     2360.13       33.30 o   0.2192E-04
   1   5   8     2319.34     2428.33       36.48 o   0.2142E-04
   2   5   8      240.63      260.61       32.66 o   0.6342E-03
   3   5   8      326.72      297.95       41.88 o   0.3990E-03
   4   5   8       32.17       17.14       45.85 o   0.4749E-03
   5   5   8      170.62      236.02       51.10 o   0.3363E-03
   6   5   8      -13.50        0.38       58.86 o   0.2886E-03
   7   5   8       29.40        8.56       43.30 o   0.5329E-03
   8   5   8       41.64       23.28       28.40 o   0.1229E-02
 -14   6   8      411.06      417.26       39.95 o   0.3379E-03
 -13   6   8       49.64       29.68       31.50 o   0.9975E-03
 -12   6   8        4.90       23.58       36.75 o   0.7391E-03
 -11   6   8      151.70      182.93       46.77 o   0.4129E-03
 -10   6   8      142.03      119.25       42.01 o   0.5281E-03
  -9   6   8      940.28     1045.34       50.15 o   0.9390E-04
  -8   6   8      728.39      789.83       50.29 o   0.1384E-03
  -7   6   8     1133.07     1144.37       46.98 o   0.7979E-04
  -6   6   8      711.65      735.25       42.76 o   0.1660E-03
  -5   6   8       15.59       14.77       42.92 o   0.5423E-03
  -4   6   8      168.40      199.20       54.78 o   0.3045E-03
  -3   6   8      774.13      729.37       29.67 o   0.1902E-03
  -2   6   8      747.99      735.96       32.60 o   0.1844E-03
  -1   6   8      491.37      456.48       29.13 o   0.3864E-03
   0   6   8        9.39       41.20       36.61 o   0.7420E-03
   1   6   8        6.63       13.44       29.74 o   0.1130E-02
   2   6   8      335.21      342.10       36.12 o   0.4502E-03
   3   6   8       26.13       18.69       50.84 o   0.3863E-03
   4   6   8       70.36      110.53       49.73 o   0.3924E-03
   5   6   8       99.57      111.43       47.36 o   0.4284E-03
   6   6   8       -9.22        7.68       46.81 o   0.4563E-03
   7   6   8       24.21       33.67       35.08 o   0.8077E-03
 -14   7   8      207.48      163.02       37.46 o   0.6039E-03
 -13   7   8        7.44       11.78       35.32 o   0.8009E-03
 -12   7   8       35.18       30.20       35.00 o   0.8111E-03
 -11   7   8      248.64      267.94       30.59 o   0.6762E-03
 -10   7   8       15.26       23.23       58.52 o   0.2918E-03
  -9   7   8        5.92        6.97       53.67 o   0.3471E-03
  -8   7   8     1148.17     1202.60       50.15 o   0.7336E-04
  -7   7   8      207.87      231.78       56.25 o   0.2810E-03
  -6   7   8       60.80       59.86       47.42 o   0.4390E-03
  -5   7   8      119.66      139.17       49.08 o   0.3924E-03
  -4   7   8      843.95      862.26       42.55 o   0.1309E-03
  -3   7   8       75.00       30.91       30.60 o   0.1049E-02
  -2   7   8       74.97       49.71       28.49 o   0.1192E-02
  -1   7   8     2490.70     2191.04       48.60 o   0.2282E-04
   0   7   8      196.55      174.08       40.09 o   0.5351E-03
   1   7   8      245.65      232.55       29.83 o   0.7496E-03
   2   7   8      282.28      311.54       41.56 o   0.4090E-03
   3   7   8      246.15      303.40       40.90 o   0.4323E-03
   4   7   8      312.78      305.62       39.76 o   0.4286E-03
   5   7   8      181.10      157.94       37.71 o   0.6108E-03
   6   7   8       95.40      145.45       38.98 o   0.6063E-03
   7   7   8       29.55        5.94       25.06 o   0.1588E-02
 -14   8   8       48.41       24.94       32.23 o   0.9547E-03
 -13   8   8       17.19       28.87       34.46 o   0.8387E-03
 -12   8   8       50.77       39.64       40.62 o   0.6006E-03
 -11   8   8       12.24       30.92       35.40 o   0.7948E-03
 -10   8   8       85.56       58.38       66.28 o   0.2258E-03
  -9   8   8      243.06      271.61       54.23 o   0.2867E-03
  -8   8   8      867.44      890.70       72.02 o   0.8790E-04
  -7   8   8      131.56      166.79       69.48 o   0.1993E-03
  -6   8   8       -6.12       11.34       83.09 o   0.1448E-03
  -5   8   8      272.76      310.86       51.25 o   0.3004E-03
  -4   8   8      842.04      772.91       29.95 o   0.1683E-03
  -3   8   8      201.24      172.98       33.14 o   0.7342E-03
  -2   8   8      899.83      829.12       36.51 o   0.1409E-03
  -1   8   8     1711.20     1668.04       39.14 o   0.4183E-04
   0   8   8      -23.79       20.39       38.52 o   0.6723E-03
   1   8   8       27.21       36.27       33.43 o   0.8878E-03
   2   8   8      815.49      923.00       31.04 o   0.1383E-03
   3   8   8      178.90      167.71       39.00 o   0.5701E-03
   4   8   8       32.71       38.05       31.06 o   0.1026E-02
   5   8   8      637.19      685.12       41.93 o   0.1885E-03
   6   8   8        0.08       12.65       22.78 o   0.1925E-02
 -13   9   8       13.48        2.91       29.33 o   0.1162E-02
 -12   9   8       11.93        4.65       33.19 o   0.9073E-03
 -11   9   8      625.85      581.96       33.18 o   0.2545E-03
 -10   9   8       47.20       36.37       37.81 o   0.6933E-03
  -9   9   8       61.66       16.59       64.31 o   0.2413E-03
  -8   9   8      392.35      357.27       59.46 o   0.2168E-03
  -7   9   8       95.44      113.17       68.32 o   0.2101E-03
  -6   9   8      534.96      509.00       70.96 o   0.1395E-03
  -5   9   8      256.64      232.44       37.88 o   0.5278E-03
  -4   9   8      178.27      141.21       37.59 o   0.6257E-03
  -3   9   8       63.60       58.95       34.96 o   0.7993E-03
  -2   9   8      131.42       56.56       32.64 o   0.8941E-03
  -1   9   8      118.95       79.33       37.98 o   0.6623E-03
   0   9   8      698.08      680.13       40.27 o   0.1863E-03
   1   9   8      424.00      487.23       30.39 o   0.3767E-03
   2   9   8      805.40      859.02       30.41 o   0.1529E-03
   3   9   8       20.33       10.37       38.83 o   0.6625E-03
   4   9   8       66.90      105.12       37.59 o   0.6751E-03
   5   9   8      -21.76       13.26       24.48 o   0.1663E-02
 -13  10   8       15.24        0.43       25.57 o   0.1529E-02
 -12  10   8      116.62       89.17       34.03 o   0.8097E-03
 -11  10   8       73.28       55.90       29.52 o   0.1108E-02
 -10  10   8       -0.37        1.43       32.90 o   0.9241E-03
  -9  10   8      696.50      669.29       36.34 o   0.2011E-03
  -8  10   8       57.91       23.61       43.87 o   0.5171E-03
  -7  10   8      321.93      344.78       42.51 o   0.3699E-03
  -6  10   8       61.98       59.91       39.36 o   0.6336E-03
  -5  10   8        8.79        0.65       35.97 o   0.7728E-03
  -4  10   8      211.88      205.66       33.27 o   0.6906E-03
  -3  10   8      549.22      559.79       34.16 o   0.2760E-03
  -2  10   8      372.66      373.97       32.18 o   0.4671E-03
  -1  10   8      389.41      333.98       39.66 o   0.3915E-03
   0  10   8       77.00       83.19       31.10 o   0.9810E-03
   1  10   8      215.02      250.70       35.29 o   0.5891E-03
   2  10   8      166.08      172.12       32.18 o   0.7918E-03
   3  10   8       31.55       63.03       29.79 o   0.1100E-02
   4  10   8       15.79        9.93       38.95 o   0.6588E-03
 -12  11   8       -7.63        3.87       27.91 o   0.1284E-02
 -11  11   8       68.11       54.57       25.30 o   0.1498E-02
 -10  11   8       36.69       48.30       28.58 o   0.1201E-02
  -9  11   8       72.52       89.74       28.65 o   0.1140E-02
  -8  11   8       55.72       66.42       33.23 o   0.8804E-03
  -7  11   8       10.19       23.59       34.56 o   0.8355E-03
  -6  11   8       -4.52        1.65       29.68 o   0.1135E-02
  -5  11   8       40.28        8.64       35.16 o   0.8068E-03
  -4  11   8      126.63      116.57       30.32 o   0.9673E-03
  -3  11   8       34.98       63.76       30.40 o   0.1055E-02
  -2  11   8      604.63      649.21       40.11 o   0.2090E-03
  -1  11   8      226.62      255.96       36.20 o   0.5588E-03
   0  11   8       38.38       36.30       35.19 o   0.8005E-03
   1  11   8     1364.45     1304.33       33.56 o   0.6656E-04
   2  11   8       19.63       17.22       29.10 o   0.1177E-02
   3  11   8      475.63      187.34       40.79 o   0.4339E-03
 -12  12   8      368.66      374.00       30.71 o   0.4888E-03
 -11  12   8       63.06       47.18       20.85 o   0.2189E-02
 -10  12   8       24.96       31.19       24.53 o   0.1643E-02
  -9  12   8       35.10       24.13       24.08 o   0.1707E-02
  -8  12   8       55.80       52.87       30.29 o   0.1064E-02
  -7  12   8      435.03      439.43       28.23 o   0.4326E-03
  -6  12   8        7.38        9.74       36.96 o   0.7318E-03
  -5  12   8      299.19      277.90       33.15 o   0.5737E-03
  -4  12   8       -7.58        1.77       29.59 o   0.1142E-02
  -3  12   8       33.54        4.45       25.52 o   0.1532E-02
  -2  12   8       99.01      109.11       28.75 o   0.1092E-02
  -1  12   8       22.43        3.97       27.56 o   0.1315E-02
   0  12   8       37.79       10.09       31.98 o   0.9752E-03
   1  12   8       26.09       28.99       28.09 o   0.1257E-02
   2  12   8      258.95      200.45       37.24 o   0.5638E-03
 -10  13   8       92.01       83.85       19.38 o   0.2301E-02
  -9  13   8        5.76       13.04       21.64 o   0.2132E-02
  -8  13   8      145.29      144.87       22.26 o   0.1510E-02
  -7  13   8       -3.52        2.22       32.43 o   0.9511E-03
  -6  13   8       -0.53        3.08       33.76 o   0.8776E-03
  -5  13   8      263.00      257.92       34.16 o   0.5876E-03
  -4  13   8       32.01       56.26       31.91 o   0.9647E-03
  -3  13   8       -7.51        0.32       27.68 o   0.1305E-02
  -2  13   8       15.65        3.19       32.36 o   0.9544E-03
  -1  13   8       -3.43        0.48       27.32 o   0.1340E-02
   0  13   8      -15.15        2.57       24.10 o   0.1720E-02
  -9  14   8       15.99        9.15       24.83 o   0.1620E-02
  -8  14   8       76.36       86.26       20.06 o   0.2191E-02
  -7  14   8       20.51       13.71       21.10 o   0.2236E-02
  -6  14   8       -5.41        0.83       26.02 o   0.1477E-02
  -5  14   8       50.65       67.64       25.99 o   0.1418E-02
  -4  14   8       11.89       17.71       24.82 o   0.1619E-02
  -3  14   8       15.55       24.75       29.84 o   0.1118E-02
  -2  14   8       -7.90        0.59       27.34 o   0.1338E-02
  -1  14   8       29.79       21.40       31.72 o   0.9894E-03
  -6  15   8       34.17       47.50       28.11 o   0.1242E-02
  -5  15   8       -9.48        4.88       27.74 o   0.1299E-02
  -2 -15   9       88.29      101.83       25.88 o   0.1342E-02
  -1 -15   9       35.98       56.81       22.56 o   0.1893E-02
   0 -15   9        8.88        1.15       23.05 o   0.1881E-02
   1 -15   9       24.26        7.65       29.74 o   0.1129E-02
   2 -15   9       35.95       18.39       25.91 o   0.1480E-02
   3 -15   9       27.75        5.25       51.12 o   0.3824E-03
  -4 -14   9       72.43       36.27       53.03 o   0.3533E-03
  -3 -14   9      174.07      205.64       37.40 o   0.5899E-03
  -2 -14   9       71.54      100.42       29.10 o   0.1098E-02
  -1 -14   9       20.83       20.79       31.96 o   0.9756E-03
   0 -14   9       34.32       39.74       31.11 o   0.1021E-02
   1 -14   9       39.48       17.78       27.17 o   0.1345E-02
   2 -14   9      257.54      297.18       26.80 o   0.7342E-03
   3 -14   9      152.74      161.63       29.32 o   0.9470E-03
   4 -14   9       51.16       53.22       25.40 o   0.1499E-02
   5 -14   9       14.08       24.23       30.96 o   0.1039E-02
  -6 -13   9      384.94      356.89       44.58 o   0.3288E-03
  -4 -13   9        1.64       16.08       41.35 o   0.5845E-03
  -3 -13   9      262.44      309.54       48.88 o   0.3259E-03
  -2 -13   9      120.59      144.15       52.77 o   0.3413E-03
  -1 -13   9       47.48       10.57       36.84 o   0.7347E-03
   0 -13   9       56.88       47.55       32.89 o   0.9073E-03
   1 -13   9       19.23       14.55       27.45 o   0.1323E-02
   2 -13   9       32.84       27.41       25.23 o   0.1554E-02
   3 -13   9       16.53        0.25       28.55 o   0.1227E-02
   4 -13   9        2.77       18.23       31.90 o   0.9813E-03
   5 -13   9       40.20       20.33       28.64 o   0.1210E-02
   6 -13   9      140.88      108.86       35.54 o   0.7260E-03
  -6 -12   9      155.10      201.92       38.17 o   0.5788E-03
  -5 -12   9      304.75      359.46       27.96 o   0.5877E-03
  -4 -12   9      148.28      172.25       35.69 o   0.6725E-03
  -3 -12   9      301.14      347.37       38.86 o   0.4202E-03
  -2 -12   9      964.55     1059.71       64.12 o   0.8010E-04
  -1 -12   9      159.54      150.95       34.28 o   0.7336E-03
   0 -12   9      169.17      153.53       37.09 o   0.6347E-03
   1 -12   9      361.73      319.57       38.68 o   0.4209E-03
   2 -12   9       40.33       40.93       31.49 o   0.9949E-03
   3 -12   9      327.46      379.93       33.32 o   0.4655E-03
   4 -12   9      511.70      450.23       52.91 o   0.2197E-03
   5 -12   9      306.95      286.00       41.91 o   0.4110E-03
   6 -12   9      368.41      382.60       43.45 o   0.3314E-03
   7 -12   9        8.16       17.39       26.05 o   0.1470E-02
  -8 -11   9       -7.22       24.64       28.46 o   0.1230E-02
  -7 -11   9       -2.61       10.50       38.06 o   0.6903E-03
  -6 -11   9       81.38       68.47       28.83 o   0.1146E-02
  -5 -11   9      240.66      275.85       33.46 o   0.5976E-03
  -4 -11   9       68.47       89.17       44.52 o   0.4913E-03
  -3 -11   9      950.02      965.15       40.91 o   0.1110E-03
  -2 -11   9     1193.87     1341.96       40.30 o   0.6738E-04
  -1 -11   9      301.03      221.63       39.72 o   0.4851E-03
   0 -11   9     1457.21     1376.25       41.65 o   0.5763E-04
   1 -11   9       41.18       50.41       31.69 o   0.9786E-03
   2 -11   9     1402.75     1380.24       53.40 o   0.5532E-04
   3 -11   9       48.95       46.55       36.63 o   0.7357E-03
   4 -11   9      308.88      348.56       58.83 o   0.2300E-03
   5 -11   9      863.98      775.77       36.84 o   0.1539E-03
   6 -11   9      471.91      401.18       44.74 o   0.2917E-03
   7 -11   9       76.73      132.76       29.16 o   0.1049E-02
   8 -11   9       14.49       18.80       26.10 o   0.1463E-02
  -8 -10   9       25.04        4.08       26.52 o   0.1420E-02
  -7 -10   9      414.56      433.15       31.01 o   0.4152E-03
  -6 -10   9      127.80      153.63       31.83 o   0.8498E-03
  -5 -10   9      101.65      105.68       45.73 o   0.4595E-03
  -4 -10   9     1301.73     1384.71       41.77 o   0.6112E-04
  -3 -10   9      456.36      603.02       37.64 o   0.2585E-03
  -2 -10   9      897.52      884.97       36.42 o   0.1318E-03
  -1 -10   9       12.92       28.23       38.63 o   0.6681E-03
   0 -10   9       75.61       86.66       33.78 o   0.8362E-03
   1 -10   9      809.05      832.55       37.22 o   0.1475E-03
   2 -10   9      885.96      951.92       50.46 o   0.1063E-03
   3 -10   9        4.66        0.59       36.26 o   0.7605E-03
   4 -10   9      652.28      625.05       41.45 o   0.2035E-03
   5 -10   9      508.31      488.56       40.62 o   0.2781E-03
   6 -10   9      328.04      304.78       50.28 o   0.3027E-03
   7 -10   9      105.96       70.97       43.86 o   0.5055E-03
   8 -10   9        2.45        2.29       22.94 o   0.1900E-02
  -9  -9   9      118.38       88.89       63.66 o   0.2421E-03
  -7  -9   9        1.07       20.10       40.13 o   0.6202E-03
  -6  -9   9       25.48       11.64       41.50 o   0.5800E-03
  -5  -9   9      288.60      293.79       45.33 o   0.3651E-03
  -4  -9   9       31.53       62.63       34.77 o   0.8124E-03
  -3  -9   9      135.42      198.31       31.91 o   0.7906E-03
  -2  -9   9       50.36       68.55       30.60 o   0.1033E-02
  -1  -9   9       37.94       49.17       30.43 o   0.1062E-02
   0  -9   9       58.24       35.71       32.92 o   0.9104E-03
   1  -9   9      -13.54       20.50       42.67 o   0.5486E-03
   2  -9   9     1745.95     1710.05       38.94 o   0.3976E-04
   3  -9   9       76.12       58.63       35.13 o   0.7892E-03
   4  -9   9      570.62      546.63       38.88 o   0.2538E-03
   5  -9   9      693.48      651.25       50.94 o   0.1639E-03
   6  -9   9      -12.66        0.15       55.99 o   0.3190E-03
   7  -9   9      131.80      127.55       46.30 o   0.4393E-03
   8  -9   9       62.28       72.05       29.44 o   0.1106E-02
   9  -9   9       42.94       47.07       32.98 o   0.9054E-03
  -9  -8   9       52.45       59.94       56.92 o   0.3062E-03
  -8  -8   9      177.09      251.81       56.62 o   0.2765E-03
  -7  -8   9      623.75      619.96       43.13 o   0.2030E-03
  -6  -8   9       87.54       34.06       42.55 o   0.5460E-03
  -5  -8   9      147.17      157.05       40.72 o   0.5414E-03
  -4  -8   9      138.85      102.68       36.91 o   0.6816E-03
  -3  -8   9       23.83        1.96       30.31 o   0.1088E-02
  -2  -8   9       62.08       83.87       28.62 o   0.1155E-02
  -1  -8   9     1804.80     1800.45       34.48 o   0.3713E-04
   0  -8   9       63.73       30.40       39.94 o   0.6215E-03
   1  -8   9      482.91      436.29       36.17 o   0.3416E-03
   2  -8   9      134.16      139.80       30.72 o   0.9130E-03
   3  -8   9      101.82       83.01       39.49 o   0.6162E-03
   4  -8   9       15.16       34.21       39.24 o   0.6470E-03
   5  -8   9     1612.88     1565.05       45.11 o   0.4575E-04
   6  -8   9       23.13       14.80       48.56 o   0.4236E-03
   7  -8   9       66.88       60.81       35.30 o   0.7829E-03
   8  -8   9      179.82      236.88       31.86 o   0.7185E-03
   9  -8   9       16.83        3.00       22.18 o   0.2030E-02
 -10  -7   9       51.16       23.75       81.18 o   0.1515E-03
  -9  -7   9       41.98       41.86       59.15 o   0.2847E-03
  -8  -7   9     1274.65     1562.58       57.41 o   0.4899E-04
  -7  -7   9       87.72      109.90       33.97 o   0.8071E-03
  -6  -7   9      123.30      147.39       35.23 o   0.7170E-03
  -5  -7   9      415.16      394.10       37.64 o   0.3710E-03
  -4  -7   9      316.63      335.02       33.32 o   0.5085E-03
  -3  -7   9        7.54        0.32       26.51 o   0.1422E-02
  -2  -7   9      586.99      592.26       28.31 o   0.2799E-03
  -1  -7   9      256.61      242.21       31.57 o   0.6768E-03
   0  -7   9      221.81      219.65       32.81 o   0.6849E-03
   1  -7   9       92.16       59.46       30.11 o   0.1057E-02
   2  -7   9      137.40      124.91       33.58 o   0.7931E-03
   3  -7   9      343.11      335.32       39.27 o   0.4082E-03
   4  -7   9      -14.97        0.76       40.70 o   0.6036E-03
   5  -7   9      701.62      640.54       43.31 o   0.1872E-03
   6  -7   9       24.72       17.01       48.54 o   0.4239E-03
   7  -7   9       23.38       28.25       37.40 o   0.7121E-03
   8  -7   9       63.87       67.50       33.77 o   0.8505E-03
   9  -7   9      -22.10        0.27       22.90 o   0.1906E-02
 -12  -6   9      548.46      304.16      117.67 o   0.6653E-04
 -10  -6   9      -15.69       15.89       82.55 o   0.1467E-03
  -9  -6   9      722.05      911.35       71.05 o   0.9301E-04
  -8  -6   9      139.08      169.52       51.57 o   0.3498E-03
  -7  -6   9      174.89      213.03       34.85 o   0.6536E-03
  -6  -6   9      471.00      493.26       37.49 o   0.3059E-03
  -5  -6   9     2226.54     2475.22       42.39 o   0.2119E-04
  -4  -6   9       97.99       54.13       30.97 o   0.1003E-02
  -3  -6   9      136.53      139.78       28.14 o   0.1059E-02
  -2  -6   9      346.30      323.14       25.19 o   0.6649E-03
  -1  -6   9     2887.14     2955.94       35.38 o   0.1437E-04
   0  -6   9        3.10       18.96       24.92 o   0.1606E-02
   1  -6   9      121.25      131.43       30.76 o   0.9282E-03
   2  -6   9      110.49      113.46       37.19 o   0.6738E-03
   3  -6   9       -3.14       14.96       33.20 o   0.9063E-03
   4  -6   9      228.44      211.74       40.51 o   0.4962E-03
   5  -6   9       15.83        4.90       40.56 o   0.6075E-03
   6  -6   9       11.76       14.35       50.74 o   0.3881E-03
   7  -6   9       46.70       53.04       39.40 o   0.6358E-03
   8  -6   9       15.95        6.66       34.25 o   0.8520E-03
   9  -6   9       92.42       81.48       26.51 o   0.1316E-02
 -10  -5   9      230.17      215.99       70.65 o   0.1860E-03
  -9  -5   9       60.98       71.76       58.33 o   0.2907E-03
  -8  -5   9      130.99      161.99       35.81 o   0.6828E-03
  -7  -5   9       20.68       12.08       34.63 o   0.8326E-03
  -6  -5   9      124.77      120.54       38.73 o   0.6177E-03
  -5  -5   9     1036.61     1062.98       34.58 o   0.9980E-04
  -4  -5   9      330.64      365.09       31.10 o   0.5100E-03
  -3  -5   9      268.57      295.63       34.63 o   0.5407E-03
  -2  -5   9      339.78      333.76       39.82 o   0.4038E-03
  -1  -5   9       12.94       18.26       38.20 o   0.6841E-03
   0  -5   9      678.56      685.57       45.14 o   0.1741E-03
   1  -5   9     2526.61     2519.86       45.21 o   0.1904E-04
   2  -5   9       90.16       67.56       35.95 o   0.7479E-03
   3  -5   9     1249.64     1339.96       35.46 o   0.6734E-04
   4  -5   9      262.35      255.58       44.70 o   0.3956E-03
   5  -5   9       46.11       51.49       40.44 o   0.6043E-03
   6  -5   9      192.58      239.88       36.74 o   0.5718E-03
   7  -5   9      339.09      374.10       40.49 o   0.3734E-03
   8  -5   9      213.85      283.43       34.92 o   0.5699E-03
   9  -5   9        4.72        2.42       22.14 o   0.2040E-02
 -11  -4   9      672.09      518.88      108.14 o   0.7012E-04
 -10  -4   9     3076.25     2908.56       71.40 o   0.1339E-04
  -9  -4   9      995.99     1021.33       40.44 o   0.1023E-03
  -8  -4   9      105.99       79.48       31.50 o   0.9476E-03
  -7  -4   9      690.96      797.58       32.07 o   0.1771E-03
  -6  -4   9      176.12      206.46       32.51 o   0.7333E-03
  -5  -4   9      403.84      389.96       31.37 o   0.4505E-03
  -4  -4   9      505.34      473.88       46.00 o   0.2518E-03
  -3  -4   9      928.95      919.96       48.13 o   0.1102E-03
  -2  -4   9      255.36      249.08       44.19 o   0.4078E-03
  -1  -4   9     1281.00     1311.23       71.94 o   0.5372E-04
   0  -4   9     1218.48     1197.70       50.28 o   0.7134E-04
   1  -4   9       38.25        6.49       43.27 o   0.5335E-03
   2  -4   9      659.58      696.34       29.89 o   0.2169E-03
   3  -4   9      982.26     1030.88       35.52 o   0.1058E-03
   4  -4   9       44.86       18.61       39.46 o   0.6396E-03
   5  -4   9       51.61       49.00       35.67 o   0.7738E-03
   6  -4   9       45.51       44.80       36.39 o   0.7459E-03
   7  -4   9       73.40       58.49       38.10 o   0.6740E-03
   8  -4   9      514.29      546.65       35.57 o   0.2825E-03
   9  -4   9       81.01      145.65       35.82 o   0.7118E-03
 -12  -3   9      120.80      128.08       94.47 o   0.1105E-03
 -11  -3   9      147.75      161.16       66.10 o   0.2190E-03
 -10  -3   9     1349.79     1318.47       50.04 o   0.6057E-04
  -9  -3   9       30.90       45.47       37.85 o   0.6916E-03
  -8  -3   9      211.71      228.68       32.38 o   0.6927E-03
  -7  -3   9       91.82      105.57       29.93 o   0.1024E-02
  -6  -3   9       26.55       25.84       32.51 o   0.9411E-03
  -5  -3   9      344.79      379.49       46.45 o   0.3096E-03
  -4  -3   9      223.11      226.57       44.77 o   0.4156E-03
  -3  -3   9      550.31      530.66       45.56 o   0.2292E-03
  -2  -3   9     4893.83     4864.69       70.13 o   0.5169E-05
  -1  -3   9       11.78       20.08       43.63 o   0.5246E-03
   0  -3   9      641.45      659.91       47.57 o   0.1765E-03
   1  -3   9      173.36      220.97       43.47 o   0.4499E-03
   2  -3   9       53.28       29.84       33.67 o   0.8733E-03
   3  -3   9        4.82       10.09       34.70 o   0.8302E-03
   4  -3   9       39.22       26.20       33.83 o   0.8684E-03
   5  -3   9      202.25      188.71       35.96 o   0.6292E-03
   6  -3   9      -15.82        0.40       33.80 o   0.8750E-03
   7  -3   9      112.13      129.03       38.13 o   0.6358E-03
   8  -3   9        1.64        8.29       43.37 o   0.5315E-03
   9  -3   9      -21.92        8.39       34.07 o   0.8603E-03
 -13  -2   9      187.23      127.52       93.05 o   0.1132E-03
 -12  -2   9      136.24      125.82       58.82 o   0.2781E-03
 -11  -2   9       78.55       88.43       37.77 o   0.6741E-03
 -10  -2   9      394.11      321.10       41.15 o   0.3786E-03
  -9  -2   9      138.50      169.10       34.61 o   0.7157E-03
  -8  -2   9        4.07       32.56       29.28 o   0.1161E-02
  -7  -2   9      371.76      372.62       31.68 o   0.4760E-03
  -6  -2   9      107.05      112.48       41.72 o   0.5442E-03
  -5  -2   9      247.00      221.49       54.24 o   0.2975E-03
  -4  -2   9     1025.69      944.32       55.39 o   0.9478E-04
  -3  -2   9      810.80      781.85       50.12 o   0.1337E-03
  -2  -2   9    10210.34    10290.72       70.95 o   0.1188E-05
  -1  -2   9     2064.74     2020.33       45.29 o   0.2868E-04
   0  -2   9      406.10      536.04       54.16 o   0.2053E-03
   1  -2   9      445.62      472.45       40.07 o   0.3019E-03
   2  -2   9      405.60      442.95       32.02 o   0.4000E-03
   3  -2   9       12.63       17.95       34.43 o   0.8419E-03
   4  -2   9      782.51      829.05       36.16 o   0.1520E-03
   5  -2   9        9.11        0.41       35.77 o   0.7813E-03
   6  -2   9      310.43      318.92       39.79 o   0.4216E-03
   7  -2   9        5.65        0.95       45.94 o   0.4739E-03
   8  -2   9       -0.49        1.53       33.16 o   0.9093E-03
   9  -2   9       31.90       54.16       32.51 o   0.9311E-03
 -14  -1   9      107.44       65.78       74.72 o   0.1775E-03
 -13  -1   9       88.05       64.39       90.64 o   0.1211E-03
 -12  -1   9     1655.32     1241.50       45.02 o   0.5849E-04
 -11  -1   9      103.25       85.67       39.41 o   0.6177E-03
 -10  -1   9      269.93      275.51       47.11 o   0.3553E-03
  -9  -1   9      150.56      142.43       47.92 o   0.4056E-03
  -8  -1   9      653.17      606.11       32.63 o   0.2424E-03
  -7  -1   9       71.98       88.68       33.31 o   0.8588E-03
  -6  -1   9      252.56      267.56       51.21 o   0.3149E-03
  -5  -1   9      204.14      155.06       51.85 o   0.3424E-03
  -4  -1   9      670.49      694.45       67.06 o   0.1215E-03
  -3  -1   9       16.13       13.47       40.53 o   0.6082E-03
  -2  -1   9     2849.86     2956.21       47.54 o   0.1429E-04
  -1  -1   9      730.02      705.44       37.26 o   0.1838E-03
   0  -1   9      124.60      153.27       41.98 o   0.5189E-03
   1  -1   9      158.68      179.47       37.78 o   0.6000E-03
   2  -1   9       59.01       67.25       29.76 o   0.1088E-02
   3  -1   9       -6.05        8.41       31.61 o   0.1000E-02
   4  -1   9       25.52       20.26       37.06 o   0.7262E-03
   5  -1   9      109.23      107.86       39.16 o   0.6148E-03
   6  -1   9      414.64      396.91       42.98 o   0.3192E-03
   7  -1   9       45.24       30.77       67.96 o   0.2161E-03
   8  -1   9       99.61       99.11       42.97 o   0.5199E-03
   9  -1   9      213.82      247.51       30.84 o   0.7171E-03
 -14   0   9       37.13        0.14       48.58 o   0.4236E-03
 -13   0   9      117.03       98.56       45.95 o   0.4552E-03
 -12   0   9      151.45      132.81       43.40 o   0.4909E-03
 -11   0   9      -34.14        8.07       41.67 o   0.5752E-03
 -10   0   9       27.80       14.06       39.41 o   0.6427E-03
  -9   0   9      602.18      532.70       40.42 o   0.2444E-03
  -8   0   9       52.54       53.43       32.59 o   0.9221E-03
  -7   0   9        7.52        4.42       34.19 o   0.8552E-03
  -6   0   9      768.84     1210.81       56.11 o   0.8224E-04
  -5   0   9      222.58      221.69       53.32 o   0.3092E-03
  -4   0   9      641.08      679.44       56.06 o   0.1504E-03
  -3   0   9       40.04       41.34       41.74 o   0.5695E-03
  -2   0   9      646.70      694.90       48.72 o   0.1659E-03
  -1   0   9      131.41      111.17       42.74 o   0.5159E-03
   0   0   9      145.37      140.98       47.72 o   0.4099E-03
   1   0   9       51.44       26.28       57.51 o   0.3015E-03
   2   0   9       16.03        2.03       31.17 o   0.1029E-02
   3   0   9       10.17        6.09       34.41 o   0.8444E-03
   4   0   9      123.49      196.44       39.19 o   0.5653E-03
   5   0   9      -25.18       17.08       55.26 o   0.3272E-03
   6   0   9      117.83      112.89       54.62 o   0.3238E-03
   7   0   9       26.78       36.50       41.48 o   0.5781E-03
   8   0   9       43.02       24.07       38.77 o   0.6622E-03
   9   0   9      258.97      267.35       26.44 o   0.7966E-03
 -14   1   9       34.94       17.70       39.28 o   0.6463E-03
 -13   1   9        8.01        4.02       31.92 o   0.9815E-03
 -12   1   9      273.01      237.13       49.14 o   0.3439E-03
 -11   1   9      503.66      407.01       44.92 o   0.2817E-03
 -10   1   9      954.78      915.85       40.55 o   0.1180E-03
  -9   1   9      320.75      330.22       39.07 o   0.4215E-03
  -8   1   9      210.89      255.64       33.22 o   0.6402E-03
  -7   1   9        6.78        3.09       30.15 o   0.1100E-02
  -6   1   9        1.71        4.43       53.17 o   0.3537E-03
  -5   1   9      771.10      822.68       73.32 o   0.9502E-04
  -4   1   9      234.53      263.31       67.63 o   0.1967E-03
  -3   1   9    11354.86    10170.24       81.00 o   0.1122E-05
  -2   1   9     3299.97     3381.45       62.89 o   0.1072E-04
  -1   1   9       -3.12        3.82       44.67 o   0.5010E-03
   0   1   9      363.79      363.06       59.98 o   0.2152E-03
   1   1   9        3.07       18.61       36.19 o   0.7627E-03
   2   1   9       68.27       33.41       33.53 o   0.8770E-03
   3   1   9       13.49        0.57       34.28 o   0.8510E-03
   4   1   9       40.31       59.95       43.05 o   0.5332E-03
   5   1   9      137.61       95.95       46.75 o   0.4383E-03
   6   1   9      117.46      107.99       43.42 o   0.5041E-03
   7   1   9       -8.44        9.66       55.58 o   0.3237E-03
   8   1   9       11.76       15.21       33.59 o   0.8852E-03
   9   1   9       68.76       55.22       27.37 o   0.1285E-02
 -14   2   9       -8.36        0.45       36.35 o   0.7568E-03
 -13   2   9      688.27      658.42       34.83 o   0.2105E-03
 -12   2   9       15.14       13.59       35.12 o   0.8097E-03
 -11   2   9       34.27       15.56       54.37 o   0.3379E-03
 -10   2   9      168.48      159.64       45.08 o   0.4466E-03
  -9   2   9      332.22      345.78       37.81 o   0.4244E-03
  -8   2   9      580.52      563.08       35.52 o   0.2626E-03
  -7   2   9      467.06      616.41       40.79 o   0.2375E-03
  -6   2   9      602.25     1247.99       77.52 o   0.6895E-04
  -5   2   9        1.17       10.16       68.11 o   0.2155E-03
  -4   2   9     1190.69     1252.57       75.41 o   0.5637E-04
  -3   2   9      697.70      689.73       44.82 o   0.1722E-03
  -2   2   9       69.81       53.29       52.84 o   0.3546E-03
  -1   2   9      847.62      749.67       55.33 o   0.1265E-03
   0   2   9      342.96      301.03       46.57 o   0.3382E-03
   1   2   9        3.32       19.49       32.68 o   0.9349E-03
   2   2   9       -1.12        1.62       34.29 o   0.8505E-03
   3   2   9       81.39       81.50       32.07 o   0.9254E-03
   4   2   9      551.25      558.94       42.82 o   0.2332E-03
   5   2   9      657.04      685.84       42.08 o   0.1843E-03
   6   2   9       57.91       64.10       45.52 o   0.4755E-03
   7   2   9      147.68      202.78       38.68 o   0.5664E-03
   8   2   9       27.84       37.82       40.23 o   0.6144E-03
 -14   3   9       22.99        1.90       36.78 o   0.7387E-03
 -13   3   9      218.37      206.52       33.48 o   0.6791E-03
 -12   3   9      141.58      146.76       38.08 o   0.6188E-03
 -11   3   9      313.44      356.45       54.71 o   0.2551E-03
 -10   3   9        0.24        3.76       43.93 o   0.5182E-03
  -9   3   9     1016.52     1086.37       39.03 o   0.9545E-04
  -8   3   9      648.80      657.21       31.59 o   0.2278E-03
  -7   3   9      640.85      704.51       37.05 o   0.1964E-03
  -6   3   9      323.55      425.74       41.29 o   0.3419E-03
  -5   3   9      226.65      490.26       77.28 o   0.1377E-03
  -4   3   9      104.13      107.38       39.24 o   0.6139E-03
  -3   3   9      319.60      326.07       44.35 o   0.3569E-03
  -2   3   9     2337.06     2229.65       71.57 o   0.2178E-04
  -1   3   9      635.20      536.41       46.67 o   0.2104E-03
   0   3   9      845.01      813.06       36.97 o   0.1484E-03
   1   3   9       31.64        5.80       33.42 o   0.8940E-03
   2   3   9      947.74      846.62       35.67 o   0.1349E-03
   3   3   9      446.03      408.16       35.95 o   0.3716E-03
   4   3   9     1154.38     1221.81       37.51 o   0.7790E-04
   5   3   9       39.06       63.64       47.00 o   0.4478E-03
   6   3   9       26.32       30.86       47.43 o   0.4431E-03
   7   3   9       36.55        2.29       47.16 o   0.4494E-03
   8   3   9       -1.83        4.34       25.97 o   0.1483E-02
 -14   4   9       -8.78        6.80       35.44 o   0.7960E-03
 -13   4   9      169.20      161.27       32.85 o   0.7733E-03
 -12   4   9      266.77      280.74       38.95 o   0.4713E-03
 -11   4   9      373.23      376.23       42.15 o   0.3459E-03
 -10   4   9      162.66      172.61       38.88 o   0.5747E-03
  -9   4   9      171.90      189.95       33.61 o   0.7159E-03
  -8   4   9      199.55      216.94       28.09 o   0.8737E-03
  -7   4   9      652.43      650.91       28.72 o   0.2382E-03
  -6   4   9      940.93      928.78       32.79 o   0.1251E-03
  -5   4   9      445.45      483.05       36.21 o   0.3259E-03
  -4   4   9     1346.64     1582.34       58.31 o   0.4698E-04
  -3   4   9      177.66      186.81       64.80 o   0.2239E-03
  -2   4   9       21.36       18.75       48.54 o   0.4239E-03
  -1   4   9      489.58      494.69       30.42 o   0.3512E-03
   0   4   9     2432.64     2426.54       38.56 o   0.2074E-04
   1   4   9       28.34        0.65       38.64 o   0.6694E-03
   2   4   9      120.45      105.43       32.02 o   0.8908E-03
   3   4   9       50.65       54.58       33.58 o   0.8696E-03
   4   4   9        9.63       26.02       40.65 o   0.6041E-03
   5   4   9       -8.13       10.45       49.54 o   0.4073E-03
   6   4   9       83.58       80.94       52.58 o   0.3548E-03
   7   4   9      142.68      184.05       42.17 o   0.4979E-03
   8   4   9       46.81       82.90       26.45 o   0.1353E-02
 -14   5   9        0.12        0.01       25.03 o   0.1596E-02
 -13   5   9      422.76      424.74       32.74 o   0.3996E-03
 -12   5   9       38.90       38.08       35.38 o   0.7916E-03
 -11   5   9        6.89        9.79       39.11 o   0.6535E-03
 -10   5   9     1131.90     1227.99       47.53 o   0.7359E-04
  -9   5   9       42.33       34.53       39.04 o   0.6517E-03
  -8   5   9      144.96      141.56       34.35 o   0.7460E-03
  -7   5   9      147.59      151.07       34.59 o   0.7273E-03
  -6   5   9       35.89       36.86       40.79 o   0.5972E-03
  -5   5   9        7.08        3.31       43.74 o   0.5226E-03
  -4   5   9     1377.83     1408.15       48.59 o   0.5597E-04
  -3   5   9      135.07      104.06       25.32 o   0.1341E-02
  -2   5   9      736.02      786.58       31.88 o   0.1744E-03
  -1   5   9      714.71      711.59       29.56 o   0.2039E-03
   0   5   9      947.68      952.70       32.44 o   0.1213E-03
   1   5   9      974.74      939.29       33.80 o   0.1208E-03
   2   5   9      386.80      389.72       33.79 o   0.4273E-03
   3   5   9     1234.77     1343.43       44.22 o   0.6443E-04
   4   5   9        4.89        6.80       48.02 o   0.4336E-03
   5   5   9      -13.28        1.27       61.45 o   0.2648E-03
   6   5   9     1871.09     2140.59       55.29 o   0.2741E-04
   7   5   9       45.34       40.46       25.67 o   0.1485E-02
 -14   6   9      172.00      169.04       25.43 o   0.1143E-02
 -13   6   9      215.61      245.83       30.71 o   0.7242E-03
 -12   6   9      281.75      266.95       30.14 o   0.6675E-03
 -11   6   9      168.60      196.51       31.02 o   0.8079E-03
 -10   6   9      814.79      815.63       49.71 o   0.1295E-03
  -9   6   9       42.49       32.93       49.49 o   0.4066E-03
  -8   6   9       93.07       67.86       49.94 o   0.3937E-03
  -7   6   9      234.68      216.46       50.51 o   0.3398E-03
  -6   6   9       59.76       93.39       56.72 o   0.3057E-03
  -5   6   9      -14.51        2.23       63.93 o   0.2447E-03
  -4   6   9      336.18      300.08       27.54 o   0.6537E-03
  -3   6   9      667.11      639.60       25.26 o   0.2523E-03
  -2   6   9      339.26      347.88       30.09 o   0.5406E-03
  -1   6   9     1139.78     1279.62       33.57 o   0.7555E-04
   0   6   9       84.90       72.14       34.36 o   0.8148E-03
   1   6   9       18.29       26.81       26.09 o   0.1459E-02
   2   6   9     1905.69     1966.42       46.76 o   0.3104E-04
   3   6   9      581.45      632.96       42.08 o   0.2085E-03
   4   6   9      628.97      622.64       41.72 o   0.2064E-03
   5   6   9      886.88      927.12       53.04 o   0.1056E-03
   6   6   9       87.63       80.50       39.22 o   0.6280E-03
 -14   7   9      234.14       82.97       23.91 o   0.1404E-02
 -13   7   9       17.70        0.70       42.59 o   0.5511E-03
 -12   7   9      147.77      149.72       26.20 o   0.1160E-02
 -11   7   9       15.23       10.92       29.64 o   0.1137E-02
 -10   7   9       -2.14       11.27       61.10 o   0.2678E-03
  -9   7   9     3480.41     3747.45       71.62 o   0.8986E-05
  -8   7   9      293.99      317.33       76.68 o   0.1506E-03
  -7   7   9      157.83      147.86       77.45 o   0.1617E-03
  -6   7   9       35.55        2.34       55.36 o   0.3261E-03
  -5   7   9       31.62        1.10       45.60 o   0.4807E-03
  -4   7   9       -6.10        7.63       30.57 o   0.1069E-02
  -3   7   9      391.03      360.57       29.45 o   0.5103E-03
  -2   7   9      314.42      323.12       34.19 o   0.5044E-03
  -1   7   9      146.99       50.88       35.46 o   0.7622E-03
   0   7   9      814.99      770.89       32.54 o   0.1677E-03
   1   7   9       58.54        4.48       39.69 o   0.6331E-03
   2   7   9      124.03      116.76       39.48 o   0.5985E-03
   3   7   9      762.97      775.65       41.75 o   0.1542E-03
   4   7   9      770.13      870.52       33.86 o   0.1487E-03
   5   7   9        5.55       19.50       41.30 o   0.5858E-03
   6   7   9        6.07        0.35       29.31 o   0.1164E-02
 -13   8   9      403.14      393.40       34.12 o   0.4136E-03
 -12   8   9        9.91        1.51       30.39 o   0.1082E-02
 -11   8   9        7.28       24.56       29.11 o   0.1176E-02
 -10   8   9      665.85      661.06       34.17 o   0.2149E-03
  -9   8   9      319.70      342.37       78.95 o   0.1404E-03
  -8   8   9       28.42       49.59       76.90 o   0.1687E-03
  -7   8   9        7.22        0.25       77.57 o   0.1662E-03
  -6   8   9       57.24        6.25       62.97 o   0.2519E-03
  -5   8   9      338.58      321.65       35.21 o   0.4774E-03
  -4   8   9      655.14      643.89       31.81 o   0.2301E-03
  -3   8   9       22.92        1.16       30.41 o   0.1080E-02
  -2   8   9       69.29       56.70       40.24 o   0.6065E-03
  -1   8   9     3444.01     3539.49       46.94 o   0.1003E-04
   0   8   9     1662.87     1719.73       42.96 o   0.4032E-04
   1   8   9      736.66      793.20       32.18 o   0.1725E-03
   2   8   9      212.52      204.19       35.48 o   0.6249E-03
   3   8   9      141.44      147.67       32.90 o   0.8002E-03
   4   8   9       53.33       61.31       27.27 o   0.1297E-02
   5   8   9       68.28       87.47       32.53 o   0.9007E-03
 -13   9   9       85.32       63.66       28.11 o   0.1205E-02
 -12   9   9      133.07      125.33       26.08 o   0.1235E-02
 -11   9   9       12.14        0.90       33.13 o   0.9112E-03
 -10   9   9       13.83        0.23       37.03 o   0.7291E-03
  -9   9   9       37.07       25.53       28.99 o   0.1180E-02
  -8   9   9      221.40      220.72       68.32 o   0.1978E-03
  -7   9   9      246.17      224.25       62.45 o   0.2312E-03
  -6   9   9       26.35       20.59       43.89 o   0.5181E-03
  -5   9   9       -8.45        7.05       46.09 o   0.4707E-03
  -4   9   9       38.69       21.56       38.10 o   0.6863E-03
  -3   9   9       92.59       85.27       37.63 o   0.6770E-03
  -2   9   9      282.48      246.69       39.93 o   0.4711E-03
  -1   9   9      565.23      538.44       40.42 o   0.2495E-03
   0   9   9      217.89      275.70       31.29 o   0.6670E-03
   1   9   9      332.99      372.78       30.46 o   0.5121E-03
   2   9   9      181.83      231.37       45.04 o   0.4174E-03
   3   9   9       94.75       95.53       28.44 o   0.1137E-02
   4   9   9       78.60       71.56       25.68 o   0.1423E-02
 -13  10   9       25.90        4.25       33.36 o   0.8976E-03
 -12  10   9       15.86       18.49       24.48 o   0.1662E-02
 -11  10   9        6.83        7.10       27.36 o   0.1335E-02
 -10  10   9      373.74      332.25       31.74 o   0.5097E-03
  -9  10   9      128.02      133.85       28.94 o   0.1026E-02
  -8  10   9      102.31       95.97       24.44 o   0.1485E-02
  -7  10   9       56.29       56.31       34.11 o   0.8410E-03
  -6  10   9      110.54      105.32       35.31 o   0.7474E-03
  -5  10   9       52.21       27.62       35.41 o   0.7909E-03
  -4  10   9      103.10       59.87       32.83 o   0.8917E-03
  -3  10   9       32.76       27.48       31.82 o   0.9813E-03
  -2  10   9      138.03      159.48       38.12 o   0.6111E-03
  -1  10   9       85.93       64.46       37.56 o   0.6889E-03
   0  10   9      151.90      195.05       29.40 o   0.8908E-03
   1  10   9      125.57      154.17       32.71 o   0.8099E-03
   2  10   9      -12.15        1.68       38.54 o   0.6730E-03
   3  10   9        8.02        2.84       42.01 o   0.5665E-03
 -12  11   9       89.72      100.17       23.93 o   0.1547E-02
 -11  11   9        6.45        7.57       22.81 o   0.1921E-02
 -10  11   9      104.06      112.42       26.71 o   0.1236E-02
  -9  11   9       -5.31        2.33       25.74 o   0.1509E-02
  -8  11   9       38.56       19.00       24.12 o   0.1703E-02
  -7  11   9       67.71       25.15       31.07 o   0.1023E-02
  -6  11   9       55.25       72.11       33.10 o   0.8844E-03
  -5  11   9       29.31       27.72       33.35 o   0.8938E-03
  -4  11   9        2.44        7.02       28.93 o   0.1194E-02
  -3  11   9        9.82        0.54       29.94 o   0.1115E-02
  -2  11   9      215.52      259.55       37.46 o   0.5322E-03
  -1  11   9       50.88       70.97       28.55 o   0.1180E-02
   0  11   9      140.14      156.63       31.50 o   0.8538E-03
   1  11   9       -1.97        1.13       28.02 o   0.1274E-02
   2  11   9        5.84        1.42       39.78 o   0.6318E-03
 -11  12   9      141.47      136.88       18.51 o   0.2025E-02
 -10  12   9       -0.58        3.35       21.95 o   0.2076E-02
  -9  12   9       28.30       13.94       24.29 o   0.1686E-02
  -8  12   9       58.63       77.17       20.87 o   0.2106E-02
  -7  12   9      106.38      124.31       29.84 o   0.9991E-03
  -6  12   9       20.62        1.41       30.40 o   0.1082E-02
  -5  12   9       33.48       40.74       30.12 o   0.1088E-02
  -4  12   9      160.67      181.26       26.74 o   0.1045E-02
  -3  12   9       18.94       11.77       28.82 o   0.1202E-02
  -2  12   9        8.76        0.13       24.98 o   0.1602E-02
  -1  12   9       17.75       15.63       23.36 o   0.1826E-02
   0  12   9      -20.87        1.41       26.15 o   0.1462E-02
   1  12   9      172.96      222.19       31.54 o   0.7512E-03
 -10  13   9       83.26       63.71       27.02 o   0.1300E-02
  -9  13   9       23.58       28.61       23.36 o   0.1814E-02
  -8  13   9       20.91        3.22       22.60 o   0.1955E-02
  -7  13   9       68.17       71.21       24.09 o   0.1614E-02
  -6  13   9       18.10        1.14       30.16 o   0.1099E-02
  -5  13   9      187.19      189.30       30.39 o   0.8297E-03
  -4  13   9       87.11       78.97       34.29 o   0.8135E-03
  -3  13   9        1.19       11.52       27.59 o   0.1313E-02
  -2  13   9      381.51      346.89       30.25 o   0.5169E-03
  -1  13   9       38.27       28.53       25.14 o   0.1562E-02
   0  13   9        6.60       20.12       30.46 o   0.1075E-02
  -8  14   9       64.85       86.15       34.13 o   0.8238E-03
  -7  14   9      101.82      123.85       22.13 o   0.1676E-02
  -6  14   9       25.07        0.56       22.42 o   0.1986E-02
  -5  14   9       25.47        0.79       27.14 o   0.1357E-02
  -4  14   9       16.19        6.52       26.82 o   0.1389E-02
  -3  14   9       27.07        9.31       24.12 o   0.1714E-02
   1 -15  10       20.01       12.18       46.19 o   0.4684E-03
  -4 -14  10      225.37      266.41       47.50 o   0.3621E-03
  -3 -14  10      132.02      152.26       30.85 o   0.8955E-03
  -2 -14  10        7.22        5.17       25.62 o   0.1523E-02
  -1 -14  10      156.83      178.63       28.47 o   0.9592E-03
   0 -14  10       13.68       25.68       28.11 o   0.1260E-02
   1 -14  10      208.11      202.07       35.15 o   0.6389E-03
   2 -14  10      283.34      259.15       23.88 o   0.8813E-03
   3 -14  10       24.40       32.71       35.35 o   0.7957E-03
   4 -14  10       56.03       44.66       51.66 o   0.3721E-03
  -5 -13  10        6.09        1.31       30.22 o   0.1095E-02
  -4 -13  10      179.23      211.07       27.78 o   0.9173E-03
  -3 -13  10      356.38      422.05       31.42 o   0.4432E-03
  -2 -13  10      -11.33        3.66       33.29 o   0.9019E-03
  -1 -13  10       15.01       16.23       34.30 o   0.8483E-03
   0 -13  10       79.20       57.49       36.06 o   0.7497E-03
   1 -13  10       71.99       55.14       25.86 o   0.1432E-02
   2 -13  10      230.65      246.18       28.25 o   0.7962E-03
   3 -13  10      329.19      301.82       35.06 o   0.5016E-03
   4 -13  10       48.04       32.91       41.43 o   0.5788E-03
   5 -13  10        2.99       12.05       35.31 o   0.8015E-03
  -6 -12  10       75.54       53.66       24.62 o   0.1572E-02
  -5 -12  10      -20.22        5.47       31.19 o   0.1027E-02
  -4 -12  10      535.02      681.39       30.77 o   0.2426E-03
  -3 -12  10     1375.51     1614.42       37.41 o   0.4964E-04
  -2 -12  10      423.26      520.24       37.04 o   0.3074E-03
  -1 -12  10       66.73        7.01       31.98 o   0.9722E-03
   0 -12  10      160.16      135.41       30.13 o   0.9341E-03
   1 -12  10       -1.90       32.95       31.85 o   0.9819E-03
   2 -12  10      188.21       37.30       32.19 o   0.9105E-03
   3 -12  10       24.15        5.37       33.35 o   0.8985E-03
   4 -12  10      160.41      148.30       33.21 o   0.7774E-03
   5 -12  10        1.31        0.97       43.97 o   0.5172E-03
   6 -12  10      134.95      133.40       37.43 o   0.6481E-03
  -6 -11  10      209.22      231.01       22.94 o   0.1082E-02
  -5 -11  10       22.59       23.76       33.27 o   0.8999E-03
  -4 -11  10       58.17       83.52       28.80 o   0.1145E-02
  -3 -11  10      340.68      380.91       46.31 o   0.3105E-03
  -2 -11  10      242.43      275.36       40.79 o   0.4512E-03
  -1 -11  10      145.00      179.60       29.62 o   0.9085E-03
   0 -11  10      118.57       79.24       30.99 o   0.9719E-03
   1 -11  10      139.08      141.66       38.47 o   0.6108E-03
   2 -11  10      394.34      398.44       32.97 o   0.4274E-03
   3 -11  10      212.76      180.55       41.04 o   0.5062E-03
   4 -11  10      140.90      111.50       37.10 o   0.6704E-03
   5 -11  10      698.51      581.87       51.93 o   0.1739E-03
   6 -11  10       77.61       66.87       43.25 o   0.5238E-03
   7 -11  10       46.57       18.14       26.10 o   0.1455E-02
  -8 -10  10       92.03       36.94       34.52 o   0.8225E-03
  -7 -10  10      372.64      393.64       30.25 o   0.4736E-03
  -6 -10  10       17.22        6.68       29.12 o   0.1178E-02
  -5 -10  10      -24.72        1.80       47.56 o   0.4420E-03
  -4 -10  10      529.67      531.09       39.77 o   0.2617E-03
  -3 -10  10      340.05      462.68       39.79 o   0.3349E-03
  -2 -10  10      224.64      263.72       39.52 o   0.4868E-03
  -1 -10  10       43.40       35.43       35.02 o   0.8078E-03
   0 -10  10       32.75       27.93       32.14 o   0.9614E-03
   1 -10  10       -2.68        4.83       35.21 o   0.8067E-03
   2 -10  10     1001.60      961.41       36.05 o   0.1129E-03
   3 -10  10        6.45        2.80       40.38 o   0.6132E-03
   4 -10  10        4.67        8.86       39.39 o   0.6444E-03
   5 -10  10      103.98       85.63       48.76 o   0.4091E-03
   6 -10  10       44.72       14.85       42.97 o   0.5401E-03
   7 -10  10       13.15        0.51       24.13 o   0.1717E-02
  -8  -9  10       32.61       63.98       38.97 o   0.6486E-03
  -7  -9  10        5.49       14.46       25.03 o   0.1593E-02
  -6  -9  10       13.15        0.25       48.17 o   0.4309E-03
  -5  -9  10       20.57        4.15       45.54 o   0.4820E-03
  -4  -9  10     1003.26     1105.54       50.75 o   0.8565E-04
  -3  -9  10      165.05      175.06       33.83 o   0.7248E-03
  -2  -9  10       -7.66       14.81       38.67 o   0.6681E-03
  -1  -9  10     1244.41     1314.20       36.15 o   0.6881E-04
   0  -9  10       61.23       42.21       31.68 o   0.9778E-03
   1  -9  10       29.54       26.70       35.91 o   0.7719E-03
   2  -9  10       51.74       25.91       31.66 o   0.9883E-03
   3  -9  10       71.05       69.00       40.76 o   0.5881E-03
   4  -9  10      203.09      191.07       49.15 o   0.3682E-03
   5  -9  10        8.97        3.98       56.15 o   0.3171E-03
   6  -9  10       11.73        0.01       49.50 o   0.4081E-03
   7  -9  10       10.74        4.26       26.56 o   0.1417E-02
   8  -9  10        5.26        0.94       23.88 o   0.1753E-02
  -8  -8  10      288.36      276.55       48.64 o   0.3343E-03
  -7  -8  10       94.78      103.51       45.90 o   0.4574E-03
  -6  -8  10      137.81      175.59       43.44 o   0.4771E-03
  -5  -8  10      313.60      388.31       47.02 o   0.3075E-03
  -4  -8  10      275.57      341.85       39.97 o   0.4158E-03
  -3  -8  10      392.66      443.42       31.94 o   0.4069E-03
  -2  -8  10      688.40      707.59       33.17 o   0.2003E-03
  -1  -8  10      517.10      447.34       34.31 o   0.3408E-03
   0  -8  10      364.99      388.84       34.11 o   0.4323E-03
   1  -8  10      656.46      727.26       40.51 o   0.1790E-03
   2  -8  10      149.46      126.32       42.00 o   0.5241E-03
   3  -8  10      385.44      400.48       42.93 o   0.3242E-03
   4  -8  10       36.14       20.52       49.14 o   0.4132E-03
   5  -8  10      430.64      497.12       57.14 o   0.1981E-03
   6  -8  10      190.30      195.59       52.83 o   0.3237E-03
   7  -8  10       19.92        4.37       24.90 o   0.1611E-02
   8  -8  10        0.99        0.13       23.36 o   0.1833E-02
  -9  -7  10       41.09       29.68       83.49 o   0.1433E-03
  -8  -7  10      119.23       83.43      120.81 o   0.6817E-04
  -7  -7  10      563.27      639.47       45.03 o   0.1994E-03
  -6  -7  10      436.85      503.34       41.94 o   0.2791E-03
  -5  -7  10      742.82      748.08       41.13 o   0.1636E-03
  -4  -7  10      322.45      361.10       33.29 o   0.4826E-03
  -3  -7  10      329.76      335.48       32.09 o   0.5240E-03
  -2  -7  10       27.25       13.29       29.74 o   0.1128E-02
  -1  -7  10       -1.70        1.25       28.75 o   0.1210E-02
   0  -7  10      176.49      205.14       31.96 o   0.7549E-03
   1  -7  10     1747.56     1815.38       28.44 o   0.3812E-04
   2  -7  10      106.54      133.80       38.93 o   0.6107E-03
   3  -7  10     1477.92     1330.23       47.37 o   0.5767E-04
   4  -7  10     1071.49     1078.71       54.55 o   0.8214E-04
   5  -7  10       36.35       22.27       45.74 o   0.4765E-03
   6  -7  10      949.63      905.69       56.71 o   0.1005E-03
   7  -7  10      291.87      294.91       29.46 o   0.6431E-03
   8  -7  10       -4.69        1.20       24.90 o   0.1613E-02
 -12  -6  10      292.75      162.17       99.85 o   0.9703E-04
  -9  -6  10       83.70       97.20       69.48 o   0.2043E-03
  -8  -6  10      193.80      199.99       56.36 o   0.2870E-03
  -7  -6  10     1027.86     1195.25       58.62 o   0.7277E-04
  -6  -6  10      251.80      339.85       44.55 o   0.3645E-03
  -5  -6  10       27.27        1.28       37.53 o   0.7098E-03
  -4  -6  10      661.22      702.10       32.81 o   0.2067E-03
  -3  -6  10       26.51       32.25       29.66 o   0.1127E-02
  -2  -6  10      130.62       83.47       29.55 o   0.1050E-02
  -1  -6  10      805.96      828.95       30.38 o   0.1597E-03
   0  -6  10      169.71      176.75       32.08 o   0.7867E-03
   1  -6  10      313.99      274.89       44.24 o   0.3822E-03
   2  -6  10     1772.39     1757.46       50.64 o   0.3683E-04
   3  -6  10      371.28      383.43       47.78 o   0.2917E-03
   4  -6  10       63.47       51.42       44.99 o   0.4881E-03
   5  -6  10      463.29      475.97       43.25 o   0.2747E-03
   6  -6  10        2.95        1.13       38.72 o   0.6671E-03
   7  -6  10       30.66       40.81       35.93 o   0.7680E-03
   8  -6  10        4.01       27.42       26.15 o   0.1456E-02
   9  -6  10       64.93       70.74       39.59 o   0.6231E-03
  -9  -5  10      161.41      244.59       75.90 o   0.1632E-03
  -8  -5  10      175.61      165.36       37.08 o   0.6246E-03
  -7  -5  10      123.25      136.27       47.04 o   0.4253E-03
  -6  -5  10      177.32      189.68       42.85 o   0.4742E-03
  -5  -5  10       69.13       64.77       30.38 o   0.1044E-02
  -4  -5  10       82.97       53.27       29.69 o   0.1095E-02
  -3  -5  10       42.86       37.18       29.03 o   0.1170E-02
  -2  -5  10     1138.71     1076.89       34.83 o   0.9310E-04
  -1  -5  10      962.10      976.23       32.24 o   0.1174E-03
   0  -5  10      699.73      757.44       26.87 o   0.1977E-03
   1  -5  10      215.14      161.07       48.13 o   0.3891E-03
   2  -5  10      724.70      697.28       36.80 o   0.1878E-03
   3  -5  10       73.00       75.00       45.08 o   0.4816E-03
   4  -5  10       36.58       54.20       45.75 o   0.4736E-03
   5  -5  10       33.64       41.53       39.21 o   0.6455E-03
   6  -5  10      255.63      285.30       40.10 o   0.4525E-03
   7  -5  10      137.54      121.54       36.90 o   0.6713E-03
   8  -5  10      422.90      379.16       34.71 o   0.4112E-03
   9  -5  10       -6.22        1.46       42.51 o   0.5533E-03
 -11  -4  10      874.98      768.93      129.71 o   0.4555E-04
 -10  -4  10      488.29      438.45       58.08 o   0.1991E-03
  -9  -4  10       73.48       76.21       45.66 o   0.4696E-03
  -8  -4  10       95.71       81.15       32.79 o   0.8817E-03
  -7  -4  10       48.65       65.98       36.36 o   0.7403E-03
  -6  -4  10      156.75      187.55       36.91 o   0.6220E-03
  -5  -4  10      410.74      419.33       30.52 o   0.4325E-03
  -4  -4  10       11.44       13.97       34.52 o   0.8382E-03
  -3  -4  10      390.91      384.25       34.00 o   0.4283E-03
  -2  -4  10      589.32      650.44       35.27 o   0.2275E-03
  -1  -4  10     1572.94     1528.00       44.63 o   0.4788E-04
   0  -4  10      399.94      420.38       33.20 o   0.4057E-03
   1  -4  10      436.57      465.20       30.76 o   0.3864E-03
   2  -4  10     1007.26      957.74       43.15 o   0.1063E-03
   3  -4  10      678.03      692.85       44.37 o   0.1745E-03
   4  -4  10      804.03      889.67       39.64 o   0.1341E-03
   5  -4  10     1031.76      984.00       40.75 o   0.1043E-03
   6  -4  10      504.25      548.76       39.38 o   0.2622E-03
   7  -4  10       53.77       65.77       50.75 o   0.3836E-03
   8  -4  10      200.94      183.66       34.89 o   0.6653E-03
   9  -4  10      309.14      183.47       44.07 o   0.4261E-03
 -13  -3  10      145.25       26.99      135.06 o   0.5472E-04
 -12  -3  10      275.74      297.42      102.70 o   0.8915E-04
 -11  -3  10      858.37      757.96       47.80 o   0.1380E-03
 -10  -3  10     1841.06     1698.03       55.98 o   0.3656E-04
  -9  -3  10       18.91       18.29       43.22 o   0.5347E-03
  -8  -3  10       66.34       53.76       35.36 o   0.7833E-03
  -7  -3  10        3.34       22.94       37.39 o   0.7142E-03
  -6  -3  10      498.01      534.51       33.05 o   0.3071E-03
  -5  -3  10      744.55      787.82       35.06 o   0.1673E-03
  -4  -3  10       42.85       43.25       36.03 o   0.7613E-03
  -3  -3  10     3211.37     3048.65       88.96 o   0.1187E-04
  -2  -3  10      238.18      268.95       47.36 o   0.3609E-03
  -1  -3  10      182.47      187.55       43.35 o   0.4641E-03
   0  -3  10      167.54      229.92       32.44 o   0.7139E-03
   1  -3  10     1281.09     1278.98       28.42 o   0.7244E-04
   2  -3  10      111.85      110.67       47.81 o   0.4193E-03
   3  -3  10      298.34      319.04       37.77 o   0.4543E-03
   4  -3  10      209.16      240.61       37.10 o   0.5560E-03
   5  -3  10       -7.16        8.74       38.82 o   0.6632E-03
   6  -3  10      214.30      215.19       40.30 o   0.5026E-03
   7  -3  10       20.99       13.34       50.20 o   0.3966E-03
   8  -3  10      145.52      131.43       34.29 o   0.7568E-03
   9  -3  10       94.50       91.12       41.72 o   0.5531E-03
 -13  -2  10      248.60      181.76       87.92 o   0.1241E-03
 -12  -2  10       12.78        0.74       58.97 o   0.2875E-03
 -11  -2  10     2135.90     1931.54       41.60 o   0.3007E-04
 -10  -2  10      -17.14       15.14       46.44 o   0.4633E-03
  -9  -2  10       81.71       28.85       47.77 o   0.4350E-03
  -8  -2  10       71.28      108.89       38.01 o   0.6592E-03
  -7  -2  10      162.90      168.36       35.04 o   0.6904E-03
  -6  -2  10      133.74      140.22       28.42 o   0.1043E-02
  -5  -2  10      437.65      428.95       37.44 o   0.3482E-03
  -4  -2  10        3.26       21.86       68.00 o   0.2161E-03
  -3  -2  10     2708.04     2954.70       56.77 o   0.1457E-04
  -2  -2  10     1237.41     1201.63       49.53 o   0.7077E-04
  -1  -2  10        4.26        6.68       44.67 o   0.5010E-03
   0  -2  10      680.69     1009.42       49.65 o   0.1124E-03
   1  -2  10      151.05      169.80       29.94 o   0.8995E-03
   2  -2  10       65.19       93.27       35.91 o   0.7431E-03
   3  -2  10      337.70      340.29       40.27 o   0.3938E-03
   4  -2  10      410.62      394.84       42.57 o   0.3241E-03
   5  -2  10     1029.86     1082.10       45.48 o   0.9049E-04
   6  -2  10      293.11      288.36       43.25 o   0.3950E-03
   7  -2  10      917.10      803.41       42.25 o   0.1350E-03
   8  -2  10      349.51      335.34       37.52 o   0.4299E-03
   9  -2  10       80.57       87.28       38.22 o   0.6588E-03
 -13  -1  10      524.36      374.88       83.65 o   0.1185E-03
 -12  -1  10       22.16       22.73       32.79 o   0.9267E-03
 -11  -1  10      -13.05        2.22       30.12 o   0.1102E-02
 -10  -1  10      728.71      754.05       50.49 o   0.1437E-03
  -9  -1  10      291.22      258.43       38.72 o   0.4825E-03
  -8  -1  10      285.56      264.05       39.51 o   0.4659E-03
  -7  -1  10      395.98      435.05       39.26 o   0.3385E-03
  -6  -1  10       27.33       25.18       29.16 o   0.1169E-02
  -5  -1  10      505.96      519.73       47.13 o   0.2312E-03
  -4  -1  10      181.81      187.84       57.21 o   0.2820E-03
  -3  -1  10      382.59      438.85       46.94 o   0.2772E-03
  -2  -1  10      512.39      580.43       53.43 o   0.1875E-03
  -1  -1  10      175.24      216.56       40.87 o   0.5007E-03
   0  -1  10      514.69      522.97       38.65 o   0.2747E-03
   1  -1  10       31.59       31.62       28.57 o   0.1213E-02
   2  -1  10      354.02      352.82       36.13 o   0.4346E-03
   3  -1  10      539.94      508.55       41.76 o   0.2577E-03
   4  -1  10      130.17      124.98       41.30 o   0.5455E-03
   5  -1  10      144.75      155.88       43.52 o   0.4816E-03
   6  -1  10       33.65       33.03       43.28 o   0.5314E-03
   7  -1  10       24.21       13.37       41.04 o   0.5928E-03
   8  -1  10      616.18      549.86       36.45 o   0.2547E-03
 -14   0  10       -2.50        8.28       53.48 o   0.3496E-03
 -13   0  10      -39.49        0.09       82.32 o   0.1475E-03
 -12   0  10      170.46      129.45       39.29 o   0.5865E-03
 -11   0  10     1151.99     1123.18       43.47 o   0.8330E-04
 -10   0  10      529.34      515.41       40.48 o   0.2645E-03
  -9   0  10       16.28       16.82       39.24 o   0.6486E-03
  -8   0  10       -6.61        0.08       38.21 o   0.6849E-03
  -7   0  10      689.50      736.36       34.04 o   0.1888E-03
  -6   0  10       70.84       78.48       37.81 o   0.6780E-03
  -5   0  10      969.59      956.25       63.68 o   0.8785E-04
  -4   0  10       26.27       11.87       58.99 o   0.2872E-03
  -3   0  10      464.21      605.39       54.94 o   0.1823E-03
  -2   0  10      392.77      385.72       45.14 o   0.3091E-03
  -1   0  10      524.85      559.84       66.94 o   0.1455E-03
   0   0  10      255.26      173.89       36.05 o   0.6178E-03
   1   0  10      123.07      104.13       27.39 o   0.1181E-02
   2   0  10      422.90      364.82       39.42 o   0.3665E-03
   3   0  10      622.93      570.63       39.56 o   0.2320E-03
   4   0  10      914.36      929.28       48.06 o   0.1102E-03
   5   0  10      974.84      944.50       47.18 o   0.1057E-03
   6   0  10      849.36      845.76       47.34 o   0.1261E-03
   7   0  10       36.52       33.05       42.24 o   0.5576E-03
   8   0  10     1158.14     1137.31       34.93 o   0.8598E-04
 -14   1  10       89.43      117.97       37.47 o   0.6681E-03
 -13   1  10      256.64      241.36       30.72 o   0.7027E-03
 -12   1  10      237.38      190.31       43.71 o   0.4448E-03
 -11   1  10       73.09       96.36       41.42 o   0.5626E-03
 -10   1  10      230.04      200.64       42.01 o   0.4720E-03
  -9   1  10      364.45      395.52       39.93 o   0.3605E-03
  -8   1  10      534.63      573.15       44.14 o   0.2250E-03
  -7   1  10      192.06      262.48       34.66 o   0.6046E-03
  -6   1  10      199.56      342.52       41.44 o   0.4157E-03
  -5   1  10      385.51      345.02       76.03 o   0.1470E-03
  -4   1  10     3015.03     2953.64       90.91 o   0.1276E-04
  -3   1  10     3553.29     3664.93       98.46 o   0.8740E-05
  -2   1  10      699.78      716.78       64.03 o   0.1232E-03
  -1   1  10      908.51      822.54       80.29 o   0.8183E-04
   0   1  10      411.61      357.63       32.88 o   0.4546E-03
   1   1  10      403.96      431.54       36.98 o   0.3576E-03
   2   1  10       44.50       81.35       38.85 o   0.6464E-03
   3   1  10      206.98      207.04       36.04 o   0.6094E-03
   4   1  10      913.05      915.11       52.66 o   0.1061E-03
   5   1  10     1138.56     1061.98       51.47 o   0.8322E-04
   6   1  10      656.92      668.08       47.79 o   0.1727E-03
   7   1  10       73.82       60.89       38.08 o   0.6742E-03
   8   1  10      111.36      104.79       27.46 o   0.1184E-02
 -14   2  10      198.59      184.70       34.14 o   0.6899E-03
 -13   2  10       24.55        0.29       30.71 o   0.1060E-02
 -12   2  10      156.15      157.09       36.11 o   0.6682E-03
 -11   2  10       82.08      114.03       50.78 o   0.3756E-03
 -10   2  10      466.90      542.20       50.79 o   0.2127E-03
  -9   2  10      664.72      640.67       43.26 o   0.1926E-03
  -8   2  10       57.23       48.07       37.71 o   0.6930E-03
  -7   2  10       35.00       39.88       41.94 o   0.5649E-03
  -6   2  10        4.02        7.61       52.80 o   0.3586E-03
  -5   2  10       50.00      100.72       36.32 o   0.7278E-03
  -4   2  10     1655.41     1643.88       92.74 o   0.3314E-04
  -3   2  10      333.12      345.46       65.31 o   0.1929E-03
  -2   2  10      255.09      236.47       49.14 o   0.3468E-03
  -1   2  10      599.07      588.14       31.60 o   0.2647E-03
   0   2  10        3.15        1.34       33.38 o   0.8975E-03
   1   2  10       48.87       60.71       35.69 o   0.7695E-03
   2   2  10       18.85        2.46       34.18 o   0.8554E-03
   3   2  10      201.89      210.74       40.10 o   0.5126E-03
   4   2  10       44.90       54.44       49.58 o   0.4033E-03
   5   2  10       52.15       36.58       47.77 o   0.4357E-03
   6   2  10        5.24       49.39       41.47 o   0.5783E-03
   7   2  10      378.71      341.16       35.97 o   0.4371E-03
   8   2  10       34.81       30.88       23.68 o   0.1758E-02
 -14   3  10        9.84        7.24       32.37 o   0.9541E-03
 -13   3  10        5.62        5.97       30.27 o   0.1091E-02
 -12   3  10       75.73       72.53       34.25 o   0.8223E-03
 -11   3  10       13.40       18.56       50.63 o   0.3897E-03
 -10   3  10       78.68       58.23       40.96 o   0.5841E-03
  -9   3  10       46.35       51.48       33.53 o   0.8742E-03
  -8   3  10      112.63       98.75       41.89 o   0.5437E-03
  -7   3  10       23.11        4.60       36.90 o   0.7341E-03
  -6   3  10      164.50      158.19       39.07 o   0.5779E-03
  -5   3  10       94.06      108.46       41.27 o   0.5592E-03
  -4   3  10      651.20      670.52       34.64 o   0.2128E-03
  -3   3  10      717.54      700.91       35.77 o   0.1906E-03
  -2   3  10        5.42        1.45       46.50 o   0.4625E-03
  -1   3  10       -8.40        2.37       31.47 o   0.1009E-02
   0   3  10      129.55      121.63       33.07 o   0.8231E-03
   1   3  10       -4.92       12.98       31.69 o   0.9949E-03
   2   3  10      345.91      359.91       35.41 o   0.4428E-03
   3   3  10       34.67       18.64       39.45 o   0.6407E-03
   4   3  10       43.41       58.70       35.15 o   0.7946E-03
   5   3  10     1285.03     1201.48       52.96 o   0.6758E-04
   6   3  10      140.72      136.58       37.77 o   0.6331E-03
   7   3  10      313.19      275.84       32.01 o   0.5944E-03
 -14   4  10      131.20      110.27       33.10 o   0.8298E-03
 -13   4  10       67.32       77.42       30.01 o   0.1059E-02
 -12   4  10       14.22       16.68       30.58 o   0.1067E-02
 -11   4  10       56.81       73.78       50.29 o   0.3898E-03
 -10   4  10     1211.55     1284.33       50.03 o   0.6622E-04
  -9   4  10      895.41      945.98       34.04 o   0.1253E-03
  -8   4  10      139.60      147.50       39.13 o   0.5896E-03
  -7   4  10        9.74        0.34       31.87 o   0.9846E-03
  -6   4  10      114.43      128.31       40.04 o   0.5798E-03
  -5   4  10      663.51      617.36       42.82 o   0.1993E-03
  -4   4  10      261.65      240.02       40.97 o   0.4624E-03
  -3   4  10       -5.72        6.08       36.27 o   0.7600E-03
  -2   4  10       59.32       38.27       25.17 o   0.1539E-02
  -1   4  10        0.39        8.87       28.73 o   0.1211E-02
   0   4  10       22.27       20.78       30.40 o   0.1078E-02
   1   4  10      875.08      818.19       38.30 o   0.1425E-03
   2   4  10       32.58       30.62       35.81 o   0.7751E-03
   3   4  10      407.35      375.57       36.49 o   0.3981E-03
   4   4  10      271.72      295.61       41.18 o   0.4246E-03
   5   4  10     1036.58     1163.72       43.63 o   0.8409E-04
   6   4  10       34.09       79.50       46.94 o   0.4474E-03
   7   4  10      274.12      260.80       26.86 o   0.7807E-03
 -14   5  10      136.81      121.36       24.14 o   0.1408E-02
 -13   5  10        4.44        0.48       28.42 o   0.1238E-02
 -12   5  10      140.53      129.89       31.14 o   0.8989E-03
 -11   5  10       18.98       16.96       31.80 o   0.9862E-03
 -10   5  10      569.03      605.93       49.77 o   0.1898E-03
  -9   5  10      190.71      183.66       38.13 o   0.5780E-03
  -8   5  10        9.73        7.59       47.38 o   0.4453E-03
  -7   5  10      176.34      186.88       44.00 o   0.4542E-03
  -6   5  10       36.50       16.21       48.62 o   0.4222E-03
  -5   5  10       31.24       31.01       54.34 o   0.3378E-03
  -4   5  10       19.37       16.89       34.33 o   0.8468E-03
  -3   5  10       -2.22       12.39       28.72 o   0.1211E-02
  -2   5  10      234.76      201.77       27.84 o   0.8838E-03
  -1   5  10       -0.10        7.07       31.03 o   0.1039E-02
   0   5  10      969.39      905.71       34.25 o   0.1255E-03
   1   5  10       -4.35        7.91       29.15 o   0.1177E-02
   2   5  10       55.39       45.65       34.11 o   0.8455E-03
   3   5  10       45.32       59.20       33.94 o   0.8504E-03
   4   5  10      127.99       94.80       38.12 o   0.6485E-03
   5   5  10      195.58      215.76       38.10 o   0.5558E-03
   6   5  10      143.68       88.46       29.82 o   0.1019E-02
 -14   6  10      510.93      464.80       24.83 o   0.4077E-03
 -13   6  10      298.64      299.41       28.98 o   0.6468E-03
 -12   6  10       66.75       91.38       29.72 o   0.1066E-02
 -11   6  10      487.12      537.47       31.13 o   0.3193E-03
 -10   6  10     1651.51     1615.90       51.44 o   0.4222E-04
  -9   6  10      684.19      659.39       52.90 o   0.1579E-03
  -8   6  10       -0.54       28.52       79.08 o   0.1599E-03
  -7   6  10       98.26       99.72       62.36 o   0.2520E-03
  -6   6  10       19.88       23.05       70.37 o   0.2018E-03
  -5   6  10       80.39      119.96       65.86 o   0.2257E-03
  -4   6  10      147.41      116.10       29.08 o   0.1027E-02
  -3   6  10      -23.27        0.71       26.96 o   0.1375E-02
  -2   6  10      177.46      139.80       31.54 o   0.8485E-03
  -1   6  10      262.75      272.49       36.41 o   0.5256E-03
   0   6  10      304.21      324.56       39.22 o   0.4279E-03
   1   6  10      138.76      136.82       33.54 o   0.7833E-03
   2   6  10     1194.57     1229.86       42.36 o   0.7376E-04
   3   6  10      786.86      845.29       41.20 o   0.1407E-03
   4   6  10      272.21      288.10       32.26 o   0.5963E-03
   5   6  10      146.11      152.47       31.65 o   0.8473E-03
   6   6  10       -2.09       14.08       21.93 o   0.2075E-02
 -13   7  10       70.55       87.28       25.79 o   0.1392E-02
 -12   7  10      621.77      598.00       26.35 o   0.2767E-03
 -11   7  10       79.14      123.06       29.01 o   0.1071E-02
 -10   7  10      220.63      265.70       72.26 o   0.1749E-03
  -9   7  10      835.91      938.43       67.41 o   0.9055E-04
  -8   7  10       79.52      155.24      118.24 o   0.7083E-04
  -7   7  10       11.85       34.66       70.20 o   0.2027E-03
  -6   7  10      144.26       64.98       70.63 o   0.1978E-03
  -5   7  10      136.60      189.08       37.05 o   0.6220E-03
  -4   7  10      270.82      246.49       31.86 o   0.6538E-03
  -3   7  10       32.10        5.96       29.82 o   0.1122E-02
  -2   7  10     1905.54     2005.69       36.10 o   0.3112E-04
  -1   7  10       59.51       25.57       48.44 o   0.4242E-03
   0   7  10      143.30      110.65       38.55 o   0.6237E-03
   1   7  10       76.08       44.02       49.75 o   0.4001E-03
   2   7  10        8.15       18.00       38.61 o   0.6700E-03
   3   7  10       14.36       24.50       33.13 o   0.9080E-03
   4   7  10      168.69      201.10       27.58 o   0.9536E-03
   5   7  10       42.74       28.95       25.22 o   0.1551E-02
 -13   8  10      564.11      584.42       31.23 o   0.2757E-03
 -12   8  10      406.62      400.00       24.21 o   0.5331E-03
 -11   8  10      116.19      134.35       28.33 o   0.1073E-02
 -10   8  10       56.92       42.45       31.31 o   0.1002E-02
  -9   8  10       83.35       40.51       67.61 o   0.2176E-03
  -8   8  10       42.99       53.63       95.53 o   0.1093E-03
  -7   8  10        2.19        1.78       92.17 o   0.1177E-03
  -6   8  10      128.86       98.25       44.75 o   0.4772E-03
  -5   8  10       26.75       29.78       34.22 o   0.8491E-03
  -4   8  10       62.82       23.42       32.43 o   0.9414E-03
  -3   8  10      -21.63        0.57       36.45 o   0.7526E-03
  -2   8  10      521.40      587.56       39.21 o   0.2455E-03
  -1   8  10       81.70       72.48       37.75 o   0.6801E-03
   0   8  10      206.37      215.12       38.17 o   0.5520E-03
   1   8  10      129.90      111.36       36.16 o   0.7055E-03
   2   8  10      179.10      222.06       44.25 o   0.4349E-03
   3   8  10      159.48      191.35       28.45 o   0.9365E-03
   4   8  10       45.33        2.95       26.73 o   0.1395E-02
 -13   9  10       57.04       42.82       39.68 o   0.6278E-03
 -12   9  10      175.03      170.28       24.11 o   0.1226E-02
 -11   9  10       -0.15        4.35       30.89 o   0.1048E-02
 -10   9  10      312.54      297.64       30.18 o   0.6091E-03
  -9   9  10       58.77       84.19       31.75 o   0.9497E-03
  -8   9  10      240.57      232.20       34.07 o   0.6247E-03
  -7   9  10      513.00      491.55       44.01 o   0.2561E-03
  -6   9  10       15.87       44.22       41.97 o   0.5647E-03
  -5   9  10      414.73      331.45       37.60 o   0.4092E-03
  -4   9  10      338.98      351.21       32.19 o   0.5028E-03
  -3   9  10      188.73      180.75       32.14 o   0.7677E-03
  -2   9  10      575.50      479.63       39.48 o   0.2763E-03
  -1   9  10     1029.98      942.13       39.60 o   0.1109E-03
   0   9  10       60.70       79.86       29.25 o   0.1113E-02
   1   9  10       49.02       30.29       67.32 o   0.2201E-03
   2   9  10       29.10        9.68       39.27 o   0.6475E-03
   3   9  10       42.45       97.40       31.93 o   0.9354E-03
   4   9  10       14.36       24.30       31.73 o   0.9897E-03
 -12  10  10       28.17       17.96       19.86 o   0.2511E-02
 -11  10  10       60.23       68.97       24.77 o   0.1542E-02
 -10  10  10      180.12      180.33       28.55 o   0.9302E-03
  -9  10  10      105.06      110.11       26.47 o   0.1259E-02
  -8  10  10      283.39      316.47       23.51 o   0.7721E-03
  -7  10  10       76.63       78.91       29.37 o   0.1098E-02
  -6  10  10      107.76      124.98       34.00 o   0.7882E-03
  -5  10  10      862.28      923.78       35.41 o   0.1293E-03
  -4  10  10      145.28      132.71       31.25 o   0.8880E-03
  -3  10  10        0.15        8.63       37.54 o   0.7094E-03
  -2  10  10       83.13       97.60       36.69 o   0.7073E-03
  -1  10  10      753.33      775.95       30.40 o   0.1789E-03
   0  10  10      290.13      296.67       32.98 o   0.5619E-03
   1  10  10       28.94        6.43       38.45 o   0.6756E-03
   2  10  10      187.47      192.84       33.28 o   0.7158E-03
   3  10  10       27.55       39.38       31.98 o   0.9684E-03
 -12  11  10       25.78        4.69       29.58 o   0.1142E-02
 -11  11  10       52.88       52.28       20.20 o   0.2328E-02
 -10  11  10        5.20        9.70       23.75 o   0.1771E-02
  -9  11  10      246.05      258.04       23.45 o   0.9393E-03
  -8  11  10       -4.66        5.08       21.71 o   0.2121E-02
  -7  11  10       18.41        1.80       30.20 o   0.1096E-02
  -6  11  10       43.77        3.81       31.52 o   0.1004E-02
  -5  11  10      293.61      255.68       32.02 o   0.6264E-03
  -4  11  10      114.96      114.20       26.04 o   0.1279E-02
  -3  11  10       18.38       11.29       30.78 o   0.1054E-02
  -2  11  10       62.24       55.71       27.81 o   0.1250E-02
  -1  11  10       -3.50        0.18       30.41 o   0.1081E-02
   0  11  10      275.15      248.28       37.22 o   0.5233E-03
   1  11  10       94.57       63.90       40.58 o   0.5918E-03
 -11  12  10       81.71       50.19       38.26 o   0.6698E-03
 -10  12  10      244.42      211.04       24.06 o   0.1029E-02
  -9  12  10       11.57       14.23       26.21 o   0.1452E-02
  -8  12  10      499.34      536.34       26.16 o   0.3497E-03
  -7  12  10      171.61      189.83       27.22 o   0.9917E-03
  -6  12  10       47.79       38.38       27.13 o   0.1333E-02
  -5  12  10       10.78        0.84       26.90 o   0.1382E-02
  -4  12  10        4.36        0.33       23.50 o   0.1811E-02
  -3  12  10       10.65        4.21       25.62 o   0.1522E-02
  -2  12  10      125.87      141.87       23.90 o   0.1391E-02
  -1  12  10       86.47       88.65       23.21 o   0.1667E-02
  -9  13  10      494.46      411.37       28.57 o   0.4268E-03
  -8  13  10      148.59      118.31       24.15 o   0.1400E-02
  -7  13  10      106.92       99.43       25.98 o   0.1321E-02
  -6  13  10       92.27       67.13       26.03 o   0.1384E-02
  -5  13  10      225.05      211.36       26.26 o   0.9434E-03
  -4  13  10       48.20       47.32       25.11 o   0.1542E-02
  -3  13  10       37.03       40.80       22.48 o   0.1931E-02
  -2  13  10       91.76       90.62       35.61 o   0.7497E-03
  -3 -14  11       99.32      110.61       26.49 o   0.1261E-02
  -2 -14  11       22.22        1.16       30.07 o   0.1105E-02
  -1 -14  11       18.60        3.60       31.15 o   0.1030E-02
   0 -14  11      136.89      121.69       31.64 o   0.8871E-03
   1 -14  11      -15.93        2.79       31.43 o   0.1012E-02
   2 -14  11       49.50       60.42       52.22 o   0.3633E-03
  -5 -13  11        1.33       33.87       49.08 o   0.4143E-03
  -4 -13  11      168.68      184.83       34.47 o   0.6934E-03
  -3 -13  11       -6.59        4.55       27.73 o   0.1300E-02
  -2 -13  11       -7.46        5.80       29.47 o   0.1151E-02
  -1 -13  11       20.48        0.67       31.03 o   0.1038E-02
   0 -13  11      227.24      209.36       31.11 o   0.7469E-03
   1 -13  11      644.80      704.69       30.79 o   0.2145E-03
   2 -13  11       76.50       67.42       26.51 o   0.1347E-02
   3 -13  11      431.36      357.09       40.06 o   0.3619E-03
   4 -13  11      107.16       97.35       33.95 o   0.8110E-03
  -6 -12  11       85.94       93.58       29.35 o   0.1079E-02
  -5 -12  11       64.63       83.83       34.68 o   0.8006E-03
  -4 -12  11      507.86      588.97       43.19 o   0.2297E-03
  -3 -12  11       71.80       66.36       32.50 o   0.9146E-03
  -2 -12  11       70.59       54.50       35.14 o   0.7915E-03
  -1 -12  11      582.46      633.39       31.46 o   0.2497E-03
   0 -12  11      262.93      269.81       31.57 o   0.6386E-03
   1 -12  11       61.57       60.95       35.20 o   0.7881E-03
   2 -12  11      693.62      724.99       35.61 o   0.1884E-03
   3 -12  11      575.87      471.45       47.35 o   0.2339E-03
   4 -12  11      565.26      486.51       44.71 o   0.2442E-03
   5 -12  11        9.01        4.98       36.00 o   0.7712E-03
  -7 -11  11       20.16       18.31       30.43 o   0.1076E-02
  -6 -11  11       12.42        0.40       26.96 o   0.1376E-02
  -5 -11  11      142.91      172.89       36.33 o   0.6545E-03
  -4 -11  11        1.22        0.88       40.17 o   0.6198E-03
  -3 -11  11      156.51      211.02       38.57 o   0.5614E-03
  -2 -11  11       48.21       62.67       40.10 o   0.6117E-03
  -1 -11  11        0.40        0.55       33.21 o   0.9068E-03
   0 -11  11        6.97       10.32       37.77 o   0.7007E-03
   1 -11  11      289.63      269.71       39.66 o   0.4588E-03
   2 -11  11      178.75      188.94       35.25 o   0.6594E-03
   3 -11  11      598.48      607.98       41.38 o   0.2168E-03
   4 -11  11       28.16        1.92       47.63 o   0.4407E-03
   5 -11  11       91.11       92.15       43.82 o   0.5035E-03
   6 -11  11      129.99      176.85       26.23 o   0.1118E-02
  -8 -10  11       56.29        2.84       32.04 o   0.9711E-03
  -7 -10  11       55.14       54.42       26.31 o   0.1396E-02
  -6 -10  11      115.74      133.11       36.31 o   0.6917E-03
  -5 -10  11      215.49      256.53       42.07 o   0.4478E-03
  -4 -10  11       55.72       64.88       64.74 o   0.2368E-03
  -3 -10  11       31.82       42.11       39.48 o   0.6367E-03
  -2 -10  11      121.75      165.58       38.53 o   0.6005E-03
  -1 -10  11      122.10      160.36       35.93 o   0.6828E-03
   0 -10  11       -1.82        1.08       38.67 o   0.6687E-03
   1 -10  11       50.65       46.63       39.63 o   0.6295E-03
   2 -10  11       18.79       24.75       48.29 o   0.4280E-03
   3 -10  11       44.64       43.97       39.64 o   0.6303E-03
   4 -10  11      273.67      230.81       52.94 o   0.3049E-03
   5 -10  11      175.80      176.53       48.27 o   0.3884E-03
   6 -10  11       54.75       89.52       29.92 o   0.1061E-02
   7 -10  11       68.27       95.15       49.45 o   0.3993E-03
  -9  -9  11      553.81      511.92       37.10 o   0.2826E-03
  -7  -9  11      185.10      203.66       25.36 o   0.1049E-02
  -6  -9  11       99.00      120.89       44.95 o   0.4709E-03
  -5  -9  11        1.44        4.88       49.08 o   0.4151E-03
  -4  -9  11       42.01       48.50       45.74 o   0.4739E-03
  -3  -9  11      366.02      366.50       41.15 o   0.3625E-03
  -2  -9  11       61.81       93.82       37.18 o   0.6958E-03
  -1  -9  11      243.74      254.36       41.09 o   0.4572E-03
   0  -9  11      -17.29        1.63       32.49 o   0.9469E-03
   1  -9  11       45.84       33.16       40.28 o   0.6123E-03
   2  -9  11        8.31       24.55       48.19 o   0.4300E-03
   3  -9  11      601.54      561.09       37.74 o   0.2468E-03
   4  -9  11     1317.36     1240.76       48.82 o   0.6632E-04
   5  -9  11       65.10       60.17       38.60 o   0.6576E-03
   6  -9  11      492.55      533.72       27.93 o   0.3401E-03
   7  -9  11       31.40       32.60       26.37 o   0.1421E-02
  -8  -8  11      117.23      137.08       36.16 o   0.6923E-03
  -7  -8  11      422.76      462.72       45.86 o   0.2697E-03
  -6  -8  11       71.15       93.11       43.67 o   0.5089E-03
  -5  -8  11       85.36      139.09       45.96 o   0.4485E-03
  -4  -8  11       15.21       11.42       39.44 o   0.6423E-03
  -3  -8  11      104.83      109.65       39.50 o   0.6050E-03
  -2  -8  11      486.77      472.05       39.28 o   0.2994E-03
  -1  -8  11      123.87      143.14       38.75 o   0.6065E-03
   0  -8  11        3.78        9.31       34.84 o   0.8236E-03
   1  -8  11      935.25      969.83       41.86 o   0.1104E-03
   2  -8  11      123.43      127.19       36.29 o   0.6932E-03
   3  -8  11      100.82       74.07       45.88 o   0.4630E-03
   4  -8  11       25.09        7.27       47.01 o   0.4523E-03
   5  -8  11       -6.05        4.45       42.42 o   0.5557E-03
   6  -8  11      572.55      525.07       27.19 o   0.3263E-03
   7  -8  11       11.81       36.28       20.39 o   0.2369E-02
  -8  -7  11      217.04      218.12       60.60 o   0.2471E-03
  -7  -7  11        4.24       29.35       56.70 o   0.3107E-03
  -6  -7  11      215.71      230.85       45.40 o   0.4059E-03
  -5  -7  11      252.47      277.89       37.02 o   0.5146E-03
  -4  -7  11       38.18       48.48       36.44 o   0.7440E-03
  -3  -7  11      130.41      137.85       39.46 o   0.5875E-03
  -2  -7  11      358.50      441.98       35.03 o   0.3862E-03
  -1  -7  11       13.05       10.81       36.73 o   0.7408E-03
   0  -7  11       94.29      107.72       40.46 o   0.5806E-03
   1  -7  11      675.90      746.30       46.00 o   0.1596E-03
   2  -7  11      -28.68       20.51       50.29 o   0.3947E-03
   3  -7  11       28.15       51.73       56.60 o   0.3106E-03
   4  -7  11       26.74       46.73       46.73 o   0.4551E-03
   5  -7  11      -15.79        0.60       31.37 o   0.1016E-02
   6  -7  11       46.89       40.35       26.63 o   0.1381E-02
   7  -7  11       -0.71        7.28       26.19 o   0.1458E-02
   8  -7  11       14.77       86.11       50.16 o   0.3928E-03
 -12  -6  11       79.26        4.96       82.27 o   0.1476E-03
  -8  -6  11      332.30      359.37       64.32 o   0.1957E-03
  -7  -6  11       18.23       17.63       57.37 o   0.3036E-03
  -6  -6  11       36.15       85.41       41.76 o   0.5616E-03
  -5  -6  11       17.86        6.93       35.07 o   0.8126E-03
  -4  -6  11       89.73      120.84       37.51 o   0.6655E-03
  -3  -6  11       53.79       85.65       31.68 o   0.9543E-03
  -2  -6  11       48.89       63.04       33.32 o   0.8794E-03
  -1  -6  11        3.52        0.93       33.45 o   0.8939E-03
   0  -6  11      265.89      249.16       44.08 o   0.4064E-03
   1  -6  11      141.46      159.60       35.93 o   0.6766E-03
   2  -6  11       16.80       47.03       39.51 o   0.6362E-03
   3  -6  11       77.67       69.90       47.12 o   0.4421E-03
   4  -6  11      110.83      101.59       39.60 o   0.6043E-03
   5  -6  11       85.58       91.62       27.88 o   0.1190E-02
   6  -6  11        0.32        5.71       31.90 o   0.9827E-03
   7  -6  11      394.85      388.71       35.81 o   0.4003E-03
   8  -6  11       11.31        2.65       33.78 o   0.8761E-03
 -12  -5  11      559.31      427.37       75.15 o   0.1351E-03
  -9  -5  11        0.41        1.11       86.19 o   0.1346E-03
  -8  -5  11       18.45       11.15       59.77 o   0.2798E-03
  -7  -5  11       97.85      125.88       48.80 o   0.4018E-03
  -6  -5  11       96.79       96.41       39.91 o   0.5999E-03
  -5  -5  11        7.22        0.79       33.67 o   0.8820E-03
  -4  -5  11       -1.71        0.31       31.02 o   0.1040E-02
  -3  -5  11     1101.46     1169.66       35.76 o   0.8535E-04
  -2  -5  11     1073.61     1100.61       35.86 o   0.9317E-04
  -1  -5  11       34.53       16.10       36.44 o   0.7509E-03
   0  -5  11       44.42       44.40       40.59 o   0.6012E-03
   1  -5  11      170.30      114.55       31.37 o   0.8894E-03
   2  -5  11      123.01      104.96       38.96 o   0.6189E-03
   3  -5  11      264.92      252.93       39.17 o   0.4854E-03
   4  -5  11       87.40      104.20       40.68 o   0.5775E-03
   5  -5  11      447.98      421.18       45.41 o   0.2833E-03
   6  -5  11       98.87       66.00       42.57 o   0.5377E-03
   7  -5  11      172.28       77.82       36.29 o   0.7082E-03
   8  -5  11       -9.58        8.28       26.63 o   0.1409E-02
 -10  -4  11      -62.02        9.85       62.48 o   0.2558E-03
  -9  -4  11      266.10      233.17       45.70 o   0.3902E-03
  -8  -4  11       38.68       41.16       41.91 o   0.5652E-03
  -7  -4  11       18.24       56.33       48.00 o   0.4312E-03
  -6  -4  11       21.07        0.49       40.64 o   0.6054E-03
  -5  -4  11      334.32      341.32       31.29 o   0.5291E-03
  -4  -4  11       28.56       33.18       31.37 o   0.1008E-02
  -3  -4  11      571.92      616.05       34.24 o   0.2470E-03
  -2  -4  11        5.38       10.23       34.30 o   0.8497E-03
  -1  -4  11      149.14      147.45       34.89 o   0.7190E-03
   0  -4  11      135.74      122.39       30.32 o   0.9550E-03
   1  -4  11       80.52       91.80       29.87 o   0.1049E-02
   2  -4  11      595.36      496.82       33.85 o   0.2974E-03
   3  -4  11        4.41        5.20       39.27 o   0.6482E-03
   4  -4  11      207.84      198.46       46.24 o   0.4064E-03
   5  -4  11       -2.81       14.04       43.46 o   0.5293E-03
   6  -4  11      120.51       96.49       35.69 o   0.7353E-03
   7  -4  11       15.52       15.70       50.01 o   0.3995E-03
   8  -4  11      115.98      159.46       27.52 o   0.1084E-02
 -13  -3  11      172.34       67.72      118.32 o   0.7100E-04
 -11  -3  11      540.90       31.78       35.64 x   0.0000E+00
 -10  -3  11     1283.03     1246.33       72.92 o   0.5597E-04
  -9  -3  11      876.53      913.23       47.91 o   0.1147E-03
[truncated: 146,497 more chars]
