# Supplementary material for: Unravelling venetoclax solvate behaviour: insights from crystal structures and computational surface analysis
Source: IUCrJ. 2025 Aug 28;12(Pt 5):595–609. doi: 10.1107/S2052252525006785 (PMC12403167; doi:10.1107/S2052252525006785)
Supplement: Supplementary file 1 [file m-12-00595-sup1.zip › str for CCDC/ven AE final/ven AE publish.cif]

data_global 
_audit_creation_date        "2024-07-17"
_audit_creation_method 'CRYSTALS_ver_14.61_build_7809 '

_oxford_structure_analysis_title  'xcalibur in D:\SXRD\ven_AE\twin1\ID00004493_'
_chemical_name_systematic         .
_chemical_melting_point           'not measured'
#looking for refcif 
 
 
# Check this file using the IUCr facility at: 
# http://checkcif.iucr.org/ 
 
# The content below is held in the file 'script/refcif.dat'. This is a text 
# file which you may edit to reflect local conditions. 
# Items which need looking at are represented by a '?'. 
# Items for which there are choices are prefixed with 'choose from'. 
 
_publ_contact_letter 
; 
 Please consider this CIF submission for 
 publication as a Short Format Paper in Acta 
 Crystallographica E. 
; 
_publ_contact_author_name         'Anthony Other' 
_publ_contact_author_address 
; 
 Chemical Crystallography Laboratory, 
 Department of Chemistry, 
 University of Nowhere, 
 Nowhere, NO1 4T, UK. 
; 
 
_publ_contact_author_phone        '+44 1865 000000' 
_publ_contact_author_fax          '+44 1865 000000' 
_publ_contact_author_email        'a.n.other@chem.no.ac.uk' 
_publ_requested_journal           'Section E' 
_publ_requested_category          'EO' # choose from: FI FM FO CI CM CO AD 
_publ_requested_coeditor_name     'Prof William Clegg' 
 
# Title of paper - generally just the systematic or trivial name 
_publ_section_title 
; 
 ? 
; 
 
# The loop structure below should contain the names and addresses of all 
# authors, in the required order of publication. Repeat as necessary. 
loop_ 
 _publ_author_name 
 _publ_author_address 
 _publ_author_footnote 
 'Other, Anthony N.' # Author 1 
; 
 ? # Address for author 1 
; 
; 
 ? # Footnote for author 1 
; 
 'Else, S. O.' # Author 2 
; 
 ? # Address 2 
; 
; 
 ? # Footnote 2 
; 
 
 
# Text of the abstract 
# (a) The Abstract must be self-contained and comprehensible 
# without the rest of the paper. This means no references 
# to atom names or to compound numbers; compounds must be 
# identified as the title compound, or by name or by some other 
# means such as derivatives of each other (e.g. "the 
# corresponding ketone"). 
# (b) The chemical formula of "the title compound" must be given. 
# (c) Any crystallographic molecular symmetry should be 
# mentioned, and also the presence of more than one molecule 
# in the asymmetric unit (i.e. anything other than Z'=1). 
_publ_section_abstract 
; 
 ? 
; 
 
# ############################################################## 
# Essential references (e.g. to the origin of the material studied, related 
# structural studies, and to information supporting the reported structure) 
# should be cited in this section, with appropriate very brief explanatory 
# text, for example `The synthesis of the complex is described by Jones 
# (2001). The anhydrous complex has essentially the same coordination 
# geometry (Smith, 2003).' In addition, all references included in the 
# supplementary materials, but not elsewhere in the published article, 
# should be given here. The simple text `For related literature, see:...' 
# may be used, but further details should be provided in the Comment 
# section, which forms part of the supplementary material. 
# ############################################################## 
# Not in version 2.3.1 
_publ_section_related_literature 
; 
 ? 
; 
 
# Text of the paper 
# Note that atoms are referenced as N2, not N(2) or N~2~ 
# If text containing () occur within (), the outer ones should be [] 
# Figures should be referenced as Fig. 
_publ_section_comment 
; 
 ? 
; 
 
# Acknowledgments 
_publ_section_acknowledgements 
; 
 ? 
; 
 
# Captions to figures - Start each caption on a new line after a blank line 
_publ_section_figure_captions 
; 
Fig. 1. 
The title compound with displacement ellipsoids drawn at the 50% 
probability level. H atoms are shown as spheres of 
arbitary radius. 
 
; 
 
 
# Some potentially useful phrases are donated by Bill Clegg: 
_publ_section_exptl_refinement 
; 
In the absence of significant anomalous scattering, Friedel pairs were 
merged. 
 
The absolute configuration was arbitrarily assigned. 
 
The relatively large ratio of minimum to maximum corrections applied 
in the multiscan process (1:nnn) reflect changes in the illuminated 
volume of the crystal. 
 
Changes in illuminated volume were kept to a minimum, and were 
taken into account (G\"orbitz, 1999) by the multi-scan inter-frame 
scaling (DENZO/SCALEPACK, Otwinowski & Minor, 1997). 
 
 
G\"orbitz, C. H. (1999). Acta Cryst. B55, 1090-1098. 
 
 
 
 
The H atoms were all located in a difference map, but those 
attached to carbon atoms were repositioned geometrically. 
The H atoms were initially refined with soft restraints on the 
bond lengths and angles to regularise their geometry 
(C---H in the range 0.93--0.98, 
N---H in the range 0.86--0.89 
N---H to 0.86 
O---H = 0.82 
\%A) 
and 
U~iso~(H) (in the range 1.2-1.5 times U~eq~ of the parent atom), 
after which the positions were refined with riding constraints 
(Cooper et al, 2010). 
 
Cooper, R. I., Thompson, A. L. & Watkin, D. J. (2010). J. Appl. Cryst. 
43, 1100-1107. 
 
; 
 
# Brief details or a reference. Include solvent if known 
_publ_section_exptl_prep 
; 
 ? 
; 
 
# Hand-made tables can be put in the cif. The number of columns 
# is set in the loop header. 
# The contants of each column can either be a piece of text 
# without any spaces (eg a number) or other text enclosed in " " 
# Remove the leading # in the following example 
 
#_geom_extra_table_head_A 
#; 
#Table 2. 
#Molecular parameters deviating most from MOGUL averages 
#; 
# 
#loop_ 
#_geom_extra_tableA_col_1 
#_geom_extra_tableA_col_2 
#_geom_extra_tableA_col_3 
#_geom_extra_tableA_col_4 
# 
#Parameter "Observed Value" "MOGUL Value" "MOGUL e.s.d" 
#N5-C6-C4 129 124 "7 (\%)" 
#C3-O10-C2 105 109 "2 (\%)" 
#C6-O7 1.25 1.22 ".02 (\%A)" 
# 
 
data_I 
 
_exptl_special_details 
; 
 The crystal was 
placed in the cold stream of an Oxford 
Cryosystems open-flow nitrogen cryostat (Cosier & 
Glazer, 1986) with a nominal stability of 0.1K. 
 
Cosier, J. & Glazer, A.M., 1986. J. Appl. Cryst. 105-107. 
; 
 
_refine_special_details 
; 
 ? 
; 
 
#--------------------------------------------------------------- 
# _oxford_ data items, April 2010: 
# There is some uncertainty about the correct way of forming local data 
# names, e.g. 
 
# _atom_site_special_shape_oxford 
# or 
# _oxford_atom_site_special_shape 
 
# see: 
# http://www.iucr.org/resources/cif/spec/version1.1/semantics#namespace 
 
# A reserved prefix, e.g. foo, must be used in the following way 
# " If the data file contains items defined in a DDL1 dictionary, the 
# local data names assigned under the reserved prefix must contain it as 
# their first component, e.g. _foo_atom_site_my_item. " 
 
# However, this seems to say the opposite: 
# http://www.iucr.org/__data/iucr/cif/standard/cifstd8.html 
 
# According to advice from the IUCr, CRYSTALS is correct 
#--------------------------------------------------------------- 
# End of 'script/refcif.dat' 
#end of refcif 
_cell_length_a                    12.0250(5)
_cell_length_b                    13.6215(6)
_cell_length_c                    15.7475(8)
_cell_angle_alpha                 93.425(4)
_cell_angle_beta                  110.937(5)
_cell_angle_gamma                 102.318(4)
_cell_volume                      2327.4(2)
 
_symmetry_cell_setting            'triclinic' 
_symmetry_space_group_name_H-M    'P -1 ' 
_symmetry_space_group_name_Hall   ? 
loop_
 _symmetry_equiv_pos_as_xyz
 'x,y,z'
 '-x,-y,-z'

loop_
_atom_type_symbol
_atom_type_scat_dispersion_real
_atom_type_scat_dispersion_imag
_atom_type_scat_Cromer_Mann_a1
_atom_type_scat_Cromer_Mann_b1
_atom_type_scat_Cromer_Mann_a2
_atom_type_scat_Cromer_Mann_b2
_atom_type_scat_Cromer_Mann_a3
_atom_type_scat_Cromer_Mann_b3
_atom_type_scat_Cromer_Mann_a4
_atom_type_scat_Cromer_Mann_b4
_atom_type_scat_Cromer_Mann_c
_atom_type_scat_source  
 C       0.0181   0.0091   2.3100  20.8439   1.0200  10.2075   1.5886   0.5687
   0.8650  51.6512   0.2156 'International Tables Vol C 4.2.6.8 and 6.1.1.4'
 H       0.0000   0.0000   0.4930  10.5109   0.3229  26.1257   0.1402   3.1424
   0.0408  57.7998   0.0030 'International Tables Vol C 4.2.6.8 and 6.1.1.4'
 O       0.0492   0.0322   3.0485  13.2771   2.2868   5.7011   1.5463   0.3239
   0.8670  32.9089   0.2508 'International Tables Vol C 4.2.6.8 and 6.1.1.4'
 S       0.3331   0.5567   6.9053   1.4679   5.2034  22.2151   1.4379   0.2536
   1.5863  56.1720   0.8669 'International Tables Vol C 4.2.6.8 and 6.1.1.4'
 N       0.0311   0.0180  12.2126   0.0057   3.1322   9.8933   2.0125  28.9975
   1.1663   0.5826 -11.5290 'International Tables Vol C 4.2.6.8 and 6.1.1.4'
 Cl      0.3639   0.7018  11.4604   0.0104   7.1964   1.1662   6.2556  18.5194
   1.6455  47.7784  -9.5574 'International Tables Vol C 4.2.6.8 and 6.1.1.4'
 
 
_cell_formula_units_Z                    2

# Given Formula = C104 H116 Cl2 N14 O20 S4 
# Dc =      2.97 Fooo =   2192.00 Mu =     43.22 M =   2081.31
# Found Formula = C48 H56 Cl1 N7 O8 S1 
# Dc =      1.32 FOOO =    980.00 Mu =     16.51 M =    926.53

_chemical_formula_sum             'C48 H56 Cl1 N7 O8 S1'
_chemical_formula_moiety          'C48 H56 Cl1 N7 O8 S1'
_chemical_compound_source                .
_chemical_formula_weight            926.53
 
 
_cell_measurement_reflns_used         8709
_cell_measurement_theta_min             3.32
_cell_measurement_theta_max            73.20
_cell_measurement_temperature           95
 
_exptl_crystal_description        'plate' 
_exptl_crystal_colour             'yellow' 
_exptl_crystal_size_min           0.024 
_exptl_crystal_size_mid           0.076 
_exptl_crystal_size_max           0.129 
 
_exptl_crystal_density_diffrn     1.322 
_exptl_crystal_density_meas       'not measured' 
_exptl_crystal_density_method     'not measured' 
# Non-dispersive F(000): 
_exptl_crystal_F_000              980 
_exptl_absorpt_coefficient_mu     1.651 
 
# Sheldrick geometric approximatio 0.88 0.96 
_exptl_absorpt_correction_type    multi-scan 
_exptl_absorpt_process_details 
; 
 CrysAlisPro (Rigaku Oxford Diffraction, 2017) 
; 
_exptl_absorpt_correction_T_min   0.65 
_exptl_absorpt_correction_T_max   0.96 
_diffrn_measurement_device_type   'Oxford Diffraction SuperNova' 
_diffrn_measurement_device        'Area' 
_diffrn_radiation_monochromator   'focussing mirrors' 
_diffrn_radiation_type            'Cu K\a'
_diffrn_radiation_wavelength           1.54184
_diffrn_measurement_method        \w 
 
# If a reference occurs more than once, delete the author 
# and date from subsequent references. 
_computing_data_collection        'SuperNova, (Oxford Diffraction, 2010)' 
_computing_cell_refinement 
; 
 CrysAlisPro (Rigaku Oxford Diffraction, 2017) 
; 
_computing_data_reduction 
; 
 CrysAlisPro (Rigaku Oxford Diffraction, 2017) 
; 
_computing_structure_solution     'USER DEFINED STRUCTURE SOLUTION' 
_computing_structure_refinement   'CRYSTALS (Betteridge et al., 2003)' 
_computing_publication_material   'CRYSTALS (Betteridge et al., 2003)' 
_computing_molecular_graphics     'CAMERON (Watkin et al., 1996)' 
 
_diffrn_standards_interval_time   . 
_diffrn_standards_interval_count  . 
_diffrn_standards_number          0 
_diffrn_standards_decay_%         . 
 
_diffrn_ambient_temperature         95
_diffrn_reflns_number             31486 
_diffrn_reflns_av_unetI/netI      0.138 
_reflns_number_total              8525 
_diffrn_reflns_av_R_equivalents   0.198 
# Number of reflections without Friedels Law is 0 
# Number of reflections with Friedels Law is 8525 
# Theoretical number of reflections is about 18754 
 
 
_diffrn_reflns_theta_min          3.039 
_diffrn_reflns_theta_max          73.568 
_diffrn_measured_fraction_theta_max 0.911 
 
_diffrn_reflns_theta_full         70.058 
_diffrn_measured_fraction_theta_full 0.925 
 
 
_diffrn_reflns_limit_h_min        -14 
_diffrn_reflns_limit_h_max        14 
_diffrn_reflns_limit_k_min        -16 
_diffrn_reflns_limit_k_max        16 
_diffrn_reflns_limit_l_min        -19 
_diffrn_reflns_limit_l_max        19 
_reflns_limit_h_min               -14 
_reflns_limit_h_max               13 
_reflns_limit_k_min               -16 
_reflns_limit_k_max               16 
_reflns_limit_l_min               0 
_reflns_limit_l_max               19 
 
_oxford_diffrn_Wilson_B_factor    1.93 
_oxford_diffrn_Wilson_scale       0.29 
 
_atom_sites_solution_primary      other  #heavy,direct,difmap,geom,iterative
# _atom_sites_solution_secondary  difmap
_atom_sites_solution_hydrogens    difmap
 
_refine_diff_density_min          -0.61 
_refine_diff_density_max          0.60 
 
 
# The current dictionary definitions do not cover the 
# situation where the reflections used for refinement were 
# selected by a user-defined sigma threshold 
 
# Explicitly named reflections are ALWAYS excluded from R&wR 
 
# The values actually used during refinement 
# These are labelled "all" for compatibility with PLATON 
_oxford_refine_reflns_threshold_expression       I>-3.0\s(I)
_refine_ls_number_restraints      0 
_refine_ls_number_parameters      586 
_refine_ls_number_reflns          8523 
_oxford_refine_ls_R_factor_ref    0.0901 
_refine_ls_R_factor_all           0.0901 
_refine_ls_wR_factor_ref          0.1483 
_refine_ls_wR_factor_all          0.1483 
_refine_ls_goodness_of_fit_ref    0.8893 
_refine_ls_shift/su_max           0.0003338 
_refine_ls_shift/su_mean          0.0000273 
 
 
# Computed with I/sigma = -10 
_oxford_reflns_number_all         8523 
_oxford_refine_ls_R_factor_all    0.0901 
_oxford_refine_ls_wR_factor_all   0.1483 
 
# Computed with no filters except I/sigma = +2 a la SHELX 
_reflns_threshold_expression                I>2.0\s(I)
_reflns_number_gt                 5262 
_refine_ls_R_factor_gt            0.0560 
_refine_ls_wR_factor_gt           0.1370 
 
 
_refine_ls_structure_factor_coef  Fsqd 
_refine_ls_matrix_type            full
_refine_ls_hydrogen_treatment     noref          #undef, noref, refall,
                                                 # refxyz, refU, constr or mixed
_refine_ls_weighting_scheme       calc 
_refine_ls_weighting_details 
;
 Method= Modified Sheldrick 
 w=1/[\s^2^(F^2^) + ( 0.09P)^2^ + 0.00P] 
 ,where P=(max(Fo^2^,0) + 2Fc^2^)/3 
;
# Insert your own references if required - in alphabetical order 
_publ_section_references 
; 
User-defined structure solution reference 
 
Betteridge, P.W., Carruthers, J.R., Cooper, R.I., 
Prout, K. & Watkin, D.J. (2003). J. Appl. Cryst. 36, 1487. 
 
Oxford Diffraction, (2010). Supernova User Manual. 
 
Rigaku Oxford Diffraction (2017). CrysAlisPro. 
 
Watkin, D.J., Prout, C.K. & Pearce, L.J. (1996). CAMERON, Chemical 
Crystallography Laboratory, Oxford, UK. 
; 

# Uequiv = arithmetic mean of Ui i.e. Ueqiv = (U1+U2+U3)/3

# Replace last . with number of unfound hydrogen atoms attached to an atom.

# ..._refinement_flags_... 
# . no refinement constraints           S special position constraint on site
# G rigid group refinement of site      R riding atom
# D distance or angle restraint on site T thermal displacement constraints
# U Uiso or Uij restraint (rigid bond)  P partial occupancy constraint


loop_
_atom_site_label
_atom_site_type_symbol
_atom_site_fract_x
_atom_site_fract_y
_atom_site_fract_z
_atom_site_U_iso_or_equiv
_atom_site_occupancy
_atom_site_adp_type
_atom_site_refinement_flags_posn
_atom_site_refinement_flags_adp
_atom_site_refinement_flags_occupancy
_atom_site_disorder_assembly
_atom_site_disorder_group
_atom_site_attached_hydrogens
Cl1 Cl -0.17606(8) 1.40691(7) 0.99008(7) 0.0357 1.0000 Uani . . . . . . 
S2 S 0.15473(7) 0.62413(6) 0.33882(5) 0.0182 1.0000 Uani . . . . . . 
O3 O 0.1648(2) 0.54599(17) 0.51469(15) 0.0220 1.0000 Uani . . . . . . 
O4 O 0.1433(2) 0.70257(17) 0.28125(14) 0.0221 1.0000 Uani . . . . . . 
O5 O 0.0711(2) 0.52520(17) 0.30356(15) 0.0224 1.0000 Uani . . . . . . 
O6 O 1.0014(2) 0.82329(17) 0.36934(16) 0.0241 1.0000 Uani . . . . . . 
O7 O 0.5700(2) 0.40046(17) 0.38782(16) 0.0238 1.0000 Uani . . . . . . 
O8 O 0.3721(2) 0.33908(17) 0.33860(16) 0.0248 1.0000 Uani . . . . . . 
O9 O 0.2858(2) 0.84937(17) 0.55149(14) 0.0221 1.0000 Uani . . . . . . 
O10 O 0.3923(3) 1.1556(2) 0.7408(2) 0.0461 1.0000 Uani . . . . . . 
N11 N 0.2310(3) 1.0245(2) 0.98311(18) 0.0225 1.0000 Uani . . . . . . 
N12 N 0.1722(3) 0.8975(2) 0.81300(18) 0.0224 1.0000 Uani . . . . . . 
N13 N 0.1429(2) 0.6764(2) 0.43090(17) 0.0196 1.0000 Uani . . . . . . 
N14 N 0.6697(2) 0.5935(2) 0.45871(18) 0.0199 1.0000 Uani . . . . . . 
N15 N 0.4650(2) 0.4117(2) 0.37078(17) 0.0191 1.0000 Uani . . . . . . 
N16 N 0.5476(3) 1.0692(2) 0.6120(2) 0.0344 1.0000 Uani . . . . . . 
N17 N 0.7608(3) 1.0668(2) 0.6771(2) 0.0329 1.0000 Uani . . . . . . 
C18 C -0.0396(3) 1.3681(3) 1.0165(2) 0.0242 1.0000 Uani . . . . . . 
C19 C 0.0407(3) 1.3850(3) 1.1063(2) 0.0244 1.0000 Uani . . . . . . 
C20 C 0.1498(3) 1.3538(3) 1.1278(2) 0.0235 1.0000 Uani . . . . . . 
C21 C 0.1782(3) 1.3070(3) 1.0596(2) 0.0223 1.0000 Uani . . . . . . 
C22 C 0.0933(3) 1.2910(3) 0.9691(2) 0.0277 1.0000 Uani . . . . . . 
C23 C -0.0163(3) 1.3215(3) 0.9469(2) 0.0278 1.0000 Uani . . . . . . 
C24 C 0.3008(3) 1.2835(2) 1.0852(2) 0.0208 1.0000 Uani . . . . . . 
C25 C 0.3176(3) 1.1894(3) 1.0833(2) 0.0221 1.0000 Uani . . . . . . 
C26 C 0.2151(3) 1.0936(3) 1.0512(2) 0.0239 1.0000 Uani . . . . . . 
C27 C 0.2178(3) 1.0680(3) 0.8984(2) 0.0256 1.0000 Uani . . . . . . 
C28 C 0.2486(3) 1.0014(2) 0.8339(2) 0.0243 1.0000 Uani . . . . . . 
C29 C 0.1738(3) 0.8329(2) 0.7417(2) 0.0199 1.0000 Uani . . . . . . 
C30 C 0.1129(3) 0.7286(2) 0.7222(2) 0.0206 1.0000 Uani . . . . . . 
C31 C 0.1130(3) 0.6667(2) 0.6501(2) 0.0200 1.0000 Uani . . . . . . 
C32 C 0.1698(3) 0.7055(2) 0.5908(2) 0.0187 1.0000 Uani . . . . . . 
C33 C 0.1602(3) 0.6337(2) 0.5119(2) 0.0172 1.0000 Uani . . . . . . 
C34 C 0.3053(3) 0.6126(2) 0.3768(2) 0.0181 1.0000 Uani . . . . . . 
C35 C 0.4030(3) 0.6990(2) 0.4175(2) 0.0193 1.0000 Uani . . . . . . 
C36 C 0.5222(3) 0.6922(2) 0.4441(2) 0.0192 1.0000 Uani . . . . . . 
C37 C 0.5521(3) 0.5978(2) 0.4310(2) 0.0173 1.0000 Uani . . . . . . 
C38 C 0.7753(3) 0.6793(2) 0.5042(2) 0.0205 1.0000 Uani . . . . . . 
C39 C 0.8104(3) 0.7458(2) 0.4376(2) 0.0199 1.0000 Uani . . . . . . 
C40 C 0.8355(3) 0.6822(2) 0.3664(2) 0.0222 1.0000 Uani . . . . . . 
C41 C 0.8898(3) 0.7496(3) 0.3104(2) 0.0248 1.0000 Uani . . . . . . 
C42 C 0.9766(3) 0.8894(2) 0.4304(2) 0.0257 1.0000 Uani . . . . . . 
C43 C 0.9236(3) 0.8310(2) 0.4925(2) 0.0213 1.0000 Uani . . . . . . 
C44 C 0.4495(3) 0.5120(2) 0.3886(2) 0.0165 1.0000 Uani . . . . . . 
C45 C 0.3279(3) 0.5191(2) 0.36320(19) 0.0171 1.0000 Uani . . . . . . 
C46 C 0.2311(3) 0.8083(2) 0.6106(2) 0.0178 1.0000 Uani . . . . . . 
C47 C 0.2368(3) 0.8717(2) 0.6850(2) 0.0190 1.0000 Uani . . . . . . 
C48 C 0.4090(3) 0.9062(2) 0.5919(2) 0.0197 1.0000 Uani . . . . . . 
C49 C 0.5018(3) 0.8587(2) 0.6285(2) 0.0218 1.0000 Uani . . . . . . 
C50 C 0.6218(3) 0.9180(3) 0.6576(2) 0.0228 1.0000 Uani . . . . . . 
C51 C 0.6365(3) 1.0221(3) 0.6464(2) 0.0273 1.0000 Uani . . . . . . 
C52 C 0.4334(3) 1.0097(3) 0.5845(2) 0.0284 1.0000 Uani . . . . . . 
C53 C 0.8231(3) 0.9934(3) 0.7058(2) 0.0326 1.0000 Uani . . . . . . 
C54 C 0.7432(3) 0.9028(3) 0.6959(2) 0.0292 1.0000 Uani . . . . . . 
C55 C 0.1706(4) 0.8541(3) 0.8962(2) 0.0293 1.0000 Uani . . . . . . 
C56 C 0.1432(3) 0.9261(3) 0.9593(2) 0.0297 1.0000 Uani . . . . . . 
C57 C 0.4459(3) 1.1717(3) 1.1166(2) 0.0245 1.0000 Uani . . . . . . 
C58 C 0.5469(3) 1.2665(3) 1.1691(2) 0.0269 1.0000 Uani . . . . . . 
C59 C 0.5295(3) 1.3599(3) 1.1220(2) 0.0239 1.0000 Uani . . . . . . 
C60 C 0.4063(3) 1.3782(2) 1.1177(2) 0.0234 1.0000 Uani . . . . . . 
C61 C 0.5287(3) 1.3438(3) 1.0251(2) 0.0312 1.0000 Uani . . . . . . 
C62 C 0.6340(3) 1.4520(3) 1.1782(2) 0.0300 1.0000 Uani . . . . . . 
C63 C 0.4970(4) 1.2038(3) 0.7842(3) 0.0332 1.0000 Uani . . . . . . 
C64 C 0.5973(4) 1.1547(4) 0.8336(3) 0.0526 1.0000 Uani . . . . . . 
C65 C 0.5324(4) 1.3175(3) 0.7914(2) 0.0354 1.0000 Uani . . . . . . 
H131 H 0.1210 0.7318 0.4271 0.0271 1.0000 Uiso . . . . . . 
H141 H 0.6855 0.5355 0.4499 0.0271 1.0000 Uiso . . . . . . 
H171 H 0.7925 1.1280 0.6754 0.0446 1.0000 Uiso . . . . . . 
H191 H 0.0240 1.4163 1.1526 0.0327 1.0000 Uiso . . . . . . 
H201 H 0.2026 1.3625 1.1885 0.0318 1.0000 Uiso . . . . . . 
H221 H 0.1119 1.2628 0.9223 0.0355 1.0000 Uiso . . . . . . 
H231 H -0.0702 1.3121 0.8865 0.0377 1.0000 Uiso . . . . . . 
H261 H 0.2204 1.0592 1.1049 0.0309 1.0000 Uiso . . . . . . 
H262 H 0.1351 1.1093 1.0262 0.0311 1.0000 Uiso . . . . . . 
H271 H 0.1333 1.0741 0.8683 0.0329 1.0000 Uiso . . . . . . 
H272 H 0.2743 1.1337 0.9138 0.0332 1.0000 Uiso . . . . . . 
H281 H 0.3343 1.0006 0.8630 0.0328 1.0000 Uiso . . . . . . 
H282 H 0.2334 1.0288 0.7761 0.0324 1.0000 Uiso . . . . . . 
H301 H 0.0700 0.7006 0.7585 0.0273 1.0000 Uiso . . . . . . 
H311 H 0.0739 0.5981 0.6406 0.0282 1.0000 Uiso . . . . . . 
H351 H 0.3877 0.7626 0.4268 0.0282 1.0000 Uiso . . . . . . 
H361 H 0.5869 0.7506 0.4718 0.0276 1.0000 Uiso . . . . . . 
H381 H 0.8444 0.6524 0.5372 0.0271 1.0000 Uiso . . . . . . 
H382 H 0.7590 0.7213 0.5493 0.0264 1.0000 Uiso . . . . . . 
H391 H 0.7421 0.7757 0.4050 0.0264 1.0000 Uiso . . . . . . 
H401 H 0.7587 0.6359 0.3253 0.0310 1.0000 Uiso . . . . . . 
H402 H 0.8926 0.6439 0.3982 0.0294 1.0000 Uiso . . . . . . 
H411 H 0.8303 0.7858 0.2764 0.0334 1.0000 Uiso . . . . . . 
H412 H 0.9089 0.7092 0.2677 0.0337 1.0000 Uiso . . . . . . 
H421 H 0.9199 0.9269 0.3943 0.0354 1.0000 Uiso . . . . . . 
H422 H 1.0542 0.9376 0.4687 0.0364 1.0000 Uiso . . . . . . 
H431 H 0.9864 0.8035 0.5349 0.0293 1.0000 Uiso . . . . . . 
H432 H 0.9005 0.8775 0.5295 0.0296 1.0000 Uiso . . . . . . 
H451 H 0.2631 0.4614 0.3377 0.0262 1.0000 Uiso . . . . . . 
H471 H 0.2802 0.9373 0.6976 0.0285 1.0000 Uiso . . . . . . 
H491 H 0.4844 0.7892 0.6332 0.0315 1.0000 Uiso . . . . . . 
H521 H 0.3645 1.0378 0.5578 0.0366 1.0000 Uiso . . . . . . 
H531 H 0.9085 1.0068 0.7286 0.0420 1.0000 Uiso . . . . . . 
H541 H 0.7651 0.8425 0.7122 0.0389 1.0000 Uiso . . . . . . 
H551 H 0.1091 0.7923 0.8791 0.0397 1.0000 Uiso . . . . . . 
H552 H 0.2507 0.8415 0.9288 0.0389 1.0000 Uiso . . . . . . 
H561 H 0.1516 0.8989 1.0159 0.0387 1.0000 Uiso . . . . . . 
H562 H 0.0599 0.9337 0.9290 0.0388 1.0000 Uiso . . . . . . 
H571 H 0.4489 1.1203 1.1566 0.0352 1.0000 Uiso . . . . . . 
H572 H 0.4614 1.1479 1.0641 0.0346 1.0000 Uiso . . . . . . 
H581 H 0.5462 1.2806 1.2300 0.0344 1.0000 Uiso . . . . . . 
H582 H 0.6277 1.2551 1.1751 0.0351 1.0000 Uiso . . . . . . 
H601 H 0.3812 1.4260 1.0750 0.0320 1.0000 Uiso . . . . . . 
H602 H 0.4173 1.4087 1.1789 0.0315 1.0000 Uiso . . . . . . 
H611 H 0.5316 1.4076 0.9996 0.0492 1.0000 Uiso . . . . . . 
H612 H 0.4548 1.2943 0.9856 0.0493 1.0000 Uiso . . . . . . 
H613 H 0.6005 1.3201 1.0280 0.0486 1.0000 Uiso . . . . . . 
H621 H 0.6180 1.5110 1.1536 0.0490 1.0000 Uiso . . . . . . 
H622 H 0.6407 1.4601 1.2412 0.0484 1.0000 Uiso . . . . . . 
H623 H 0.7089 1.4439 1.1755 0.0487 1.0000 Uiso . . . . . . 
H641 H 0.6305 1.1804 0.8985 0.0809 1.0000 Uiso . . . . . . 
H642 H 0.6613 1.1698 0.8097 0.0808 1.0000 Uiso . . . . . . 
H643 H 0.5658 1.0820 0.8253 0.0810 1.0000 Uiso . . . . . . 
H651 H 0.5591 1.3468 0.8548 0.0570 1.0000 Uiso . . . . . . 
H652 H 0.5990 1.3368 0.7706 0.0569 1.0000 Uiso . . . . . . 
H653 H 0.4627 1.3411 0.7533 0.0567 1.0000 Uiso . . . . . . 
loop_
_atom_site_aniso_label
_atom_site_aniso_U_11
_atom_site_aniso_U_22
_atom_site_aniso_U_33
_atom_site_aniso_U_23
_atom_site_aniso_U_13
_atom_site_aniso_U_12
Cl1 0.0194(4) 0.0339(5) 0.0527(6) 0.0100(4) 0.0126(4) 0.0054(4) 
S2 0.0160(4) 0.0165(4) 0.0198(4) -0.0007(3) 0.0062(3) 0.0018(3) 
O3 0.0217(12) 0.0163(11) 0.0290(12) 0.0031(9) 0.0109(9) 0.0051(10) 
O4 0.0203(11) 0.0209(12) 0.0234(11) 0.0038(9) 0.0071(9) 0.0039(10) 
O5 0.0173(11) 0.0155(11) 0.0279(12) -0.0043(8) 0.0070(9) -0.0047(10) 
O6 0.0196(11) 0.0142(11) 0.0393(13) 0.0005(9) 0.0147(10) 0.0007(10) 
O7 0.0160(11) 0.0182(12) 0.0364(13) 0.0005(9) 0.0103(9) 0.0029(10) 
O8 0.0172(11) 0.0160(12) 0.0331(12) -0.0018(9) 0.0045(9) -0.0022(10) 
O9 0.0194(11) 0.0193(12) 0.0246(11) 0.0028(8) 0.0100(9) -0.0042(10) 
O10 0.0290(15) 0.0449(18) 0.0573(18) 0.0168(14) 0.0130(13) -0.0020(15) 
N11 0.0261(15) 0.0156(14) 0.0263(14) 0.0003(10) 0.0132(11) 0.0013(12) 
N12 0.0244(14) 0.0167(14) 0.0240(13) 0.0005(10) 0.0114(11) -0.0020(12) 
N13 0.0196(14) 0.0171(13) 0.0246(13) 0.0044(10) 0.0099(11) 0.0068(12) 
N14 0.0166(13) 0.0123(13) 0.0290(14) 0.0012(10) 0.0082(11) 0.0014(11) 
N15 0.0198(14) 0.0151(13) 0.0210(13) 0.0034(10) 0.0084(10) 0.0005(12) 
N16 0.0283(17) 0.0205(16) 0.0474(19) 0.0079(13) 0.0100(14) -0.0015(14) 
N17 0.0239(16) 0.0244(16) 0.0406(17) 0.0067(12) 0.0085(13) -0.0081(14) 
C18 0.0163(16) 0.0193(16) 0.0349(18) 0.0051(13) 0.0101(14) -0.0008(15) 
C19 0.0236(17) 0.0203(17) 0.0304(17) 0.0009(13) 0.0152(14) 0.0000(15) 
C20 0.0196(16) 0.0249(17) 0.0227(16) 0.0010(12) 0.0074(13) 0.0009(15) 
C21 0.0208(16) 0.0188(16) 0.0265(16) 0.0017(12) 0.0106(13) 0.0011(15) 
C22 0.0269(18) 0.0289(19) 0.0259(17) 0.0001(13) 0.0107(14) 0.0040(16) 
C23 0.0196(16) 0.035(2) 0.0244(17) 0.0062(14) 0.0059(13) 0.0004(16) 
C24 0.0187(16) 0.0197(16) 0.0196(15) -0.0020(11) 0.0066(12) -0.0018(14) 
C25 0.0192(16) 0.0216(17) 0.0234(16) -0.0014(12) 0.0097(13) -0.0008(15) 
C26 0.0241(17) 0.0206(17) 0.0261(16) -0.0018(12) 0.0130(14) -0.0007(15) 
C27 0.0308(19) 0.0209(17) 0.0254(17) 0.0033(13) 0.0124(14) 0.0041(16) 
C28 0.0297(18) 0.0167(16) 0.0259(16) 0.0004(12) 0.0137(14) -0.0002(15) 
C29 0.0186(15) 0.0171(16) 0.0213(15) -0.0005(12) 0.0062(12) 0.0023(14) 
C30 0.0180(16) 0.0192(16) 0.0236(15) 0.0026(12) 0.0087(12) 0.0011(14) 
C31 0.0140(15) 0.0152(15) 0.0266(16) 0.0014(12) 0.0064(12) -0.0020(13) 
C32 0.0156(15) 0.0170(15) 0.0236(15) 0.0019(12) 0.0082(12) 0.0027(13) 
C33 0.0106(14) 0.0148(15) 0.0248(15) 0.0036(11) 0.0058(12) 0.0015(13) 
C34 0.0175(15) 0.0195(16) 0.0167(14) 0.0031(11) 0.0061(12) 0.0043(14) 
C35 0.0211(16) 0.0146(15) 0.0216(15) 0.0006(11) 0.0100(12) 0.0009(14) 
C36 0.0186(16) 0.0119(14) 0.0250(15) 0.0019(11) 0.0088(12) -0.0008(13) 
C37 0.0140(15) 0.0169(15) 0.0199(15) 0.0041(11) 0.0069(12) 0.0004(13) 
C38 0.0136(15) 0.0155(15) 0.0262(16) 0.0018(12) 0.0044(12) -0.0031(13) 
C39 0.0141(15) 0.0150(15) 0.0276(16) 0.0023(12) 0.0069(12) -0.0001(13) 
C40 0.0164(16) 0.0179(16) 0.0287(17) -0.0008(12) 0.0082(13) -0.0014(14) 
C41 0.0169(16) 0.0235(18) 0.0288(17) 0.0011(13) 0.0058(13) -0.0002(15) 
C42 0.0225(17) 0.0132(15) 0.041(2) 0.0020(13) 0.0151(15) 0.0001(15) 
C43 0.0174(16) 0.0101(14) 0.0338(17) -0.0015(12) 0.0096(13) -0.0003(13) 
C44 0.0167(15) 0.0118(14) 0.0191(14) -0.0002(11) 0.0063(11) 0.0010(13) 
C45 0.0155(15) 0.0136(14) 0.0170(14) 0.0008(11) 0.0045(11) -0.0040(13) 
C46 0.0146(15) 0.0153(15) 0.0236(15) 0.0040(11) 0.0092(12) 0.0005(13) 
C47 0.0148(15) 0.0139(15) 0.0232(15) 0.0019(11) 0.0048(12) -0.0023(13) 
C48 0.0203(16) 0.0166(16) 0.0214(15) -0.0000(11) 0.0101(12) -0.0003(14) 
C49 0.0242(17) 0.0169(16) 0.0210(15) -0.0007(11) 0.0100(13) -0.0030(14) 
C50 0.0231(17) 0.0207(17) 0.0228(16) 0.0007(12) 0.0101(13) -0.0003(15) 
C51 0.0249(18) 0.0238(18) 0.0310(18) 0.0060(13) 0.0105(14) 0.0013(16) 
C52 0.0265(19) 0.0200(18) 0.0347(19) 0.0062(14) 0.0082(15) 0.0033(16) 
C53 0.0219(18) 0.036(2) 0.0330(19) 0.0035(15) 0.0095(15) -0.0039(18) 
C54 0.0202(17) 0.0283(19) 0.0343(19) 0.0013(14) 0.0086(14) 0.0008(16) 
C55 0.043(2) 0.0182(17) 0.0272(17) 0.0007(13) 0.0177(16) 0.0010(17) 
C56 0.034(2) 0.0226(18) 0.0302(18) -0.0030(13) 0.0168(15) -0.0047(17) 
C57 0.0226(17) 0.0207(17) 0.0274(17) 0.0020(13) 0.0081(13) 0.0026(15) 
C58 0.0205(17) 0.0252(18) 0.0298(17) -0.0015(13) 0.0059(14) 0.0031(16) 
C59 0.0182(16) 0.0228(17) 0.0258(16) 0.0009(13) 0.0043(13) 0.0033(15) 
C60 0.0221(17) 0.0178(16) 0.0266(16) -0.0016(12) 0.0084(13) 0.0004(15) 
C61 0.0244(18) 0.035(2) 0.0334(19) 0.0013(15) 0.0149(15) 0.0006(17) 
C62 0.0210(17) 0.0245(18) 0.038(2) 0.0017(14) 0.0079(15) -0.0014(16) 
C63 0.030(2) 0.037(2) 0.0346(19) 0.0072(16) 0.0148(16) 0.0069(19) 
C64 0.048(3) 0.044(3) 0.055(3) 0.003(2) 0.003(2) 0.019(2) 
C65 0.037(2) 0.038(2) 0.0299(19) 0.0070(15) 0.0118(16) 0.0074(19) 

_refine_ls_extinction_method 
    'None'
_oxford_refine_ls_scale 2.81(3) 
loop_
 _geom_bond_atom_site_label_1
 _geom_bond_site_symmetry_1
 _geom_bond_atom_site_label_2
 _geom_bond_site_symmetry_2
 _geom_bond_distance
 _geom_bond_publ_flag
Cl1 . C18 . 1.748(3)    yes
S2 . O4 . 1.439(2)    yes
S2 . O5 . 1.438(2)    yes
S2 . N13 . 1.643(3)    yes
S2 . C34 . 1.737(3)    yes
O3 . C33 . 1.210(4)    yes
O6 . C41 . 1.447(4)    yes
O6 . C42 . 1.428(4)    yes
O7 . N15 . 1.239(3)    yes
O8 . N15 . 1.244(4)    yes
O9 . C46 . 1.399(4)    yes
O9 . C48 . 1.406(4)    yes
O10 . C63 . 1.209(5)    yes
N11 . C26 . 1.475(4)    yes
N11 . C27 . 1.462(4)    yes
N11 . C56 . 1.451(5)    yes
N12 . C28 . 1.459(4)    yes
N12 . C29 . 1.394(4)    yes
N12 . C55 . 1.474(4)    yes
N13 . C33 . 1.400(4)    yes
N13 . H131 . 0.849    no
N14 . C37 . 1.338(4)    yes
N14 . C38 . 1.452(4)    yes
N14 . H141 . 0.866    no
N15 . C44 . 1.442(4)    yes
N16 . C51 . 1.329(4)    yes
N16 . C52 . 1.337(5)    yes
N17 . C51 . 1.378(5)    yes
N17 . C53 . 1.377(5)    yes
N17 . H171 . 0.846    no
C18 . C19 . 1.370(5)    yes
C18 . C23 . 1.377(5)    yes
C19 . C20 . 1.399(5)    yes
C19 . H191 . 0.926    no
C20 . C21 . 1.397(4)    yes
C20 . H201 . 0.922    no
C21 . C22 . 1.396(5)    yes
C21 . C24 . 1.493(4)    yes
C22 . C23 . 1.398(5)    yes
C22 . H221 . 0.928    no
C23 . H231 . 0.922    no
C24 . C25 . 1.340(5)    yes
C24 . C60 . 1.514(5)    yes
C25 . C26 . 1.506(5)    yes
C25 . C57 . 1.520(4)    yes
C26 . H261 . 0.980    no
C26 . H262 . 0.976    no
C27 . C28 . 1.516(4)    yes
C27 . H271 . 0.979    no
C27 . H272 . 0.958    no
C28 . H281 . 0.970    no
C28 . H282 . 0.974    no
C29 . C30 . 1.413(5)    yes
C29 . C47 . 1.420(5)    yes
C30 . C31 . 1.374(4)    yes
C30 . H301 . 0.943    no
C31 . C32 . 1.406(4)    yes
C31 . H311 . 0.929    no
C32 . C33 . 1.490(4)    yes
C32 . C46 . 1.395(4)    yes
C34 . C35 . 1.400(5)    yes
C34 . C45 . 1.378(4)    yes
C35 . C36 . 1.368(4)    yes
C35 . H351 . 0.937    no
C36 . C37 . 1.429(4)    yes
C36 . H361 . 0.938    no
C37 . C44 . 1.427(4)    yes
C38 . C39 . 1.538(4)    yes
C38 . H381 . 0.969    no
C38 . H382 . 0.984    no
C39 . C40 . 1.528(4)    yes
C39 . C43 . 1.521(4)    yes
C39 . H391 . 0.984    no
C40 . C41 . 1.517(5)    yes
C40 . H401 . 0.972    no
C40 . H402 . 0.967    no
C41 . H411 . 0.975    no
C41 . H412 . 0.963    no
C42 . C43 . 1.522(5)    yes
C42 . H421 . 0.978    no
C42 . H422 . 0.977    no
C43 . H431 . 0.972    no
C43 . H432 . 0.983    no
C44 . C45 . 1.398(4)    yes
C45 . H451 . 0.929    no
C46 . C47 . 1.384(4)    yes
C47 . H471 . 0.904    no
C48 . C49 . 1.375(4)    yes
C48 . C52 . 1.397(5)    yes
C49 . C50 . 1.390(5)    yes
C49 . H491 . 0.938    no
C50 . C51 . 1.421(5)    yes
C50 . C54 . 1.433(5)    yes
C52 . H521 . 0.957    no
C53 . C54 . 1.355(6)    yes
C53 . H531 . 0.930    no
C54 . H541 . 0.936    no
C55 . C56 . 1.521(5)    yes
C55 . H551 . 0.945    no
C55 . H552 . 0.974    no
C56 . H561 . 0.966    no
C56 . H562 . 0.974    no
C57 . C58 . 1.521(5)    yes
C57 . H571 . 0.967    no
C57 . H572 . 0.962    no
C58 . C59 . 1.525(5)    yes
C58 . H581 . 0.971    no
C58 . H582 . 0.989    no
C59 . C60 . 1.533(4)    yes
C59 . C61 . 1.525(5)    yes
C59 . C62 . 1.529(5)    yes
C60 . H601 . 0.978    no
C60 . H602 . 0.978    no
C61 . H611 . 0.978    no
C61 . H612 . 0.965    no
C61 . H613 . 0.972    no
C62 . H621 . 0.940    no
C62 . H622 . 0.963    no
C62 . H623 . 0.946    no
C63 . C64 . 1.497(5)    yes
C63 . C65 . 1.502(6)    yes
C64 . H641 . 0.966    no
C64 . H642 . 0.962    no
C64 . H643 . 0.964    no
C65 . H651 . 0.963    no
C65 . H652 . 0.963    no
C65 . H653 . 0.972    no
loop_
 _geom_angle_atom_site_label_1
 _geom_angle_site_symmetry_1
 _geom_angle_atom_site_label_2
 _geom_angle_site_symmetry_2
 _geom_angle_atom_site_label_3
 _geom_angle_site_symmetry_3
 _geom_angle
 _geom_angle_publ_flag
O4 . S2 . O5 . 118.85(14)    yes
O4 . S2 . N13 . 102.44(13)    yes
O5 . S2 . N13 . 111.78(14)    yes
O4 . S2 . C34 . 108.84(15)    yes
O5 . S2 . C34 . 109.58(14)    yes
N13 . S2 . C34 . 104.24(13)    yes
C41 . O6 . C42 . 110.7(2)    yes
C46 . O9 . C48 . 117.0(2)    yes
C26 . N11 . C27 . 111.2(3)    yes
C26 . N11 . C56 . 112.5(3)    yes
C27 . N11 . C56 . 108.0(3)    yes
C28 . N12 . C29 . 117.9(3)    yes
C28 . N12 . C55 . 112.7(3)    yes
C29 . N12 . C55 . 117.3(3)    yes
S2 . N13 . C33 . 124.7(2)    yes
S2 . N13 . H131 . 116.5    no
C33 . N13 . H131 . 118.8    no
C37 . N14 . C38 . 125.0(3)    yes
C37 . N14 . H141 . 118.7    no
C38 . N14 . H141 . 116.3    no
O8 . N15 . O7 . 122.0(3)    yes
O8 . N15 . C44 . 118.8(3)    yes
O7 . N15 . C44 . 119.2(3)    yes
C51 . N16 . C52 . 114.7(3)    yes
C51 . N17 . C53 . 108.2(3)    yes
C51 . N17 . H171 . 125.3    no
C53 . N17 . H171 . 126.3    no
Cl1 . C18 . C19 . 118.6(3)    yes
Cl1 . C18 . C23 . 119.2(3)    yes
C19 . C18 . C23 . 122.2(3)    yes
C18 . C19 . C20 . 118.8(3)    yes
C18 . C19 . H191 . 121.5    no
C20 . C19 . H191 . 119.8    no
C19 . C20 . C21 . 121.2(3)    yes
C19 . C20 . H201 . 119.1    no
C21 . C20 . H201 . 119.6    no
C20 . C21 . C22 . 117.9(3)    yes
C20 . C21 . C24 . 118.9(3)    yes
C22 . C21 . C24 . 123.0(3)    yes
C21 . C22 . C23 . 121.4(3)    yes
C21 . C22 . H221 . 119.3    no
C23 . C22 . H221 . 119.2    no
C22 . C23 . C18 . 118.5(3)    yes
C22 . C23 . H231 . 120.2    no
C18 . C23 . H231 . 121.2    no
C21 . C24 . C25 . 124.4(3)    yes
C21 . C24 . C60 . 112.7(3)    yes
C25 . C24 . C60 . 122.9(3)    yes
C24 . C25 . C26 . 124.4(3)    yes
C24 . C25 . C57 . 121.3(3)    yes
C26 . C25 . C57 . 114.3(3)    yes
C25 . C26 . N11 . 110.8(3)    yes
C25 . C26 . H261 . 107.2    no
N11 . C26 . H261 . 107.6    no
C25 . C26 . H262 . 110.9    no
N11 . C26 . H262 . 110.9    no
H261 . C26 . H262 . 109.3    no
N11 . C27 . C28 . 110.2(3)    yes
N11 . C27 . H271 . 109.9    no
C28 . C27 . H271 . 109.7    no
N11 . C27 . H272 . 108.4    no
C28 . C27 . H272 . 108.6    no
H271 . C27 . H272 . 110.1    no
C27 . C28 . N12 . 111.7(3)    yes
C27 . C28 . H281 . 108.5    no
N12 . C28 . H281 . 109.1    no
C27 . C28 . H282 . 109.0    no
N12 . C28 . H282 . 107.7    no
H281 . C28 . H282 . 110.9    no
N12 . C29 . C30 . 122.1(3)    yes
N12 . C29 . C47 . 120.1(3)    yes
C30 . C29 . C47 . 117.8(3)    yes
C29 . C30 . C31 . 121.2(3)    yes
C29 . C30 . H301 . 119.8    no
C31 . C30 . H301 . 119.0    no
C30 . C31 . C32 . 121.3(3)    yes
C30 . C31 . H311 . 118.5    no
C32 . C31 . H311 . 120.1    no
C31 . C32 . C33 . 117.6(3)    yes
C31 . C32 . C46 . 117.4(3)    yes
C33 . C32 . C46 . 125.0(3)    yes
C32 . C33 . N13 . 113.6(3)    yes
C32 . C33 . O3 . 124.8(3)    yes
N13 . C33 . O3 . 121.6(3)    yes
S2 . C34 . C35 . 119.8(2)    yes
S2 . C34 . C45 . 119.8(2)    yes
C35 . C34 . C45 . 120.3(3)    yes
C34 . C35 . C36 . 120.7(3)    yes
C34 . C35 . H351 . 120.3    no
C36 . C35 . H351 . 119.0    no
C35 . C36 . C37 . 121.8(3)    yes
C35 . C36 . H361 . 119.8    no
C37 . C36 . H361 . 118.4    no
C36 . C37 . N14 . 120.3(3)    yes
C36 . C37 . C44 . 115.5(3)    yes
N14 . C37 . C44 . 124.1(3)    yes
N14 . C38 . C39 . 113.6(3)    yes
N14 . C38 . H381 . 107.4    no
C39 . C38 . H381 . 108.5    no
N14 . C38 . H382 . 109.5    no
C39 . C38 . H382 . 109.5    no
H381 . C38 . H382 . 108.1    no
C38 . C39 . C40 . 110.6(3)    yes
C38 . C39 . C43 . 108.9(3)    yes
C40 . C39 . C43 . 110.4(3)    yes
C38 . C39 . H391 . 109.5    no
C40 . C39 . H391 . 108.4    no
C43 . C39 . H391 . 109.0    no
C39 . C40 . C41 . 110.9(3)    yes
C39 . C40 . H401 . 109.2    no
C41 . C40 . H401 . 109.0    no
C39 . C40 . H402 . 108.6    no
C41 . C40 . H402 . 109.5    no
H401 . C40 . H402 . 109.7    no
C40 . C41 . O6 . 111.0(3)    yes
C40 . C41 . H411 . 109.1    no
O6 . C41 . H411 . 108.7    no
C40 . C41 . H412 . 110.4    no
O6 . C41 . H412 . 108.5    no
H411 . C41 . H412 . 109.2    no
O6 . C42 . C43 . 111.7(3)    yes
O6 . C42 . H421 . 109.1    no
C43 . C42 . H421 . 110.5    no
O6 . C42 . H422 . 108.0    no
C43 . C42 . H422 . 108.7    no
H421 . C42 . H422 . 108.9    no
C42 . C43 . C39 . 111.9(3)    yes
C42 . C43 . H431 . 109.3    no
C39 . C43 . H431 . 110.1    no
C42 . C43 . H432 . 109.7    no
C39 . C43 . H432 . 108.5    no
H431 . C43 . H432 . 107.3    no
N15 . C44 . C37 . 121.9(3)    yes
N15 . C44 . C45 . 115.7(3)    yes
C37 . C44 . C45 . 122.4(3)    yes
C44 . C45 . C34 . 119.2(3)    yes
C44 . C45 . H451 . 120.4    no
C34 . C45 . H451 . 120.3    no
O9 . C46 . C32 . 118.5(3)    yes
O9 . C46 . C47 . 118.9(3)    yes
C32 . C46 . C47 . 122.5(3)    yes
C29 . C47 . C46 . 119.6(3)    yes
C29 . C47 . H471 . 119.9    no
C46 . C47 . H471 . 120.5    no
O9 . C48 . C49 . 120.4(3)    yes
O9 . C48 . C52 . 117.4(3)    yes
C49 . C48 . C52 . 121.8(3)    yes
C48 . C49 . C50 . 117.1(3)    yes
C48 . C49 . H491 . 121.2    no
C50 . C49 . H491 . 121.8    no
C49 . C50 . C51 . 116.6(3)    yes
C49 . C50 . C54 . 136.9(3)    yes
C51 . C50 . C54 . 106.5(3)    yes
C50 . C51 . N17 . 107.7(3)    yes
C50 . C51 . N16 . 127.0(3)    yes
N17 . C51 . N16 . 125.3(3)    yes
C48 . C52 . N16 . 122.8(3)    yes
C48 . C52 . H521 . 117.5    no
N16 . C52 . H521 . 119.6    no
N17 . C53 . C54 . 110.6(3)    yes
N17 . C53 . H531 . 122.8    no
C54 . C53 . H531 . 126.6    no
C50 . C54 . C53 . 107.0(3)    yes
C50 . C54 . H541 . 127.6    no
C53 . C54 . H541 . 125.4    no
N12 . C55 . C56 . 111.2(3)    yes
N12 . C55 . H551 . 109.4    no
C56 . C55 . H551 . 108.5    no
N12 . C55 . H552 . 108.7    no
C56 . C55 . H552 . 109.4    no
H551 . C55 . H552 . 109.5    no
C55 . C56 . N11 . 110.7(3)    yes
C55 . C56 . H561 . 109.1    no
N11 . C56 . H561 . 107.2    no
C55 . C56 . H562 . 109.5    no
N11 . C56 . H562 . 110.0    no
H561 . C56 . H562 . 110.3    no
C25 . C57 . C58 . 113.4(3)    yes
C25 . C57 . H571 . 108.4    no
C58 . C57 . H571 . 108.5    no
C25 . C57 . H572 . 108.7    no
C58 . C57 . H572 . 108.3    no
H571 . C57 . H572 . 109.5    no
C57 . C58 . C59 . 112.3(3)    yes
C57 . C58 . H581 . 109.2    no
C59 . C58 . H581 . 107.7    no
C57 . C58 . H582 . 109.5    no
C59 . C58 . H582 . 109.1    no
H581 . C58 . H582 . 108.9    no
C58 . C59 . C60 . 107.7(3)    yes
C58 . C59 . C61 . 111.1(3)    yes
C60 . C59 . C61 . 109.9(3)    yes
C58 . C59 . C62 . 109.5(3)    yes
C60 . C59 . C62 . 109.6(3)    yes
C61 . C59 . C62 . 109.1(3)    yes
C59 . C60 . C24 . 114.2(3)    yes
C59 . C60 . H601 . 110.5    no
C24 . C60 . H601 . 106.1    no
C59 . C60 . H602 . 108.2    no
C24 . C60 . H602 . 109.7    no
H601 . C60 . H602 . 108.0    no
C59 . C61 . H611 . 110.2    no
C59 . C61 . H612 . 110.1    no
H611 . C61 . H612 . 108.7    no
C59 . C61 . H613 . 108.7    no
H611 . C61 . H613 . 109.2    no
H612 . C61 . H613 . 109.9    no
C59 . C62 . H621 . 109.5    no
C59 . C62 . H622 . 110.5    no
H621 . C62 . H622 . 108.5    no
C59 . C62 . H623 . 109.7    no
H621 . C62 . H623 . 108.6    no
H622 . C62 . H623 . 110.0    no
O10 . C63 . C64 . 122.6(4)    yes
O10 . C63 . C65 . 120.9(3)    yes
C64 . C63 . C65 . 116.6(4)    yes
C63 . C64 . H641 . 109.5    no
C63 . C64 . H642 . 109.5    no
H641 . C64 . H642 . 109.6    no
C63 . C64 . H643 . 110.5    no
H641 . C64 . H643 . 108.7    no
H642 . C64 . H643 . 109.0    no
C63 . C65 . H651 . 108.8    no
C63 . C65 . H652 . 108.9    no
H651 . C65 . H652 . 109.4    no
C63 . C65 . H653 . 110.0    no
H651 . C65 . H653 . 110.5    no
H652 . C65 . H653 . 109.2    no
loop_
 _geom_hbond_atom_site_label_D
 _geom_hbond_site_symmetry_D
 _geom_hbond_atom_site_label_H
 _geom_hbond_site_symmetry_H
 _geom_hbond_atom_site_label_A
 _geom_hbond_site_symmetry_A
 _geom_hbond_angle_DHA
 _geom_hbond_distance_DH
 _geom_hbond_distance_HA
 _geom_hbond_distance_DA
 _geom_hbond_publ_flag
N13 . H131 . O6 1_455 154 0.85 2.10 2.888(5)    yes
N14 . H141 . O3 2_666 144 0.87 2.24 2.977(5)    yes
N14 . H141 . O7 . 130 0.87 2.00 2.636(5)    yes
N17 . H171 . O4 2_676 158 0.85 2.25 3.049(5)    yes
C19 . H191 . O5 1_566 157 0.93 2.54 3.407(5)    yes
C23 . H231 . O4 2_576 159 0.92 2.45 3.327(5)    yes
C28 . H282 . O10 . 125 0.97 2.53 3.189(5)    yes
C31 . H311 . O5 2_566 140 0.93 2.58 3.344(5)    yes
C35 . H351 . N16 2_676 135 0.94 2.44 3.180(5)    yes
C49 . H491 . O7 2_666 169 0.94 2.50 3.421(5)    yes
C54 . H541 . O8 2_666 128 0.94 2.56 3.220(5)    yes


_iucr_refine_instructions_details
;
#
# Punched on 17/07/24 at 10:37:14
#
#LIST     12                                                                    
BLOCK SCALE X'S  U'S 
END                                                                             
#
# Punched on 17/07/24 at 10:37:14
#
#LIST     16                                                                    
NO 
REM   HREST   START (DO NOT REMOVE THIS LINE) 
REM   HREST   END (DO NOT REMOVE THIS LINE) 
END                                                                             
;

# Manually omitted reflections

loop_
_oxford_refln_omitted_index_h
_oxford_refln_omitted_index_k
_oxford_refln_omitted_index_l
_oxford_refln_omitted_flag
_oxford_refln_omitted_details
   1  11   0  x   .
 -11  -3  11  x   .
# looking for ARCHIVE-HKL.CIF 
 
_iucr_refine_reflections_details 
; 
 
# Data was input as F-squared 
# This file can be directly input to CRYSTALS 
# without any editing by issuing: 
# #USE ARCHIVE-HKL.CIF 
# punching LIST  6 as LIST  6 with all keys set 
# NBGNXT=    36 
#LIST   6 
READ NCOEF= 8 TYPE=FIX, F'S = FSQ UNIT=DATA, CHECK=NO L30=NO ARCH=NO 
STORE  NCOEF= 6 
OUTPUT INDICES     /FO/        SIGMA(/FO/) RATIO       CORRECTIONS SERIAL 
CONT 
INPUT  H           K           L           /FO/        SIGMA(/FO/) RATIO 
CONT   CORRECTIONS SERIAL 
FOR (3I4,F10.2,2F8.2,F7.4,F7.0) 
END 
  -1   2   0    574.35  168.11    3.42 1.0000     1. 
   2  -1  -1  50315.30  280.40  128.00 1.0000     2. 
   3  -2  -1    810.96  134.31    6.04 1.0000     3. 
   8   0  -6     85.06  689.96    0.12 1.0000     4. 
   7  -1  -5   -261.31  634.01   -0.41 1.0000     5. 
   8  -1  -7   8479.78  815.49   10.40 1.0000     6. 
   8   2  -5   2443.16  726.81    3.36 1.0000     7. 
   6  -3  -7   4741.36  589.49    8.04 1.0000     8. 
   8  -2 -10    539.76  752.08    0.72 1.0000     9. 
   4   0  -1  13656.80  513.02   26.62 1.0000    10. 
   7   0  -4   3244.55  653.18    4.97 1.0000    11. 
   8  -2  -9   5975.99  845.09    7.07 1.0000    12. 
   7  -2  -6  38337.00  928.35   41.30 1.0000    13. 
   8   1  -5    -16.92  681.14   -0.02 1.0000    14. 
   3  -3  -4   9413.88  436.63   21.56 1.0000    15. 
   9   1  -7    709.33  822.94    0.86 1.0000    16. 
   5  -3  -5   1370.73  567.66    2.41 1.0000    17. 
   2  -2  -2   2378.01  361.21    6.58 1.0000    18. 
   7  -3  -9   5812.79  685.43    8.48 1.0000    19. 
   7  -3 -10    476.10  692.47    0.69 1.0000    20. 
   8  -2  -8  12597.80  863.57   14.59 1.0000    21. 
   6  -3  -6    558.39  588.50    0.95 1.0000    22. 
   7   2  -3   6458.50  584.26   11.05 1.0000    23. 
   8  -1  -6   4495.51  730.96    6.15 1.0000    24. 
   7  -3  -8  24472.80  814.92   30.03 1.0000    25. 
   6   1  -2    446.86  503.92    0.89 1.0000    26. 
   3  -2  -2  21061.30  484.03   43.51 1.0000    27. 
   4  -3  -4   5383.10  488.63   11.02 1.0000    28. 
   6  -2  -4  31942.30  823.64   38.78 1.0000    29. 
   6  -1  -3   2754.38  628.55    4.38 1.0000    30. 
   8   0  -5   5485.11  740.58    7.41 1.0000    31. 
   5  -2  -3     37.15  554.05    0.07 1.0000    32. 
   9   0  -7   1817.84  807.01    2.25 1.0000    33. 
   5  -1  -2   5827.39  560.72   10.39 1.0000    34. 
   7   1  -3   -159.67  554.16   -0.29 1.0000    35. 
   8  -2  -7   1267.04  725.70    1.75 1.0000    36. 
   9  -1  -8   2257.12  844.66    2.67 1.0000    37. 
   7  -1  -4   1702.79  653.74    2.60 1.0000    38. 
   7  -3  -7  10265.30  712.14   14.41 1.0000    39. 
   7  -2  -5    789.08  639.84    1.23 1.0000    40. 
   9   1  -6   4165.02  826.75    5.04 1.0000    41. 
   8   2  -4   5789.78  720.60    8.03 1.0000    42. 
   8   3  -4  10436.40  770.65   13.54 1.0000    43. 
   6  -3  -5  29385.20  798.17   36.82 1.0000    44. 
   6   0  -2   8551.54  645.16   13.25 1.0000    45. 
   8  -3 -10   1796.40  744.84    2.41 1.0000    46. 
   5  -3  -4    178.98  579.07    0.31 1.0000    47. 
   4  -2  -2  55195.10  692.68   79.68 1.0000    48. 
   8   1  -4   4251.42  699.74    6.08 1.0000    49. 
   5  -4  -8  16310.60  570.56   28.59 1.0000    50. 
   8  -3  -9   7570.73  838.43    9.03 1.0000    51. 
   7   0  -3    839.79  608.69    1.38 1.0000    52. 
   9  -1  -7   2806.69  846.47    3.32 1.0000    53. 
   8  -1  -5   1442.43  709.65    2.03 1.0000    54. 
   8  -2  -6   2480.33  722.11    3.43 1.0000    55. 
   7  -3  -6   -177.28  629.02   -0.28 1.0000    56. 
   9   0  -6   4684.62  833.68    5.62 1.0000    57. 
   5  -4  -7   6296.58  520.85   12.09 1.0000    58. 
  -1  -1  -2  13215.10  252.87   52.26 1.0000    59. 
   4  -4  -7  38988.20  603.15   64.64 1.0000    60. 
   4  -1  -1   9011.43  473.16   19.05 1.0000    61. 
   5   0  -1   -106.58  517.63   -0.21 1.0000    62. 
   8  -3  -8   3509.42  792.00    4.43 1.0000    63. 
   1  -2  -2 109108.00  462.96  128.00 1.0000    64. 
   6  -4  -8    470.31  511.23    0.92 1.0000    65. 
   9  -2  -8  12990.40  928.51   13.99 1.0000    66. 
   8   0  -4   3133.37  708.56    4.42 1.0000    67. 
   3  -3  -3  34880.00  528.09   66.05 1.0000    68. 
   6  -2  -3   3253.43  647.16    5.03 1.0000    69. 
   4  -4  -6    191.21  430.49    0.44 1.0000    70. 
   6  -4  -7    774.34  538.01    1.44 1.0000    71. 
   7  -2  -4   4188.42  677.25    6.18 1.0000    72. 
   5  -4  -6  32939.20  676.59   48.68 1.0000    73. 
   4  -3  -3   -246.85  456.62   -0.54 1.0000    74. 
   8  -3  -7   1158.52  730.63    1.59 1.0000    75. 
   9   1  -5   6883.33  820.66    8.39 1.0000    76. 
   9  -1  -6    831.91  837.32    0.99 1.0000    77. 
   7  -1  -3   8255.83  712.21   11.59 1.0000    78. 
   6  -3  -4    520.36  627.15    0.83 1.0000    79. 
   6  -1  -2 124265.01 1256.01   98.94 1.0000    80. 
   7  -4  -9   6142.22  681.02    9.02 1.0000    81. 
   9  -2  -7    631.66  804.22    0.79 1.0000    82. 
   7   2  -2   7767.35  581.88   13.35 1.0000    83. 
   7  -3  -5   3104.02  638.91    4.86 1.0000    84. 
   5  -2  -2   4387.61  561.68    7.81 1.0000    85. 
   6   2  -1   2519.36  515.93    4.88 1.0000    86. 
   8  -2  -5    275.72  688.02    0.40 1.0000    87. 
   7  -4  -8   2544.11  593.08    4.29 1.0000    88. 
   7   3  -2   2633.01  562.35    4.68 1.0000    89. 
   6  -4  -6  29866.00  741.96   40.25 1.0000    90. 
   9   0  -5   2970.44  795.41    3.73 1.0000    91. 
   8  -1  -4   5128.90  711.53    7.21 1.0000    92. 
   7   1  -2   8370.85  636.12   13.16 1.0000    93. 
   5  -3  -3   2535.09  575.15    4.41 1.0000    94. 
   4  -4  -5  11871.30  533.06   22.27 1.0000    95. 
   8   2  -3  38204.80  967.26   39.50 1.0000    96. 
   6   1  -1   4146.33  506.39    8.19 1.0000    97. 
   7  -4  -7   5726.25  655.38    8.74 1.0000    98. 
   5  -4  -5    -15.44  526.20   -0.03 1.0000    99. 
   8  -3  -6  12103.90  851.91   14.21 1.0000   100. 
   4   0   0  11460.20  482.91   23.73 1.0000   101. 
   3  -4  -6 139327.00  787.73  128.00 1.0000   102. 
   5  -1  -1   6790.55  572.34   11.86 1.0000   103. 
   8   1  -3   2326.55  664.74    3.50 1.0000   104. 
   2  -3  -3  20728.30  385.12   53.82 1.0000   105. 
   9  -3  -7   3040.98  900.97    3.38 1.0000   106. 
   9  -3  -8   3441.92  822.60    4.18 1.0000   107. 
   9  -2  -6   -273.49  832.19   -0.33 1.0000   108. 
   5   2   0  19379.30  609.30   31.81 1.0000   109. 
   7   0  -2   2067.83  603.46    3.43 1.0000   110. 
   8  -4  -9   2305.83  777.50    2.97 1.0000   111. 
   9  -1  -5   3456.39  836.65    4.13 1.0000   112. 
   8   0  -3   5312.69  727.29    7.30 1.0000   113. 
   6  -4  -5   3287.13  602.80    5.45 1.0000   114. 
  -1   1   0  27259.60  261.30  104.32 1.0000   115. 
   7  -4  -6  21553.30  786.46   27.41 1.0000   116. 
   8  -4  -8  63925.20 1150.77   55.55 1.0000   117. 
   7  -2  -3   4609.50  672.24    6.86 1.0000   118. 
   6   0  -1    -73.86  553.95   -0.13 1.0000   119. 
   9   2  -4   5448.08  820.28    6.64 1.0000   120. 
   7  -3  -4   1092.08  644.86    1.69 1.0000   121. 
   9   1  -4   1825.35  770.90    2.37 1.0000   122. 
   5   1   0     -5.52  462.14   -0.01 1.0000   123. 
   8  -2  -4    751.17  673.37    1.12 1.0000   124. 
   3  -4  -5  20547.80  457.61   44.90 1.0000   125. 
   6  -2  -2  33037.00  833.26   39.65 1.0000   126. 
   6  -3  -3  55869.20  946.99   59.00 1.0000   127. 
   4  -2  -1   1046.99  439.61    2.38 1.0000   128. 
   8  -3  -5   5942.51  766.85    7.75 1.0000   129. 
   2  -2  -1   4454.30  356.40   12.50 1.0000   130. 
   3  -1   0   1380.59  384.99    3.59 1.0000   131. 
   8  -4  -7    670.08  730.16    0.92 1.0000   132. 
   4  -4  -4   5475.99  511.45   10.71 1.0000   133. 
   5  -4  -4   5903.29  591.30    9.98 1.0000   134. 
   9   0  -4   5523.16  854.26    6.47 1.0000   135. 
   4  -3  -2  32916.30  631.89   52.09 1.0000   136. 
   7  -1  -2   8886.45  707.26   12.56 1.0000   137. 
   8  -1  -3   1025.41  688.61    1.49 1.0000   138. 
   3  -3  -2    296.07  402.94    0.73 1.0000   139. 
   9  -2  -5   4324.77  878.47    4.92 1.0000   140. 
   7  -4  -5    885.54  614.79    1.44 1.0000   141. 
   5   0   0  29682.00  689.71   43.04 1.0000   142. 
   6  -1  -1    -99.13  601.83   -0.16 1.0000   143. 
   6  -4  -4    154.63  602.71    0.26 1.0000   144. 
   5  -3  -2  26264.00  723.19   36.32 1.0000   145. 
   8  -4  -6   6231.79  768.16    8.11 1.0000   146. 
   4  -1   0 134137.98 1022.15  128.00 1.0000   147. 
   9  -1  -4   1549.63  819.92    1.89 1.0000   148. 
   5  -2  -1 157740.98 1196.59  128.00 1.0000   149. 
   9  -4  -7    169.55  843.54    0.20 1.0000   150. 
   1  -3  -4   -104.60  178.96   -0.58 1.0000   151. 
   3  -4  -4  19424.90  466.96   41.60 1.0000   152. 
   7   2  -1    981.60  518.13    1.89 1.0000   153. 
   8   2  -2   1144.88  639.76    1.79 1.0000   154. 
   7  -3  -3   9051.20  711.33   12.72 1.0000   155. 
   8   1  -2   2693.59  651.82    4.13 1.0000   156. 
   8  -3  -4     25.32  702.13    0.04 1.0000   157. 
   6  -5  -7  11187.60  594.50   18.82 1.0000   158. 
   7   1  -1   1020.17  509.86    2.00 1.0000   159. 
   7  -5  -8   2458.18  620.70    3.96 1.0000   160. 
   8  -2  -3    624.08  694.15    0.90 1.0000   161. 
   7  -2  -2  10838.00  722.78   14.99 1.0000   162. 
   5  -5  -7    784.66  459.53    1.71 1.0000   163. 
   9  -3  -6   9677.08  996.65    9.71 1.0000   164. 
   9  -3  -5    294.58  909.30    0.32 1.0000   165. 
   8  -4  -5  43747.00 1142.29   38.30 1.0000   166. 
   8  -5  -8  12146.70  936.39   12.97 1.0000   167. 
   8  -5   3   3223.98  765.51    4.21 1.0000   168. 
   9  -1   0   -339.20  715.76   -0.47 1.0000   169. 
   8   2  -3  36363.30  874.57   41.58 1.0000   170. 
   6   3  -3    384.26  427.01    0.90 1.0000   171. 
   7   3  -4   1731.99  475.76    3.64 1.0000   172. 
   9  -2   1   1208.81  724.71    1.67 1.0000   173. 
   8   0   0   1769.53  648.97    2.73 1.0000   174. 
   2   0   2   2672.79  371.10    7.20 1.0000   175. 
   8  -2   2    954.61  769.55    1.24 1.0000   176. 
   5   0   2    999.93  551.38    1.81 1.0000   177. 
   1  -2   3    134.40  285.13    0.47 1.0000   178. 
   3  -1   3   1188.49  443.99    2.68 1.0000   179. 
   9   0  -1    217.62  668.90    0.33 1.0000   180. 
   8  -4   3    399.32  748.98    0.53 1.0000   181. 
   4  -1   3   6127.20  551.28   11.11 1.0000   182. 
   8  -1   1   5831.91  735.36    7.93 1.0000   183. 
   8   1  -1  30273.40  929.87   32.56 1.0000   184. 
   7   0   1  16013.20  731.98   21.88 1.0000   185. 
   2  -3   4     88.17  339.38    0.26 1.0000   186. 
   6  -2   3     37.24  551.58    0.07 1.0000   187. 
   7   1   0     -0.87  569.04   -0.00 1.0000   188. 
   9   2  -4   5671.91  685.64    8.27 1.0000   189. 
   7  -5   4   2430.93  727.96    3.34 1.0000   190. 
   9   1  -2   2288.14  689.03    3.32 1.0000   191. 
   7  -1   2   6193.92  648.47    9.55 1.0000   192. 
   5  -1   3   -357.07  543.35   -0.66 1.0000   193. 
   7   3  -3   2794.03  487.62    5.73 1.0000   194. 
   5  -3   4    949.91  514.87    1.84 1.0000   195. 
   6   0   2   7419.75  635.29   11.68 1.0000   196. 
   8   2  -2   1120.26  603.31    1.86 1.0000   197. 
   2  -1   3  35950.80  510.53   70.42 1.0000   198. 
   6  -4   4   3118.34  594.82    5.24 1.0000   199. 
   4  -5   5   1534.19  439.44    3.49 1.0000   200. 
   8   3  -4   9123.67  627.72   14.53 1.0000   201. 
   9   2  -3   3541.81  634.05    5.59 1.0000   202. 
   7  -2   3    835.86  618.59    1.35 1.0000   203. 
   5  -5   5    176.37  500.23    0.35 1.0000   204. 
   4  -2   4  10671.10  573.76   18.60 1.0000   205. 
   6  -1   3   1081.27  602.75    1.79 1.0000   206. 
   9   0   0   5323.25  755.04    7.05 1.0000   207. 
   8   0   1   7135.53  790.75    9.02 1.0000   208. 
   8   1   0  59546.30 1107.84   53.75 1.0000   209. 
   6  -3   4  18515.80  709.11   26.11 1.0000   210. 
   3  -2   4  10405.20  499.30   20.84 1.0000   211. 
   9   1  -1  13736.10  821.03   16.73 1.0000   212. 
   4   0   3   5701.35  571.40    9.98 1.0000   213. 
   5  -2   4   7386.09  595.66   12.40 1.0000   214. 
   8  -1   2  11113.80  812.26   13.68 1.0000   215. 
   3   0   3  16379.30  561.62   29.16 1.0000   216. 
   7   0   2   1838.73  670.84    2.74 1.0000   217. 
   5   4  -4    221.61  381.76    0.58 1.0000   218. 
   5   0   3   9477.11  629.20   15.06 1.0000   219. 
   8   2  -1  13068.80  804.27   16.25 1.0000   220. 
   8   3  -3  10054.90  670.53   15.00 1.0000   221. 
   6   4  -4    884.63  432.09    2.05 1.0000   222. 
   6  -4   5   -121.44  595.52   -0.20 1.0000   223. 
   9   2  -2  12005.40  795.98   15.08 1.0000   224. 
   7  -1   3  10016.30  752.94   13.30 1.0000   225. 
   6  -2   4  22121.00  764.10   28.95 1.0000   226. 
   1   0   2  29300.80  413.63   70.84 1.0000   227. 
   2   3  -3  57908.10  408.02  128.00 1.0000   228. 
   4  -1   4    109.27  524.77    0.21 1.0000   229. 
   2   1   2   8707.31  389.92   22.33 1.0000   230. 
   4   4  -4    183.95  344.86    0.53 1.0000   231. 
   6   0   3    774.01  626.24    1.24 1.0000   232. 
   5  -1   4   6854.16  618.09   11.09 1.0000   233. 
   2  -2   4   6743.62  387.87   17.39 1.0000   234. 
   3  -1   4  17012.70  586.37   29.01 1.0000   235. 
   2   0   3   1613.18  384.29    4.20 1.0000   236. 
   5  -4   5   1902.71  538.51    3.53 1.0000   237. 
   2   3  -2  75499.10  602.44  125.32 1.0000   238. 
   8   1   1   -281.40  747.53   -0.38 1.0000   239. 
   8   3  -2   2779.37  657.43    4.23 1.0000   240. 
   8   0   2  33939.40 1010.29   33.59 1.0000   241. 
   4  -3   5    609.38  455.17    1.34 1.0000   242. 
   7  -2   4  20896.80  887.90   23.53 1.0000   243. 
   7   1   2  25756.00  873.31   29.49 1.0000   244. 
   5  -3   5    488.07  515.08    0.95 1.0000   245. 
   6  -1   4    622.67  614.47    1.01 1.0000   246. 
   8  -1   3  12998.70  827.09   15.72 1.0000   247. 
   7   0   3    628.90  747.69    0.84 1.0000   248. 
   1  -1   3  43803.10  472.86   92.63 1.0000   249. 
   7  -3   5    654.14  814.43    0.80 1.0000   250. 
   4   0   4    677.87  575.85    1.18 1.0000   251. 
   3  -3   5  13195.40  500.56   26.36 1.0000   252. 
   6  -3   5   3543.84  638.18    5.55 1.0000   253. 
   2  -4   5    668.37  352.99    1.89 1.0000   254. 
   4  -2   5    708.34  502.73    1.41 1.0000   255. 
   2  -1   4    864.96  409.71    2.11 1.0000   256. 
   2  -3   5    888.02  407.95    2.18 1.0000   257. 
   5   0   4    529.39  610.15    0.87 1.0000   258. 
   5  -2   5   1290.21  561.26    2.30 1.0000   259. 
   6   1   3   -137.97  661.61   -0.21 1.0000   260. 
   3   0   4   2222.47  563.46    3.94 1.0000   261. 
   7  -1   4   3036.07  779.50    3.89 1.0000   262. 
   3  -2   5   1291.66  487.18    2.65 1.0000   263. 
   8   1   2  44517.89 1153.69   38.59 1.0000   264. 
   1  -4   4    130.94  203.11    0.64 1.0000   265. 
   6   0   4    -93.36  690.92   -0.14 1.0000   266. 
   6  -2   5    167.34  667.28    0.25 1.0000   267. 
   8   2   1 114540.00 1514.95   75.61 1.0000   268. 
   3   4  -3   1281.48  373.41    3.43 1.0000   269. 
   2   1   3  13590.60  531.15   25.59 1.0000   270. 
   4  -1   5      8.95  549.60    0.02 1.0000   271. 
   5  -1   5   2101.41  626.58    3.35 1.0000   272. 
   7   1   3   2659.94  799.56    3.33 1.0000   273. 
   4   1   4   4131.98  627.13    6.59 1.0000   274. 
   3  -1   5   -141.44  518.86   -0.27 1.0000   275. 
   2   0   4   5516.98  482.17   11.44 1.0000   276. 
   7   0   4  56457.39 1179.76   47.85 1.0000   277. 
   7  -2   5  15341.80  888.70   17.26 1.0000   278. 
   5   1   4  34725.00  916.06   37.91 1.0000   279. 
   6  -1   5   2793.98  743.89    3.76 1.0000   280. 
   3   4  -4   5393.18  339.50   15.89 1.0000   281. 
   1   0   3  33596.80  555.48   60.48 1.0000   282. 
   3   1   4   5761.13  620.08    9.29 1.0000   283. 
   8  -3   3   5644.76  837.17    6.74 1.0000   284. 
   7  -4   4   4526.88  772.17    5.86 1.0000   285. 
   7  -3   4   5774.52  811.29    7.12 1.0000   286. 
   8  -2   3   5263.34  860.32    6.12 1.0000   287. 
   3  -4   5  11231.70  490.00   22.92 1.0000   288. 
   1   2  -2  80769.01  311.04  128.00 1.0000   289. 
   4  -4   5  12361.80  565.16   21.87 1.0000   290. 
   7  -4   5   4672.43  858.21    5.44 1.0000   291. 
   2   3  -4  58690.89  316.33  128.00 1.0000   292. 
   1  -3   4   1942.64  260.77    7.45 1.0000   293. 
   1  -2   4  52759.40  539.00   97.88 1.0000   294. 
   3  -4   6   4128.16  492.03    8.39 1.0000   295. 
   4  -4   6   -169.70  506.14   -0.34 1.0000   296. 
   4  -3   6   3917.77  585.04    6.70 1.0000   297. 
  -2   0 -11   -258.28  698.12   -0.37 1.0000   298. 
  -3   0 -10   4433.15  709.37    6.25 1.0000   299. 
  -2   2  -4   6487.55  425.29   15.25 1.0000   300. 
  -5  -1  -8    404.27  706.27    0.57 1.0000   301. 
  -2   2  -6   -103.08  434.76   -0.24 1.0000   302. 
   0   0 -12    101.55  603.79    0.17 1.0000   303. 
  -2   2  -5   1011.41  429.41    2.36 1.0000   304. 
  -1   2  -7   4457.27  450.43    9.90 1.0000   305. 
  -6  -1  -5    301.17  596.95    0.50 1.0000   306. 
  -1   1 -10   -184.36  509.08   -0.36 1.0000   307. 
  -6  -1   0  61258.50  653.52   93.74 1.0000   308. 
  -1   2  -5    -47.20  363.31   -0.13 1.0000   309. 
  -3   1  -8    539.30  531.13    1.02 1.0000   310. 
  -1   2  -6  24513.60  530.98   46.17 1.0000   311. 
  -5   0  -6    814.02  582.53    1.40 1.0000   312. 
  -3   1  -1  21184.80  418.72   50.59 1.0000   313. 
  -6  -2  -6   7144.06  708.00   10.09 1.0000   314. 
  -4   1  -2   8082.91  443.77   18.21 1.0000   315. 
  -2   1  -9    561.09  518.97    1.08 1.0000   316. 
  -4   0  -8    259.97  613.26    0.42 1.0000   317. 
  -4  -1  -9    338.58  672.61    0.50 1.0000   318. 
  -2   1  -1  15307.00  346.17   44.22 1.0000   319. 
   0   1 -10   5330.91  483.36   11.03 1.0000   320. 
  -1  -1 -12   1229.12  617.10    1.99 1.0000   321. 
  -6  -1  -4   2005.22  536.72    3.74 1.0000   322. 
  -4   1  -5    446.36  473.85    0.94 1.0000   323. 
   1   1 -10   1841.99  420.27    4.38 1.0000   324. 
  -1   0 -11    265.04  566.51    0.47 1.0000   325. 
  -5  -1  -7    797.06  642.73    1.24 1.0000   326. 
  -4   1  -3   5219.50  458.83   11.38 1.0000   327. 
  -6  -1  -1  16406.10  498.78   32.89 1.0000   328. 
  -5   0  -5   1748.09  537.47    3.25 1.0000   329. 
  -3   0  -9    -89.78  597.02   -0.15 1.0000   330. 
  -4   1  -4     -4.76  463.59   -0.01 1.0000   331. 
  -5   0  -1   4590.78  421.26   10.90 1.0000   332. 
  -3  -1 -10   2088.74  658.97    3.17 1.0000   333. 
  -6  -1  -3    -70.80  471.78   -0.15 1.0000   334. 
  -2  -1 -11     -2.83  613.02   -0.00 1.0000   335. 
  -3   1  -7   2747.46  521.09    5.27 1.0000   336. 
  -2   0 -10   2938.97  616.06    4.77 1.0000   337. 
   0   1  -2  13442.80  225.21   59.69 1.0000   338. 
  -6  -1  -2  14754.20  523.13   28.20 1.0000   339. 
  -6  -2  -5   5031.13  656.70    7.66 1.0000   340. 
   2   1  -9  27978.30  471.39   59.35 1.0000   341. 
  -1   1  -9   1130.30  464.29    2.43 1.0000   342. 
  -5   0  -4    902.10  482.95    1.87 1.0000   343. 
   1   1  -3  65898.00  378.40  128.00 1.0000   344. 
  -4   0  -7   6103.77  608.70   10.03 1.0000   345. 
  -2   1  -8   2485.58  487.66    5.10 1.0000   346. 
  -5   0  -2    573.00  419.93    1.36 1.0000   347. 
  -5   0  -3   9502.46  518.76   18.32 1.0000   348. 
   0   0 -11   3085.80  535.58    5.76 1.0000   349. 
  -5  -1   1    329.80  293.58    1.12 1.0000   350. 
   0  -1 -12   1155.03  605.95    1.91 1.0000   351. 
  -3   1  -2      0.46  339.22    0.00 1.0000   352. 
  -3   1  -6    213.89  466.55    0.46 1.0000   353. 
  -5  -1  -6   4669.14  620.14    7.53 1.0000   354. 
  -4  -1  -8   3844.43  645.08    5.96 1.0000   355. 
  -5  -2  -7   2317.31  669.31    3.46 1.0000   356. 
   0   1  -9   1267.50  435.07    2.91 1.0000   357. 
   1   1  -9   6401.68  418.94   15.28 1.0000   358. 
  -6  -2  -4   5520.39  589.14    9.37 1.0000   359. 
   1   0 -11   5113.08  489.70   10.44 1.0000   360. 
  -6  -3  -5   -230.88  607.64   -0.38 1.0000   361. 
  -3   0  -8    -50.87  556.34   -0.09 1.0000   362. 
   2   1  -8  20284.00  415.88   48.77 1.0000   363. 
  -3   1  -5    -67.99  452.15   -0.15 1.0000   364. 
  -1   0 -10    799.98  518.75    1.54 1.0000   365. 
  -4   0  -6   1835.45  524.13    3.50 1.0000   366. 
   2   1  -5  33525.80  327.50  102.37 1.0000   367. 
  -2   1  -7    248.01  452.94    0.55 1.0000   368. 
  -1   1  -8    382.88  427.89    0.89 1.0000   369. 
  -3   1  -3    860.73  375.40    2.29 1.0000   370. 
  -2   0  -9    194.37  526.28    0.37 1.0000   371. 
  -1  -1 -11   5725.24  606.81    9.44 1.0000   372. 
  -3  -1  -9    -91.05  608.79   -0.15 1.0000   373. 
  -6  -2   0    665.12  343.80    1.93 1.0000   374. 
   1  -1 -12  15655.70  650.63   24.06 1.0000   375. 
  -3   1  -4  14594.70  519.14   28.11 1.0000   376. 
  -6  -2  -3   -253.93  466.21   -0.54 1.0000   377. 
  -5  -1  -5   2291.18  542.86    4.22 1.0000   378. 
  -2  -1 -10    488.64  604.01    0.81 1.0000   379. 
  -6  -4  -5    194.85  607.35    0.32 1.0000   380. 
  -5  -3  -7   4522.85  658.56    6.87 1.0000   381. 
  -2   1  -2  65891.70  550.38  119.72 1.0000   382. 
  -6  -2  -2   3349.58  462.38    7.24 1.0000   383. 
   2   1  -7  44627.60  456.37   97.79 1.0000   384. 
  -6  -2  -1   6772.42  425.33   15.92 1.0000   385. 
  -1   1  -2  55905.50  443.91  125.94 1.0000   386. 
   0   1  -8  17269.20  497.01   34.75 1.0000   387. 
  -4  -2  -8   -174.04  624.45   -0.28 1.0000   388. 
  -4  -1  -7    281.75  574.69    0.49 1.0000   389. 
  -6  -3  -4   6803.39  622.70   10.93 1.0000   390. 
  -5  -2  -6   3555.39  627.42    5.67 1.0000   391. 
  -4   0  -5   4138.80  505.50    8.19 1.0000   392. 
   1   1  -8   1154.78  370.30    3.12 1.0000   393. 
   2   1  -6    331.75  238.71    1.39 1.0000   394. 
  -2   1  -6     94.72  436.06    0.22 1.0000   395. 
   0   0 -10   1277.87  468.43    2.73 1.0000   396. 
  -3   0  -7   1406.14  517.95    2.71 1.0000   397. 
  -5  -1   0   -152.15  354.72   -0.43 1.0000   398. 
   0  -2 -12    477.14  599.32    0.80 1.0000   399. 
  -5  -1  -4  24212.60  645.18   37.53 1.0000   400. 
  -4   0  -1    755.71  342.37    2.21 1.0000   401. 
  -1   1  -7  23232.20  566.70   41.00 1.0000   402. 
  -4   0  -4    973.02  466.63    2.09 1.0000   403. 
   0  -1 -11   4352.18  567.21    7.67 1.0000   404. 
  -2   1  -5     66.97  410.40    0.16 1.0000   405. 
  -2   1  -3  36116.60  501.30   72.05 1.0000   406. 
  -3  -2  -9    817.39  638.04    1.28 1.0000   407. 
  -6  -4  -4     73.43  606.27    0.12 1.0000   408. 
  -2   0  -8     12.99  492.51    0.03 1.0000   409. 
  -1   0  -9    307.99  480.73    0.64 1.0000   410. 
  -6  -3  -3   2570.47  508.12    5.06 1.0000   411. 
  -5  -1  -3   9144.43  517.14   17.68 1.0000   412. 
   1   0 -10   4792.34  444.05   10.79 1.0000   413. 
  -3  -1  -8   8836.20  626.12   14.11 1.0000   414. 
  -4   0  -2   7081.06  456.49   15.51 1.0000   415. 
   2   0 -10   3584.90  402.75    8.90 1.0000   416. 
  -2   1  -4    714.02  379.12    1.88 1.0000   417. 
  -1  -2 -11   1516.32  621.42    2.44 1.0000   418. 
  -4   0  -3   5484.96  471.85   11.62 1.0000   419. 
  -5  -1  -1    166.91  388.49    0.43 1.0000   420. 
  -4  -3  -8   -530.61  618.08   -0.86 1.0000   421. 
   0   1  -7   1331.46  415.82    3.20 1.0000   422. 
   1   1  -7   7054.20  396.28   17.80 1.0000   423. 
  -5  -3  -6   3558.10  634.30    5.61 1.0000   424. 
  -2  -2 -10   -126.60  617.68   -0.20 1.0000   425. 
  -5  -1  -2  17909.30  519.72   34.46 1.0000   426. 
  -5  -2  -5    636.77  542.81    1.17 1.0000   427. 
  -4  -1  -6    877.15  537.03    1.63 1.0000   428. 
  -1   1  -6   8050.16  455.81   17.66 1.0000   429. 
  -1  -1 -10   4236.93  575.33    7.36 1.0000   430. 
   1   1  -4  48405.80  374.20  128.00 1.0000   431. 
  -2  -1  -9   2392.04  528.39    4.53 1.0000   432. 
   0   1  -3  10393.50  288.86   35.98 1.0000   433. 
  -6  -3  -2   6406.64  492.11   13.02 1.0000   434. 
   1  -2 -12   3823.32  604.49    6.32 1.0000   435. 
  -4  -2  -7   4837.66  631.15    7.66 1.0000   436. 
  -1   1  -3  48363.20  469.48  103.01 1.0000   437. 
   1  -1 -11    838.88  466.55    1.80 1.0000   438. 
  -6  -3  -1   7737.84  459.71   16.83 1.0000   439. 
  -6  -4  -3   5425.38  564.27    9.61 1.0000   440. 
   1   1  -6   7719.13  335.38   23.02 1.0000   441. 
  -5  -4  -6   1092.78  599.46    1.82 1.0000   442. 
  -1   1  -5    645.93  372.46    1.73 1.0000   443. 
  -3  -4  -9    440.48  676.63    0.65 1.0000   444. 
  -3  -3  -9   3711.07  657.06    5.65 1.0000   445. 
   0   1  -6  17512.80  447.04   39.18 1.0000   446. 
   0   0  -9   1287.79  433.29    2.97 1.0000   447. 
   1   1  -5 150299.98  673.11  128.00 1.0000   448. 
  -1   1  -4  32267.10  466.87   69.11 1.0000   449. 
  -5  -2  -4    355.44  498.33    0.71 1.0000   450. 
  -2   0  -7   3897.41  500.75    7.78 1.0000   451. 
   2  -1 -11   3775.76  456.23    8.28 1.0000   452. 
  -1  -3 -11   2229.97  599.48    3.72 1.0000   453. 
  -2  -3 -10   1842.79  632.72    2.91 1.0000   454. 
  -3   0  -5   4370.34  495.43    8.82 1.0000   455. 
  -4  -1  -5   6120.53  530.42   11.54 1.0000   456. 
  -1   0  -8   1002.51  457.62    2.19 1.0000   457. 
  -3  -1  -7   6563.91  562.51   11.67 1.0000   458. 
  -5  -3  -5   3265.93  585.42    5.58 1.0000   459. 
   0   1  -4  11087.80  348.17   31.85 1.0000   460. 
   0   1  -5  17917.30  412.57   43.43 1.0000   461. 
  -3  -2  -8     32.01  571.64    0.06 1.0000   462. 
  -6  -4  -2   -207.73  460.02   -0.45 1.0000   463. 
   0  -2 -11   3262.01  574.56    5.68 1.0000   464. 
  -4  -3  -7    783.72  614.68    1.28 1.0000   465. 
   1   0  -9   1233.62  384.48    3.21 1.0000   466. 
   0  -1 -10   3132.77  507.65    6.17 1.0000   467. 
   2   0  -9   5392.85  373.26   14.45 1.0000   468. 
  -4  -2  -6   7302.22  599.69   12.18 1.0000   469. 
  -5  -2  -3  13027.40  561.43   23.20 1.0000   470. 
  -2  -2  -9    115.37  563.80    0.20 1.0000   471. 
   1  -3 -12   1262.47  594.88    2.12 1.0000   472. 
  -2  -1  -8   4974.17  542.48    9.17 1.0000   473. 
  -1  -2 -10    993.29  569.29    1.74 1.0000   474. 
  -3   0  -4   2629.62  440.47    5.97 1.0000   475. 
  -1  -1  -9    258.04  495.95    0.52 1.0000   476. 
  -4  -1  -4   3158.63  478.79    6.60 1.0000   477. 
  -5  -4  -5   2303.26  588.03    3.92 1.0000   478. 
  -2   0  -6    284.29  470.58    0.60 1.0000   479. 
  -4  -4  -7  14535.00  752.94   19.30 1.0000   480. 
  -3   0  -3  13097.00  484.89   27.01 1.0000   481. 
  -5  -2  -2    831.57  421.96    1.97 1.0000   482. 
  -5  -3  -4   4387.65  543.67    8.07 1.0000   483. 
   0   0  -8   2054.66  437.25    4.70 1.0000   484. 
  -3  -3  -8   1778.60  601.28    2.96 1.0000   485. 
  -3  -1  -6    730.12  497.83    1.47 1.0000   486. 
  -5  -5  -5   2332.23  627.38    3.72 1.0000   487. 
   1  -1 -10   8143.66  492.46   16.54 1.0000   488. 
   1  -2 -11    150.02  492.47    0.30 1.0000   489. 
  -1   0  -7    184.72  444.09    0.42 1.0000   490. 
  -4  -5  -7   7825.44  664.99   11.77 1.0000   491. 
   3   0  -8  26265.90  391.35   67.12 1.0000   492. 
  -4  -1  -3   2021.09  460.32    4.39 1.0000   493. 
   0  -3 -11  22157.80  671.33   33.01 1.0000   494. 
  -3  -2  -7   1471.17  553.77    2.66 1.0000   495. 
  -4  -2  -5   4279.93  533.11    8.03 1.0000   496. 
  -4  -3  -6   8135.24  611.77   13.30 1.0000   497. 
  -2  -3  -9   7857.46  660.41   11.90 1.0000   498. 
  -1  -3 -10   -535.15  588.04   -0.91 1.0000   499. 
  -4  -1  -2    465.28  406.02    1.15 1.0000   500. 
  -2   0  -5   2006.11  448.90    4.47 1.0000   501. 
   2  -1 -10   6043.86  432.99   13.96 1.0000   502. 
   1   0  -8  13221.60  451.40   29.29 1.0000   503. 
  -5  -4  -4   4791.61  557.48    8.60 1.0000   504. 
  -5  -3  -3    841.54  464.54    1.81 1.0000   505. 
  -3  -4  -8   5899.75  661.70    8.92 1.0000   506. 
  -2  -1  -7   1719.11  506.02    3.40 1.0000   507. 
   0  -1  -9   2875.25  474.04    6.07 1.0000   508. 
   0  -2 -10    234.51  511.64    0.46 1.0000   509. 
   2   0  -8  41831.60  514.31   81.33 1.0000   510. 
   2  -2 -11   2235.22  462.29    4.84 1.0000   511. 
  -2  -2  -8    -15.25  523.19   -0.03 1.0000   512. 
  -1  -1  -8    991.69  466.61    2.13 1.0000   513. 
  -3  -1  -5   5295.34  501.13   10.57 1.0000   514. 
  -1  -2  -9    310.52  505.20    0.61 1.0000   515. 
   0  -4 -11    -76.45  588.60   -0.13 1.0000   516. 
  -3  -5  -8   4055.04  621.98    6.52 1.0000   517. 
  -4  -4  -6  10224.00  664.43   15.39 1.0000   518. 
  -5  -5  -4    182.91  550.89    0.33 1.0000   519. 
  -1   0  -6   4640.63  459.44   10.10 1.0000   520. 
  -2  -4  -9    789.10  608.91    1.30 1.0000   521. 
   0   0  -7    629.86  429.80    1.47 1.0000   522. 
  -5  -6  -4   2648.75  592.26    4.47 1.0000   523. 
  -2   0  -4   4680.67  412.03   11.36 1.0000   524. 
  -4  -2  -4   6051.60  525.90   11.51 1.0000   525. 
  -1  -4 -10   8063.20  677.07   11.91 1.0000   526. 
  -5  -3  -2   1770.17  440.58    4.02 1.0000   527. 
  -3  -3  -7   3310.20  578.00    5.73 1.0000   528. 
   1  -3 -11    575.71  528.17    1.09 1.0000   529. 
  -4  -3  -5    599.02  522.91    1.15 1.0000   530. 
  -4  -5  -6   3222.87  641.49    5.02 1.0000   531. 
  -3  -2  -6    -59.88  495.33   -0.12 1.0000   532. 
  -5  -4  -3   8957.16  559.17   16.02 1.0000   533. 
  -2  -5  -9   3638.64  644.81    5.64 1.0000   534. 
  -4  -6  -6   3763.51  613.47    6.13 1.0000   535. 
   3   0  -7  13325.60  296.19   44.99 1.0000   536. 
   1  -1  -9    127.79  414.07    0.31 1.0000   537. 
  -2   0  -3   1507.73  356.01    4.24 1.0000   538. 
  -1  -5 -10    -84.92  601.98   -0.14 1.0000   539. 
  -3  -1  -4   4167.63  504.29    8.26 1.0000   540. 
  -2  -1  -6    -24.46  472.57   -0.05 1.0000   541. 
   1  -2 -10   5803.12  505.03   11.49 1.0000   542. 
   1   0  -7   2475.79  382.64    6.47 1.0000   543. 
  -2  -3  -8   1259.43  554.08    2.27 1.0000   544. 
  -2   0  -2   2461.16  328.58    7.49 1.0000   545. 
   0  -3 -10    938.11  551.20    1.70 1.0000   546. 
  -4  -2  -3  28249.80  631.81   44.71 1.0000   547. 
  -3  -4  -7     26.81  577.01    0.05 1.0000   548. 
  -1   0  -5   3886.53  412.47    9.42 1.0000   549. 
  -1  -3  -9     20.03  545.26    0.04 1.0000   550. 
  -2  -2  -7    728.03  507.05    1.44 1.0000   551. 
   2   0  -7   7981.51  351.60   22.70 1.0000   552. 
   0  -1  -8   7018.48  480.26   14.61 1.0000   553. 
  -1  -1  -7   3308.92  488.26    6.78 1.0000   554. 
   2  -3 -11   1281.96  492.71    2.60 1.0000   555. 
   0   0  -6  12360.20  448.84   27.54 1.0000   556. 
   1  -4 -11    462.99  577.94    0.80 1.0000   557. 
   2  -1  -9  29998.80  535.72   56.00 1.0000   558. 
  -4  -7  -5   1047.85  605.54    1.73 1.0000   559. 
   0  -2  -9   3172.63  516.97    6.14 1.0000   560. 
  -4  -3  -4  22567.20  650.49   34.69 1.0000   561. 
  -3  -5  -7   2545.55  627.39    4.06 1.0000   562. 
  -1  -2  -8  31615.60  689.17   45.87 1.0000   563. 
   3  -1  -9 105006.99  706.02  128.00 1.0000   564. 
  -3  -1  -3    521.27  424.36    1.23 1.0000   565. 
  -3  -2  -5    546.16  493.09    1.11 1.0000   566. 
  -3  -3  -6   1631.08  533.80    3.06 1.0000   567. 
  -3  -6  -7  10177.80  677.85   15.01 1.0000   568. 
  -2  -4  -8  16032.00  703.42   22.79 1.0000   569. 
   2  -2 -10   1454.86  432.34    3.37 1.0000   570. 
  -4  -5  -5    -18.38  563.37   -0.03 1.0000   571. 
   0  -4 -10    234.11  567.34    0.41 1.0000   572. 
  -4  -6  -5   7159.64  654.27   10.94 1.0000   573. 
  -1   0  -4   2469.49  361.93    6.82 1.0000   574. 
  -1  -4  -9     92.83  578.51    0.16 1.0000   575. 
  -2  -1  -5   1974.76  492.63    4.01 1.0000   576. 
   1  -5 -11   1909.48  599.84    3.18 1.0000   577. 
  -2  -5  -8   2987.49  632.79    4.72 1.0000   578. 
   3  -2 -10   3637.86  418.38    8.70 1.0000   579. 
   1  -3 -10     44.63  485.80    0.09 1.0000   580. 
   1   0  -6  25786.00  443.46   58.15 1.0000   581. 
   1  -1  -8    948.98  419.90    2.26 1.0000   582. 
  -2  -6  -8   3241.88  610.44    5.31 1.0000   583. 
  -2  -3  -7   8458.00  585.23   14.45 1.0000   584. 
  -4  -4  -4   7988.30  576.58   13.85 1.0000   585. 
   0  -5 -10   9612.42  694.84   13.83 1.0000   586. 
   2  -4 -11   -137.59  531.64   -0.26 1.0000   587. 
  -3  -4  -6    514.96  548.22    0.94 1.0000   588. 
   0   0  -5   2937.67  355.98    8.25 1.0000   589. 
  -1  -5  -9   9064.82  685.82   13.22 1.0000   590. 
  -2  -2  -6  28103.40  668.55   42.04 1.0000   591. 
  -1  -1  -6   5435.12  499.66   10.88 1.0000   592. 
  -1   0  -3  32327.40  470.53   68.70 1.0000   593. 
   1  -2  -9   7790.26  490.18   15.89 1.0000   594. 
   0  -3  -9   7818.97  570.91   13.70 1.0000   595. 
  -1  -6  -9    277.39  583.44    0.48 1.0000   596. 
   0  -1  -7  10075.50  512.57   19.66 1.0000   597. 
  -1  -3  -8   3194.90  546.00    5.85 1.0000   598. 
   2   0  -6  75045.20  524.24  128.00 1.0000   599. 
  -3  -3  -5  10165.80  573.93   17.71 1.0000   600. 
  -3  -5  -6  14880.20  681.71   21.83 1.0000   601. 
  -1  -2  -7    -60.46  485.84   -0.12 1.0000   602. 
  -2  -1  -4   3300.17  448.45    7.36 1.0000   603. 
   0  -2  -8   1244.09  463.36    2.68 1.0000   604. 
  -3  -7  -6   1793.79  568.88    3.15 1.0000   605. 
  -1   0  -2  27103.70  373.97   72.48 1.0000   606. 
  -3  -6  -6   3936.26  609.92    6.45 1.0000   607. 
   2  -5 -11    681.12  588.42    1.16 1.0000   608. 
   2  -1  -8   2004.79  384.40    5.22 1.0000   609. 
  -2  -4  -7    450.99  552.10    0.82 1.0000   610. 
   1  -4 -10   -182.04  527.38   -0.35 1.0000   611. 
   3  -4 -11    100.40  481.02    0.21 1.0000   612. 
   2  -3 -10   -119.69  452.43   -0.26 1.0000   613. 
   0   0  -4  48190.20  508.64   94.74 1.0000   614. 
   3  -1  -8  37421.80  483.84   77.34 1.0000   615. 
   2  -6 -11    390.71  562.95    0.69 1.0000   616. 
  -1  -4  -8   1403.59  542.35    2.59 1.0000   617. 
   0  -4  -9  25270.90  708.96   35.65 1.0000   618. 
   1   0  -5 191924.00  822.14  128.00 1.0000   619. 
   2  -2  -9    803.84  412.19    1.95 1.0000   620. 
  -2  -5  -7   8428.77  640.02   13.17 1.0000   621. 
  -3  -4  -5    488.40  522.72    0.93 1.0000   622. 
  -2  -3  -6   4489.49  537.91    8.35 1.0000   623. 
  -2  -2  -5   3698.42  509.70    7.26 1.0000   624. 
   1  -5 -10    287.78  583.41    0.49 1.0000   625. 
  -2  -7  -7   2496.66  595.22    4.19 1.0000   626. 
  -1  -1  -5   4466.23  451.89    9.88 1.0000   627. 
  -2  -6  -7  13934.60  716.72   19.44 1.0000   628. 
   1  -1  -7    839.44  383.25    2.19 1.0000   629. 
   1  -3  -9   5289.08  500.66   10.56 1.0000   630. 
   3  -3 -10   7223.60  476.70   15.15 1.0000   631. 
  -1  -5  -8  25441.10  759.12   33.51 1.0000   632. 
   3  -5 -11   5354.81  580.62    9.22 1.0000   633. 
   0  -5  -9   9874.01  653.20   15.12 1.0000   634. 
   1  -6 -10   1569.36  624.71    2.51 1.0000   635. 
   0  -1  -6   9684.79  486.50   19.91 1.0000   636. 
  -1  -3  -7  10986.20  562.17   19.54 1.0000   637. 
   3  -2  -9   6286.10  404.94   15.52 1.0000   638. 
   2   0  -5 134137.00  589.62  128.00 1.0000   639. 
  -1  -6  -8    156.04  582.69    0.27 1.0000   640. 
  -1  -7  -8   2301.44  601.63    3.83 1.0000   641. 
   0  -3  -8   2315.04  488.57    4.74 1.0000   642. 
   2  -4 -10    820.64  491.63    1.67 1.0000   643. 
   1  -2  -8    398.43  442.47    0.90 1.0000   644. 
   0  -6  -9    434.72  604.39    0.72 1.0000   645. 
  -1  -2  -6  10142.60  560.10   18.11 1.0000   646. 
   0  -7  -9   6755.72  645.95   10.46 1.0000   647. 
  -3  -6  -5  13657.60  667.88   20.45 1.0000   648. 
   0   0  -3 119304.99  577.04  128.00 1.0000   649. 
   3  -6 -11   3452.33  604.76    5.71 1.0000   650. 
  -2  -4  -6  17796.50  647.92   27.47 1.0000   651. 
   0  -2  -7  14282.50  546.40   26.14 1.0000   652. 
   2  -1  -7  20690.00  454.97   45.48 1.0000   653. 
   1  -4  -9   4540.38  526.05    8.63 1.0000   654. 
   1   0  -4 414982.03  992.84  128.00 1.0000   655. 
  -2  -2  -4  13956.00  551.10   25.32 1.0000   656. 
  -2  -8  -6  32182.50  860.46   37.40 1.0000   657. 
   2  -5 -10   2274.60  534.67    4.25 1.0000   658. 
  -1  -4  -7  31745.60  731.83   43.38 1.0000   659. 
  -1  -1  -4  15719.20  460.70   34.12 1.0000   660. 
   2  -3  -9  21605.70  572.79   37.72 1.0000   661. 
   0  -4  -8   9593.15  573.43   16.73 1.0000   662. 
   3  -4 -10    -78.70  440.33   -0.18 1.0000   663. 
  -2  -7  -6   5178.46  624.80    8.29 1.0000   664. 
  -2  -6  -6  38847.30  829.70   46.82 1.0000   665. 
   2  -6 -10   1375.77  594.69    2.31 1.0000   666. 
   2  -2  -8     -9.02  393.02   -0.02 1.0000   667. 
   0   0  -2  47427.20  332.36  128.00 1.0000   668. 
   2  -7 -10  19091.30  732.69   26.06 1.0000   669. 
   1  -5  -9   7290.92  594.66   12.26 1.0000   670. 
  -1  -5  -7    220.40  514.00    0.43 1.0000   671. 
   3  -1  -7   3443.28  321.38   10.71 1.0000   672. 
  -1  -8  -7   4252.67  599.78    7.09 1.0000   673. 
   1  -1  -6  10215.40  417.71   24.46 1.0000   674. 
   0  -1  -5   3588.36  397.92    9.02 1.0000   675. 
  -1  -3  -6  46944.10  785.27   59.78 1.0000   676. 
   1  -3  -8   4840.40  493.40    9.81 1.0000   677. 
   0  -5  -8  23271.30  703.47   33.08 1.0000   678. 
  -1  -6  -7  21971.60  719.00   30.56 1.0000   679. 
  -1  -7  -7  12416.70  677.91   18.32 1.0000   680. 
  -1  -2  -5    192.77  463.93    0.42 1.0000   681. 
   1  -6  -9  12373.40  668.01   18.52 1.0000   682. 
   0  -3  -7    806.61  477.93    1.69 1.0000   683. 
   1  -7  -9   1842.63  603.09    3.06 1.0000   684. 
   0  -6  -8    175.78  541.64    0.32 1.0000   685. 
   3  -5 -10   -343.56  485.27   -0.71 1.0000   686. 
   0  -7  -8    806.96  608.09    1.33 1.0000   687. 
   1  -2  -7    762.11  442.73    1.72 1.0000   688. 
   3  -3  -9   3059.66  414.62    7.38 1.0000   689. 
   2  -4  -9    477.64  444.37    1.07 1.0000   690. 
   0  -2  -6  29213.30  617.15   47.34 1.0000   691. 
   3  -2  -8   2065.39  360.44    5.73 1.0000   692. 
   0   0  -1  69452.21  237.98  128.00 1.0000   693. 
  -1  -1  -3  34816.10  538.46   64.66 1.0000   694. 
   3  -6 -10    -47.42  521.99   -0.09 1.0000   695. 
   3  -7 -10    288.13  577.51    0.50 1.0000   696. 
   1   0  -3  27219.30  283.08   96.16 1.0000   697. 
   4  -3  -9    865.56  365.29    2.37 1.0000   698. 
   1  -4  -8   2113.53  485.01    4.36 1.0000   699. 
   4  -5 -10    144.21  452.98    0.32 1.0000   700. 
   0  -4  -7   1336.73  477.29    2.80 1.0000   701. 
   4  -2  -8   2249.70  315.07    7.14 1.0000   702. 
   2  -5  -9   6338.66  542.65   11.68 1.0000   703. 
   2  -1  -6    808.26  313.04    2.58 1.0000   704. 
   2  -3  -8   2923.83  438.06    6.67 1.0000   705. 
   2  -8  -9    680.85  569.45    1.20 1.0000   706. 
  -1  -3  -5   1831.74  499.77    3.67 1.0000   707. 
   2  -6  -9   3349.35  561.99    5.96 1.0000   708. 
   3  -4  -9   1308.78  430.85    3.04 1.0000   709. 
   0  -1  -4  16462.80  439.35   37.47 1.0000   710. 
   1  -5  -8   -212.01  498.06   -0.43 1.0000   711. 
   2  -7  -9   3499.22  607.83    5.76 1.0000   712. 
   4  -6 -10   1378.73  509.08    2.71 1.0000   713. 
   0  -5  -7   1144.64  501.02    2.28 1.0000   714. 
   2  -2  -7   2036.74  414.46    4.91 1.0000   715. 
   0  -8  -7  39309.40  914.80   42.97 1.0000   716. 
   1  -8  -8  16063.30  751.58   21.37 1.0000   717. 
   1  -1  -5  44535.30  528.02   84.34 1.0000   718. 
   1  -3  -7     44.68  453.23    0.10 1.0000   719. 
   4  -7 -10   3115.46  609.50    5.11 1.0000   720. 
   0  -3  -6   3839.95  493.48    7.78 1.0000   721. 
   1  -6  -8   4854.28  568.62    8.54 1.0000   722. 
   0  -6  -7    978.03  542.66    1.80 1.0000   723. 
   1  -7  -8  23803.40  772.22   30.82 1.0000   724. 
   0  -7  -7   3192.88  603.63    5.29 1.0000   725. 
   0  -2  -5   5289.41  457.29   11.57 1.0000   726. 
   1  -2  -6   2147.17  434.32    4.94 1.0000   727. 
   3  -5  -9    800.19  478.61    1.67 1.0000   728. 
   4  -4  -9  15318.20  502.57   30.48 1.0000   729. 
   2  -4  -8   1976.64  453.28    4.36 1.0000   730. 
   3  -1  -6  54528.60  463.90  117.54 1.0000   731. 
   3  -3  -8   2132.32  413.60    5.16 1.0000   732. 
   3  -8  -9    584.40  615.38    0.95 1.0000   733. 
   3  -6  -9   6109.25  563.36   10.84 1.0000   734. 
   1  -4  -7    376.34  469.53    0.80 1.0000   735. 
   3  -7  -9   3824.80  615.65    6.21 1.0000   736. 
   0  -4  -6  15287.10  608.65   25.12 1.0000   737. 
   3  -2  -7  12407.30  436.01   28.46 1.0000   738. 
   1  -9  -7  26240.90  854.28   30.72 1.0000   739. 
   2  -5  -8     87.77  488.58    0.18 1.0000   740. 
   2  -8  -8   7940.96  696.17   11.41 1.0000   741. 
   4  -5  -9  12823.20  559.24   22.93 1.0000   742. 
   2  -6  -8   7086.16  582.18   12.17 1.0000   743. 
   4  -3  -8   9323.15  420.38   22.18 1.0000   744. 
   2  -3  -7  16003.00  534.87   29.92 1.0000   745. 
   1  -5  -7    570.12  506.32    1.13 1.0000   746. 
   2  -7  -8    811.76  586.09    1.39 1.0000   747. 
   1  -8  -7   4356.70  648.37    6.72 1.0000   748. 
   0  -7  -6     97.09  550.31    0.18 1.0000   749. 
   0  -1  -3  26029.40  458.29   56.80 1.0000   750. 
   1  -7  -7   3851.70  593.69    6.49 1.0000   751. 
   3  -4  -8  28147.70  638.17   44.11 1.0000   752. 
   2  -1  -5 155716.00  752.53  128.00 1.0000   753. 
   0  -3  -5    904.61  483.10    1.87 1.0000   754. 
   4  -6  -9   2824.87  526.32    5.37 1.0000   755. 
   4  -8  -9   6353.13  679.84    9.35 1.0000   756. 
   1  -3  -6  47461.70  741.62   64.00 1.0000   757. 
   4  -7  -9     79.53  537.02    0.15 1.0000   758. 
   2  -2  -6   2678.15  389.27    6.88 1.0000   759. 
   1  -1  -4  12029.50  386.73   31.11 1.0000   760. 
   3  -9  -8    569.18  628.13    0.91 1.0000   761. 
   0  -2  -4   9507.77  448.07   21.22 1.0000   762. 
   1  -2  -5   1032.01  391.79    2.63 1.0000   763. 
   3  -5  -8  12436.70  588.03   21.15 1.0000   764. 
   2  -4  -7    179.26  456.27    0.39 1.0000   765. 
   2  -9  -7    686.51  644.57    1.07 1.0000   766. 
   3  -8  -8   2283.16  634.05    3.60 1.0000   767. 
   5  -8  -9   3450.45  640.24    5.39 1.0000   768. 
   5  -7  -9    -71.67  532.62   -0.13 1.0000   769. 
   3  -6  -8   6512.20  565.93   11.51 1.0000   770. 
   3  -7  -8    153.65  560.88    0.27 1.0000   771. 
   4  -4  -8  15612.50  516.96   30.20 1.0000   772. 
   1  -4  -6   6609.30  552.98   11.95 1.0000   773. 
   3  -3  -7   2402.82  429.83    5.59 1.0000   774. 
   2  -8  -7   7885.41  685.69   11.50 1.0000   775. 
   2  -5  -7  10391.30  587.49   17.69 1.0000   776. 
   2  -7  -7  16044.40  717.40   22.36 1.0000   777. 
   2  -6  -7    218.60  516.87    0.42 1.0000   778. 
   1  -5  -6   1320.64  532.03    2.48 1.0000   779. 
   2 -10  -6  15201.80  807.01   18.84 1.0000   780. 
   4  -5  -8  27590.40  657.00   41.99 1.0000   781. 
   3  -2  -6   6669.34  389.46   17.12 1.0000   782. 
   2  -3  -6 203978.02 1258.31  128.00 1.0000   783. 
   4  -8  -8   8273.30  700.67   11.81 1.0000   784. 
   4  -2  -6   1940.92  357.06    5.44 1.0000   785. 
   4  -1  -5   -111.12  217.01   -0.51 1.0000   786. 
   4  -6  -8   1281.87  514.54    2.49 1.0000   787. 
   3  -9  -7    139.85  670.20    0.21 1.0000   788. 
   4  -7  -8   8296.38  615.33   13.48 1.0000   789. 
   3  -4  -7    992.23  457.77    2.17 1.0000   790. 
   1  -3  -5   5715.13  495.82   11.53 1.0000   791. 
   4  -3  -7    425.81  363.50    1.17 1.0000   792. 
   5  -9  -8   2474.40  668.58    3.70 1.0000   793. 
   2  -9  -6  15840.20  797.81   19.85 1.0000   794. 
   0  -1  -2 204106.00  780.79  128.00 1.0000   795. 
   3  -8  -7   1793.36  634.21    2.83 1.0000   796. 
   5  -5  -8   2588.72  452.28    5.72 1.0000   797. 
   0  -2  -3   6502.53  450.78   14.43 1.0000   798. 
   3  -5  -7   5159.15  536.60    9.61 1.0000   799. 
   5  -8  -8   3206.39  648.91    4.94 1.0000   800. 
   2  -4  -6   1668.01  523.91    3.18 1.0000   801. 
   2  -2  -5   2671.54  385.82    6.92 1.0000   802. 
   3  -7  -7     92.91  553.10    0.17 1.0000   803. 
   2  -8  -6    840.60  595.97    1.41 1.0000   804. 
   3  -6  -7    280.07  517.40    0.54 1.0000   805. 
   5  -6  -8   -196.86  498.88   -0.39 1.0000   806. 
   5  -7  -8   1240.91  546.75    2.27 1.0000   807. 
   1  -4  -5   6587.43  545.27   12.08 1.0000   808. 
   3 -10  -6   2494.69  692.25    3.60 1.0000   809. 
   1  -2  -4  30705.90  536.44   57.24 1.0000   810. 
   2 -10  -5   2304.20  704.88    3.27 1.0000   811. 
   4  -9  -7    968.76  693.27    1.40 1.0000   812. 
   2  -1  -4  16557.00  351.90   47.05 1.0000   813. 
   2  -7  -6  33528.10  828.17   40.48 1.0000   814. 
   2  -5  -6   3697.54  557.36    6.63 1.0000   815. 
   2  -6  -6   5661.02  592.42    9.56 1.0000   816. 
   5  -9  -7   5111.91  778.08    6.57 1.0000   817. 
   1  -1  -3  14651.30  359.71   40.73 1.0000   818. 
   1  -5  -5    274.68  533.38    0.51 1.0000   819. 
   4  -4  -7  30288.00  632.40   47.89 1.0000   820. 
   3  -3  -6   6447.61  489.45   13.17 1.0000   821. 
   2 -11  -4    908.11  666.86    1.36 1.0000   822. 
   4  -8  -7    838.78  609.45    1.38 1.0000   823. 
   3  -9  -6   6736.64  722.50    9.32 1.0000   824. 
   2  -9  -5   6979.68  718.53    9.71 1.0000   825. 
   4  -5  -7   1623.49  481.57    3.37 1.0000   826. 
   6  -9  -7    133.33  727.82    0.18 1.0000   827. 
   4  -7  -7   1109.23  569.16    1.95 1.0000   828. 
   4 -10  -6   1967.25  723.35    2.72 1.0000   829. 
   4  -6  -7   2882.59  542.16    5.32 1.0000   830. 
   3  -8  -6   6942.58  670.32   10.36 1.0000   831. 
   2  -3  -5  12608.00  522.75   24.12 1.0000   832. 
   5 -10  -6    457.69  757.38    0.60 1.0000   833. 
   5  -4  -7   4473.84  433.57   10.32 1.0000   834. 
   6  -8  -7   -400.38  630.81   -0.63 1.0000   835. 
   3  -4  -6 100794.99 1023.17   98.51 1.0000   836. 
   1  -3  -4     80.93  435.33    0.19 1.0000   837. 
   3 -10  -5  28637.20  959.93   29.83 1.0000   838. 
   2  -8  -5   5001.43  648.97    7.71 1.0000   839. 
   2 -10  -4   1850.63  706.98    2.62 1.0000   840. 
   5  -8  -7   2838.43  641.66    4.42 1.0000   841. 
   3  -7  -6    412.64  560.73    0.74 1.0000   842. 
   3  -5  -6    357.00  510.76    0.70 1.0000   843. 
   4  -9  -6    355.25  679.03    0.52 1.0000   844. 
   3  -6  -6    786.37  520.74    1.51 1.0000   845. 
   2  -7  -5   5670.97  613.90    9.24 1.0000   846. 
   6 -10  -6    810.42  761.24    1.06 1.0000   847. 
   5  -7  -7     41.58  553.30    0.08 1.0000   848. 
   2 -11  -3   1418.14  703.45    2.02 1.0000   849. 
   5  -5  -7    394.97  442.08    0.89 1.0000   850. 
   4 -10  -5   3136.77  826.31    3.80 1.0000   851. 
   2  -4  -5   9077.28  562.62   16.13 1.0000   852. 
   3  -2  -5   7162.16  387.99   18.46 1.0000   853. 
   5  -6  -7   9403.41  567.31   16.58 1.0000   854. 
   1  -4  -4   -104.08  488.76   -0.21 1.0000   855. 
   4  -3  -6   9067.93  455.34   19.91 1.0000   856. 
   0 -11   0   1538.98  636.21    2.42 1.0000   857. 
   2  -6  -5   1563.16  552.63    2.83 1.0000   858. 
   3  -9  -5    107.09  647.67    0.17 1.0000   859. 
   2  -5  -5  29051.30  729.42   39.83 1.0000   860. 
   0  -2  -2  27643.50  550.43   50.22 1.0000   861. 
   2  -9  -4     88.98  641.49    0.14 1.0000   862. 
   4  -8  -6   -117.73  611.02   -0.19 1.0000   863. 
   6  -7  -7   1137.08  537.03    2.12 1.0000   864. 
   6  -9  -6    704.71  732.09    0.96 1.0000   865. 
   4  -2  -5   1936.16  358.12    5.41 1.0000   866. 
   3 -11  -3   1829.61  809.03    2.26 1.0000   867. 
   6  -6  -7   6298.26  538.95   11.69 1.0000   868. 
   1 -11  -1    316.19  689.26    0.46 1.0000   869. 
   2  -2  -4    149.11  365.62    0.41 1.0000   870. 
   4  -7  -6   3804.15  581.11    6.55 1.0000   871. 
   3  -8  -5   3568.64  633.75    5.63 1.0000   872. 
   3 -10  -4    371.40  689.31    0.54 1.0000   873. 
   4  -4  -6    456.78  443.85    1.03 1.0000   874. 
   2 -10  -3    365.41  659.83    0.55 1.0000   875. 
   1  -2  -3   3535.36  420.15    8.41 1.0000   876. 
   4  -6  -6  10668.10  603.07   17.69 1.0000   877. 
   2 -11  -2    600.39  706.10    0.85 1.0000   878. 
   0 -11   1    899.69  647.27    1.39 1.0000   879. 
   4  -5  -6    292.21  487.55    0.60 1.0000   880. 
   6  -8  -6   1127.23  663.51    1.70 1.0000   881. 
   5 -11  -4   3626.62  829.65    4.37 1.0000   882. 
  -1 -10   2    345.12  537.53    0.64 1.0000   883. 
   3  -3  -5    445.91  419.57    1.06 1.0000   884. 
   5  -8  -6   1197.32  607.67    1.97 1.0000   885. 
   4  -9  -5   5988.49  726.84    8.24 1.0000   886. 
   3  -7  -5   1181.23  578.14    2.04 1.0000   887. 
   4 -10  -4    137.08  788.53    0.17 1.0000   888. 
   0  -1  -1   1225.91  207.81    5.90 1.0000   889. 
   5  -9  -5    208.01  732.09    0.28 1.0000   890. 
   2  -7  -4   3463.63  598.98    5.78 1.0000   891. 
   2 -12   0   1142.79  751.13    1.52 1.0000   892. 
   3  -9  -4      5.21  655.05    0.01 1.0000   893. 
   3  -6  -5   1654.91  557.99    2.97 1.0000   894. 
   2  -9  -3    251.66  631.04    0.40 1.0000   895. 
   7 -10  -5   5444.48  848.61    6.42 1.0000   896. 
   5  -7  -6   1678.97  569.27    2.95 1.0000   897. 
   3  -4  -5  15588.20  609.20   25.59 1.0000   898. 
   1 -11   0    381.21  675.75    0.56 1.0000   899. 
   1 -10  -1    659.45  632.57    1.04 1.0000   900. 
   2  -3  -4  36076.10  621.99   58.00 1.0000   901. 
   3  -5  -5    568.64  545.58    1.04 1.0000   902. 
   3 -11  -2   -110.99  772.15   -0.14 1.0000   903. 
   1  -3  -3   3238.85  470.34    6.89 1.0000   904. 
   2  -6  -4    264.58  557.70    0.47 1.0000   905. 
   4  -8  -5   2013.94  637.20    3.16 1.0000   906. 
   0 -11   2   -147.68  615.14   -0.24 1.0000   907. 
   5  -4  -6  24268.90  596.56   40.68 1.0000   908. 
  -3  -5   4    144.05  338.96    0.42 1.0000   909. 
   5  -6  -6   4982.76  558.40    8.92 1.0000   910. 
   2 -10  -2    814.87  664.16    1.23 1.0000   911. 
  -1 -10   3    998.89  524.07    1.91 1.0000   912. 
   3 -10  -3   3930.99  750.66    5.24 1.0000   913. 
   5 -10  -4    -58.82  823.76   -0.07 1.0000   914. 
   6  -9  -5   1382.12  740.16    1.87 1.0000   915. 
   5  -2  -5    409.52  331.05    1.24 1.0000   916. 
   2 -11  -1   3032.39  727.61    4.17 1.0000   917. 
   5  -5  -6   6297.61  510.69   12.33 1.0000   918. 
   1  -5  -3   8327.25  594.19   14.01 1.0000   919. 
   2  -5  -4  18138.80  676.83   26.80 1.0000   920. 
   2  -4  -4   4703.10  518.59    9.07 1.0000   921. 
   1  -4  -3    168.05  466.91    0.36 1.0000   922. 
   0 -10   1    363.15  585.76    0.62 1.0000   923. 
   3  -8  -4  10153.70  692.16   14.67 1.0000   924. 
   5 -11  -3   -174.91  822.11   -0.21 1.0000   925. 
  -3  -4   4   5086.47  333.69   15.24 1.0000   926. 
   6  -7  -6   2268.84  558.47    4.06 1.0000   927. 
   2  -8  -3   2222.42  600.18    3.70 1.0000   928. 
   7  -9  -5    572.96  769.50    0.74 1.0000   929. 
   4  -7  -5   8728.00  646.52   13.50 1.0000   930. 
   4 -10  -3    692.61  800.36    0.87 1.0000   931. 
   4  -9  -4   -145.59  664.09   -0.22 1.0000   932. 
   1 -11   1   1526.92  679.79    2.25 1.0000   933. 
   1  -1  -2   1275.89  263.08    4.85 1.0000   934. 
   1  -9  -1    -56.71  578.14   -0.10 1.0000   935. 
   0 -11   3   1600.38  659.42    2.43 1.0000   936. 
   4 -11  -2   6079.25  903.26    6.73 1.0000   937. 
   6  -6  -6    465.23  490.21    0.95 1.0000   938. 
   6  -8  -5   3071.27  677.64    4.53 1.0000   939. 
   5  -8  -5   7869.26  684.38   11.50 1.0000   940. 
   1 -10   0   2398.00  651.59    3.68 1.0000   941. 
  -2  -8   4   4779.14  454.02   10.53 1.0000   942. 
   3 -11  -1    486.99  789.94    0.62 1.0000   943. 
   6 -11  -3   3723.62  840.59    4.43 1.0000   944. 
   4  -6  -5   3327.86  558.85    5.95 1.0000   945. 
   6  -5  -6    695.85  440.98    1.58 1.0000   946. 
   3  -7  -4   3882.79  598.47    6.49 1.0000   947. 
   3  -9  -3    220.63  634.23    0.35 1.0000   948. 
   4  -3  -5   2624.34  426.67    6.15 1.0000   949. 
   2  -9  -2   5436.20  667.99    8.14 1.0000   950. 
   7 -10  -4   2461.17  806.93    3.05 1.0000   951. 
   2  -7  -3   8925.84  659.46   13.54 1.0000   952. 
   2 -11   0    735.69  714.33    1.03 1.0000   953. 
   0 -10   2   4564.04  632.67    7.21 1.0000   954. 
   4  -5  -5  74306.80  934.82   79.49 1.0000   955. 
   2 -10  -1   1924.71  666.22    2.89 1.0000   956. 
   5  -3  -5   1525.45  426.46    3.58 1.0000   957. 
   4  -4  -5   8515.23  538.71   15.81 1.0000   958. 
   2 -12   2   1316.42  709.15    1.86 1.0000   959. 
   3 -10  -2    329.59  666.52    0.49 1.0000   960. 
  -1  -9   3   4469.66  527.47    8.47 1.0000   961. 
   0  -9   1    147.15  537.68    0.27 1.0000   962. 
   5 -10  -3   2721.25  822.81    3.31 1.0000   963. 
   6  -7  -5    883.29  609.00    1.45 1.0000   964. 
   3   0  -5  53611.20  308.80  128.00 1.0000   965. 
   2   0  -4  52507.90  348.88  128.00 1.0000   966. 
   4  -1  -6  69423.00  428.32  128.00 1.0000   967. 
   2   0  -3  39675.70  218.66  128.00 1.0000   968. 
   4  -2  -7   8725.97  376.43   23.18 1.0000   969. 
   1   0  -2   4849.02  141.98   34.15 1.0000   970. 
  -3  -2   3   8611.26  158.06   54.48 1.0000   971. 
   3  -1  -5  14176.80  324.76   43.65 1.0000   972. 
   5 -10  -7  10261.80  869.19   11.81 1.0000   973. 
   3 -11  -4  10617.50  887.35   11.97 1.0000   974. 
   3  -1  -4   4703.19  287.92   16.34 1.0000   975. 
   5  -9  -6   5981.38  785.93    7.61 1.0000   976. 
   5  -3  -6  34620.70  578.26   59.87 1.0000   977. 
   4 -11  -4  31797.60 1100.00   28.91 1.0000   978. 
   5 -10  -5   8964.35  893.37   10.03 1.0000   979. 
   6 -10  -5  12519.00  933.54   13.41 1.0000   980. 
   2  -1  -3  62121.00  468.26  128.00 1.0000   981. 
   4 -11  -3    -47.10  830.75   -0.06 1.0000   982. 
  -3  -3   4   7610.82  270.33   28.15 1.0000   983. 
   6 -10  -4   3378.37  846.24    3.99 1.0000   984. 
  -1 -10   4   7364.63  666.03   11.06 1.0000   985. 
   5  -9  -4   7068.19  801.12    8.82 1.0000   986. 
   4  -1  -4   5089.96  253.57   20.07 1.0000   987. 
   7  -8  -5  16354.60  820.83   19.92 1.0000   988. 
   4   2   7   4293.86  857.17    5.01 1.0000   989. 
   2   1   8   3770.38  750.42    5.02 1.0000   990. 
   1   0   7   -233.75  626.68   -0.37 1.0000   991. 
   0   2  10    197.67  743.96    0.27 1.0000   992. 
  -1   1   9    223.37  591.09    0.38 1.0000   993. 
   5   1   4  19363.10  848.79   22.81 1.0000   994. 
  -1   3  11   1090.47  781.85    1.39 1.0000   995. 
   3   1   7   4891.46  775.22    6.31 1.0000   996. 
   3   2   8   -178.35  826.80   -0.22 1.0000   997. 
   0   0   7    166.92  605.64    0.28 1.0000   998. 
  -2   3  11   1101.75  705.17    1.56 1.0000   999. 
   6   2   3      4.39  710.21    0.01 1.0000  1000. 
   5   3   6  16062.30  931.74   17.24 1.0000  1001. 
  -2   2  10   2096.72  606.26    3.46 1.0000  1002. 
   3   0   5   3773.50  687.72    5.49 1.0000  1003. 
  -1   2  10   5050.04  708.49    7.13 1.0000  1004. 
   2   0   6    342.12  642.56    0.53 1.0000  1005. 
   6   3   4   6185.16  874.11    7.08 1.0000  1006. 
   1   3  10    163.02  870.41    0.19 1.0000  1007. 
   0   4  11    156.57  851.25    0.18 1.0000  1008. 
   4   0   3   5527.87  655.05    8.44 1.0000  1009. 
   5   2   5     89.93  780.82    0.12 1.0000  1010. 
   1   1   8    705.68  670.93    1.05 1.0000  1011. 
   1   2   9   -371.20  741.00   -0.50 1.0000  1012. 
   4   3   7   2179.69  900.10    2.42 1.0000  1013. 
   4   1   5   5267.07  729.88    7.22 1.0000  1014. 
   5   1   3   6605.08  682.26    9.68 1.0000  1015. 
  -1   0   6  23586.60  617.04   38.23 1.0000  1016. 
   2   3   9   6767.38  924.16    7.32 1.0000  1017. 
   4   0   2   7742.31  615.83   12.57 1.0000  1018. 
   5   4   6    -12.38  938.72   -0.01 1.0000  1019. 
   1   0   6   3665.98  625.23    5.86 1.0000  1020. 
   6   2   2   1644.76  693.28    2.37 1.0000  1021. 
  -2   1   8   2022.64  520.16    3.89 1.0000  1022. 
  -1   4  11   -387.10  834.56   -0.46 1.0000  1023. 
   3   3   8   1258.33  886.97    1.42 1.0000  1024. 
  -3   1   7   3343.67  429.17    7.79 1.0000  1025. 
   4   2   6   5418.16  802.52    6.75 1.0000  1026. 
   3   0   4   1525.49  623.53    2.45 1.0000  1027. 
   2   1   7   2297.64  683.17    3.36 1.0000  1028. 
   4   0   1   1109.23  483.19    2.30 1.0000  1029. 
   0   3  10   1315.31  771.82    1.70 1.0000  1030. 
   1   4  10   6306.25  950.88    6.63 1.0000  1031. 
   3   1   6    936.84  707.34    1.32 1.0000  1032. 
   0   0   6   8201.74  610.22   13.44 1.0000  1033. 
   0   1   8   6156.19  671.24    9.17 1.0000  1034. 
   2   2   8   -135.60  745.88   -0.18 1.0000  1035. 
   2   0   5   1755.93  616.84    2.85 1.0000  1036. 
  -3   2   9   5686.05  520.04   10.93 1.0000  1037. 
  -2   4  11    511.86  714.70    0.72 1.0000  1038. 
   3   2   7   1102.50  758.28    1.45 1.0000  1039. 
   6   3   3   1977.22  774.95    2.55 1.0000  1040. 
  -1   1   8   1041.72  587.26    1.77 1.0000  1041. 
   5   3   5   1456.17  821.71    1.77 1.0000  1042. 
   5   2   4   -257.65  709.10   -0.36 1.0000  1043. 
   0   2   9   2364.41  700.30    3.38 1.0000  1044. 
   4   4   7  12361.70 1046.41   11.81 1.0000  1045. 
   5   1   2  12844.10  681.14   18.86 1.0000  1046. 
  -3   3  10   6272.56  604.30   10.38 1.0000  1047. 
   6   2   1   6416.24  662.97    9.68 1.0000  1048. 
  -1   3  10   -384.22  690.24   -0.56 1.0000  1049. 
  -1   5  11   3057.76  823.43    3.71 1.0000  1050. 
   1   5  10   -270.12  868.81   -0.31 1.0000  1051. 
   3   4   8   4892.45  959.38    5.10 1.0000  1052. 
  -1   0   5 200536.02 1010.27  128.00 1.0000  1053. 
   4   1   4   2086.39  677.08    3.08 1.0000  1054. 
   3   0   3  15714.30  639.24   24.58 1.0000  1055. 
  -2   2   9    183.28  553.85    0.33 1.0000  1056. 
  -1   2   9   6550.77  694.41    9.43 1.0000  1057. 
  -2   3  10    252.01  616.32    0.41 1.0000  1058. 
  -4   3   9    500.70  483.15    1.04 1.0000  1059. 
   1   3   9    312.23  786.88    0.40 1.0000  1060. 
   4   5   7   6912.07  938.78    7.36 1.0000  1061. 
   1   0   5   3903.55  561.25    6.96 1.0000  1062. 
   1   1   7   2336.17  663.26    3.52 1.0000  1063. 
   0   4  10    596.96  831.12    0.72 1.0000  1064. 
   5   1   1   -261.39  544.46   -0.48 1.0000  1065. 
   2   5   9   2476.15  889.93    2.78 1.0000  1066. 
   4   3   6   5684.62  845.87    6.72 1.0000  1067. 
  -2   5  11   1821.03  810.76    2.25 1.0000  1068. 
   2   0   4   4495.78  574.53    7.83 1.0000  1069. 
   0   0   5   3371.70  496.86    6.79 1.0000  1070. 
   3   5   8   1693.51  891.01    1.90 1.0000  1071. 
   5   4   5   2813.34  868.79    3.24 1.0000  1072. 
   1   2   8  26020.80  918.46   28.33 1.0000  1073. 
   4   2   5   3281.73  745.03    4.40 1.0000  1074. 
   3   1   5   3798.62  680.59    5.58 1.0000  1075. 
   6   3   2   5363.00  734.85    7.30 1.0000  1076. 
   2   3   8   1374.96  789.61    1.74 1.0000  1077. 
   2   1   6    114.83  678.16    0.17 1.0000  1078. 
  -3   1   6  67667.91  581.54  116.36 1.0000  1079. 
  -2   1   7  18470.90  596.89   30.95 1.0000  1080. 
   3   3   7   2521.40  809.99    3.11 1.0000  1081. 
   5   2   3  10131.10  758.17   13.36 1.0000  1082. 
  -1   0   4 457348.97 1254.50  128.00 1.0000  1083. 
   0   1   7   9738.27  682.83   14.26 1.0000  1084. 
   5   3   4   2977.43  760.02    3.92 1.0000  1085. 
   2   2   7    894.56  701.53    1.28 1.0000  1086. 
   3   2   6    -95.28  721.52   -0.13 1.0000  1087. 
   5   5   5   4189.23  927.05    4.52 1.0000  1088. 
   0   5  10   6735.56  950.98    7.08 1.0000  1089. 
  -1   4  10   -632.23  756.24   -0.84 1.0000  1090. 
   4   1   3   1881.82  645.89    2.91 1.0000  1091. 
  -1   1   7    804.86  559.18    1.44 1.0000  1092. 
   0   3   9   6258.47  786.20    7.96 1.0000  1093. 
   1   4   9    320.32  826.50    0.39 1.0000  1094. 
   4   4   6   8773.52  914.99    9.59 1.0000  1095. 
   1   0   4   2957.86  506.40    5.84 1.0000  1096. 
  -3   2   8   1291.62  485.83    2.66 1.0000  1097. 
   0   2   8    482.65  654.57    0.74 1.0000  1098. 
  -2   4  10    -93.07  675.67   -0.14 1.0000  1099. 
   0   6  10   2229.11  900.08    2.48 1.0000  1100. 
  -3   4  10    228.78  574.61    0.40 1.0000  1101. 
   0   0   4  56642.39  650.70   87.05 1.0000  1102. 
   2   4   8  12796.70  951.00   13.46 1.0000  1103. 
  -1   0   3  33702.30  386.35   87.23 1.0000  1104. 
   3   4   7    812.14  821.09    0.99 1.0000  1105. 
  -4   2   7  11159.10  410.44   27.19 1.0000  1106. 
  -1   0   2   6160.60  186.68   33.00 1.0000  1107. 
   1   1   6   4254.00  655.27    6.49 1.0000  1108. 
  -1   3   9   4025.04  707.05    5.69 1.0000  1109. 
   4   5   6   1744.22  907.33    1.92 1.0000  1110. 
   1   5   9   7537.72  950.25    7.93 1.0000  1111. 
   4   3   5    949.74  743.17    1.28 1.0000  1112. 
   3   1   4   4340.33  670.64    6.47 1.0000  1113. 
   4   2   4   5189.61  700.96    7.40 1.0000  1114. 
   5   2   2    642.47  619.62    1.04 1.0000  1115. 
  -1   2   8    444.75  604.10    0.74 1.0000  1116. 
   5   4   4   4759.98  821.79    5.79 1.0000  1117. 
  -3   3   9   2391.89  524.86    4.56 1.0000  1118. 
   1   3   8   2498.40  755.75    3.31 1.0000  1119. 
  -2   2   8    177.18  550.92    0.32 1.0000  1120. 
  -1   5  10   -494.49  806.15   -0.61 1.0000  1121. 
   2   1   5   1665.64  655.66    2.54 1.0000  1122. 
   4   6   6   2105.29  858.95    2.45 1.0000  1123. 
  -2   3   9  17469.80  728.48   23.98 1.0000  1124. 
   4   1   2    540.35  591.93    0.91 1.0000  1125. 
   1   2   7   -216.37  658.36   -0.33 1.0000  1126. 
   3   5   7    436.71  875.63    0.50 1.0000  1127. 
   2   5   8   2070.63  890.84    2.32 1.0000  1128. 
   1   6   9   -947.71  861.95   -1.10 1.0000  1129. 
   0   4   9  17726.80  917.51   19.32 1.0000  1130. 
   5   3   3    -54.44  666.92   -0.08 1.0000  1131. 
   3   3   6   1480.58  746.82    1.98 1.0000  1132. 
   2   3   7   5612.59  790.17    7.10 1.0000  1133. 
   1   0   3  34272.70  569.85   60.14 1.0000  1134. 
  -2   1   6   1073.90  449.14    2.39 1.0000  1135. 
  -3   1   5  17856.90  349.90   51.03 1.0000  1136. 
   3   2   5    243.05  675.15    0.36 1.0000  1137. 
   0   1   6   8597.77  622.93   13.80 1.0000  1138. 
   5   5   4    774.88  809.14    0.96 1.0000  1139. 
   3   6   7   7253.30  934.56    7.76 1.0000  1140. 
  -1   6  10   2489.40  878.73    2.83 1.0000  1141. 
   2   6   8   1988.37  900.66    2.21 1.0000  1142. 
   2   2   6  20813.20  828.42   25.12 1.0000  1143. 
  -2   5  10   1557.65  730.48    2.13 1.0000  1144. 
   0   0   3 133207.00  725.25  128.00 1.0000  1145. 
   4   4   5   1315.50  775.99    1.70 1.0000  1146. 
   5   6   4   2929.01  887.68    3.30 1.0000  1147. 
  -3   5  10   -403.71  637.07   -0.63 1.0000  1148. 
  -1   1   6  12090.90  569.39   21.23 1.0000  1149. 
   1   4   8   1499.02  757.58    1.98 1.0000  1150. 
   0   3   8   2609.61  682.92    3.82 1.0000  1151. 
   0   5   9   6824.57  876.75    7.78 1.0000  1152. 
  -1   4   9   3026.34  725.80    4.17 1.0000  1153. 
   3   1   3    164.28  578.08    0.28 1.0000  1154. 
   0   2   7  13436.80  722.17   18.61 1.0000  1155. 
   4   2   3  25032.70  829.03   30.20 1.0000  1156. 
  -4   3   8  10225.30  491.44   20.81 1.0000  1157. 
  -2   6  10   1710.89  816.64    2.10 1.0000  1158. 
   3   4   6   -177.46  738.89   -0.24 1.0000  1159. 
   1   1   5   5033.97  595.37    8.46 1.0000  1160. 
   5   4   3   6849.74  761.97    8.99 1.0000  1161. 
   2   4   7    380.57  748.80    0.51 1.0000  1162. 
   4   3   4  17514.80  825.10   21.23 1.0000  1163. 
   4   5   5   1311.06  781.85    1.68 1.0000  1164. 
  -3   2   7  13625.10  523.24   26.04 1.0000  1165. 
   2   1   4   3254.33  599.16    5.43 1.0000  1166. 
   0   6   9    745.70  864.94    0.86 1.0000  1167. 
   5   3   2   1189.80  621.97    1.91 1.0000  1168. 
  -2   7  10  14712.50  943.16   15.60 1.0000  1169. 
  -2   4   9   -140.02  625.50   -0.22 1.0000  1170. 
  -3   6  10   -655.99  699.50   -0.94 1.0000  1171. 
   1   5   8  18196.10  973.94   18.68 1.0000  1172. 
   1   3   7   8387.58  758.04   11.06 1.0000  1173. 
   0   0   2  57285.60  395.59  128.00 1.0000  1174. 
   4   6   5   5592.81  891.28    6.28 1.0000  1175. 
   0   7   9   3475.24  904.83    3.84 1.0000  1176. 
  -1   3   8   3805.29  640.41    5.94 1.0000  1177. 
  -3   4   9   1345.82  542.52    2.48 1.0000  1178. 
  -1   2   7    709.35  575.95    1.23 1.0000  1179. 
   3   3   5   8524.12  762.06   11.19 1.0000  1180. 
   3   5   6  11384.30  886.78   12.84 1.0000  1181. 
   1   2   6   8951.93  698.72   12.81 1.0000  1182. 
   3   2   4  13194.80  737.09   17.90 1.0000  1183. 
   5   5   3   7781.72  805.16    9.66 1.0000  1184. 
  -2   2   7   2030.66  517.41    3.92 1.0000  1185. 
   2   5   7   5247.34  855.08    6.14 1.0000  1186. 
  -1   5   9   5092.79  777.27    6.55 1.0000  1187. 
   2   3   6   3168.27  720.60    4.40 1.0000  1188. 
  -4   2   6   2801.60  327.18    8.56 1.0000  1189. 
  -3   3   8   1868.97  491.40    3.80 1.0000  1190. 
  -3   7  10    234.51  781.30    0.30 1.0000  1191. 
   1   6   8    272.28  838.92    0.32 1.0000  1192. 
  -2   3   8   2476.22  572.79    4.32 1.0000  1193. 
   0   4   8   6693.22  756.16    8.85 1.0000  1194. 
   2   2   5   2534.68  653.90    3.88 1.0000  1195. 
   0   1   5   4128.56  535.39    7.71 1.0000  1196. 
   3   6   6   3031.35  863.02    3.51 1.0000  1197. 
   1   7   8   2323.20  851.39    2.73 1.0000  1198. 
   5   6   3    112.46  813.52    0.14 1.0000  1199. 
   3   7   6   2773.66  805.36    3.44 1.0000  1200. 
   5   7   3  12390.50  978.36   12.66 1.0000  1201. 
   4   4   4   6222.70  769.35    8.09 1.0000  1202. 
   2   6   7   9796.29  950.85   10.30 1.0000  1203. 
  -2   1   5 197623.02  854.78  128.00 1.0000  1204. 
   2   7   7   1204.76  853.45    1.41 1.0000  1205. 
  -1   6   9   9415.57  876.93   10.74 1.0000  1206. 
  -1   1   5  50677.50  648.57   78.14 1.0000  1207. 
   5   4   2  27544.90  858.84   32.07 1.0000  1208. 
  -2   5   9   5101.76  695.28    7.34 1.0000  1209. 
   0   0   1  86224.41  272.54  128.00 1.0000  1210. 
   4   3   3  48390.00  949.69   50.95 1.0000  1211. 
   1   4   7  25721.70  928.02   27.72 1.0000  1212. 
  -1   7   9   1182.25  850.09    1.39 1.0000  1213. 
   0   3   7    947.04  638.77    1.48 1.0000  1214. 
   3   4   5    948.86  701.59    1.35 1.0000  1215. 
  -3   1   4   5801.29  236.12   24.57 1.0000  1216. 
   0   5   8  16283.50  904.81   18.00 1.0000  1217. 
   4   5   4    617.42  733.36    0.84 1.0000  1218. 
   0   2   6  26326.90  761.42   34.58 1.0000  1219. 
  -3   5   9    650.30  582.69    1.12 1.0000  1220. 
   2   4   6  13069.40  844.84   15.47 1.0000  1221. 
  -1   4   8   1998.29  658.58    3.03 1.0000  1222. 
   4   6   4    426.08  787.07    0.54 1.0000  1223. 
   4   7   4     95.41  831.30    0.11 1.0000  1224. 
  -2   6   9   2822.51  747.00    3.78 1.0000  1225. 
   0   6   8   -177.59  793.99   -0.22 1.0000  1226. 
   3   3   4   1911.86  693.33    2.76 1.0000  1227. 
   1   3   6  41449.50  955.28   43.39 1.0000  1228. 
   1   5   7   -308.43  761.90   -0.40 1.0000  1229. 
   3   5   5    137.11  749.36    0.18 1.0000  1230. 
   0   8   8  -1223.80  858.01   -1.43 1.0000  1231. 
   0   7   8   1778.16  878.78    2.02 1.0000  1232. 
   1   2   5    649.69  642.74    1.01 1.0000  1233. 
   2   3   5    749.21  649.43    1.15 1.0000  1234. 
  -2   7   9   1162.56  809.83    1.44 1.0000  1235. 
   2   5   6   3466.65  771.42    4.49 1.0000  1236. 
  -2   4   8   1980.05  599.52    3.30 1.0000  1237. 
  -4   4   8  14128.90  542.71   26.03 1.0000  1238. 
  -1   3   7   -186.76  602.26   -0.31 1.0000  1239. 
  -2   8   9    370.63  828.61    0.45 1.0000  1240. 
  -1   2   6   1688.31  574.41    2.94 1.0000  1241. 
  -4   3   7     10.38  385.87    0.03 1.0000  1242. 
  -3   2   6   8473.07  434.36   19.51 1.0000  1243. 
   4   4   3   3421.02  697.15    4.91 1.0000  1244. 
  -3   6   9   5235.76  691.09    7.58 1.0000  1245. 
   3   6   5  11533.50  896.47   12.87 1.0000  1246. 
   1   6   7  18902.40  984.01   19.21 1.0000  1247. 
   3   7   5   2557.75  886.31    2.89 1.0000  1248. 
  -3   4   8  28109.10  719.37   39.07 1.0000  1249. 
  -1   5   8     72.10  685.45    0.11 1.0000  1250. 
   1   8   7   4355.53  902.56    4.83 1.0000  1251. 
   0   1   4  18128.40  554.73   32.68 1.0000  1252. 
   2   8   6  28907.00 1119.45   25.82 1.0000  1253. 
   0   4   7    378.77  672.84    0.56 1.0000  1254. 
   2   6   6  29083.40 1066.00   27.28 1.0000  1255. 
   1   7   7  10620.40  960.87   11.05 1.0000  1256. 
  -2   2   6   3136.79  490.07    6.40 1.0000  1257. 
   2   7   6   4243.07  917.31    4.63 1.0000  1258. 
  -3   7   9   4238.75  760.13    5.58 1.0000  1259. 
  -2   3   7  15502.50  647.18   23.95 1.0000  1260. 
  -3   3   7   1661.72  493.13    3.37 1.0000  1261. 
  -3   8   9    240.01  817.60    0.29 1.0000  1262. 
   3   4   4   -169.84  680.12   -0.25 1.0000  1263. 
  -1   6   8   3020.38  781.49    3.86 1.0000  1264. 
   1   4   6  17993.60  859.49   20.94 1.0000  1265. 
   2   4   5    600.62  696.39    0.86 1.0000  1266. 
  -2   5   8   -292.90  629.23   -0.47 1.0000  1267. 
   0   3   6   3682.52  680.23    5.41 1.0000  1268. 
  -2   1   4  21779.60  381.83   57.04 1.0000  1269. 
   4   1  -3    290.22  121.14    2.40 1.0000  1270. 
  -4   2   5   2768.00  285.92    9.68 1.0000  1271. 
  -3   7   8    965.43  667.63    1.45 1.0000  1272. 
  -3   8   8    771.23  757.00    1.02 1.0000  1273. 
  -1   6   7    903.86  631.37    1.43 1.0000  1274. 
  -3   4   7   1711.93  564.75    3.03 1.0000  1275. 
  -7   7   7    654.82  617.56    1.06 1.0000  1276. 
  -4   4   7  52768.40  766.83   68.81 1.0000  1277. 
  -1   8   7   1628.16  728.27    2.24 1.0000  1278. 
  -1   7   7   2166.97  672.97    3.22 1.0000  1279. 
  -2   3   6 190734.02 1479.55  128.00 1.0000  1280. 
  -4   9   8   1471.25  762.78    1.93 1.0000  1281. 
   0   5   6    205.86  540.94    0.38 1.0000  1282. 
  -2   2   5   2755.16  472.74    5.83 1.0000  1283. 
   0   9   6   7823.32  875.69    8.93 1.0000  1284. 
  -4   7   8   5430.56  747.56    7.26 1.0000  1285. 
  -5   7   8    628.56  647.54    0.97 1.0000  1286. 
   0   3   5    864.09  542.59    1.59 1.0000  1287. 
  -4   3   6   9336.75  565.26   16.52 1.0000  1288. 
   1   1   2  11965.30  365.07   32.78 1.0000  1289. 
  -3   2   5   6774.63  490.24   13.82 1.0000  1290. 
  -4   8   8   4527.79  770.53    5.88 1.0000  1291. 
  -7   8   7   5102.25  762.50    6.69 1.0000  1292. 
  -5   9   8   1725.61  722.90    2.39 1.0000  1293. 
  -2   5   7   8343.77  665.57   12.54 1.0000  1294. 
  -5   8   8   1428.68  719.89    1.98 1.0000  1295. 
  -7   9   7   5584.92  783.86    7.12 1.0000  1296. 
  -3   3   6   4864.17  562.64    8.65 1.0000  1297. 
   0   2   4   9027.74  498.82   18.10 1.0000  1298. 
   0   8   6   6151.56  750.97    8.19 1.0000  1299. 
   0   6   6   1096.34  588.78    1.86 1.0000  1300. 
  -1   4   6   6190.49  614.88   10.07 1.0000  1301. 
   1   5   5   8682.38  603.94   14.38 1.0000  1302. 
   2   5   4   4127.69  520.90    7.92 1.0000  1303. 
  -5   5   7    892.51  531.23    1.68 1.0000  1304. 
   0   7   6    166.22  599.58    0.28 1.0000  1305. 
  -2   9   7   -648.41  765.35   -0.85 1.0000  1306. 
   1   3   4    130.73  488.43    0.27 1.0000  1307. 
  -2   6   7    762.93  612.89    1.24 1.0000  1308. 
  -3   5   7   4468.08  609.16    7.33 1.0000  1309. 
   2   3   3  14191.50  518.75   27.36 1.0000  1310. 
   1   8   5     49.37  584.89    0.08 1.0000  1311. 
  -6   6   7  10031.60  617.72   16.24 1.0000  1312. 
  -3   1   3  30771.80  471.29   65.29 1.0000  1313. 
  -4   5   7   3522.34  549.97    6.40 1.0000  1314. 
  -1   1   3  14711.00  427.63   34.40 1.0000  1315. 
  -2   8   7   4365.45  776.63    5.62 1.0000  1316. 
   1   6   5    581.28  533.21    1.09 1.0000  1317. 
  -6   9   7    300.87  754.60    0.40 1.0000  1318. 
  -6   8   7   -414.42  711.78   -0.58 1.0000  1319. 
  -2   7   7  10150.00  778.45   13.04 1.0000  1320. 
   2   6   4   2767.14  528.66    5.23 1.0000  1321. 
   1   7   5   1665.33  594.84    2.80 1.0000  1322. 
   1   2   3  15810.90  475.93   33.22 1.0000  1323. 
   2   2   2  28669.40  477.21   60.08 1.0000  1324. 
  -5   4   6  22554.40  705.14   31.99 1.0000  1325. 
  -5   9   7   4588.58  850.98    5.39 1.0000  1326. 
  -5   3   5   1036.74  446.76    2.32 1.0000  1327. 
  -7   7   6   2131.67  617.59    3.45 1.0000  1328. 
  -3   6   7    509.52  607.21    0.84 1.0000  1329. 
  -6   3   4    587.57  353.13    1.66 1.0000  1330. 
  -1   5   6   1122.95  570.97    1.97 1.0000  1331. 
  -2   4   6   1294.26  571.41    2.27 1.0000  1332. 
  -3   9   7     70.42  742.96    0.09 1.0000  1333. 
  -2   1   3  59550.30  563.11  105.75 1.0000  1334. 
  -6   7   7    478.62  593.37    0.81 1.0000  1335. 
   0  10   5  29057.70 1161.75   25.01 1.0000  1336. 
  -1   3   5   4347.11  538.28    8.08 1.0000  1337. 
  -5   6   7  15057.70  661.47   22.76 1.0000  1338. 
   0   4   5    712.94  545.73    1.31 1.0000  1339. 
  -1   9   6  30272.20 1178.31   25.69 1.0000  1340. 
  -4   6   7   2634.20  611.10    4.31 1.0000  1341. 
  -3   7   7     68.45  627.87    0.11 1.0000  1342. 
  -3   8   7   1303.94  695.60    1.87 1.0000  1343. 
  -6   5   6    221.16  486.76    0.45 1.0000  1344. 
  -7   8   6    507.58  676.39    0.75 1.0000  1345. 
  -4   2   4   1788.04  398.75    4.48 1.0000  1346. 
  -4   4   6    254.48  516.64    0.49 1.0000  1347. 
  -1   2   4  27968.60  603.41   46.35 1.0000  1348. 
  -7   9   6   -234.19  754.06   -0.31 1.0000  1349. 
  -3   4   6 137363.00 1166.03  117.80 1.0000  1350. 
  -4   9   7   1694.15  756.36    2.24 1.0000  1351. 
  -1   6   6   6182.17  664.07    9.31 1.0000  1352. 
  -7   5   5   5279.24  470.30   11.23 1.0000  1353. 
  -5   7   7    502.09  608.69    0.82 1.0000  1354. 
  -1   8   6  13773.50  863.29   15.95 1.0000  1355. 
   3   4   2 114361.00  864.62  128.00 1.0000  1356. 
  -4   7   7   1143.49  645.35    1.77 1.0000  1357. 
  -6   4   5   1991.29  446.22    4.46 1.0000  1358. 
  -4   8   7    698.18  684.23    1.02 1.0000  1359. 
  -5   8   7   1940.13  703.50    2.76 1.0000  1360. 
  -1   7   6   3060.59  653.58    4.68 1.0000  1361. 
  -2  10   6   8308.84  890.90    9.33 1.0000  1362. 
   0   9   5    556.82  723.76    0.77 1.0000  1363. 
   1   4   4   1004.27  518.82    1.94 1.0000  1364. 
  -4   3   5   2136.58  490.91    4.35 1.0000  1365. 
  -5   2   3    115.80  308.21    0.38 1.0000  1366. 
  -2   3   5  11683.60  599.08   19.50 1.0000  1367. 
  -6  10   6   -482.17  779.32   -0.62 1.0000  1368. 
  -2   5   6   3753.80  622.66    6.03 1.0000  1369. 
   0   5   5   2375.55  564.06    4.21 1.0000  1370. 
   2   4   3  29188.30  638.15   45.74 1.0000  1371. 
   1   9   4   5857.58  756.76    7.74 1.0000  1372. 
  -2   2   4    318.21  442.16    0.72 1.0000  1373. 
  -3   3   5    253.99  486.58    0.52 1.0000  1374. 
  -3   2   4  43298.00  664.61   65.15 1.0000  1375. 
  -5   5   6   9939.22  584.48   17.01 1.0000  1376. 
  -2   9   6   9643.17  857.56   11.24 1.0000  1377. 
  -6   9   6    889.37  787.60    1.13 1.0000  1378. 
   0   8   5     -6.84  625.37   -0.01 1.0000  1379. 
  -5  10   6   -132.94  788.49   -0.17 1.0000  1380. 
  -6   8   6   1493.65  697.10    2.14 1.0000  1381. 
  -6   6   6   1002.48  527.51    1.90 1.0000  1382. 
   0   3   4   -166.16  463.50   -0.36 1.0000  1383. 
   0   6   5  10990.00  686.73   16.00 1.0000  1384. 
  -3  10   6   1153.25  816.44    1.41 1.0000  1385. 
  -3   5   6    304.84  557.92    0.55 1.0000  1386. 
  -2   6   6   4664.56  644.89    7.23 1.0000  1387. 
   0   7   5    481.95  603.95    0.80 1.0000  1388. 
  -1   4   5   5232.52  604.29    8.66 1.0000  1389. 
  -1  10   5   9447.01  923.94   10.22 1.0000  1390. 
   0   1   2 189942.00  830.13  128.00 1.0000  1391. 
  -4   5   6   -171.10  552.64   -0.31 1.0000  1392. 
  -2   8   6    539.91  671.76    0.80 1.0000  1393. 
  -7   7   5    825.30  564.30    1.46 1.0000  1394. 
  -5   9   6   5110.47  822.84    6.21 1.0000  1395. 
   1   5   4    614.07  517.20    1.19 1.0000  1396. 
  -2   7   6  25228.50  916.06   27.54 1.0000  1397. 
   1   8   4   2057.99  632.95    3.25 1.0000  1398. 
  -7  10   5   5453.25  848.93    6.42 1.0000  1399. 
  -6   7   6   3168.82  585.96    5.41 1.0000  1400. 
  -4  10   6   1866.47  783.31    2.38 1.0000  1401. 
   2   5   3  21770.60  634.02   34.34 1.0000  1402. 
  -3   9   6   4864.22  804.88    6.04 1.0000  1403. 
  -5   4   5   -131.21  487.58   -0.27 1.0000  1404. 
  -7   9   5  -1238.51  758.30   -1.63 1.0000  1405. 
  -5   6   6   9463.62  616.81   15.34 1.0000  1406. 
   1   7   4   2735.11  601.42    4.55 1.0000  1407. 
   1   6   4    862.76  530.21    1.63 1.0000  1408. 
  -3   6   6    235.25  596.83    0.39 1.0000  1409. 
   0   2   3   6344.47  485.20   13.08 1.0000  1410. 
  -6   3   3  43509.80  567.77   76.63 1.0000  1411. 
  -5   3   4   -513.29  407.70   -1.26 1.0000  1412. 
   0  10   4   4849.26  867.57    5.59 1.0000  1413. 
   2   7   3   5086.58  573.66    8.87 1.0000  1414. 
  -1   9   5  32911.00 1144.68   28.75 1.0000  1415. 
  -6   5   5    971.20  472.70    2.05 1.0000  1416. 
  -4   6   6  16960.50  681.80   24.88 1.0000  1417. 
   2   6   3   3017.79  517.15    5.84 1.0000  1418. 
  -3   8   6   4707.43  736.68    6.39 1.0000  1419. 
   1   3   3  20811.60  584.55   35.60 1.0000  1420. 
  -3   7   6    162.25  625.90    0.26 1.0000  1421. 
  -4   9   6    585.58  709.40    0.83 1.0000  1422. 
  -1   5   5    211.41  585.27    0.36 1.0000  1423. 
  -2   4   5   7143.64  624.92   11.43 1.0000  1424. 
  -5   7   6   2713.00  609.78    4.45 1.0000  1425. 
  -5   8   6    529.63  668.26    0.79 1.0000  1426. 
  -4   7   6   1935.24  657.32    2.94 1.0000  1427. 
  -4   8   6    179.24  651.75    0.28 1.0000  1428. 
  -2  10   5   1308.14  848.66    1.54 1.0000  1429. 
  -4   4   5   8584.30  611.10   14.05 1.0000  1430. 
  -1   8   5  12079.30  809.94   14.91 1.0000  1431. 
  -6   4   4      5.15  392.36    0.01 1.0000  1432. 
   0  11   3    945.19  970.26    0.97 1.0000  1433. 
  -1   3   4     -4.76  497.32   -0.01 1.0000  1434. 
   0   4   4    363.96  536.95    0.68 1.0000  1435. 
  -3   4   5  16634.80  678.17   24.53 1.0000  1436. 
  -1   6   5   3412.00  610.49    5.59 1.0000  1437. 
  -6   7   5    844.11  612.33    1.38 1.0000  1438. 
  -1   7   5   6366.84  704.76    9.03 1.0000  1439. 
  -6   9   5    804.93  751.39    1.07 1.0000  1440. 
   0   9   4  10692.10  849.34   12.59 1.0000  1441. 
  -6   8   5   2713.90  716.53    3.79 1.0000  1442. 
  -3   1   2  79002.91  518.17  128.00 1.0000  1443. 
  -4  10   5   3043.99  903.40    3.37 1.0000  1444. 
  -4   2   3   3506.86  375.22    9.35 1.0000  1445. 
  -6   6   5  21905.60  726.62   30.15 1.0000  1446. 
  -7  10   4   2466.29  818.48    3.01 1.0000  1447. 
  -2   9   5   5812.78  816.77    7.12 1.0000  1448. 
  -7   7   4   -325.99  556.19   -0.59 1.0000  1449. 
  -5   5   5  20809.60  709.28   29.34 1.0000  1450. 
  -3  10   5  19598.10 1070.15   18.31 1.0000  1451. 
  -2   5   5  27948.20  822.99   33.96 1.0000  1452. 
  -1   1   2   1241.36  289.62    4.29 1.0000  1453. 
  -4   3   4   3398.04  470.66    7.22 1.0000  1454. 
   1   9   3   2692.92  690.08    3.90 1.0000  1455. 
  -5   9   5     76.10  754.88    0.10 1.0000  1456. 
  -7   9   4   3277.80  763.93    4.29 1.0000  1457. 
   0   8   4    718.56  647.35    1.11 1.0000  1458. 
  -1  10   4   7166.77  919.98    7.79 1.0000  1459. 
   0   5   4   1756.44  591.64    2.97 1.0000  1460. 
  -2   3   4  32095.10  689.54   46.55 1.0000  1461. 
  -2  11   4    306.28  801.32    0.38 1.0000  1462. 
  -1   2   3   3622.65  451.85    8.02 1.0000  1463. 
  -2   8   5   4930.33  726.10    6.79 1.0000  1464. 
  -2   6   5   2114.45  620.39    3.41 1.0000  1465. 
   1   4   3   1168.38  518.90    2.25 1.0000  1466. 
  -3   5   5    938.92  580.42    1.62 1.0000  1467. 
  -4   5   5  96036.21 1018.69   94.27 1.0000  1468. 
  -3   3   4   6960.62  512.02   13.59 1.0000  1469. 
   0   7   4   7608.43  696.84   10.92 1.0000  1470. 
  -2   7   5   4419.35  664.03    6.66 1.0000  1471. 
  -3   9   5    315.24  736.28    0.43 1.0000  1472. 
   0   6   4    192.58  570.34    0.34 1.0000  1473. 
  -5   2   2   3721.82  288.60   12.90 1.0000  1474. 
  -5  11   4   4068.58  862.79    4.72 1.0000  1475. 
  -2   1   2   1615.00  303.13    5.33 1.0000  1476. 
  -5   6   5   7996.33  582.18   13.74 1.0000  1477. 
   1   8   3   4762.59  668.23    7.13 1.0000  1478. 
  -4   9   5   4671.79  763.96    6.12 1.0000  1479. 
  -1   4   4    -97.13  530.48   -0.18 1.0000  1480. 
   0  10   3   8610.62  908.23    9.48 1.0000  1481. 
   2   8   2   5380.76  635.81    8.46 1.0000  1482. 
  -3   2   3  20450.00  490.56   41.69 1.0000  1483. 
  -5   4   4   4566.83  513.83    8.89 1.0000  1484. 
  -3   8   5   3137.83  696.97    4.50 1.0000  1485. 
  -3   6   5   1137.42  618.74    1.84 1.0000  1486. 
  -6   5   4   2872.22  471.92    6.09 1.0000  1487. 
  -1   9   4   2348.59  733.53    3.20 1.0000  1488. 
   2   4   2  52913.90  763.08   69.34 1.0000  1489. 
  -2   2   3  32663.50  564.69   57.84 1.0000  1490. 
  -5   7   5   9803.02  637.97   15.37 1.0000  1491. 
  -5   8   5   4762.76  709.06    6.72 1.0000  1492. 
  -4   6   5   5392.10  613.58    8.79 1.0000  1493. 
  -3   7   5   1353.60  624.84    2.17 1.0000  1494. 
  -1  11   3   1072.98  832.20    1.29 1.0000  1495. 
   1   5   3  12468.80  622.97   20.02 1.0000  1496. 
   0   3   3  19120.40  570.71   33.50 1.0000  1497. 
  -4   8   5   1257.06  664.53    1.89 1.0000  1498. 
  -2  10   4   1123.75  829.00    1.36 1.0000  1499. 
   1   7   3    501.08  559.76    0.90 1.0000  1500. 
   1  10   2   2638.39  789.83    3.34 1.0000  1501. 
  -4   7   5  12948.90  663.14   19.53 1.0000  1502. 
  -6   7   4   1070.49  609.85    1.76 1.0000  1503. 
   1   6   3  12620.00  645.35   19.56 1.0000  1504. 
  -6   8   4   -490.45  673.86   -0.73 1.0000  1505. 
  -5   3   3   1393.95  396.39    3.52 1.0000  1506. 
  -4  10   4    656.92  834.44    0.79 1.0000  1507. 
   2   7   2   7606.57  612.20   12.42 1.0000  1508. 
  -1   8   4   3151.49  683.20    4.61 1.0000  1509. 
  -7   7   3     45.50  542.68    0.08 1.0000  1510. 
  -6  11   3   5478.60  914.64    5.99 1.0000  1511. 
  -6   4   3  22089.20  542.77   40.70 1.0000  1512. 
  -1   5   4    404.74  596.34    0.68 1.0000  1513. 
   2   5   2  33308.60  698.74   47.67 1.0000  1514. 
  -7   9   3   5450.04  768.75    7.09 1.0000  1515. 
   0  11   2  12643.80 1023.41   12.35 1.0000  1516. 
  -2   4   4   4072.18  557.86    7.30 1.0000  1517. 
   0   9   3   4316.25  742.77    5.81 1.0000  1518. 
  -3  10   4   -912.41  808.49   -1.13 1.0000  1519. 
  -4   4   4   4857.29  541.34    8.97 1.0000  1520. 
  -6   6   4  28695.70  757.58   37.88 1.0000  1521. 
  -1   7   4  13190.00  780.23   16.91 1.0000  1522. 
  -2   9   4   -516.30  739.34   -0.70 1.0000  1523. 
  -1   6   4   4023.66  629.99    6.39 1.0000  1524. 
  -3   4   4  12158.80  612.30   19.86 1.0000  1525. 
  -2  11   3   2504.29  898.89    2.79 1.0000  1526. 
  -3  11   3    992.99  939.78    1.06 1.0000  1527. 
  -5  11   3    258.92  858.31    0.30 1.0000  1528. 
  -1  10   3   6177.03  885.95    6.97 1.0000  1529. 
  -5   5   4   3357.54  531.19    6.32 1.0000  1530. 
   1   9   2    212.21  662.28    0.32 1.0000  1531. 
  -6  10   3    135.64  842.55    0.16 1.0000  1532. 
  -2   8   4    258.17  676.25    0.38 1.0000  1533. 
   0   8   3    451.23  646.88    0.70 1.0000  1534. 
   0   4   3    646.61  517.99    1.25 1.0000  1535. 
  -3   9   4    192.00  729.58    0.26 1.0000  1536. 
  -2   5   4  14691.30  721.58   20.36 1.0000  1537. 
  -1   3   3   3306.53  493.31    6.70 1.0000  1538. 
  -4   9   4   -412.65  707.64   -0.58 1.0000  1539. 
  -2   7   4   3354.87  658.45    5.10 1.0000  1540. 
  -4   5   4   5322.55  607.92    8.76 1.0000  1541. 
  -5   6   4    669.38  546.99    1.22 1.0000  1542. 
   0   2   2  34259.60  564.04   60.74 1.0000  1543. 
  -2   6   4    365.48  597.33    0.61 1.0000  1544. 
   0  10   2  25020.10 1103.59   22.67 1.0000  1545. 
  -5   8   4   -191.87  637.11   -0.30 1.0000  1546. 
  -3   5   4    336.02  573.15    0.59 1.0000  1547. 
  -5  10   3   4280.35  876.69    4.88 1.0000  1548. 
  -4   3   3     35.47  419.56    0.08 1.0000  1549. 
  -1  11   2    175.00  867.13    0.20 1.0000  1550. 
   0   7   3   5287.72  674.18    7.84 1.0000  1551. 
  -3   8   4   8733.58  747.91   11.68 1.0000  1552. 
  -5   7   4  12889.40  663.71   19.42 1.0000  1553. 
  -1   9   3   2795.77  747.49    3.74 1.0000  1554. 
  -2  10   3   1579.00  803.20    1.97 1.0000  1555. 
   0   5   3  12935.30  672.16   19.24 1.0000  1556. 
  -7   9   2   3224.45  742.62    4.34 1.0000  1557. 
   1   8   2   -227.77  613.98   -0.37 1.0000  1558. 
  -6   5   3   4903.79  491.40    9.98 1.0000  1559. 
  -6   8   3   1701.84  670.27    2.54 1.0000  1560. 
  -4   8   4    898.51  655.68    1.37 1.0000  1561. 
  -4  10   3    -39.98  847.38   -0.05 1.0000  1562. 
   0   6   3   3011.66  606.35    4.97 1.0000  1563. 
  -7   7   2    772.18  552.46    1.40 1.0000  1564. 
  -3   7   4   3526.60  646.19    5.46 1.0000  1565. 
  -3   6   4  12079.90  661.88   18.25 1.0000  1566. 
  -4   6   4  61349.50  864.55   70.96 1.0000  1567. 
  -4   7   4    364.86  590.34    0.62 1.0000  1568. 
  -2   3   3  18111.80  559.90   32.35 1.0000  1569. 
  -5   4   3    447.44  454.83    0.98 1.0000  1570. 
   0  11   1   5377.38  955.55    5.63 1.0000  1571. 
  -4   2   2  41734.70  496.67   84.03 1.0000  1572. 
  -3   3   3  27757.70  601.15   46.17 1.0000  1573. 
  -3  10   3   2411.99  824.85    2.92 1.0000  1574. 
  -5  11   2    536.62  846.57    0.63 1.0000  1575. 
  -1   8   3   1905.68  682.06    2.79 1.0000  1576. 
  -3  11   2    697.55  956.53    0.73 1.0000  1577. 
  -6  10   2   4225.02  871.23    4.85 1.0000  1578. 
  -2  11   2    216.52  865.39    0.25 1.0000  1579. 
  -6   6   3  18003.50  668.15   26.95 1.0000  1580. 
  -1   4   3     51.86  510.07    0.10 1.0000  1581. 
  -7  10   1   7009.92  929.59    7.54 1.0000  1582. 
   0   9   2   6863.79  795.16    8.63 1.0000  1583. 
  -2   9   3    340.09  736.84    0.46 1.0000  1584. 
  -5   8   3   1967.71  691.27    2.85 1.0000  1585. 
  -1  10   2   1114.98  800.33    1.39 1.0000  1586. 
  -6   4   2  11578.00  469.66   24.65 1.0000  1587. 
  -1   7   3   3842.79  659.79    5.82 1.0000  1588. 
  -6  11   1    551.41  859.55    0.64 1.0000  1589. 
  -3   9   3    571.65  704.94    0.81 1.0000  1590. 
  -6   9   2    483.82  715.91    0.68 1.0000  1591. 
  -1   5   3   9433.49  666.01   14.16 1.0000  1592. 
  -7   9   1    801.69  715.49    1.12 1.0000  1593. 
  -1   6   3   5923.80  696.61    8.50 1.0000  1594. 
  -1   2   2 106067.00  773.49  128.00 1.0000  1595. 
  -4   9   3   1913.47  725.36    2.64 1.0000  1596. 
  -5   3   2  22105.60  484.89   45.59 1.0000  1597. 
  -5   5   3   2893.29  524.19    5.52 1.0000  1598. 
  -4   4   3   2818.25  500.50    5.63 1.0000  1599. 
  -2   8   3   1630.38  693.13    2.35 1.0000  1600. 
  -1  11   1    428.52  875.40    0.49 1.0000  1601. 
  -2   4   3    201.03  521.48    0.39 1.0000  1602. 
   0   8   2   2623.06  690.18    3.80 1.0000  1603. 
  -6   8   2    326.22  650.19    0.50 1.0000  1604. 
   0  10   1   1123.78  786.67    1.43 1.0000  1605. 
  -4  10   2   1831.75  859.16    2.13 1.0000  1606. 
  -2  10   2   1080.88  797.72    1.35 1.0000  1607. 
  -3   4   3  11625.60  589.99   19.70 1.0000  1608. 
  -5   6   3   3109.29  576.78    5.39 1.0000  1609. 
  -3   2   2  17104.90  430.73   39.71 1.0000  1610. 
  -5   7   3   1465.42  582.93    2.51 1.0000  1611. 
  -3   8   3   3851.91  709.10    5.43 1.0000  1612. 
  -2   7   3   9232.68  722.51   12.78 1.0000  1613. 
  -1   9   2    570.09  730.14    0.78 1.0000  1614. 
  -4   8   3    887.39  631.36    1.41 1.0000  1615. 
  -6  10   1   2790.94  760.58    3.67 1.0000  1616. 
  -2  12   0   1170.55  957.66    1.22 1.0000  1617. 
  -2   5   3  19186.30  725.29   26.45 1.0000  1618. 
  -5   9   2     25.19  746.88    0.03 1.0000  1619. 
  -2   2   2   1886.33  401.07    4.70 1.0000  1620. 
  -2   6   3  13204.40  731.20   18.06 1.0000  1621. 
  -4   5   3   1345.88  557.75    2.41 1.0000  1622. 
  -3  10   2   -264.10  784.85   -0.34 1.0000  1623. 
  -4  11   1    417.52  898.50    0.46 1.0000  1624. 
  -3  11   1   1292.20  944.95    1.37 1.0000  1625. 
  -6   5   2   8667.83  509.73   17.00 1.0000  1626. 
   0   7   2   1179.97  632.53    1.87 1.0000  1627. 
  -4   7   3   3166.24  615.61    5.14 1.0000  1628. 
  -2  11   1   4646.07  946.36    4.91 1.0000  1629. 
  -3   7   3   5934.32  671.26    8.84 1.0000  1630. 
  -6  11   0   1075.73  774.64    1.39 1.0000  1631. 
  -3   5   3   7912.58  625.90   12.64 1.0000  1632. 
  -4   6   3   -149.28  566.73   -0.26 1.0000  1633. 
  -4   9   2    931.26  776.09    1.20 1.0000  1634. 
  -3   6   3   6187.91  658.46    9.40 1.0000  1635. 
  -5   8   2    817.82  672.20    1.22 1.0000  1636. 
  -2   9   2   5383.51  803.88    6.70 1.0000  1637. 
  -6   9   1   1951.72  676.39    2.89 1.0000  1638. 
  -6   6   2  19180.00  655.89   29.24 1.0000  1639. 
  -1   8   2   1198.79  675.64    1.77 1.0000  1640. 
  -1  10   1    858.78  795.50    1.08 1.0000  1641. 
  -5  10   1   1544.25  789.98    1.95 1.0000  1642. 
  -3   9   2    211.35  699.55    0.30 1.0000  1643. 
  -5  11   0   9515.96  965.13    9.86 1.0000  1644. 
  -5   4   2    483.66  450.31    1.07 1.0000  1645. 
  -4   3   2  27509.90  520.04   52.90 1.0000  1646. 
  -4  10   1   2262.64  880.54    2.57 1.0000  1647. 
  -6   8   1     45.55  600.81    0.08 1.0000  1648. 
  -6  10   0   2096.10  771.20    2.72 1.0000  1649. 
  -1   3   2  94317.70  862.82  109.31 1.0000  1650. 
  -2  12  -1    845.68  951.42    0.89 1.0000  1651. 
  -1   7   2  25502.10  908.69   28.06 1.0000  1652. 
  -2  10   1   2626.24  849.82    3.09 1.0000  1653. 
  -2   8   2    983.79  667.27    1.47 1.0000  1654. 
  -4  11   0    110.30  942.74    0.12 1.0000  1655. 
  -6   7   1   7979.65  607.98   13.12 1.0000  1656. 
  -4   2   1    874.05  317.95    2.75 1.0000  1657. 
  -6   6   1   1081.62  538.42    2.01 1.0000  1658. 
  -5   9   1   6518.63  766.57    8.50 1.0000  1659. 
  -3  11   0    789.16  938.23    0.84 1.0000  1660. 
  -1   1   1   3829.85  216.07   17.72 1.0000  1661. 
  -5   7   2    361.05  566.32    0.64 1.0000  1662. 
  -4   8   2   8907.14  698.98   12.74 1.0000  1663. 
  -3  10   1    356.85  768.25    0.46 1.0000  1664. 
  -5   5   2  23225.90  664.99   34.93 1.0000  1665. 
  -2  11   0   1969.45  889.99    2.21 1.0000  1666. 
  -3   8   2   2142.63  723.75    2.96 1.0000  1667. 
  -1   9   1     33.39  708.44    0.05 1.0000  1668. 
  -1   6   2   1732.09  662.39    2.61 1.0000  1669. 
  -5   6   2   2706.19  554.07    4.88 1.0000  1670. 
  -6   9   0   1977.11  707.38    2.79 1.0000  1671. 
  -3   3   2    196.89  442.50    0.44 1.0000  1672. 
  -2   3   2   2041.64  464.47    4.40 1.0000  1673. 
  -1   4   2   1881.36  537.28    3.50 1.0000  1674. 
  -5  10   0    437.40  763.77    0.57 1.0000  1675. 
  -4   9   1    149.02  747.15    0.20 1.0000  1676. 
  -2   7   2  10509.00  722.68   14.54 1.0000  1677. 
  -1   5   2  35025.40  811.54   43.16 1.0000  1678. 
  -5  11  -1   1013.68  842.69    1.20 1.0000  1679. 
  -5   8   1   4497.15  704.15    6.39 1.0000  1680. 
  -4   4   2  36857.90  671.88   54.86 1.0000  1681. 
  -4   7   2     -1.57  596.99   -0.00 1.0000  1682. 
  -3   7   2    357.36  625.90    0.57 1.0000  1683. 
  -2   1   1  43225.39  365.32  118.32 1.0000  1684. 
  -6   5   1   2486.65  451.02    5.51 1.0000  1685. 
  -2   9   1    125.70  722.71    0.17 1.0000  1686. 
  -4  10   0    884.99  803.45    1.10 1.0000  1687. 
  -2   6   2   1268.25  644.53    1.97 1.0000  1688. 
  -6   8   0   4139.15  691.62    5.98 1.0000  1689. 
  -4   6   2   2302.88  599.96    3.84 1.0000  1690. 
  -4  11  -1   4394.02  899.99    4.88 1.0000  1691. 
  -4   5   2    -81.65  547.62   -0.15 1.0000  1692. 
  -2   4   2  36014.30  710.58   50.68 1.0000  1693. 
  -3  10   0    608.19  842.65    0.72 1.0000  1694. 
  -3   9   1   1657.61  737.34    2.25 1.0000  1695. 
  -3   4   2    341.58  482.17    0.71 1.0000  1696. 
  -2   5   2  56551.10  905.40   62.46 1.0000  1697. 
  -3   6   2   2952.72  614.86    4.80 1.0000  1698. 
  -5   9   0   3687.10  716.09    5.15 1.0000  1699. 
  -3   5   2   1009.37  558.36    1.81 1.0000  1700. 
  -2  10   0   1319.16  809.43    1.63 1.0000  1701. 
  -5  11  -2   1388.19  895.69    1.55 1.0000  1702. 
  -6   9  -1   -586.07  748.23   -0.78 1.0000  1703. 
  -2  11  -1    394.75  892.77    0.44 1.0000  1704. 
  -6  10  -2   2714.84  911.83    2.98 1.0000  1705. 
  -5  10  -1    434.77  814.49    0.53 1.0000  1706. 
  -6   6   0   1965.71  544.58    3.61 1.0000  1707. 
  -2   8   1   1207.82  686.74    1.76 1.0000  1708. 
  -4   8   1   1599.75  649.11    2.46 1.0000  1709. 
  -4   9   0   3765.26  799.19    4.71 1.0000  1710. 
  -5   7   1    -99.58  572.69   -0.17 1.0000  1711. 
  -3   8   1    408.08  669.62    0.61 1.0000  1712. 
  -4  11  -2   1387.46  968.24    1.43 1.0000  1713. 
  -5   8   0   6836.95  682.93   10.01 1.0000  1714. 
  -5   4   1  19053.40  546.90   34.84 1.0000  1715. 
  -6   8  -1   2592.10  692.98    3.74 1.0000  1716. 
  -2  11  -2   5358.89 1025.39    5.23 1.0000  1717. 
  -5  11  -3   1883.23  953.25    1.98 1.0000  1718. 
  -5   6   1   2448.45  560.67    4.37 1.0000  1719. 
  -6  10  -3     63.53  935.32    0.07 1.0000  1720. 
  -3  10  -1   4066.27  894.80    4.54 1.0000  1721. 
  -5   5   1    885.08  484.69    1.83 1.0000  1722. 
  -6   9  -2   5758.15  839.51    6.86 1.0000  1723. 
  -4   7   1   1460.06  610.79    2.39 1.0000  1724. 
  -2   7   1  17517.20  832.10   21.05 1.0000  1725. 
  -5  10  -2   6278.60  973.70    6.45 1.0000  1726. 
  -3   9   0    307.10  716.83    0.43 1.0000  1727. 
  -5   7   0    647.54  631.84    1.02 1.0000  1728. 
  -3   7   1   2748.07  662.65    4.15 1.0000  1729. 
  -6   7  -1   1435.50  594.59    2.41 1.0000  1730. 
  -6   5   0   -111.65  421.88   -0.26 1.0000  1731. 
  -4  11  -3    806.17  933.66    0.86 1.0000  1732. 
  -4   6   1   3618.11  600.95    6.02 1.0000  1733. 
  -1   2   1  35975.90  476.36   75.52 1.0000  1734. 
  -4   3   1   6257.27  401.87   15.57 1.0000  1735. 
  -3   2   1    395.05  329.15    1.20 1.0000  1736. 
  -6   6  -1   2698.86  549.09    4.92 1.0000  1737. 
  -4  10  -2   1244.50  863.05    1.44 1.0000  1738. 
  -2   6   1   1693.01  638.67    2.65 1.0000  1739. 
  -2  11  -3   3031.58 1012.80    2.99 1.0000  1740. 
  -3   6   1  10098.70  661.77   15.26 1.0000  1741. 
  -4   8   0     82.98  648.36    0.13 1.0000  1742. 
  -5  10  -3     -7.87  943.06   -0.01 1.0000  1743. 
  -4   5   1   1834.25  525.07    3.49 1.0000  1744. 
  -4   4   1   4011.48  480.32    8.35 1.0000  1745. 
  -3  10  -2    469.33  874.19    0.54 1.0000  1746. 
  -3   8   0   7181.25  747.02    9.61 1.0000  1747. 
  -2   2   1   4470.57  362.97   12.32 1.0000  1748. 
  -4  11  -4   7645.96 1030.02    7.42 1.0000  1749. 
  -1   4   1    865.71  514.96    1.68 1.0000  1750. 
  -1   3   1  91777.80  798.65  114.92 1.0000  1751. 
  -2   5   1    -94.02  541.35   -0.17 1.0000  1752. 
  -3   5   1   2231.72  556.68    4.01 1.0000  1753. 
  -6   7  -2   1472.35  629.10    2.34 1.0000  1754. 
  -3   9  -1   1739.75  734.18    2.37 1.0000  1755. 
  -3   3   1   5731.09  433.75   13.21 1.0000  1756. 
  -3  11  -4    310.70  942.19    0.33 1.0000  1757. 
   1  11  -5    399.39  853.38    0.47 1.0000  1758. 
  -5  10  -4    272.85  942.14    0.29 1.0000  1759. 
  -4  10  -3   4858.55  935.86    5.19 1.0000  1760. 
  -5   6   0    688.30  534.10    1.29 1.0000  1761. 
  -5   7  -1   2493.79  665.01    3.75 1.0000  1762. 
  -3   4   1     69.88  464.59    0.15 1.0000  1763. 
  -2  11  -4    532.56  985.38    0.54 1.0000  1764. 
  -2   4   1   -103.85  487.85   -0.21 1.0000  1765. 
  -4   7   0  18635.00  688.07   27.08 1.0000  1766. 
  -2   3   1   2058.19  430.09    4.79 1.0000  1767. 
  -1  11  -4   2920.81  947.88    3.08 1.0000  1768. 
  -5   9  -3     54.01  807.68    0.07 1.0000  1769. 
  -2   7   0    361.88  672.36    0.54 1.0000  1770. 
  -6   6  -2   -195.32  543.00   -0.36 1.0000  1771. 
  -3  10  -3    -79.41  869.55   -0.09 1.0000  1772. 
  -3   7   0   6787.06  687.45    9.87 1.0000  1773. 
  -5   5   0   1819.59  508.58    3.58 1.0000  1774. 
  -4   2   0     43.00  305.09    0.14 1.0000  1775. 
  -4   8  -1  52036.00  952.87   54.61 1.0000  1776. 
   0  11  -5   3405.61  901.14    3.78 1.0000  1777. 
  -4  10  -4   2754.62  961.87    2.86 1.0000  1778. 
  -4   6   0   1953.86  586.95    3.33 1.0000  1779. 
  -2  10  -3  -1066.94  807.46   -1.32 1.0000  1780. 
  -3   8  -1   5137.53  735.33    6.99 1.0000  1781. 
  -5   9  -4   1223.92  872.02    1.40 1.0000  1782. 
  -1  11  -5    967.30  901.21    1.07 1.0000  1783. 
  -3   9  -2   3083.82  776.55    3.97 1.0000  1784. 
  -4   9  -3   1619.73  812.63    1.99 1.0000  1785. 
  -4   8  -2    503.11  722.40    0.70 1.0000  1786. 
  -5   7  -2    152.49  637.18    0.24 1.0000  1787. 
  -3   6   0  10827.00  668.29   16.20 1.0000  1788. 
  -2   6   0    826.31  641.40    1.29 1.0000  1789. 
  -5   8  -3   4675.42  773.20    6.05 1.0000  1790. 
  -4  10  -5   1320.59  980.15    1.35 1.0000  1791. 
  -1  11  -6    736.43  952.36    0.77 1.0000  1792. 
   0  11  -6   -527.78  852.64   -0.62 1.0000  1793. 
  -4   5   0    681.31  536.04    1.27 1.0000  1794. 
   1  10  -5   -258.61  827.80   -0.31 1.0000  1795. 
   2  10  -6   3992.36  880.64    4.53 1.0000  1796. 
  -5   6  -1   2670.71  542.43    4.92 1.0000  1797. 
  -4   7  -1  33644.30  777.02   43.30 1.0000  1798. 
  -1  10  -4    297.50  816.51    0.36 1.0000  1799. 
  -5   9  -5   1769.06  935.84    1.89 1.0000  1800. 
  -2  10  -4   1209.00  848.92    1.42 1.0000  1801. 
  -4   9  -4   2057.36  836.16    2.46 1.0000  1802. 
  -4  10  -6   -595.34  940.78   -0.63 1.0000  1803. 
   3   9  -6  17113.60  934.36   18.32 1.0000  1804. 
  -3   7  -1   1555.45  643.52    2.42 1.0000  1805. 
  -4   4   0   1344.14  457.62    2.94 1.0000  1806. 
  -3   5   0   3880.88  559.62    6.93 1.0000  1807. 
  -2   7  -1  21823.40  786.91   27.73 1.0000  1808. 
  -5   8  -4   1752.50  766.29    2.29 1.0000  1809. 
  -2   5   0  11097.20  595.74   18.63 1.0000  1810. 
   0  10  -5  -1379.91  827.68   -1.67 1.0000  1811. 
  -4   8  -3    692.76  745.29    0.93 1.0000  1812. 
  -2   9  -3   1599.93  749.30    2.14 1.0000  1813. 
  -3   8  -2  28917.60  852.96   33.90 1.0000  1814. 
  -5   5  -1  69710.91  850.10   82.00 1.0000  1815. 
  -2   8  -2   4627.03  732.53    6.32 1.0000  1816. 
  -5   9  -6   1533.47  961.16    1.60 1.0000  1817. 
  -3   1   0   1009.62  233.95    4.32 1.0000  1818. 
   2  10  -7   3253.41  875.71    3.72 1.0000  1819. 
   1  10  -6  14070.90  919.95   15.30 1.0000  1820. 
  -3  10  -6    822.60  950.09    0.87 1.0000  1821. 
  -3   9  -4    746.26  820.75    0.91 1.0000  1822. 
  -4   6  -1    -27.68  565.77   -0.05 1.0000  1823. 
  -1  10  -5  13266.80 1029.25   12.89 1.0000  1824. 
  -1   4   0  23570.30  621.66   37.91 1.0000  1825. 
  -2  10  -6   3033.88  954.72    3.18 1.0000  1826. 
  -3   4   0  13141.90  536.13   24.51 1.0000  1827. 
  -5   8  -5   3095.46  847.70    3.65 1.0000  1828. 
  -4   7  -2   5634.50  643.23    8.76 1.0000  1829. 
  -5   6  -2  24098.40  703.34   34.26 1.0000  1830. 
  -3  10  -7    149.82  950.20    0.16 1.0000  1831. 
   0  10  -6   1539.80  844.66    1.82 1.0000  1832. 
   3   9  -7  13395.10  908.25   14.75 1.0000  1833. 
  -2   4   0   1750.83  486.75    3.60 1.0000  1834. 
  -3   6  -1   1840.91  635.97    2.89 1.0000  1835. 
   2  10  -8  -2755.82  842.45   -3.27 1.0000  1836. 
  -1   9  -4    996.47  760.79    1.31 1.0000  1837. 
  -3   9  -5   1434.99  838.93    1.71 1.0000  1838. 
   1  10  -7   7826.96  945.31    8.28 1.0000  1839. 
  -2   6  -1  21547.10  774.66   27.81 1.0000  1840. 
  -2   9  -4   3657.27  765.83    4.78 1.0000  1841. 
   2   9  -6   -109.79  732.32   -0.15 1.0000  1842. 
  -2  10  -7   5159.04  965.38    5.34 1.0000  1843. 
  -1  10  -6   4667.43  936.63    4.98 1.0000  1844. 
   4   4  -3    734.82  411.57    1.79 1.0000  1845. 
  -3   8  -3    479.58  670.38    0.72 1.0000  1846. 
  -3   7  -2   -110.44  648.34   -0.17 1.0000  1847. 
  -4   5  -1    913.78  554.12    1.65 1.0000  1848. 
  -5   8  -6    300.93  902.87    0.33 1.0000  1849. 
  -3   3   0  54904.90  601.10   91.34 1.0000  1850. 
  -2   8  -3   4771.40  719.40    6.63 1.0000  1851. 
  -2   7  -2   9900.89  717.21   13.80 1.0000  1852. 
   0  10  -7   2822.77  886.02    3.19 1.0000  1853. 
  -1   3   0  16900.80  487.46   34.67 1.0000  1854. 
  -4   9  -7   5778.19  992.92    5.82 1.0000  1855. 
   0   9  -5   7002.10  827.62    8.46 1.0000  1856. 
   1  10  -8   5475.94  877.25    6.24 1.0000  1857. 
  -3   9  -6   1232.45  901.15    1.37 1.0000  1858. 
   3   8  -6   8559.51  758.43   11.29 1.0000  1859. 
  -1  10  -7    417.36  863.99    0.48 1.0000  1860. 
   3   9  -8   2159.57  835.18    2.59 1.0000  1861. 
  -5   5  -2   5451.38  511.34   10.66 1.0000  1862. 
  -2   3   0  33863.70  548.21   61.77 1.0000  1863. 
  -1   9  -5   -388.91  760.87   -0.51 1.0000  1864. 
  -4   6  -2  10487.50  654.19   16.03 1.0000  1865. 
  -2   9  -5   1029.32  770.71    1.34 1.0000  1866. 
   1   9  -6    719.46  773.67    0.93 1.0000  1867. 
  -4   7  -3   7860.38  686.27   11.45 1.0000  1868. 
   2   9  -7  10856.90  880.30   12.33 1.0000  1869. 
  -5   6  -4   4804.66  650.48    7.39 1.0000  1870. 
   0  10  -8   4165.19  856.71    4.86 1.0000  1871. 
  -3   5  -1    886.88  541.80    1.64 1.0000  1872. 
   4   5  -4   5747.18  503.09   11.42 1.0000  1873. 
  -1  10  -8   -415.73  847.08   -0.49 1.0000  1874. 
  -1   5  -1    437.24  538.28    0.81 1.0000  1875. 
   4   6  -5   9639.47  599.18   16.09 1.0000  1876. 
  -3   9  -7   1410.35  932.07    1.51 1.0000  1877. 
  -3   8  -4   2880.77  721.68    3.99 1.0000  1878. 
  -4   4  -1  10361.10  535.64   19.34 1.0000  1879. 
  -2   5  -1   7371.73  593.07   12.43 1.0000  1880. 
  -4   8  -6    542.50  831.03    0.65 1.0000  1881. 
   3   9  -9    795.24  802.35    0.99 1.0000  1882. 
   0   9  -6   1543.99  756.52    2.04 1.0000  1883. 
  -1   8  -4   1554.00  708.14    2.19 1.0000  1884. 
  -2   8  -4   3859.37  730.58    5.28 1.0000  1885. 
  -3   6  -2    407.24  614.52    0.66 1.0000  1886. 
  -3   7  -3  18617.30  752.57   24.74 1.0000  1887. 
  -2   9  -6   1956.45  797.77    2.45 1.0000  1888. 
  -3   9  -8    778.33  911.45    0.85 1.0000  1889. 
  -1   9  -6    266.94  767.36    0.35 1.0000  1890. 
  -1   2   0    530.63  300.92    1.76 1.0000  1891. 
   2   9  -8   3088.60  839.02    3.68 1.0000  1892. 
   1   9  -7  30372.60 1083.92   28.02 1.0000  1893. 
   3   8  -7  18472.20  843.19   21.91 1.0000  1894. 
  -4   2  -1    285.82  324.54    0.88 1.0000  1895. 
  -1   6  -2    787.87  653.61    1.21 1.0000  1896. 
  -1   7  -3  20603.10  818.96   25.16 1.0000  1897. 
   2   8  -6   1911.27  686.57    2.78 1.0000  1898. 
  -2   6  -2   2279.56  643.73    3.54 1.0000  1899. 
  -2   7  -3   2262.40  658.37    3.44 1.0000  1900. 
  -2   2   0    569.61  325.16    1.75 1.0000  1901. 
  -4   7  -4  18050.80  747.16   24.16 1.0000  1902. 
  -3   8  -5   8777.36  810.78   10.83 1.0000  1903. 
  -4   5  -2   2397.49  559.63    4.28 1.0000  1904. 
  -2   9  -7  15487.80 1006.78   15.38 1.0000  1905. 
  -5   5  -3  16751.10  627.09   26.71 1.0000  1906. 
   0   9  -7   -332.55  774.57   -0.43 1.0000  1907. 
   4   7  -7  28615.30  808.55   35.39 1.0000  1908. 
  -4   6  -3  11526.70  655.73   17.58 1.0000  1909. 
   0   8  -5   1702.14  711.07    2.39 1.0000  1910. 
   2   9  -9   -149.11  815.89   -0.18 1.0000  1911. 
  -4   8  -8   2640.04  980.52    2.69 1.0000  1912. 
  -1   9  -7  10209.40  898.46   11.36 1.0000  1913. 
  -3   4  -1  45039.70  690.13   65.26 1.0000  1914. 
   1   9  -8    153.78  796.38    0.19 1.0000  1915. 
  -3   8  -7   2212.18  878.56    2.52 1.0000  1916. 
  -4   7  -6   4865.05  818.15    5.95 1.0000  1917. 
  -2   8  -5    697.30  702.66    0.99 1.0000  1918. 
  -4   1  -1    398.16  234.10    1.70 1.0000  1919. 
  -1   8  -5   8639.55  787.61   10.97 1.0000  1920. 
   2   7  -5   1239.31  618.05    2.01 1.0000  1921. 
   3   7  -6   1198.91  611.41    1.96 1.0000  1922. 
   3   8  -8   1300.63  703.99    1.85 1.0000  1923. 
   4   3  -3  11360.80  422.09   26.92 1.0000  1924. 
  -1   4  -1  15463.50  586.40   26.37 1.0000  1925. 
   0   9  -8   9165.02  921.05    9.95 1.0000  1926. 
  -3   7  -4  32751.90  795.39   41.18 1.0000  1927. 
   1   8  -6    -29.12  687.67   -0.04 1.0000  1928. 
  -1   9  -8   1962.69  853.26    2.30 1.0000  1929. 
  -5   6  -6   -140.69  703.87   -0.20 1.0000  1930. 
  -2   4  -1   5884.29  495.64   11.87 1.0000  1931. 
   1   9  -9   -220.15  826.74   -0.27 1.0000  1932. 
   2   8  -7  14693.40  835.04   17.60 1.0000  1933. 
   4   6  -6   3321.29  552.74    6.01 1.0000  1934. 
  -1   9  -9   -655.24  812.21   -0.81 1.0000  1935. 
  -3   5  -2    179.51  561.50    0.32 1.0000  1936. 
  -3   6  -3   1615.94  599.01    2.70 1.0000  1937. 
  -2   7  -4    -80.68  633.09   -0.13 1.0000  1938. 
  -1   7  -4    188.20  673.72    0.28 1.0000  1939. 
  -2   8  -6   4414.30  761.93    5.79 1.0000  1940. 
   0   8  -6   2512.34  721.35    3.48 1.0000  1941. 
   3   6  -5   7282.14  635.36   11.46 1.0000  1942. 
  -5   4  -4    877.19  509.27    1.72 1.0000  1943. 
  -4   7  -7   6188.56  892.97    6.93 1.0000  1944. 
   3   8  -9    146.44  782.21    0.19 1.0000  1945. 
   4   7  -8    329.07  649.52    0.51 1.0000  1946. 
  -1   8  -6  16185.80  887.47   18.24 1.0000  1947. 
  -4   6  -4   5429.97  634.10    8.56 1.0000  1948. 
  -3   8  -9    586.63  875.87    0.67 1.0000  1949. 
  -1   1   0  22456.60  228.14   98.43 1.0000  1950. 
  -4   4  -2   3368.97  514.27    6.55 1.0000  1951. 
   4   5  -5   7847.46  541.38   14.50 1.0000  1952. 
  -1   5  -2   9547.86  637.85   14.97 1.0000  1953. 
  -2   5  -2    655.67  550.46    1.19 1.0000  1954. 
  -2   6  -3  35642.80  802.73   44.40 1.0000  1955. 
   1   7  -5   1298.47  662.92    1.96 1.0000  1956. 
  -1   6  -3  24174.00  813.14   29.73 1.0000  1957. 
   4   4  -4    201.19  453.90    0.44 1.0000  1958. 
   1   8  -7    587.98  737.42    0.80 1.0000  1959. 
  -3   7  -5   1230.76  651.99    1.89 1.0000  1960. 
   2   8  -8   3592.70  768.71    4.67 1.0000  1961. 
  -4   5  -3    998.31  535.29    1.86 1.0000  1962. 
  -4   7  -8   1684.07  940.76    1.79 1.0000  1963. 
  -2   8  -7    912.85  764.41    1.19 1.0000  1964. 
   3   7  -7   1122.53  637.41    1.76 1.0000  1965. 
   3   8 -10   4348.81  910.19    4.78 1.0000  1966. 
  -3   3  -1    812.87  395.07    2.06 1.0000  1967. 
   2   7  -6  22051.50  832.58   26.49 1.0000  1968. 
   0   8  -7   2818.39  769.66    3.66 1.0000  1969. 
  -1   8  -7   1815.79  757.91    2.40 1.0000  1970. 
   0   3  -1  27819.70  584.34   47.61 1.0000  1971. 
  -5   5  -5   -365.20  597.23   -0.61 1.0000  1972. 
  -2   8  -8   1001.80  831.03    1.21 1.0000  1973. 
   0   7  -5   6374.22  712.39    8.95 1.0000  1974. 
  -2   7  -5   -115.27  672.48   -0.17 1.0000  1975. 
   2   8  -9    349.35  796.04    0.44 1.0000  1976. 
   4   7  -9   1899.83  728.35    2.61 1.0000  1977. 
  -3   7  -9   2725.03  995.65    2.74 1.0000  1978. 
  -4   6  -5    136.97  619.27    0.22 1.0000  1979. 
   1   8  -8   1582.57  755.32    2.10 1.0000  1980. 
  -2   8  -9    183.41  919.64    0.20 1.0000  1981. 
  -3   7  -6   1046.91  722.53    1.45 1.0000  1982. 
  -1   7  -5   1993.01  699.24    2.85 1.0000  1983. 
  -3   6  -4    766.16  629.94    1.22 1.0000  1984. 
  -4   6  -8    252.97  853.50    0.30 1.0000  1985. 
  -1   8  -8    147.63  803.26    0.18 1.0000  1986. 
   4   6  -7   5418.93  620.75    8.73 1.0000  1987. 
   0   8  -8    556.10  765.27    0.73 1.0000  1988. 
   2   8 -10   5461.70  946.67    5.77 1.0000  1989. 
  -2   3  -1   4539.05  454.31    9.99 1.0000  1990. 
   1   8  -9  12928.60  951.78   13.58 1.0000  1991. 
   1   7  -6    169.78  677.98    0.25 1.0000  1992. 
   2   6  -5  36575.60  879.14   41.60 1.0000  1993. 
  -1   8  -9   4186.85  877.86    4.77 1.0000  1994. 
  -3   4  -2  26795.20  642.18   41.73 1.0000  1995. 
   3   7  -8    751.58  669.54    1.12 1.0000  1996. 
  -3   7  -7  19509.50  875.76   22.28 1.0000  1997. 
  -1   3  -1   5021.22  458.62   10.95 1.0000  1998. 
  -3   5  -3   2532.83  590.75    4.29 1.0000  1999. 
  -1   8 -10   4714.09  977.59    4.82 1.0000  2000. 
   4   7 -10   3200.88  889.44    3.60 1.0000  2001. 
  -4   6  -6   2496.65  666.37    3.75 1.0000  2002. 
   0   6  -4    167.96  668.57    0.25 1.0000  2003. 
   3   6  -6  21677.80  749.97   28.91 1.0000  2004. 
   0   8  -9    870.68  795.72    1.09 1.0000  2005. 
  -2   6  -4  14677.90  719.08   20.41 1.0000  2006. 
   2   7  -7   1525.34  685.04    2.23 1.0000  2007. 
  -4   5  -4   1054.64  560.57    1.88 1.0000  2008. 
  -2   7  -6   3485.66  731.87    4.76 1.0000  2009. 
   1   8 -10   4751.67  895.74    5.30 1.0000  2010. 
  -3   7  -8    293.48  875.22    0.34 1.0000  2011. 
   0   8 -10   2314.85  949.47    2.44 1.0000  2012. 
   3   2  -2    547.30  269.53    2.03 1.0000  2013. 
  -1   6  -4    464.57  655.74    0.71 1.0000  2014. 
   0   7  -6  19217.40  834.36   23.03 1.0000  2015. 
   0   4  -2  10558.00  549.34   19.22 1.0000  2016. 
   4   7 -11    269.02  847.56    0.32 1.0000  2017. 
  -4   6  -7    322.39  783.34    0.41 1.0000  2018. 
  -1   7  -6   6032.93  743.47    8.11 1.0000  2019. 
   0   5  -3  26045.70  751.09   34.68 1.0000  2020. 
  -4   4  -3  19276.30  630.47   30.57 1.0000  2021. 
  -3   6  -5   1624.58  633.12    2.57 1.0000  2022. 
  -2   5  -3    207.37  560.29    0.37 1.0000  2023. 
   3   7  -9   -555.46  727.23   -0.76 1.0000  2024. 
  -2   7  -7   3344.34  761.53    4.39 1.0000  2025. 
  -2   4  -2  12637.70  552.11   22.89 1.0000  2026. 
   4   5  -6    329.23  524.28    0.63 1.0000  2027. 
  -1   5  -3  33745.40  781.01   43.21 1.0000  2028. 
   1   7  -7   -189.90  675.30   -0.28 1.0000  2029. 
  -1   4  -2     -7.72  487.13   -0.02 1.0000  2030. 
   4   6  -8   1626.33  625.64    2.60 1.0000  2031. 
   3   5  -5   2481.34  573.96    4.32 1.0000  2032. 
   1   6  -5   5197.76  659.02    7.89 1.0000  2033. 
   2   7  -8    221.90  684.14    0.32 1.0000  2034. 
  -2   7  -8   -932.89  775.76   -1.20 1.0000  2035. 
  -4   5  -5   1486.78  590.93    2.52 1.0000  2036. 
  -2   7 -10    172.51  952.13    0.18 1.0000  2037. 
  -1   7  -7     64.70  710.16    0.09 1.0000  2038. 
   3   7 -10   3051.23  783.34    3.90 1.0000  2039. 
   0   7  -7  27594.80  934.54   29.53 1.0000  2040. 
  -2   7  -9    919.00  907.72    1.01 1.0000  2041. 
  -3   6  -6  10394.40  732.56   14.19 1.0000  2042. 
  -2   6  -5  19159.20  739.57   25.91 1.0000  2043. 
   3   6  -7   5352.53  629.60    8.50 1.0000  2044. 
   3   7 -11   1607.17  877.86    1.83 1.0000  2045. 
   2   6  -6   1042.26  610.63    1.71 1.0000  2046. 
  -3   5  -4   5100.75  629.85    8.10 1.0000  2047. 
   0   6  -5    118.22  644.01    0.18 1.0000  2048. 
   2   7  -9   4217.19  771.12    5.47 1.0000  2049. 
   3   3  -3   5693.47  446.90   12.74 1.0000  2050. 
   1   7  -8   -283.39  691.14   -0.41 1.0000  2051. 
  -1   7  -8   1686.41  771.32    2.19 1.0000  2052. 
   4   4  -5    -53.79  474.17   -0.11 1.0000  2053. 
  -1   6  -5   1164.34  634.92    1.83 1.0000  2054. 
  -1   7 -11   4675.93  979.69    4.77 1.0000  2055. 
  -3   6 -10   2398.20  982.47    2.44 1.0000  2056. 
  -4   5  -6   3843.65  707.78    5.43 1.0000  2057. 
  -3   6  -7    140.46  688.79    0.20 1.0000  2058. 
   0   7  -8   9627.52  818.57   11.76 1.0000  2059. 
  -1   7  -9    849.13  808.26    1.05 1.0000  2060. 
   1   5  -4   7709.25  660.18   11.68 1.0000  2061. 
   4   6  -9    512.81  665.57    0.77 1.0000  2062. 
   2   7 -10    613.12  863.87    0.71 1.0000  2063. 
  -3   6  -9    546.33  909.91    0.60 1.0000  2064. 
  -4   4  -4  10914.50  606.00   18.01 1.0000  2065. 
   2   7 -11   2477.06  927.21    2.67 1.0000  2066. 
   1   7  -9   1772.23  783.21    2.26 1.0000  2067. 
   4   2  -3    248.53  301.91    0.82 1.0000  2068. 
   2   1  -1 130473.01  582.51  128.00 1.0000  2069. 
  -3   4  -3   8974.57  608.04   14.76 1.0000  2070. 
   0   7  -9   1202.60  794.61    1.51 1.0000  2071. 
   0   7 -11    300.45  908.92    0.33 1.0000  2072. 
  -4   5  -8    244.27  764.42    0.32 1.0000  2073. 
  -2   6  -6    753.94  643.07    1.17 1.0000  2074. 
   0   7 -10   1273.58  898.15    1.42 1.0000  2075. 
   4   3  -4    118.90  427.61    0.28 1.0000  2076. 
  -3   3  -2  10406.90  479.53   21.70 1.0000  2077. 
   1   7 -10   -347.94  771.15   -0.45 1.0000  2078. 
   1   7 -11   -191.51  896.43   -0.21 1.0000  2079. 
   1   6  -6   -127.23  619.13   -0.21 1.0000  2080. 
  -2   5  -4  42159.20  803.61   52.46 1.0000  2081. 
   3   6  -8   2196.68  637.39    3.45 1.0000  2082. 
   4   6 -10   4512.65  787.68    5.73 1.0000  2083. 
   4   5  -7  15269.60  615.65   24.80 1.0000  2084. 
  -4   3  -3  75573.21  825.68   91.53 1.0000  2085. 
   0   5  -4  14945.90  712.81   20.97 1.0000  2086. 
  -3   5  -5   1379.57  619.96    2.23 1.0000  2087. 
  -2   6 -11   -841.81  977.67   -0.86 1.0000  2088. 
   2   6  -7    870.17  648.49    1.34 1.0000  2089. 
   2   5  -5  13351.30  685.53   19.48 1.0000  2090. 
  -1   6  -6     33.11  634.64    0.05 1.0000  2091. 
   0   6  -6  10701.50  715.16   14.96 1.0000  2092. 
  -1   5  -4    446.08  624.07    0.71 1.0000  2093. 
  -2   6  -7   9902.43  764.45   12.95 1.0000  2094. 
   4   6 -11    981.80  819.90    1.20 1.0000  2095. 
   4   6 -12    268.36  825.35    0.33 1.0000  2096. 
  -2   2  -1 385052.97 1156.22  128.00 1.0000  2097. 
   3   5  -6  22301.50  696.79   32.01 1.0000  2098. 
  -2   6  -8   1175.08  732.05    1.61 1.0000  2099. 
  -2   6  -9    557.97  823.50    0.68 1.0000  2100. 
  -2   4  -3   1907.50  528.31    3.61 1.0000  2101. 
   3   6  -9    633.58  671.77    0.94 1.0000  2102. 
   1   6  -7  17578.20  767.40   22.91 1.0000  2103. 
  -3   5  -6    446.88  612.52    0.73 1.0000  2104. 
  -4   2  -3    381.67  438.16    0.87 1.0000  2105. 
  -1   6  -7   3172.95  693.59    4.57 1.0000  2106. 
   0   4  -3  37300.89  737.82   50.56 1.0000  2107. 
  -1   2  -1  52021.00  519.83  100.07 1.0000  2108. 
  -3   5 -10    771.73  966.78    0.80 1.0000  2109. 
   2   6  -8    231.79  627.86    0.37 1.0000  2110. 
   5   5 -10    932.48  702.20    1.33 1.0000  2111. 
  -2   3  -2  15107.90  512.33   29.49 1.0000  2112. 
   0   6  -7  23174.00  831.45   27.87 1.0000  2113. 
  -1   6 -11   1108.98  947.74    1.17 1.0000  2114. 
  -1   4  -3  21776.90  649.01   33.55 1.0000  2115. 
   3   6 -10   -458.98  703.70   -0.65 1.0000  2116. 
  -2   5  -5    -99.47  622.35   -0.16 1.0000  2117. 
  -4   4  -6    102.02  603.17    0.17 1.0000  2118. 
   3   6 -12   -214.32  814.13   -0.26 1.0000  2119. 
   0   3  -2  48482.30  705.52   68.72 1.0000  2120. 
   1   5  -5   8808.81  686.04   12.84 1.0000  2121. 
   2   4  -4    623.95  524.58    1.19 1.0000  2122. 
   3   6 -11    952.54  826.39    1.15 1.0000  2123. 
  -3   4  -4   6853.56  607.32   11.28 1.0000  2124. 
   0   6 -12   2488.24  959.78    2.59 1.0000  2125. 
  -1   6  -8   1184.49  704.48    1.68 1.0000  2126. 
   4   5  -8    977.24  575.47    1.70 1.0000  2127. 
  -1   6 -10   2010.05  925.46    2.17 1.0000  2128. 
  -4   4  -8   1190.71  728.56    1.63 1.0000  2129. 
   5   5 -11   -449.74  775.21   -0.58 1.0000  2130. 
  -1   6  -9    711.18  811.90    0.88 1.0000  2131. 
   1   6  -8   5998.13  710.83    8.44 1.0000  2132. 
   2   6  -9   3569.52  710.14    5.03 1.0000  2133. 
   5   5 -12   1262.93  882.61    1.43 1.0000  2134. 
  -1   3  -2   5229.30  472.21   11.07 1.0000  2135. 
   2   6 -12    933.94  879.60    1.06 1.0000  2136. 
   4   4  -6   9722.76  554.11   17.55 1.0000  2137. 
   0   6  -8  19935.20  871.14   22.88 1.0000  2138. 
   1   6 -12   -821.29  913.15   -0.90 1.0000  2139. 
  -1   5  -5  13204.40  703.66   18.77 1.0000  2140. 
   0   6 -11   1331.02  942.80    1.41 1.0000  2141. 
  -4   3  -4  90782.29  923.20   98.33 1.0000  2142. 
   0   5  -5   3595.40  643.86    5.58 1.0000  2143. 
   2   6 -10    468.34  721.91    0.65 1.0000  2144. 
   3   4  -5    -95.90  520.14   -0.18 1.0000  2145. 
   2   6 -11    473.78  863.76    0.55 1.0000  2146. 
   2   5  -6    774.32  590.20    1.31 1.0000  2147. 
   3   5  -7   2187.24  569.66    3.84 1.0000  2148. 
   0   6  -9   -345.47  702.27   -0.49 1.0000  2149. 
  -2   5 -11    730.88  964.24    0.76 1.0000  2150. 
   0   6 -10   1024.74  839.81    1.22 1.0000  2151. 
   1   6  -9  21934.20  886.56   24.74 1.0000  2152. 
   1   6 -11     72.30  875.10    0.08 1.0000  2153. 
  -2   5  -6  19816.00  714.31   27.74 1.0000  2154. 
   1   6 -10   5687.27  868.28    6.55 1.0000  2155. 
   4   5  -9   3225.86  629.01    5.13 1.0000  2156. 
  -3   3  -3   2841.83  484.05    5.87 1.0000  2157. 
  -2   5 -10   4823.89  926.56    5.21 1.0000  2158. 
  -1   5 -12   1207.04  962.98    1.25 1.0000  2159. 
  -3   4  -5  11236.80  639.56   17.57 1.0000  2160. 
   5   3  -6    -14.00  426.86   -0.03 1.0000  2161. 
  -2   4  -4  24040.00  702.60   34.22 1.0000  2162. 
  -2   5  -7  14222.10  717.75   19.81 1.0000  2163. 
   1   4  -4   2403.49  533.87    4.50 1.0000  2164. 
  -3   4 -10   4132.92  967.03    4.27 1.0000  2165. 
   1   5  -6  53395.30  967.12   55.21 1.0000  2166. 
   4   5 -10    654.80  696.40    0.94 1.0000  2167. 
  -2   5  -9    481.51  789.64    0.61 1.0000  2168. 
  -1   5  -6   4027.01  662.72    6.08 1.0000  2169. 
  -4   3  -5    649.79  547.65    1.19 1.0000  2170. 
  -2   5  -8     31.71  676.06    0.05 1.0000  2171. 
   4   5 -12   2611.38  879.70    2.97 1.0000  2172. 
   3   5  -8   1055.43  599.23    1.76 1.0000  2173. 
   4   5 -11    433.70  773.97    0.56 1.0000  2174. 
   0   5  -6  39782.80  848.35   46.89 1.0000  2175. 
  -3   2  -2  24953.40  467.31   53.40 1.0000  2176. 
   2   5  -7    533.72  570.74    0.94 1.0000  2177. 
  -1   5 -11    357.28  936.87    0.38 1.0000  2178. 
   3   5 -13   1048.43  894.12    1.17 1.0000  2179. 
  -3   4  -6   3338.64  616.54    5.42 1.0000  2180. 
   3   3  -4   8333.59  491.17   16.97 1.0000  2181. 
  -1   4  -4    137.08  551.95    0.25 1.0000  2182. 
   4   3  -5   7028.42  488.94   14.37 1.0000  2183. 
   0   4  -4  37419.20  750.66   49.85 1.0000  2184. 
   0   5 -12   -217.06  915.69   -0.24 1.0000  2185. 
  -4   3  -6   4554.48  598.32    7.61 1.0000  2186. 
  -1   5  -7    596.49  621.08    0.96 1.0000  2187. 
   4   4  -7    418.96  524.13    0.80 1.0000  2188. 
  -4   3  -7   3661.69  660.71    5.54 1.0000  2189. 
   5   4  -9   3193.93  640.44    4.99 1.0000  2190. 
   3   5  -9   1779.70  650.05    2.74 1.0000  2191. 
  -1   5 -10   1480.59  861.72    1.72 1.0000  2192. 
   3   5 -12   4278.77  914.87    4.68 1.0000  2193. 
   2   4  -5  28202.00  747.76   37.72 1.0000  2194. 
   1   5  -7   7854.69  682.28   11.51 1.0000  2195. 
  -1   5  -8    -69.68  645.73   -0.11 1.0000  2196. 
  -2   4 -11   3617.42  989.72    3.65 1.0000  2197. 
  -1   5  -9  19571.30  899.33   21.76 1.0000  2198. 
   0   5  -7    487.17  650.91    0.75 1.0000  2199. 
   3   5 -10    249.55  663.70    0.38 1.0000  2200. 
   2   5  -8    643.64  619.13    1.04 1.0000  2201. 
   3   4  -6   4202.55  577.28    7.28 1.0000  2202. 
   0   5 -11    417.45  869.80    0.48 1.0000  2203. 
  -2   4  -5   1100.85  589.39    1.87 1.0000  2204. 
   2   5 -12    683.05  905.71    0.75 1.0000  2205. 
   5   4 -13  -2372.70  889.96   -2.67 1.0000  2206. 
  -2   3  -3   3194.99  475.81    6.71 1.0000  2207. 
   5   4 -10   3338.21  700.76    4.76 1.0000  2208. 
  -3   3  -4   4605.80  543.65    8.47 1.0000  2209. 
   0   5  -8  46646.70  991.59   47.04 1.0000  2210. 
   0   5 -10   4191.05  861.71    4.86 1.0000  2211. 
   5   4 -12   -474.75  824.80   -0.58 1.0000  2212. 
   2   5  -9   2475.82  669.55    3.70 1.0000  2213. 
   1   5 -11    333.19  825.36    0.40 1.0000  2214. 
   1   5  -8   2234.41  646.30    3.46 1.0000  2215. 
   5   4 -11   2829.09  758.84    3.73 1.0000  2216. 
  -1   4 -12   2714.59  983.50    2.76 1.0000  2217. 
   0   5  -9   5768.37  737.73    7.82 1.0000  2218. 
   2   5 -10   8931.09  777.86   11.48 1.0000  2219. 
  -3   3 -10   1818.67  895.50    2.03 1.0000  2220. 
   5   2  -5    324.88  400.68    0.81 1.0000  2221. 
   3   2  -3   6563.52  392.20   16.73 1.0000  2222. 
   1   5  -9     37.57  648.29    0.06 1.0000  2223. 
   4   4  -8  12637.70  632.64   19.98 1.0000  2224. 
   1   4  -5   3149.95  598.92    5.26 1.0000  2225. 
  -2   4  -6      7.85  596.47    0.01 1.0000  2226. 
   5   3  -7   4063.37  486.60    8.35 1.0000  2227. 
  -1   4  -5  44364.89  838.33   52.92 1.0000  2228. 
  -1   3  -3   1911.94  467.22    4.09 1.0000  2229. 
   0   3  -3  31978.50  630.15   50.75 1.0000  2230. 
  -2   4  -9   4393.46  826.75    5.31 1.0000  2231. 
   4   4 -13    -64.48  830.00   -0.08 1.0000  2232. 
   4   2  -4  12866.10  421.69   30.51 1.0000  2233. 
  -7   6   6  13163.60  650.93   20.22 1.0000  2234. 
  -7   6   5   4202.68  548.34    7.66 1.0000  2235. 
  -7   8   5  19680.90  837.39   23.50 1.0000  2236. 
  -7   6   4   1155.53  512.88    2.25 1.0000  2237. 
  -6  10   5  12140.10  942.78   12.88 1.0000  2238. 
  -5  10   5   8283.92  942.39    8.79 1.0000  2239. 
  -7   8   4    250.28  634.31    0.39 1.0000  2240. 
  -3  11   4  10165.90 1013.07   10.03 1.0000  2241. 
  -4  11   4  29999.30 1192.08   25.17 1.0000  2242. 
  -6  10   4   3341.83  845.02    3.95 1.0000  2243. 
  -7   6   3   6130.26  539.16   11.37 1.0000  2244. 
  -6   9   4   6940.74  823.64    8.43 1.0000  2245. 
  -7  10   3  15163.00  979.27   15.48 1.0000  2246. 
  -5  10   4      5.72  840.05    0.01 1.0000  2247. 
  -7   8   3  24662.20  857.55   28.76 1.0000  2248. 
  -5   9   4   6879.28  813.23    8.46 1.0000  2249. 
  -4  11   3    502.88  913.15    0.55 1.0000  2250. 
  -7  10   2   2218.14  886.49    2.50 1.0000  2251. 
  -6   9   3   3575.19  774.07    4.62 1.0000  2252. 
  -5   2   1 165298.00  704.62  128.00 1.0000  2253. 
  -6  11   2   9389.42  932.39   10.07 1.0000  2254. 
  -6   7   3   6962.33  653.69   10.65 1.0000  2255. 
  -7   8   2  13099.00  764.45   17.14 1.0000  2256. 
  -5   9   3    939.73  721.10    1.30 1.0000  2257. 
  -4  11   2   7218.85  976.75    7.39 1.0000  2258. 
  -3   1   1  43642.30  362.93  120.25 1.0000  2259. 
  -5  10   2   7129.36  886.41    8.04 1.0000  2260. 
  -7   8   1   2691.39  648.42    4.15 1.0000  2261. 
  -6   7   2    359.97  592.41    0.61 1.0000  2262. 
  -5  11   1  33588.30 1256.28   26.74 1.0000  2263. 
  -5   3   1  19291.20  481.75   40.04 1.0000  2264. 
  -6  10  -1   7747.74  933.52    8.30 1.0000  2265. 
  -3  11  -1  12813.90 1086.67   11.79 1.0000  2266. 
  -6   7   0    305.53  577.73    0.53 1.0000  2267. 
  -4   1   0 132305.00  359.48  128.00 1.0000  2268. 
  -3  11  -2  15822.90 1147.52   13.79 1.0000  2269. 
  -5   9  -1   8811.02  860.79   10.24 1.0000  2270. 
  -5   3   0  20770.60  483.23   42.98 1.0000  2271. 
  -4   9  -1   8210.27  877.22    9.36 1.0000  2272. 
  -6   8  -2  11779.70  810.50   14.53 1.0000  2273. 
  -3  11  -3    626.65  964.71    0.65 1.0000  2274. 
  -6   9  -3   7141.86  920.23    7.76 1.0000  2275. 
  -5   8  -1   8162.68  792.13   10.30 1.0000  2276. 
  -5   9  -2    939.14  790.90    1.19 1.0000  2277. 
  -6   8  -3   -135.92  717.64   -0.19 1.0000  2278. 
  -4   9  -2   3468.77  827.31    4.19 1.0000  2279. 
  -5   8  -2    228.09  708.81    0.32 1.0000  2280. 
  -3  11  -5  24028.20 1199.40   20.03 1.0000  2281. 
  -5  10  -5  20841.00 1167.69   17.85 1.0000  2282. 
  -2  11  -5   8668.12 1026.34    8.45 1.0000  2283. 
  -3  10  -4  20025.40 1130.23   17.72 1.0000  2284. 
  -3   9  -3  11207.40  914.30   12.26 1.0000  2285. 
  -5   4  -1  27352.30  624.29   43.81 1.0000  2286. 
  -5   3  -1  57759.70  639.05   90.38 1.0000  2287. 
  -3  10  -5    429.31  943.58    0.45 1.0000  2288. 
  -2  10  -5   9153.78 1001.82    9.14 1.0000  2289. 
  -5   7  -3  21248.20  849.25   25.02 1.0000  2290. 
   4   2  -2   2133.30  230.80    9.24 1.0000  2291. 
  -4   9  -5  12014.10  981.82   12.24 1.0000  2292. 
  -3   2   0  54778.11  517.33  105.89 1.0000  2293. 
  -4   8  -4   8418.30  846.94    9.94 1.0000  2294. 
  -5   7  -4    344.58  670.88    0.51 1.0000  2295. 
  -5   6  -3  12964.80  683.47   18.97 1.0000  2296. 
  -4   9  -6   1457.59  934.47    1.56 1.0000  2297. 
  -5   4  -2  23296.10  613.88   37.95 1.0000  2298. 
  -4   8  -5    177.86  772.44    0.23 1.0000  2299. 
  -5   7  -5  13018.10  853.47   15.25 1.0000  2300. 
  -4   3  -1  44287.90  602.96   73.45 1.0000  2301. 
  -5   3  -2   9456.58  459.03   20.60 1.0000  2302. 
  -5   7  -6   2654.05  799.47    3.32 1.0000  2303. 
  -2   1   0 119558.99  476.82  128.00 1.0000  2304. 
  -2   9  -8   9591.90 1039.52    9.23 1.0000  2305. 
  -4   7  -5   5603.87  782.36    7.16 1.0000  2306. 
  -4   8  -7  11148.40 1032.84   10.79 1.0000  2307. 
  -5   4  -3   5473.16  520.41   10.52 1.0000  2308. 
  -3   8  -6   6850.76  876.76    7.81 1.0000  2309. 
  -5   6  -5   1814.26  666.56    2.72 1.0000  2310. 
  -2   9  -9  13031.00 1078.00   12.09 1.0000  2311. 
  -3   8  -8   7660.84 1019.62    7.51 1.0000  2312. 
  -5   3  -3   4699.61  460.58   10.20 1.0000  2313. 
  -5   5  -4   7093.53  617.89   11.48 1.0000  2314. 
  -4   3  -2  10203.40  511.06   19.97 1.0000  2315. 
  -3   2  -1 186259.00  856.99  128.00 1.0000  2316. 
  -4   2  -2   6526.73  421.76   15.47 1.0000  2317. 
  -1   7 -10  10942.60 1086.22   10.07 1.0000  2318. 
  -3   6  -8   9850.97  910.22   10.82 1.0000  2319. 
  -4   5  -7   7892.92  793.73    9.94 1.0000  2320. 
  -3   1  -1  22896.20  345.55   66.26 1.0000  2321. 
   5   5  -9   8138.78  710.35   11.46 1.0000  2322. 
  -2   6 -10  11853.50 1091.82   10.86 1.0000  2323. 
  -4   4  -5  12336.80  673.53   18.32 1.0000  2324. 
  -4   1  -2   7508.72  348.87   21.52 1.0000  2325. 
  -3   5  -7  23834.90  927.03   25.71 1.0000  2326. 
  -3   5  -9   9042.38  949.26    9.53 1.0000  2327. 
  -3   5  -8     49.04  781.21    0.06 1.0000  2328. 
  -4   4  -7   9919.81  772.44   12.84 1.0000  2329. 
   5   4  -8   5061.91  604.15    8.38 1.0000  2330. 
  -4   2  -4   8074.39  528.11   15.29 1.0000  2331. 
  -3   4  -9   7725.22  899.17    8.59 1.0000  2332. 
  -3   4  -8  12014.20  844.95   14.22 1.0000  2333. 
  -3   4  -7  12581.30  792.53   15.87 1.0000  2334. 
   1   5 -12   8301.02 1036.23    8.01 1.0000  2335. 
   3   5 -11   7961.66  864.85    9.21 1.0000  2336. 
  -4   1  -3   4720.96  416.43   11.34 1.0000  2337. 
  -2   1  -1  16017.20  346.59   46.21 1.0000  2338. 
   2   5 -11   7618.88  893.38    8.53 1.0000  2339. 
  -2   4 -10   7318.92  943.17    7.76 1.0000  2340. 
   1   5 -10   6873.04  860.52    7.99 1.0000  2341. 
  -4   0  -2   5280.76  285.74   18.48 1.0000  2342. 
  -1   4 -11    938.91  906.40    1.04 1.0000  2343. 
  -2   4  -8   1069.20  725.08    1.47 1.0000  2344. 
   1   4 -13   1868.58  940.93    1.99 1.0000  2345. 
  -3   3  -9   -270.88  771.81   -0.35 1.0000  2346. 
  -4   2  -5    238.26  493.23    0.48 1.0000  2347. 
   0   4 -12    619.36  939.96    0.66 1.0000  2348. 
   4   4 -12  17469.30 1009.81   17.30 1.0000  2349. 
   3   4 -13   6001.59  954.54    6.29 1.0000  2350. 
   2   4 -13   -513.28  909.86   -0.56 1.0000  2351. 
  -2   3 -11   1224.87  938.76    1.30 1.0000  2352. 
  -4   2  -6   5069.01  595.22    8.52 1.0000  2353. 
  -3   3  -8   4065.60  732.31    5.55 1.0000  2354. 
  -1   4 -10   2453.99  873.62    2.81 1.0000  2355. 
  -3   3  -6    176.57  601.32    0.29 1.0000  2356. 
  -3   3  -7     22.20  638.13    0.03 1.0000  2357. 
  -3  -2   8   2433.49  446.65    5.45 1.0000  2358. 
  -1  -3  13   -173.37  849.75   -0.20 1.0000  2359. 
   2  -5   8   -219.65  712.57   -0.31 1.0000  2360. 
  -2  -3  11    175.99  627.54    0.28 1.0000  2361. 
   4  -5   8    -81.23  803.23   -0.10 1.0000  2362. 
   3  -5   6    165.73  659.40    0.25 1.0000  2363. 
   1  -4  12    268.18  877.87    0.31 1.0000  2364. 
   4  -5   6   3619.80  729.70    4.96 1.0000  2365. 
   5  -4   9    528.24  901.52    0.59 1.0000  2366. 
   6  -4   6    679.18  832.04    0.82 1.0000  2367. 
   6  -4   5    272.86  729.71    0.37 1.0000  2368. 
   3  -5   8   -370.95  738.76   -0.50 1.0000  2369. 
   0  -4  11     95.77  749.57    0.13 1.0000  2370. 
  -2  -3  10    637.23  578.44    1.10 1.0000  2371. 
   3  -3   1   1109.48  450.01    2.47 1.0000  2372. 
   0  -4   7  23621.60  704.74   33.52 1.0000  2373. 
   3  -4   3   9979.33  634.57   15.73 1.0000  2374. 
   1  -1   0  18762.00  257.63   72.82 1.0000  2375. 
   0  -4  10    202.57  738.72    0.27 1.0000  2376. 
   1  -4   5  45037.00  823.75   54.67 1.0000  2377. 
   7  -3   5   -108.45  837.49   -0.13 1.0000  2378. 
   1  -4  11    225.20  830.74    0.27 1.0000  2379. 
   6  -4   4   2424.94  684.87    3.54 1.0000  2380. 
  -1  -3  12    189.20  793.41    0.24 1.0000  2381. 
   0  -4   8   3116.04  633.96    4.92 1.0000  2382. 
   0  -3   4    793.67  457.08    1.74 1.0000  2383. 
   2  -4   4  25017.20  717.57   34.86 1.0000  2384. 
   2  -4  11    211.38  916.67    0.23 1.0000  2385. 
   4  -4  10   4950.47  987.13    5.02 1.0000  2386. 
   4  -4   3  20113.50  723.07   27.82 1.0000  2387. 
   6  -4   7     64.25  924.54    0.07 1.0000  2388. 
  -1  -3   6    -66.83  467.86   -0.14 1.0000  2389. 
   4  -3   1  41243.70  681.30   60.54 1.0000  2390. 
   2  -3   2  14629.80  554.70   26.37 1.0000  2391. 
   1  -4  10     93.40  770.93    0.12 1.0000  2392. 
   5  -3   1  52809.40  769.78   68.60 1.0000  2393. 
   5  -4   8    488.53  900.45    0.54 1.0000  2394. 
   1  -4   6  17908.10  686.21   26.10 1.0000  2395. 
   3  -4  10   5583.96  966.76    5.78 1.0000  2396. 
   1  -3   3   1811.70  468.02    3.87 1.0000  2397. 
  -1  -3  11    -34.71  666.70   -0.05 1.0000  2398. 
   5  -4   4    635.61  620.16    1.02 1.0000  2399. 
   4  -4   9    107.55  895.53    0.12 1.0000  2400. 
   0  -3  12    -26.82  842.68   -0.03 1.0000  2401. 
   3  -4   4   6396.56  613.88   10.42 1.0000  2402. 
   1  -4   9    491.73  698.70    0.70 1.0000  2403. 
   6  -3   7   -597.50  885.77   -0.67 1.0000  2404. 
   5  -4   7   1507.93  825.93    1.83 1.0000  2405. 
   3  -2   0  51109.40  561.08   91.09 1.0000  2406. 
   2  -4   5    386.95  586.39    0.66 1.0000  2407. 
   1  -4   7   1618.41  575.75    2.81 1.0000  2408. 
  -3  -1   6   5483.50  340.91   16.08 1.0000  2409. 
  -2  -2   6 197982.00 1029.90  128.00 1.0000  2410. 
   5  -4   5   1003.70  665.85    1.51 1.0000  2411. 
  -1  -3   7   1094.51  516.98    2.12 1.0000  2412. 
   5  -4   6   2616.75  764.15    3.42 1.0000  2413. 
   1  -3  12    304.88  906.63    0.34 1.0000  2414. 
  -1  -2  13    167.71  847.79    0.20 1.0000  2415. 
  -1  -3  10    104.30  632.02    0.17 1.0000  2416. 
   4  -4   8    963.06  810.41    1.19 1.0000  2417. 
   2  -4   9   5270.75  791.42    6.66 1.0000  2418. 
  -1  -2   4  92333.01  712.94  128.00 1.0000  2419. 
  -1  -3   8    840.98  520.20    1.62 1.0000  2420. 
  -1  -3   9     32.64  588.22    0.06 1.0000  2421. 
   2  -4   6    -18.78  571.18   -0.03 1.0000  2422. 
   3  -4   5  10858.10  665.89   16.31 1.0000  2423. 
   2  -4   8   1316.67  687.69    1.91 1.0000  2424. 
   3  -3  11    -13.71  889.56   -0.02 1.0000  2425. 
   0  -3  11    -47.91  708.62   -0.07 1.0000  2426. 
   0  -3   5   5630.46  515.24   10.93 1.0000  2427. 
   2  -4   7    138.42  630.60    0.22 1.0000  2428. 
   4  -4   6    150.67  678.54    0.22 1.0000  2429. 
   0  -2  13    -70.71  808.67   -0.09 1.0000  2430. 
   5  -3   9    938.49  894.49    1.05 1.0000  2431. 
  -2  -2  11    771.10  620.66    1.24 1.0000  2432. 
   3  -4   6   3296.54  664.54    4.96 1.0000  2433. 
   3  -3   2  10545.20  576.98   18.28 1.0000  2434. 
   4  -3  10    839.14  895.22    0.94 1.0000  2435. 
   6  -3   3    319.18  590.52    0.54 1.0000  2436. 
   2  -3  11     87.69  897.76    0.10 1.0000  2437. 
   5  -3   2   9969.26  583.34   17.09 1.0000  2438. 
   1  -3  11    131.59  825.41    0.16 1.0000  2439. 
   6  -3   6   1470.39  816.93    1.80 1.0000  2440. 
   5  -2   0   1314.54  439.71    2.99 1.0000  2441. 
   4  -2   0   -108.58  389.99   -0.28 1.0000  2442. 
  -1  -2  12    -29.49  742.68   -0.04 1.0000  2443. 
   0  -3  10     60.65  678.91    0.09 1.0000  2444. 
   4  -3   2  10594.00  592.37   17.88 1.0000  2445. 
  -3  -1  11   2281.52  551.72    4.14 1.0000  2446. 
   6  -3   5   2354.55  760.95    3.09 1.0000  2447. 
   1  -3   4   2047.83  490.29    4.18 1.0000  2448. 
   5  -3   8   -231.00  918.23   -0.25 1.0000  2449. 
   2  -3   3   3413.69  489.79    6.97 1.0000  2450. 
   3  -3  10   2078.71  899.92    2.31 1.0000  2451. 
   0  -3   6   7622.55  592.18   12.87 1.0000  2452. 
   3  -1  -1  33156.80  351.68   94.28 1.0000  2453. 
   4  -3   9    108.68  912.23    0.12 1.0000  2454. 
  -2  -2   8   1576.38  466.15    3.38 1.0000  2455. 
   2  -2   1 404311.00 1327.84  128.00 1.0000  2456. 
  -3  -1   7  14603.30  439.14   33.25 1.0000  2457. 
   0  -2   3  20724.80  503.96   41.12 1.0000  2458. 
   0  -2  12     85.34  855.18    0.10 1.0000  2459. 
   2  -3  10    771.24  805.45    0.96 1.0000  2460. 
   0  -3   7   6260.56  568.34   11.02 1.0000  2461. 
   5  -3   7   3271.53  834.53    3.92 1.0000  2462. 
   1  -2  12    378.48  894.68    0.42 1.0000  2463. 
   0  -3   8    -66.86  547.32   -0.12 1.0000  2464. 
  -1  -1  13      6.25  843.60    0.01 1.0000  2465. 
  -1  -2  11   -953.90  672.20   -1.42 1.0000  2466. 
  -3  -1  10   1179.81  504.05    2.34 1.0000  2467. 
   3  -3   9   -315.10  820.03   -0.38 1.0000  2468. 
   3  -2  11     17.64  928.84    0.02 1.0000  2469. 
   3  -3   3   2286.00  529.77    4.32 1.0000  2470. 
   4  -3   8    179.04  811.23    0.22 1.0000  2471. 
   5  -3   6   1037.14  717.77    1.44 1.0000  2472. 
   1  -2   2 107492.01  786.93  128.00 1.0000  2473. 
   5  -2   9   -536.50  925.28   -0.58 1.0000  2474. 
   5  -3   4    809.25  605.12    1.34 1.0000  2475. 
   1  -3   9   1198.65  684.44    1.75 1.0000  2476. 
   4  -3   3  87135.89  964.45   90.35 1.0000  2477. 
   1  -3   5   2703.51  534.25    5.06 1.0000  2478. 
  -1  -2   5  47250.40  615.93   76.71 1.0000  2479. 
  -3  -1   8   2254.41  409.32    5.51 1.0000  2480. 
   0  -1  13     94.76  856.37    0.11 1.0000  2481. 
   5  -3   5    490.23  677.63    0.72 1.0000  2482. 
   6  -2   7   4804.73  990.01    4.85 1.0000  2483. 
   4  -2  10   2865.77  944.40    3.03 1.0000  2484. 
  -3  -1   9    253.45  435.80    0.58 1.0000  2485. 
   2  -3   9    226.31  733.29    0.31 1.0000  2486. 
   2  -3   4    -42.90  517.24   -0.08 1.0000  2487. 
   4  -3   7   3887.13  763.67    5.09 1.0000  2488. 
  -2   0  13    148.49  787.51    0.19 1.0000  2489. 
   2  -2  11    250.64  913.47    0.27 1.0000  2490. 
   0  -2  11    150.95  768.27    0.20 1.0000  2491. 
   3  -3   8   4518.48  775.49    5.83 1.0000  2492. 
   1  -3   6   9719.81  625.53   15.54 1.0000  2493. 
  -1  -2  10     26.97  618.18    0.04 1.0000  2494. 
   1  -3   7   7430.81  611.34   12.15 1.0000  2495. 
   4  -3   4  99350.70 1071.92   92.68 1.0000  2496. 
   5  -1  -1   6578.82  342.84   19.19 1.0000  2497. 
   1  -2  11    -95.88  789.43   -0.12 1.0000  2498. 
   4  -3   6   4482.16  723.32    6.20 1.0000  2499. 
   3  -3   4   4923.11  587.50    8.38 1.0000  2500. 
   5  -2   8     39.63  914.48    0.04 1.0000  2501. 
   4  -3   5    402.42  622.55    0.65 1.0000  2502. 
   5  -2   1  17790.50  570.35   31.19 1.0000  2503. 
   2  -3   5    427.27  549.34    0.78 1.0000  2504. 
   3  -3   7    174.70  675.99    0.26 1.0000  2505. 
   4  -1  -1   6225.62  299.12   20.81 1.0000  2506. 
   3  -2  10   2406.05  919.04    2.62 1.0000  2507. 
   3  -2   1 190665.98  995.89  128.00 1.0000  2508. 
   2  -3   7    287.26  592.25    0.49 1.0000  2509. 
   4  -2   9   6220.04  965.11    6.44 1.0000  2510. 
   6  -2   5    117.09  704.78    0.17 1.0000  2511. 
  -1  -2   6  11000.40  507.85   21.66 1.0000  2512. 
   2  -3   6   9072.10  631.27   14.37 1.0000  2513. 
   3  -3   5  12206.20  651.27   18.74 1.0000  2514. 
   3  -3   6    -28.76  633.48   -0.05 1.0000  2515. 
   6  -2   3    370.59  582.55    0.64 1.0000  2516. 
   1  -1  12     55.85  869.32    0.06 1.0000  2517. 
   4  -2   1    642.28  442.90    1.45 1.0000  2518. 
   0  -1  12     95.96  810.39    0.12 1.0000  2519. 
  -1  -2   8   3638.75  544.67    6.68 1.0000  2520. 
  -1  -2   7    439.67  512.39    0.86 1.0000  2521. 
   2  -2  10    736.16  793.14    0.93 1.0000  2522. 
   5  -2   7    262.12  803.21    0.33 1.0000  2523. 
  -1   0  13    614.40  907.73    0.68 1.0000  2524. 
   0  -2   4     14.60  426.05    0.03 1.0000  2525. 
   4  -1  10   1030.32  953.70    1.08 1.0000  2526. 
   1  -2  10   1261.16  732.12    1.72 1.0000  2527. 
  -3   0  11   3233.15  558.05    5.79 1.0000  2528. 
   6  -1   7   4672.69  958.83    4.87 1.0000  2529. 
  -2  -1   5  36022.00  483.96   74.43 1.0000  2530. 
   3  -2   9     39.06  794.50    0.05 1.0000  2531. 
   4  -2   8    474.35  776.46    0.61 1.0000  2532. 
   5  -2   2   2983.36  539.36    5.53 1.0000  2533. 
  -2  -1  10   3752.66  591.91    6.34 1.0000  2534. 
   5  -2   6    726.39  755.44    0.96 1.0000  2535. 
   0  -2   9    269.56  655.91    0.41 1.0000  2536. 
   2  -2   2  98214.39  793.01  123.85 1.0000  2537. 
  -1  -1  11    156.71  675.10    0.23 1.0000  2538. 
   2  -1  11    135.04  905.37    0.15 1.0000  2539. 
  -2   1  13      2.10  781.42    0.00 1.0000  2540. 
   1  -2   3    362.23  440.68    0.82 1.0000  2541. 
   2  -2   9   3184.13  780.53    4.08 1.0000  2542. 
   5  -1   8    -93.37  958.17   -0.10 1.0000  2543. 
   5  -2   5   1475.79  704.22    2.10 1.0000  2544. 
   1  -2   9   3710.93  708.27    5.24 1.0000  2545. 
   1  -1  11     74.40  843.44    0.09 1.0000  2546. 
   4  -2   7   -286.48  734.54   -0.39 1.0000  2547. 
   0  -1  11    -38.37  752.44   -0.05 1.0000  2548. 
   0  -2   5  44000.20  658.86   66.78 1.0000  2549. 
   0  -2   8   2750.15  560.97    4.90 1.0000  2550. 
   3  -1  10   3569.10  978.53    3.65 1.0000  2551. 
   3  -2   8    896.66  753.01    1.19 1.0000  2552. 
   4  -2   2   7308.93  541.22   13.50 1.0000  2553. 
   4  -1   9   -138.70  946.55   -0.15 1.0000  2554. 
   2  -1   0 118886.99  598.30  128.00 1.0000  2555. 
   3  -2   2  25047.60  564.16   44.40 1.0000  2556. 
   1   0  12     52.14  872.81    0.06 1.0000  2557. 
   0  -2   7  20898.30  667.88   31.29 1.0000  2558. 
  -2  -1   6    -34.33  380.84   -0.09 1.0000  2559. 
  -1   0  12    -27.16  754.62   -0.04 1.0000  2560. 
   0  -2   6  26383.30  660.19   39.96 1.0000  2561. 
   6  -1   5   1411.07  750.96    1.88 1.0000  2562. 
   1  -2   8   4033.15  669.05    6.03 1.0000  2563. 
  -1   1  13   -104.73  799.33   -0.13 1.0000  2564. 
   0   0  12    -43.23  842.29   -0.05 1.0000  2565. 
  -2  -1   8  18588.60  571.03   32.55 1.0000  2566. 
  -1  -1  10    465.39  642.10    0.72 1.0000  2567. 
  -3   0   5  49527.90  399.32  124.03 1.0000  2568. 
   5  -1   7    840.97  849.99    0.99 1.0000  2569. 
  -2  -1   7  40117.80  664.14   60.41 1.0000  2570. 
   3  -2   7   2332.02  709.74    3.29 1.0000  2571. 
   2  -1  10   2736.09  847.67    3.23 1.0000  2572. 
   4  -2   3    348.14  560.54    0.62 1.0000  2573. 
   5  -1   0  24359.00  522.73   46.60 1.0000  2574. 
   1  -2   4  54981.20  699.83   78.56 1.0000  2575. 
   6  -1   4    716.78  659.27    1.09 1.0000  2576. 
   4  -2   5    756.33  621.82    1.22 1.0000  2577. 
   6  -1   2   1402.40  562.16    2.49 1.0000  2578. 
   2  -2   3    367.26  474.45    0.77 1.0000  2579. 
   4  -2   4  10279.50  620.34   16.57 1.0000  2580. 
   6  -1   3    583.32  629.73    0.93 1.0000  2581. 
   1  -2   7   5175.76  614.57    8.42 1.0000  2582. 
   0  -1  10    196.32  728.25    0.27 1.0000  2583. 
   2   0  11      6.36  913.98    0.01 1.0000  2584. 
   4  -1   8    798.38  837.56    0.95 1.0000  2585. 
   2  -2   7    961.96  606.30    1.59 1.0000  2586. 
   1  -1  10    635.58  740.80    0.86 1.0000  2587. 
   3  -1   9   -127.76  827.48   -0.15 1.0000  2588. 
  -2   2  13    162.49  850.03    0.19 1.0000  2589. 
   3  -2   3   3819.31  520.48    7.34 1.0000  2590. 
   3  -2   6   1544.65  650.16    2.38 1.0000  2591. 
   5   0   8   1317.08  945.07    1.39 1.0000  2592. 
   1  -2   5    338.77  490.45    0.69 1.0000  2593. 
   1  -2   6  23164.10  694.65   33.35 1.0000  2594. 
   0  -1   2  12521.50  332.30   37.68 1.0000  2595. 
  -3   0   9    476.65  456.11    1.05 1.0000  2596. 
   6   0   6   3020.69  883.90    3.42 1.0000  2597. 
   5  -1   6   1812.50  764.22    2.37 1.0000  2598. 
   2  -5   7   7583.19  738.08   10.27 1.0000  2599. 
   3  -5   9  10103.40  932.72   10.83 1.0000  2600. 
   4  -5   7   8166.22  834.13    9.79 1.0000  2601. 
   3  -5   7  23612.80  914.53   25.82 1.0000  2602. 
  -2  -3   9  38054.00  817.13   46.57 1.0000  2603. 
  -3  -2   9   6507.78  499.73   13.02 1.0000  2604. 
  -3  -2  10  15612.40  683.82   22.83 1.0000  2605. 
   7  -3   4   7079.85  807.75    8.76 1.0000  2606. 
   0  -4   9  10652.50  731.88   14.56 1.0000  2607. 
   5  -4   3   4717.57  634.25    7.44 1.0000  2608. 
   2  -4  10   7132.13  895.90    7.96 1.0000  2609. 
  -2  -2  12   8823.33  738.60   11.95 1.0000  2610. 
   4  -4   4  12969.50  746.77   17.37 1.0000  2611. 
   1  -4   8   8847.64  721.17   12.27 1.0000  2612. 
   3  -4   9   7360.60  884.13    8.33 1.0000  2613. 
   6  -3   2  10159.50  638.53   15.91 1.0000  2614. 
   6  -2   0   8352.85  503.36   16.59 1.0000  2615. 
   4  -4   5  11602.90  753.57   15.40 1.0000  2616. 
   4  -4   7   9434.34  844.64   11.17 1.0000  2617. 
   3  -4   8  12086.30  874.53   13.82 1.0000  2618. 
   3  -4   7  12320.80  804.79   15.31 1.0000  2619. 
   6  -3   4  13824.80  816.75   16.93 1.0000  2620. 
  -2  -2  10   9896.16  631.27   15.68 1.0000  2621. 
  -2  -2   9  78947.80  997.06   79.18 1.0000  2622. 
   0  -3   9   5592.48  657.86    8.50 1.0000  2623. 
   1  -3  10   9270.21  824.21   11.25 1.0000  2624. 
   5  -3   3   4907.70  626.53    7.83 1.0000  2625. 
   6  -2   1  11649.30  574.90   20.26 1.0000  2626. 
  -2  -1  12   1203.56  748.61    1.61 1.0000  2627. 
   1  -3   8   6741.41  689.03    9.78 1.0000  2628. 
   2  -3   8   4843.99  726.26    6.67 1.0000  2629. 
   6  -2   6   6526.39  866.35    7.53 1.0000  2630. 
   6  -2   2  10169.50  628.02   16.19 1.0000  2631. 
  -1  -1  12   1049.50  839.93    1.25 1.0000  2632. 
  -2  -1  11  13277.60  721.49   18.40 1.0000  2633. 
  -1  -2   9  16036.40  719.66   22.28 1.0000  2634. 
   6  -2   4  17202.00  835.07   20.60 1.0000  2635. 
   0  -2  10    902.04  752.80    1.20 1.0000  2636. 
   6  -1   0   5256.73  454.98   11.55 1.0000  2637. 
  -2   0  12   2527.18  752.21    3.36 1.0000  2638. 
   6  -1   6  13435.20  998.59   13.45 1.0000  2639. 
   5  -2   3  12583.60  686.96   18.32 1.0000  2640. 
   5  -2   4   6830.87  689.49    9.91 1.0000  2641. 
  -2  -1   9  21883.60  702.29   31.16 1.0000  2642. 
   6  -1   1  10735.50  582.65   18.43 1.0000  2643. 
   2  -2   8   5869.86  749.00    7.84 1.0000  2644. 
  -3   0  10   1752.43  524.92    3.34 1.0000  2645. 
   4  -2   6   5166.76  722.47    7.15 1.0000  2646. 
   6   0   7  23106.20 1227.23   18.83 1.0000  2647. 
  -2   0  11   2122.43  661.64    3.21 1.0000  2648. 
   4   0  -2   9870.03  172.94   57.07 1.0000  2649. 
  -1  -1   9   5643.70  629.95    8.96 1.0000  2650. 
   3   0  10   4774.82  985.88    4.84 1.0000  2651. 
   4   0   9   1441.12  955.25    1.51 1.0000  2652. 
   1   1  12    275.75  909.19    0.30 1.0000  2653. 
   1   0  11   -100.54  846.12   -0.12 1.0000  2654. 
   6   1   7    295.24  919.23    0.32 1.0000  2655. 
  -2   1  12   2508.40  842.22    2.98 1.0000  2656. 
  -1   0  11 239263.00 2405.13   99.48 1.0000  2657. 
   2  -1   9    413.48  740.61    0.56 1.0000  2658. 
   0   0  11    162.02  788.74    0.21 1.0000  2659. 
   4  -1   7    305.06  750.78    0.41 1.0000  2660. 
   5  -1   5   1239.35  700.19    1.77 1.0000  2661. 
   0  -1   9    141.13  646.53    0.22 1.0000  2662. 
   0   1  12     34.32  844.03    0.04 1.0000  2663. 
   3  -1   8     14.01  731.61    0.02 1.0000  2664. 
  -1   1  12   1715.06  920.40    1.86 1.0000  2665. 
   1  -1   9   1295.57  697.30    1.86 1.0000  2666. 
  -3   1  11   1729.43  551.75    3.13 1.0000  2667. 
   6   0   5    -35.04  774.44   -0.05 1.0000  2668. 
  -2   0  10   2535.67  573.32    4.42 1.0000  2669. 
   5   0   7   5173.88  915.45    5.65 1.0000  2670. 
  -7  -7   6  31094.30  986.95   31.51 1.0000  2671. 
   0  -4   0  93240.30  838.62  111.18 1.0000  2672. 
  -1  -4   0  15899.50  537.09   29.60 1.0000  2673. 
  -2 -10   6   5988.78  771.87    7.76 1.0000  2674. 
   0  -6   1   9307.45  563.34   16.52 1.0000  2675. 
  -1  -9   4   3235.73  617.89    5.24 1.0000  2676. 
   0  -9   4    163.08  532.37    0.31 1.0000  2677. 
  -8  -4   5   5286.22  726.39    7.28 1.0000  2678. 
  -1 -10   6   6837.02  722.76    9.46 1.0000  2679. 
  -3 -10   7   7741.37  776.15    9.97 1.0000  2680. 
  -8  -2   4   5579.69  546.39   10.21 1.0000  2681. 
  -8  -5   6   -112.45  698.71   -0.16 1.0000  2682. 
  -4  -9   6    902.03  725.41    1.24 1.0000  2683. 
  -3  -1   0  26793.40  463.90   57.76 1.0000  2684. 
   0  -8   3    561.80  502.58    1.12 1.0000  2685. 
  -5  -1   1    481.07  453.82    1.06 1.0000  2686. 
   0  -7   2    684.23  508.80    1.34 1.0000  2687. 
  -3   0   0 248052.00  785.10  128.00 1.0000  2688. 
  -7  -2   3   9747.63  551.65   17.67 1.0000  2689. 
  -2 -10   7   2276.26  712.19    3.20 1.0000  2690. 
   0  -3   0  66319.00  594.04  111.64 1.0000  2691. 
  -2  -9   5    652.60  625.24    1.04 1.0000  2692. 
  -7  -6   6   2213.79  696.05    3.18 1.0000  2693. 
  -5   0   1    -35.03  383.79   -0.09 1.0000  2694. 
  -5  -8   6   9464.63  818.89   11.56 1.0000  2695. 
  -6  -7   6  16692.90  866.95   19.25 1.0000  2696. 
   1  -5   1     42.99  387.73    0.11 1.0000  2697. 
  -1  -9   5    356.17  558.69    0.64 1.0000  2698. 
  -8  -3   5   2109.76  568.28    3.71 1.0000  2699. 
  -3  -9   6  24022.60  898.31   26.74 1.0000  2700. 
   0  -9   5   6808.51  605.42   11.25 1.0000  2701. 
  -4  -9   7  43533.80 1061.20   41.02 1.0000  2702. 
  -6  -1   2    227.63  441.63    0.52 1.0000  2703. 
  -7  -1   3    178.46  433.19    0.41 1.0000  2704. 
  -8  -5   7   2604.49  675.41    3.86 1.0000  2705. 
  -8  -4   6    761.79  624.71    1.22 1.0000  2706. 
   0  -5   1   -150.89  451.36   -0.33 1.0000  2707. 
   1  -8   4    195.37  449.10    0.44 1.0000  2708. 
  -7  -3   4   1293.37  538.71    2.40 1.0000  2709. 
   0  -2   0  14444.00  294.53   49.04 1.0000  2710. 
  -2  -9   6    596.77  628.57    0.95 1.0000  2711. 
  -5  -8   7  10018.80  810.48   12.36 1.0000  2712. 
  -1  -8   4   1889.46  567.85    3.33 1.0000  2713. 
  -6   0   2   9751.51  447.10   21.81 1.0000  2714. 
  -7  -6   7   4271.67  720.99    5.92 1.0000  2715. 
  -4  -9   8   2634.90  723.15    3.64 1.0000  2716. 
   0  -8   4   4169.33  544.41    7.66 1.0000  2717. 
  -4  -8   6   1270.12  699.92    1.81 1.0000  2718. 
  -1  -6   2   4288.61  573.47    7.48 1.0000  2719. 
  -3  -9   7  15134.70  825.52   18.33 1.0000  2720. 
   2  -5   2    796.96  316.68    2.52 1.0000  2721. 
  -7   0   3    404.83  388.90    1.04 1.0000  2722. 
  -6  -7   7   1441.60  714.39    2.02 1.0000  2723. 
   1  -6   2    464.69  446.17    1.04 1.0000  2724. 
   1  -7   3  15669.60  546.82   28.66 1.0000  2725. 
  -1  -7   3   2736.97  543.50    5.04 1.0000  2726. 
  -1  -9   6   1663.02  600.54    2.77 1.0000  2727. 
  -7  -4   5    449.67  594.91    0.76 1.0000  2728. 
  -8  -2   5   2093.18  497.21    4.21 1.0000  2729. 
  -7  -5   6   8509.72  771.12   11.04 1.0000  2730. 
   0  -6   2    282.74  500.35    0.57 1.0000  2731. 
  -2   0   0   4333.13  253.68   17.08 1.0000  2732. 
   0  -7   3   2926.15  524.53    5.58 1.0000  2733. 
  -5  -7   6    695.10  666.11    1.04 1.0000  2734. 
  -8  -5   8   1081.73  631.96    1.71 1.0000  2735. 
  -2  -8   5   9056.81  661.10   13.70 1.0000  2736. 
  -5  -8   8   8737.38  762.36   11.46 1.0000  2737. 
  -2  -9   7  11326.10  741.93   15.27 1.0000  2738. 
  -8  -3   6   2329.45  584.24    3.99 1.0000  2739. 
  -4  -1   1   1749.87  429.35    4.08 1.0000  2740. 
   0  -1   0  13790.50  167.00   82.58 1.0000  2741. 
  -3  -9   8   1312.78  705.47    1.86 1.0000  2742. 
  -7  -2   4   3530.87  500.72    7.05 1.0000  2743. 
  -8  -4   7   -254.84  633.63   -0.40 1.0000  2744. 
  -7  -6   8   1139.22  667.93    1.71 1.0000  2745. 
  -9  -3   8    -53.65  707.30   -0.08 1.0000  2746. 
  -6  -7   8   3978.05  743.01    5.35 1.0000  2747. 
  -4  -8   7   4349.88  720.63    6.04 1.0000  2748. 
  -3  -8   6   7689.92  720.79   10.67 1.0000  2749. 
  -6  -2   3   2152.44  506.50    4.25 1.0000  2750. 
  -1  -9   7  30781.60  841.26   36.59 1.0000  2751. 
   1  -4   1  11942.70  370.87   32.20 1.0000  2752. 
  -1  -8   5   1436.52  548.56    2.62 1.0000  2753. 
   0  -8   5   2069.77  508.47    4.07 1.0000  2754. 
   0  -4   1   3097.88  416.95    7.43 1.0000  2755. 
  -3  -9   9    753.14  668.48    1.13 1.0000  2756. 
  -2  -9   8   3948.90  683.91    5.77 1.0000  2757. 
  -7  -5   7   -317.34  652.12   -0.49 1.0000  2758. 
  -7  -3   5   1685.87  545.18    3.09 1.0000  2759. 
  -5  -7   7    -39.53  661.57   -0.06 1.0000  2760. 
  -6  -6   7   -178.82  649.81   -0.28 1.0000  2761. 
  -7  -4   6    170.38  567.61    0.30 1.0000  2762. 
  -7  -6   9    808.04  680.67    1.19 1.0000  2763. 
  -6  -7   9    647.10  673.20    0.96 1.0000  2764. 
  -4   0   1  15396.50  379.90   40.53 1.0000  2765. 
  -4  -7   6  21716.50  810.79   26.78 1.0000  2766. 
  -2  -8   6   2414.33  589.44    4.10 1.0000  2767. 
  -4  -8   8   4245.23  749.37    5.67 1.0000  2768. 
  -1  -7   4   1630.86  513.26    3.18 1.0000  2769. 
  -5  -1   2  11072.60  523.85   21.14 1.0000  2770. 
  -7  -1   4    213.39  427.85    0.50 1.0000  2771. 
  -8  -4   8    245.26  645.23    0.38 1.0000  2772. 
  -2  -9   9    597.10  734.77    0.81 1.0000  2773. 
  -8  -2   6   1714.39  532.10    3.22 1.0000  2774. 
  -3  -8   7  19730.60  811.89   24.30 1.0000  2775. 
   1  -7   4    398.44  430.16    0.93 1.0000  2776. 
  -6  -5   6  10237.20  686.76   14.91 1.0000  2777. 
  -5  -6   6   5079.56  665.40    7.63 1.0000  2778. 
  -1  -6   3  21088.50  705.62   29.89 1.0000  2779. 
  -8  -3   7    177.32  586.23    0.30 1.0000  2780. 
  -1   0   0   5280.65  129.76   40.70 1.0000  2781. 
   0  -7   4  17159.10  617.65   27.78 1.0000  2782. 
  -6  -1   3   3054.34  472.07    6.47 1.0000  2783. 
  -6  -4   5  24890.10  716.95   34.72 1.0000  2784. 
  -1  -8   6   -159.21  546.52   -0.29 1.0000  2785. 
  -5  -7   8   8197.53  758.13   10.81 1.0000  2786. 
   1  -5   2   8300.86  413.98   20.05 1.0000  2787. 
   0  -5   2   5379.71  472.42   11.39 1.0000  2788. 
  -7  -5   8    382.08  664.27    0.58 1.0000  2789. 
  -4  -8   9   1423.67  683.04    2.08 1.0000  2790. 
   0  -8   6   2407.66  520.24    4.63 1.0000  2791. 
   1  -6   3  19138.60  531.97   35.98 1.0000  2792. 
   0  -6   3   1279.29  482.98    2.65 1.0000  2793. 
  -6  -6   8    -57.97  676.61   -0.09 1.0000  2794. 
  -2  -7   5   1506.25  556.27    2.71 1.0000  2795. 
  -2  -8   7  16280.50  733.18   22.21 1.0000  2796. 
  -3  -8   8    850.11  654.85    1.30 1.0000  2797. 
  -7  -2   5    551.76  477.45    1.16 1.0000  2798. 
  -4  -7   7  26525.20  860.33   30.83 1.0000  2799. 
  -8  -4   9    607.39  722.03    0.84 1.0000  2800. 
  -3  -7   6   1145.35  590.04    1.94 1.0000  2801. 
  -7  -4   7    -76.72  598.03   -0.13 1.0000  2802. 
  -4  -8  10   1820.25  758.10    2.40 1.0000  2803. 
  -7   0   4   3845.91  428.64    8.97 1.0000  2804. 
  -7  -3   6    317.23  519.47    0.61 1.0000  2805. 
  -5   0   2  25286.00  486.04   52.02 1.0000  2806. 
  -8  -1   6  12947.60  563.02   23.00 1.0000  2807. 
  -5  -7   9   3385.78  736.30    4.60 1.0000  2808. 
  -9  -2   9     38.72  728.07    0.05 1.0000  2809. 
  -5  -6   7  11981.50  757.81   15.81 1.0000  2810. 
  -6  -5   7   1468.80  610.26    2.41 1.0000  2811. 
  -1  -8   7   1255.14  558.04    2.25 1.0000  2812. 
  -7  -5   9    691.03  683.02    1.01 1.0000  2813. 
  -6  -2   4   2039.43  495.08    4.12 1.0000  2814. 
  -8  -3   8    168.35  646.38    0.26 1.0000  2815. 
  -1  -7   5   1215.95  522.66    2.33 1.0000  2816. 
  -6   0   3   3404.52  430.97    7.90 1.0000  2817. 
  -6  -6   9   4379.56  721.31    6.07 1.0000  2818. 
  -8  -2   7   1532.91  561.94    2.73 1.0000  2819. 
   0  -8   7   3041.02  600.36    5.07 1.0000  2820. 
  -2  -8   8   4783.06  635.51    7.53 1.0000  2821. 
  -4  -6   6   2516.80  633.78    3.97 1.0000  2822. 
  -3  -6   5  11393.60  648.93   17.56 1.0000  2823. 
  -8  -4  10    391.53  718.25    0.55 1.0000  2824. 
  -6  -4   6   3196.18  582.52    5.49 1.0000  2825. 
  -4  -7   8     74.75  647.33    0.12 1.0000  2826. 
  -5  -7  10   4147.82  792.99    5.23 1.0000  2827. 
   1  -7   5   1652.54  451.64    3.66 1.0000  2828. 
   2  -5   3     56.71  342.16    0.17 1.0000  2829. 
   0  -7   5   6027.60  516.52   11.67 1.0000  2830. 
  -6  -3   5   7820.86  581.82   13.44 1.0000  2831. 
   0  -3   1  29193.30  464.00   62.92 1.0000  2832. 
  -4   2   1    916.75  196.65    4.66 1.0000  2833. 
  -5  -5   6   2975.99  598.89    4.97 1.0000  2834. 
  -3  -8  10   2453.21  728.05    3.37 1.0000  2835. 
  -2  -7   6  22012.10  753.88   29.20 1.0000  2836. 
  -3  -7   7    459.02  588.86    0.78 1.0000  2837. 
  -7  -5  10    662.45  728.63    0.91 1.0000  2838. 
  -7  -4   8    110.27  626.53    0.18 1.0000  2839. 
  -6  -6  10   1647.05  752.62    2.19 1.0000  2840. 
  -1  -8   8   1632.25  612.76    2.66 1.0000  2841. 
  -1  -6   4  20440.20  670.44   30.49 1.0000  2842. 
  -1  -4   2 118520.00  934.66  126.81 1.0000  2843. 
  -7   1   4   2275.42  427.38    5.32 1.0000  2844. 
  -2  -8   9    331.81  689.13    0.48 1.0000  2845. 
   1  -3   1   3843.63  294.37   13.06 1.0000  2846. 
  -7  -1   5  36463.40  686.76   53.09 1.0000  2847. 
  -5  -6   8    647.35  631.92    1.02 1.0000  2848. 
  -6  -5   8     -0.31  628.35   -0.00 1.0000  2849. 
  -8  -3   9    128.38  727.84    0.18 1.0000  2850. 
  -8   0   6    228.02  471.29    0.48 1.0000  2851. 
  -1  -5   3  18889.50  635.47   29.73 1.0000  2852. 
  -4  -7   9   2350.68  684.32    3.44 1.0000  2853. 
  -7  -3   7    -74.23  546.47   -0.14 1.0000  2854. 
  -2  -8  10   5703.94  798.11    7.15 1.0000  2855. 
  -7  -2   6   9101.15  606.43   15.01 1.0000  2856. 
  -1  -7   6   1002.76  549.32    1.83 1.0000  2857. 
  -4  -1   2    270.54  414.93    0.65 1.0000  2858. 
  -6   1   3   2430.67  383.68    6.34 1.0000  2859. 
   0  -6   4    129.14  489.53    0.26 1.0000  2860. 
  -4  -6   7   4645.22  654.79    7.09 1.0000  2861. 
  -8  -2   8    127.70  630.15    0.20 1.0000  2862. 
  -2  -6   5  34502.60  806.88   42.76 1.0000  2863. 
  -8  -1   7    228.46  557.36    0.41 1.0000  2864. 
  -3  -7   8    445.54  593.04    0.75 1.0000  2865. 
  -6  -1   4   3975.12  481.35    8.26 1.0000  2866. 
   1  -6   4    106.39  447.32    0.24 1.0000  2867. 
  -7  -4   9   2391.60  734.20    3.26 1.0000  2868. 
  -4  -7  10   2132.16  801.29    2.66 1.0000  2869. 
  -2  -7   7   1669.35  560.47    2.98 1.0000  2870. 
  -3  -6   6  20164.20  745.09   27.06 1.0000  2871. 
  -5  -6   9  16109.50  821.61   19.61 1.0000  2872. 
  -5  -5   7   1907.46  605.24    3.15 1.0000  2873. 
   0  -7   6  16862.20  627.79   26.86 1.0000  2874. 
  -8  -3  10    538.99  739.16    0.73 1.0000  2875. 
  -5  -1   3   2284.52  490.22    4.66 1.0000  2876. 
   0  -4   2   9072.06  446.39   20.32 1.0000  2877. 
  -6  -5   9    540.25  665.83    0.81 1.0000  2878. 
  -3   0   1   1610.29  319.76    5.04 1.0000  2879. 
   0  -5   3  19826.30  570.53   34.75 1.0000  2880. 
  -4  -7  11     22.93  736.16    0.03 1.0000  2881. 
  -6  -3   6   6010.82  579.63   10.37 1.0000  2882. 
  -6  -2   5  10542.90  571.53   18.45 1.0000  2883. 
  -3  -7   9    780.97  686.91    1.14 1.0000  2884. 
  -4  -5   6    570.27  584.73    0.98 1.0000  2885. 
  -5  -6  10    109.08  742.54    0.15 1.0000  2886. 
  -7   0   5   -112.67  428.25   -0.26 1.0000  2887. 
  -7  -4  10    639.52  751.08    0.85 1.0000  2888. 
   1  -5   3  32891.30  541.04   60.79 1.0000  2889. 
  -5  -4   6  10914.50  649.66   16.80 1.0000  2890. 
  -7  -3   8   3538.42  638.59    5.54 1.0000  2891. 
  -8  -3  11    458.52  740.93    0.62 1.0000  2892. 
  -4  -6   8    811.54  610.17    1.33 1.0000  2893. 
  -1  -7   7   1097.09  541.90    2.02 1.0000  2894. 
   1  -4   2     54.02  337.50    0.16 1.0000  2895. 
  -1  -6   5   3957.78  567.36    6.98 1.0000  2896. 
  -2  -7   8    649.97  583.71    1.11 1.0000  2897. 
  -6  -5  10   1046.26  756.04    1.38 1.0000  2898. 
  -8  -2   9     -0.32  669.45   -0.00 1.0000  2899. 
  -5  -2   4  16302.10  612.00   26.64 1.0000  2900. 
  -5  -6  11    190.69  751.84    0.25 1.0000  2901. 
  -3  -7  10   2077.46  763.91    2.72 1.0000  2902. 
  -5  -3   5   4366.28  577.24    7.56 1.0000  2903. 
  -6  -4   8    695.63  621.08    1.12 1.0000  2904. 
  -5  -5   8    -78.11  612.34   -0.13 1.0000  2905. 
  -3  -6   7   3925.46  631.04    6.22 1.0000  2906. 
  -7  -2   7    237.90  539.00    0.44 1.0000  2907. 
  -7  -4  11    296.04  756.32    0.39 1.0000  2908. 
  -7  -1   6   4421.77  526.50    8.40 1.0000  2909. 
  -2  -6   6    672.73  552.99    1.22 1.0000  2910. 
  -8   0   7    418.51  499.02    0.84 1.0000  2911. 
  -8  -1   8    -57.46  593.28   -0.10 1.0000  2912. 
  -3  -7  11    710.46  730.33    0.97 1.0000  2913. 
  -6  -5  11    324.86  772.96    0.42 1.0000  2914. 
  -2  -7   9   4213.21  699.62    6.02 1.0000  2915. 
  -4  -6   9    474.15  648.18    0.73 1.0000  2916. 
   0  -6   5    352.53  499.18    0.71 1.0000  2917. 
  -1  -7   8    508.76  603.73    0.84 1.0000  2918. 
  -6   0   4   8463.91  485.67   17.43 1.0000  2919. 
  -7  -3   9    114.98  706.45    0.16 1.0000  2920. 
  -1  -5   4   7936.29  586.87   13.52 1.0000  2921. 
  -8  -2  10     43.89  746.09    0.06 1.0000  2922. 
  -4  -5   7  12459.20  716.59   17.39 1.0000  2923. 
   1  -6   5    509.66  474.10    1.08 1.0000  2924. 
  -2  -7  10    113.29  689.63    0.16 1.0000  2925. 
  -6  -3   7   6226.76  589.28   10.57 1.0000  2926. 
  -5  -5   9   9276.48  717.82   12.92 1.0000  2927. 
  -4   0   2  10748.10  398.02   27.00 1.0000  2928. 
  -6  -4   9    950.95  640.09    1.49 1.0000  2929. 
  -4  -6  10   4179.79  777.44    5.38 1.0000  2930. 
  -2  -7  11   1995.65  759.92    2.63 1.0000  2931. 
  -5  -4   7    201.80  590.71    0.34 1.0000  2932. 
  -3  -6   8   1934.32  608.75    3.18 1.0000  2933. 
  -1  -7   9   1519.19  624.41    2.43 1.0000  2934. 
  -1  -4   3   1753.17  482.58    3.63 1.0000  2935. 
  -5   0   3   3694.75  458.08    8.07 1.0000  2936. 
  -7   1   5   -101.12  445.78   -0.23 1.0000  2937. 
  -3  -5   6  20746.70  739.52   28.05 1.0000  2938. 
  -2  -5   5  12341.80  644.13   19.16 1.0000  2939. 
  -1  -6   6   -103.12  524.91   -0.20 1.0000  2940. 
  -8  -2  11    478.97  750.85    0.64 1.0000  2941. 
  -6  -1   5    369.34  482.57    0.77 1.0000  2942. 
  -4  -6  11    875.16  780.95    1.12 1.0000  2943. 
  -6  -2   6  22398.00  693.36   32.30 1.0000  2944. 
  -2  -6   7   1049.38  559.91    1.87 1.0000  2945. 
  -8  -1   9    355.07  706.58    0.50 1.0000  2946. 
  -7  -3  10     96.31  732.71    0.13 1.0000  2947. 
  -1  -7  10    -25.24  652.81   -0.04 1.0000  2948. 
  -4  -6  12   -152.58  771.37   -0.20 1.0000  2949. 
  -7  -2   8      4.84  616.11    0.01 1.0000  2950. 
  -5  -5  10    593.13  738.13    0.80 1.0000  2951. 
  -6  -4  10    935.83  743.83    1.26 1.0000  2952. 
   0  -2   1   2839.48  292.50    9.71 1.0000  2953. 
  -4  -4   6   8944.00  635.81   14.07 1.0000  2954. 
   0  -5   4  14480.90  583.82   24.80 1.0000  2955. 
  -3  -6   9   1016.90  683.92    1.49 1.0000  2956. 
  -8   0   8     54.06  573.03    0.09 1.0000  2957. 
  -5  -3   6    -36.14  547.54   -0.07 1.0000  2958. 
  -4  -5   8    963.14  622.79    1.55 1.0000  2959. 
  -7  -1   7    156.90  555.34    0.28 1.0000  2960. 
  -7   0   6   1244.35  495.62    2.51 1.0000  2961. 
  -7  -3  11   3449.63  825.79    4.18 1.0000  2962. 
  -5  -5  11    217.15  766.76    0.28 1.0000  2963. 
  -2  -4   4   1277.79  524.08    2.44 1.0000  2964. 
   0  -6   6  10182.20  557.92   18.25 1.0000  2965. 
  -3  -1   2  19669.10  490.04   40.14 1.0000  2966. 
  -6  -3   8   5599.56  634.31    8.83 1.0000  2967. 
  -6  -4  11   -133.08  767.94   -0.17 1.0000  2968. 
  -3  -4   5   -193.96  592.47   -0.33 1.0000  2969. 
  -5  -4   8   5630.86  631.81    8.91 1.0000  2970. 
  -5  -5  12    972.00  773.76    1.26 1.0000  2971. 
  -5  -1   4   6376.27  528.70   12.06 1.0000  2972. 
  -7  -3  12    343.70  769.86    0.45 1.0000  2973. 
  -3  -6  10    356.85  685.42    0.52 1.0000  2974. 
  -5  -2   5    694.07  544.61    1.27 1.0000  2975. 
  -2  -6   8     12.85  554.43    0.02 1.0000  2976. 
  -8  -1  10    106.56  732.33    0.15 1.0000  2977. 
  -6  -4  12   1284.24  795.85    1.61 1.0000  2978. 
   1  -6   6    179.04  482.23    0.37 1.0000  2979. 
  -1  -6   7  16110.60  653.83   24.64 1.0000  2980. 
   1  -5   4    795.00  459.71    1.73 1.0000  2981. 
  -4  -3   5   7863.38  609.59   12.90 1.0000  2982. 
  -7  -2   9    111.99  672.52    0.17 1.0000  2983. 
  -3  -6  11    845.52  783.98    1.08 1.0000  2984. 
  -3  -6  12   -162.45  761.02   -0.21 1.0000  2985. 
  -3  -5   7   1398.99  591.28    2.37 1.0000  2986. 
  -4  -1   3    121.39  418.37    0.29 1.0000  2987. 
  -6   1   4   2512.25  444.56    5.65 1.0000  2988. 
  -4  -5   9   2261.20  676.36    3.34 1.0000  2989. 
  -1  -5   5   8300.03  584.20   14.21 1.0000  2990. 
   0  -4   3  30817.80  586.52   52.54 1.0000  2991. 
   2  -4   3   2240.21  335.15    6.68 1.0000  2992. 
  -4  -2   4  17046.40  601.02   28.36 1.0000  2993. 
  -2  -5   6    204.05  560.67    0.36 1.0000  2994. 
  -6  -2   7   6513.35  586.29   11.11 1.0000  2995. 
  -2  -6   9   2092.32  663.07    3.16 1.0000  2996. 
  -6  -3   9    235.50  673.54    0.35 1.0000  2997. 
   0  -3   2  54228.50  572.54   94.72 1.0000  2998. 
  -5  -4   9   3300.78  738.57    4.47 1.0000  2999. 
  -8   0   9     88.38  634.73    0.14 1.0000  3000. 
  -4  -4   7    320.81  567.07    0.57 1.0000  3001. 
  -4  -5  10    550.16  735.77    0.75 1.0000  3002. 
  -8  -1  12    313.42  799.14    0.39 1.0000  3003. 
  -7  -2  10     92.90  741.71    0.13 1.0000  3004. 
  -5  -3   7   2372.06  595.92    3.98 1.0000  3005. 
  -2  -6  10    923.17  691.75    1.33 1.0000  3006. 
  -7  -1   8     64.82  613.71    0.11 1.0000  3007. 
  -2  -6  12    859.08  801.35    1.07 1.0000  3008. 
   2  -5   5    181.85  411.25    0.44 1.0000  3009. 
  -6  -1   6   8408.54  576.55   14.58 1.0000  3010. 
  -2  -6  11     26.16  712.67    0.04 1.0000  3011. 
  -6   0   5   4305.15  497.38    8.66 1.0000  3012. 
  -4  -5  11   -220.58  755.42   -0.29 1.0000  3013. 
  -3  -5   8    934.05  593.69    1.57 1.0000  3014. 
  -4  -5  12   1945.37  814.57    2.39 1.0000  3015. 
  -5  -4  10   2763.09  746.03    3.70 1.0000  3016. 
  -6  -3  10   3332.48  767.87    4.34 1.0000  3017. 
  -5   1   3   6808.88  411.90   16.53 1.0000  3018. 
  -7  -2  11     23.63  801.44    0.03 1.0000  3019. 
  -7   0   7   -238.21  527.96   -0.45 1.0000  3020. 
  -3  -4   6   4711.59  596.70    7.90 1.0000  3021. 
   0  -5   5   3412.42  549.27    6.21 1.0000  3022. 
  -8   0  10    -54.87  683.28   -0.08 1.0000  3023. 
  -1  -4   4   1874.08  501.83    3.73 1.0000  3024. 
   1  -4   3  22042.70  462.25   47.69 1.0000  3025. 
  -7  -2  12   1988.09  850.07    2.34 1.0000  3026. 
  -5  -4  11   1886.75  788.67    2.39 1.0000  3027. 
  -6  -3  11    252.51  768.71    0.33 1.0000  3028. 
  -1  -6  11    -53.30  729.58   -0.07 1.0000  3029. 
  -2  -5   7    890.71  560.83    1.59 1.0000  3030. 
  -4   1   2  15394.60  371.21   41.47 1.0000  3031. 
  -5  -4  12     27.00  832.84    0.03 1.0000  3032. 
  -6  -2   8    252.70  567.89    0.44 1.0000  3033. 
  -2  -4   5  33349.90  767.51   43.45 1.0000  3034. 
  -5  -2   6  12189.10  630.67   19.33 1.0000  3035. 
  -4  -4   8  10360.30  678.47   15.27 1.0000  3036. 
  -3  -5   9   2191.22  687.58    3.19 1.0000  3037. 
  -6  -3  12    150.35  814.38    0.18 1.0000  3038. 
  -4  -3   6   1671.12  608.38    2.75 1.0000  3039. 
  -1  -5   6  56205.40  890.41   63.12 1.0000  3040. 
  -7  -1   9     30.10  666.15    0.05 1.0000  3041. 
  -5  -3   8  11475.30  682.89   16.80 1.0000  3042. 
   0  -6   9    246.40  592.98    0.42 1.0000  3043. 
  -8   0  11    180.02  785.43    0.23 1.0000  3044. 
  -2   0   1  18727.50  335.38   55.84 1.0000  3045. 
  -8   1   9    244.85  623.70    0.39 1.0000  3046. 
  -3  -5  10    329.41  707.54    0.47 1.0000  3047. 
  -8   0  12    100.83  798.68    0.13 1.0000  3048. 
  -5  -1   5    813.06  535.10    1.52 1.0000  3049. 
  -5   0   4   4508.99  501.09    9.00 1.0000  3050. 
  -3  -5  12   2715.27  859.88    3.16 1.0000  3051. 
  -3  -3   5  11545.70  636.59   18.14 1.0000  3052. 
  -4  -4   9   3696.42  703.80    5.25 1.0000  3053. 
  -2  -5   8    443.32  584.10    0.76 1.0000  3054. 
   1  -3   2   4673.22  348.34   13.42 1.0000  3055. 
  -6  -2   9    525.95  649.31    0.81 1.0000  3056. 
  -7  -1  10    358.40  730.22    0.49 1.0000  3057. 
  -6  -1   7    506.49  539.09    0.94 1.0000  3058. 
  -3  -4   7  43705.61  892.72   48.96 1.0000  3059. 
  -5  -3   9   2841.93  699.71    4.06 1.0000  3060. 
  -7   0   8    287.81  576.09    0.50 1.0000  3061. 
  -4  -2   5   4598.64  590.86    7.78 1.0000  3062. 
  -8   1  10    570.89  730.20    0.78 1.0000  3063. 
  -4  -4  10    504.59  716.16    0.70 1.0000  3064. 
   0  -5   6  31228.70  705.54   44.26 1.0000  3065. 
  -4  -4  13    605.41  792.92    0.76 1.0000  3066. 
  -1  -5   7   7396.82  611.02   12.11 1.0000  3067. 
  -7  -1  11     83.91  786.04    0.11 1.0000  3068. 
  -2  -5   9   2656.84  668.00    3.98 1.0000  3069. 
  -6  -2  10    810.00  718.58    1.13 1.0000  3070. 
  -7  -1  12   1917.88  860.26    2.23 1.0000  3071. 
   0  -4   4  33855.60  625.54   54.12 1.0000  3072. 
  -5  -2   7   3431.08  588.62    5.83 1.0000  3073. 
  -6   0   6    -82.06  496.08   -0.17 1.0000  3074. 
  -4  -4  11    125.80  750.65    0.17 1.0000  3075. 
  -4   0   3    207.29  408.37    0.51 1.0000  3076. 
  -2  -5  12    225.97  821.18    0.28 1.0000  3077. 
  -4  -1   4   1312.84  469.67    2.80 1.0000  3078. 
  -2  -4   6   1533.93  590.61    2.60 1.0000  3079. 
  -8   1  11    513.35  845.18    0.61 1.0000  3080. 
  -5  -3  13     98.92  821.80    0.12 1.0000  3081. 
  -6  -2  13   1081.34  853.26    1.27 1.0000  3082. 
  -6  -2  11   2764.19  818.35    3.38 1.0000  3083. 
  -3   0   2    862.48  379.49    2.27 1.0000  3084. 
  -5  -3  11   3631.99  816.59    4.45 1.0000  3085. 
  -1  -4   5   4212.07  577.60    7.29 1.0000  3086. 
  -3  -4   8  24301.40  791.11   30.72 1.0000  3087. 
  -7   0   9     40.69  635.66    0.06 1.0000  3088. 
   1  -5   6   2316.54  518.58    4.47 1.0000  3089. 
  -1  -5   8   1863.32  629.46    2.96 1.0000  3090. 
  -6  -1   8    450.25  618.30    0.73 1.0000  3091. 
  -3  -1   3    953.15  441.92    2.16 1.0000  3092. 
   0  -5   7    358.89  563.59    0.64 1.0000  3093. 
  -3  -4  13   3372.35  869.59    3.88 1.0000  3094. 
  -4  -3   8   2581.70  622.39    4.15 1.0000  3095. 
  -1  -5   9    300.81  659.30    0.46 1.0000  3096. 
  -1  -5  11    112.57  710.92    0.16 1.0000  3097. 
  -3  -3   6   1443.74  603.59    2.39 1.0000  3098. 
  -5  -1   6    -13.53  549.15   -0.02 1.0000  3099. 
  -5  -2   8    127.81  595.29    0.21 1.0000  3100. 
  -5   2   3    156.21  379.68    0.41 1.0000  3101. 
  -7   0  10    474.60  744.30    0.64 1.0000  3102. 
  -8   2  10     26.42  684.82    0.04 1.0000  3103. 
  -3  -4  12   1538.18  841.76    1.83 1.0000  3104. 
  -4  -2   6   4884.60  625.51    7.81 1.0000  3105. 
  -2  -4   7    588.54  588.55    1.00 1.0000  3106. 
  -3  -4  10   2227.71  717.68    3.10 1.0000  3107. 
   1  -4   4    131.18  415.15    0.32 1.0000  3108. 
  -6  -1   9   1854.95  664.49    2.79 1.0000  3109. 
  -3  -4  11   3581.66  768.05    4.66 1.0000  3110. 
  -7   0  11    109.50  820.74    0.13 1.0000  3111. 
   1  -5   7    192.72  518.04    0.37 1.0000  3112. 
  -7   0  12   -208.47  871.82   -0.24 1.0000  3113. 
  -8   2  11    369.12  815.85    0.45 1.0000  3114. 
  -6   0   7    663.38  598.84    1.11 1.0000  3115. 
  -4  -3   9   1880.45  704.81    2.67 1.0000  3116. 
   0  -3   3  33634.80  564.80   59.55 1.0000  3117. 
  -4  -3  13    603.49  855.03    0.71 1.0000  3118. 
   0  -5  10   4739.84  693.00    6.84 1.0000  3119. 
  -6   3   4    380.02  399.23    0.95 1.0000  3120. 
  -5  -2   9   2137.93  699.46    3.06 1.0000  3121. 
  -2  -4  13    -58.76  814.11   -0.07 1.0000  3122. 
  -5   0   5  10649.20  595.15   17.89 1.0000  3123. 
  -2  -3   5   1125.96  547.07    2.06 1.0000  3124. 
  -6  -1  13   4558.41  926.17    4.92 1.0000  3125. 
  -6  -1  10   -167.56  732.59   -0.23 1.0000  3126. 
  -1  -4   6  15019.90  660.87   22.73 1.0000  3127. 
   1  -5   8   -387.33  555.50   -0.70 1.0000  3128. 
  -5   1   4  11020.00  504.73   21.83 1.0000  3129. 
  -4  -3  10    471.56  723.09    0.65 1.0000  3130. 
  -4  -3  12    180.08  812.20    0.22 1.0000  3131. 
  -5  -2  13   1202.07  899.32    1.34 1.0000  3132. 
   0  -4   5    402.29  505.53    0.80 1.0000  3133. 
  -2  -4   8  32918.00  824.65   39.92 1.0000  3134. 
  -4  -3  11   -249.80  751.73   -0.33 1.0000  3135. 
  -1  -3   4   4935.50  498.52    9.90 1.0000  3136. 
  -6  -1  11   1799.10  800.38    2.25 1.0000  3137. 
  -5  -2  10   2803.45  746.50    3.76 1.0000  3138. 
  -3  -3   7  15066.50  695.20   21.67 1.0000  3139. 
  -5  -2  12   1629.33  886.48    1.84 1.0000  3140. 
  -7   1   9     -2.37  650.13   -0.00 1.0000  3141. 
  -2  -4  12    253.87  810.41    0.31 1.0000  3142. 
  -6   1   6    199.10  518.26    0.38 1.0000  3143. 
  -5  -2  11   2181.16  805.52    2.71 1.0000  3144. 
  -5  -1   7   -136.27  583.16   -0.23 1.0000  3145. 
  -3  -2   5   7920.25  581.98   13.61 1.0000  3146. 
  -4  -1   5    397.99  544.50    0.73 1.0000  3147. 
  -2  -4   9   1873.73  674.66    2.78 1.0000  3148. 
  -4  -2   7  43470.40  884.53   49.15 1.0000  3149. 
  -2  -4  11    115.07  712.28    0.16 1.0000  3150. 
  -6   0   8   1088.72  609.58    1.79 1.0000  3151. 
  -7   1  10    355.07  705.56    0.50 1.0000  3152. 
  -1  -4   7   3062.30  588.37    5.20 1.0000  3153. 
  -1  -4  12   3750.32  922.15    4.07 1.0000  3154. 
  -7   1  12    335.64  899.06    0.37 1.0000  3155. 
  -7   1  11    -31.70  753.39   -0.04 1.0000  3156. 
  -2  -3   6  10460.50  660.17   15.85 1.0000  3157. 
   0  -2   2  37782.90  477.71   79.09 1.0000  3158. 
  -3  -3  12    128.62  825.78    0.16 1.0000  3159. 
  -5  -1   8    709.35  653.18    1.09 1.0000  3160. 
   1  -4   5  43680.40  658.65   66.32 1.0000  3161. 
  -4  -2   8    199.01  664.87    0.30 1.0000  3162. 
  -6   0  13   2499.69  898.22    2.78 1.0000  3163. 
   0  -4   6   1194.40  541.89    2.20 1.0000  3164. 
  -4   0   4   5798.35  469.11   12.36 1.0000  3165. 
  -1  -4  11    806.46  752.57    1.07 1.0000  3166. 
  -4  -2  13   2264.45  943.18    2.40 1.0000  3167. 
  -3  -3   9   4008.10  709.37    5.65 1.0000  3168. 
  -5   0   6    543.80  561.14    0.97 1.0000  3169. 
  -2  -3  13   -570.34  892.45   -0.64 1.0000  3170. 
  -6   0  12   1586.96  876.85    1.81 1.0000  3171. 
  -6   0  10     94.23  754.79    0.12 1.0000  3172. 
  -6   1   7   1635.36  597.24    2.74 1.0000  3173. 
  -3  -1   4   1187.57  482.99    2.46 1.0000  3174. 
  -6   0  11     83.26  842.96    0.10 1.0000  3175. 
  -4   1   3   2260.54  388.08    5.82 1.0000  3176. 
  -4  -2  12    115.10  836.31    0.14 1.0000  3177. 
  -5  -1   9   1203.40  691.05    1.74 1.0000  3178. 
  -7   2   9    884.00  692.92    1.28 1.0000  3179. 
   0  -4  11    429.97  717.04    0.60 1.0000  3180. 
  -3  -2   6  17144.00  688.92   24.89 1.0000  3181. 
   1  -3   3   1472.25  379.86    3.88 1.0000  3182. 
  -4  -2  11    324.36  771.27    0.42 1.0000  3183. 
  -4  -2  10     27.54  720.48    0.04 1.0000  3184. 
  -1  -3   5  23643.00  677.81   34.88 1.0000  3185. 
  -4  -1   6   2258.35  617.21    3.66 1.0000  3186. 
  -5  -1  10   3538.49  784.28    4.51 1.0000  3187. 
  -5  -1  11    267.66  813.47    0.33 1.0000  3188. 
   2  -4   5    547.30  458.06    1.19 1.0000  3189. 
  -2  -3   7   2815.70  632.23    4.45 1.0000  3190. 
  -7   2  12    183.86  884.18    0.21 1.0000  3191. 
  -1  -3  13  -1004.34  891.43   -1.13 1.0000  3192. 
  -7   2  10     54.16  721.22    0.08 1.0000  3193. 
  -2  -3  12   1410.68  827.24    1.71 1.0000  3194. 
   0  -4  10   2460.23  692.90    3.55 1.0000  3195. 
  -7   2  11    290.17  864.25    0.34 1.0000  3196. 
   0  -3   4    801.32  462.78    1.73 1.0000  3197. 
  -5   1   5   5584.66  566.78    9.85 1.0000  3198. 
  -3  -2  13    280.99  896.60    0.31 1.0000  3199. 
  -2  -3  11   1208.77  795.66    1.52 1.0000  3200. 
  -5   0   7    365.85  633.87    0.58 1.0000  3201. 
  -5   3   3   1305.28  372.52    3.50 1.0000  3202. 
   0  -1   1  10822.40  221.49   48.86 1.0000  3203. 
  -3  -2   7   4149.75  650.44    6.38 1.0000  3204. 
  -3   0   3    834.99  408.95    2.04 1.0000  3205. 
  -2  -3  10   1776.49  747.02    2.38 1.0000  3206. 
  -5   0  13   4184.30 1018.58    4.11 1.0000  3207. 
  -1  -3  12   2221.08  885.17    2.51 1.0000  3208. 
  -5   2   4    224.49  467.30    0.48 1.0000  3209. 
   1  -4   7   1997.43  574.78    3.48 1.0000  3210. 
   1  -4   9   -406.82  630.97   -0.64 1.0000  3211. 
  -6   1  12   -137.99  925.91   -0.15 1.0000  3212. 
   2  -4   6      0.58  489.68    0.00 1.0000  3213. 
  -4  -1   7   2373.55  645.72    3.68 1.0000  3214. 
  -6   1   9     75.49  681.75    0.11 1.0000  3215. 
  -3   2   1    663.55  224.25    2.96 1.0000  3216. 
  -2  -2   5   6677.07  568.05   11.75 1.0000  3217. 
  -1  -3   6     69.81  572.90    0.12 1.0000  3218. 
  -7   3  12    -15.39  922.97   -0.02 1.0000  3219. 
  -6   1  11     28.65  844.12    0.03 1.0000  3220. 
  -6   1  10     41.57  777.15    0.05 1.0000  3221. 
  -5   0   8     85.61  672.12    0.13 1.0000  3222. 
  -5   0  12    418.10  875.72    0.48 1.0000  3223. 
  -2  -2  13   1178.41  987.67    1.19 1.0000  3224. 
  -3  -2   8   1770.49  662.48    2.67 1.0000  3225. 
  -4   0   5  10369.10  575.79   18.01 1.0000  3226. 
  -4  -1  12    250.17  879.20    0.28 1.0000  3227. 
  -7   3  10    337.44  738.17    0.46 1.0000  3228. 
  -1  -3  11     79.18  787.72    0.10 1.0000  3229. 
  -3   1   2  62469.60  529.42  118.00 1.0000  3230. 
  -4  -1   8    449.41  688.78    0.65 1.0000  3231. 
  -3  -1   5   7156.96  560.45   12.77 1.0000  3232. 
  -6   2   7     45.38  589.18    0.08 1.0000  3233. 
  -5   0  11   4297.86  838.91    5.12 1.0000  3234. 
  -5   0   9   1914.39  719.17    2.66 1.0000  3235. 
  -6   2  13   2510.19  925.43    2.71 1.0000  3236. 
  -4  -1  11   -144.70  798.29   -0.18 1.0000  3237. 
  -1  -3   7    948.68  634.42    1.50 1.0000  3238. 
  -4  -1  10   1612.57  774.19    2.08 1.0000  3239. 
  -1  -2  13   1044.30  934.36    1.12 1.0000  3240. 
  -1  -3  10   1537.35  736.38    2.09 1.0000  3241. 
  -5   1   6    222.76  554.53    0.40 1.0000  3242. 
   0  -3   5   5412.29  525.39   10.30 1.0000  3243. 
  -7   4   8   2704.22  638.66    4.23 1.0000  3244. 
  -3  -1  13   -182.75  986.81   -0.19 1.0000  3245. 
   0  -3  11    164.30  762.21    0.22 1.0000  3246. 
  -7   4  12     43.17  937.81    0.05 1.0000  3247. 
  -1  -3   8   1095.80  667.85    1.64 1.0000  3248. 
  -1  -3   9     16.10  678.67    0.02 1.0000  3249. 
  -1  -2   4  97398.20  836.90  116.38 1.0000  3250. 
  -2  -2   6 162439.02 1317.40  123.30 1.0000  3251. 
  -2   0   2   1620.48  359.68    4.51 1.0000  3252. 
  -6   2   8   3333.01  678.56    4.91 1.0000  3253. 
   1  -3   4   1951.87  427.66    4.56 1.0000  3254. 
  -7   4  11     55.08  923.43    0.06 1.0000  3255. 
  -7   4   9   4546.50  717.78    6.33 1.0000  3256. 
  -6   3   6    655.58  530.72    1.24 1.0000  3257. 
  -7   4  10    -28.98  760.87   -0.04 1.0000  3258. 
  -6   2  11    252.22  852.33    0.30 1.0000  3259. 
  -2  -2  11   2319.10  832.28    2.79 1.0000  3260. 
   0  -3  10   1134.81  729.95    1.55 1.0000  3261. 
  -4   1   4   4858.18  474.20   10.25 1.0000  3262. 
  -4   0   6   2966.49  630.00    4.71 1.0000  3263. 
  -6   2  10    -20.35  770.71   -0.03 1.0000  3264. 
  -1  -2  12    526.65  877.69    0.60 1.0000  3265. 
  -3  -1   6   5300.40  614.43    8.63 1.0000  3266. 
   0  -3   6   8032.80  628.25   12.79 1.0000  3267. 
  -5   1   7    193.96  651.33    0.30 1.0000  3268. 
  -2  -1  13   1902.50  951.80    2.00 1.0000  3269. 
  -2  -2   7    565.63  644.29    0.88 1.0000  3270. 
  -6   4   5   2111.79  477.60    4.42 1.0000  3271. 
  -5   2   5    479.59  547.90    0.88 1.0000  3272. 
   0  -2   3  20890.50  515.63   40.51 1.0000  3273. 
  -5   1  11   1843.45  859.87    2.14 1.0000  3274. 
  -2  -1   4  14280.50  564.40   25.30 1.0000  3275. 
   0  -2  12     59.08  898.15    0.07 1.0000  3276. 
  -2  -2   8   1842.34  718.46    2.56 1.0000  3277. 
  -3  -1  11   1941.48  838.23    2.32 1.0000  3278. 
   0  -3   8   -241.66  640.45   -0.38 1.0000  3279. 
  -5   2  13    331.72  940.79    0.35 1.0000  3280. 
  -6   3  12     22.85  982.57    0.02 1.0000  3281. 
  -5   1   8    431.23  681.50    0.63 1.0000  3282. 
  -4   0  11   -494.88  818.19   -0.60 1.0000  3283. 
  -3  -1   7  13791.50  721.65   19.11 1.0000  3284. 
  -3   0   4  29536.90  619.73   47.66 1.0000  3285. 
  -3   0  13   1159.29 1021.09    1.14 1.0000  3286. 
   1  -2   2 113319.00  547.91  128.00 1.0000  3287. 
  -5   1  10   3014.38  819.59    3.68 1.0000  3288. 
  -6   3   7   3259.27  608.96    5.35 1.0000  3289. 
  -1  -1  13   -567.96  981.66   -0.58 1.0000  3290. 
  -1  -2  11     76.75  773.96    0.10 1.0000  3291. 
  -4   1  13   2187.86 1025.77    2.13 1.0000  3292. 
  -3  -1  10   3058.69  807.42    3.79 1.0000  3293. 
   1  -3   5   2369.38  520.05    4.56 1.0000  3294. 
   1  -3   9   1471.49  662.45    2.22 1.0000  3295. 
  -1   0   1  35453.20  275.70  128.00 1.0000  3296. 
  -1  -2   5  38641.30  712.38   54.24 1.0000  3297. 
  -4   0  10    395.87  779.99    0.51 1.0000  3298. 
  -3  -1   8   2521.47  727.60    3.47 1.0000  3299. 
  -3  -1   9    263.47  726.49    0.36 1.0000  3300. 
  -4   0   8    606.48  717.72    0.85 1.0000  3301. 
  -4   0   9   4682.49  768.87    6.09 1.0000  3302. 
  -6   3   8   1187.81  661.28    1.80 1.0000  3303. 
  -5   3   4     63.28  491.66    0.13 1.0000  3304. 
   2  -3   4   -207.55  406.73   -0.51 1.0000  3305. 
  -1  -2  10   -125.46  743.72   -0.17 1.0000  3306. 
   0  -2  11   2328.12  844.98    2.76 1.0000  3307. 
  -6   3   9    420.75  761.09    0.55 1.0000  3308. 
  -6   4  12     82.88  984.94    0.08 1.0000  3309. 
  -3   0  12     73.93  925.55    0.08 1.0000  3310. 
  -5   3  13   2707.01  958.39    2.82 1.0000  3311. 
  -2   0  13    421.18  970.75    0.43 1.0000  3312. 
  -5   4   3    742.38  372.09    2.00 1.0000  3313. 
  -4   1   5   -272.73  521.86   -0.52 1.0000  3314. 
   2  -3   8   4667.92  651.42    7.17 1.0000  3315. 
  -1  -2   6   8149.86  631.63   12.90 1.0000  3316. 
  -5   2  11    913.13  857.05    1.07 1.0000  3317. 
  -2  -1   5  33260.50  696.19   47.77 1.0000  3318. 
  -4   2  13   -386.34  980.39   -0.39 1.0000  3319. 
  -3   1  13   -259.16 1007.00   -0.26 1.0000  3320. 
  -6   4  11    335.69  994.57    0.34 1.0000  3321. 
  -1  -2   8   4418.52  736.16    6.00 1.0000  3322. 
  -1  -2   7    382.53  652.85    0.59 1.0000  3323. 
   2  -3   5    731.02  536.01    1.36 1.0000  3324. 
  -1   0  13   1533.14 1036.33    1.48 1.0000  3325. 
  -6   5  12     25.43  945.82    0.03 1.0000  3326. 
  -4   1  11   1234.27  865.60    1.43 1.0000  3327. 
  -3   0  11   2932.86  878.53    3.34 1.0000  3328. 
   0  -1  12    100.28  955.65    0.10 1.0000  3329. 
   2  -3   7    351.06  575.68    0.61 1.0000  3330. 
  -3   0   5  48286.80  736.60   65.55 1.0000  3331. 
  -5   2  10      0.36  803.95    0.00 1.0000  3332. 
  -5   2   7   3856.47  682.00    5.65 1.0000  3333. 
  -2  -1  10   4102.83  803.39    5.11 1.0000  3334. 
  -5   3  12    526.79  974.92    0.54 1.0000  3335. 
  -6   4   7    315.19  601.54    0.52 1.0000  3336. 
   0  -2   4    -85.20  475.40   -0.18 1.0000  3337. 
  -6   4  10    -40.95  834.57   -0.05 1.0000  3338. 
  -5   2   9     28.94  724.28    0.04 1.0000  3339. 
  -5   2   8    384.43  678.58    0.57 1.0000  3340. 
   1  -2  10    493.51  777.48    0.63 1.0000  3341. 
  -4   1   6  67978.90  928.42   73.22 1.0000  3342. 
  -1  -1  11    644.06  850.98    0.76 1.0000  3343. 
  -6   4   8    -93.78  654.12   -0.14 1.0000  3344. 
  -2  -1   6     93.80  581.57    0.16 1.0000  3345. 
  -3   0  10   4850.39  842.29    5.76 1.0000  3346. 
  -3   1   3  24839.90  546.71   45.44 1.0000  3347. 
  -4   2  12   3737.38  983.14    3.80 1.0000  3348. 
  -2   1  13    125.96  984.25    0.13 1.0000  3349. 
  -6   5  11     66.69  947.28    0.07 1.0000  3350. 
   0  -2   9   4379.29  773.91    5.66 1.0000  3351. 
  -4   3  13   2496.74 1028.08    2.43 1.0000  3352. 
  -3   1  12   1109.26  961.55    1.15 1.0000  3353. 
  -5   3   5   1424.68  592.51    2.40 1.0000  3354. 
  -3   0   6  17156.60  684.17   25.08 1.0000  3355. 
  -2  -1   7  36058.50  875.98   41.16 1.0000  3356. 
  -5   3  11      0.86  880.15    0.00 1.0000  3357. 
  -4   1   9   1645.54  762.65    2.16 1.0000  3358. 
  -3   2  13   -141.55 1004.86   -0.14 1.0000  3359. 
  -4   1   7   -105.00  709.40   -0.15 1.0000  3360. 
  -3   0   9    532.78  744.73    0.72 1.0000  3361. 
  -5   4  12   5989.31 1077.68    5.56 1.0000  3362. 
   0  -1  11      1.61  840.29    0.00 1.0000  3363. 
  -1   0  12    414.27  960.05    0.43 1.0000  3364. 
  -6   5   6    437.08  544.81    0.80 1.0000  3365. 
   0  -2   8   2130.24  713.31    2.99 1.0000  3366. 
  -1   1  13   -194.31  980.91   -0.20 1.0000  3367. 
  -6   5  10   -122.48  833.03   -0.15 1.0000  3368. 
   0  -2   5  38372.30  666.68   57.56 1.0000  3369. 
  -2   0  11   3723.34  892.50    4.17 1.0000  3370. 
  -6   6  11    152.83  961.93    0.16 1.0000  3371. 
  -1  -1  10   1230.02  804.01    1.53 1.0000  3372. 
  -4   2   4   1500.77  446.41    3.36 1.0000  3373. 
   1  -2   9   3433.09  741.97    4.63 1.0000  3374. 
   1  -1  11   -381.67  885.61   -0.43 1.0000  3375. 
  -4   2  11    549.53  886.10    0.62 1.0000  3376. 
  -5   3  10    122.61  809.71    0.15 1.0000  3377. 
  -3   1  11   1990.43  882.64    2.26 1.0000  3378. 
   0  -2   6  25462.10  709.23   35.90 1.0000  3379. 
  -6   5   9    -97.30  761.21   -0.13 1.0000  3380. 
  -4   3  12   1703.01  996.08    1.71 1.0000  3381. 
  -2   2  13    497.03  995.75    0.50 1.0000  3382. 
  -5   5  12    571.49  911.12    0.63 1.0000  3383. 
   1  -2   3    574.87  420.80    1.37 1.0000  3384. 
  -3   3  13   1404.91 1063.59    1.32 1.0000  3385. 
  -5   3   9    250.98  780.93    0.32 1.0000  3386. 
  -5   4  11      9.82  943.11    0.01 1.0000  3387. 
  -6   6  10   -175.92  908.29   -0.19 1.0000  3388. 
  -1  -1   4  51611.40  687.98   75.02 1.0000  3389. 
  -1  -1   9   4994.88  785.79    6.36 1.0000  3390. 
  -2   0  10   2969.99  820.47    3.62 1.0000  3391. 
   1  -2   8   3491.98  696.47    5.01 1.0000  3392. 
   0  -1  10   2952.08  814.17    3.63 1.0000  3393. 
  -1   0  11   3116.08  913.81    3.41 1.0000  3394. 
  -6   6   9     51.40  788.98    0.07 1.0000  3395. 
  -4   4  12   4512.18 1065.83    4.23 1.0000  3396. 
  -3   1   4   4744.83  495.67    9.57 1.0000  3397. 
  -1  -1   8   1193.45  742.34    1.61 1.0000  3398. 
   0  -1   2  15682.80  356.04   44.05 1.0000  3399. 
  -4   2   5   2489.78  551.03    4.52 1.0000  3400. 
   1  -1  10    136.37  806.76    0.17 1.0000  3401. 
  -4   3  11    636.34  915.66    0.69 1.0000  3402. 
  -5   5  11     77.74  979.05    0.08 1.0000  3403. 
  -2   0   9   4682.99  814.06    5.75 1.0000  3404. 
  -2   0   4  60841.60  711.25   85.54 1.0000  3405. 
  -6   6   8   4888.94  756.92    6.46 1.0000  3406. 
  -2   1  11   2023.83  888.72    2.28 1.0000  3407. 
   0   0  11   1030.13  884.16    1.17 1.0000  3408. 
  -1  -1   5 125417.01 1046.40  119.86 1.0000  3409. 
   0   1  12    527.97 1011.62    0.52 1.0000  3410. 
  -3   2  11   1475.30  908.67    1.62 1.0000  3411. 
  -3   3  12    670.18 1024.21    0.65 1.0000  3412. 
   1  -2   4  51192.40  622.36   82.25 1.0000  3413. 
  -4   2   8   2490.46  743.53    3.35 1.0000  3414. 
   0  -1   9   1388.27  743.05    1.87 1.0000  3415. 
   1   0  11    409.88  940.87    0.44 1.0000  3416. 
  -1  -1   6   5716.57  638.79    8.95 1.0000  3417. 
  -4   2   6   2181.92  680.27    3.21 1.0000  3418. 
  -5   4   9    144.55  817.97    0.18 1.0000  3419. 
  -4   5  12   2802.65 1021.97    2.74 1.0000  3420. 
  -1   0  10   3840.34  834.92    4.60 1.0000  3421. 
  -5   4   5    166.80  557.68    0.30 1.0000  3422. 
  -3   2   2  18437.10  383.15   48.12 1.0000  3423. 
  -5   6  11    186.84 1003.52    0.19 1.0000  3424. 
  -4   3   3    195.90  384.89    0.51 1.0000  3425. 
   2  -2   2 103238.00  446.85  128.00 1.0000  3426. 
  -4   3  10   5054.64  907.92    5.57 1.0000  3427. 
   2  -2   7    953.73  621.60    1.53 1.0000  3428. 
  -3   1   5  12806.20  605.28   21.16 1.0000  3429. 
  -5   5  10     79.74  903.93    0.09 1.0000  3430. 
  -2   0   5 128140.99 1039.70  123.25 1.0000  3431. 
  -2   0   7   6638.71  714.62    9.29 1.0000  3432. 
  -1   2  12   1270.53 1022.85    1.24 1.0000  3433. 
  -3   1   7   3053.55  751.79    4.06 1.0000  3434. 
   1  -1   9   1590.84  748.12    2.13 1.0000  3435. 
  -1   1  11    376.74  915.74    0.41 1.0000  3436. 
  -2   0   6  70776.80  903.92   78.30 1.0000  3437. 
  -2   1  10   4830.89  864.90    5.59 1.0000  3438. 
  -3   4  12    438.03  987.82    0.44 1.0000  3439. 
  -3   1   6  52812.60  892.37   59.18 1.0000  3440. 
  -3   2  10   2345.33  866.47    2.71 1.0000  3441. 
  -2   3  12   3726.03 1084.47    3.44 1.0000  3442. 
   2  -1   9    443.45  760.77    0.58 1.0000  3443. 
   0   2  12   -175.03  980.36   -0.18 1.0000  3444. 
   0   0  10   1337.58  812.85    1.65 1.0000  3445. 
  -3   3  11    942.51  920.86    1.02 1.0000  3446. 
  -2   2  11   1064.11  902.42    1.18 1.0000  3447. 
  -1   0   9   1096.19  750.43    1.46 1.0000  3448. 
  -4   3   9    857.80  785.59    1.09 1.0000  3449. 
  -5   6  10      2.63  952.61    0.00 1.0000  3450. 
  -5   5   9     15.80  801.46    0.02 1.0000  3451. 
   2  -2   6    -98.03  592.03   -0.17 1.0000  3452. 
   0   1  11   1785.18  926.23    1.93 1.0000  3453. 
  -4   5  11    -64.12  978.84   -0.07 1.0000  3454. 
  -3   5  12    763.92  996.64    0.77 1.0000  3455. 
   1   0  10    513.07  823.84    0.62 1.0000  3456. 
   2   0  10   2179.03  894.08    2.44 1.0000  3457. 
   1   1  11    458.62  999.88    0.46 1.0000  3458. 
  -4   4  10   2672.79  877.38    3.05 1.0000  3459. 
  -1   3  12    751.15  992.19    0.76 1.0000  3460. 
  -5   7  10     75.11  977.71    0.08 1.0000  3461. 
   0  -1   7   1504.73  719.74    2.09 1.0000  3462. 
  -3   2   9   5062.97  817.76    6.19 1.0000  3463. 
   3  -2   6   1229.69  584.08    2.11 1.0000  3464. 
  -2   4  12    726.37  990.03    0.73 1.0000  3465. 
   1  -1   8   -108.54  700.22   -0.16 1.0000  3466. 
  -5   5   8    234.22  760.35    0.31 1.0000  3467. 
  -4   3   4   4970.80  494.01   10.06 1.0000  3468. 
   2  -2   5    537.86  556.30    0.97 1.0000  3469. 
  -4   6  11   1356.98  966.88    1.40 1.0000  3470. 
   0  -1   3  11039.40  431.36   25.59 1.0000  3471. 
  -1   1  10   6202.87  893.22    6.94 1.0000  3472. 
   2  -2   3    -45.81  351.46   -0.13 1.0000  3473. 
  -3   4  11   -106.08  960.11   -0.11 1.0000  3474. 
  -1   2  11     28.69  913.28    0.03 1.0000  3475. 
  -5   6   9     98.10  830.60    0.12 1.0000  3476. 
  -3   3  10   5032.48  880.85    5.71 1.0000  3477. 
   2  -2   4   6898.50  442.29   15.60 1.0000  3478. 
   0   0   9   1057.15  734.07    1.44 1.0000  3479. 
   0  -1   6  18118.60  688.70   26.31 1.0000  3480. 
  -2   3  11    484.00  929.60    0.52 1.0000  3481. 
  -4   3   7     98.58  674.87    0.15 1.0000  3482. 
   2  -1   8   1973.96  697.46    2.83 1.0000  3483. 
  -5   5   7    232.88  658.46    0.35 1.0000  3484. 
  -2   2  10   1451.66  838.60    1.73 1.0000  3485. 
  -3   2   8   1555.26  767.19    2.03 1.0000  3486. 
  -4   5  10     46.99  901.34    0.05 1.0000  3487. 
  -4   3   5   2988.22  612.84    4.88 1.0000  3488. 
  -2   1   8   1930.03  766.81    2.52 1.0000  3489. 
   0   2  11   1157.71  954.65    1.21 1.0000  3490. 
  -5   7   9     77.00  878.93    0.09 1.0000  3491. 
   0  -1   5  16711.40  603.78   27.68 1.0000  3492. 
   0  -1   4  12862.60  584.60   22.00 1.0000  3493. 
   3  -2   5    927.88  518.44    1.79 1.0000  3494. 
   1   2  11     -0.48  992.05   -0.00 1.0000  3495. 
   0   1  10   1965.73  846.94    2.32 1.0000  3496. 
  -3   5  11   1736.33 1007.24    1.72 1.0000  3497. 
  -3   2   3  17847.10  480.79   37.12 1.0000  3498. 
  -5   8   9    405.81 1018.18    0.40 1.0000  3499. 
  -5   6   8    151.80  758.69    0.20 1.0000  3500. 
  -1   0   7   2475.78  772.62    3.20 1.0000  3501. 
   1   0   9    505.07  771.54    0.65 1.0000  3502. 
  -5   1   1   7041.09  359.06   19.61 1.0000  3503. 
  -2   1   0 120085.01  291.51  128.00 1.0000  3504. 
   2  -3   1   4256.11  196.87   21.62 1.0000  3505. 
  -6   1   2 118132.99  788.42  128.00 1.0000  3506. 
   2  -6   3  26612.90  515.27   51.65 1.0000  3507. 
  -4   1   1   7249.44  308.45   23.50 1.0000  3508. 
   2  -6   4  11980.60  458.06   26.16 1.0000  3509. 
  -3  -8   9  10764.60  903.98   11.91 1.0000  3510. 
   2  -4   2  12176.40  304.91   39.93 1.0000  3511. 
  -5   1   2   6239.01  382.94   16.29 1.0000  3512. 
  -1  -8   9  14151.80  788.67   17.94 1.0000  3513. 
   1  -7   6   5857.55  526.15   11.13 1.0000  3514. 
  -6   2   3   2765.40  356.74    7.75 1.0000  3515. 
  -5   2   2   3258.56  303.95   10.72 1.0000  3516. 
   0  -7   7  27948.20  768.37   36.37 1.0000  3517. 
   2  -5   4  34139.00  538.75   63.37 1.0000  3518. 
   0  -7   8  10694.30  672.13   15.91 1.0000  3519. 
  -3   1   1  40905.39  394.59  103.67 1.0000  3520. 
  -8  -1  11    408.10  847.77    0.48 1.0000  3521. 
   1  -2   1  52880.10  330.74  128.00 1.0000  3522. 
   0  -6   7  22316.50  709.88   31.44 1.0000  3523. 
  -1  -6   8   5865.39  635.12    9.24 1.0000  3524. 
  -8   1   8   7765.42  606.15   12.81 1.0000  3525. 
   1  -6   7   4040.91  548.60    7.37 1.0000  3526. 
  -7   1   6  25331.40  647.49   39.12 1.0000  3527. 
  -1  -6   9  24242.80  814.58   29.76 1.0000  3528. 
   0  -6   8  21216.80  738.84   28.72 1.0000  3529. 
  -1  -6  10   5795.50  723.89    8.01 1.0000  3530. 
   2  -3   2  15393.60  284.92   54.03 1.0000  3531. 
   1  -5   5  10198.40  553.40   18.43 1.0000  3532. 
  -3  -5  11   7699.71  815.63    9.44 1.0000  3533. 
  -6   2   4  27299.50  553.63   49.31 1.0000  3534. 
  -7   2   6  28488.10  641.49   44.41 1.0000  3535. 
  -4  -4  12  14913.50  990.75   15.05 1.0000  3536. 
  -7   1   7   4920.67  552.28    8.91 1.0000  3537. 
  -5  -3  10   6018.69  776.45    7.75 1.0000  3538. 
  -6   1   5  15975.50  590.44   27.06 1.0000  3539. 
  -2  -5  10   8130.09  769.17   10.57 1.0000  3540. 
  -2  -5  11   8266.86  825.62   10.01 1.0000  3541. 
  -6  -2  12   8287.52  928.43    8.93 1.0000  3542. 
  -5  -3  12   8448.30  962.36    8.78 1.0000  3543. 
  -8   1  12   1153.03  976.51    1.18 1.0000  3544. 
  -1  -5  12   4649.81  902.45    5.15 1.0000  3545. 
   2  -4   4  25247.60  505.23   49.97 1.0000  3546. 
  -3  -4   9   7177.49  729.42    9.84 1.0000  3547. 
  -1  -5  10   6562.53  717.88    9.14 1.0000  3548. 
  -7   1   8   7849.06  654.08   12.00 1.0000  3549. 
   0  -5   8  44290.90  880.99   50.27 1.0000  3550. 
  -8   2  12  38561.90 1233.13   31.27 1.0000  3551. 
   0  -5   9   5162.03  659.88    7.82 1.0000  3552. 
  -7   2   7   8438.14  590.77   14.28 1.0000  3553. 
  -6  -1  12   7716.13  932.19    8.28 1.0000  3554. 
  -6   2   5  15889.00  572.94   27.73 1.0000  3555. 
  -2  -4  10   5302.21  766.41    6.92 1.0000  3556. 
  -3  -3  13   9365.51  993.54    9.43 1.0000  3557. 
  -3  -3   8   4490.85  699.37    6.42 1.0000  3558. 
  -4   2   2  41910.70  456.37   91.84 1.0000  3559. 
  -7   2   8  27521.10  801.75   34.33 1.0000  3560. 
  -6   0   9    552.39  739.04    0.75 1.0000  3561. 
  -1  -4   8  12373.60  705.03   17.55 1.0000  3562. 
  -3  -3  11  19270.90  943.88   20.42 1.0000  3563. 
  -5  -1  13   4997.79  975.29    5.12 1.0000  3564. 
  -3  -3  10  24125.90  928.33   25.99 1.0000  3565. 
  -1  -4  10  11457.80  785.54   14.59 1.0000  3566. 
  -7   3   7   8808.00  578.65   15.22 1.0000  3567. 
  -1  -4   9  10118.20  761.61   13.29 1.0000  3568. 
  -4  -2   9   7018.70  741.36    9.47 1.0000  3569. 
  -5  -1  12   6934.80  919.07    7.55 1.0000  3570. 
   0  -4   7  23865.90  766.78   31.12 1.0000  3571. 
   1  -4   6  17586.10  652.95   26.93 1.0000  3572. 
  -6   2   6   3540.57  540.33    6.55 1.0000  3573. 
   0  -4   8   7851.10  670.35   11.71 1.0000  3574. 
   2  -3   3   3106.83  350.72    8.86 1.0000  3575. 
   0  -4   9   9016.29  713.12   12.64 1.0000  3576. 
  -6   1   8   5674.26  673.05    8.43 1.0000  3577. 
  -6   1  13  21191.10 1179.28   17.97 1.0000  3578. 
  -7   3   8  22830.70  774.11   29.49 1.0000  3579. 
  -2  -3   8  26568.30  859.39   30.92 1.0000  3580. 
  -6   3   5  22878.10  593.13   38.57 1.0000  3581. 
  -2  -3   9  37570.00  978.65   38.39 1.0000  3582. 
  -4  -1  13   7101.94 1013.70    7.01 1.0000  3583. 
  -3  -2  12  18268.70 1017.32   17.96 1.0000  3584. 
   1  -4   8   8870.29  657.07   13.50 1.0000  3585. 
   3  -3   3   2581.94  279.08    9.25 1.0000  3586. 
  -7   3   9   1474.53  711.04    2.07 1.0000  3587. 
  -7   3  11  28813.40 1096.10   26.29 1.0000  3588. 
  -3  -2  11  12595.50  932.14   13.51 1.0000  3589. 
  -3  -2   9   6220.13  770.04    8.08 1.0000  3590. 
  -3  -2  10  22552.70  955.17   23.61 1.0000  3591. 
  -5   0  10   7821.79  851.13    9.19 1.0000  3592. 
  -4  -1   9   4957.23  753.02    6.58 1.0000  3593. 
  -2  -2  12   5148.11  901.90    5.71 1.0000  3594. 
  -5   1  13  12127.50 1112.64   10.90 1.0000  3595. 
  -6   2  12    645.05  977.07    0.66 1.0000  3596. 
  -4   0  13  18481.40 1161.29   15.91 1.0000  3597. 
  -6   2   9    812.11  814.85    1.00 1.0000  3598. 
  -3  -1  12  28309.20 1156.34   24.48 1.0000  3599. 
  -5   1  12  13514.80 1062.52   12.72 1.0000  3600. 
  -4   0  12   7530.81  985.70    7.64 1.0000  3601. 
  -2  -2  10   8974.43  828.31   10.83 1.0000  3602. 
   1  -3  10   8160.82  810.43   10.07 1.0000  3603. 
   0  -3   9   4570.19  685.11    6.67 1.0000  3604. 
  -2  -2   9  81897.91 1246.50   65.70 1.0000  3605. 
   0  -3   7   6689.24  709.03    9.43 1.0000  3606. 
  -4   0   7  26179.60  857.53   30.53 1.0000  3607. 
   3  -3   4   4181.57  396.83   10.54 1.0000  3608. 
  -5   1   9   5846.22  789.70    7.40 1.0000  3609. 
  -2  -1  12   6069.90  931.88    6.51 1.0000  3610. 
  -6   3  11   2209.12  992.98    2.22 1.0000  3611. 
  -4   2   3   3610.54  410.94    8.79 1.0000  3612. 
  -5   2  12  12409.80 1045.46   11.87 1.0000  3613. 
  -6   3  10 255095.00 2461.59  103.63 1.0000  3614. 
   1  -3   8   6507.69  659.38    9.87 1.0000  3615. 
   1  -3   6   8984.75  642.03   13.99 1.0000  3616. 
  -4   1  12  22175.90 1125.52   19.70 1.0000  3617. 
   1  -3   7   6917.57  659.35   10.49 1.0000  3618. 
  -5   2   6  15904.30  703.88   22.60 1.0000  3619. 
  -6   4   6  21251.80  669.06   31.76 1.0000  3620. 
  -2  -1  11  11571.10  942.76   12.27 1.0000  3621. 
  -1  -1  12   6182.60  993.14    6.23 1.0000  3622. 
  -1  -2   9  16420.30  830.98   19.76 1.0000  3623. 
  -4   3   2  25875.40  388.51   66.60 1.0000  3624. 
   0  -2  10   6169.26  802.97    7.68 1.0000  3625. 
   2  -3   6   7679.39  593.78   12.93 1.0000  3626. 
  -2   0  12   4466.86 1001.50    4.46 1.0000  3627. 
  -4   1  10  23943.80 1009.28   23.72 1.0000  3628. 
  -6   4   9   1370.51  830.39    1.65 1.0000  3629. 
  -2  -1   9  22327.30  925.68   24.12 1.0000  3630. 
  -2  -1   8  17522.60  856.82   20.45 1.0000  3631. 
  -4   1   8   9982.24  809.65   12.33 1.0000  3632. 
  -3   0   7  10064.90  759.57   13.25 1.0000  3633. 
  -3   0   8  21553.00  883.23   24.40 1.0000  3634. 
   0  -2   7  18596.40  796.08   23.36 1.0000  3635. 
   0   0  12    765.21 1015.09    0.75 1.0000  3636. 
  -6   5   7   7487.89  690.57   10.84 1.0000  3637. 
  -5   3   6  34335.10  822.95   41.72 1.0000  3638. 
  -2   1  12  11891.50 1079.67   11.01 1.0000  3639. 
  -6   5   8   6766.77  741.41    9.13 1.0000  3640. 
  -3   2  12  10786.90 1082.22    9.97 1.0000  3641. 
  -5   4   4   3893.87  505.71    7.70 1.0000  3642. 
  -5   3   7  10161.30  747.57   13.59 1.0000  3643. 
  -4   2  10  13063.30  927.93   14.08 1.0000  3644. 
  -5   3   8   7135.85  759.38    9.40 1.0000  3645. 
  -3   1  10  27719.70 1069.56   25.92 1.0000  3646. 
  -1   1  12   7915.02 1097.64    7.21 1.0000  3647. 
   2  -2   8   5483.73  692.67    7.92 1.0000  3648. 
  -5   4  10    115.37  917.41    0.13 1.0000  3649. 
  -4   2   9   9368.53  838.36   11.17 1.0000  3650. 
   1  -2   7   4347.02  676.67    6.42 1.0000  3651. 
  -3   1   9  84044.80 1325.39   63.41 1.0000  3652. 
  -1  -1   7   5906.55  738.43    8.00 1.0000  3653. 
  -2   2  12   8477.40 1094.39    7.75 1.0000  3654. 
   1  -2   6  22167.50  751.28   29.51 1.0000  3655. 
  -4   2   7   8543.66  754.64   11.32 1.0000  3656. 
  -2   0   8  40281.80 1022.81   39.38 1.0000  3657. 
  -3   1   8  31553.10  951.39   33.17 1.0000  3658. 
  -4   4  11    675.11  996.16    0.68 1.0000  3659. 
  -5   4   8  12965.20  832.24   15.58 1.0000  3660. 
  -5   4   6  25628.80  795.06   32.24 1.0000  3661. 
  -5   4   7   4950.91  721.87    6.86 1.0000  3662. 
   0  -1   8  16151.40  849.32   19.02 1.0000  3663. 
  -5   5   4   3577.83  508.18    7.04 1.0000  3664. 
  -2   1   9  25406.90  971.74   26.15 1.0000  3665. 
  -4   3   8   9130.81  821.19   11.12 1.0000  3666. 
  -1   0   8  11076.50  818.35   13.54 1.0000  3667. 
  -5   5   5  23366.70  694.34   33.65 1.0000  3668. 
  -4   4   9   1389.84  906.17    1.53 1.0000  3669. 
  -5   5   6   6014.71  654.29    9.19 1.0000  3670. 
  -4   3   6  10223.80  735.59   13.90 1.0000  3671. 
  -4   4   2  37928.50  473.73   80.06 1.0000  3672. 
   1  -1   7  21572.20  814.34   26.49 1.0000  3673. 
   2   1  10   -621.86  931.20   -0.67 1.0000  3674. 
   2   0   9   -216.07  784.11   -0.28 1.0000  3675. 
   1   1  10   1770.31  886.97    2.00 1.0000  3676. 
  -1   3  11    974.70  967.46    1.01 1.0000  3677. 
  -1   1   9   -425.03  775.37   -0.55 1.0000  3678. 
   3  -2   4   8788.58  499.53   17.59 1.0000  3679. 
  -4   0  -3   4992.39  613.60    8.14 1.0000  3680. 
  -2  -2  -4  15653.80  599.11   26.13 1.0000  3681. 
  -5   1  -5   1112.31  702.64    1.58 1.0000  3682. 
  -4   0  -8   -264.00  760.46   -0.35 1.0000  3683. 
  -5   1  -6   1998.42  755.10    2.65 1.0000  3684. 
  -6   6  -2    230.99  642.41    0.36 1.0000  3685. 
  -6   5  -2   3832.90  681.55    5.62 1.0000  3686. 
  -6   3  -5   1704.03  852.36    2.00 1.0000  3687. 
  -5   1  -4   4843.70  725.97    6.67 1.0000  3688. 
  -6   3  -6   1564.78  881.35    1.78 1.0000  3689. 
  -3   0  -1   4428.68  416.08   10.64 1.0000  3690. 
  -5   1  -7   1060.54  814.25    1.30 1.0000  3691. 
  -4   1  -1    448.67  505.06    0.89 1.0000  3692. 
  -3  -1  -9    632.15  770.21    0.82 1.0000  3693. 
  -3   1   0    846.70  449.83    1.88 1.0000  3694. 
  -6   3  -7   -403.96  930.06   -0.43 1.0000  3695. 
  -6   4  -2    -83.76  668.27   -0.13 1.0000  3696. 
  -5   1  -3    276.93  609.49    0.45 1.0000  3697. 
  -6   3  -3    364.79  687.51    0.53 1.0000  3698. 
  -4   0  -9    445.24  865.21    0.51 1.0000  3699. 
  -2  -2  -9    -57.47  669.73   -0.09 1.0000  3700. 
  -4   2   0    122.18  462.68    0.26 1.0000  3701. 
  -5   1  -8     45.23  908.26    0.05 1.0000  3702. 
  -5   5   0   2237.42  514.17    4.35 1.0000  3703. 
  -4   0  -2   9323.12  614.98   15.16 1.0000  3704. 
  -2  -2  -3    365.24  480.29    0.76 1.0000  3705. 
  -5   6   0    675.07  466.96    1.45 1.0000  3706. 
  -6   2  -5    215.09  806.90    0.27 1.0000  3707. 
  -5   2  -1  19765.40  725.95   27.23 1.0000  3708. 
  -7   6  -5    679.09  972.12    0.70 1.0000  3709. 
  -3  -1  -2  13138.60  595.77   22.05 1.0000  3710. 
  -4  -1  -6    342.30  706.56    0.48 1.0000  3711. 
  -7   7  -5   -198.10 1004.43   -0.20 1.0000  3712. 
  -6   2  -6   5879.62  904.12    6.50 1.0000  3713. 
  -1  -3  -8   1949.50  574.45    3.39 1.0000  3714. 
  -1  -3  -5   1052.26  483.06    2.18 1.0000  3715. 
   0  -3  -4    152.47  347.40    0.44 1.0000  3716. 
  -7   6  -4    427.38  862.30    0.50 1.0000  3717. 
  -3  -1 -10   1120.18  886.62    1.26 1.0000  3718. 
  -5   1  -2   1880.82  647.16    2.91 1.0000  3719. 
  -7   5  -5   1784.33  989.57    1.80 1.0000  3720. 
  -3  -2  -6    196.32  600.31    0.33 1.0000  3721. 
  -4  -1  -7    369.20  756.18    0.49 1.0000  3722. 
  -4  -1  -4   2528.02  639.47    3.95 1.0000  3723. 
  -7   5  -6    879.23  931.74    0.94 1.0000  3724. 
  -6   2  -7   3470.75  958.41    3.62 1.0000  3725. 
  -7   5  -4   2065.73  874.25    2.36 1.0000  3726. 
  -5   0  -5   1069.68  711.89    1.50 1.0000  3727. 
  -5   0  -6   1247.49  759.00    1.64 1.0000  3728. 
  -6   2  -3    225.07  713.13    0.32 1.0000  3729. 
  -3  -2  -7    977.89  664.59    1.47 1.0000  3730. 
  -6   4  -1   2689.31  620.94    4.33 1.0000  3731. 
  -5   0  -4    743.15  680.47    1.09 1.0000  3732. 
  -5   3   0  20573.20  664.70   30.95 1.0000  3733. 
  -5   0  -7   4546.61  872.39    5.21 1.0000  3734. 
  -7   4  -5   4360.33  964.85    4.52 1.0000  3735. 
  -3  -2  -4  11898.70  650.66   18.29 1.0000  3736. 
  -4  -1  -8   2949.22  843.31    3.50 1.0000  3737. 
  -7   5  -3   1605.16  775.58    2.07 1.0000  3738. 
  -6   6  -1   2597.66  591.62    4.39 1.0000  3739. 
  -7   4  -6    -67.84  919.91   -0.07 1.0000  3740. 
  -7   4  -4   5023.87  924.53    5.43 1.0000  3741. 
  -4  -1  -3   1895.26  618.70    3.06 1.0000  3742. 
  -3  -2  -8     96.37  698.06    0.14 1.0000  3743. 
  -5   0  -3   8115.85  667.05   12.17 1.0000  3744. 
  -1  -3  -4    -86.55  443.67   -0.20 1.0000  3745. 
  -4   0  -1    885.02  526.89    1.68 1.0000  3746. 
  -5   0  -8    708.77  906.96    0.78 1.0000  3747. 
  -6   1  -5   1094.50  833.78    1.31 1.0000  3748. 
  -7   4  -3   1511.34  778.74    1.94 1.0000  3749. 
  -4   1   0 141962.00  993.24  128.00 1.0000  3750. 
  -6   1  -4    101.74  742.23    0.14 1.0000  3751. 
  -5   1  -1  12875.90  685.92   18.77 1.0000  3752. 
  -2  -3  -6   3600.75  607.55    5.93 1.0000  3753. 
  -7   3  -5   -340.27  951.43   -0.36 1.0000  3754. 
  -4   5   1   1694.94  403.47    4.20 1.0000  3755. 
  -4  -1  -9    486.59  857.70    0.57 1.0000  3756. 
  -7   6  -2    710.34  712.80    1.00 1.0000  3757. 
  -3  -2  -3    619.70  565.57    1.10 1.0000  3758. 
  -7   3  -4   5871.29  901.36    6.51 1.0000  3759. 
  -7   3  -6   4190.96  960.21    4.36 1.0000  3760. 
  -6   1  -7   3398.62  922.49    3.68 1.0000  3761. 
  -7   5  -2   3565.61  724.19    4.92 1.0000  3762. 
  -3  -2  -9    233.57  825.22    0.28 1.0000  3763. 
  -3   2   1    771.19  359.20    2.15 1.0000  3764. 
  -2  -3  -5    201.81  528.27    0.38 1.0000  3765. 
  -6   1  -3    718.41  699.90    1.03 1.0000  3766. 
  -5   2   0   1461.16  576.83    2.53 1.0000  3767. 
  -4   3   1   5860.63  421.84   13.89 1.0000  3768. 
  -5   0  -2    669.86  616.76    1.09 1.0000  3769. 
  -4  -1  -2    972.94  600.17    1.62 1.0000  3770. 
  -2  -3  -8   1138.31  633.25    1.80 1.0000  3771. 
  -7   3  -3    113.42  796.65    0.14 1.0000  3772. 
  -7   4  -2   -354.70  738.77   -0.48 1.0000  3773. 
  -6   5   0    160.63  521.62    0.31 1.0000  3774. 
  -5  -1  -5   1757.94  741.07    2.37 1.0000  3775. 
  -5  -1  -6   3341.43  831.62    4.02 1.0000  3776. 
  -6   2  -1  10751.60  710.42   15.13 1.0000  3777. 
  -6   4   0   1841.33  586.82    3.14 1.0000  3778. 
  -4  -2  -6   4498.84  741.23    6.07 1.0000  3779. 
  -4  -2  -5   3053.61  697.68    4.38 1.0000  3780. 
  -2  -3  -4   4999.86  555.07    9.01 1.0000  3781. 
  -6   1  -2   1708.53  645.65    2.65 1.0000  3782. 
  -5  -1  -7    645.85  860.69    0.75 1.0000  3783. 
  -7   2  -6   1151.44  917.86    1.25 1.0000  3784. 
  -4  -2  -7   3568.34  745.18    4.79 1.0000  3785. 
  -4  -2  -4   3362.73  633.98    5.30 1.0000  3786. 
  -6   0  -5   -158.89  777.21   -0.20 1.0000  3787. 
  -6   0  -6   3440.29  910.42    3.78 1.0000  3788. 
  -6   0  -4    361.22  750.66    0.48 1.0000  3789. 
  -3  -2  -2  33197.10  725.52   45.76 1.0000  3790. 
  -7   2  -3    321.37  798.26    0.40 1.0000  3791. 
  -6   3   0  10649.00  629.65   16.91 1.0000  3792. 
  -8   6  -4    715.02  986.68    0.72 1.0000  3793. 
  -5  -1  -3   7203.48  677.38   10.63 1.0000  3794. 
  -4   2   1   1146.30  446.95    2.56 1.0000  3795. 
  -1  -3  -3  23215.90  507.41   45.75 1.0000  3796. 
  -7   4  -1    983.63  689.72    1.43 1.0000  3797. 
  -8   5  -4   1673.03  906.66    1.85 1.0000  3798. 
  -5  -1  -8    987.48  870.32    1.13 1.0000  3799. 
  -5   0  -1   4909.77  637.89    7.70 1.0000  3800. 
  -4  -2  -8    -43.92  827.66   -0.05 1.0000  3801. 
  -7   5  -1    -56.36  646.66   -0.09 1.0000  3802. 
  -5   1   0  26352.50  751.62   35.06 1.0000  3803. 
  -3  -3  -6   1123.96  620.13    1.81 1.0000  3804. 
  -7   6  -1    873.75  650.02    1.34 1.0000  3805. 
  -6   0  -3    366.33  722.33    0.51 1.0000  3806. 
  -4  -2  -3  26060.90  781.09   33.36 1.0000  3807. 
  -4   0   0  13710.40  574.53   23.86 1.0000  3808. 
   0  -3  -3  24299.00  406.06   59.84 1.0000  3809. 
  -3  -3  -5   7987.77  624.69   12.79 1.0000  3810. 
  -5   5   1     69.05  451.16    0.15 1.0000  3811. 
  -3  -3  -7   1695.00  674.19    2.51 1.0000  3812. 
  -3  -3  -8   1558.79  719.33    2.17 1.0000  3813. 
  -8   6  -3   2803.03  991.42    2.83 1.0000  3814. 
  -8   5  -3   3038.17  927.14    3.28 1.0000  3815. 
  -6   1  -1  10700.70  706.31   15.15 1.0000  3816. 
  -5   3   1  18541.70  613.89   30.20 1.0000  3817. 
  -4  -2  -9   2115.61  899.66    2.35 1.0000  3818. 
  -7   1  -5   -659.08  921.33   -0.72 1.0000  3819. 
  -2  -3  -3  15738.90  597.83   26.33 1.0000  3820. 
  -3   1   1  38778.30  569.97   68.04 1.0000  3821. 
  -7   1  -4   1653.89  847.94    1.95 1.0000  3822. 
  -7   1  -6   4815.30  949.66    5.07 1.0000  3823. 
  -5  -1  -2  14022.60  706.11   19.86 1.0000  3824. 
  -6   2   0   7956.84  647.60   12.29 1.0000  3825. 
  -8   4  -3    324.18  885.13    0.37 1.0000  3826. 
  -3  -3  -4    653.47  554.87    1.18 1.0000  3827. 
  -6   0  -2   5375.52  693.11    7.76 1.0000  3828. 
  -2   1   1  43706.30  425.99  102.60 1.0000  3829. 
  -8   3  -4   1629.44  923.05    1.77 1.0000  3830. 
  -8   5  -2    668.14  778.22    0.86 1.0000  3831. 
  -5  -2  -5    810.77  753.10    1.08 1.0000  3832. 
  -4  -2  -2   -307.39  598.28   -0.51 1.0000  3833. 
  -5   2   1 138036.98 1054.93  128.00 1.0000  3834. 
  -5  -2  -6   2553.29  814.05    3.14 1.0000  3835. 
  -6  -1  -5    488.24  803.39    0.61 1.0000  3836. 
  -8   3  -3   3637.61  917.28    3.97 1.0000  3837. 
  -8   4  -2   -120.56  785.96   -0.15 1.0000  3838. 
  -7   2  -1   1801.46  699.66    2.57 1.0000  3839. 
  -4   1   1   7427.89  487.36   15.24 1.0000  3840. 
  -5  -2  -4     86.09  665.52    0.13 1.0000  3841. 
  -6  -1  -4   1071.98  785.48    1.36 1.0000  3842. 
  -7   1  -2   4318.32  789.81    5.47 1.0000  3843. 
  -3  -3  -3  15019.80  648.18   23.17 1.0000  3844. 
  -5  -2  -7   1336.77  882.65    1.51 1.0000  3845. 
  -5   0   0  31618.50  792.20   39.91 1.0000  3846. 
  -6   4   1     29.04  530.44    0.05 1.0000  3847. 
  -1  -4  -5   5197.20  480.13   10.82 1.0000  3848. 
   0  -4  -5   1049.54  446.15    2.35 1.0000  3849. 
  -6   1   0   5291.51  684.15    7.73 1.0000  3850. 
  -6   0  -1    411.35  616.48    0.67 1.0000  3851. 
  -6  -1  -3   -172.12  672.65   -0.26 1.0000  3852. 
  -5  -1  -1   -261.54  611.36   -0.43 1.0000  3853. 
  -7   3   0   1554.81  656.66    2.37 1.0000  3854. 
  -4  -3  -6   5160.12  732.96    7.04 1.0000  3855. 
  -4  -3  -5    653.34  638.16    1.02 1.0000  3856. 
  -8   2  -4   2293.93  896.60    2.56 1.0000  3857. 
  -8   3  -2   2759.62  857.84    3.22 1.0000  3858. 
  -7   0  -5   2963.31  917.00    3.23 1.0000  3859. 
  -5  -2  -3  12345.50  704.52   17.52 1.0000  3860. 
  -6   5   1   2312.16  521.81    4.43 1.0000  3861. 
  -6   3   1   3508.23  556.45    6.30 1.0000  3862. 
  -4  -3  -7    673.31  764.38    0.88 1.0000  3863. 
  -7   5   0   2185.14  615.93    3.55 1.0000  3864. 
  -8   2  -3   4976.99  971.30    5.12 1.0000  3865. 
  -4  -3  -4  17612.20  712.82   24.71 1.0000  3866. 
  -8   5  -1   3561.31  742.79    4.79 1.0000  3867. 
  -4  -3  -8    176.68  887.64    0.20 1.0000  3868. 
  -7   0  -3    288.97  776.94    0.37 1.0000  3869. 
  -7   1  -1   1160.82  672.24    1.73 1.0000  3870. 
  -5   1   1   6766.73  597.86   11.32 1.0000  3871. 
  -2  -4  -5    499.14  510.39    0.98 1.0000  3872. 
  -6  -1  -2  13584.80  760.65   17.86 1.0000  3873. 
  -7   2   0     35.92  606.05    0.06 1.0000  3874. 
  -8   2  -2    130.01  821.74    0.16 1.0000  3875. 
  -6   2   1   6693.34  605.11   11.06 1.0000  3876. 
  -5  -2  -2    350.97  631.12    0.56 1.0000  3877. 
  -1  -3  -2    115.55  378.35    0.31 1.0000  3878. 
  -7   0  -2    797.65  713.22    1.12 1.0000  3879. 
  -4  -3  -3  42746.39  860.22   49.69 1.0000  3880. 
  -3  -3  -2   1955.66  561.08    3.49 1.0000  3881. 
  -8   1  -4   1393.91  881.77    1.58 1.0000  3882. 
  -8   3  -1   2387.93  767.21    3.11 1.0000  3883. 
  -1  -4  -4   1098.94  462.60    2.38 1.0000  3884. 
  -6   0   0  19982.20  770.41   25.94 1.0000  3885. 
  -6  -2  -5   3301.29  912.44    3.62 1.0000  3886. 
  -8   1  -3   7696.35  992.46    7.75 1.0000  3887. 
  -2  -4  -4   1495.45  486.82    3.07 1.0000  3888. 
  -6  -2  -4   4175.89  804.11    5.19 1.0000  3889. 
  -3  -4  -6    397.81  610.70    0.65 1.0000  3890. 
  -6  -2  -6   5189.73  906.46    5.73 1.0000  3891. 
  -5  -1   0    -48.71  605.29   -0.08 1.0000  3892. 
  -6  -1  -1  15854.00  765.97   20.70 1.0000  3893. 
  -8   2  -1   1095.94  783.16    1.40 1.0000  3894. 
  -7  -1  -5   4229.57  922.37    4.59 1.0000  3895. 
  -7   4   1   3835.68  599.89    6.39 1.0000  3896. 
  -3  -4  -5    573.41  593.74    0.97 1.0000  3897. 
  -7   1   0  16301.30  754.06   21.62 1.0000  3898. 
  -5  -3  -5   2245.69  768.78    2.92 1.0000  3899. 
  -7   0  -1  12839.00  767.43   16.73 1.0000  3900. 
  -6  -2  -3    231.52  666.50    0.35 1.0000  3901. 
  -6   1   1   -222.30  573.47   -0.39 1.0000  3902. 
  -5  -3  -6   2824.36  862.30    3.28 1.0000  3903. 
  -5  -3  -4   3438.87  662.69    5.19 1.0000  3904. 
  -9   4  -2   3286.85  898.93    3.66 1.0000  3905. 
  -7  -1  -3    408.83  843.77    0.48 1.0000  3906. 
  -4  -3  -2   2005.29  576.53    3.48 1.0000  3907. 
  -2   0   1  20755.40  424.20   48.93 1.0000  3908. 
  -5   0   1    161.95  605.38    0.27 1.0000  3909. 
  -5  -2  -1   2108.88  633.82    3.33 1.0000  3910. 
  -3  -4  -4    133.90  543.75    0.25 1.0000  3911. 
  -8   4   0    284.03  677.76    0.42 1.0000  3912. 
  -5  -3  -7   3837.52  850.34    4.51 1.0000  3913. 
   0  -4  -4    369.74  384.39    0.96 1.0000  3914. 
  -5  -3  -3     78.10  633.01    0.12 1.0000  3915. 
  -9   3  -2   2157.74  888.12    2.43 1.0000  3916. 
  -7   2   1    289.20  586.54    0.49 1.0000  3917. 
  -6  -2  -2   1522.84  652.60    2.33 1.0000  3918. 
  -7  -1  -2  17635.70  872.34   20.22 1.0000  3919. 
  -5   3   2  24771.60  568.88   43.54 1.0000  3920. 
  -8   1  -1   4711.93  820.55    5.74 1.0000  3921. 
  -8   0  -3    363.46  898.09    0.40 1.0000  3922. 
  -8   3   0   2346.52  728.92    3.22 1.0000  3923. 
  -2  -4  -3  27850.20  650.94   42.78 1.0000  3924. 
  -8   2   0    530.99  733.97    0.72 1.0000  3925. 
  -9   4  -1    165.14  898.15    0.18 1.0000  3926. 
  -4   2   2  47037.10  586.53   80.20 1.0000  3927. 
  -5   2   2   3254.04  518.12    6.28 1.0000  3928. 
  -5   4   2    729.19  464.27    1.57 1.0000  3929. 
  -6  -1   0  66799.20 1066.83   62.61 1.0000  3930. 
  -7   0   0   9620.11  721.15   13.34 1.0000  3931. 
  -4  -4  -5    610.28  652.11    0.94 1.0000  3932. 
  -3  -4  -3    338.63  515.77    0.66 1.0000  3933. 
  -6   0   1   -114.80  595.26   -0.19 1.0000  3934. 
  -5  -3  -2   1473.99  624.73    2.36 1.0000  3935. 
  -9   2  -2   6767.52  928.32    7.29 1.0000  3936. 
  -1  -4  -3   1154.89  436.46    2.65 1.0000  3937. 
  -6   3   2   1788.67  505.22    3.54 1.0000  3938. 
  -7   5   1   2256.81  556.66    4.05 1.0000  3939. 
  -9   3  -1   4529.85  927.34    4.88 1.0000  3940. 
  -4  -4  -4   5641.36  628.31    8.98 1.0000  3941. 
  -7  -1  -1  19584.80  857.41   22.84 1.0000  3942. 
  -7   1   1   1851.48  614.72    3.01 1.0000  3943. 
  -6  -2  -1   6996.45  703.33    9.95 1.0000  3944. 
  -7  -2  -4   1423.54  871.02    1.63 1.0000  3945. 
  -6   2   2  30104.40  704.40   42.74 1.0000  3946. 
  -8   1   0   -108.31  677.93   -0.16 1.0000  3947. 
  -6  -3  -5   -259.07  868.12   -0.30 1.0000  3948. 
  -6  -3  -4   4975.15  838.58    5.93 1.0000  3949. 
  -8   3   1   2328.93  655.07    3.56 1.0000  3950. 
  -4   1   2  14739.00  503.21   29.29 1.0000  3951. 
  -5   1   2   6301.48  551.14   11.43 1.0000  3952. 
  -8   0  -1   4424.28  817.17    5.41 1.0000  3953. 
   0  -3  -2   7073.61  334.66   21.14 1.0000  3954. 
  -4  -4  -3   2561.24  574.43    4.46 1.0000  3955. 
  -6  -3  -3   1551.58  696.11    2.23 1.0000  3956. 
  -9   2  -1   1699.06  920.28    1.85 1.0000  3957. 
  -9   1  -2    738.66  868.02    0.85 1.0000  3958. 
  -8   2   1   4124.04  685.33    6.02 1.0000  3959. 
  -7  -2  -2   -155.87  733.12   -0.21 1.0000  3960. 
  -9   4   0    922.34  793.74    1.16 1.0000  3961. 
  -5  -3  -1    402.46  590.93    0.68 1.0000  3962. 
  -6   1   2 119830.99 1117.23  107.26 1.0000  3963. 
  -7   3   2   2425.87  540.73    4.49 1.0000  3964. 
  -3  -4  -2 110903.01 1157.42   95.82 1.0000  3965. 
  -8   4   1   -670.75  606.42   -1.11 1.0000  3966. 
  -7  -1   0     55.87  650.63    0.09 1.0000  3967. 
   0  -2  -1   4772.27  253.15   18.85 1.0000  3968. 
  -7   0   1    351.26  617.19    0.57 1.0000  3969. 
  -7   4   2   1202.69  521.38    2.31 1.0000  3970. 
  -5  -4  -5   2091.24  799.33    2.62 1.0000  3971. 
  -2  -4  -2  62769.60  851.27   73.74 1.0000  3972. 
  -6  -3  -2   5196.04  711.03    7.31 1.0000  3973. 
  -6  -1   1   4892.84  624.92    7.83 1.0000  3974. 
  -5  -4  -4   3948.91  732.28    5.39 1.0000  3975. 
  -5  -4  -6    225.45  854.70    0.26 1.0000  3976. 
  -7   2   2  11361.50  639.93   17.75 1.0000  3977. 
  -6  -2   0    678.33  612.31    1.11 1.0000  3978. 
  -9   1  -1    837.90  869.51    0.96 1.0000  3979. 
  -8   0   0   1151.83  719.05    1.60 1.0000  3980. 
  -5   0   2  24244.80  717.12   33.81 1.0000  3981. 
  -4  -4  -2   8152.42  653.34   12.48 1.0000  3982. 
   1  -4  -4    -32.57  273.56   -0.12 1.0000  3983. 
  -4   0   2  10628.10  537.54   19.77 1.0000  3984. 
  -8   1   1    310.71  646.22    0.48 1.0000  3985. 
  -7  -2  -1  19038.70  866.22   21.98 1.0000  3986. 
  -5  -4  -3   7087.51  698.16   10.15 1.0000  3987. 
  -3   1   2  70921.29  620.35  114.32 1.0000  3988. 
  -8  -1  -1    289.63  793.84    0.36 1.0000  3989. 
  -9   2   0   1038.50  836.45    1.24 1.0000  3990. 
  -3  -5  -5    170.21  597.14    0.29 1.0000  3991. 
  -7   1   2   8575.27  643.45   13.33 1.0000  3992. 
  -6   0   2   8658.48  638.68   13.56 1.0000  3993. 
  -6  -3  -1   7503.08  704.54   10.65 1.0000  3994. 
  -9   1   0     -7.98  872.00   -0.01 1.0000  3995. 
  -2  -5  -4   5164.21  499.20   10.34 1.0000  3996. 
  -4  -5  -5    336.40  668.60    0.50 1.0000  3997. 
  -5  -4  -2  21339.40  801.11   26.64 1.0000  3998. 
  -8   3   2   2984.83  635.07    4.70 1.0000  3999. 
  -7  -1   1     -9.97  616.53   -0.02 1.0000  4000. 
  -3  -5  -4   4308.14  556.22    7.75 1.0000  4001. 
  -9   0  -1   3260.63  896.74    3.64 1.0000  4002. 
  -3   3   2    315.26  271.17    1.16 1.0000  4003. 
  -8   0   1   -269.73  682.29   -0.40 1.0000  4004. 
   0  -4  -3    458.92  346.07    1.33 1.0000  4005. 
  -7  -2   0  12532.70  773.12   16.21 1.0000  4006. 
  -8  -1   0  44761.90 1060.75   42.20 1.0000  4007. 
  -8   2   2  12408.00  708.22   17.52 1.0000  4008. 
  -1  -4  -2   7611.54  462.81   16.45 1.0000  4009. 
  -9   4   1    849.46  724.84    1.17 1.0000  4010. 
  -8  -2  -2    865.96  850.12    1.02 1.0000  4011. 
  -7  -3  -2   1697.79  804.52    2.11 1.0000  4012. 
  -6  -4  -4     47.85  867.19    0.06 1.0000  4013. 
  -9   3   1   6317.20  798.81    7.91 1.0000  4014. 
  -3   0   2    857.75  409.99    2.09 1.0000  4015. 
  -7   0   2   1972.67  634.01    3.11 1.0000  4016. 
  -6  -4  -3   5569.63  792.98    7.02 1.0000  4017. 
  -4  -5  -4    181.93  590.48    0.31 1.0000  4018. 
  -1  -5  -4    388.16  433.50    0.90 1.0000  4019. 
  -9   0   0   4315.32  921.88    4.68 1.0000  4020. 
  -3  -5  -3  17109.20  657.68   26.01 1.0000  4021. 
  -8   1   2     19.49  601.48    0.03 1.0000  4022. 
  -8  -2  -1  62477.00 1277.35   48.91 1.0000  4023. 
  -5  -4  -1   2570.88  625.92    4.11 1.0000  4024. 
  -7  -3  -1    984.70  701.93    1.40 1.0000  4025. 
  -2  -5  -3  21055.90  612.38   34.38 1.0000  4026. 
  -6  -4  -2    -51.59  662.72   -0.08 1.0000  4027. 
  -6   2   3   3062.06  562.02    5.45 1.0000  4028. 
  -4  -5  -3    -34.30  559.08   -0.06 1.0000  4029. 
  -8   4   2   4562.28  611.53    7.46 1.0000  4030. 
  -8  -1   1  30106.70  930.12   32.37 1.0000  4031. 
  -6   3   3  50213.50  718.23   69.91 1.0000  4032. 
  -7  -2   1   1920.96  643.59    2.98 1.0000  4033. 
  -6   1   3   2291.95  553.80    4.14 1.0000  4034. 
  -5   2   3    644.28  468.34    1.38 1.0000  4035. 
  -7   2   3   4614.71  570.23    8.09 1.0000  4036. 
  -7   3   3   7149.83  550.33   12.99 1.0000  4037. 
  -7  -1   2   8967.73  686.03   13.07 1.0000  4038. 
  -8   0   2   6981.79  681.37   10.25 1.0000  4039. 
  -8  -2   0  12317.90  868.30   14.19 1.0000  4040. 
  -5   1   3   6999.38  537.01   13.03 1.0000  4041. 
  -5  -5  -4    855.40  752.60    1.14 1.0000  4042. 
  -6  -4  -1   6615.11  700.49    9.44 1.0000  4043. 
  -9   0   1    283.22  775.23    0.37 1.0000  4044. 
  -7  -3   0  16916.30  860.93   19.65 1.0000  4045. 
  -7   1   3   8530.10  621.60   13.72 1.0000  4046. 
  -3  -5  -2  20882.30  697.41   29.94 1.0000  4047. 
  -9  -1   0   8852.72  868.73   10.19 1.0000  4048. 
  -5  -5  -3   6586.45  703.76    9.36 1.0000  4049. 
  -4  -5  -2   2494.70  587.43    4.25 1.0000  4050. 
  -7  -4  -3   3287.22  826.09    3.98 1.0000  4051. 
  -6   0   3   3182.01  610.49    5.21 1.0000  4052. 
  -7   4   3     39.33  500.35    0.08 1.0000  4053. 
  -9   1   2   2004.49  704.49    2.85 1.0000  4054. 
  -5   0   3   3368.21  593.32    5.68 1.0000  4055. 
  -9   3   2   1454.63  670.78    2.17 1.0000  4056. 
  -8   3   3    123.34  563.68    0.22 1.0000  4057. 
  -8   2   3    178.08  557.93    0.32 1.0000  4058. 
  -7  -4  -2   3320.05  793.51    4.18 1.0000  4059. 
  -1  -5  -3  12172.60  495.66   24.56 1.0000  4060. 
 -10   2   1    940.23  763.61    1.23 1.0000  4061. 
  -8  -3  -1   9813.59  889.95   11.03 1.0000  4062. 
  -5  -5  -2   3620.37  653.24    5.54 1.0000  4063. 
  -7   0   3    123.25  588.54    0.21 1.0000  4064. 
  -2  -5  -2  26264.00  694.96   37.79 1.0000  4065. 
  -8  -2   1  11453.60  828.17   13.83 1.0000  4066. 
  -8  -1   2   2641.83  678.85    3.89 1.0000  4067. 
  -8   1   3   1525.23  589.37    2.59 1.0000  4068. 
  -9  -1   1  10715.70  894.61   11.98 1.0000  4069. 
  -1   0   1  24292.10  224.35  108.28 1.0000  4070. 
  -4   1   3   2799.53  423.05    6.62 1.0000  4071. 
  -9   0   2  11414.70  836.72   13.64 1.0000  4072. 
  -6  -5  -3   5240.68  776.73    6.75 1.0000  4073. 
  -8  -3   0   9197.99  886.53   10.38 1.0000  4074. 
  -8   0   3   5777.02  661.01    8.74 1.0000  4075. 
  -4   0   3    297.19  450.92    0.66 1.0000  4076. 
  -6  -5  -2    437.84  734.04    0.60 1.0000  4077. 
  -9   2   3    367.43  639.05    0.57 1.0000  4078. 
  -1  -4  -1   7696.82  461.66   16.67 1.0000  4079. 
  -7  -4   0   7933.50  801.74    9.90 1.0000  4080. 
  -9   1   3   7016.62  696.56   10.07 1.0000  4081. 
  -8  -2   2    660.68  669.54    0.99 1.0000  4082. 
  -9  -1   2   1720.59  792.21    2.17 1.0000  4083. 
  -5   4   3    782.45  387.41    2.02 1.0000  4084. 
  -9  -2   1  10147.90  839.17   12.09 1.0000  4085. 
  -6  -5  -1   6680.73  736.28    9.07 1.0000  4086. 
  -8  -3   1  17022.90  924.27   18.42 1.0000  4087. 
  -8  -1   3   2064.01  655.73    3.15 1.0000  4088. 
  -3  -6  -3   3703.83  542.52    6.83 1.0000  4089. 
  -4  -6  -3   4081.22  600.68    6.79 1.0000  4090. 
 -10   1   2   5453.02  832.89    6.55 1.0000  4091. 
  -9   0   3    510.82  659.42    0.77 1.0000  4092. 
  -2   0   2   2021.09  342.29    5.90 1.0000  4093. 
  -7   1   4   1543.56  533.62    2.89 1.0000  4094. 
  -7   2   4   3881.32  540.63    7.18 1.0000  4095. 
  -9   3   3   1053.71  619.17    1.70 1.0000  4096. 
  -1  -5  -2    115.91  427.76    0.27 1.0000  4097. 
  -6   1   4   2178.69  555.07    3.93 1.0000  4098. 
   0  -4  -2  25719.60  420.73   61.13 1.0000  4099. 
  -8   2   4    306.19  533.04    0.57 1.0000  4100. 
  -5  -6  -3    -10.24  766.14   -0.01 1.0000  4101. 
  -2   1   2   2474.15  270.96    9.13 1.0000  4102. 
  -7   0   4   3606.73  606.29    5.95 1.0000  4103. 
  -6   2   4  28499.60  651.35   43.75 1.0000  4104. 
  -8   1   4   4272.92  581.86    7.34 1.0000  4105. 
  -8  -4   0     58.88  740.39    0.08 1.0000  4106. 
  -4  -6  -2   6392.41  636.46   10.04 1.0000  4107. 
  -6   0   4   6540.84  609.54   10.73 1.0000  4108. 
  -9  -2   2  12062.60  879.81   13.71 1.0000  4109. 
  -7  -5  -1  11198.50  859.04   13.04 1.0000  4110. 
  -7   3   4    963.25  484.23    1.99 1.0000  4111. 
  -4   3   3     86.34  334.02    0.26 1.0000  4112. 
  -8   3   4    223.90  506.08    0.44 1.0000  4113. 
  -3  -6  -2  10058.50  617.64   16.29 1.0000  4114. 
  -9  -1   3    192.34  738.43    0.26 1.0000  4115. 
   0  -3  -1   -258.27  286.03   -0.90 1.0000  4116. 
  -5  -6  -2   2520.92  632.21    3.99 1.0000  4117. 
  -8   0   4   3198.17  632.19    5.06 1.0000  4118. 
  -9   2   4    279.10  567.78    0.49 1.0000  4119. 
  -7  -5   0   -204.75  761.99   -0.27 1.0000  4120. 
  -9   1   4    767.93  623.83    1.23 1.0000  4121. 
  -8  -4   1   2723.09  773.57    3.52 1.0000  4122. 
  -5   1   4  11933.70  558.76   21.36 1.0000  4123. 
 -10   0   3    111.23  691.03    0.16 1.0000  4124. 
  -5   0   4   4298.19  571.40    7.52 1.0000  4125. 
  -6   3   4    381.68  463.92    0.82 1.0000  4126. 
 -10   1   3   5152.84  825.01    6.25 1.0000  4127. 
  -8  -1   4   2739.99  659.43    4.16 1.0000  4128. 
  -6  -6  -2    261.78  719.46    0.36 1.0000  4129. 
  -3   0   3   1099.54  416.29    2.64 1.0000  4130. 
  -9   0   4   5663.84  693.85    8.16 1.0000  4131. 
  -9  -2   3   3753.35  804.89    4.66 1.0000  4132. 
  -2  -6  -2   2840.05  493.10    5.76 1.0000  4133. 
  -9  -3   2   4647.12  784.28    5.93 1.0000  4134. 
  -5   2   4    516.90  461.47    1.12 1.0000  4135. 
  -6  -6  -1    288.22  708.69    0.41 1.0000  4136. 
  -3   1   3  36016.61  466.25   77.25 1.0000  4137. 
 -10   2   4    160.22  767.58    0.21 1.0000  4138. 
  -9  -1   4   3019.87  717.82    4.21 1.0000  4139. 
 -10   0   4    596.89  683.97    0.87 1.0000  4140. 
  -8   1   5   1728.66  550.90    3.14 1.0000  4141. 
  -7   1   5    581.90  518.09    1.12 1.0000  4142. 
  -7   0   5    -44.49  547.36   -0.08 1.0000  4143. 
  -8   0   5   5475.33  647.55    8.46 1.0000  4144. 
  -8   2   5   -110.04  526.47   -0.21 1.0000  4145. 
  -4   0   4   4899.28  495.29    9.89 1.0000  4146. 
 -10   1   4    914.81  788.46    1.16 1.0000  4147. 
  -9   1   5   2445.64  625.34    3.91 1.0000  4148. 
 -10  -1   4   -419.56  682.31   -0.61 1.0000  4149. 
  -7   2   5   1104.10  481.18    2.29 1.0000  4150. 
  -4  -1   4    423.64  487.23    0.87 1.0000  4151. 
  -9   2   5   3742.30  585.04    6.40 1.0000  4152. 
   0  -1   0   9858.41  137.23   71.84 1.0000  4153. 
  -6   0   5   3741.91  571.56    6.55 1.0000  4154. 
  -6   1   5  16376.20  609.86   26.85 1.0000  4155. 
  -5   3   4    301.50  421.76    0.71 1.0000  4156. 
  -4   1   4   5430.85  433.79   12.52 1.0000  4157. 
  -6   4  -3   8546.48  775.50   11.02 1.0000  4158. 
  -6   3  -4  13726.30  864.40   15.88 1.0000  4159. 
  -1  -3  -6  39758.00  752.78   52.82 1.0000  4160. 
  -1  -3  -7   8645.10  594.76   14.54 1.0000  4161. 
  -5   4   0  25396.70  689.93   36.81 1.0000  4162. 
  -4  -1  -5   4956.73  708.59    7.00 1.0000  4163. 
  -6   2  -4  17469.60  905.57   19.29 1.0000  4164. 
  -6   3  -2   9825.64  748.68   13.12 1.0000  4165. 
  -6   5  -1   8201.24  669.57   12.25 1.0000  4166. 
  -7   6  -3   7386.39  864.09    8.55 1.0000  4167. 
  -2   2   1   4333.73  275.90   15.71 1.0000  4168. 
  -6   2  -2   8677.95  771.77   11.24 1.0000  4169. 
  -6   3  -1   6165.60  697.19    8.84 1.0000  4170. 
  -6   1  -6  11026.50  980.05   11.25 1.0000  4171. 
  -2  -3  -7   5558.93  636.98    8.73 1.0000  4172. 
   0  -4  -6  12312.40  515.86   23.87 1.0000  4173. 
  -5  -1  -4  18304.10  849.69   21.54 1.0000  4174. 
  -7   2  -5   7574.61  996.04    7.60 1.0000  4175. 
  -7   2  -4  13029.50  996.50   13.08 1.0000  4176. 
  -7   3  -2  19064.80  904.96   21.07 1.0000  4177. 
  -6   0  -7  15680.00 1051.27   14.92 1.0000  4178. 
  -5   4   1  20915.50  618.38   33.82 1.0000  4179. 
  -8   4  -4   6047.84  991.39    6.10 1.0000  4180. 
  -7   2  -2  16431.70  901.67   18.22 1.0000  4181. 
  -7   3  -1   9605.03  776.75   12.37 1.0000  4182. 
  -7   1  -3   6798.73  848.00    8.02 1.0000  4183. 
  -1  -4  -6  16979.00  621.14   27.34 1.0000  4184. 
  -6  -1  -6   9096.49 1022.23    8.90 1.0000  4185. 
  -7   4   0  11409.50  719.09   15.87 1.0000  4186. 
   1  -3  -3   4134.32  229.35   18.03 1.0000  4187. 
  -7   0  -4  26983.40 1105.00   24.42 1.0000  4188. 
  -2  -4  -6  13281.00  669.84   19.83 1.0000  4189. 
  -8   4  -1   5931.85  793.65    7.47 1.0000  4190. 
  -7  -1  -4  29046.40 1167.69   24.88 1.0000  4191. 
  -8   1  -2   8263.69  928.24    8.90 1.0000  4192. 
  -7   3   1   8374.32  663.57   12.62 1.0000  4193. 
  -8   5   0   5893.33  732.41    8.05 1.0000  4194. 
  -4   3   2  29035.90  510.79   56.85 1.0000  4195. 
  -4  -4  -6   7967.48  774.86   10.28 1.0000  4196. 
  -8   0  -2  20469.00 1069.52   19.14 1.0000  4197. 
  -6   4   2  14035.60  576.98   24.33 1.0000  4198. 
  -7  -2  -3   9426.89  963.44    9.78 1.0000  4199. 
  -4   4   2  42020.20  487.91   86.12 1.0000  4200. 
  -2  -5  -5   5698.85  579.08    9.84 1.0000  4201. 
  -8  -1  -3  18330.40 1055.92   17.36 1.0000  4202. 
  -8  -1  -2  23625.00 1137.53   20.77 1.0000  4203. 
  -9   3   0   2439.09  838.67    2.91 1.0000  4204. 
  -7  -3  -3  13676.00  966.64   14.15 1.0000  4205. 
  -9   2   1    -51.47  782.55   -0.07 1.0000  4206. 
 -10   3   1   1631.98  810.93    2.01 1.0000  4207. 
  -6   4   3  26498.40  585.31   45.27 1.0000  4208. 
  -9   2   2  11083.80  791.35   14.01 1.0000  4209. 
  -1   1   1   3896.89  120.99   32.21 1.0000  4210. 
  -4   2   3   3586.86  406.36    8.83 1.0000  4211. 
 -10   3   2  16772.50  977.24   17.16 1.0000  4212. 
 -10   2   2    826.56  812.45    1.02 1.0000  4213. 
 -10   2   3   9796.96  885.14   11.07 1.0000  4214. 
   8  -3   2   3647.20  897.91    4.06 1.0000  4215. 
   7  -4   3   1376.90  799.10    1.72 1.0000  4216. 
   9  -1   0   -203.14  892.46   -0.23 1.0000  4217. 
   9  -6   2   -564.21  875.04   -0.64 1.0000  4218. 
  10  -1  -1    349.46  890.33    0.39 1.0000  4219. 
   9  -5   2   5592.17  996.77    5.61 1.0000  4220. 
   8   0   0    589.33  745.03    0.79 1.0000  4221. 
   5  -6   4   4751.21  634.93    7.48 1.0000  4222. 
   9   0  -1   1521.48  790.07    1.93 1.0000  4223. 
   7  -3   3    265.39  832.84    0.32 1.0000  4224. 
   9  -2   1   2275.99  979.95    2.32 1.0000  4225. 
   9   1  -2   3051.43  766.51    3.98 1.0000  4226. 
   5   0   2    619.53  643.32    0.96 1.0000  4227. 
   7   0   1  14215.80  842.92   16.87 1.0000  4228. 
   8  -1   1   7151.72  821.77    8.70 1.0000  4229. 
   8  -2   2    545.48  896.36    0.61 1.0000  4230. 
   1  -1   2  53357.00  476.61  111.95 1.0000  4231. 
   9  -4   2   3925.01 1014.32    3.87 1.0000  4232. 
   8  -5   3   4424.27  949.89    4.66 1.0000  4233. 
   8  -7   3   6098.41 1001.36    6.09 1.0000  4234. 
   4  -1   3   5747.23  646.59    8.89 1.0000  4235. 
   3  -1   3   1002.28  517.53    1.94 1.0000  4236. 
   3  -6   4    991.69  443.40    2.24 1.0000  4237. 
   6  -2   3   -160.43  682.97   -0.23 1.0000  4238. 
   8  -4   3   1025.45  922.34    1.11 1.0000  4239. 
   1  -3   3   1576.50  338.04    4.66 1.0000  4240. 
   7  -1   2   6878.56  820.12    8.39 1.0000  4241. 
  10   1  -3   -234.79  779.46   -0.30 1.0000  4242. 
   4  -4   4  14857.40  651.53   22.80 1.0000  4243. 
   4  -5   4    923.43  511.86    1.80 1.0000  4244. 
   9   2  -3   3191.61  717.22    4.45 1.0000  4245. 
   9  -3   2   2924.62 1015.00    2.88 1.0000  4246. 
   5  -5   4   6944.61  633.18   10.97 1.0000  4247. 
   5  -1   3   -100.02  624.64   -0.16 1.0000  4248. 
   6   0   2   6897.06  753.47    9.15 1.0000  4249. 
   5  -4   4    409.20  612.78    0.67 1.0000  4250. 
   9  -1   1    925.87  954.02    0.97 1.0000  4251. 
   4  -3   4 102506.01 1099.28   93.25 1.0000  4252. 
   7  -5   4   2873.84  840.91    3.42 1.0000  4253. 
   3  -4   4   6604.88  523.50   12.62 1.0000  4254. 
   8  -3   3   4588.73  999.85    4.59 1.0000  4255. 
  10   0  -1   -648.12  898.69   -0.72 1.0000  4256. 
   4  -6   4   6641.57  528.15   12.58 1.0000  4257. 
   5  -3   4    656.07  624.21    1.05 1.0000  4258. 
   3  -5   4   5369.61  475.80   11.29 1.0000  4259. 
   8   1   0  57615.60 1216.30   47.37 1.0000  4260. 
   9   0   0   5475.72  933.49    5.87 1.0000  4261. 
   2  -1   3  34976.10  593.98   58.88 1.0000  4262. 
   3  -3   4   4687.30  554.84    8.45 1.0000  4263. 
   8   0   1   9356.38  878.42   10.65 1.0000  4264. 
   9   1  -1  15449.10  956.78   16.15 1.0000  4265. 
   6  -4   4   3537.85  716.64    4.94 1.0000  4266. 
   7  -2   3     48.00  775.30    0.06 1.0000  4267. 
   3   1   2  10212.80  570.90   17.89 1.0000  4268. 
   6  -1   3    824.52  707.34    1.17 1.0000  4269. 
   4  -2   4  10387.20  690.91   15.03 1.0000  4270. 
   4   0   3   6216.94  670.43    9.27 1.0000  4271. 
   7   0   2    416.80  759.31    0.55 1.0000  4272. 
   8  -1   2  11254.70  959.71   11.73 1.0000  4273. 
   6  -3   4  17714.20  851.25   20.81 1.0000  4274. 
   8  -2   3   6675.66 1026.32    6.50 1.0000  4275. 
  10   1  -2   3301.96  835.83    3.95 1.0000  4276. 
   9  -4   3    394.16  933.18    0.42 1.0000  4277. 
   3   0   3  14627.90  601.90   24.30 1.0000  4278. 
   9   2  -2  14168.50  949.14   14.93 1.0000  4279. 
   5  -2   4   8796.26  723.46   12.16 1.0000  4280. 
   3  -2   4  11597.00  629.80   18.41 1.0000  4281. 
   5   0   3  10752.60  763.32   14.09 1.0000  4282. 
   8  -6   4   2966.54  970.01    3.06 1.0000  4283. 
   8  -5   4   3722.59 1005.32    3.70 1.0000  4284. 
   5  -6   5   2720.18  666.72    4.08 1.0000  4285. 
   7  -1   3   8991.16  911.15    9.87 1.0000  4286. 
   8  -4   4   6859.50 1062.95    6.45 1.0000  4287. 
   9  -3   3   2985.86  987.05    3.03 1.0000  4288. 
   2   1   2   7871.60  478.56   16.45 1.0000  4289. 
   6  -2   4  26294.10  935.66   28.10 1.0000  4290. 
   9  -1   2    881.45 1014.92    0.87 1.0000  4291. 
   6  -4   5   -406.26  792.67   -0.51 1.0000  4292. 
   2  -3   4     32.33  443.96    0.07 1.0000  4293. 
   2  -4   4  25324.40  537.09   47.15 1.0000  4294. 
   4  -1   4    235.18  606.84    0.39 1.0000  4295. 
   6   0   3    158.47  738.26    0.21 1.0000  4296. 
   1  -2   3    720.88  348.74    2.07 1.0000  4297. 
   9   1   0  14414.80 1014.87   14.20 1.0000  4298. 
   9   0   1   4041.71  965.29    4.19 1.0000  4299. 
   8   1   1   1914.74  845.31    2.27 1.0000  4300. 
   5  -1   4   6494.13  718.78    9.03 1.0000  4301. 
   2   0   3   1577.69  424.57    3.72 1.0000  4302. 
   8  -3   4    524.75 1051.08    0.50 1.0000  4303. 
   3  -1   4  16240.40  694.84   23.37 1.0000  4304. 
   8   0   2  28578.60 1103.60   25.90 1.0000  4305. 
   2  -2   4   6144.54  501.43   12.25 1.0000  4306. 
   7  -5   5   2173.13  930.68    2.33 1.0000  4307. 
   5  -4   5   2024.39  643.23    3.15 1.0000  4308. 
   9  -2   3   2287.65 1005.22    2.28 1.0000  4309. 
   9   2  -1  14210.80 1007.07   14.11 1.0000  4310. 
   5  -5   5     45.44  608.68    0.07 1.0000  4311. 
   4  -4   5  13636.00  659.59   20.67 1.0000  4312. 
   7  -6   5    852.36  914.21    0.93 1.0000  4313. 
   4   1   3   2110.54  653.86    3.23 1.0000  4314. 
   7  -4   5   5480.72  976.62    5.61 1.0000  4315. 
   7  -2   4  19637.50 1035.79   18.96 1.0000  4316. 
   6  -1   4    964.85  777.80    1.24 1.0000  4317. 
   4  -5   5   1786.95  541.69    3.30 1.0000  4318. 
   4  -3   5    161.20  640.50    0.25 1.0000  4319. 
   5  -3   5    214.81  671.67    0.32 1.0000  4320. 
   8  -1   3  12422.70 1010.47   12.29 1.0000  4321. 
   8  -2   4   2849.70 1042.58    2.73 1.0000  4322. 
   3   1   3    594.19  576.05    1.03 1.0000  4323. 
   7  -3   5   -274.33  946.12   -0.29 1.0000  4324. 
   4   0   4    181.03  649.26    0.28 1.0000  4325. 
   1  -1   3  46803.90  591.87   79.08 1.0000  4326. 
   3  -4   5  11541.60  592.33   19.48 1.0000  4327. 
   6  -3   5   3239.79  793.34    4.08 1.0000  4328. 
   5   0   4    331.97  719.41    0.46 1.0000  4329. 
   4  -2   5    698.25  635.38    1.10 1.0000  4330. 
   3  -3   5  12242.00  646.64   18.93 1.0000  4331. 
   2  -1   4    916.87  490.08    1.87 1.0000  4332. 
   4  -6   5    172.29  525.55    0.33 1.0000  4333. 
   5  -2   5   1338.14  714.00    1.87 1.0000  4334. 
   8  -5   5   6863.60 1027.68    6.68 1.0000  4335. 
   3   0   4   2274.56  622.42    3.65 1.0000  4336. 
   7  -1   4   3231.71  920.61    3.51 1.0000  4337. 
   9   1   1   5465.06  960.40    5.69 1.0000  4338. 
   8  -4   5   4975.84 1014.22    4.91 1.0000  4339. 
   3  -5   5   1434.42  491.31    2.92 1.0000  4340. 
   9   0   2  14243.40 1040.16   13.69 1.0000  4341. 
   8   1   2  39718.80 1197.17   33.18 1.0000  4342. 
   3  -2   5   1281.17  597.22    2.15 1.0000  4343. 
   6   0   4     36.24  796.77    0.05 1.0000  4344. 
   3   4  -3   1419.69  314.63    4.51 1.0000  4345. 
   6  -2   5   -159.96  775.12   -0.21 1.0000  4346. 
   8  -1   4    863.43 1063.76    0.81 1.0000  4347. 
   8   0   3    116.03  965.54    0.12 1.0000  4348. 
   6  -4   6    585.82  842.54    0.70 1.0000  4349. 
   2   1   3  11764.10  558.49   21.06 1.0000  4350. 
   4  -1   5    359.25  631.32    0.57 1.0000  4351. 
   5  -1   5   1261.28  737.48    1.71 1.0000  4352. 
   7   1   3    -18.95  873.70   -0.02 1.0000  4353. 
   1  -4   4    121.92  352.94    0.35 1.0000  4354. 
   2  -5   5   -162.41  447.81   -0.36 1.0000  4355. 
   3  -1   5    142.03  620.54    0.23 1.0000  4356. 
   4   1   4   3838.99  672.94    5.70 1.0000  4357. 
   2   0   4   5738.75  571.14   10.05 1.0000  4358. 
   7  -2   5  13972.70 1020.06   13.70 1.0000  4359. 
   7   0   4  51211.60 1220.26   41.97 1.0000  4360. 
   7  -5   6   3290.69 1035.97    3.18 1.0000  4361. 
   6  -1   5   1846.63  838.93    2.20 1.0000  4362. 
   5   1   4  31352.80  962.01   32.59 1.0000  4363. 
   7  -4   6    881.71 1035.45    0.85 1.0000  4364. 
   8  -2   5     18.06  983.60    0.02 1.0000  4365. 
   2  -3   5    968.45  508.08    1.91 1.0000  4366. 
   5  -4   6   3215.22  707.06    4.55 1.0000  4367. 
  10   0  -2  10066.60  990.88   10.16 1.0000  4368. 
  10  -2   0   9606.69  995.34    9.65 1.0000  4369. 
   8  -6   3   3122.53  945.99    3.30 1.0000  4370. 
   6  -5   4  27520.40  968.15   28.43 1.0000  4371. 
   6  -6   4  16953.80  846.65   20.02 1.0000  4372. 
   7  -6   4    882.26  805.23    1.10 1.0000  4373. 
   7  -4   4   6343.34  900.20    7.05 1.0000  4374. 
   9  -2   2   8689.35 1074.36    8.09 1.0000  4375. 
   2  -5   4  34339.40  575.83   59.63 1.0000  4376. 
   7  -3   4   7944.80  983.70    8.08 1.0000  4377. 
   1  -5   3  38127.30  359.07  106.18 1.0000  4378. 
   6  -5   5   5260.03  803.50    6.55 1.0000  4379. 
   6  -6   5     91.46  754.61    0.12 1.0000  4380. 
   5  -5   6  21696.40  927.73   23.39 1.0000  4381. 
   6  -5   6   7329.93  929.47    7.89 1.0000  4382. 
   8  -3   5   9449.34 1116.15    8.47 1.0000  4383. 
   9  -2 -10   6864.39  902.91    7.60 1.0000  4384. 
   9  -2  -9   2644.90  865.43    3.06 1.0000  4385. 
   9   1  -5   5843.43  798.22    7.32 1.0000  4386. 
   9  -2 -11    905.12  797.34    1.14 1.0000  4387. 
   5  -3  -4    114.88  561.36    0.20 1.0000  4388. 
   5   2   0  17046.50  539.37   31.60 1.0000  4389. 
  10   0  -8    910.54  868.64    1.05 1.0000  4390. 
   7  -3  -6    554.34  620.81    0.89 1.0000  4391. 
   7   1  -2   8368.41  582.69   14.36 1.0000  4392. 
   6   1  -1   3250.64  466.07    6.97 1.0000  4393. 
   6  -2  -3   3024.48  603.71    5.01 1.0000  4394. 
   8   2  -3  37549.50  891.34   42.13 1.0000  4395. 
   8  -3  -9   5471.16  733.73    7.46 1.0000  4396. 
  10   1  -7   1672.01  857.40    1.95 1.0000  4397. 
   6  -1  -2 112105.01 1175.40   95.38 1.0000  4398. 
   7  -1  -3   7901.02  661.98   11.94 1.0000  4399. 
   9  -2  -8  10826.50  940.47   11.51 1.0000  4400. 
   7  -2  -4   3721.52  652.20    5.71 1.0000  4401. 
   8  -3  -8   3103.40  730.10    4.25 1.0000  4402. 
   9  -1  -6   1401.97  776.19    1.81 1.0000  4403. 
   4   0   0  12305.80  429.13   28.68 1.0000  4404. 
  10  -1  -9   8373.88  912.51    9.18 1.0000  4405. 
   9   0  -5    594.21  735.69    0.81 1.0000  4406. 
   8  -3 -11   3434.18  753.04    4.56 1.0000  4407. 
   8   1  -3   2714.45  613.31    4.43 1.0000  4408. 
   5  -2  -2   3030.66  525.36    5.77 1.0000  4409. 
   8  -1  -4   4455.28  693.14    6.43 1.0000  4410. 
   8  -2  -5    344.48  659.20    0.52 1.0000  4411. 
   9  -2  -7     82.26  762.85    0.11 1.0000  4412. 
   8  -3  -7   1443.87  686.04    2.10 1.0000  4413. 
  10   0  -7   2626.38  906.09    2.90 1.0000  4414. 
   5  -1  -1   6672.23  550.98   12.11 1.0000  4415. 
   6  -3  -4    760.53  587.50    1.29 1.0000  4416. 
   4  -3  -3    208.71  450.07    0.46 1.0000  4417. 
   5   1   0    298.28  403.86    0.74 1.0000  4418. 
  10  -1  -8   3314.71 1001.62    3.31 1.0000  4419. 
  10  -2  -9   1178.22  889.65    1.32 1.0000  4420. 
   2  -3  -4  29883.60  461.02   64.82 1.0000  4421. 
   7  -3  -5   1863.09  613.82    3.04 1.0000  4422. 
   5  -4  -7   4635.27  503.29    9.21 1.0000  4423. 
   5  -4  -8  12111.20  565.97   21.40 1.0000  4424. 
   7   0  -2   2533.91  548.34    4.62 1.0000  4425. 
   6  -4  -8    415.34  528.72    0.79 1.0000  4426. 
  10   2  -6  14978.20  911.99   16.42 1.0000  4427. 
   3  -3  -3  22633.20  539.01   41.99 1.0000  4428. 
   6  -4  -7    293.20  533.87    0.55 1.0000  4429. 
   9   2  -4   4884.81  721.26    6.77 1.0000  4430. 
   6  -4  -9   6658.97  589.37   11.30 1.0000  4431. 
  10   1  -6   1146.16  819.40    1.40 1.0000  4432. 
   5  -4  -6  25466.80  660.65   38.55 1.0000  4433. 
   8   0  -3   5071.82  648.57    7.82 1.0000  4434. 
   5  -3  -3   1425.74  545.52    2.61 1.0000  4435. 
   8  -3  -6  11942.80  780.08   15.31 1.0000  4436. 
   4  -4  -7  28238.60  594.25   47.52 1.0000  4437. 
   9   1  -4   2810.74  687.13    4.09 1.0000  4438. 
   9  -3 -10     67.55  789.59    0.09 1.0000  4439. 
   9  -1  -5   2985.03  746.58    4.00 1.0000  4440. 
   7  -4  -8   2771.56  593.61    4.67 1.0000  4441. 
   7  -4  -9   4746.61  610.58    7.77 1.0000  4442. 
   9  -2  -6    149.08  813.89    0.18 1.0000  4443. 
   9  -3  -7   3593.91  864.30    4.16 1.0000  4444. 
   6  -4  -6  23601.50  723.42   32.62 1.0000  4445. 
  10  -1  -7    585.51  896.69    0.65 1.0000  4446. 
   9  -3 -11    565.63  810.82    0.70 1.0000  4447. 
   7  -2  -3   5502.59  624.05    8.82 1.0000  4448. 
   9  -3  -8   2264.80  807.57    2.80 1.0000  4449. 
  10   0  -6  15848.20  999.80   15.85 1.0000  4450. 
   7  -4  -7   3607.06  608.58    5.93 1.0000  4451. 
   7  -4 -10   -340.29  580.79   -0.59 1.0000  4452. 
   3  -1   0    957.54  346.40    2.76 1.0000  4453. 
   5  -4  -5    173.41  512.47    0.34 1.0000  4454. 
   8  -2  -4    322.28  638.33    0.50 1.0000  4455. 
   1  -2  -2  86785.10  509.43  128.00 1.0000  4456. 
   6  -2  -2  26387.00  760.22   34.71 1.0000  4457. 
   9   0  -4   4986.12  732.70    6.81 1.0000  4458. 
   7  -3  -4   1208.27  601.72    2.01 1.0000  4459. 
   2  -1   0 122759.01  661.92  128.00 1.0000  4460. 
   4  -2  -1   1132.49  401.99    2.82 1.0000  4461. 
   7  -1  -2   9022.38  639.81   14.10 1.0000  4462. 
   4   2   1   4419.98  377.73   11.70 1.0000  4463. 
   4  -4  -5   8231.97  523.19   15.73 1.0000  4464. 
   5   0   0  28783.10  623.17   46.19 1.0000  4465. 
   8  -1  -3    978.04  641.53    1.52 1.0000  4466. 
   6  -3  -3  43697.90  879.95   49.66 1.0000  4467. 
   8  -4  -9   1340.39  733.05    1.83 1.0000  4468. 
   6  -4  -5   1894.10  562.54    3.37 1.0000  4469. 
   7  -4  -6  16648.60  748.35   22.25 1.0000  4470. 
  10  -3  -9   -113.66  852.73   -0.13 1.0000  4471. 
   8  -3  -5   5844.12  729.50    8.01 1.0000  4472. 
   8  -4  -8  46220.00 1046.54   44.16 1.0000  4473. 
   7   2  -1   1112.75  466.97    2.38 1.0000  4474. 
   8  -4 -10    844.27  736.14    1.15 1.0000  4475. 
  10  -1  -6   1738.62  982.70    1.77 1.0000  4476. 
   6  -1  -1   1188.17  543.00    2.19 1.0000  4477. 
   9  -2  -5   4359.18  827.85    5.27 1.0000  4478. 
   4  -1   0 131898.00  939.16  128.00 1.0000  4479. 
  10   1  -5    489.39  796.67    0.61 1.0000  4480. 
   2  -2  -1   3668.89  336.94   10.89 1.0000  4481. 
   9  -4 -10   6780.63  900.58    7.53 1.0000  4482. 
   2  -3  -3  15465.30  389.60   39.70 1.0000  4483. 
   7   1  -1    -19.84  445.29   -0.04 1.0000  4484. 
   8  -4  -7   1024.27  721.32    1.42 1.0000  4485. 
   4  -3  -2  26936.50  596.74   45.14 1.0000  4486. 
   8   1  -2   2277.05  542.32    4.20 1.0000  4487. 
   9  -1  -4   1361.01  722.73    1.88 1.0000  4488. 
   5  -4  -4   4410.16  568.94    7.75 1.0000  4489. 
   5  -2  -1 127720.99 1124.23  113.61 1.0000  4490. 
   6   2   0   1021.03  418.02    2.44 1.0000  4491. 
  10  -3  -8   2594.34  939.46    2.76 1.0000  4492. 
  10  -1  -5   -665.58  899.62   -0.74 1.0000  4493. 
  10   0  -5   4244.21  941.51    4.51 1.0000  4494. 
   7  -4  -5    528.31  604.39    0.87 1.0000  4495. 
   4  -4  -4   4008.33  501.36    7.99 1.0000  4496. 
   3  -4  -6  95981.29  790.83  121.37 1.0000  4497. 
   5  -3  -2  24536.80  664.17   36.94 1.0000  4498. 
   3  -3  -2    215.86  381.35    0.57 1.0000  4499. 
   4   1   1  12807.90  426.21   30.05 1.0000  4500. 
   6  -4  -4     73.65  559.19    0.13 1.0000  4501. 
   8   0  -2   5118.69  627.01    8.16 1.0000  4502. 
  10  -3  -7   -224.42  974.38   -0.23 1.0000  4503. 
   6   1   0  59902.40  785.86   76.23 1.0000  4504. 
   7   0  -1    212.40  494.07    0.43 1.0000  4505. 
   7  -3  -3   8516.01  656.66   12.97 1.0000  4506. 
   8  -2  -3    103.37  629.34    0.16 1.0000  4507. 
   3  -4  -5  15621.30  487.14   32.07 1.0000  4508. 
   8  -3  -4     21.23  652.38    0.03 1.0000  4509. 
   7  -2  -2  11413.30  672.38   16.97 1.0000  4510. 
   9   0  -3    -30.99  632.63   -0.05 1.0000  4511. 
   5  -1   0  24710.10  623.30   39.64 1.0000  4512. 
   3   0   1   3181.94  278.04   11.44 1.0000  4513. 
   9  -2  -4   -126.01  737.42   -0.17 1.0000  4514. 
  10  -4  -9   1411.19  844.36    1.67 1.0000  4515. 
   6  -3  -2   1637.75  560.69    2.92 1.0000  4516. 
  10  -3  -6   2224.64  956.39    2.33 1.0000  4517. 
   8  -5  -9   1485.83  726.12    2.05 1.0000  4518. 
   7  -4  -4  10205.10  677.65   15.06 1.0000  4519. 
   6  -2  -1   6207.83  590.07   10.52 1.0000  4520. 
   8  -1  -2    -93.47  583.46   -0.16 1.0000  4521. 
   6  -5  -7   8769.37  591.20   14.83 1.0000  4522. 
   6   0   0  19146.50  581.75   32.91 1.0000  4523. 
   5  -4  -3   1211.38  560.76    2.16 1.0000  4524. 
   7  -5  -8   1955.07  632.12    3.09 1.0000  4525. 
  10   1  -4    116.91  826.22    0.14 1.0000  4526. 
   3  -4  -4  13858.00  467.24   29.66 1.0000  4527. 
   7  -5  -7   1023.16  644.31    1.59 1.0000  4528. 
   7  -5  -9    879.14  627.51    1.40 1.0000  4529. 
   4  -4  -3   3018.09  485.49    6.22 1.0000  4530. 
   7  -1  -1   1151.15  537.21    2.14 1.0000  4531. 
  10  -1  -4    855.61  871.95    0.98 1.0000  4532. 
   9  -3  -4   2227.40  805.54    2.77 1.0000  4533. 
   6  -5  -6    437.68  520.47    0.84 1.0000  4534. 
   6  -4  -3  24067.80  742.89   32.40 1.0000  4535. 
  10   0  -4   1311.66  846.76    1.55 1.0000  4536. 
  10  -4  -8    439.89  889.24    0.49 1.0000  4537. 
   5  -5  -7    582.29  465.70    1.25 1.0000  4538. 
   4   0   1    627.52  333.02    1.88 1.0000  4539. 
   9  -2  -3    129.08  746.35    0.17 1.0000  4540. 
   7  -5  -6    433.20  604.65    0.72 1.0000  4541. 
   5  -5  -6   5476.96  510.34   10.73 1.0000  4542. 
   8  -3  -3    418.93  680.29    0.62 1.0000  4543. 
  10  -4  -7    -78.14  903.76   -0.09 1.0000  4544. 
   8  -5  -6   4643.95  741.82    6.26 1.0000  4545. 
   9  -5 -10   1259.80  811.83    1.55 1.0000  4546. 
   4  -3  -1   6233.44  451.72   13.80 1.0000  4547. 
   2  -3  -2   2118.31  340.89    6.21 1.0000  4548. 
  10  -3  -5    203.44  932.43    0.22 1.0000  4549. 
   4  -2   0   -373.40  403.53   -0.93 1.0000  4550. 
   6  -5  -5   1388.40  543.02    2.56 1.0000  4551. 
   7  -3  -2   2003.83  590.99    3.39 1.0000  4552. 
   5   1   1    442.67  367.32    1.21 1.0000  4553. 
   3  -2   0  57354.50  600.04   95.58 1.0000  4554. 
   5  -3  -1  19858.10  655.69   30.29 1.0000  4555. 
  10  -2  -4    102.86  888.52    0.12 1.0000  4556. 
   8  -2  -2  13534.50  735.33   18.41 1.0000  4557. 
   5  -5  -5  22217.20  659.52   33.69 1.0000  4558. 
   6  -1   0   5168.50  526.29    9.82 1.0000  4559. 
   7  -4  -3   -319.84  589.19   -0.54 1.0000  4560. 
   7  -5  -5   4545.05  616.20    7.38 1.0000  4561. 
  10  -4  -6    610.81  929.32    0.66 1.0000  4562. 
   3  -3  -1   6410.71  430.36   14.90 1.0000  4563. 
   3  -4  -3  11266.70  450.71   25.00 1.0000  4564. 
   9  -5  -9    574.68  809.94    0.71 1.0000  4565. 
   7  -2  -1    520.51  563.56    0.92 1.0000  4566. 
   5  -2   0   1121.03  523.35    2.14 1.0000  4567. 
   5  -4  -2    224.27  553.24    0.41 1.0000  4568. 
   8   0  -1    -43.57  599.04   -0.07 1.0000  4569. 
   8  -4  -3   2616.82  731.29    3.58 1.0000  4570. 
   9  -3  -3   1306.75  776.27    1.68 1.0000  4571. 
   9  -5  -6   1933.33  807.61    2.39 1.0000  4572. 
   9  -4  -4    317.17  794.94    0.40 1.0000  4573. 
   6  -5  -4   3485.45  589.33    5.91 1.0000  4574. 
   6  -3  -1   3474.06  584.05    5.95 1.0000  4575. 
   7   1   0     46.74  434.34    0.11 1.0000  4576. 
   4  -5  -6    507.46  439.83    1.15 1.0000  4577. 
   5   0   1   4537.72  438.06   10.36 1.0000  4578. 
   4  -4  -2  39044.20  695.71   56.12 1.0000  4579. 
  10  -5  -8   5171.23  885.19    5.84 1.0000  4580. 
   5  -5  -4   4529.47  571.71    7.92 1.0000  4581. 
   6  -4  -2  12657.70  657.85   19.24 1.0000  4582. 
  10  -1  -3   4576.09  917.21    4.99 1.0000  4583. 
   4  -5  -5  69105.99  838.36   82.43 1.0000  4584. 
   3  -1   1  23126.00  446.74   51.77 1.0000  4585. 
   7   0   0   9008.46  552.27   16.31 1.0000  4586. 
   1  -3  -5   4240.74  217.53   19.49 1.0000  4587. 
  10  -4  -5    357.57  936.60    0.38 1.0000  4588. 
   4  -1   1    213.09  391.32    0.54 1.0000  4589. 
   9  -1  -2   2320.37  727.39    3.19 1.0000  4590. 
   8  -1  -1    772.14  623.46    1.24 1.0000  4591. 
  10   0  -3      5.04  843.60    0.01 1.0000  4592. 
   8  -3  -2   2194.04  702.54    3.12 1.0000  4593. 
   9  -5  -5    167.12  783.98    0.21 1.0000  4594. 
   7  -6  -7   2932.60  692.44    4.24 1.0000  4595. 
   6  -2   0   8278.88  586.18   14.12 1.0000  4596. 
  10  -5  -7    608.87  876.57    0.69 1.0000  4597. 
   1  -2  -1  30914.60  362.66   85.24 1.0000  4598. 
   7  -5  -3   2672.10  654.40    4.08 1.0000  4599. 
   7  -4  -2   1048.15  581.88    1.80 1.0000  4600. 
   1  -3  -4    136.70  198.08    0.69 1.0000  4601. 
   4  -5  -4   6728.82  542.94   12.39 1.0000  4602. 
   7  -1   0  14850.40  617.67   24.04 1.0000  4603. 
   6  -5  -3   6031.55  596.34   10.11 1.0000  4604. 
  10  -5  -6     87.97  907.95    0.10 1.0000  4605. 
   5  -5  -3   3228.46  553.31    5.83 1.0000  4606. 
   5  -1   1  12590.90  535.62   23.51 1.0000  4607. 
   9  -4  -3   -341.80  758.39   -0.45 1.0000  4608. 
   9  -6  -9    637.57 1153.68    0.55 1.0000  4609. 
   8  -6  -7   5612.84  787.33    7.13 1.0000  4610. 
   2  -4  -5   7191.53  357.17   20.13 1.0000  4611. 
   8  -4  -2   4692.38  716.08    6.55 1.0000  4612. 
   6   1   1  16333.20  484.89   33.68 1.0000  4613. 
  10  -2  -8  11135.70 1082.20   10.29 1.0000  4614. 
   9  -3  -9   8451.94  937.49    9.02 1.0000  4615. 
  10  -2  -7    459.17  953.83    0.48 1.0000  4616. 
   9  -3  -6   8091.58  911.49    8.88 1.0000  4617. 
  10  -2  -6   8362.51 1035.58    8.08 1.0000  4618. 
   9  -3  -5      1.73  818.37    0.00 1.0000  4619. 
   8  -4  -6   5616.74  782.79    7.18 1.0000  4620. 
   9  -4  -8  12659.10  948.31   13.35 1.0000  4621. 
   9   1  -3    187.94  673.67    0.28 1.0000  4622. 
   9  -4  -9   1046.06  853.75    1.23 1.0000  4623. 
   8  -4  -5  39024.00 1065.26   36.63 1.0000  4624. 
   9  -4  -7    993.35  809.88    1.23 1.0000  4625. 
  10  -2  -5   5783.09  983.93    5.88 1.0000  4626. 
   9  -4  -6  14054.20  949.85   14.80 1.0000  4627. 
   8  -5  -8  10506.90  817.48   12.85 1.0000  4628. 
   6  -5  -8   7221.45  623.10   11.59 1.0000  4629. 
   9  -1  -3   6506.15  793.49    8.20 1.0000  4630. 
   8  -4  -4   1747.66  719.77    2.43 1.0000  4631. 
   8  -5  -7   2037.18  721.07    2.83 1.0000  4632. 
   9  -4  -5   2444.78  833.46    2.93 1.0000  4633. 
   9  -5  -8   9011.73  894.21   10.08 1.0000  4634. 
   8   1  -1  30078.10  811.53   37.06 1.0000  4635. 
   8  -5  -5   5159.38  764.22    6.75 1.0000  4636. 
   9  -5  -7    542.79  796.54    0.68 1.0000  4637. 
   9   0  -2   9644.06  772.66   12.48 1.0000  4638. 
  10  -3  -4   7733.74  984.51    7.86 1.0000  4639. 
   7  -5  -4   8302.72  733.16   11.32 1.0000  4640. 
   8  -5  -4   2010.95  714.34    2.82 1.0000  4641. 
   9  -2  -2  10358.60  831.27   12.46 1.0000  4642. 
  10  -2  -3   9888.18  986.29   10.03 1.0000  4643. 
   7  -3  -1   7557.65  688.59   10.98 1.0000  4644. 
   7  -6  -6  11362.30  782.69   14.52 1.0000  4645. 
   7  -6  -8   9088.70  817.66   11.12 1.0000  4646. 
   8  -2  -1   4908.24  692.79    7.08 1.0000  4647. 
   8  -6  -6    551.86  711.12    0.78 1.0000  4648. 
   7  -6  -5   3988.20  663.16    6.01 1.0000  4649. 
   8  -6  -8   6058.35  820.65    7.38 1.0000  4650. 
   6  -6  -7   6406.43  715.63    8.95 1.0000  4651. 
   6  -6  -6    925.83  608.16    1.52 1.0000  4652. 
   9  -6  -8   6848.20 1037.34    6.60 1.0000  4653. 
   5   2  -6  13839.20  702.27   19.71 1.0000  4654. 
   4   2  -6   6776.98  670.55   10.11 1.0000  4655. 
   5   3  -7   4182.37  657.46    6.36 1.0000  4656. 
   6   5  -8    574.82  743.04    0.77 1.0000  4657. 
   7   4  -7    457.73  733.40    0.62 1.0000  4658. 
   4   3  -7     99.47  653.95    0.15 1.0000  4659. 
   2   4  -7   1140.97  611.17    1.87 1.0000  4660. 
   3   5  -8    844.11  662.29    1.27 1.0000  4661. 
   2   6  -8    102.58  664.52    0.15 1.0000  4662. 
   1   5  -7   9477.60  621.33   15.25 1.0000  4663. 
   7   6  -8   1322.52  870.47    1.52 1.0000  4664. 
   6   3  -7   6288.73  703.64    8.94 1.0000  4665. 
   4   8  -9   1394.94  826.89    1.69 1.0000  4666. 
   5   8  -9   1126.21  810.61    1.39 1.0000  4667. 
   4   9  -9   -246.20  792.20   -0.31 1.0000  4668. 
   5   7  -9   3220.15  877.18    3.67 1.0000  4669. 
   3   2  -6  22010.00  737.65   29.84 1.0000  4670. 
   4   7  -9   3059.40  808.44    3.78 1.0000  4671. 
   5   4  -8   6267.99  680.24    9.21 1.0000  4672. 
   3   8  -9     90.66  758.36    0.12 1.0000  4673. 
   3   9  -9    671.23  842.12    0.80 1.0000  4674. 
   3   3  -7  18135.90  756.53   23.97 1.0000  4675. 
   4   4  -8  13017.30  772.26   16.86 1.0000  4676. 
   6   4  -8     79.96  663.03    0.12 1.0000  4677. 
   6   7  -9   1398.89  806.63    1.73 1.0000  4678. 
   5   6  -9  20259.40  944.39   21.45 1.0000  4679. 
   1   7  -8    297.26  623.25    0.48 1.0000  4680. 
   4   6  -9    -85.16  715.72   -0.12 1.0000  4681. 
   3   7  -9    668.52  690.51    0.97 1.0000  4682. 
   7   3  -7   1510.59  683.18    2.21 1.0000  4683. 
   7   2  -6  13257.20  719.13   18.44 1.0000  4684. 
   6   6  -9   3510.86  875.40    4.01 1.0000  4685. 
   8   4  -7   -114.66  822.61   -0.14 1.0000  4686. 
   9   4  -5   6039.85  995.62    6.07 1.0000  4687. 
   0   6  -7  27809.10  668.57   41.60 1.0000  4688. 
   2   5  -8    757.37  604.50    1.25 1.0000  4689. 
   0   3  -5   6699.25  460.79   14.54 1.0000  4690. 
   7   4  -8     27.86  700.70    0.04 1.0000  4691. 
   3   4  -8  30701.70  848.67   36.18 1.0000  4692. 
   1   2  -5  54122.10  676.25   80.03 1.0000  4693. 
   5   5  -9   9404.32  819.30   11.48 1.0000  4694. 
   5   2  -7   5027.65  677.66    7.42 1.0000  4695. 
   3   6  -9   1372.28  701.35    1.96 1.0000  4696. 
   2   8  -9   1193.83  704.36    1.69 1.0000  4697. 
   6   5  -9   1137.20  799.18    1.42 1.0000  4698. 
   7   6  -9    488.97  819.47    0.60 1.0000  4699. 
   6   2  -7   7119.52  659.77   10.79 1.0000  4700. 
   4   5  -9   2699.70  743.67    3.63 1.0000  4701. 
   8   5  -8    840.04  816.49    1.03 1.0000  4702. 
   0   2  -4    -32.75  405.03   -0.08 1.0000  4703. 
   5   3  -8  12730.40  727.49   17.50 1.0000  4704. 
   0   4  -6   1301.40  512.86    2.54 1.0000  4705. 
   1   6  -8   7243.40  625.35   11.58 1.0000  4706. 
   5   1  -6   1032.95  625.41    1.65 1.0000  4707. 
   6   3  -8   7735.36  747.20   10.35 1.0000  4708. 
   4   2  -7  61274.00  913.02   67.11 1.0000  4709. 
   2   2  -6 243885.98 1330.64  128.00 1.0000  4710. 
   2   7  -9   5207.51  719.20    7.24 1.0000  4711. 
   6   1  -6   9637.47  662.08   14.56 1.0000  4712. 
   8   3  -7    632.00  728.03    0.87 1.0000  4713. 
   1   4  -7    -78.75  547.41   -0.14 1.0000  4714. 
   2   3  -7   3380.01  641.66    5.27 1.0000  4715. 
   4   3  -8   2695.82  648.73    4.16 1.0000  4716. 
   7   5  -9    615.47  854.72    0.72 1.0000  4717. 
   4   1  -6   2241.71  604.43    3.71 1.0000  4718. 
   8   2  -6   4666.07  693.85    6.72 1.0000  4719. 
   5   7 -10   7450.09  949.93    7.84 1.0000  4720. 
   4   8 -10   2905.90  858.23    3.39 1.0000  4721. 
   8   4  -8    795.48  820.34    0.97 1.0000  4722. 
   7   3  -8   5480.07  743.74    7.37 1.0000  4723. 
   5   4  -9   3443.67  729.36    4.72 1.0000  4724. 
   6   4  -9   2508.46  737.76    3.40 1.0000  4725. 
   6   7 -10   3638.84  813.59    4.47 1.0000  4726. 
   3   5  -9   2669.18  701.03    3.81 1.0000  4727. 
  -1   3  -4   2379.51  324.76    7.33 1.0000  4728. 
  -1   4  -5  55055.20  544.02  101.20 1.0000  4729. 
   4   7 -10   3344.05  845.06    3.96 1.0000  4730. 
   2   1  -5  43883.80  660.32   66.46 1.0000  4731. 
   1   1  -4  50924.60  632.00   80.58 1.0000  4732. 
   9   4  -7    186.77  770.11    0.24 1.0000  4733. 
   9   3  -6   6519.57  907.33    7.19 1.0000  4734. 
   5   6 -10   -368.86  840.57   -0.44 1.0000  4735. 
   7   1  -6   4468.15  644.25    6.94 1.0000  4736. 
   2   6  -9   2437.23  662.10    3.68 1.0000  4737. 
   6   6 -10   2180.81  861.39    2.53 1.0000  4738. 
   2   4  -8  41931.30  833.24   50.32 1.0000  4739. 
   4   4  -9   4966.91  693.43    7.16 1.0000  4740. 
   3   2  -7   6539.73  677.34    9.66 1.0000  4741. 
   7   4  -9   6128.37  859.57    7.13 1.0000  4742. 
   3   8 -10   3040.79  900.99    3.37 1.0000  4743. 
   0   5  -7    343.52  508.87    0.68 1.0000  4744. 
   8   5  -9    765.26  762.06    1.00 1.0000  4745. 
   3   3  -8   5638.02  699.76    8.06 1.0000  4746. 
   4   6 -10   5834.22  835.95    6.98 1.0000  4747. 
   3   1  -6   7824.42  588.08   13.31 1.0000  4748. 
   1   5  -8   2064.92  583.91    3.54 1.0000  4749. 
   8   3  -8    250.99  756.29    0.33 1.0000  4750. 
   8   2  -7   2191.21  700.45    3.13 1.0000  4751. 
   3   7 -10   2789.27  770.39    3.62 1.0000  4752. 
   6   2  -8    554.40  626.84    0.88 1.0000  4753. 
   6   5 -10   2310.76  828.74    2.79 1.0000  4754. 
   5   2  -8    138.12  613.65    0.23 1.0000  4755. 
   5   5 -10    449.73  752.35    0.60 1.0000  4756. 
   9   3  -7    843.24  861.03    0.98 1.0000  4757. 
   6   3  -9     63.58  741.87    0.09 1.0000  4758. 
   6   1  -7    831.53  635.89    1.31 1.0000  4759. 
   5   1  -7   -248.92  617.09   -0.40 1.0000  4760. 
   8   4  -9    214.49  839.31    0.26 1.0000  4761. 
   5   3  -9   2746.16  729.58    3.76 1.0000  4762. 
   7   5 -10   1597.00  827.02    1.93 1.0000  4763. 
   7   2  -8      3.86  677.72    0.01 1.0000  4764. 
   9   4  -8   4432.17  868.15    5.11 1.0000  4765. 
   3   4  -9   8072.77  730.18   11.06 1.0000  4766. 
   8   1  -6  12968.30  745.65   17.39 1.0000  4767. 
   7   3  -9   1296.44  782.41    1.66 1.0000  4768. 
   4   5 -10    720.72  721.45    1.00 1.0000  4769. 
   7   0  -5   -257.79  536.53   -0.48 1.0000  4770. 
   9   2  -6  10948.00  839.31   13.04 1.0000  4771. 
   2   5  -9   2938.45  670.41    4.38 1.0000  4772. 
   3   6 -10    327.83  708.66    0.46 1.0000  4773. 
   4   2  -8   -142.37  661.09   -0.22 1.0000  4774. 
   7   1  -7   1695.89  628.88    2.70 1.0000  4775. 
   4   1  -7   3678.96  670.45    5.49 1.0000  4776. 
   6   4 -10    964.18  818.35    1.18 1.0000  4777. 
   4   3  -9   1583.69  702.34    2.25 1.0000  4778. 
   0   1  -3   9630.43  367.51   26.20 1.0000  4779. 
   5   7 -11   1064.27  813.37    1.31 1.0000  4780. 
   5   4 -10   3322.13  779.19    4.26 1.0000  4781. 
   7   4 -10     82.98  841.24    0.10 1.0000  4782. 
   6   0  -6     31.31  583.26    0.05 1.0000  4783. 
   5   0  -6    816.65  616.52    1.32 1.0000  4784. 
   8   2  -8   1199.45  770.82    1.56 1.0000  4785. 
   1   3  -7   1497.45  563.74    2.66 1.0000  4786. 
   3   0  -5  70276.40  709.88   99.00 1.0000  4787. 
   9   3  -8    997.58  852.44    1.17 1.0000  4788. 
   8   3  -9   2212.80  872.15    2.54 1.0000  4789. 
   1   2  -6  12553.60  549.44   22.85 1.0000  4790. 
   6   6 -11    222.28  804.08    0.28 1.0000  4791. 
   8   0  -4   2917.66  558.98    5.22 1.0000  4792. 
   9   2  -7   6509.00  855.24    7.61 1.0000  4793. 
   5   6 -11     24.47  849.75    0.03 1.0000  4794. 
   2   3  -8  34641.10  795.63   43.54 1.0000  4795. 
  -1   2  -3    572.02  260.41    2.20 1.0000  4796. 
   4   7 -11    957.13  846.63    1.13 1.0000  4797. 
   8   1  -7   1673.65  698.36    2.40 1.0000  4798. 
   3   5 -10    371.86  711.07    0.52 1.0000  4799. 
   7   0  -6   1849.65  585.17    3.16 1.0000  4800. 
   4   4 -10   -133.58  730.90   -0.18 1.0000  4801. 
   6   2  -9   1787.27  691.16    2.59 1.0000  4802. 
   0   3  -6   9102.14  514.71   17.68 1.0000  4803. 
   8   4 -10   1141.91  821.11    1.39 1.0000  4804. 
   1   4  -8  14904.00  646.23   23.06 1.0000  4805. 
   4   0  -6   4102.25  587.86    6.98 1.0000  4806. 
   6   1  -8    147.95  659.18    0.22 1.0000  4807. 
   3   2  -8   2423.28  674.71    3.59 1.0000  4808. 
   8   0  -5   5495.99  612.34    8.98 1.0000  4809. 
   6   5 -11   1077.39  900.56    1.20 1.0000  4810. 
   7   2  -9   2425.86  768.63    3.16 1.0000  4811. 
   5   2  -9   2169.47  729.16    2.98 1.0000  4812. 
   4   6 -11    899.89  824.43    1.09 1.0000  4813. 
   6   3 -10   4458.26  802.61    5.55 1.0000  4814. 
   7   5 -11     37.56  759.57    0.05 1.0000  4815. 
   7   1  -8    499.48  660.12    0.76 1.0000  4816. 
   5   1  -8   1481.77  624.30    2.37 1.0000  4817. 
   0   4  -7  28596.10  625.03   45.75 1.0000  4818. 
   5   5 -11    113.35  816.29    0.14 1.0000  4819. 
   3   3  -9   4797.05  685.12    7.00 1.0000  4820. 
   2   4  -9   2358.75  624.87    3.77 1.0000  4821. 
   7   3 -10   -129.04  800.11   -0.16 1.0000  4822. 
   3   1  -7  18757.30  695.55   26.97 1.0000  4823. 
   9   1  -6  11487.40  787.31   14.59 1.0000  4824. 
   2   6 -10   2965.09  672.84    4.41 1.0000  4825. 
   5   3 -10   6581.95  825.75    7.97 1.0000  4826. 
   0   2  -5  44505.10  587.48   75.76 1.0000  4827. 
   9   3  -9    -45.46  811.98   -0.06 1.0000  4828. 
   1   1  -5 198410.00  972.41  128.00 1.0000  4829. 
   9   2  -8   2057.59  846.46    2.43 1.0000  4830. 
   8   2  -9    -48.79  782.89   -0.06 1.0000  4831. 
   1   0  -3  35351.50  465.39   75.96 1.0000  4832. 
   6   0  -7   2275.78  631.24    3.61 1.0000  4833. 
   8   0  -6   -318.04  612.08   -0.52 1.0000  4834. 
   8   3 -10   1116.05  891.82    1.25 1.0000  4835. 
   6   4 -11    179.47  838.18    0.21 1.0000  4836. 
   4   2  -9   9431.12  764.85   12.33 1.0000  4837. 
   8   1  -8    262.43  683.04    0.38 1.0000  4838. 
   7  -1  -4   2246.21  509.76    4.41 1.0000  4839. 
   5   0  -7     28.74  593.52    0.05 1.0000  4840. 
   7   4 -11    653.07  861.54    0.76 1.0000  4841. 
   4   5 -11    138.51  773.06    0.18 1.0000  4842. 
   7   0  -7    319.01  622.11    0.51 1.0000  4843. 
   4   1  -8    181.12  649.00    0.28 1.0000  4844. 
   3   4 -10   3730.04  715.08    5.22 1.0000  4845. 
   6  -1  -5  17415.30  652.77   26.68 1.0000  4846. 
   9   1  -7    419.46  740.42    0.57 1.0000  4847. 
   1   5  -9      9.24  565.81    0.02 1.0000  4848. 
   5   4 -11   3239.85  841.46    3.85 1.0000  4849. 
   4   3 -10    878.47  723.93    1.21 1.0000  4850. 
   3   6 -11    615.65  749.49    0.82 1.0000  4851. 
   3   0  -6  24721.30  640.53   38.59 1.0000  4852. 
   2   5 -10  10091.50  710.19   14.21 1.0000  4853. 
   6   2 -10   1425.24  730.89    1.95 1.0000  4854. 
   7   2 -10    668.63  750.91    0.89 1.0000  4855. 
   6   1  -9   2020.15  681.77    2.96 1.0000  4856. 
   7  -1  -5    -84.16  531.82   -0.16 1.0000  4857. 
   9   2  -9   1075.40  848.30    1.27 1.0000  4858. 
   7   1  -9    841.58  723.11    1.16 1.0000  4859. 
   2   0  -5 179097.02 1025.64  128.00 1.0000  4860. 
   5   6 -12   2927.41  824.87    3.55 1.0000  4861. 
   8   0  -7    585.84  654.34    0.90 1.0000  4862. 
   4   0  -7  34102.80  812.49   41.97 1.0000  4863. 
   4  -1  -5     89.82  493.20    0.18 1.0000  4864. 
  -1   4  -6  22113.80  477.76   46.29 1.0000  4865. 
   7   3 -11   3930.62  868.52    4.53 1.0000  4866. 
   6   5 -12    552.73  806.73    0.69 1.0000  4867. 
   2   2  -8   2304.18  623.77    3.69 1.0000  4868. 
   6   3 -11   -252.90  812.67   -0.31 1.0000  4869. 
   8   2 -10    895.26  868.63    1.03 1.0000  4870. 
   5   2 -10   3936.79  738.98    5.33 1.0000  4871. 
   9   1  -8    266.19  781.15    0.34 1.0000  4872. 
   5   1  -9   2162.49  690.86    3.13 1.0000  4873. 
   4   4 -11    408.46  740.31    0.55 1.0000  4874. 
   6  -1  -6   -243.70  587.90   -0.41 1.0000  4875. 
  -1   3  -5   3162.48  364.16    8.68 1.0000  4876. 
   9   3  -5  11076.80 1019.49   10.87 1.0000  4877. 
   1   8   5     56.03  778.69    0.07 1.0000  4878. 
   4   1  -4   1186.16  422.45    2.81 1.0000  4879. 
  -1   5   2  35135.10  784.16   44.81 1.0000  4880. 
   0   8   5    494.70  752.62    0.66 1.0000  4881. 
  -1   7   5  15116.60  757.28   19.96 1.0000  4882. 
   6   1  -5    334.72  495.25    0.68 1.0000  4883. 
   4   0  -4   6262.06  375.29   16.69 1.0000  4884. 
  -1   3   1  59439.90  713.46   83.31 1.0000  4885. 
  -2   5   4  19667.10  582.81   33.75 1.0000  4886. 
   5   1  -5   1124.26  469.93    2.39 1.0000  4887. 
  -1   2   1  19047.50  362.08   52.61 1.0000  4888. 
   2   1  -3    508.68  328.78    1.55 1.0000  4889. 
  -2   6   4    884.17  537.68    1.64 1.0000  4890. 
  -2   4   3    347.14  382.17    0.91 1.0000  4891. 
   3   1  -4    659.13  331.70    1.99 1.0000  4892. 
   4   2  -5   4444.11  547.63    8.12 1.0000  4893. 
   5   0  -5  11807.30  449.29   26.28 1.0000  4894. 
  -2   5   3  20951.40  600.90   34.87 1.0000  4895. 
  -2   6   3  21006.50  676.50   31.05 1.0000  4896. 
   4   1  -5     31.88  388.06    0.08 1.0000  4897. 
  -2   3   3   9817.96  346.48   28.34 1.0000  4898. 
   3  -1  -3  20193.50  282.83   71.40 1.0000  4899. 
   6   4   1   6780.90  766.41    8.85 1.0000  4900. 
   7   3   4   -100.42  855.53   -0.12 1.0000  4901. 
   6   3   5   1370.11  865.00    1.58 1.0000  4902. 
   9   3  -1   -270.28  768.46   -0.35 1.0000  4903. 
   6   4   2     89.29  708.20    0.13 1.0000  4904. 
   5   4   3   7790.37  780.80    9.98 1.0000  4905. 
   7   4   0   8312.65  787.93   10.55 1.0000  4906. 
   9   3  -2   3751.08  894.17    4.20 1.0000  4907. 
   3   3   6   1291.86  626.69    2.06 1.0000  4908. 
   7   4  -1   3185.89  725.28    4.39 1.0000  4909. 
   7   4   1   -653.27  784.20   -0.83 1.0000  4910. 
   5   3   6   3166.00  821.38    3.85 1.0000  4911. 
   6   4   3   6095.15  844.23    7.22 1.0000  4912. 
   4   4   4   6462.15  732.18    8.83 1.0000  4913. 
   8   3  -4   7658.76  651.35   11.76 1.0000  4914. 
   0   1   1   1685.48  218.30    7.72 1.0000  4915. 
   7   4  -2   2327.59  650.45    3.58 1.0000  4916. 
   5   4   4   4168.51  777.21    5.36 1.0000  4917. 
   1   3   3  19562.90  641.53   30.49 1.0000  4918. 
   7   4   2   3699.37  864.22    4.28 1.0000  4919. 
   5   3  -4   9870.99  529.86   18.63 1.0000  4920. 
   4   2   8   -302.85  814.06   -0.37 1.0000  4921. 
   3   2   8    363.60  699.49    0.52 1.0000  4922. 
   2   3   6   3974.61  617.06    6.44 1.0000  4923. 
   1   3   4    -46.27  583.05   -0.08 1.0000  4924. 
   8   4   0    -55.23  777.08   -0.07 1.0000  4925. 
   2   1  -3    201.82  241.28    0.84 1.0000  4926. 
   8   4  -1   2589.56  797.63    3.25 1.0000  4927. 
   6   3   6   3544.06  834.74    4.25 1.0000  4928. 
   6   4   4     62.18  833.20    0.07 1.0000  4929. 
   1   2   7   -203.18  523.37   -0.39 1.0000  4930. 
   7   4   3   3952.29  823.22    4.80 1.0000  4931. 
   8   4   1   3469.20  810.77    4.28 1.0000  4932. 
   5   2   8    747.69  887.76    0.84 1.0000  4933. 
   4   4   5   1021.50  699.82    1.46 1.0000  4934. 
   4   3   7   1451.84  757.83    1.92 1.0000  4935. 
   8   4  -2   2442.75  740.68    3.30 1.0000  4936. 
   7   4  -3   3257.46  589.50    5.53 1.0000  4937. 
   2   2   8   -749.96  573.05   -1.31 1.0000  4938. 
   3   3   7   2631.16  692.80    3.80 1.0000  4939. 
   0   2   4  10102.70  502.14   20.12 1.0000  4940. 
   1   3   5   1221.78  589.82    2.07 1.0000  4941. 
   5   4   5   2235.94  805.89    2.77 1.0000  4942. 
   3   4   5   1026.61  650.79    1.58 1.0000  4943. 
   0   2   3   6802.50  507.69   13.40 1.0000  4944. 
   5   3   7   4674.34  880.48    5.31 1.0000  4945. 
   0   2   5   5308.23  488.76   10.86 1.0000  4946. 
   8   4  -3   2383.96  651.82    3.66 1.0000  4947. 
   6   4   5    -56.08  813.22   -0.07 1.0000  4948. 
   2   3   7   6687.75  647.70   10.33 1.0000  4949. 
   6   3  -5   4006.84  489.38    8.19 1.0000  4950. 
   6   5   2   1087.48  748.54    1.45 1.0000  4951. 
   4   4   6   7780.99  814.48    9.55 1.0000  4952. 
   2   4   5    460.73  618.01    0.75 1.0000  4953. 
   1   3   6  41230.20  851.22   48.44 1.0000  4954. 
   0   2   2  33296.30  571.76   58.24 1.0000  4955. 
   3   4   6    200.62  638.77    0.31 1.0000  4956. 
   5   4   6    248.21  833.54    0.30 1.0000  4957. 
   7   5   1  16789.30  967.81   17.35 1.0000  4958. 
   7   5  -1   7199.78  788.63    9.13 1.0000  4959. 
   7   4  -4    278.02  488.33    0.57 1.0000  4960. 
   4   3  -4    961.33  436.54    2.20 1.0000  4961. 
   6   5   3   8096.89  898.00    9.02 1.0000  4962. 
   0   2   6  26763.50  630.00   42.48 1.0000  4963. 
   6   4  -4    616.06  454.17    1.36 1.0000  4964. 
   4   3   8   -166.07  823.78   -0.20 1.0000  4965. 
   1   2   8  22723.60  699.89   32.47 1.0000  4966. 
   5   5   4    679.30  769.50    0.88 1.0000  4967. 
   7   5   2  10209.20  853.07   11.97 1.0000  4968. 
   3   3   8   1307.69  690.45    1.89 1.0000  4969. 
   7   5  -2   6355.33  731.90    8.68 1.0000  4970. 
   2   4   6  14345.50  713.10   20.12 1.0000  4971. 
   1   4   3   1095.57  605.09    1.81 1.0000  4972. 
   6   5   4   4041.88  814.48    4.96 1.0000  4973. 
   8   5  -1  14453.80  882.32   16.38 1.0000  4974. 
   1   4   4    846.80  603.20    1.40 1.0000  4975. 
   4   4   7  13475.50  889.32   15.15 1.0000  4976. 
   1   3   7   8544.11  605.49   14.11 1.0000  4977. 
   4   5   5   -140.46  708.69   -0.20 1.0000  4978. 
   2   3   8   1124.59  613.14    1.83 1.0000  4979. 
   3   4   7    392.62  672.29    0.58 1.0000  4980. 
   5   5   5   3789.46  889.82    4.26 1.0000  4981. 
   5   3  -5   1812.97  429.68    4.22 1.0000  4982. 
   3   2  -4   3235.24  310.40   10.42 1.0000  4983. 
   8   5  -2   2172.21  785.19    2.77 1.0000  4984. 
   1   4   5   4793.99  613.05    7.82 1.0000  4985. 
   7   5  -3   3626.84  689.65    5.26 1.0000  4986. 
   0   2   7  11692.70  546.23   21.41 1.0000  4987. 
   0   3   4    -93.89  496.31   -0.19 1.0000  4988. 
   4   2  -5   2396.36  342.61    6.99 1.0000  4989. 
   2   4   7    123.73  592.20    0.21 1.0000  4990. 
   0   3   3  20217.30  597.50   33.84 1.0000  4991. 
   0   3   5   1277.03  544.11    2.35 1.0000  4992. 
   4   5   6   4363.07  839.59    5.20 1.0000  4993. 
   8   5  -3    342.37  768.43    0.45 1.0000  4994. 
   1   4   6  16487.20  696.74   23.66 1.0000  4995. 
   3   5   6  12042.60  802.68   15.00 1.0000  4996. 
   5   5   6   4739.01  810.41    5.85 1.0000  4997. 
   7   6   0    979.67  760.14    1.29 1.0000  4998. 
   4   4   8   7546.95  803.62    9.39 1.0000  4999. 
   1   3   8   2866.04  556.10    5.15 1.0000  5000. 
   6   6   3    -76.31  742.27   -0.10 1.0000  5001. 
   0   3   6   3052.23  549.04    5.56 1.0000  5002. 
   2   2  -3  17137.00  369.42   46.39 1.0000  5003. 
   3   4   8   4888.41  737.77    6.63 1.0000  5004. 
   7   6  -1   2462.48  790.58    3.11 1.0000  5005. 
   0   3   2   6646.98  518.11   12.83 1.0000  5006. 
   5   6   4   3974.49  842.24    4.72 1.0000  5007. 
   7   5  -4   -195.71  567.69   -0.34 1.0000  5008. 
   2   5   6   3265.41  676.70    4.83 1.0000  5009. 
   7   6  -2   8638.28  833.87   10.36 1.0000  5010. 
   1   4   7  26238.80  773.43   33.93 1.0000  5011. 
   4   5   7   9704.25  881.38   11.01 1.0000  5012. 
   2   4   8  12492.60  729.53   17.12 1.0000  5013. 
   0   2   8    529.82  450.97    1.17 1.0000  5014. 
   1   5   4    847.33  595.67    1.42 1.0000  5015. 
   4   6   5   8046.83  872.39    9.22 1.0000  5016. 
   3   5   7   1430.85  749.46    1.91 1.0000  5017. 
   5   6   5   -558.09  758.66   -0.74 1.0000  5018. 
  -1   1   7    737.23  365.94    2.01 1.0000  5019. 
   0   3   7   1033.53  495.29    2.09 1.0000  5020. 
   1   5   5  10045.50  683.95   14.69 1.0000  5021. 
   0   4   4    526.35  570.12    0.92 1.0000  5022. 
   2   5   7   7610.59  701.07   10.86 1.0000  5023. 
   0   4   5    619.98  553.28    1.12 1.0000  5024. 
   7   6  -3    205.46  691.19    0.30 1.0000  5025. 
   3   3  -4   7697.04  367.74   20.93 1.0000  5026. 
   0   4   3    500.47  530.72    0.94 1.0000  5027. 
   4   6   6   7391.20  786.03    9.40 1.0000  5028. 
   1   5   6   1200.67  595.56    2.02 1.0000  5029. 
   2   6   5    822.70  654.61    1.26 1.0000  5030. 
   4   3  -5   3806.41  397.89    9.57 1.0000  5031. 
   9   3  -3   8553.55  924.81    9.25 1.0000  5032. 
  -1   0   6  22592.60  368.23   61.36 1.0000  5033. 
  -1   0   4 427096.00  685.66  128.00 1.0000  5034. 
  -1   1   5  45777.00  492.89   92.88 1.0000  5035. 
  -1   1   6  10257.30  400.33   25.62 1.0000  5036. 
  -1   1   4  11121.50  355.89   31.25 1.0000  5037. 
  11  -2  -6   1086.72  863.75    1.26 1.0000  5038. 
  11  -3  -6   5637.80  978.58    5.76 1.0000  5039. 
   9  -2  -3     31.59  707.47    0.04 1.0000  5040. 
  11  -1  -6   1741.80  821.74    2.12 1.0000  5041. 
   7  -7  -4    173.97  653.87    0.27 1.0000  5042. 
   7  -8  -6   -251.66  637.81   -0.39 1.0000  5043. 
   7  -5  -2    195.66  649.12    0.30 1.0000  5044. 
   9  -3  -3    931.65  779.68    1.19 1.0000  5045. 
   9  -8  -8   1804.83  855.93    2.11 1.0000  5046. 
  10  -2  -4    116.96  794.35    0.15 1.0000  5047. 
   4  -3   0    576.79  422.01    1.37 1.0000  5048. 
  10  -1  -4     61.96  743.48    0.08 1.0000  5049. 
   9  -4  -3    280.17  779.70    0.36 1.0000  5050. 
   5   0   0  26843.80  649.50   41.33 1.0000  5051. 
  10  -7  -7      6.21  878.95    0.01 1.0000  5052. 
   8  -2  -2  17998.50  786.57   22.88 1.0000  5053. 
   8  -4  -2   4373.63  748.39    5.84 1.0000  5054. 
   8  -1  -2    143.33  574.56    0.25 1.0000  5055. 
   5  -2   0   1121.19  544.51    2.06 1.0000  5056. 
  10   1  -5     12.16  649.27    0.02 1.0000  5057. 
   6  -8  -5   3812.48  603.99    6.31 1.0000  5058. 
   6  -4  -1    110.50  556.50    0.20 1.0000  5059. 
   9  -1  -3   6311.36  705.58    8.94 1.0000  5060. 
   8  -6  -3   4660.32  770.16    6.05 1.0000  5061. 
  10  -4  -4   3139.55  881.43    3.56 1.0000  5062. 
   8  -3  -2   2566.34  656.33    3.91 1.0000  5063. 
  11  -5  -6   1214.93  894.30    1.36 1.0000  5064. 
   2  -3   0  33281.40  486.66   68.39 1.0000  5065. 
   4  -5  -1   1981.65  512.83    3.86 1.0000  5066. 
   7  -1  -1   1121.87  547.28    2.05 1.0000  5067. 
   5  -6  -2   3562.44  552.93    6.44 1.0000  5068. 
   7  -2  -1    155.39  559.87    0.28 1.0000  5069. 
   8   0  -2   4700.50  611.77    7.68 1.0000  5070. 
   4  -6  -2   1713.11  473.29    3.62 1.0000  5071. 
   6   2  -1   2008.73  405.53    4.95 1.0000  5072. 
  10  -6  -5   4565.31  962.60    4.74 1.0000  5073. 
   9   0  -3   -191.53  617.27   -0.31 1.0000  5074. 
  11  -2  -5    333.80  851.89    0.39 1.0000  5075. 
   5  -5  -1   -103.53  531.60   -0.19 1.0000  5076. 
  11  -3  -5   5692.73  963.34    5.91 1.0000  5077. 
   9  -8  -7   3122.96  860.74    3.63 1.0000  5078. 
   9  -5  -3   1113.69  754.76    1.48 1.0000  5079. 
   5  -3   0  19843.20  673.04   29.48 1.0000  5080. 
   5   1   0    158.68  425.51    0.37 1.0000  5081. 
  10  -7  -6   1084.27  928.96    1.17 1.0000  5082. 
   7  -3  -1   7269.06  636.63   11.42 1.0000  5083. 
   7  -7  -3    428.56  656.38    0.65 1.0000  5084. 
   3  -5  -1   2692.65  412.61    6.53 1.0000  5085. 
   6  -6  -2  25211.50  730.94   34.49 1.0000  5086. 
  10  -5  -4   3037.73  830.05    3.66 1.0000  5087. 
  11  -4  -5   2128.11  851.11    2.50 1.0000  5088. 
   5  -7  -3   -114.95  467.43   -0.25 1.0000  5089. 
  10   0  -4    883.70  665.66    1.33 1.0000  5090. 
   8   1  -2   2843.31  573.88    4.95 1.0000  5091. 
   9  -8  -6    934.70  820.98    1.14 1.0000  5092. 
   4  -4   0   1502.86  481.65    3.12 1.0000  5093. 
   6  -8  -4    135.11  589.95    0.23 1.0000  5094. 
   6  -5  -1   2200.55  598.66    3.68 1.0000  5095. 
   6  -1   0   4423.40  571.61    7.74 1.0000  5096. 
   9  -3  -2   1327.04  774.70    1.71 1.0000  5097. 
   6  -2   0   6907.89  613.39   11.26 1.0000  5098. 
   7  -4  -1   2716.85  633.28    4.29 1.0000  5099. 
   7  -5  -1   2065.27  701.88    2.94 1.0000  5100. 
   9   1  -3    295.13  589.03    0.50 1.0000  5101. 
   3  -6  -2   1926.43  395.70    4.87 1.0000  5102. 
   3  -4   0  12932.80  472.25   27.39 1.0000  5103. 
  11  -5  -5   2919.17  883.05    3.31 1.0000  5104. 
   9  -7  -4   2950.23  856.37    3.45 1.0000  5105. 
  10  -8  -7   -875.13  820.10   -1.07 1.0000  5106. 
   8  -3  -1   2613.52  733.04    3.57 1.0000  5107. 
   7   1  -1    328.28  487.17    0.67 1.0000  5108. 
   4  -7  -3   1941.59  436.97    4.44 1.0000  5109. 
   9  -6  -3     97.37  752.91    0.13 1.0000  5110. 
   5  -4   0  27210.00  741.66   36.69 1.0000  5111. 
   9  -4  -2   2888.81  835.53    3.46 1.0000  5112. 
   6   0   0  17682.60  646.16   27.37 1.0000  5113. 
  10  -7  -5   1577.42  948.98    1.66 1.0000  5114. 
   6  -3   0  10978.90  633.64   17.33 1.0000  5115. 
   3  -1   1  23670.80  477.89   49.53 1.0000  5116. 
  10  -6  -4  -1173.29  864.64   -1.36 1.0000  5117. 
  10  -4  -3   1225.67  860.94    1.42 1.0000  5118. 
   6  -6  -1   1302.17  643.65    2.02 1.0000  5119. 
   8  -6  -2   4735.46  810.16    5.85 1.0000  5120. 
   3   0   1   4013.09  351.29   11.42 1.0000  5121. 
   8  -4  -1    175.51  708.41    0.25 1.0000  5122. 
  11  -3  -4   3502.00  934.42    3.75 1.0000  5123. 
   4  -1   1    621.98  429.76    1.45 1.0000  5124. 
  11  -2  -4    266.83  841.20    0.32 1.0000  5125. 
   8  -2  -1   4958.90  680.62    7.29 1.0000  5126. 
   3  -2   1 195068.00 1024.09  128.00 1.0000  5127. 
   2   0   1   3528.99  291.57   12.10 1.0000  5128. 
   9  -1  -2   2151.14  672.29    3.20 1.0000  5129. 
   9  -5  -2   1496.67  812.41    1.84 1.0000  5130. 
  11  -6  -5   2390.98  845.96    2.83 1.0000  5131. 
   7  -7  -2    839.41  704.80    1.19 1.0000  5132. 
  11  -4  -4   5913.97  898.66    6.58 1.0000  5133. 
   4  -2   1    804.68  447.93    1.80 1.0000  5134. 
  10  -5  -3    235.11  831.10    0.28 1.0000  5135. 
   8  -1  -1    313.07  605.17    0.52 1.0000  5136. 
   5  -6  -1   2766.23  553.30    5.00 1.0000  5137. 
  10  -8  -6   1983.80  855.22    2.32 1.0000  5138. 
   6  -4   0   2212.20  587.15    3.77 1.0000  5139. 
   4   0   1    737.29  401.45    1.84 1.0000  5140. 
   7  -6  -1    553.08  689.49    0.80 1.0000  5141. 
   6  -8  -3   2180.63  600.24    3.63 1.0000  5142. 
   6   1   0  61234.10  861.85   71.05 1.0000  5143. 
   4  -6  -1   3409.11  513.52    6.64 1.0000  5144. 
   5  -7  -2    345.91  497.82    0.69 1.0000  5145. 
   2  -5  -1     93.55  332.87    0.28 1.0000  5146. 
  11  -5  -4     91.28  870.65    0.10 1.0000  5147. 
   9  -7  -3    258.61  800.24    0.32 1.0000  5148. 
   9   0  -2  10720.60  723.96   14.81 1.0000  5149. 
   4  -5   0   1313.38  510.96    2.57 1.0000  5150. 
   3   1   1   4468.58  307.99   14.51 1.0000  5151. 
  10  -7  -4   -134.56  849.64   -0.16 1.0000  5152. 
   5  -5   0   2419.32  579.55    4.17 1.0000  5153. 
   8   0  -1    141.34  563.46    0.25 1.0000  5154. 
   2  -4   0   1287.14  339.78    3.79 1.0000  5155. 
   1  -4  -1    342.32  229.46    1.49 1.0000  5156. 
   7  -1   0  15038.00  692.84   21.70 1.0000  5157. 
   4  -3   1  47566.50  710.44   66.95 1.0000  5158. 
   5  -8  -3   2296.32  543.78    4.22 1.0000  5159. 
   7  -3   0   2352.64  606.64    3.88 1.0000  5160. 
   5  -1   1  12025.00  596.08   20.17 1.0000  5161. 
   5  -2   1  19545.90  658.21   29.70 1.0000  5162. 
  10  -6  -3  10267.70  956.92   10.73 1.0000  5163. 
   3  -3   1    987.96  391.18    2.53 1.0000  5164. 
  10  -8  -5     -7.99  871.92   -0.01 1.0000  5165. 
  10   0  -3    724.62  661.30    1.10 1.0000  5166. 
   4  -7  -2   2298.38  469.36    4.90 1.0000  5167. 
   7  -5   0   2582.71  704.84    3.66 1.0000  5168. 
   6  -5   0   1219.42  560.74    2.17 1.0000  5169. 
   5  -3   1  59648.61  852.56   69.96 1.0000  5170. 
   4   1   1  11520.40  457.82   25.16 1.0000  5171. 
   5   0   1   4345.10  529.59    8.20 1.0000  5172. 
  10  -4  -2   1305.91  872.88    1.50 1.0000  5173. 
   9  -4  -1    803.74  806.84    1.00 1.0000  5174. 
  11  -6  -4   3989.98  886.13    4.50 1.0000  5175. 
   1  -3   0  14002.10  319.89   43.77 1.0000  5176. 
   8  -6  -1    -72.15  755.94   -0.10 1.0000  5177. 
   7   0   0   9993.87  624.66   16.00 1.0000  5178. 
   3  -5   0   3812.43  461.83    8.26 1.0000  5179. 
   8  -3   0   2545.06  752.81    3.38 1.0000  5180. 
   6  -6   0   2240.73  665.57    3.37 1.0000  5181. 
   3  -6  -1   7177.46  469.07   15.30 1.0000  5182. 
  10  -1  -2   6301.59  821.96    7.67 1.0000  5183. 
  11  -4  -3   1803.38  895.14    2.01 1.0000  5184. 
  11  -2  -3   -127.78  836.05   -0.15 1.0000  5185. 
   8  -4   0    405.81  744.27    0.55 1.0000  5186. 
  10  -5  -2    259.44  888.05    0.29 1.0000  5187. 
   8   1  -1  30019.50  797.00   37.67 1.0000  5188. 
   4  -4   1  10845.70  580.22   18.69 1.0000  5189. 
   9  -5  -1   1311.56  861.85    1.52 1.0000  5190. 
   6  -8  -2    244.20  622.17    0.39 1.0000  5191. 
   6  -2   1  11419.60  649.10   17.59 1.0000  5192. 
   9  -9  -5   1062.84  929.40    1.14 1.0000  5193. 
   5  -4   1  28295.40  750.84   37.69 1.0000  5194. 
  10  -7  -3    766.26  874.03    0.88 1.0000  5195. 
   6  -1   1   9763.64  610.27   16.00 1.0000  5196. 
   6   2   0   1094.24  416.88    2.62 1.0000  5197. 
   6  -3   1   6735.98  637.95   10.56 1.0000  5198. 
   9  -7  -2   4968.82  872.40    5.70 1.0000  5199. 
  11  -5  -3   1796.03  864.56    2.08 1.0000  5200. 
  10  -8  -4    348.75  861.45    0.40 1.0000  5201. 
   9  -8  -3   1277.08  831.33    1.54 1.0000  5202. 
   8  -9  -4    401.36  809.20    0.50 1.0000  5203. 
   7  -6   0   1633.36  751.46    2.17 1.0000  5204. 
  11  -1  -3    653.78  811.26    0.81 1.0000  5205. 
   5  -6   0   1129.61  546.65    2.07 1.0000  5206. 
   5  -7  -1   -128.47  525.87   -0.24 1.0000  5207. 
   5  -8  -2    845.03  567.65    1.49 1.0000  5208. 
   8  -2   0    -72.86  633.02   -0.12 1.0000  5209. 
   2  -3   1   5593.45  409.06   13.67 1.0000  5210. 
   9  -1  -1   -150.28  653.70   -0.23 1.0000  5211. 
   8  -5   0   2056.46  789.73    2.60 1.0000  5212. 
   3  -4   1  55928.80  703.01   79.56 1.0000  5213. 
   5   1   1    -82.57  451.32   -0.18 1.0000  5214. 
   2  -6  -2    808.69  331.42    2.44 1.0000  5215. 
   7   1   0   -136.72  503.35   -0.27 1.0000  5216. 
   8  -7  -1    444.13  859.07    0.52 1.0000  5217. 
   8  -8  -2   4457.71  822.39    5.42 1.0000  5218. 
   6  -4   1   3138.02  584.08    5.37 1.0000  5219. 
   8  -1   0     75.14  618.12    0.12 1.0000  5220. 
   4  -6   0    152.15  505.89    0.30 1.0000  5221. 
   7  -4   1   1871.72  712.61    2.63 1.0000  5222. 
   6   0   1    514.15  512.46    1.00 1.0000  5223. 
  11  -6  -3   1609.73  841.58    1.91 1.0000  5224. 
   9  -9  -4   2131.59  976.90    2.18 1.0000  5225. 
   5  -5   1  70491.50  991.43   71.10 1.0000  5226. 
   4  -7  -1   1404.17  483.40    2.90 1.0000  5227. 
   9   0  -1    449.55  634.71    0.71 1.0000  5228. 
   8  -6   0   3585.06  882.40    4.06 1.0000  5229. 
   7  -2   1   2119.64  620.80    3.41 1.0000  5230. 
   7  -3   1   9491.14  710.00   13.37 1.0000  5231. 
   4  -5   1   1369.38  572.56    2.39 1.0000  5232. 
   3  -7  -2   -411.51  386.83   -1.06 1.0000  5233. 
   5  -7   0    879.35  649.39    1.35 1.0000  5234. 
  10  -2  -1   1092.29  820.77    1.33 1.0000  5235. 
   7  -5   1     21.37  740.39    0.03 1.0000  5236. 
   9  -4   0   1355.33  856.87    1.58 1.0000  5237. 
   8  -9  -3    966.74  876.43    1.10 1.0000  5238. 
   4   2   1   4310.52  378.61   11.39 1.0000  5239. 
  10  -8  -3   7707.91  972.86    7.92 1.0000  5240. 
   9  -2   0    898.49  788.70    1.14 1.0000  5241. 
  11  -4  -2   1289.11  883.40    1.46 1.0000  5242. 
   6  -8  -1   -176.46  692.28   -0.25 1.0000  5243. 
   6  -5   1   9643.76  704.05   13.70 1.0000  5244. 
   8   0   0    928.82  607.60    1.53 1.0000  5245. 
  10  -7  -2   -564.74  934.82   -0.60 1.0000  5246. 
   4  -2   2   7383.27  557.67   13.24 1.0000  5247. 
   9  -8  -2    713.34  909.57    0.78 1.0000  5248. 
  10  -5  -1    186.74  943.88    0.20 1.0000  5249. 
   7  -1   1   1470.33  585.46    2.51 1.0000  5250. 
   4  -1   2   8544.48  531.59   16.07 1.0000  5251. 
   9  -7  -1      7.57 1004.56    0.01 1.0000  5252. 
   6  -6   1   3246.59  741.70    4.38 1.0000  5253. 
  11  -5  -2     19.65  924.97    0.02 1.0000  5254. 
   3  -1   2    320.33  383.14    0.84 1.0000  5255. 
   9  -5   0     21.11  873.42    0.02 1.0000  5256. 
   2  -5   0  10624.50  419.80   25.31 1.0000  5257. 
   8  -3   1   2618.38  783.62    3.34 1.0000  5258. 
   3  -2   2  26293.10  548.60   47.93 1.0000  5259. 
   5  -2   2   2671.26  585.98    4.56 1.0000  5260. 
   4  -3   2  11461.00  609.16   18.81 1.0000  5261. 
   9  -1   0     -2.71  734.09   -0.00 1.0000  5262. 
   6   1   1  16938.30  615.70   27.51 1.0000  5263. 
   9  -9  -3   2547.85  991.13    2.57 1.0000  5264. 
   5  -3   2   9921.24  647.63   15.32 1.0000  5265. 
   3  -6   0   8292.32  529.92   15.65 1.0000  5266. 
   5  -1   2   2226.51  543.56    4.10 1.0000  5267. 
  10  -6  -1    617.33  999.70    0.62 1.0000  5268. 
   3  -5   1    924.64  493.10    1.88 1.0000  5269. 
   7  -6   1   1318.52  810.81    1.63 1.0000  5270. 
   1  -2   1  51064.10  456.41  111.88 1.0000  5271. 
   2  -4   1   6039.48  412.22   14.65 1.0000  5272. 
   4   0   2   8651.10  503.80   17.17 1.0000  5273. 
   8  -7   0    217.55  973.45    0.22 1.0000  5274. 
   3  -3   2  12987.90  485.40   26.76 1.0000  5275. 
   7   0   1  12669.10  681.42   18.59 1.0000  5276. 
   3   0   2   4364.13  395.20   11.04 1.0000  5277. 
   8  -5   1   4436.96  911.87    4.87 1.0000  5278. 
   9  -6   0   1591.81  995.75    1.60 1.0000  5279. 
   5  -6   1   3788.69  628.50    6.03 1.0000  5280. 
   5   2   1   2200.79  417.41    5.27 1.0000  5281. 
   7  -6  -3   7579.92  735.36   10.31 1.0000  5282. 
  11  -5  -7    820.56  852.68    0.96 1.0000  5283. 
   9  -7  -6  28544.20 1084.88   26.31 1.0000  5284. 
   8  -8  -7   6130.59  750.82    8.17 1.0000  5285. 
  10  -6  -6    -27.58  914.97   -0.03 1.0000  5286. 
  11   0  -6  15925.30  951.82   16.73 1.0000  5287. 
  10  -3  -4   8213.66  907.31    9.05 1.0000  5288. 
   6  -7  -3   8480.08  660.62   12.84 1.0000  5289. 
   9  -6  -4   1167.24  842.25    1.39 1.0000  5290. 
  11  -6  -7  10865.70  978.21   11.11 1.0000  5291. 
   8  -8  -6    668.46  710.19    0.94 1.0000  5292. 
   9  -7  -5    649.09  804.14    0.81 1.0000  5293. 
   8  -7  -4    651.79  773.25    0.84 1.0000  5294. 
   7  -8  -5  22223.90  840.57   26.44 1.0000  5295. 
   7  -6  -2   3187.53  717.43    4.44 1.0000  5296. 
   8  -5  -2  12746.10  880.21   14.48 1.0000  5297. 
  11  -1  -5   9982.82  923.49   10.81 1.0000  5298. 
   8  -8  -5  56847.40 1187.83   47.86 1.0000  5299. 
  11  -6  -6    336.17  872.57    0.39 1.0000  5300. 
   9  -2  -2  10253.20  843.97   12.15 1.0000  5301. 
  11   0  -5   3678.10  835.60    4.40 1.0000  5302. 
   7  -8  -4    631.16  676.87    0.93 1.0000  5303. 
  10  -2  -3   9787.29  903.64   10.83 1.0000  5304. 
  10  -3  -3   1713.45  850.38    2.01 1.0000  5305. 
   8  -7  -3   8468.75  843.98   10.03 1.0000  5306. 
  10  -1  -3   6079.50  802.58    7.57 1.0000  5307. 
   6  -7  -2    609.42  618.29    0.99 1.0000  5308. 
   9  -8  -5  25058.50 1060.59   23.63 1.0000  5309. 
   8  -8  -4  25011.20  982.03   25.47 1.0000  5310. 
  11  -1  -4    562.25  797.92    0.70 1.0000  5311. 
   8  -5  -1    966.39  755.27    1.28 1.0000  5312. 
   7  -4   0  11531.10  786.89   14.65 1.0000  5313. 
   7  -8  -3  26965.90  924.39   29.17 1.0000  5314. 
   9  -8  -4   1755.19  884.27    1.98 1.0000  5315. 
   9  -6  -2   7266.18  919.30    7.90 1.0000  5316. 
   8  -7  -2   4471.87  833.58    5.36 1.0000  5317. 
   9  -3  -1   7243.71  861.58    8.41 1.0000  5318. 
  10  -3  -2  16695.20 1012.26   16.49 1.0000  5319. 
   9  -2  -1    337.27  752.79    0.45 1.0000  5320. 
   8  -8  -3   7855.71  862.84    9.10 1.0000  5321. 
  10  -2  -2   1414.10  804.96    1.76 1.0000  5322. 
   6  -7  -1   8442.99  697.79   12.10 1.0000  5323. 
  11  -3  -3  11974.20  988.93   12.11 1.0000  5324. 
   7  -7  -1   8525.67  798.04   10.68 1.0000  5325. 
   7  -8  -2  14352.20  871.75   16.46 1.0000  5326. 
  10  -6  -2   -163.75  977.22   -0.17 1.0000  5327. 
   9  -6  -1   3152.23  923.59    3.41 1.0000  5328. 
   7  -9  -3   6974.07  823.11    8.47 1.0000  5329. 
  10  -3  -1   -192.52  848.37   -0.23 1.0000  5330. 
  10  -4  -1   7056.53  972.73    7.25 1.0000  5331. 
   6  -7   0   -216.98  689.50   -0.31 1.0000  5332. 
   9  -3   0   2885.42  824.97    3.50 1.0000  5333. 
  11  -3  -2   1344.71  864.15    1.56 1.0000  5334. 
   7  -8  -1   3647.26  851.53    4.28 1.0000  5335. 
   7  -7   0   2833.44  832.30    3.40 1.0000  5336. 
  11  -2  -2  14399.10  973.29   14.79 1.0000  5337. 
  10  -1  -1    160.85  831.09    0.19 1.0000  5338. 
   5  -8  -1   5038.14  677.31    7.44 1.0000  5339. 
   8  -4   1   6264.08  889.15    7.05 1.0000  5340. 
   8  -8  -1  28501.60 1178.88   24.18 1.0000  5341. 
   7  -9  -2   3443.83  891.97    3.86 1.0000  5342. 
   5  -9   4    892.09 1073.43    0.83 1.0000  5343. 
   5  -8   5   2814.81 1119.21    2.51 1.0000  5344. 
   7  -5   6   2323.71 1127.15    2.06 1.0000  5345. 
   7  -4   6    739.30 1026.08    0.72 1.0000  5346. 
   7  -6   6   2691.01 1215.53    2.21 1.0000  5347. 
   7  -3   6   6027.68  964.17    6.25 1.0000  5348. 
   6  -7   6   1686.60 1143.29    1.48 1.0000  5349. 
   5  -7   6   3437.21 1056.04    3.25 1.0000  5350. 
   5 -10   3   -158.29  931.85   -0.17 1.0000  5351. 
   7  -7   6   -145.89 1159.53   -0.13 1.0000  5352. 
   8  -5   6    314.20 1082.52    0.29 1.0000  5353. 
   2  -1   5    128.09  490.41    0.26 1.0000  5354. 
   3  -3   6    597.60  593.21    1.01 1.0000  5355. 
   3  -4   6   4242.31  631.08    6.72 1.0000  5356. 
   6  -9   5   4821.19 1154.57    4.18 1.0000  5357. 
   1  -4   4    288.58  486.55    0.59 1.0000  5358. 
   1  -1   4  28915.90  522.95   55.29 1.0000  5359. 
   7  -2   6   1083.90  851.74    1.27 1.0000  5360. 
   8  -4   6   2225.06 1055.55    2.11 1.0000  5361. 
   4  -9   4   1928.18  884.31    2.18 1.0000  5362. 
   4  -7   6   4321.71  895.37    4.83 1.0000  5363. 
   4  -6   6   1683.06  838.76    2.01 1.0000  5364. 
   3  -2   6   1839.07  568.57    3.23 1.0000  5365. 
   3  -5   6    394.98  619.04    0.64 1.0000  5366. 
   6  -8   6   7917.60 1142.02    6.93 1.0000  5367. 
   3  -7   5    217.90  705.14    0.31 1.0000  5368. 
   5  -9   5   2368.41  956.46    2.48 1.0000  5369. 
   3  -8   4   3879.95  708.05    5.48 1.0000  5370. 
   6  -4   7    142.55  911.08    0.16 1.0000  5371. 
   7  -8   6   4643.31 1117.52    4.16 1.0000  5372. 
   5  -8   6    164.10  967.14    0.17 1.0000  5373. 
   4  -1   6    -71.77  581.92   -0.12 1.0000  5374. 
   0  -2   2  32759.40  434.26   75.44 1.0000  5375. 
   5  -6   7   3401.19  952.10    3.57 1.0000  5376. 
   2   1   4   2623.99  420.73    6.24 1.0000  5377. 
   5  -1   6   1776.05  661.00    2.69 1.0000  5378. 
   6  -6   7   5947.49 1033.18    5.76 1.0000  5379. 
   6  -3   7    653.05  836.41    0.78 1.0000  5380. 
   5 -10   4    415.44  869.86    0.48 1.0000  5381. 
   2  -6   5  12392.80  683.58   18.13 1.0000  5382. 
   2  -7   4   -172.50  581.65   -0.30 1.0000  5383. 
   1  -5   4    671.02  526.17    1.28 1.0000  5384. 
   3  -6   6   6454.89  699.59    9.23 1.0000  5385. 
   7  -5   7    654.17 1003.00    0.65 1.0000  5386. 
   3  -1   6     70.34  532.26    0.13 1.0000  5387. 
   2  -3   6   8490.91  609.70   13.93 1.0000  5388. 
   7  -4   7   -194.13  963.74   -0.20 1.0000  5389. 
   2  -8   2   4947.80  527.79    9.37 1.0000  5390. 
   2   0   5   1582.66  476.00    3.32 1.0000  5391. 
   2  -4   6   -114.04  577.87   -0.20 1.0000  5392. 
   5  -4   7    718.78  818.73    0.88 1.0000  5393. 
   7  -6   7   2859.80 1024.65    2.79 1.0000  5394. 
   4  -8   6    250.63  823.27    0.30 1.0000  5395. 
   1  -6   3  23932.50  603.03   39.69 1.0000  5396. 
   6  -7   7   4109.62 1043.75    3.94 1.0000  5397. 
   4   1   5   5178.57  504.88   10.26 1.0000  5398. 
   1  -3   5   2795.03  491.51    5.69 1.0000  5399. 
   4  -4   7  10575.40  783.35   13.50 1.0000  5400. 
   1   0   4   2522.58  403.24    6.26 1.0000  5401. 
   1   1   3  34515.70  445.17   77.53 1.0000  5402. 
   2  -2   6     -8.46  533.81   -0.02 1.0000  5403. 
   4  -5   7   8388.81  810.20   10.35 1.0000  5404. 
   5  -3   7   3262.70  800.42    4.08 1.0000  5405. 
   4  -3   7   4469.18  729.99    6.12 1.0000  5406. 
   6  -9   6   6409.41  994.02    6.45 1.0000  5407. 
   7  -3   7   3097.42  948.55    3.27 1.0000  5408. 
   1  -4   5  46985.20  737.92   63.67 1.0000  5409. 
   2  -5   6  14255.80  671.15   21.24 1.0000  5410. 
   7  -7   7    864.48  922.52    0.94 1.0000  5411. 
   3  -8   5   9918.58  743.07   13.35 1.0000  5412. 
   3   1   5   4437.34  469.82    9.44 1.0000  5413. 
   5  -9   6   1397.91  857.95    1.63 1.0000  5414. 
   4  -6   7   1136.63  793.69    1.43 1.0000  5415. 
   3  -9   4    985.40  636.27    1.55 1.0000  5416. 
   3  -4   7  12406.50  719.73   17.24 1.0000  5417. 
   3  -7   6    279.85  689.28    0.41 1.0000  5418. 
   2  -8   3   4974.94  536.73    9.27 1.0000  5419. 
   4   0   6   1212.12  527.28    2.30 1.0000  5420. 
   3  -3   7    382.11  598.17    0.64 1.0000  5421. 
   3   2   4  11587.60  448.90   25.81 1.0000  5422. 
   6  -8   7   1011.00  951.17    1.06 1.0000  5423. 
   5  -2   7      3.98  747.24    0.01 1.0000  5424. 
   3  -5   7  23395.10  820.15   28.53 1.0000  5425. 
   5   0   6   1035.21  638.11    1.62 1.0000  5426. 
   1  -1   5    563.31  449.47    1.25 1.0000  5427. 
   2  -1   6    667.99  519.27    1.29 1.0000  5428. 
   2  -7   5    146.54  572.91    0.26 1.0000  5429. 
   0  -3   3  31854.60  543.19   58.64 1.0000  5430. 
   1  -6   4    -68.36  507.68   -0.13 1.0000  5431. 
   1  -5   5  10776.00  599.94   17.96 1.0000  5432. 
   3   0   6    310.98  489.09    0.64 1.0000  5433. 
   2  -6   6     77.82  591.27    0.13 1.0000  5434. 
   7  -2   7   3561.45  931.84    3.82 1.0000  5435. 
   3  -2   7   1901.30  590.07    3.22 1.0000  5436. 
   5  -6   8    166.35  846.67    0.20 1.0000  5437. 
   6  -4   8   -352.25  885.30   -0.40 1.0000  5438. 
   3  -6   7    513.96  649.18    0.79 1.0000  5439. 
   6  -2   7   5533.80  820.03    6.75 1.0000  5440. 
   6  -6   8   1693.85  942.45    1.80 1.0000  5441. 
   4  -6   8   1027.84  784.59    1.31 1.0000  5442. 
   2  -8   4   4360.53  538.24    8.10 1.0000  5443. 
   3  -9   5   1578.61  662.24    2.38 1.0000  5444. 
   4  -1   7    248.95  628.77    0.40 1.0000  5445. 
   2  -4   7   -163.04  562.37   -0.29 1.0000  5446. 
   6 -10   6   1691.90  813.84    2.08 1.0000  5447. 
   1  -3   6   9496.64  571.80   16.61 1.0000  5448. 
   6  -3   8   1209.53  864.66    1.40 1.0000  5449. 
   2  -3   7    808.30  549.94    1.47 1.0000  5450. 
   6  -7   8   -130.92  821.74   -0.16 1.0000  5451. 
   5  -1   7    933.00  698.56    1.34 1.0000  5452. 
   6  -9   7    729.37  802.66    0.91 1.0000  5453. 
   1  -4   6  17288.50  651.11   26.55 1.0000  5454. 
   2   1   5   2398.43  463.62    5.17 1.0000  5455. 
   2  -5   7   8761.30  622.32   14.08 1.0000  5456. 
   5  -4   8    387.00  824.69    0.47 1.0000  5457. 
   1  -2   6  22834.90  633.71   36.03 1.0000  5458. 
   4  -4   8    413.93  715.45    0.58 1.0000  5459. 
   3  -1   7   1850.77  588.76    3.14 1.0000  5460. 
   4 -10   5    833.89  699.36    1.19 1.0000  5461. 
   4  -5   8    309.39  708.55    0.44 1.0000  5462. 
   4  -7   8   1802.73  803.35    2.24 1.0000  5463. 
   0  -3   4    808.60  439.94    1.84 1.0000  5464. 
   1  -6   5    610.94  534.75    1.14 1.0000  5465. 
   0  -2   4   -114.88  381.58   -0.30 1.0000  5466. 
   0   0   2  45466.30  365.24  124.48 1.0000  5467. 
   3  -7   7  12247.00  770.93   15.89 1.0000  5468. 
   2  -2   7    787.20  547.36    1.44 1.0000  5469. 
   1  -7   3  21126.40  543.19   38.89 1.0000  5470. 
   2  -7   6   4081.52  599.01    6.81 1.0000  5471. 
   2   0   6    459.02  494.83    0.93 1.0000  5472. 
   1   0   5   3763.99  439.13    8.57 1.0000  5473. 
   4  -3   8    295.18  712.61    0.41 1.0000  5474. 
   5  -3   8    -82.68  762.45   -0.11 1.0000  5475. 
   1  -5   6   2548.73  546.18    4.67 1.0000  5476. 
   3  -8   7   1696.37  708.10    2.40 1.0000  5477. 
   1   1   4  15289.80  430.77   35.49 1.0000  5478. 
   2  -8   5    561.34  524.97    1.07 1.0000  5479. 
   6  -1   7   5064.55  790.11    6.41 1.0000  5480. 
   3  -5   8    597.92  646.91    0.92 1.0000  5481. 
   2  -6   7  10161.30  662.25   15.34 1.0000  5482. 
   0  -4   4  36930.40  637.42   57.94 1.0000  5483. 
   3  -3   8   4560.14  650.38    7.01 1.0000  5484. 
   4   1   6   1206.14  553.62    2.18 1.0000  5485. 
   3  -9   6   1051.65  656.76    1.60 1.0000  5486. 
   1  -7   4    560.98  468.27    1.20 1.0000  5487. 
   1  -1   6   7754.13  561.93   13.80 1.0000  5488. 
   2   2   4  13378.70  429.04   31.18 1.0000  5489. 
   4  -2   8    432.06  691.28    0.63 1.0000  5490. 
   2  -1   7    238.85  553.39    0.43 1.0000  5491. 
   5  -4   9    584.97  828.16    0.71 1.0000  5492. 
   3  -6   8  11133.00  737.54   15.09 1.0000  5493. 
   5  -6   9     11.66  855.08    0.01 1.0000  5494. 
   5  -2   8    -26.92  738.04   -0.04 1.0000  5495. 
   3   1   6   1051.58  473.41    2.22 1.0000  5496. 
   4 -10   6    -42.98  712.93   -0.06 1.0000  5497. 
   4  -6   9   1506.94  763.26    1.97 1.0000  5498. 
   0  -3   5   5956.53  502.80   11.85 1.0000  5499. 
   3  -2   8   1144.64  644.64    1.78 1.0000  5500. 
   6  -5   9   1144.63  772.98    1.48 1.0000  5501. 
   1  -6   6    138.54  534.86    0.26 1.0000  5502. 
   0   0   3 109229.00  638.47  128.00 1.0000  5503. 
   1  -3   7   6165.90  575.55   10.71 1.0000  5504. 
   1  -4   7   1949.51  532.99    3.66 1.0000  5505. 
   0  -2   5  44798.90  620.29   72.22 1.0000  5506. 
   2  -4   8   1155.01  568.71    2.03 1.0000  5507. 
   5   0   7   4534.67  719.82    6.30 1.0000  5508. 
   3   0   7   1249.84  562.84    2.22 1.0000  5509. 
   6  -4   9    184.31  802.92    0.23 1.0000  5510. 
   2  -7   7   4084.95  630.24    6.48 1.0000  5511. 
   1  -7   5   2238.71  511.98    4.37 1.0000  5512. 
   0  -4   5    474.66  500.37    0.95 1.0000  5513. 
   2  -8   6   5239.21  609.86    8.59 1.0000  5514. 
   2  -5   8    164.26  582.76    0.28 1.0000  5515. 
   3  -7   8   -153.20  669.92   -0.23 1.0000  5516. 
   1  -2   7   4427.70  562.59    7.87 1.0000  5517. 
   6  -2   8   -321.37  822.01   -0.39 1.0000  5518. 
   4  -7   9   -238.97  812.85   -0.29 1.0000  5519. 
   1  -5   7    470.85  540.89    0.87 1.0000  5520. 
   3  -9   7    984.70  685.66    1.44 1.0000  5521. 
   4  -5   9   1771.15  781.08    2.27 1.0000  5522. 
   4  -1   8    558.84  657.41    0.85 1.0000  5523. 
   6  -3   9   -561.12  815.36   -0.69 1.0000  5524. 
   4  -4   9    536.74  757.77    0.71 1.0000  5525. 
   2  -2   8   6061.30  583.42   10.39 1.0000  5526. 
   2  -6   8   1047.81  610.92    1.72 1.0000  5527. 
   1   0   6   3894.76  513.25    7.59 1.0000  5528. 
   0  -1   5  18872.00  518.86   36.37 1.0000  5529. 
   4  -9   8   2400.28  821.28    2.92 1.0000  5530. 
   3  -1   8    144.40  599.30    0.24 1.0000  5531. 
   2   1   6    106.33  446.70    0.24 1.0000  5532. 
   5  -1   8    335.52  706.05    0.48 1.0000  5533. 
   2   0   7   2902.11  508.34    5.71 1.0000  5534. 
   3  -4   9   7238.15  721.07   10.04 1.0000  5535. 
   0  -5   5   3061.95  524.32    5.84 1.0000  5536. 
   3  -5   9   9851.81  754.98   13.05 1.0000  5537. 
   4  -3   9     -7.47  715.83   -0.01 1.0000  5538. 
   3  -7   9   2679.85  789.50    3.39 1.0000  5539. 
   4 -10   7    895.67  796.11    1.13 1.0000  5540. 
   0  -3   6   8073.73  545.09   14.81 1.0000  5541. 
   1   1   5   4828.29  461.05   10.47 1.0000  5542. 
   0   0   4  52843.90  596.19   88.64 1.0000  5543. 
   1  -6   7   4834.80  582.22    8.30 1.0000  5544. 
   1  -7   6   5405.93  562.16    9.62 1.0000  5545. 
   2  -9   5    358.25  524.16    0.68 1.0000  5546. 
   1  -1   7  20722.90  650.70   31.85 1.0000  5547. 
   5  -3   9   1466.19  817.32    1.79 1.0000  5548. 
   4  -8   9    381.26  797.75    0.48 1.0000  5549. 
   0  -4   6    759.41  548.84    1.38 1.0000  5550. 
   3  -3   9    277.10  678.95    0.41 1.0000  5551. 
   3  -6   9   -283.42  689.57   -0.41 1.0000  5552. 
   0  -2   6  27776.20  638.62   43.49 1.0000  5553. 
   2  -8   7    889.17  608.46    1.46 1.0000  5554. 
   4  -5  10    459.11  825.84    0.56 1.0000  5555. 
   2  -7   8    979.50  619.47    1.58 1.0000  5556. 
   1  -4   8   8917.27  619.16   14.40 1.0000  5557. 
   1   2   3  13918.00  340.47   40.88 1.0000  5558. 
   5  -5  10    563.72  756.80    0.74 1.0000  5559. 
   1  -3   8   6018.22  575.78   10.45 1.0000  5560. 
   2  -1   8   2329.31  552.75    4.21 1.0000  5561. 
   1  -8   4    514.15  434.10    1.18 1.0000  5562. 
   4  -6  10     53.65  832.07    0.06 1.0000  5563. 
   2  -4   9   5201.37  651.08    7.99 1.0000  5564. 
   1  -5   8    434.14  550.01    0.79 1.0000  5565. 
   2   2   5   3064.54  432.02    7.09 1.0000  5566. 
   3  -9   8    872.27  725.44    1.20 1.0000  5567. 
   0  -5   6  34611.39  734.32   47.13 1.0000  5568. 
   2  -5   9   1356.94  627.22    2.16 1.0000  5569. 
   3  -2   9    250.62  683.99    0.37 1.0000  5570. 
   2  -9   6   2410.59  577.78    4.17 1.0000  5571. 
   1  -2   8   4250.02  562.60    7.55 1.0000  5572. 
   1  -8   5   9195.39  547.04   16.81 1.0000  5573. 
   5  -2   9    242.94  767.06    0.32 1.0000  5574. 
   0  -1   6  19342.00  592.22   32.66 1.0000  5575. 
   1  -7   7   -268.05  544.71   -0.49 1.0000  5576. 
   4   0   8   -614.47  642.02   -0.96 1.0000  5577. 
   0  -6   5    677.92  487.96    1.39 1.0000  5578. 
   2  -6   9    665.88  661.91    1.01 1.0000  5579. 
   0   0   5   2919.75  436.26    6.69 1.0000  5580. 
   0  -3   7   5833.14  582.60   10.01 1.0000  5581. 
   3   0   8    -56.35  581.09   -0.10 1.0000  5582. 
   4  -9   9   4429.25  764.83    5.79 1.0000  5583. 
   1  -6   8   1763.89  577.93    3.05 1.0000  5584. 
   0  -4   7  25105.70  679.35   36.96 1.0000  5585. 
   4 -10   8    241.50  701.29    0.34 1.0000  5586. 
   3 -10   7   1215.75  703.91    1.73 1.0000  5587. 
   1   0   7    274.68  494.13    0.56 1.0000  5588. 
   2  -2   9   2442.59  609.17    4.01 1.0000  5589. 
   2  -8   8    133.51  611.62    0.22 1.0000  5590. 
   0  -2   7  18372.90  637.85   28.80 1.0000  5591. 
   6  -6   6   8471.16 1180.86    7.17 1.0000  5592. 
   4  -8   5    489.34  921.54    0.53 1.0000  5593. 
   7 -10   4   9851.55 1136.86    8.67 1.0000  5594. 
   7  -9   5   2684.88 1183.65    2.27 1.0000  5595. 
   8  -6   6   3629.48 1100.94    3.30 1.0000  5596. 
   6 -10   4  11549.10 1109.83   10.41 1.0000  5597. 
   6  -2   6   6894.25  820.39    8.40 1.0000  5598. 
   5  -5   7  13591.30 1048.70   12.96 1.0000  5599. 
   6  -5   7  13365.90 1090.36   12.26 1.0000  5600. 
   8  -3   6   1839.75  953.60    1.93 1.0000  5601. 
   3  -9   3  12140.60  719.12   16.88 1.0000  5602. 
   6  -1   6  14278.70  842.83   16.94 1.0000  5603. 
   5  -7   7  11313.30 1034.96   10.93 1.0000  5604. 
   4  -9   5  12525.70  884.75   14.16 1.0000  5605. 
   6 -10   5   6843.59  993.60    6.89 1.0000  5606. 
   4  -7   7   7066.16  877.72    8.05 1.0000  5607. 
   5 -10   5  23337.90  999.98   23.34 1.0000  5608. 
   5  -8   7   8339.09  943.83    8.84 1.0000  5609. 
   5  -5   8  12754.40  972.62   13.11 1.0000  5610. 
   3  -8   6   8079.03  752.68   10.73 1.0000  5611. 
   6  -5   8     50.97  897.32    0.06 1.0000  5612. 
   4  -9   6   2013.90  759.02    2.65 1.0000  5613. 
   4  -8   7  10126.70  861.18   11.76 1.0000  5614. 
   5  -7   8   9884.76  951.80   10.39 1.0000  5615. 
   5  -9   7  31617.80 1103.21   28.66 1.0000  5616. 
   5 -10   6   2354.31  823.49    2.86 1.0000  5617. 
   3  -4   8  11533.40  750.82   15.36 1.0000  5618. 
   5  -8   8    278.02  841.08    0.33 1.0000  5619. 
   4  -9   7   5875.00  814.74    7.21 1.0000  5620. 
   5  -5   9    238.35  824.40    0.29 1.0000  5621. 
   4  -8   8   2112.32  800.30    2.64 1.0000  5622. 
   4   0   7   4902.08  638.49    7.68 1.0000  5623. 
   5  -7   9   4816.12  841.94    5.72 1.0000  5624. 
   2  -3   8   4178.11  625.70    6.68 1.0000  5625. 
   5 -10   7   6960.72  800.86    8.69 1.0000  5626. 
   5  -9   8    237.56  760.04    0.31 1.0000  5627. 
   3  -8   8   8010.90  791.31   10.12 1.0000  5628. 
   5  -8   9  10988.80  884.35   12.43 1.0000  5629. 
   5  -4  10   8475.76  894.22    9.48 1.0000  5630. 
   4  -2   9   5729.40  761.17    7.53 1.0000  5631. 
   3  -8   9   1024.61  751.45    1.36 1.0000  5632. 
   4  -7  10   7637.01  891.53    8.57 1.0000  5633. 
   3   1   7   5213.04  566.21    9.21 1.0000  5634. 
   4  -4  10   7038.03  852.46    8.26 1.0000  5635. 
   3  -5  10    521.27  749.90    0.70 1.0000  5636. 
   3  -4  10   5493.04  789.37    6.96 1.0000  5637. 
   4  -1   9    656.06  680.25    0.96 1.0000  5638. 
   3  -1   9    101.76  649.47    0.16 1.0000  5639. 
   2   0   8   -126.03  547.88   -0.23 1.0000  5640. 
   2   1   7   1556.96  498.59    3.12 1.0000  5641. 
   4  -3  10   1618.39  764.04    2.12 1.0000  5642. 
   3  -3  10   2554.84  745.28    3.43 1.0000  5643. 
   5  -3  10    232.27  806.17    0.29 1.0000  5644. 
   2  -1   9    604.02  606.29    1.00 1.0000  5645. 
   1  -2   9   3492.03  626.15    5.58 1.0000  5646. 
   3  11  -7    562.30  930.42    0.60 1.0000  5647. 
   4  11  -7   3725.47  862.51    4.32 1.0000  5648. 
   1   9  -7  30242.90 1072.77   28.19 1.0000  5649. 
   1   8  -7   1860.84  753.21    2.47 1.0000  5650. 
   2  11  -7   2788.59  935.78    2.98 1.0000  5651. 
   5   4  -7    345.83  643.95    0.54 1.0000  5652. 
   7   7  -7  16880.20  951.03   17.75 1.0000  5653. 
   4   8  -8   4550.18  877.74    5.18 1.0000  5654. 
   4   4  -7    631.99  644.62    0.98 1.0000  5655. 
   7   6  -7   3230.88  782.16    4.13 1.0000  5656. 
   4   7  -8    368.23  795.02    0.46 1.0000  5657. 
   5   8  -8   6860.04  902.08    7.60 1.0000  5658. 
   1  10  -7   7256.39  890.09    8.15 1.0000  5659. 
   5   7  -8   7496.03  885.42    8.47 1.0000  5660. 
   4   9  -8   2774.64  899.58    3.08 1.0000  5661. 
   1   7  -7    300.32  701.53    0.43 1.0000  5662. 
   0   6  -6   8458.82  690.62   12.25 1.0000  5663. 
   3   8  -8   1114.05  851.58    1.31 1.0000  5664. 
   0   4  -5    824.85  580.79    1.42 1.0000  5665. 
   3   9  -8    863.84  848.30    1.02 1.0000  5666. 
   5   9  -8  11155.80  997.04   11.19 1.0000  5667. 
   7   5  -7    364.38  700.96    0.52 1.0000  5668. 
   5   6  -8   1363.36  753.48    1.81 1.0000  5669. 
   2   5  -7    304.77  657.67    0.46 1.0000  5670. 
   3   7  -8      3.92  763.29    0.01 1.0000  5671. 
  -2   6  -4   9978.93  552.57   18.06 1.0000  5672. 
   4   6  -8    139.28  730.70    0.19 1.0000  5673. 
  -1   4  -4     97.03  455.09    0.21 1.0000  5674. 
   6   7  -8   2406.69  810.29    2.97 1.0000  5675. 
   7   2  -5    370.82  520.39    0.71 1.0000  5676. 
   4  10  -8   -111.68  924.94   -0.12 1.0000  5677. 
   3   4  -7  38386.10  949.91   40.41 1.0000  5678. 
   7   3  -6   -442.84  585.88   -0.76 1.0000  5679. 
   6   8  -8   2892.53  872.05    3.32 1.0000  5680. 
   0  12  -6    -58.62  970.10   -0.06 1.0000  5681. 
   1  11  -7   2569.05  885.66    2.90 1.0000  5682. 
   3  10  -8  17258.70 1045.90   16.50 1.0000  5683. 
   6   6  -8    -64.38  768.22   -0.08 1.0000  5684. 
   1   4  -6  12117.30  732.03   16.55 1.0000  5685. 
   5  10  -8   4587.59  888.64    5.16 1.0000  5686. 
   5   2  -6   9625.45  643.63   14.96 1.0000  5687. 
   1   6  -7  13752.20  809.35   16.99 1.0000  5688. 
   3   6  -8   1550.71  761.47    2.04 1.0000  5689. 
   6   9  -8    710.42  841.01    0.84 1.0000  5690. 
  -1   9  -6    147.68  686.55    0.22 1.0000  5691. 
   2   9  -8   2856.19  878.79    3.25 1.0000  5692. 
   2   3  -6   9690.93  671.34   14.44 1.0000  5693. 
   2   8  -8   2800.65  838.55    3.34 1.0000  5694. 
  -1  10  -6   7305.17  799.71    9.13 1.0000  5695. 
   4   5  -8   1011.12  710.94    1.42 1.0000  5696. 
   7   4  -7    834.81  661.32    1.26 1.0000  5697. 
  -1   8  -6  13911.50  761.89   18.26 1.0000  5698. 
   5   3  -7   2411.68  630.12    3.83 1.0000  5699. 
   2  10  -8    551.94  849.20    0.65 1.0000  5700. 
   2   7  -8    601.72  769.57    0.78 1.0000  5701. 
   6   2  -6  17179.30  718.26   23.92 1.0000  5702. 
   3  11  -8   -247.64  865.64   -0.29 1.0000  5703. 
   6   5  -8   -328.59  727.21   -0.45 1.0000  5704. 
   8   7  -7   6526.94  921.97    7.08 1.0000  5705. 
   7   7  -8   1866.73  835.97    2.23 1.0000  5706. 
  -2   8  -5    916.63  580.46    1.58 1.0000  5707. 
   8   6  -7   3189.52  785.54    4.06 1.0000  5708. 
   0  10  -7   2498.88  758.90    3.29 1.0000  5709. 
   0   8  -7   3221.06  717.79    4.49 1.0000  5710. 
   1  12  -7   -541.39  827.24   -0.65 1.0000  5711. 
   0   5  -6  31396.80  805.49   38.98 1.0000  5712. 
   6   3  -7   4094.52  638.07    6.42 1.0000  5713. 
  -1   5  -5   8261.32  596.36   13.85 1.0000  5714. 
   7   8  -8    682.98  830.54    0.82 1.0000  5715. 
   7   6  -8   -150.81  763.59   -0.20 1.0000  5716. 
   3   5  -8    102.69  681.99    0.15 1.0000  5717. 
   2   4  -7    754.14  657.41    1.15 1.0000  5718. 
   6   1  -5    216.90  497.67    0.44 1.0000  5719. 
   2  11  -8   -150.18  912.59   -0.16 1.0000  5720. 
  -1   7  -6   5001.35  645.51    7.75 1.0000  5721. 
   8   5  -7   1261.85  703.74    1.79 1.0000  5722. 
   2   6  -8    308.92  728.87    0.42 1.0000  5723. 
  -2   4  -3   1245.30  403.80    3.08 1.0000  5724. 
   5   8  -9   1407.84  873.40    1.61 1.0000  5725. 
   4   8  -9    794.87  862.61    0.92 1.0000  5726. 
   3   2  -6  16561.50  695.14   23.82 1.0000  5727. 
   0  11  -7   5030.36  890.92    5.65 1.0000  5728. 
   5   4  -8   3994.72  709.64    5.63 1.0000  5729. 
   5   7  -9   3217.28  834.93    3.85 1.0000  5730. 
   1   5  -7   7191.87  716.42   10.04 1.0000  5731. 
   0   7  -7  23046.10  851.98   27.05 1.0000  5732. 
   4   9  -9    101.60  863.23    0.12 1.0000  5733. 
   1   9  -8   -258.18  777.88   -0.33 1.0000  5734. 
   4   7  -9   3011.31  832.95    3.62 1.0000  5735. 
   5   9  -9   1712.85  923.64    1.85 1.0000  5736. 
   7   5  -8   -194.86  714.79   -0.27 1.0000  5737. 
   1   8  -8   1406.41  775.14    1.81 1.0000  5738. 
   4   4  -8   9203.00  754.87   12.19 1.0000  5739. 
   3   3  -7  13258.70  744.09   17.82 1.0000  5740. 
   1  10  -8   7938.70  906.33    8.76 1.0000  5741. 
   6   8  -9   1263.25  879.98    1.44 1.0000  5742. 
  -2   7  -5    -14.32  536.51   -0.03 1.0000  5743. 
   3   8  -9    123.27  828.69    0.15 1.0000  5744. 
   6   7  -9    790.28  794.72    0.99 1.0000  5745. 
   3   9  -9   1632.88  873.37    1.87 1.0000  5746. 
   5   6  -9  15601.00  947.16   16.47 1.0000  5747. 
   7   2  -6   9414.29  643.35   14.63 1.0000  5748. 
   4  10  -9  10316.10  984.33   10.48 1.0000  5749. 
   7   3  -7    794.63  636.44    1.25 1.0000  5750. 
   4   6  -9    914.91  784.95    1.17 1.0000  5751. 
  -2   5  -4  28147.70  618.19   45.53 1.0000  5752. 
   3   7  -9   -408.26  830.24   -0.49 1.0000  5753. 
   6   9  -9    104.33  815.56    0.13 1.0000  5754. 
   1   7  -8     67.79  716.58    0.09 1.0000  5755. 
   6   6  -9   3122.00  840.05    3.72 1.0000  5756. 
   3  10  -9   5093.56  981.02    5.19 1.0000  5757. 
   1  11  -8   1862.40  909.90    2.05 1.0000  5758. 
   2   5  -8    808.65  705.00    1.15 1.0000  5759. 
   8   7  -8   4409.23  837.47    5.26 1.0000  5760. 
   0   6  -7  20130.60  787.90   25.55 1.0000  5761. 
   0   3  -5   5166.21  555.80    9.30 1.0000  5762. 
  -1   6  -6    329.51  573.57    0.57 1.0000  5763. 
   7   4  -8    697.10  678.41    1.03 1.0000  5764. 
   3   4  -8  22210.90  860.54   25.81 1.0000  5765. 
   8   6  -8   7882.78  861.52    9.15 1.0000  5766. 
   1   3  -6    683.37  597.47    1.14 1.0000  5767. 
   1   2  -5  41886.30  702.99   59.58 1.0000  5768. 
   5   5  -9   6397.55  826.40    7.74 1.0000  5769. 
   7   7  -9    257.81  845.26    0.31 1.0000  5770. 
   2   9  -9   1034.50  838.67    1.23 1.0000  5771. 
   5   2  -7   3710.31  630.95    5.88 1.0000  5772. 
   3   6  -9    732.42  749.32    0.98 1.0000  5773. 
   7   8  -9   5410.02  847.45    6.38 1.0000  5774. 
   2   8  -9    312.72  817.00    0.38 1.0000  5775. 
   6   5  -9    475.56  768.77    0.62 1.0000  5776. 
   4   5  -9   2573.71  754.23    3.41 1.0000  5777. 
   2  10  -9   7840.11  942.25    8.32 1.0000  5778. 
   7   6  -9   1797.09  777.40    2.31 1.0000  5779. 
   6   2  -7   4252.62  609.31    6.98 1.0000  5780. 
   0   4  -6    793.67  604.41    1.31 1.0000  5781. 
   5   3  -8   8935.84  735.53   12.15 1.0000  5782. 
   1   6  -8   5569.59  727.28    7.66 1.0000  5783. 
   8   5  -8   1650.84  732.52    2.25 1.0000  5784. 
   4   2  -7  36973.50  886.24   41.72 1.0000  5785. 
   5   1  -6    279.97  553.82    0.51 1.0000  5786. 
   6   3  -8   4440.98  689.79    6.44 1.0000  5787. 
  -1   9  -7  10354.10  771.41   13.42 1.0000  5788. 
   2   7  -9   4441.72  822.21    5.40 1.0000  5789. 
   2   3  -7   2645.48  657.08    4.03 1.0000  5790. 
   8   3  -7    721.13  700.10    1.03 1.0000  5791. 
   0   9  -8   8942.54  843.39   10.60 1.0000  5792. 
   4   3  -8   2034.28  661.32    3.08 1.0000  5793. 
  -2   6  -5  10939.30  555.58   19.69 1.0000  5794. 
   5   8 -10   1921.39  909.24    2.11 1.0000  5795. 
   2  11  -9  10981.80  941.07   11.67 1.0000  5796. 
   0  10  -8   4614.17  798.98    5.78 1.0000  5797. 
   6   1  -6   6614.51  585.05   11.31 1.0000  5798. 
   4   1  -6   1955.62  590.08    3.31 1.0000  5799. 
   7   5  -9    161.02  745.56    0.22 1.0000  5800. 
  -1   3  -4   1724.49  448.32    3.85 1.0000  5801. 
  -1   8  -7    470.61  616.79    0.76 1.0000  5802. 
  -1   4  -5  37851.10  698.24   54.21 1.0000  5803. 
   4   8 -10   2264.68  900.11    2.52 1.0000  5804. 
   5   9 -10    188.70  889.84    0.21 1.0000  5805. 
   5   7 -10   6627.06  913.49    7.25 1.0000  5806. 
   4   9 -10   9430.54 1002.41    9.41 1.0000  5807. 
   0   8  -8   1653.67  732.01    2.26 1.0000  5808. 
   3   5  -9   2356.53  744.17    3.17 1.0000  5809. 
   5   4  -9   2945.86  733.95    4.01 1.0000  5810. 
   6   8 -10    296.61  867.22    0.34 1.0000  5811. 
   4   7 -10   2670.83  870.72    3.07 1.0000  5812. 
   6   7 -10   3305.69  863.80    3.83 1.0000  5813. 
   6   4  -9    859.93  730.80    1.18 1.0000  5814. 
   7   2  -7    900.26  577.11    1.56 1.0000  5815. 
   2   6  -9   2158.22  759.65    2.84 1.0000  5816. 
   7   3  -8   3342.62  677.11    4.94 1.0000  5817. 
   2   4  -8  28829.70  895.44   32.20 1.0000  5818. 
   8   4  -8    202.96  701.10    0.29 1.0000  5819. 
   0   5  -7     76.03  622.34    0.12 1.0000  5820. 
   4  10 -10   3710.82  871.84    4.26 1.0000  5821. 
   5   6 -10    784.02  814.81    0.96 1.0000  5822. 
   8   7  -9  10060.20  840.08   11.98 1.0000  5823. 
   3   9 -10   1058.37  901.70    1.17 1.0000  5824. 
   3   8 -10   2887.69  872.21    3.31 1.0000  5825. 
   4   4  -9   3273.02  726.66    4.50 1.0000  5826. 
   3   2  -7   4296.03  649.85    6.61 1.0000  5827. 
   1  10  -9    -25.13  847.62   -0.03 1.0000  5828. 
   6   6 -10   1871.19  821.94    2.28 1.0000  5829. 
   1   8  -9  14841.90  917.56   16.18 1.0000  5830. 
   8   6  -9   1007.81  823.50    1.22 1.0000  5831. 
   1   5  -8   1873.36  684.25    2.74 1.0000  5832. 
   0   7  -8   9090.22  747.47   12.16 1.0000  5833. 
  -1   7  -7     71.53  579.54    0.12 1.0000  5834. 
  -1   5  -6   1532.47  558.35    2.74 1.0000  5835. 
   4   6 -10   5373.64  881.25    6.10 1.0000  5836. 
   3   3  -8   4051.23  699.07    5.80 1.0000  5837. 
   3  10 -10   1989.07  897.49    2.22 1.0000  5838. 
   3   7 -10   2645.67  844.66    3.13 1.0000  5839. 
   7   4  -9   4696.05  754.76    6.22 1.0000  5840. 
   7   7 -10   4129.81  891.19    4.63 1.0000  5841. 
   1  11  -9   2685.90  893.52    3.01 1.0000  5842. 
   3   1  -6   4769.76  584.51    8.16 1.0000  5843. 
   5   0  -5   8337.88  551.17   15.13 1.0000  5844. 
   1   7  -9   2546.26  771.00    3.30 1.0000  5845. 
   8   5  -9    449.56  731.25    0.61 1.0000  5846. 
   5   5 -10   -113.21  800.59   -0.14 1.0000  5847. 
   7   6 -10   7921.36  875.12    9.05 1.0000  5848. 
   6   5 -10   1054.58  787.75    1.34 1.0000  5849. 
   2   5  -9   2393.50  722.85    3.31 1.0000  5850. 
   5   2  -8     -6.16  624.74   -0.01 1.0000  5851. 
   3   4  -9   6127.19  771.24    7.94 1.0000  5852. 
   2   9 -10   -336.84  850.57   -0.40 1.0000  5853. 
   6   2  -8    346.28  587.68    0.59 1.0000  5854. 
  -2   7  -6   4644.73  566.41    8.20 1.0000  5855. 
   3   6 -10    187.91  814.10    0.23 1.0000  5856. 
   2   8 -10   5364.98  875.84    6.13 1.0000  5857. 
   4   5 -10    462.43  773.98    0.60 1.0000  5858. 
   5   3  -9   2622.04  711.16    3.69 1.0000  5859. 
   2  10 -10   2023.23  912.71    2.22 1.0000  5860. 
   6   3  -9    433.99  684.24    0.63 1.0000  5861. 
   6   0  -5   3327.19  486.62    6.84 1.0000  5862. 
   0   6  -8  19760.50  795.16   24.85 1.0000  5863. 
   5   1  -7     13.77  587.51    0.02 1.0000  5864. 
   1   3  -7   1595.36  637.82    2.50 1.0000  5865. 
  -2   4  -4  23164.20  538.02   43.05 1.0000  5866. 
   5   8 -11    978.98  894.33    1.09 1.0000  5867. 
   4   2  -8    741.20  646.84    1.15 1.0000  5868. 
  -1   6  -7   2917.96  597.05    4.89 1.0000  5869. 
   6   1  -7   -290.09  533.58   -0.54 1.0000  5870. 
   2   7 -10    882.65  809.03    1.09 1.0000  5871. 
   1   6  -9  22714.00  896.18   25.35 1.0000  5872. 
   1   2  -6   7652.43  589.77   12.98 1.0000  5873. 
   0   3  -6   7180.43  609.87   11.77 1.0000  5874. 
   8   4  -9    429.74  709.88    0.61 1.0000  5875. 
   5   7 -11   2627.77  935.96    2.81 1.0000  5876. 
  -2   5  -5     59.91  469.10    0.13 1.0000  5877. 
   6   8 -11   -130.43  808.93   -0.16 1.0000  5878. 
   4   3  -9   1832.79  694.71    2.64 1.0000  5879. 
   4   8 -11     99.64  909.80    0.11 1.0000  5880. 
   4   9 -11    217.18  870.75    0.25 1.0000  5881. 
   7   2  -8    296.55  625.22    0.47 1.0000  5882. 
   6   7 -11   1276.10  906.70    1.41 1.0000  5883. 
   7   3  -9    963.47  706.72    1.36 1.0000  5884. 
   2   2  -7    658.03  619.71    1.06 1.0000  5885. 
   2   3  -8  25188.20  832.06   30.27 1.0000  5886. 
   6   4 -10    987.60  783.90    1.26 1.0000  5887. 
   5   4 -10   2501.86  793.96    3.15 1.0000  5888. 
   4   1  -7   1728.44  627.70    2.75 1.0000  5889. 
   0   4  -7  20543.40  732.22   28.06 1.0000  5890. 
   1   4  -8  10992.80  729.52   15.07 1.0000  5891. 
   0   9  -9   1118.51  740.65    1.51 1.0000  5892. 
   8   6 -10   1634.83  812.99    2.01 1.0000  5893. 
   4   7 -11    586.37  853.97    0.69 1.0000  5894. 
   3   5 -10    253.85  770.09    0.33 1.0000  5895. 
   5   6 -11    170.15  930.66    0.18 1.0000  5896. 
   6   6 -11    287.13  919.56    0.31 1.0000  5897. 
   0   8  -9    522.09  735.18    0.71 1.0000  5898. 
  -1   8  -8    613.21  686.56    0.89 1.0000  5899. 
   2   6 -10   1289.77  806.91    1.60 1.0000  5900. 
   3   9 -11   2742.69 1007.91    2.72 1.0000  5901. 
   7   4 -10     19.68  819.12    0.02 1.0000  5902. 
   4   4 -10    165.16  749.94    0.22 1.0000  5903. 
   3   8 -11    990.94  946.79    1.05 1.0000  5904. 
   7   7 -11    477.31  878.90    0.54 1.0000  5905. 
   7   1  -7   1022.95  544.40    1.88 1.0000  5906. 
   2   4  -9   1899.61  713.07    2.66 1.0000  5907. 
   8   5 -10   1392.72  885.98    1.57 1.0000  5908. 
   4   6 -11    230.83  948.27    0.24 1.0000  5909. 
   2   1  -6     64.08  492.87    0.13 1.0000  5910. 
   3   2  -8   1876.07  663.97    2.83 1.0000  5911. 
   1  10 -10    227.67  962.02    0.24 1.0000  5912. 
  -2   6  -6   1250.71  497.40    2.51 1.0000  5913. 
  -2   3  -3   2953.32  332.33    8.89 1.0000  5914. 
  -1   4  -6  15756.80  635.15   24.81 1.0000  5915. 
   1   8 -10   3051.54  883.84    3.45 1.0000  5916. 
   0   5  -8  42291.00  911.09   46.42 1.0000  5917. 
   7   6 -11    109.34  923.86    0.12 1.0000  5918. 
   3   3  -9   3779.74  703.03    5.38 1.0000  5919. 
   3   7 -11    652.25  911.46    0.72 1.0000  5920. 
   8   2  -8   1291.35  703.44    1.84 1.0000  5921. 
   5   0  -6     80.52  525.81    0.15 1.0000  5922. 
   1   5  -9    345.74  704.20    0.49 1.0000  5923. 
  -1   3  -5   2346.53  484.55    4.84 1.0000  5924. 
   6   5 -11    446.07  896.62    0.50 1.0000  5925. 
   0   7  -9   1267.57  704.12    1.80 1.0000  5926. 
   5   5 -11    174.08  927.09    0.19 1.0000  5927. 
   8   3  -9   1415.08  783.68    1.81 1.0000  5928. 
   6   0  -6   -129.41  505.17   -0.26 1.0000  5929. 
   1   9 -10   6826.69  964.91    7.07 1.0000  5930. 
   6   3 -10   3595.60  837.99    4.29 1.0000  5931. 
   7   5 -11   1200.14  884.72    1.36 1.0000  5932. 
   8   4 -10    638.62  796.66    0.80 1.0000  5933. 
   9  -2 -10   3897.46 1033.05    3.77 1.0000  5934. 
  10  -1 -10   1884.27 1088.71    1.73 1.0000  5935. 
   3  -3  -5    151.97  516.06    0.29 1.0000  5936. 
   5  -3  -4    514.75  623.80    0.83 1.0000  5937. 
   6  -3 -10   1790.15  736.08    2.43 1.0000  5938. 
  10  -1  -9   6728.40 1104.25    6.09 1.0000  5939. 
   7  -3  -6    133.62  698.99    0.19 1.0000  5940. 
   8  -2  -5    110.93  722.45    0.15 1.0000  5941. 
  10  -1 -11   5119.00 1147.94    4.46 1.0000  5942. 
   3  -3  -7   1334.57  579.96    2.30 1.0000  5943. 
   7  -3 -10    -26.66  824.60   -0.03 1.0000  5944. 
   8  -1 -14   1985.06  939.71    2.11 1.0000  5945. 
   4  -3  -9    978.93  588.21    1.66 1.0000  5946. 
   9  -2 -11    151.00  988.01    0.15 1.0000  5947. 
   5  -3 -10   1133.51  647.93    1.75 1.0000  5948. 
  10  -1  -8   3473.80 1033.19    3.36 1.0000  5949. 
   9  -2  -7    483.38  940.94    0.51 1.0000  5950. 
  11   1  -9    916.11  972.88    0.94 1.0000  5951. 
   8  -3  -8   2949.63  903.33    3.27 1.0000  5952. 
  10  -1 -12   -276.94 1011.80   -0.27 1.0000  5953. 
   8  -3  -9   5563.65  948.15    5.87 1.0000  5954. 
   3  -3  -4   8244.15  535.32   15.40 1.0000  5955. 
   9  -1  -5   2647.74  885.91    2.99 1.0000  5956. 
   7  -2 -13   -158.18  853.77   -0.19 1.0000  5957. 
   3  -1   0    716.22  334.36    2.14 1.0000  5958. 
   6  -3  -4    284.19  650.45    0.44 1.0000  5959. 
   8  -3  -7   1939.20  857.85    2.26 1.0000  5960. 
   7  -3  -5   3007.90  705.72    4.26 1.0000  5961. 
   9   0  -4   4096.96  854.99    4.79 1.0000  5962. 
   8  -3 -10    592.27  914.23    0.65 1.0000  5963. 
   9  -2 -12   4105.79 1053.57    3.90 1.0000  5964. 
  10  -2  -9   1378.41 1037.96    1.33 1.0000  5965. 
   6  -2 -13   1798.34  867.76    2.07 1.0000  5966. 
   3  -3  -8   2091.65  541.42    3.86 1.0000  5967. 
   8  -2 -13    298.16  933.15    0.32 1.0000  5968. 
  11   0 -10   6191.90 1082.89    5.72 1.0000  5969. 
   1  -2  -3   3281.35  396.61    8.27 1.0000  5970. 
  10  -1  -7    577.83  984.50    0.59 1.0000  5971. 
   7  -1  -2   8928.28  634.86   14.06 1.0000  5972. 
   7  -2  -3   4689.72  665.78    7.04 1.0000  5973. 
  11   1  -8   -479.02 1028.87   -0.47 1.0000  5974. 
   4  -3  -3     66.02  492.33    0.13 1.0000  5975. 
   9  -2  -6     53.59  884.61    0.06 1.0000  5976. 
  11   0  -9   -692.79 1047.67   -0.66 1.0000  5977. 
   5  -3  -3   2005.90  616.01    3.26 1.0000  5978. 
   6  -2  -2  29089.40  757.01   38.43 1.0000  5979. 
   8  -3 -11   4995.27  969.24    5.15 1.0000  5980. 
   8  -1  -3   1185.21  696.00    1.70 1.0000  5981. 
  11  -1 -10    372.58 1046.30    0.36 1.0000  5982. 
   4  -3 -10   5862.55  650.25    9.02 1.0000  5983. 
   8  -2  -4    219.07  755.22    0.29 1.0000  5984. 
  10  -2 -10   3770.81 1093.31    3.45 1.0000  5985. 
   5  -3 -11    394.64  747.18    0.53 1.0000  5986. 
   6  -1  -1    -80.41  519.48   -0.15 1.0000  5987. 
   4  -1   0 130172.01  839.08  128.00 1.0000  5988. 
   9  -3  -7   2485.69  979.15    2.54 1.0000  5989. 
   3  -2  -1    812.10  420.25    1.93 1.0000  5990. 
   4  -2  -1    820.29  444.95    1.84 1.0000  5991. 
  10  -2 -11    846.02 1064.08    0.80 1.0000  5992. 
   9  -2 -13    611.34  972.98    0.63 1.0000  5993. 
   3  -3  -3  32342.70  623.03   51.91 1.0000  5994. 
   9  -3 -10    782.00  983.03    0.80 1.0000  5995. 
   6  -4  -7    427.93  692.36    0.62 1.0000  5996. 
   9  -3  -8   2574.49  996.80    2.58 1.0000  5997. 
   7  -3 -12    -55.69  885.43   -0.06 1.0000  5998. 
   6  -4  -8    -23.61  678.64   -0.03 1.0000  5999. 
  11   0  -8     21.24 1095.11    0.02 1.0000  6000. 
   7  -3  -4   1296.18  683.99    1.90 1.0000  6001. 
   5  -4  -7   4709.66  684.27    6.88 1.0000  6002. 
  11   0  -7   1418.17 1079.29    1.31 1.0000  6003. 
   3  -3  -9   2155.15  570.52    3.78 1.0000  6004. 
   2  -3  -5  10643.80  531.14   20.04 1.0000  6005. 
  10  -1  -6   2207.31  941.66    2.34 1.0000  6006. 
   5  -4  -6  28112.60  819.09   34.32 1.0000  6007. 
   6  -4  -6  26144.20  830.48   31.48 1.0000  6008. 
   2  -3  -6 189445.00 1172.88  128.00 1.0000  6009. 
  10  -2 -12   1194.88 1006.56    1.19 1.0000  6010. 
   6  -3 -12    477.45  827.13    0.58 1.0000  6011. 
  11  -1  -9   3298.78 1103.28    2.99 1.0000  6012. 
   8  -3 -12   5445.62 1002.31    5.43 1.0000  6013. 
   7  -4  -8   2543.03  775.85    3.28 1.0000  6014. 
   6  -3  -3  48925.90  916.69   53.37 1.0000  6015. 
   5  -4  -8  12912.60  727.23   17.76 1.0000  6016. 
   9  -3 -11   1419.02  993.39    1.43 1.0000  6017. 
   9  -1  -4    442.48  791.42    0.56 1.0000  6018. 
   7  -2 -14   4855.41 1116.43    4.35 1.0000  6019. 
   6  -4  -9   7109.40  788.76    9.01 1.0000  6020. 
   7  -4  -7   3937.26  736.14    5.35 1.0000  6021. 
   8  -3  -5   4720.74  786.46    6.00 1.0000  6022. 
   9  -2  -5   3672.96  897.22    4.09 1.0000  6023. 
   8  -2 -14   1565.30  992.59    1.58 1.0000  6024. 
   7  -4  -9   5117.67  867.41    5.90 1.0000  6025. 
  11  -1  -8    661.76 1118.34    0.59 1.0000  6026. 
   5  -4  -5    416.31  651.67    0.64 1.0000  6027. 
   2  -3  -4  37759.50  641.69   58.84 1.0000  6028. 
  10  -1  -5      6.27  919.91    0.01 1.0000  6029. 
   5  -2  -1 146652.00 1061.63  128.00 1.0000  6030. 
   7  -4  -6  17122.10  851.68   20.10 1.0000  6031. 
   6  -4  -5   2690.67  659.98    4.08 1.0000  6032. 
   4  -4  -6    222.80  624.66    0.36 1.0000  6033. 
   2  -3  -7  13909.40  591.73   23.51 1.0000  6034. 
  11  -2 -10    467.28 1036.60    0.45 1.0000  6035. 
   5  -4  -9   3809.81  713.91    5.34 1.0000  6036. 
   4  -4  -7  27404.90  816.49   33.56 1.0000  6037. 
   7  -4 -10    308.03  882.74    0.35 1.0000  6038. 
   9  -3 -12   -489.02 1028.54   -0.48 1.0000  6039. 
   8  -4  -9   2236.02  936.82    2.39 1.0000  6040. 
   6  -4 -10    920.94  823.35    1.12 1.0000  6041. 
   4  -3  -2  30166.20  650.07   46.40 1.0000  6042. 
  11  -1  -7   -333.39 1092.89   -0.31 1.0000  6043. 
   4  -4  -5   9474.46  694.09   13.65 1.0000  6044. 
   8  -4  -7    686.98  867.09    0.79 1.0000  6045. 
   8  -4 -10    984.73  933.47    1.05 1.0000  6046. 
   7  -3 -13    210.86 1018.00    0.21 1.0000  6047. 
   8  -3 -13   2302.97 1062.58    2.17 1.0000  6048. 
   5  -3  -2  23785.20  711.03   33.45 1.0000  6049. 
   4  -4  -8  12419.30  724.41   17.14 1.0000  6050. 
  10  -3  -9    413.63 1033.63    0.40 1.0000  6051. 
  10  -3  -8   2235.56 1042.56    2.14 1.0000  6052. 
   8  -2  -3    500.35  706.34    0.71 1.0000  6053. 
  10  -3 -12   3427.01 1044.58    3.28 1.0000  6054. 
   7  -2  -2  11300.10  666.77   16.95 1.0000  6055. 
   9  -4 -10   6712.89 1059.78    6.33 1.0000  6056. 
   5  -1   0  26654.60  592.45   44.99 1.0000  6057. 
   5  -4  -4   4112.38  684.32    6.01 1.0000  6058. 
   7  -4  -5    432.35  698.46    0.62 1.0000  6059. 
  11  -2  -9    545.97 1127.67    0.48 1.0000  6060. 
   7  -3  -3   7493.56  702.35   10.67 1.0000  6061. 
   7  -4 -11   2552.29  963.45    2.65 1.0000  6062. 
   8  -3  -4    -23.24  753.67   -0.03 1.0000  6063. 
   3  -3  -2    211.82  408.81    0.52 1.0000  6064. 
  10  -3  -7     46.32  989.82    0.05 1.0000  6065. 
   5  -4 -10   5578.19  843.83    6.61 1.0000  6066. 
   8  -4  -6   5301.85  882.26    6.01 1.0000  6067. 
   6  -4  -4   -150.84  654.76   -0.23 1.0000  6068. 
   2  -3  -3  22810.30  540.94   42.17 1.0000  6069. 
   9  -3 -13   1601.17 1031.85    1.55 1.0000  6070. 
  11  -2  -8    521.50 1127.21    0.46 1.0000  6071. 
   9  -4 -11   7727.16 1088.29    7.10 1.0000  6072. 
   4  -4  -4   4495.77  630.70    7.13 1.0000  6073. 
   9  -2  -4    657.99  831.59    0.79 1.0000  6074. 
   6  -4 -11   5055.62  976.25    5.18 1.0000  6075. 
   4  -4  -9  12702.40  737.24   17.23 1.0000  6076. 
   8  -1  -2    408.76  657.15    0.62 1.0000  6077. 
   6  -3  -2   1744.29  633.45    2.75 1.0000  6078. 
   6  -2  -1   6734.40  584.26   11.53 1.0000  6079. 
  10  -3  -6   3241.44  986.94    3.28 1.0000  6080. 
  11  -2  -7   1810.34 1075.45    1.68 1.0000  6081. 
  11  -3 -10    362.72 1041.05    0.35 1.0000  6082. 
   3  -4  -6 100923.99 1048.84   96.22 1.0000  6083. 
   3  -4  -5  18211.00  686.34   26.53 1.0000  6084. 
   8  -4 -12   -116.12 1081.15   -0.11 1.0000  6085. 
   7  -4 -12   1097.74 1098.84    1.00 1.0000  6086. 
   3  -4  -7    345.78  615.15    0.56 1.0000  6087. 
   5  -4  -3    827.64  643.74    1.29 1.0000  6088. 
   9  -3  -4   1899.93  839.64    2.26 1.0000  6089. 
   8  -5  -9   1010.74  953.13    1.06 1.0000  6090. 
   6  -5  -7   8594.72  784.77   10.95 1.0000  6091. 
   7  -5  -8   1787.54  887.12    2.02 1.0000  6092. 
   5  -4 -11    495.50 1018.01    0.49 1.0000  6093. 
   9  -2  -3   -308.73  764.69   -0.40 1.0000  6094. 
   6  -5  -8   7315.40  813.93    8.99 1.0000  6095. 
   4  -4  -3   2683.87  581.04    4.62 1.0000  6096. 
   7  -5  -7    706.93  767.67    0.92 1.0000  6097. 
   9  -4 -12   6087.58 1203.59    5.06 1.0000  6098. 
  11  -3  -9   1879.68 1118.92    1.68 1.0000  6099. 
   6  -4  -3  23460.40  814.76   28.79 1.0000  6100. 
   3  -4  -4  13814.20  646.37   21.37 1.0000  6101. 
   7  -5  -9    759.39  930.98    0.82 1.0000  6102. 
   6  -5  -6    638.66  723.36    0.88 1.0000  6103. 
   6  -4 -12   2094.82 1207.31    1.74 1.0000  6104. 
  10  -4  -8    381.90  991.73    0.39 1.0000  6105. 
   4  -4 -10   1699.70  901.31    1.89 1.0000  6106. 
  11  -3  -8   7321.76 1181.89    6.19 1.0000  6107. 
   3  -4  -8  26653.30  781.34   34.11 1.0000  6108. 
  10  -4 -12   -552.23 1200.16   -0.46 1.0000  6109. 
   6  -5  -9    420.80  906.18    0.46 1.0000  6110. 
   8  -3  -3    553.82  714.99    0.77 1.0000  6111. 
   5  -5  -7    419.21  717.21    0.58 1.0000  6112. 
   7  -5  -6    621.43  723.38    0.86 1.0000  6113. 
  11  -2  -6    686.69 1013.93    0.68 1.0000  6114. 
   5  -5  -6   5477.50  753.34    7.27 1.0000  6115. 
  10  -4  -7   -413.52  988.46   -0.42 1.0000  6116. 
  10  -3  -5     16.44  905.78    0.02 1.0000  6117. 
   4  -2   0  -1188.51  425.47   -2.79 1.0000  6118. 
   4  -3  -1   6331.25  524.92   12.06 1.0000  6119. 
   8  -5  -6   5303.09  901.39    5.88 1.0000  6120. 
   7  -5 -10   1665.31 1057.41    1.57 1.0000  6121. 
   5  -5  -8   2512.83  778.07    3.23 1.0000  6122. 
   7  -3  -2   2334.95  632.07    3.69 1.0000  6123. 
   2  -3  -2   2912.37  467.97    6.22 1.0000  6124. 
   8  -5 -10    -79.88 1032.21   -0.08 1.0000  6125. 
  10  -2  -4     14.80  823.05    0.02 1.0000  6126. 
   6  -5  -5   1367.44  697.27    1.96 1.0000  6127. 
   8  -4 -13   1275.58 1470.23    0.87 1.0000  6128. 
   3  -2   0  59452.90  581.23  102.29 1.0000  6129. 
   5  -3  -1  20969.40  682.86   30.71 1.0000  6130. 
   5  -5  -5  24107.10  849.77   28.37 1.0000  6131. 
   9  -4 -13   -750.20 1408.08   -0.53 1.0000  6132. 
   6  -5 -10    470.92 1091.56    0.43 1.0000  6133. 
   7  -4  -3    -42.30  697.90   -0.06 1.0000  6134. 
  11  -4 -10    377.92 1026.49    0.37 1.0000  6135. 
  10  -4  -6    434.91  915.62    0.47 1.0000  6136. 
   7  -5  -5   5390.58  785.94    6.86 1.0000  6137. 
   5  -5  -9    440.14 1011.21    0.44 1.0000  6138. 
   3  -4  -3  12568.90  597.83   21.02 1.0000  6139. 
   3  -3  -1   6461.40  467.61   13.82 1.0000  6140. 
   9  -5  -9    284.97  993.08    0.29 1.0000  6141. 
   8  -5 -11    805.66 1300.46    0.62 1.0000  6142. 
   7  -5 -11    466.46 1322.54    0.35 1.0000  6143. 
   5  -2   0   1292.54  495.13    2.61 1.0000  6144. 
   7  -2  -1     11.33  600.64    0.02 1.0000  6145. 
   1  -3  -5   4902.16  473.97   10.34 1.0000  6146. 
   5  -4  -2   1016.93  645.37    1.58 1.0000  6147. 
   4  -5  -6    436.85  675.97    0.65 1.0000  6148. 
   8  -4  -3   3119.61  773.93    4.03 1.0000  6149. 
   9  -3  -3    880.02  790.97    1.11 1.0000  6150. 
   9  -5  -6   1563.72  920.06    1.70 1.0000  6151. 
   9  -4  -4    179.25  837.63    0.21 1.0000  6152. 
   4  -5  -7   1538.82  778.87    1.98 1.0000  6153. 
   6  -5  -4   3203.91  683.51    4.69 1.0000  6154. 
   9  -5 -10    952.62 1092.57    0.87 1.0000  6155. 
   5  -5  -4   4879.23  694.86    7.02 1.0000  6156. 
   4  -4  -2  39443.30  737.18   53.51 1.0000  6157. 
  11  -4  -9   2242.84 1062.21    2.11 1.0000  6158. 
   6  -3  -1   3060.50  583.48    5.25 1.0000  6159. 
   1  -3  -4   -204.65  417.20   -0.49 1.0000  6160. 
   1  -3  -6  40707.50  667.75   60.96 1.0000  6161. 
   4  -5  -5  78839.89 1045.47   75.41 1.0000  6162. 
   9  -5 -12   1718.36 1773.83    0.97 1.0000  6163. 
  10  -5 -11   3886.53 1490.37    2.61 1.0000  6164. 
   6  -4  -2  13619.40  708.08   19.23 1.0000  6165. 
   6  -5 -11   -161.42 1503.06   -0.11 1.0000  6166. 
   4  -5  -8  22456.90  933.92   24.05 1.0000  6167. 
   7  -5  -4   7499.56  731.18   10.26 1.0000  6168. 
  10  -3  -4   7387.00  911.41    8.11 1.0000  6169. 
   5  -5 -10    401.13 1259.29    0.32 1.0000  6170. 
   8  -5 -12    400.65 1761.71    0.23 1.0000  6171. 
   7  -6  -7   2752.38  956.62    2.88 1.0000  6172. 
  10  -4  -5    816.98  892.44    0.92 1.0000  6173. 
   2  -4  -5   7606.88  616.94   12.33 1.0000  6174. 
   2  -4  -6   4551.10  654.45    6.95 1.0000  6175. 
   9  -5  -5    -79.57  865.19   -0.09 1.0000  6176. 
   9  -5 -11   5440.94 1371.27    3.97 1.0000  6177. 
   7  -5 -12    944.11 1896.88    0.50 1.0000  6178. 
  10  -5  -7    606.56  987.99    0.61 1.0000  6179. 
   4  -5  -4   7336.44  725.00   10.12 1.0000  6180. 
  10  -5 -10   4644.81 1262.76    3.68 1.0000  6181. 
   2  -2   0    572.93  334.07    1.71 1.0000  6182. 
   3  -1   1  23622.70  383.28   61.63 1.0000  6183. 
   8  -3  -2   2690.62  706.69    3.81 1.0000  6184. 
   7  -5  -3   2427.51  729.41    3.33 1.0000  6185. 
   2  -4  -4   4754.23  583.93    8.14 1.0000  6186. 
   4  -1   1    356.60  340.66    1.05 1.0000  6187. 
   3  -4  -2    213.52  463.87    0.46 1.0000  6188. 
   8  -6  -7   5802.65  999.80    5.80 1.0000  6189. 
   5  -5  -3   3777.15  651.65    5.80 1.0000  6190. 
   6  -5  -3   5933.67  675.96    8.78 1.0000  6191. 
   2  -4  -7    -95.14  664.76   -0.14 1.0000  6192. 
   7  -6  -9   2255.67 1308.85    1.72 1.0000  6193. 
   1  -3  -3   4424.08  434.44   10.18 1.0000  6194. 
   8  -6  -8   4961.72 1131.15    4.39 1.0000  6195. 
  11  -5  -9     84.16 1222.35    0.07 1.0000  6196. 
   7  -4  -2    799.81  664.01    1.20 1.0000  6197. 
  10  -5  -6    129.10  944.38    0.14 1.0000  6198. 
   6  -2   0   7862.17  532.35   14.77 1.0000  6199. 
   6  -6  -8   5526.33 1139.73    4.85 1.0000  6200. 
   8  -6  -6    646.41  894.63    0.72 1.0000  6201. 
   6  -6  -6    387.87  781.22    0.50 1.0000  6202. 
  11  -3  -5   5149.05 1038.76    4.96 1.0000  6203. 
  11  -4  -6    504.54 1030.22    0.49 1.0000  6204. 
   9  -4  -3    318.65  784.34    0.41 1.0000  6205. 
   8  -6  -9   1210.78 1260.56    0.96 1.0000  6206. 
   8  -5 -13   1999.41 2269.22    0.88 1.0000  6207. 
   6  -6  -9    -18.87 1368.46   -0.01 1.0000  6208. 
   7  -6 -10    428.49 1672.63    0.26 1.0000  6209. 
   9  -6  -8   7439.23 1199.68    6.20 1.0000  6210. 
   8  -6 -11   2540.69 2228.71    1.14 1.0000  6211. 
   8  -4  -2   4382.73  740.79    5.92 1.0000  6212. 
   9  -6  -7    918.01 1035.71    0.89 1.0000  6213. 
   3  -5  -6    345.82  760.00    0.46 1.0000  6214. 
   8  -6  -5   2079.00  855.98    2.43 1.0000  6215. 
   9  -5  -4    190.29  857.31    0.22 1.0000  6216. 
   4  -5  -3   2231.07  650.69    3.43 1.0000  6217. 
   3  -5  -5   1765.22  733.83    2.41 1.0000  6218. 
   6  -6  -5  23122.10  898.58   25.73 1.0000  6219. 
   9  -6  -9    467.68 1327.15    0.35 1.0000  6220. 
  10  -4  -4   3136.06  894.72    3.51 1.0000  6221. 
   8  -5  -3    720.25  759.89    0.95 1.0000  6222. 
   2  -4  -3    492.22  483.72    1.02 1.0000  6223. 
   5  -4  -1  20763.80  691.80   30.01 1.0000  6224. 
  11  -5  -8   5158.49 1212.16    4.26 1.0000  6225. 
   5  -6  -6   5747.70  835.59    6.88 1.0000  6226. 
   9  -6  -6    518.64  955.98    0.54 1.0000  6227. 
   4  -3   0   1051.28  430.85    2.44 1.0000  6228. 
   3  -5  -7   5815.56  813.01    7.15 1.0000  6229. 
   9  -3  -2    512.10  726.37    0.71 1.0000  6230. 
   7  -6  -4    813.66  755.40    1.08 1.0000  6231. 
   8  -6 -10   -560.74 1655.83   -0.34 1.0000  6232. 
  10  -5  -5    190.37  919.62    0.21 1.0000  6233. 
   4  -4  -1   4057.57  539.70    7.52 1.0000  6234. 
   5  -6  -8    130.87 1228.79    0.11 1.0000  6235. 
   5  -3   0  19626.30  612.27   32.05 1.0000  6236. 
   9  -6 -10   5624.42 1746.95    3.22 1.0000  6237. 
   5  -6  -5   5240.69  782.71    6.70 1.0000  6238. 
   3  -5  -4    961.55  671.70    1.43 1.0000  6239. 
  11  -5  -7     79.53 1156.13    0.07 1.0000  6240. 
   6  -6 -10    149.06 1839.52    0.08 1.0000  6241. 
   7  -6 -11   2859.07 2309.06    1.24 1.0000  6242. 
   8  -3  -1   2228.64  653.87    3.41 1.0000  6243. 
   6  -4  -1     82.48  554.84    0.15 1.0000  6244. 
   7  -5  -2   1366.36  693.77    1.97 1.0000  6245. 
  10  -6  -8    927.59 1322.81    0.70 1.0000  6246. 
  10  -6  -9   6634.86 1613.20    4.11 1.0000  6247. 
   6  -6  -4  33620.00  922.67   36.44 1.0000  6248. 
   5  -5  -2  22417.80  770.72   29.09 1.0000  6249. 
   8  -6 -12   4355.86 2588.35    1.68 1.0000  6250. 
  11  -4  -5   2015.76  949.29    2.12 1.0000  6251. 
   8  -6  -4    307.44  821.55    0.37 1.0000  6252. 
   6  -5  -2   9391.06  680.60   13.80 1.0000  6253. 
   5  -6  -9   -759.95 1658.43   -0.46 1.0000  6254. 
   3  -3   0  60617.50  626.46   96.76 1.0000  6255. 
   5  -6  -4    748.32  711.50    1.05 1.0000  6256. 
  11  -5  -6   1469.43 1051.86    1.40 1.0000  6257. 
   1  -3  -2 106746.00  775.48  128.00 1.0000  6258. 
   9  -6 -11    971.20 2211.72    0.44 1.0000  6259. 
   4  -5  -2   -354.36  615.41   -0.58 1.0000  6260. 
   3  -4  -1    209.52  438.48    0.48 1.0000  6261. 
   3  -5  -3  10088.40  678.67   14.86 1.0000  6262. 
   9  -5  -3    356.61  834.41    0.43 1.0000  6263. 
   4  -6  -6  10018.60  912.15   10.98 1.0000  6264. 
   6  -6 -11   1223.77 2431.59    0.50 1.0000  6265. 
   4  -6  -7   2637.65 1025.73    2.57 1.0000  6266. 
   2  -4  -2  37637.90  654.34   57.52 1.0000  6267. 
  10  -5  -4   1979.57  875.47    2.26 1.0000  6268. 
   4  -6  -5   2817.21  789.35    3.57 1.0000  6269. 
   7  -7  -9   1172.94 2194.76    0.53 1.0000  6270. 
   9  -4  -2   3182.32  757.12    4.20 1.0000  6271. 
   7  -4  -1   3526.98  666.31    5.29 1.0000  6272. 
   8  -7  -7   -292.67 1397.64   -0.21 1.0000  6273. 
   7  -7  -6   1264.82 1146.92    1.10 1.0000  6274. 
   7  -7  -7    666.87 1372.71    0.49 1.0000  6275. 
  10  -4  -3    794.49  829.65    0.96 1.0000  6276. 
   4  -2   1    337.37  365.41    0.92 1.0000  6277. 
   8  -7  -8   8946.67 1796.76    4.98 1.0000  6278. 
   8  -7  -6   2567.13 1188.53    2.16 1.0000  6279. 
   5  -6 -10    451.59 2199.32    0.21 1.0000  6280. 
  11  -6  -8    867.13 1578.45    0.55 1.0000  6281. 
   7  -7  -5    363.31  999.58    0.36 1.0000  6282. 
   4  -6  -8   1849.52 1488.65    1.24 1.0000  6283. 
   7  -7  -8   1031.87 1775.63    0.58 1.0000  6284. 
   8  -6  -3   3440.56  856.43    4.02 1.0000  6285. 
  10  -6  -5   3619.56 1051.22    3.44 1.0000  6286. 
   5  -6  -3   3389.79  719.76    4.71 1.0000  6287. 
   9  -7  -7   -360.15 1537.47   -0.23 1.0000  6288. 
   4  -6  -4  37932.90  955.98   39.68 1.0000  6289. 
   6  -7  -5    603.90 1011.90    0.60 1.0000  6290. 
   8  -4  -1   -105.07  653.05   -0.16 1.0000  6291. 
   6  -7  -7    -53.02 1515.25   -0.03 1.0000  6292. 
   7  -7 -10   -964.73 2636.87   -0.37 1.0000  6293. 
   8  -7  -9   2272.22 2213.45    1.03 1.0000  6294. 
  11  -5  -5   1496.42  962.67    1.55 1.0000  6295. 
  11  -6  -7   8254.35 1439.60    5.73 1.0000  6296. 
   6  -7  -6   2309.67 1180.78    1.96 1.0000  6297. 
  10  -7 -10   1361.05 2668.74    0.51 1.0000  6298. 
   6  -7  -8    511.32 1864.89    0.27 1.0000  6299. 
   3  -2   1 196995.00  847.89  128.00 1.0000  6300. 
   9  -7 -11   -840.30 2880.71   -0.29 1.0000  6301. 
   5  -2   1  18823.40  537.20   35.04 1.0000  6302. 
   8  -7 -11   1273.14 2971.40    0.43 1.0000  6303. 
   7  -5  -1   1987.45  680.77    2.92 1.0000  6304. 
   7  -7  -4    -77.05  964.49   -0.08 1.0000  6305. 
   5  -5  -1    169.85  621.79    0.27 1.0000  6306. 
   3  -5  -2    863.79  580.68    1.49 1.0000  6307. 
   6  -7  -4   1123.81  930.01    1.21 1.0000  6308. 
   6  -7  -9    215.55 2261.31    0.10 1.0000  6309. 
   5  -4   0  26133.90  695.95   37.55 1.0000  6310. 
  10  -7  -8   -116.99 2087.78   -0.06 1.0000  6311. 
   7  -6  -2   3257.73  805.77    4.04 1.0000  6312. 
  11  -6  -6    791.12 1231.24    0.64 1.0000  6313. 
   6  -5  -1   2455.00  663.40    3.70 1.0000  6314. 
   9  -7 -10   8349.24 2644.34    3.16 1.0000  6315. 
   2  -5  -5  30528.00  843.75   36.18 1.0000  6316. 
   8  -7 -10    -79.28 2648.45   -0.03 1.0000  6317. 
  10  -7  -9  -1016.27 2370.48   -0.43 1.0000  6318. 
  10  -7  -7   -175.68 1757.09   -0.10 1.0000  6319. 
   4  -4   0   1653.43  514.90    3.21 1.0000  6320. 
   4  -6  -3   -207.06  773.02   -0.27 1.0000  6321. 
   2  -5  -6   3464.46  808.12    4.29 1.0000  6322. 
   7  -3   0   1958.77  582.68    3.36 1.0000  6323. 
   5  -7  -6   1535.56 1257.86    1.22 1.0000  6324. 
   5  -7  -7   -458.36 1589.82   -0.29 1.0000  6325. 
   4  -5  -1   1824.36  640.23    2.85 1.0000  6326. 
   7  -7 -11   3600.52 2807.63    1.28 1.0000  6327. 
   9  -6  -3    100.05  921.10    0.11 1.0000  6328. 
   2  -5  -4  16748.10  769.39   21.77 1.0000  6329. 
   9  -5  -2   1334.92  816.15    1.64 1.0000  6330. 
  10  -5  -3    419.56  856.47    0.49 1.0000  6331. 
  10  -6  -4    537.91  923.19    0.58 1.0000  6332. 
   1  -4  -5   5569.75  583.82    9.54 1.0000  6333. 
  10  -7  -6     92.03 1432.72    0.06 1.0000  6334. 
   6  -4   0   1999.27  605.68    3.30 1.0000  6335. 
   1  -4  -4    238.91  534.64    0.45 1.0000  6336. 
   5  -7  -5   4988.26 1002.17    4.98 1.0000  6337. 
   5  -6  -2   3028.36  707.69    4.28 1.0000  6338. 
   5  -7  -8    870.59 1951.29    0.45 1.0000  6339. 
   6  -7 -10   2015.26 2605.14    0.77 1.0000  6340. 
   3  -6  -5   1350.02  867.10    1.56 1.0000  6341. 
   3  -6  -6    644.79  972.53    0.66 1.0000  6342. 
   2  -4  -1    108.97  447.54    0.24 1.0000  6343. 
   8  -6  -2   3498.19  898.44    3.89 1.0000  6344. 
   7  -7  -3   -167.76  975.10   -0.17 1.0000  6345. 
  11  -5  -4   1092.05  967.81    1.13 1.0000  6346. 
   9  -7  -4   2582.78 1120.09    2.31 1.0000  6347. 
  11  -7  -7    -12.75 1918.02   -0.01 1.0000  6348. 
  11  -6  -5   1362.36 1054.32    1.29 1.0000  6349. 
   3  -6  -4   7099.74  823.02    8.63 1.0000  6350. 
   2  -5  -3  21541.10  743.18   28.99 1.0000  6351. 
   5  -7  -4   8302.01  933.90    8.89 1.0000  6352. 
  10  -7  -5   1164.88 1309.26    0.89 1.0000  6353. 
   3  -6  -7   -120.11 1321.30   -0.09 1.0000  6354. 
   3  -4   0  14083.50  531.70   26.49 1.0000  6355. 
   4  -3   1  46574.00  627.73   74.19 1.0000  6356. 
   1  -4  -3    154.88  470.20    0.33 1.0000  6357. 
   6  -6  -1    925.29  765.70    1.21 1.0000  6358. 
   5  -7  -9   2820.87 2250.94    1.25 1.0000  6359. 
   4  -6  -2   1137.02  768.97    1.48 1.0000  6360. 
   8  -8  -7   5800.67 2280.70    2.54 1.0000  6361. 
   8  -8  -6   -810.63 1885.54   -0.43 1.0000  6362. 
   9  -8 -10   2159.38 2888.68    0.75 1.0000  6363. 
   7  -8  -6   1065.07 1868.76    0.57 1.0000  6364. 
  10  -8  -8   1344.98 2606.08    0.52 1.0000  6365. 
   8  -8  -8   5866.91 2535.90    2.31 1.0000  6366. 
   9  -8  -7   1205.88 2296.44    0.53 1.0000  6367. 
   3  -5  -1   3109.50  591.56    5.26 1.0000  6368. 
   7  -8  -7   4329.28 2172.34    1.99 1.0000  6369. 
   9  -8  -8   2781.61 2665.13    1.04 1.0000  6370. 
   2  -2   1 435639.97 1067.63  128.00 1.0000  6371. 
   7  -6  -1    743.90  779.78    0.95 1.0000  6372. 
   4  -7  -6   3351.32 1386.51    2.42 1.0000  6373. 
   9  -8  -6    192.15 1961.93    0.10 1.0000  6374. 
   3  -6  -3   9547.81  840.64   11.36 1.0000  6375. 
  11  -7  -6     98.54 1626.03    0.06 1.0000  6376. 
   4  -7  -5   8856.41 1068.39    8.29 1.0000  6377. 
  10  -6  -3   9070.12 1016.10    8.93 1.0000  6378. 
   5  -7  -3   -112.01  887.18   -0.13 1.0000  6379. 
   7  -8  -8   -125.79 2556.72   -0.05 1.0000  6380. 
   9  -8  -9   2672.27 2886.99    0.93 1.0000  6381. 
   6  -8  -8   -473.40 2411.14   -0.20 1.0000  6382. 
   4  -7  -7   2098.68 1720.82    1.22 1.0000  6383. 
   9  -6  -2   6538.59 1001.04    6.53 1.0000  6384. 
   8  -8  -9    -11.12 2835.57   -0.00 1.0000  6385. 
   3  -3   1   1651.44  381.68    4.33 1.0000  6386. 
   7  -7  -2    537.93  995.24    0.54 1.0000  6387. 
   6  -8  -6   1409.05 1773.76    0.79 1.0000  6388. 
   7  -5   0   2979.16  684.23    4.35 1.0000  6389. 
   5  -5   0   2480.56  656.16    3.78 1.0000  6390. 
   6  -8  -5   3392.85 1578.96    2.15 1.0000  6391. 
   9  -7  -3    349.24 1026.81    0.34 1.0000  6392. 
   5  -6  -1   2727.18  737.81    3.70 1.0000  6393. 
  10  -8  -7   1001.79 2382.85    0.42 1.0000  6394. 
   2  -5  -2  71046.70  865.85   82.05 1.0000  6395. 
   4  -7  -4   -166.79  957.57   -0.17 1.0000  6396. 
  11  -6  -4   3977.68 1097.76    3.62 1.0000  6397. 
   6  -8  -7    362.47 2147.60    0.17 1.0000  6398. 
   6  -5   0     39.22  654.89    0.06 1.0000  6399. 
   6  -8  -4   -481.91 1349.54   -0.36 1.0000  6400. 
   4  -5   0    937.93  666.93    1.41 1.0000  6401. 
  10  -8  -6   1159.46 2016.00    0.58 1.0000  6402. 
   4  -7  -8   6863.41 1867.44    3.68 1.0000  6403. 
   1  -4  -2   2574.02  500.26    5.15 1.0000  6404. 
   7  -8  -9    374.51 2725.54    0.14 1.0000  6405. 
   6  -8  -9   1475.75 2390.42    0.62 1.0000  6406. 
   8  -6  -1    277.31  867.73    0.32 1.0000  6407. 
  11  -7  -5  12406.00 1403.38    8.84 1.0000  6408. 
   8  -7  -2   4076.96 1094.40    3.73 1.0000  6409. 
   9  -5  -1   1484.56  805.86    1.84 1.0000  6410. 
   8  -8 -10    -72.58 2840.91   -0.03 1.0000  6411. 
   3  -6  -2   1464.06  807.22    1.81 1.0000  6412. 
   4  -6  -1   5328.13  816.40    6.53 1.0000  6413. 
   9  -8  -4    589.39 1430.20    0.41 1.0000  6414. 
   4  -7  -3   2931.88  934.74    3.14 1.0000  6415. 
   5  -7  -2    600.71  862.16    0.70 1.0000  6416. 
  10  -8  -5    364.77 1664.14    0.22 1.0000  6417. 
   5  -8  -6   -322.79 1702.77   -0.19 1.0000  6418. 
   6  -8  -3   1743.31 1282.25    1.36 1.0000  6419. 
   2  -4   0   1738.40  435.08    4.00 1.0000  6420. 
   4  -4   1  10374.90  606.68   17.10 1.0000  6421. 
   5  -8  -7   2411.69 1926.49    1.25 1.0000  6422. 
   6  -6   0   1502.72  772.55    1.95 1.0000  6423. 
   5  -8  -5   6566.34 1511.77    4.34 1.0000  6424. 
   8  -8  -3   5693.30 1303.93    4.37 1.0000  6425. 
   8  -5   0   2258.05  761.12    2.97 1.0000  6426. 
   7  -8 -10   -116.33 2705.87   -0.04 1.0000  6427. 
   7  -7  -1   7204.02 1030.03    6.99 1.0000  6428. 
   9  -7  -2   4128.50 1057.10    3.91 1.0000  6429. 
   2  -6  -5   2204.48  844.36    2.61 1.0000  6430. 
   5  -8  -8   1486.49 2026.09    0.73 1.0000  6431. 
   3  -5   0   4633.68  624.33    7.42 1.0000  6432. 
   7  -4   1   1750.57  608.29    2.88 1.0000  6433. 
   5  -8  -4    437.20 1197.78    0.37 1.0000  6434. 
   8  -9  -9   1944.61 2422.69    0.80 1.0000  6435. 
   0  -3  -4   -251.90  369.22   -0.68 1.0000  6436. 
   7  -6   0   1727.41  808.67    2.14 1.0000  6437. 
   2  -5  -1    307.30  586.60    0.52 1.0000  6438. 
   2  -6  -4   -515.33  816.35   -0.63 1.0000  6439. 
   8  -9  -6   1217.47 2179.59    0.56 1.0000  6440. 
   8  -9  -7   3994.59 2429.29    1.64 1.0000  6441. 
   6  -4   1   3057.01  607.74    5.03 1.0000  6442. 
  11  -7  -4   4233.17 1269.61    3.33 1.0000  6443. 
   5  -8  -3   1889.85 1225.42    1.54 1.0000  6444. 
   3  -7  -5    133.68 1011.24    0.13 1.0000  6445. 
   9  -9  -7   1825.61 2402.02    0.76 1.0000  6446. 
   4  -7  -2    266.89  901.79    0.30 1.0000  6447. 
  10  -8  -4    599.44 1461.65    0.41 1.0000  6448. 
   9  -6  -1   3293.12  937.40    3.51 1.0000  6449. 
   3  -7  -6   1335.09 1228.75    1.09 1.0000  6450. 
   9  -8  -3    707.33 1378.95    0.51 1.0000  6451. 
   9  -9  -6   1562.90 2225.84    0.70 1.0000  6452. 
   9  -9  -8   1438.87 2505.23    0.57 1.0000  6453. 
   8  -9  -5   4712.54 2045.59    2.30 1.0000  6454. 
   2  -6  -6   5530.69  901.29    6.14 1.0000  6455. 
   7  -9  -6   -884.07 2100.18   -0.42 1.0000  6456. 
   3  -7  -4   4230.75  960.27    4.41 1.0000  6457. 
   8  -9  -8   4379.75 2574.75    1.70 1.0000  6458. 
   2  -3   1   6527.30  449.05   14.54 1.0000  6459. 
   0  -3  -3  21310.60  436.23   48.85 1.0000  6460. 
   5  -6   0    477.53  794.22    0.60 1.0000  6461. 
   7  -9  -5    475.26 1867.55    0.25 1.0000  6462. 
   3  -4   1  52101.60  685.70   75.98 1.0000  6463. 
   6  -8  -2    -72.36 1230.23   -0.06 1.0000  6464. 
   3  -6  -1   7835.09  815.34    9.61 1.0000  6465. 
   7  -9  -7   4704.36 2247.84    2.09 1.0000  6466. 
   8  -7  -1    722.64 1039.99    0.69 1.0000  6467. 
   2  -6  -3  17107.70  891.45   19.19 1.0000  6468. 
   1  -4  -1    561.41  480.83    1.17 1.0000  6469. 
   9  -9  -5   -429.33 1961.28   -0.22 1.0000  6470. 
   5  -7  -1   -142.34  941.69   -0.15 1.0000  6471. 
   7  -9  -4   3503.67 1752.85    2.00 1.0000  6472. 
   8  -9  -4   3474.87 1854.11    1.87 1.0000  6473. 
   8  -8  -2   6403.10 1278.65    5.01 1.0000  6474. 
   1  -5  -4   -322.74  710.72   -0.45 1.0000  6475. 
   3  -7  -7   1431.66 1308.54    1.09 1.0000  6476. 
   3  -7  -3   7075.18  973.11    7.27 1.0000  6477. 
  10  -9  -6  -1352.73 2048.40   -0.66 1.0000  6478. 
   7  -9  -8    454.14 2247.29    0.20 1.0000  6479. 
   4  -8  -5   2527.22 1390.83    1.82 1.0000  6480. 
   4  -6   0   -279.48  782.43   -0.36 1.0000  6481. 
   4  -8  -6    -78.46 1458.73   -0.05 1.0000  6482. 
   5  -8  -2   1024.46 1142.81    0.90 1.0000  6483. 
   6  -9  -5   2063.07 1784.99    1.16 1.0000  6484. 
   8  -6   0   2802.13  859.52    3.26 1.0000  6485. 
   1  -5  -5  -1560.24  694.92   -2.25 1.0000  6486. 
   6  -9  -6   -582.98 1860.43   -0.31 1.0000  6487. 
   7  -5   1   -158.26  668.08   -0.24 1.0000  6488. 
   1  -5  -3   9954.51  675.91   14.73 1.0000  6489. 
   9  -9  -4    803.94 1611.10    0.50 1.0000  6490. 
   6  -9  -4   8583.29 1666.83    5.15 1.0000  6491. 
   4  -8  -4   1106.45 1152.11    0.96 1.0000  6492. 
   4  -8  -7    621.99 1489.65    0.42 1.0000  6493. 
   4  -5   1    792.15  685.03    1.16 1.0000  6494. 
  10  -9  -5    -30.14 1823.66   -0.02 1.0000  6495. 
   6  -9  -7   -508.43 2013.63   -0.25 1.0000  6496. 
   2  -6  -2    721.70  794.60    0.91 1.0000  6497. 
  10  -7  -2    216.40 1083.37    0.20 1.0000  6498. 
  10  -8  -3   4234.43 1454.68    2.91 1.0000  6499. 
   7  -9  -3   5344.21 1632.09    3.27 1.0000  6500. 
   4  -7  -1   1971.98  864.01    2.28 1.0000  6501. 
   5  -7   0    759.98  886.24    0.86 1.0000  6502. 
   8  -9  -3   1118.45 1556.70    0.72 1.0000  6503. 
   9  -8  -2   -147.91 1269.65   -0.12 1.0000  6504. 
   6  -8  -1    332.65 1168.73    0.28 1.0000  6505. 
   7  -9  -9   2836.11 2134.26    1.33 1.0000  6506. 
   9  -7  -1    237.86 1032.69    0.23 1.0000  6507. 
   3  -7  -2   -132.63  915.16   -0.14 1.0000  6508. 
   6  -9  -3   3438.52 1515.94    2.27 1.0000  6509. 
   6  -6   1   3222.47  769.44    4.19 1.0000  6510. 
   4  -8  -3    353.13 1077.13    0.33 1.0000  6511. 
   5  -9  -6   5158.00 1662.98    3.10 1.0000  6512. 
   2  -5   0  11419.10  608.57   18.76 1.0000  6513. 
   9 -10  -7    266.47 1875.30    0.14 1.0000  6514. 
   1  -5  -2  36747.30  754.05   48.73 1.0000  6515. 
   6  -9  -8   4352.38 1963.86    2.22 1.0000  6516. 
  10  -9  -4   6102.64 1591.74    3.83 1.0000  6517. 
   5  -8  -1   4499.03 1099.00    4.09 1.0000  6518. 
   5  -9  -5   -201.97 1566.70   -0.13 1.0000  6519. 
   3  -6   0   8702.28  798.60   10.90 1.0000  6520. 
   5  -9  -7   4111.80 1544.54    2.66 1.0000  6521. 
   9  -9  -3   3094.49 1535.45    2.02 1.0000  6522. 
   5  -9  -4   7972.27 1497.87    5.32 1.0000  6523. 
   8 -10  -8    710.33 1797.78    0.40 1.0000  6524. 
   3  -5   1   1151.98  639.64    1.80 1.0000  6525. 
   2  -4   1   6651.24  482.51   13.78 1.0000  6526. 
   7  -6   1    954.36  792.16    1.20 1.0000  6527. 
   7  -9  -2   3336.73 1379.64    2.42 1.0000  6528. 
   8  -7   0   -325.70  967.71   -0.34 1.0000  6529. 
   8 -10  -6    149.19 1889.35    0.08 1.0000  6530. 
   5  -9  -3    642.08 1383.55    0.46 1.0000  6531. 
   9 -10  -6    132.74 1837.31    0.07 1.0000  6532. 
   4  -8  -2   6388.69 1040.78    6.14 1.0000  6533. 
   2  -6  -1   1646.93  763.28    2.16 1.0000  6534. 
   6  -9  -2    544.69 1406.75    0.39 1.0000  6535. 
   8 -10  -7    261.27 1887.75    0.14 1.0000  6536. 
   8 -10  -5    477.08 1804.83    0.26 1.0000  6537. 
   8  -9  -2   2974.43 1442.60    2.06 1.0000  6538. 
   5  -6   1   3039.24  772.86    3.93 1.0000  6539. 
   3  -3   2  11831.20  439.31   26.93 1.0000  6540. 
   1  -4   0  32153.40  589.67   54.53 1.0000  6541. 
   9 -10  -5   1476.06 1767.04    0.84 1.0000  6542. 
   3  -7  -1   1325.21  861.44    1.54 1.0000  6543. 
   7 -10  -6    867.51 1769.56    0.49 1.0000  6544. 
   7 -10  -5   5270.22 1770.08    2.98 1.0000  6545. 
   5  -9  -8   3839.35 1506.70    2.55 1.0000  6546. 
  10  -8  -2   3462.81 1293.53    2.68 1.0000  6547. 
   4  -7   0  11271.60  875.46   12.88 1.0000  6548. 
   8 -10  -4      3.34 1745.93    0.00 1.0000  6549. 
   4  -4   2   3149.13  608.93    5.17 1.0000  6550. 
   2  -7  -4   3708.27  853.32    4.35 1.0000  6551. 
   3  -8  -5   4239.95 1096.82    3.87 1.0000  6552. 
   4  -6   1     97.86  727.10    0.13 1.0000  6553. 
   7 -10  -4   3931.89 1678.33    2.34 1.0000  6554. 
   3  -8  -4   9575.93 1063.57    9.00 1.0000  6555. 
   7 -10  -7   -562.41 1779.01   -0.32 1.0000  6556. 
   6  -8   0   3833.40 1073.26    3.57 1.0000  6557. 
   2  -7  -5   5644.47  870.40    6.48 1.0000  6558. 
  10  -9  -3    889.29 1411.93    0.63 1.0000  6559. 
   9  -8  -1    430.07 1218.18    0.35 1.0000  6560. 
   5  -9  -2   -144.14 1306.97   -0.11 1.0000  6561. 
   1  -5  -1   -198.09  572.05   -0.35 1.0000  6562. 
   6  -7   1    952.11  877.76    1.08 1.0000  6563. 
   7  -8   0   4452.25 1155.59    3.85 1.0000  6564. 
   2  -7  -3  11047.80  837.21   13.20 1.0000  6565. 
   3  -8  -6   6588.37 1081.33    6.09 1.0000  6566. 
   9  -9  -2  -1017.51 1359.35   -0.75 1.0000  6567. 
   5  -7   1   1748.41  865.95    2.02 1.0000  6568. 
   5  -8   0   3849.91 1028.58    3.74 1.0000  6569. 
   3  -8  -3   3753.72  952.18    3.94 1.0000  6570. 
   6 -10  -5  11387.70 1666.91    6.83 1.0000  6571. 
   7  -9  -1    -49.99 1236.35   -0.04 1.0000  6572. 
   8  -6   1    541.25  807.17    0.67 1.0000  6573. 
   4  -8  -1   1977.37  957.30    2.07 1.0000  6574. 
   8 -10  -3    930.79 1449.31    0.64 1.0000  6575. 
   6  -9  -1    794.03 1232.77    0.64 1.0000  6576. 
   4  -9  -5   5639.63 1283.19    4.40 1.0000  6577. 
   6 -10  -4   3353.22 1497.61    2.24 1.0000  6578. 
   7 -10  -8   3161.79 1671.70    1.89 1.0000  6579. 
   7  -7   1   4418.60  935.54    4.72 1.0000  6580. 
   6 -10  -6   -413.44 1580.55   -0.26 1.0000  6581. 
   4  -9  -4    480.19 1206.16    0.40 1.0000  6582. 
   3  -4   2  30831.20  634.33   48.60 1.0000  6583. 
   9  -7   0   2548.48  992.79    2.57 1.0000  6584. 
   4  -9  -6    312.70 1206.38    0.26 1.0000  6585. 
   2  -7  -2   9920.09  840.59   11.80 1.0000  6586. 
   6  -4   2   -197.88  594.10   -0.33 1.0000  6587. 
   8  -9  -1   1925.17 1266.86    1.52 1.0000  6588. 
   6 -10  -3    502.39 1420.05    0.35 1.0000  6589. 
   2  -2   2 101569.00  593.15  128.00 1.0000  6590. 
   2  -6   0   1309.36  681.85    1.92 1.0000  6591. 
   9 -10  -3   7021.88 1413.46    4.97 1.0000  6592. 
   6 -10  -8    878.91 1393.25    0.63 1.0000  6593. 
   1  -6  -3  11214.90  710.74   15.78 1.0000  6594. 
   1  -6  -4   4319.68  660.36    6.54 1.0000  6595. 
   3  -6   1    712.75  718.53    0.99 1.0000  6596. 
   3  -8  -2   2110.14  926.33    2.28 1.0000  6597. 
   2  -5   1   8320.09  574.87   14.47 1.0000  6598. 
   0  -4  -3    221.90  418.30    0.53 1.0000  6599. 
   5  -9  -1   5411.88 1188.02    4.56 1.0000  6600. 
   3  -7   0   5440.54  802.74    6.78 1.0000  6601. 
   4  -5   2   2898.81  663.71    4.37 1.0000  6602. 
   4  -9  -3   2481.70 1178.14    2.11 1.0000  6603. 
   6 -10  -7   1626.87 1435.18    1.13 1.0000  6604. 
   6  -6   2     73.94  669.13    0.11 1.0000  6605. 
   4  -9  -7   1296.67 1132.58    1.14 1.0000  6606. 
   0  -4  -4    286.09  489.14    0.58 1.0000  6607. 
   4  -9  -2    664.96 1118.72    0.59 1.0000  6608. 
   7 -10  -2   4889.69 1294.62    3.78 1.0000  6609. 
   8 -11  -6    -77.72 1329.10   -0.06 1.0000  6610. 
  10  -9  -2   2173.78 1146.27    1.90 1.0000  6611. 
   8 -10  -2   4081.56 1304.16    3.13 1.0000  6612. 
   1  -6  -5   3256.46  604.28    5.39 1.0000  6613. 
   1  -6  -2    991.38  667.21    1.49 1.0000  6614. 
   8  -7   1    -67.72  874.79   -0.08 1.0000  6615. 
   6 -10  -2   3021.10 1286.33    2.35 1.0000  6616. 
   5 -10  -4      1.38 1234.33    0.00 1.0000  6617. 
   4  -7   1  20602.90  857.45   24.03 1.0000  6618. 
   9  -9  -1    143.19 1170.40    0.12 1.0000  6619. 
   5 -10  -5   8177.30 1331.55    6.14 1.0000  6620. 
   6  -8   1   2740.34  937.22    2.92 1.0000  6621. 
   2  -7  -1  15883.60  829.10   19.16 1.0000  6622. 
   1  -5   0    782.67  530.31    1.48 1.0000  6623. 
   5 -10  -3   2903.55 1202.68    2.41 1.0000  6624. 
   4  -8   0    738.73  820.02    0.90 1.0000  6625. 
   6  -9   0   1276.92 1086.93    1.17 1.0000  6626. 
   8 -11  -5   4478.49 1387.28    3.23 1.0000  6627. 
   3  -8  -1    426.63  804.87    0.53 1.0000  6628. 
   3  -5   2    574.97  623.35    0.92 1.0000  6629. 
   7  -6   2    616.46  723.34    0.85 1.0000  6630. 
   5 -10  -7   8763.53 1162.99    7.54 1.0000  6631. 
   9  -8   0     26.43 1018.52    0.03 1.0000  6632. 
   9 -10  -2   4253.44 1217.86    3.49 1.0000  6633. 
   4  -9  -1     17.55  951.34    0.02 1.0000  6634. 
   5 -10  -6    538.23 1182.03    0.46 1.0000  6635.
[truncated: 1,342,657 more chars]
