# Supplementary material for: Unravelling venetoclax solvate behaviour: insights from crystal structures and computational surface analysis
Source: IUCrJ. 2025 Aug 28;12(Pt 5):595–609. doi: 10.1107/S2052252525006785 (PMC12403167; doi:10.1107/S2052252525006785)
Supplement: Supplementary file 1 [file m-12-00595-sup1.zip › str for CCDC/ven diox final/ID00002644_ST-VTX-214-Diox_2.cif_od]

data_xcalibur
_audit_creation_date           2018-09-05
_audit_creation_method         'CrysAlisPro 1.171.39.46 (Rigaku OD, 2018)'
_computing_data_collection     'CrysAlisPro 1.171.39.46 (Rigaku OD, 2018)'
_computing_cell_refinement     'CrysAlisPro 1.171.39.46 (Rigaku OD, 2018)'
_computing_data_reduction      'CrysAlisPro 1.171.39.46 (Rigaku OD, 2018)'
_cell_length_a                  10.6785(4) 
_cell_length_b                  13.5301(5) 
_cell_length_c                  21.9604(8) 
_cell_angle_alpha               82.660(3) 
_cell_angle_beta                88.791(3) 
_cell_angle_gamma               80.515(3) 
_cell_volume                    3103.8(2) 
_cell_formula_units_Z           1
_cell_measurement_temperature   95.00(10) 
_cell_measurement_reflns_used   8797
_cell_measurement_theta_min     3.6540
_cell_measurement_theta_max     74.2980
_cell_oxdiff_length_a                  10.6785(4) 
_cell_oxdiff_length_b                  13.5301(5) 
_cell_oxdiff_length_c                  21.9604(8) 
_cell_oxdiff_angle_alpha               82.660(3) 
_cell_oxdiff_angle_beta                88.791(3) 
_cell_oxdiff_angle_gamma               80.515(3) 
_cell_oxdiff_volume                    3103.8(2) 
_cell_oxdiff_measurement_reflns_used   8797
_exptl_crystal_size_max                             0.119
_exptl_crystal_size_mid                             0.065
_exptl_crystal_size_min                             0.023
loop_
_exptl_crystal_face_index_h
_exptl_crystal_face_index_k
_exptl_crystal_face_index_l
_exptl_crystal_face_perp_dist
   0    1  -14 0.0128
   0    6   -9 0.0167
   7   -1    1 0.0504
   7    4    1 0.0535
   4   -1   11 0.0352
   0   -1   14 0.0098
  -1   -7    8 0.0230
   0   -8   -5 0.0317
   3   -6    6 0.0419
   0    8    5 0.0317
  -7   -4   -1 0.0535
loop_
_exptl_oxdiff_crystal_face_indexfrac_h
_exptl_oxdiff_crystal_face_indexfrac_k
_exptl_oxdiff_crystal_face_indexfrac_l
_exptl_oxdiff_crystal_face_x
_exptl_oxdiff_crystal_face_y
_exptl_oxdiff_crystal_face_z
-0.0032  1.0003 -13.9907  0.1228  0.7002 -0.7187
-0.0029  5.9964 -8.9889 -0.4374  0.7963 -0.4215
 6.9946 -0.9962  0.9935  0.6834  0.4133  0.6842
 6.9938  4.0003  0.9983  0.2015  0.7364  0.7220
 3.9992 -0.9983 10.9897  0.2686 -0.2650  0.9287
 0.0032 -1.0003 13.9907 -0.1228 -0.7002  0.7187
-0.9963 -6.9961  7.9892  0.4633 -0.8903  0.2707
 0.0002 -7.9941 -5.0048  0.8493 -0.2900 -0.3199
 2.9998 -5.9949  5.9885  0.7426 -0.4358  0.5401
-0.0002  7.9941  5.0048 -0.8493  0.2900  0.3199
-6.9938 -4.0003 -0.9983 -0.2015 -0.7364 -0.7220
_exptl_absorpt_coefficient_mu                       1.370
_exptl_absorpt_correction_T_min                   0.88478
_exptl_absorpt_correction_T_max                   1.00000
_exptl_absorpt_correction_type            multi-scan
_exptl_absorpt_process_details
;
CrysAlisPro 1.171.39.46 (Rigaku Oxford Diffraction, 2018)
Empirical absorption correction using spherical harmonics,
 implemented in SCALE3 ABSPACK scaling algorithm.
;
_oxdiff_exptl_absorpt_empirical_full_min           0.802
_oxdiff_exptl_absorpt_empirical_full_max           1.253
_oxdiff_exptl_absorpt_empirical_details
;
Empirical correction (ABSPACK) includes:
- Absorption correction using spherical harmonics
- Frame scaling
;
_diffrn_ambient_temperature 95.00(10) 
_diffrn_ambient_environment N~2~
_diffrn_source 'micro-focus sealed X-ray tube'
_diffrn_source_type 'SuperNova (Cu) X-ray Source'
_diffrn_radiation_probe x-ray
_diffrn_radiation_type 'Cu K\a'
_diffrn_radiation_wavelength 1.54184
_diffrn_radiation_monochromator mirror
_diffrn_measurement_device 'four-circle diffractometer'
_diffrn_measurement_device_type 'SuperNova, Dual, Cu at home/near, AtlasS2'
_diffrn_detector 'CCD plate'
_diffrn_detector_type AtlasS2
_diffrn_detector_area_resol_mean 5.2027
_diffrn_reflns_number 28015
_diffrn_reflns_av_R_equivalents 0.0523
_diffrn_reflns_av_sigmaI/netI 0.0877
_diffrn_reflns_limit_h_min -12
_diffrn_reflns_limit_h_max 13
_diffrn_reflns_limit_k_min -16
_diffrn_reflns_limit_k_max 16
_diffrn_reflns_limit_l_min -27
_diffrn_reflns_limit_l_max 27
_diffrn_reflns_theta_min 3.3383
_diffrn_reflns_theta_max 74.6135
_diffrn_measured_fraction_theta_max 0.9603
_diffrn_reflns_theta_full 66.9682
_diffrn_measured_fraction_theta_full 0.9945
_diffrn_orient_matrix_type 'CrysAlisPro convention (1999,Acta A55,543-557)'
_diffrn_orient_matrix_UB_11       0.0861975000
_diffrn_orient_matrix_UB_12      -0.0964135000
_diffrn_orient_matrix_UB_13      -0.0156884000
_diffrn_orient_matrix_UB_21       0.0747597000
_diffrn_orient_matrix_UB_22       0.0647241000
_diffrn_orient_matrix_UB_23      -0.0454358000
_diffrn_orient_matrix_UB_31       0.0915156000
_diffrn_orient_matrix_UB_32       0.0075340000
_diffrn_orient_matrix_UB_33       0.0518881000
_diffrn_measurement_details
;
List of Runs (angles in degrees, time in seconds):

  # Type    Start    End  Width  t~exp~   \w     \q     \k     \f   Frames
--------------------------------------------------------------------------
  1  \w   -116.00 -17.00   1.00   20.00    --  -41.87 -38.00-180.00   99
  2  \w    -66.00  32.00   1.00   20.00    --  -41.87  38.00   0.00   98
  3  \w      1.00  83.00   1.00   20.00    --   41.87 -99.00  90.00   82
  4  \w     36.00 137.00   1.00   75.00    --  107.94 -61.00 -90.00  101
  5  \w     35.00 118.00   1.00   75.00    --  107.94-125.00  90.00   83
  6  \w     79.00 178.00   1.00   75.00    --  107.94  61.00   0.00   99
  7  \w     36.00 137.00   1.00   75.00    --  107.94 -61.00  30.00  101
  8  \w     25.00 110.00   1.00   75.00    --  107.94 -94.00 -90.00   85
  9  \w     82.00 178.00   1.00   75.00    --  107.94  45.00 -60.00   96
 10  \w     35.00 118.00   1.00   75.00    --  107.94-125.00-120.00   83
 11  \w     55.00 178.00   1.00   75.00    --  107.94  15.00 120.00  123
 12  \w   -115.00 -14.00   1.00   20.00    --  -41.87 -57.00   0.00  101
 13  \w   -118.00  -9.00   1.00   20.00    --  -41.87 -77.00 120.00  109
 14  \w   -118.00  -9.00   1.00   20.00    --  -41.87 -77.00 -60.00  109
 15  \w     55.00 144.00   1.00   75.00    --  107.94  15.00-120.00   89
;
_diffrn_measurement_method '\w scans'
_diffrn_oxdiff_ac3_digest_frames
;
0118ec7fbfa969022afbfa80502d9cce89014586508
;
_diffrn_oxdiff_ac3_digest_hkl
;
01b00acf6c251e6b30001aadba868f7596f011
;
_space_group_IT_number 2
_space_group_crystal_system triclinic
_space_group_name_H-M_alt 'P -1'
_reflns_odcompleteness_completeness		99.45
_reflns_odcompleteness_theta		66.97
_reflns_odcompleteness_iscentric		1
