# Supplementary material for: Unravelling venetoclax solvate behaviour: insights from crystal structures and computational surface analysis
Source: IUCrJ. 2025 Aug 28;12(Pt 5):595–609. doi: 10.1107/S2052252525006785 (PMC12403167; doi:10.1107/S2052252525006785)
Supplement: Supplementary file 1 [file m-12-00595-sup1.zip › str for CCDC/ven diox final/ID00002644_ST-VTX-214-Diox_2.hkl]

   0   0   2 39121.6 856.552   2
   0   0  -2 39662.6 829.854  14
   0   0   3 5003.76 379.133   2
   0   0  -3 4436.29 353.055  14
   0   0   4 37231.8 1177.20   2
   0   0  -4 33591.1 1092.52  14
   0   0  -5 55177.2 1575.06  14
   0   0   5 52064.1 1573.84   2
   0   0   6 336038. 4415.79   2
   0   0  -6 347747. 4374.73  14
   0   0   7 2901.45 473.159   2
   0   0  -7 7220.35 695.733  14
   0   0  -8 177856. 3692.02  14
   0   0   8 178675. 3790.47   2
   0   0   9 13302.9 1141.58   2
   0   0  -9 19243.3 1311.79  14
   0   0 -10 30788.9 1784.40  14
   0   0  10 29016.5 1775.84   2
   0   0  11 8058.08 1025.42   2
   0   0 -11 10292.1 1105.89  14
   0   0  12 10109.4 1200.87   2
   0   0 -12 10833.3 1274.73   1
   0   0 -12 9778.75 1132.83  14
   0   0  13 13128.8 1438.92   2
   0   0 -13 10068.1 1205.43  14
   0   0 -13 12501.0 1441.43   1
   0   0 -14 1504.02 501.522  14
   0   0 -14 752.294 419.537   1
   0   0 -15 5280.47 1053.65   1
   0   0  16 3987.75 504.931   8
   0   0  16 3543.13 471.992   6
   0   0 -16 3406.96 884.187   1
   0   0  17 6637.00 676.786   6
   0   0 -17 6886.68 1269.76   1
   0   0  17 6744.39 688.556   8
   0   0  18 4735.10 587.203   8
   0   0  18 4521.57 575.529   6
   0   0 -18 5736.81 1206.69   1
   0   0 -19 258.041 357.276   1
   0   0  19 641.446 291.103   8
   0   0  19 936.563 291.922   6
   0   0  20 1263.00 286.715   8
   0   0  21 172.735 156.706   8
   0   0  22 288.058 201.347   8
   0   0  23 2084.11 376.670   8
   0   0  24 1145.10 268.917   8
   0   0  25 290.642 152.112   8
   0   0  26 310.297 128.405   8
   0   0  27 139.568 73.2871   8
   0  -1  26 179.193 90.9362   8
   0  -1  25 373.200 156.385   8
   0  -1  24 170.723 174.123   8
   0  -1  23 495.146 218.880   8
   0  -1  22 131.380 158.760   8
   0  -1  21 565.829 305.863   8
   0  -1  20 686.381 276.018   8
   0  -1  19 1336.12 343.480   8
   0   1 -18 12911.5 1852.26   1
   0  -1  18 10845.3 895.744   8
   0  -1  17 6389.32 671.521   6
   0   1 -17 5001.21 1176.40   1
   0  -1  17 6280.86 663.602   8
   0  -1  16 5761.17 598.539   6
   0   1 -16 7304.78 1318.19   1
   0  -1  16 6842.22 684.450   8
   0   1 -16 6277.73 1146.95  14
   0  -1  15 2871.81 443.584   6
   0   1 -15 3297.23 848.761   1
   0   1 -15 2998.64 775.232  14
   0  -1  15 3150.05 436.228   8
   0  -1  15 3300.92 823.768   2
   0   1 -14 3211.52 753.466  14
   0  -1  14 3057.98 746.784   2
   0   1 -13 37531.9 2490.90  14
   0  -1  13 35852.7 2411.05   2
   0   1 -12 1720.19 523.151  14
   0  -1  12 1666.87 494.576   2
   0   1 -11 11832.6 1283.30  14
   0  -1  11 12021.4 1258.11   2
   0  -1  10 47826.1 2339.66   2
   0   1 -10 43490.8 2288.64  14
   0  -1   9 8698.94 954.719   2
   0   1  -9 9311.65 1017.94  14
   0   1  -8 53255.3 2228.78  14
   0  -1   8 46810.8 2057.77   2
   0  -1   7 219893. 4111.21   2
   0   1  -7 214718. 4183.01  14
   0   1  -6 146806. 3204.99  14
   0  -1   6 144885. 3154.50  13
   0  -1   6 145975. 3131.97   2
   0  -1   5 129022. 2701.58  13
   0   1  -5 133585. 2796.22  14
   0   1  -4 52678.7 1611.94  14
   0  -1   4 52994.9 1550.70  13
   0   1  -4 53852.5 936.981  12
   0   1  -3 28584.7 1055.17  14
   0   1  -3 28312.5 702.028  12
   0  -1   3 28398.3 1039.89   2
   0  -1   3 27846.3 1002.39  13
   0  -1   2 11593.9 566.274   2
   0  -1   2 10681.1 519.036  13
   0   1  -2 10278.2 427.456  12
   0   1  -2 10064.5 558.790  14
   0  -1   1 5042.10 317.289   2
   0  -1   1 5411.05 318.675  13
   0   1  -1 4939.55 296.433  12
   0   1  -1 5007.31 328.460  14
   0  -1   0 7198.83 346.338   1
   0   1   0 7337.74 352.671  12
   0   1   1 8413.77 345.703   3
   0  -1  -1 8512.08 396.831   1
   0  -1  -2 33114.8 868.747   1
   0   1   2 39179.7 850.416  12
   0  -1  -3 2660.54 293.623   1
   0   1   3 2109.95 190.258  12
   0  -1  -3 1996.29 169.334  14
   0  -1  -4 49057.0 1037.32  14
   0   1   4 51703.2 924.133  12
   0  -1  -4 51447.7 1422.49   1
   0  -1  -5 7325.79 483.279  14
   0   1   5 7657.93 591.838   2
   0  -1  -5 7417.94 598.037   1
   0  -1  -6 1316.64 249.454  14
   0   1   6 1107.62 298.054   2
   0  -1  -6 1013.94 260.931   1
   0   1   7 34490.5 1544.98   2
   0  -1  -7 34709.7 1575.81   1
   0  -1  -7 34622.8 1330.07  14
   0   1   8 56915.1 2103.86   2
   0  -1  -8 52643.1 2098.24   1
   0  -1  -9 11896.4 934.104  14
   0   1   9 11051.4 1010.86   2
   0  -1  -9 10873.0 1039.10   1
   0  -1 -10 137718. 3890.11   1
   0  -1 -10 135235. 3373.09  14
   0  -1 -11 61224.6 2833.88   1
   0  -1 -11 63388.9 2450.52  14
   0  -1 -12 6596.35 831.375  14
   0  -1 -12 7561.59 1042.77   1
   0  -1 -13 40526.4 2553.34   1
   0  -1 -13 38738.9 2141.89  14
   0  -1 -14 3144.47 764.533   1
   0  -1 -15 312.058 301.471   1
   0   1  16 628.491 267.892   6
   0   1  16 1288.15 303.291   8
   0  -1 -17 3027.41 942.081   1
   0   1  17 1954.83 376.779   6
   0   1  17 2233.21 422.655   8
   0   1  18 2679.41 447.539   8
   0   1  18 2294.66 423.299   6
   0  -1 -18 2928.34 835.957   1
   0   1  19 480.602 224.989   8
   0  -1 -19 518.436 483.181   1
   0   1  19 613.364 253.292   6
   0   1  20 2503.87 445.833   6
   0   1  20 2890.57 479.202   8
   0   1  21 3.65298 123.081   8
   0   1  22 7824.87 737.571   8
   0   1  23 391.760 262.926   8
   0   1  24 722.211 197.929   8
   0   1  25 117.106 105.522   8
   0   1  26 485.185 148.613   8
   0   1  27 3988.56 313.112   8
   0  -2  26 4771.52 386.039   8
   0  -2  25 4022.53 413.455   8
   0  -2  24 4554.52 498.597   8
   0  -2  23 1683.89 366.399   8
   0  -2  23 1422.62 262.230   4
   0  -2  22 1392.30 311.355   8
   0  -2  21 7124.72 702.923   8
   0  -2  20 125.935 156.531   8
   0  -2  19 485.683 235.808   8
   0  -2  18 188.826 190.824   8
   0   2 -18 198.161 230.171   1
   0   2 -17 3501.92 914.176  14
   0   2 -17 2815.56 866.747   1
   0  -2  17 2979.35 941.090   2
   0  -2  17 3612.62 509.296   8
   0   2 -16 39560.0 3115.74   1
   0  -2  16 32291.7 1482.82   8
   0  -2  16 40747.6 3091.35   2
   0  -2  15 2724.63 408.223   6
   0   2 -15 2919.61 793.259  14
   0  -2  15 3235.37 443.166   8
   0  -2  15 2012.92 685.287   2
   0  -2  14 2262.39 664.901   2
   0   2 -14 2379.99 723.496  14
   0  -2  13 59544.5 3218.07   2
   0   2 -13 61524.9 3393.89  14
   0  -2  12 118107. 4325.29   2
   0   2 -12 100480. 4172.65  14
   0  -2  11 9414.55 1205.97   2
   0   2 -11 7070.41 1038.07  14
   0  -2  10 10973.4 1193.54   2
   0   2 -10 15683.0 1488.71  14
   0  -2   9 7435.64 924.931   2
   0   2  -9 3855.66 717.885  14
   0   2  -8 3530.18 670.164  14
   0  -2   8 3062.11 555.318   2
   0  -2   8 3620.74 630.495  13
   0  -2   7 21105.2 1399.45   2
   0  -2   7 21084.7 1353.47  13
   0   2  -7 20364.3 1430.43  14
   0  -2   6 94527.9 2632.60  13
   0   2  -6 91472.3 2804.15  14
   0   2  -5 457.354 176.590  14
   0  -2   5 19.2040 152.898  13
   0   2  -5 416.072 146.395  12
   0  -2   4 22924.8 1156.67   2
   0   2  -4 25327.0 948.718  12
   0  -2   4 25236.3 1153.31  13
   0   2  -4 25149.2 1277.47  14
   0  -2   3 140398. 2456.11  13
   0  -2   3 147872. 2689.43   2
   0   2  -3 139528. 2222.89  12
   0   2  -3 140125. 2731.61  14
   0   2  -2 108362. 1950.48  12
   0  -2   2 110794. 1982.31  13
   0   2  -2 112286. 2201.94  14
   0  -2   1 2249.57 282.819   2
   0   2  -1 3350.12 339.689  14
   0   2  -1 3241.35 345.529  12
   0  -2   1 3419.04 332.700  13
   0  -2   0 37708.0 1118.50   1
   0   2   0 39004.7 669.027   3
   0   2   0 41396.7 1196.28  12
   0  -2   0 40604.6 1055.59  13
   0  -2   0 37686.4 1064.82   2
   0   2   0 42177.1 1046.23  14
   0   2   1 14662.8 716.020  12
   0   2   1 15923.6 517.841  14
   0  -2  -1 13071.9 674.618   1
   0  -2  -1 16517.2 683.940  13
   0   2   1 13965.0 523.753   3
   0   2   2 115000. 1837.93   3
   0   2   2 120492. 2143.07  12
   0  -2  -2 114417. 2053.88   1
   0   2   3 8575.22 619.946   3
   0  -2  -3 8111.37 583.193   1
   0   2   3 7547.32 559.370  12
   0  -2  -4 122706. 2440.53   1
   0   2   4 125778. 2116.73  12
   0   2   5 491.836 155.854  12
   0  -2  -5 311.510 181.318   1
   0  -2  -5 438.315 95.1377  14
   0   2   6 9581.53 573.137  12
   0  -2  -6 9953.40 817.492   1
   0  -2  -6 9236.42 473.235  14
   0  -2  -7 10225.2 886.924   1
   0  -2  -7 11866.2 639.686  14
   0  -2  -8 2505.43 507.630   1
   0  -2  -8 2881.02 368.056  14
   0  -2  -9 2986.10 399.975  14
   0  -2  -9 1304.26 402.987   1
   0  -2 -10 34168.4 1964.89   1
   0  -2 -10 36646.0 1499.12  14
   0  -2 -11 3312.74 676.231   1
   0  -2 -11 3215.24 483.634  14
   0  -2 -12 6096.82 937.415   1
   0  -2 -13 1512.33 555.515   1
   0  -2 -14 2458.28 709.542   1
   0  -2 -15 3241.11 808.665   1
   0   2  16 4.32342 138.738  10
   0   2  16 300.329 178.223   6
   0   2  16 604.913 202.783   8
   0  -2 -16 723.732 541.891   1
   0  -2 -17 506.409 598.237   1
   0   2  17-50.8742 202.908   6
   0   2  17 305.139 151.823   8
   0   2  17 521.524 235.713  10
   0   2  18 11247.5 855.102  10
   0   2  18 11740.9 883.338   8
   0   2  18 11628.0 885.083   6
   0  -2 -18 11961.0 1783.03   1
   0   2  19 1179.19 298.001   6
   0   2  19 1089.67 326.810  10
   0   2  19 1143.34 308.755   8
   0   2  20 15188.7 1029.19   8
   0   2  20 14764.8 970.468  10
   0   2  20 13542.2 998.641   6
   0   2  21 614.350 223.608   8
   0   2  21 377.212 249.966   6
   0   2  21 390.712 174.062  10
   0   2  22 668.418 240.857   8
   0   2  23 877.756 272.628   8
   0   2  24 130.425 108.469   8
   0   2  25 1465.08 251.481   8
   0   2  26 494.312 146.756   8
   0  -3  26 719.270 141.371   8
   0  -3  25 1190.11 207.891   8
   0   3 -25 1252.98 208.025   9
   0  -3  24 161.307 140.103   8
   0  -3  24 276.425 121.427   4
   0  -3  23 1155.37 249.204   8
   0  -3  23 1285.70 233.313   4
   0  -3  22-126.951 159.691   8
   0  -3  21 227.167 148.534   8
   0  -3  20 18622.7 1182.33   8
   0  -3  19 12523.7 959.195   8
   0  -3  18 7070.92 719.203   8
   0   3 -17 9303.35 1626.88   1
   0   3 -17 3926.77 1067.16  14
   0  -3  17 7987.03 1454.94   2
   0  -3  17 5551.37 651.972   8
   0  -3  16 1549.73 350.590   8
   0  -3  16 1852.92 718.502   2
   0   3 -16 336.182 329.064  14
   0  -3  15 16765.2 1981.18   2
   0   3 -15 14903.7 1912.30  14
   0  -3  15 16399.1 1036.07   8
   0  -3  14 1286.24 512.361   2
   0  -3  14 1048.54 259.566   8
   0   3 -14 888.493 486.976  14
   0   3 -13 2505.82 683.800  14
   0  -3  13 1577.63 550.013   2
   0  -3  12 7861.45 1193.33   2
   0   3 -12 6560.16 1114.37  14
   0   3 -11 4207.77 922.517  14
   0  -3  11 3955.38 843.151   2
   0   3 -10 6071.00 1022.12  14
   0  -3  10 8102.92 1083.97   2
   0  -3   9 45332.8 2421.18   2
   0   3  -9 42451.7 2471.04  14
   0  -3   9 40193.0 2248.34  13
   0  -3   8 2590.97 573.697   2
   0  -3   8 1133.04 391.424  13
   0   3  -8 1429.29 490.889  14
   0  -3   7 39492.6 1947.09  13
   0  -3   7 45634.0 2176.69   2
   0   3  -7 41090.5 2197.94  14
   0  -3   6 107.263 188.686  13
   0  -3   6-144.244 219.034   2
   0   3  -6-51.0949 121.575  12
   0  -3   5 8580.72 819.738  13
   0  -3   5 7609.16 808.027   2
   0   3  -5 8902.30 696.626  12
   0   3  -5 9082.01 926.200  14
   0   3  -4 7665.72 769.415  14
   0   3  -4 7953.22 665.976  12
   0  -3   4 7580.74 703.683  13
   0   3  -3 128204. 2955.29  14
   0  -3   3 135832. 2957.78   2
   0  -3   3 125903. 2616.20  13
   0   3  -3 127668. 2645.62  12
   0   3  -2 27300.5 1214.80  12
   0   3  -2 26784.5 1263.96  14
   0  -3   2 26377.1 1141.95  13
   0   3  -1 173604. 1270.25   3
   0   3  -1 163917. 2812.31  14
   0  -3   1 168037. 2921.98   2
   0   3  -1 159576. 2892.76  12
   0  -3   1 159709. 2621.41  13
   0  -3   1 169650. 3030.75   1
   0  -3   0 9105.84 700.946   1
   0   3   0 9519.03 410.641   3
   0   3   0 9244.75 718.091  12
   0   3   0 8073.43 586.081  14
   0  -3   0 9312.89 674.528   2
   0   3   1 624739. 5735.19  12
   0  -3  -1 605939. 5539.55   1
   0   3   1 602071. 4032.39   3
   0   3   2 82119.4 2061.71  12
   0   3   2 87027.3 1305.36  14
   0  -3  -2 81009.1 2086.71   1
   0   3   2 82982.0 1719.79   3
   0   3   3 30695.7 1169.63   3
   0  -3  -3 31060.6 1332.97   1
   0   3   4 3642.33 439.682  12
   0  -3  -4 3824.00 516.267   1
   0  -3  -5 17901.7 1132.70   1
   0   3   5 20135.1 1041.78  12
   0   3   6 7128.29 633.283  12
   0  -3  -6 6299.46 708.711   1
   0  -3  -7 333.180 200.963   1
   0   3   7-82.4265 160.407  12
   0  -3  -8 14455.4 1170.52   1
   0  -3  -9 1612.04 452.262   1
   0  -3 -10 20013.0 1569.50   1
   0  -3 -11 6547.03 939.701   1
   0  -3 -12 883.203 412.738   1
   0  -3 -13 3753.02 822.663   1
   0  -3 -14 10107.3 1395.24   1
   0  -3 -15 5929.02 1132.09   1
   0   3  16 1260.29 293.629   8
   0   3  16 991.435 240.950  10
   0  -3 -16 1361.22 609.257   1
   0   3  16 1123.43 283.186   6
   0  -3 -17 9778.32 1567.49   1
   0   3  17 9536.86 808.321  10
   0   3  17 9291.95 764.862   6
   0   3  17 10642.3 806.053   8
   0  -3 -18 2294.76 752.758   1
   0   3  18 1998.37 355.752   6
   0   3  18 2040.65 368.907   8
   0   3  18 1702.60 315.477  10
   0   3  19 1184.37 302.141   6
   0   3  19 1582.37 336.909   8
   0  -3 -19 551.567 389.067   1
   0   3  19 1877.25 378.724  10
   0   3  20 3937.29 532.702  10
   0   3  20 3493.01 496.806   6
   0   3  20 3592.94 497.632   8
   0   3  21 7.21394 127.799  10
   0   3  21 106.725 119.590   8
   0   3  21 30.0633 129.739   6
   0   3  22 439.036 152.857   8
   0   3  22 655.886 203.945  10
   0   3  23 184.365 171.140   8
   0   3  23 349.119 142.132  10
   0   3  24 1905.70 316.261   8
   0   3  25 72.7425 104.058   8
   0   3  26 718.691 156.558   8
   0  -4  25 13135.9 605.994   8
   0  -4  24 4934.07 386.041   4
   0   4 -24 5140.10 431.273   9
   0  -4  24 4840.89 435.068   8
   0  -4  23 6718.00 571.854   8
   0  -4  23 6869.91 529.680   4
   0   4 -23 6582.90 563.366   9
   0  -4  22 2506.03 401.482   8
   0  -4  21 1267.93 299.759   8
   0  -4  20 139.119 164.780   8
   0  -4  19 8918.05 811.617   8
   0  -4  18 10433.9 868.440   8
   0   4 -17 4323.24 1107.81  14
   0  -4  17 5315.45 1239.51   2
   0  -4  17 4528.73 576.260   8
   0  -4  16 8308.30 765.841   8
   0   4 -16 7540.39 1449.75  14
   0  -4  16 7616.38 1427.83   2
   0  -4  15 4580.59 571.145   8
   0  -4  15 6448.10 1262.78   2
   0   4 -15 4543.65 1170.12  14
   0   4 -14 5456.58 1234.41  14
   0  -4  14 5292.43 1097.56   2
   0  -4  14 6073.88 619.201   8
   0   4 -13 2018.73 676.431  14
   0  -4  13 1878.31 881.902   2
   0   4 -12 29091.0 2521.08  14
   0  -4  12 30164.0 2442.17   2
   0   4 -11 30335.4 2481.65  14
   0  -4  11 34898.6 2510.89   2
   0   4 -10 8977.32 1264.20  14
   0  -4  10 9091.03 1159.64  13
   0  -4  10 12298.3 1399.92   2
   0   4  -9 452.958 349.685  14
   0  -4   9 1119.02 472.374  13
   0  -4   8 10617.1 1209.16   2
   0  -4   8 8576.64 1005.22  13
   0   4  -8 9198.69 1195.25  14
   0  -4   7 43810.8 2321.76   2
   0   4  -7 52008.1 2641.05  14
   0  -4   7 49243.7 2277.78  13
   0   4  -6 21068.7 1605.74  14
   0  -4   6 20569.1 1383.57  13
   0  -4   6 23569.9 1608.45   2
   0   4  -6 20451.9 1235.80  12
   0   4  -5 38515.4 2048.38  14
   0   4  -5 36678.1 1673.94  12
   0  -4   5 35161.6 1719.59  13
   0  -4   4 24010.0 1323.83  13
   0   4  -4 24135.8 1533.11  14
   0   4  -4 24063.3 1348.42  12
   0  -4   4 24384.8 1475.66   2
   0   4  -3 67798.3 2251.54  12
   0  -4   3 66502.2 2120.76  13
   0   4  -3 66554.6 2364.06  14
   0   4  -2 133457. 3168.02  12
   0  -4   2 134576. 2890.64  13
   0   4  -2 138796. 3225.46  14
   0  -4   1 2483.10 473.955  13
   0  -4   1 1621.01 359.570   2
   0   4  -1 2045.09 411.377  12
   0   4  -1 2321.92 393.519  14
   0  -4   0 2194.25 336.215  13
   0  -4   0 1946.52 353.822   2
   0  -4   0 2249.00 447.450   1
   0   4   0 2019.24 316.706  14
   0   4   0 2752.89 473.889  12
   0   4   1-159.589 173.531  14
   0  -4  -1 8.45606 135.665  13
   0  -4  -1 142.370 207.044   1
   0  -4  -1-77.8594 167.717   2
   0   4   1 206.454 219.734  12
   0  -4  -2 7032.18 750.501   1
   0  -4  -2 6470.50 670.611  13
   0   4   2 6479.27 716.649  12
   0   4   2 6826.24 477.150  14
   0  -4  -3 125.202 183.761   1
   0   4   3 217.369 206.388  12
   0   4   3 139.619 73.3615  14
   0   4   4 7413.61 765.101  12
   0  -4  -4 8385.33 826.824   1
   0  -4  -5 5617.77 695.115   1
   0   4   5 6351.44 729.859  12
   0   4   6 936.772 266.966  12
   0  -4  -6 1336.77 365.649   1
   0   4   7 19176.6 1193.79  12
   0  -4  -7 20919.6 1445.81   1
   0  -4  -8 5668.41 799.743   1
   0  -4  -9 8250.27 1008.49   1
   0  -4 -10 230.749 182.461   1
   0  -4 -11 6777.36 1011.49   1
   0  -4 -12 12243.4 1430.22   1
   0  -4 -13 928.891 510.043   1
   0  -4 -14 4915.45 1006.57   1
   0  -4 -15 26399.1 2365.72   1
   0   4  15 23783.4 1214.36  10
   0   4  16 12444.0 904.547  10
   0  -4 -16 13982.9 1790.30   1
   0   4  16 13315.3 859.833   8
   0   4  16 12347.1 843.382   6
   0  -4 -17 13568.9 1846.16   1
   0   4  17 11692.9 898.808  10
   0   4  17 12286.3 876.105   6
   0   4  17 13053.5 892.983   8
   0   4  18 1008.93 298.426   6
   0   4  18 771.521 241.918  10
   0  -4 -18 1482.63 633.743   1
   0   4  18 751.214 236.441   8
   0   4  19 217.421 190.820   6
   0   4  19 84.7040 189.662  10
   0   4  19 100.233 151.827   8
   0   4  20 7873.34 722.343   6
   0   4  20 7274.80 711.596  10
   0   4  20 8161.37 708.935   8
   0   4  21 13662.4 937.151   6
   0   4  21 13316.6 895.820   8
   0   4  21 12689.8 927.114  10
   0   4  22 311.084 151.509  10
   0   4  22 313.745 114.842   8
   0   4  22 390.512 188.581   6
   0   4  23-183.202 166.039  10
   0   4  23 276.248 131.162   8
   0   4  24 33.5111 104.743  10
   0   4  24 563.633 162.259   8
   0  -5  24 68.4557 91.7268   8
   0  -5  24-6.87211 68.5819   4
   0   5 -23 652.502 178.632   9
   0  -5  23 445.607 152.716   8
   0  -5  23 643.273 166.867   4
   0  -5  22 799.053 219.343   8
   0   5 -22 497.265 157.112   9
   0  -5  22 985.832 213.362   4
   0  -5  21 292.565 184.102   8
   0   5 -21 339.506 166.416   9
   0  -5  20 370.563 153.822   8
   0  -5  19 75.2537 152.529   8
   0  -5  18 8661.24 774.010   8
   0  -5  17 980.291 292.555   8
   0   5 -16 178.574 274.463  14
   0  -5  16 211.367 183.707   8
   0  -5  16 142.108 250.013   2
   0   5 -15 54320.5 3990.84  14
   0  -5  15 54841.3 1900.44   8
   0  -5  15 56308.1 3846.05   2
   0  -5  14 11489.6 851.957   8
   0   5 -14 10652.0 1736.92  14
   0  -5  14 11996.0 1723.93   2
   0  -5  13 8321.98 711.682   8
   0   5 -13 7440.16 1405.22  14
   0  -5  13 9049.67 1442.61   2
   0   5 -12 6019.69 1219.31  14
   0  -5  12 4172.03 954.518   2
   0  -5  11 16908.9 1851.31   2
   0   5 -11 13295.5 1710.50  14
   0   5 -10 974.391 439.428  14
   0  -5  10 967.890 432.418  13
   0  -5  10 957.674 433.769   2
   0  -5   9 14330.2 1571.00   2
   0  -5   9 17370.3 1570.48  13
   0   5  -9 18172.2 1855.86  14
   0   5  -8 10299.8 1334.61  14
   0  -5   8 10698.9 1194.31  13
   0   5  -7 150.478 289.069  14
   0  -5   7 159.489 290.461  13
   0  -5   7 301.134 365.688   2
   0  -5   6 1.15519 198.873   2
   0  -5   6 149.608 189.668  13
   0   5  -6-31.9465 214.421  14
   0   5  -6-158.016 199.765  12
   0   5  -5 24378.4 1550.89  12
   0  -5   5 27274.4 1771.37   2
   0  -5   5 25068.5 1587.40  13
   0   5  -5 25405.0 1817.47  14
   0  -5   4 3723.72 630.381   2
   0   5  -4 3856.72 682.100  14
   0  -5   4 4186.04 637.514  13
   0   5  -4 3604.35 620.429  12
   0   5  -3 582.165 279.720  12
   0   5  -3 25.5958 192.077  14
   0  -5   3-15.0489 193.655   2
   0  -5   3-16.5295 197.616  13
   0  -5   2 11400.1 947.801  13
   0   5  -2 11301.1 1048.76  12
   0   5  -2 11312.2 1019.33  14
   0  -5   1 1193.79 218.701  13
   0   5  -1 1355.93 314.906  14
   0   5  -1 1603.34 440.523  12
   0   5   0 1672.52 434.289  12
   0  -5   0 1293.19 370.447   1
   0  -5   0 1372.33 370.674  13
   0  -5   0 977.554 270.860   2
   0   5   0 1098.21 268.996  14
   0   5   1 648.179 183.945  14
   0  -5  -1 559.701 185.070  13
   0   5   1 674.931 265.052  12
   0  -5  -1 552.990 274.392   1
   0  -5  -1 533.567 266.418   2
   0   5   2 336.696 142.942  14
   0  -5  -2 40.7541 168.668  13
   0  -5  -2-246.203 201.244   1
   0   5   2 314.111 219.613  12
   0  -5  -3 1139.56 328.780   1
   0   5   3 2207.30 481.443  12
   0   5   3 2141.11 261.662  14
   0  -5  -3 1966.10 407.484  13
   0   5   4 6786.60 827.762  12
   0  -5  -4 7059.15 802.515  13
   0  -5  -4 6622.55 820.650   1
   0  -5  -5 3414.80 614.577   1
   0   5   5 3522.35 603.190  12
   0   5   6 819.590 288.134  12
   0  -5  -6 1898.86 476.325   1
   0   5   7 496.924 270.192  12
   0  -5  -7 1594.85 459.802   1
   0  -5  -8 11508.1 1215.15   1
   0   5   8 11227.3 1060.20  12
   0  -5  -9 16267.9 1504.02   1
   0  -5 -10 12755.9 1368.64   1
   0  -5 -11 322.587 272.153   1
   0  -5 -12 1049.43 515.613   1
   0  -5 -13 512.459 374.779   1
   0  -5 -14 1446.82 529.338   1
   0   5  14 922.215 241.406  10
   0  -5 -15 1247.81 551.192   1
   0   5  15 777.310 230.020   6
   0   5  15 840.315 255.342  10
   0   5  16 19456.9 1161.14  10
   0   5  16 20815.4 1098.63   6
   0   5  17 670.066 194.259   6
   0  -5 -17 941.479 583.050   1
   0   5  17 927.876 308.154  10
   0   5  18 501.495 239.438  10
   0  -5 -18 39.5389 269.215   1
   0   5  18 125.117 172.147   6
   0   5  19 228.208 183.356  10
   0   5  19 271.760 170.209   6
   0   5  20 519.509 416.673   6
   0   5  20 133.575 149.466  10
   0   5  21 9743.97 817.424  10
   0   5  21 9737.02 754.936   6
   0   5  22 23.1222 150.755   6
   0   5  22-45.5178 114.587  10
   0   5  23 286.919 145.278  10
   0   5  24 1733.68 267.463  10
   0   5  25-224.208 106.526  10
   0  -6  23-94.0851 87.2016   8
   0   6 -23 82.9788 65.6173   9
   0  -6  22 184.247 142.961   8
   0   6 -22 267.056 136.941   9
   0  -6  22 140.460 83.5259   4
   0  -6  21 517.357 211.156   4
   0   6 -21 529.168 170.652   9
   0  -6  21 143.537 94.3210   8
   0  -6  20 1349.28 288.438   8
   0   6 -20 1189.65 273.673   9
   0   6 -19 3799.53 518.540   9
   0  -6  19 3849.70 472.411   8
   0   6 -18 1106.80 320.023   9
   0  -6  18 929.748 261.383   8
   0  -6  17 3079.95 457.758   8
   0  -6  16 32.5770 157.512   8
   0  -6  15 2308.32 804.821   2
   0  -6  15 2594.19 427.159   8
   0   6 -15 2511.04 918.275  14
   0  -6  14 1416.75 550.938   2
   0  -6  14 2071.74 390.291   8
   0   6 -14 2094.85 884.039  14
   0  -6  13 1837.08 698.732   2
   0   6 -13 2342.53 921.109  14
   0  -6  13 2632.29 418.624   8
   0   6 -12 1661.29 760.285  14
   0  -6  12 1616.32 676.795   2
   0   6 -11 1247.70 573.227  14
   0  -6  11 1755.30 714.564   2
   0   6 -10 4653.77 1049.03  14
   0  -6  10 4038.27 837.957  13
   0  -6  10 3423.80 826.013   2
   0  -6   9 1779.88 565.061   2
   0  -6   9 3626.52 806.256  13
   0   6  -9 3419.18 866.992  14
   0  -6   8 15862.8 1524.93  13
   0   6  -8 17146.1 1843.20  14
   0  -6   7 5074.07 976.623   2
   0  -6   7 5215.54 842.379  13
   0   6  -7 4156.51 847.396  14
   0   6  -6 19556.5 1798.84  14
   0  -6   6 18598.8 1533.15  13
   0  -6   6 24304.8 1940.99   2
   0   6  -5 631.793 315.643  12
   0   6  -5 332.573 295.495  14
   0  -6   5 332.948 381.682   2
   0  -6   5 491.607 321.113  13
   0   6  -4 19574.5 1626.74  14
   0  -6   4 19541.8 1425.88  13
   0   6  -4 19259.4 1552.46  12
   0  -6   4 18620.1 1565.58   2
   0  -6   3 30962.1 1775.65  13
   0  -6   3 28864.4 1892.82   2
   0   6  -3 29568.4 1913.81  12
   0   6  -3 29964.3 1912.83  14
   0   6  -2 33860.3 1912.56  14
   0  -6   2 34488.1 1809.19  13
   0   6  -2 35326.4 2073.37  12
   0  -6   2 37999.8 2091.56   2
   0  -6   1 1978.95 437.042  13
   0  -6   1 917.034 367.080   2
   0   6  -1 1801.46 455.761  12
   0   6  -1 2185.04 457.209  14
   0   6   0 1815.27 410.442  14
   0  -6   0 1786.04 400.463  13
   0   6   0 1519.09 404.737  12
   0  -6  -1 4057.85 692.496   1
   0   6   1 4548.79 559.447  14
   0  -6  -1 4358.93 650.410  13
   0   6   1 4185.39 754.452  12
   0  -6  -1 4714.97 689.389   2
   0  -6  -2 11593.7 1138.76   1
   0  -6  -2 9132.87 921.427  13
   0   6   2 9008.89 716.773  14
   0   6   2 9509.80 1070.52  12
   0  -6  -2 11733.3 1100.60   2
   0  -6  -3 12278.3 1088.47   2
   0   6   3 12415.9 727.912  14
   0  -6  -3 10098.3 1031.49  13
   0  -6  -3 13853.0 1246.85   1
   0   6   3 12860.1 1240.68  12
   0  -6  -4 30355.6 1858.75   1
   0   6   4 26742.2 1793.18  12
   0  -6  -4 27042.5 1682.19  13
   0  -6  -5 4532.37 732.642  13
   0  -6  -5 5592.14 814.869   1
   0   6   5 5279.12 784.481  12
   0  -6  -6 123.138 163.891   1
   0   6   6 127.497 241.863  12
   0  -6  -6 138.706 219.185  13
   0   6   7 7256.78 950.595  12
   0  -6  -7 8314.50 1063.21   1
   0  -6  -8 356.027 285.522   1
   0  -6  -9 1269.54 428.639   1
   0  -6 -10 31581.1 2289.87   1
   0  -6 -11 392.862 302.052   1
   0  -6 -12 3125.57 769.160   1
   0   6  13 213.386 105.186  10
   0  -6 -13 623.716 354.944   1
   0   6  14 1747.03 371.490  10
   0  -6 -14 2560.08 785.710   1
   0   6  15 3944.34 467.837   6
   0   6  15 4265.55 556.530  10
   0  -6 -15 4977.40 1065.44   1
   0   6  16 115.958 123.495   6
   0   6  16-106.053 216.371  10
   0   6  17 654.067 260.176  10
   0  -6 -17 966.532 597.383   1
   0   6  17 763.414 239.913   6
   0   6  18 596.740 283.325  10
   0   6  18 767.273 246.604   6
   0   6  19 5038.37 559.532   6
   0   6  19 4767.50 608.997  10
   0   6  20 10571.9 888.653  10
   0   6  20 10346.0 780.553   6
   0   6  21 1463.52 379.795  10
   0   6  21 987.488 201.696   6
   0   6  22 5164.16 576.030  10
   0   6  22 4786.14 481.460   6
   0   6  23 90.5653 135.685  10
   0   6  24 72.6001 98.3616  10
   0   6  25 105.195 108.524  10
   0  -7  23 1421.36 180.215   4
   0  -7  22 209.799 89.3571   4
   0   7 -22 282.768 104.622   9
   0   7 -21 434.945 161.389   9
   0  -7  21 641.091 197.937   4
   0  -7  20 5093.06 519.485   4
   0   7 -20 3922.94 446.992   9
   0  -7  20 3759.84 385.047   8
   0  -7  19 669.159 218.343   8
   0   7 -19 737.448 230.186   9
   0  -7  18 1703.28 316.171   8
   0   7 -18 1583.34 354.237   9
   0   7 -17 220.191 202.240   9
   0  -7  17 317.330 178.200   8
   0   7 -16 750.954 280.942   9
   0   7 -15-53.4556 148.103   9
   0   7 -14 1626.39 377.103   9
   0   7 -13 2218.27 856.978  14
   0  -7  13 1548.03 670.038   2
   0   7 -13 2495.24 450.238   9
   0   7 -12 220.274 177.869   9
   0   7 -12-124.269 482.871  14
   0  -7  12 83.9344 153.018  11
   0  -7  12 535.965 483.323   2
   0  -7  11 8059.20 732.935  11
   0   7 -11 6364.93 1309.49  14
   0   7 -11 8565.76 770.579   9
   0  -7  10 4420.02 533.654  11
   0  -7  10 4093.32 906.782  13
   0   7 -10 4176.65 539.978   9
   0   7 -10 3961.20 1010.79  14
   0  -7  10 4360.85 1035.17   2
   0  -7   9 17200.3 1932.13   2
   0  -7   9 13983.8 1564.71  13
   0   7  -9 14703.2 954.458   9
   0   7  -9 14771.9 1891.75  14
   0  -7   8 3451.27 758.755  13
   0  -7   8 4257.03 973.598   2
   0   7  -8 3624.98 963.526  14
   0   7  -7 11314.1 1551.34  14
   0  -7   7 7697.01 1215.44   2
   0  -7   7 10684.7 1250.72  13
   0  -7   6 19090.7 1867.77   2
   0   7  -6 14720.5 1662.68  14
   0  -7   6 14850.0 1462.72  13
   0  -7   5 891.992 334.452  13
   0  -7   5 321.193 240.736   2
   0   7  -5 947.900 389.441  14
   0  -7   4 129.072 163.951  13
   0   7  -4-157.037 291.997  14
   0   7  -4 13.7039 204.448  12
   0   7  -3 19814.8 1714.76  12
   0   7  -3 20651.5 1701.91  14
   0  -7   3 20245.4 1556.88  13
   0  -7   3 21074.6 1762.35   2
   0  -7   2 19033.2 1476.99  13
   0   7  -2 18559.9 1647.31  12
   0   7  -2 17325.7 1486.55  14
   0  -7   2 21905.9 1773.89   2
   0  -7   1 197.109 218.479  13
   0  -7   1 82.9020 234.138   2
   0   7  -1-68.8556 186.226  14
   0   7  -1 184.532 315.411  12
   0   7   0 3075.89 573.213  14
   0   7   0 3250.55 717.931  12
   0  -7   0 4728.27 795.800   2
   0  -7   0 3428.59 640.520  13
   0   7   1 2844.12 508.329  14
   0  -7  -1 2761.35 603.440  13
   0  -7  -1 4080.30 797.893   1
   0  -7  -1 4101.17 731.287   2
   0   7   1 3330.27 708.735  12
   0  -7  -2 9579.33 1171.74   1
   0  -7  -2 9232.86 1049.50   2
   0  -7  -2 8347.41 989.886  13
   0   7   2 8678.95 787.280  14
   0   7   2 8178.60 1083.70  12
   0  -7  -3 3153.99 711.539   1
   0  -7  -3 1695.09 497.218  13
   0   7   3 1824.15 570.761  12
   0  -7  -3 2724.17 606.729   2
   0  -7  -4 18604.5 1612.26   1
   0  -7  -4 14004.7 1324.90  13
   0   7   4 12946.2 1408.81  12
   0  -7  -4 17999.9 1456.98   2
   0   7   5 6653.94 983.513  12
   0  -7  -5 6461.57 954.542  13
   0  -7  -5 8491.18 1091.27   1
   0  -7  -6 34516.1 2248.35  13
   0   7   6 35143.4 2284.96  12
   0  -7  -6 38514.4 2394.24   1
   0  -7  -7 622.692 317.398  13
   0  -7  -7 482.423 230.666   1
   0   7   7 303.522 301.264  12
   0  -7  -8 25667.6 2084.75  13
   0  -7  -8 23070.4 1941.07   1
   0  -7  -9 9735.09 1289.27   1
   0  -7  -9 7609.51 1168.18  13
   0  -7 -10 5853.26 1038.56   1
   0  -7 -11 171.007 331.178   1
   0   7  12 395.523 195.263   9
   0  -7 -12 800.701 375.242   1
   0   7  13 1202.53 235.562   7
   0   7  13 1181.65 264.476   9
   0   7  13 1632.48 342.950  10
   0  -7 -13 1207.71 560.762   1
   0   7  14 10330.7 861.095  10
   0  -7 -14 11530.9 1619.00   1
   0   7  14 10053.0 722.971   7
   0   7  15 531.843 223.396  10
   0  -7 -15 320.168 200.049   1
   0  -7 -16 2712.02 849.199   1
   0   7  16 2025.64 403.226  10
   0   7  17 2811.41 473.420  10
   0   7  18 479.747 306.766  10
   0   7  19 2864.00 479.118  10
   0   7  20 1888.23 381.778  10
   0   7  21 82.3844 174.337  10
   0   7  22 4316.15 546.988  10
   0   7  23 2484.97 372.034  10
   0   7  24 1118.03 225.760  10
   0   7  25 416.823 135.301  10
   0  -8  22 96.2139 55.9073   4
   0  -8  21 2015.37 272.592   4
   0   8 -21 1807.43 247.501   9
   0   8 -20 921.137 210.677   9
   0  -8  20 1022.79 219.450   4
   0  -8  19 215.022 99.5492   4
   0   8 -19-98.0692 102.342   9
   0  -8  18-269.695 168.150   4
   0   8 -18 23.6011 114.917   9
   0   8 -17 2919.82 442.876   9
   0   8 -16 451.497 198.406   9
   0   8 -15 596.474 264.501   9
   0   8 -14 9150.36 857.412   9
   0   8 -13 1988.93 379.042   9
   0  -8  13 2362.49 415.870  11
   0  -8  12 939.890 330.324  11
   0   8 -12 740.990 533.342  14
   0  -8  12 760.202 392.649   2
   0   8 -12 717.108 262.825   9
   0   8 -11 2448.95 443.435   9
   0   8 -11 2377.78 825.198  14
   0  -8  11 2390.24 429.597  11
   0  -8  11 3059.05 895.561   2
   0   8 -10 7129.44 1462.01  14
   0  -8  10 6737.72 688.063  11
   0   8 -10 6111.25 668.270   9
   0  -8  10 4612.29 1114.38   2
   0   8  -9 9300.65 1553.73  14
   0  -8   9 9880.00 830.324  11
   0  -8   9 11163.1 1633.47   2
   0   8  -9 9852.20 829.930   9
   0  -8   8 4097.11 1025.45   2
   0   8  -8 3033.38 866.221  14
   0   8  -8 3332.48 507.230   9
   0  -8   8 3378.40 481.335  11
   0  -8   7-103.782 129.372  11
   0   8  -7 8.92968 317.598  14
   0   8  -7 110.086 104.348   9
   0  -8   7 35.0355 243.138   2
   0   8  -6 223.458 347.283  14
   0  -8   6 764.700 281.108   2
   0  -8   5 326.990 192.326   2
   0   8  -5 573.361 434.598  14
   0  -8   5 539.627 321.633  13
   0  -8   4 476.132 311.786  13
   0   8  -4 485.036 484.787  14
   0  -8   4 1676.76 644.006   2
   0  -8   3 13586.5 1379.30  13
   0  -8   3 17111.0 1754.78   2
   0   8  -3 13892.3 1502.54  14
   0  -8   2 69.3201 191.402  13
   0   8  -2 24.4243 204.933  12
   0   8  -2-115.569 230.030  14
   0  -8   2 105.256 254.805   2
   0   8  -1 4884.19 979.367  12
   0   8  -1 4804.73 797.338  14
   0  -8   1 5160.55 916.338   2
   0  -8   1 4478.81 751.531  13
   0  -8   0 303.854 285.402  13
   0   8   0-13.8154 145.461  14
   0   8   0 69.5716 291.964  12
   0  -8   0 271.176 244.488   2
   0  -8  -1 13920.1 1431.07   2
   0   8   1 12948.7 1520.11  12
   0  -8  -1 12859.9 1303.31  13
   0   8   2 649.098 397.972  12
   0  -8  -2 287.046 260.903   2
   0  -8  -2 654.215 408.616   1
   0  -8  -2 655.923 319.194  13
   0  -8  -3 743.836 377.640  13
   0  -8  -3 478.281 343.837   2
   0   8   3 511.879 439.767  12
   0  -8  -3 715.589 379.128   1
   0  -8  -4 10495.6 1349.62   1
   0  -8  -4 10778.3 1232.82   2
   0   8   4 8697.77 1246.36  12
   0  -8  -4 8587.25 1094.35  13
   0  -8  -5 3177.28 693.532   2
   0   8   5 1076.90 492.197  12
   0  -8  -5 1078.07 374.294  13
   0  -8  -5 2865.18 759.742   1
   0  -8  -6-83.0153 319.139   1
   0  -8  -6 97.3408 142.610   2
   0  -8  -6 127.828 268.189  13
   0  -8  -7 22919.4 1996.62  13
   0  -8  -7 19906.9 1879.73   1
   0  -8  -8 350.321 318.309  13
   0  -8  -8 304.384 377.515   1
   0  -8  -9 11575.4 1505.35   1
   0  -8  -9 7971.37 1252.37  13
   0  -8 -10 1061.84 509.503   1
   0  -8 -10 1193.41 492.687  13
   0   8  10 823.257 215.249   7
   0   8  10 904.896 235.978   9
   0  -8 -11 8046.24 1332.35   1
   0  -8 -11 7830.12 766.894  15
   0   8  11 8381.23 659.817   7
   0   8  11 7621.32 716.326   9
   0  -8 -11 7144.05 1299.70  13
   0  -8 -12 6999.74 735.466  15
   0  -8 -12 5444.63 1086.66   1
   0   8  12 6014.45 595.115   7
   0  -8 -12 6565.46 1206.69  13
   0   8  12 6481.24 667.785   9
   0  -8 -13 6317.76 695.003  15
   0   8  13 5501.64 640.885   9
   0  -8 -13 5517.71 1174.90  13
   0   8  13 5967.72 651.394  10
   0   8  13 5821.43 584.658   7
   0  -8 -13 6595.10 1242.85   1
   0   8  14 135.550 193.836   7
   0  -8 -14 175.100 305.705   1
   0   8  14 83.9727 148.978  10
   0  -8 -14 322.945 489.911  13
   0   8  14 97.7232 163.492   9
   0  -8 -15 2281.14 898.936  13
   0   8  15 2294.14 408.536  10
   0   8  15 2341.10 347.673   7
   0  -8 -15 2335.71 775.593   1
   0   8  16-77.9480 179.839  10
   0   8  17 22622.2 1320.44  10
   0   8  18 59.1264 175.181  10
   0   8  19-133.534 208.370  10
   0   8  20 145.806 199.485  10
   0   8  21 100.857 138.821  10
   0   8  22 1042.20 279.816  10
   0   8  23 883.831 215.997  10
   0   8  24 873.556 200.383  10
   0   8  25 3498.76 302.816  10
   0  -9  21-83.4725 69.5453   4
   0  -9  20 7.78100 67.9370   4
   0   9 -20-72.9237 81.9507   9
   0  -9  19 1809.85 272.156   4
   0   9 -19 1889.71 283.824   9
   0  -9  18 1634.75 298.603   4
   0   9 -18 1516.94 285.772   9
   0   9 -17 2746.10 393.754   9
   0  -9  17 3154.38 424.902   4
   0   9 -16 3867.54 505.712   9
   0  -9  16 3151.65 449.271   4
   0   9 -15 3202.58 491.855   9
   0  -9  15 3664.98 486.290   4
   0   9 -14 1673.89 368.596   9
   0   9 -13 780.368 279.652   9
   0  -9  13 1015.84 273.450  11
   0  -9  12 2483.98 437.012  11
   0   9 -12 2833.83 464.502   9
   0   9 -11 688.474 235.750   9
   0  -9  11 730.977 245.266  11
   0  -9  10 132.535 328.995   2
   0   9 -10 397.179 315.666  14
   0   9 -10 359.164 195.506   9
   0  -9  10 835.263 268.661  11
   0  -9   9 6944.69 1378.32   2
   0   9  -9 5114.52 1215.57  14
   0  -9   9 4490.80 583.938  11
   0   9  -9 5514.18 664.721   9
   0  -9   8 171.447 154.588  11
   0  -9   8-205.187 447.151   2
   0   9  -8 210.540 235.640  14
   0   9  -8-3.91013 137.846   9
   0   9  -7 5035.56 1169.49  14
   0  -9   7 5590.53 1118.25   2
   0   9  -7 5087.22 611.907   9
   0  -9   7 4896.97 622.299  11
   0  -9   6 496.955 227.290  11
   0   9  -6 650.674 283.509   9
   0  -9   6 1095.39 611.520   2
   0   9  -6 512.667 461.243  14
   0  -9   5 1102.36 288.190  11
   0   9  -5 920.843 520.588  14
   0   9  -5 1030.43 273.709   9
   0  -9   5 919.607 573.924   2
   0  -9   4 13146.8 1669.89   2
   0   9  -4 13605.1 1674.89  14
   0  -9   4 13472.3 972.187  11
   0   9  -4 12466.9 905.800   9
   0  -9   3 19808.7 2023.14   2
   0   9  -3 24323.9 2119.20  14
   0   9  -3 22584.8 1182.77   9
   0  -9   3 24561.2 1287.11  11
   0  -9   2 42983.2 2868.83   2
   0   9  -2 34914.1 2388.25  14
   0  -9   1 1294.87 482.114   2
   0  -9   0-71.7685 198.592  13
   0  -9   0-181.334 186.291   2
   0  -9  -1 4075.62 804.693  13
   0  -9  -1 4054.92 860.395   2
   0  -9  -2 7657.87 1146.73   2
   0  -9  -2 5588.38 904.456  13
   0  -9  -3 751.251 442.105  13
   0  -9  -3 157.457 224.607   2
   0  -9  -4 10705.3 1334.05   2
   0  -9  -4 7833.26 1153.40  13
   0  -9  -4 9867.82 1408.15   1
   0  -9  -5 2068.25 658.426   1
   0  -9  -5 1389.28 456.926   2
   0  -9  -5 917.082 321.119  13
   0  -9  -6-112.368 290.411   1
   0  -9  -6-15.5007 238.751  13
   0  -9  -6-210.727 141.125   2
   0   9   6 114.034 137.376   7
   0  -9  -7 101.925 185.916   2
   0   9   7 133.875 124.401   9
   0  -9  -7 14.8647 247.109   1
   0   9   7-266.117 190.675   7
   0  -9  -7-294.365 295.335  13
   0  -9  -8 28520.8 2447.69   1
   0  -9  -8 30505.8 2290.99   2
   0   9   8 29050.1 1297.20   7
   0  -9  -8 25757.9 2257.44  13
   0   9   8 27430.0 1336.91   9
   0  -9  -9 2290.21 685.454   1
   0   9   9 2544.32 435.845   9
   0   9   9 2528.07 411.247   7
   0  -9  -9 1947.95 683.632  13
   0  -9 -10 424.987 286.503  13
   0   9  10 1042.37 303.359   7
   0   9  10 736.894 235.456   9
   0  -9 -10 1371.72 660.560   1
   0  -9 -11 2427.51 716.350  13
   0   9  11 2792.56 434.461   7
   0  -9 -11 2533.73 797.269   1
   0   9  11 2650.99 419.154   9
   0   9  12 162.771 176.726   7
   0  -9 -12 205.813 331.316   1
   0  -9 -12 315.550 233.363  15
   0   9  12 79.0861 114.832   9
   0  -9 -12-159.219 488.077  13
   0  -9 -13 792.518 531.306  13
   0   9  13 357.250 204.048  10
   0   9  13 341.534 186.555   9
   0  -9 -13-92.5881 201.880   1
   0   9  13-28.6659 134.383   7
   0  -9 -13 699.803 274.311  15
   0  -9 -14-13.0380 122.457  15
   0   9  14 259.474 179.553   9
   0  -9 -14-6.64253 290.783  13
   0   9  14-29.3850 137.385  10
   0   9  14-81.7348 148.126   7
   0   9  15 5039.70 616.117  10
   0   9  15 4420.28 533.390   7
   0   9  16 90.2978 128.912   7
   0   9  16 7.08584 175.755  10
   0   9  17 2419.93 420.399  10
   0   9  18 3291.92 522.901  10
   0   9  19 257.766 169.018  10
   0   9  20 312.715 193.059  10
   0   9  21 261.260 167.827  10
   0   9  22 878.553 232.325  10
   0   9  23 360.528 164.428  10
   0   9  24 1424.82 217.426  10
   0 -10  19 68.1422 68.4268   4
   0  10 -19 70.3761 72.8723   9
   0 -10  18 744.600 184.977   4
   0  10 -18 359.060 113.147   9
   0  10 -17 1493.78 272.691   9
   0 -10  17 1023.90 235.325   4
   0  10 -16 2499.74 378.906   9
   0 -10  16 2777.04 379.448   4
   0  10 -15 3559.94 463.677   9
   0 -10  15 3217.26 411.818   4
   0 -10  14 8957.09 692.139  11
   0 -10  14 9517.08 743.136   4
   0  10 -14 9184.71 777.920   9
   0 -10  13 660.513 225.619  11
   0  10 -13 896.056 256.580   9
   0 -10  12 76.5127 236.315  11
   0 -10  12 11.2833 112.353   4
   0  10 -12 31.3114 131.514   9
   0  10 -11 212.281 135.172   9
   0 -10  11 543.320 224.068   4
   0 -10  11 179.199 156.467  11
   0  10 -10 350.453 193.771   9
   0 -10  10 512.551 250.826  11
   0 -10  10 529.914 214.818   4
   0  10  -9 1.82717 124.515   9
   0 -10   9-77.9895 130.492   4
   0 -10   9 163.942 182.767  11
   0 -10   8 35.0025 153.602   4
   0  10  -8 451.357 243.404   9
   0 -10   8 421.500 223.126  11
   0 -10   7-107.909 258.584   2
   0  10  -7-201.735 172.267   9
   0  10  -7-280.022 404.719  14
   0 -10   7 30.9587 194.481  11
   0  10  -6 4329.57 573.471   9
   0 -10   6 3221.74 945.719   2
   0  10  -6 4042.56 1012.94  14
   0 -10   6 4548.42 608.203  11
   0  10  -5 13075.3 1715.49  14
   0 -10   5 14091.8 1054.68  11
   0  10  -5 13589.9 987.829   9
   0 -10   5 14150.9 1877.03   2
   0 -10   4 11330.7 947.563  11
   0  10  -4 10239.1 860.793   9
   0 -10   4 8299.96 1423.58   2
   0 -10   3 23623.8 2339.85   2
   0 -10   3 24175.0 1354.24  11
   0  10  -3 22924.0 1267.70   9
   0 -10   2 34901.6 1621.86  11
   0  10  -2 32474.7 1497.39   9
   0 -10   2 31219.2 2624.73   2
   0  10  -1 25323.6 1309.84   9
   0 -10   1 22445.4 1276.52  11
   0 -10   0 403.122 225.876  11
   0  10   0 345.544 151.817   7
   0 -10   0 248.551 211.247   2
   0  10   0 219.617 174.834   9
   0 -10  -1 64.5350 128.548  11
   0 -10  -1-139.600 207.888   2
   0  10   1-35.4738 139.828   9
   0  10   2 1484.95 290.962   7
   0 -10  -2 1359.77 553.610   2
   0 -10  -2 1563.25 376.010  11
   0  10   2 1484.47 333.286   9
   0  10   3 139.874 122.277   9
   0  10   3-103.859 187.897   7
   0 -10  -3 64.2787 238.017   2
   0 -10  -3 144.602 141.828  11
   0  10   4-175.359 217.017   9
   0 -10  -4-97.3449 159.634  11
   0  10   4-50.8989 114.941   7
   0  10   5 563.149 214.945   9
   0  10   5 571.874 193.189   7
   0 -10  -5 879.370 402.773   2
   0 -10  -6 321.778 265.027   1
   0  10   6 272.281 178.353   9
   0  10   6 398.739 123.188   7
   0 -10  -6 499.278 219.717  11
   0  10   7 1496.86 359.422   9
   0 -10  -7 1816.38 331.578  11
   0 -10  -7 1510.86 597.010   1
   0  10   7 1420.05 327.697   7
   0  10   8 972.048 361.426   9
   0 -10  -8 282.013 310.872   1
   0  10   8 263.399 196.660   7
   0 -10  -9 11036.8 1636.80   1
   0  10   9 11522.3 864.795   7
   0  10   9 12486.5 972.318   9
   0 -10 -10 12958.7 1794.94   1
   0  10  10 12192.7 896.058   7
   0  10  10 11864.5 948.027   9
   0  10  11 4482.85 593.433   9
   0 -10 -11 4205.89 607.939  15
   0  10  11 4675.46 552.903   7
   0 -10 -11 5142.42 1098.45   1
   0  10  12 6288.00 671.984  10
   0  10  12 5642.93 680.092   9
   0  10  12 6892.35 658.285   7
   0 -10 -12 5564.11 703.269  15
   0  10  13 486.640 306.065   9
   0  10  13 517.978 254.745  10
   0  10  13 451.864 175.167   7
   0 -10 -13 113.024 157.294  15
   0  10  14 3453.19 521.267  10
   0 -10 -14 2704.82 450.194  15
   0  10  14 3185.06 525.179   9
   0  10  14 3016.90 428.056   7
   0  10  15 2237.23 377.498   7
   0  10  15 2577.97 435.090  10
   0 -10 -15 1747.11 334.056  15
   0  10  16 1264.95 281.010   7
   0  10  16 1588.42 369.169  10
   0  10  17 2843.09 475.459  10
   0  10  18 169.522 185.573  10
   0  10  19 48.2949 123.765  10
   0  10  20 148.021 195.492  10
   0  10  21 1564.29 289.486  10
   0  10  22 933.419 193.112  10
   0  10  23-28.4774 100.171  10
   0 -11  17 4.58809 59.7736   4
   0  11 -17-32.4105 66.2421   9
   0  11 -16 103.167 91.6082   9
   0 -11  16 83.0579 77.8451   4
   0  11 -15 97.5982 115.252   9
   0 -11  15 326.471 144.361   4
   0 -11  14-95.6131 112.171   4
   0  11 -14 159.296 140.996   9
   0 -11  14 158.121 152.134  11
   0 -11  13 352.339 176.365  11
   0  11 -13 726.334 246.976   9
   0 -11  12 279.369 150.244  11
   0  11 -12 417.161 153.843   9
   0  11 -11 1471.49 336.679   9
   0 -11  11 1255.56 319.254  11
   0 -11  11 1774.19 337.593   4
   0 -11  10 144.843 167.093  11
   0  11 -10 275.655 191.080   9
   0 -11   9 9363.42 723.472   4
   0 -11   9 8123.52 809.078  11
   0  11  -9 8994.81 823.759   9
   0  11  -8 308.588 223.795   9
   0 -11   8 100.439 142.842  11
   0  11  -7 963.213 291.443   9
   0 -11   7 696.946 218.372  11
   0 -11   6 680.962 263.073  11
   0  11  -6 723.895 286.570   9
   0 -11   5 6961.35 756.841  11
   0  11  -5 7387.45 755.980   9
   0 -11   4 2763.70 515.001  11
   0  11  -4 2572.98 452.415   9
   0 -11   4 2334.12 814.835   2
   0 -11   3 7184.64 1373.81   2
   0 -11   3 8889.73 860.444  11
   0  11  -3 8086.81 783.835   9
   0 -11   2 11571.1 965.567  11
   0  11  -2 12409.7 958.383   9
   0 -11   2 14639.8 1882.29   2
   0 -11   1 8152.45 811.441  11
   0  11  -1 7696.21 763.408   9
   0 -11   0 16778.4 1965.43   2
   0  11   0 14836.8 917.845   7
   0  11   0 15410.0 1069.06   9
   0 -11   0 14877.1 1078.78  11
   0  11   1 4301.19 512.386   7
   0 -11  -1 5228.70 1059.36   2
   0 -11  -1 4656.64 600.523  11
   0  11   1 3969.02 558.185   9
   0 -11  -2 323.238 248.763   2
   0  11   2 740.967 236.346   9
   0  11   2 615.254 221.483   7
   0 -11  -2 649.094 229.153  11
   0  11   3 2758.48 462.428   9
   0  11   3 2283.04 391.420   7
   0 -11  -3 2988.29 482.847  11
   0 -11  -4 7862.42 763.510  11
   0  11   4 7773.26 738.848   9
   0  11   4 7856.30 715.486   7
   0 -11  -5 12173.6 931.996  11
   0  11   5 11801.5 929.263   9
   0  11   5 11952.9 874.779   7
   0  11   6 4465.64 578.838   9
   0  11   6 3862.56 510.053   7
   0 -11  -6 4155.16 542.304  11
   0 -11  -7 14130.4 966.901  11
   0  11   7 13524.5 961.149   7
   0  11   7 13209.2 997.346   9
   0  11   8 1057.23 321.235   9
   0  11   8 1609.98 361.372   7
   0 -11  -8 1470.84 695.396   1
   0  11   9 810.633 274.307   9
   0  11   9 826.621 234.743   7
   0  11  10-21.1605 151.504   7
   0  11  10 399.808 207.078   9
   0  11  11-92.5567 117.795  10
   0  11  11-246.209 211.742   7
   0 -11 -11-7.12945 199.734  15
   0  11  11 82.3096 187.444   9
   0  11  12-13.1241 163.841   7
   0  11  12 15.9240 152.737   9
   0  11  12-152.369 164.868  10
   0 -11 -12 142.360 182.589  15
   0  11  13 2535.74 448.749   9
   0 -11 -13 1746.99 389.596  15
   0  11  13 2274.61 394.111   7
   0  11  13 2193.83 396.799  10
   0  11  14 544.808 230.357  10
   0  11  14 544.025 226.476   7
   0 -11 -14 596.737 239.302  15
   0  11  14 1053.00 340.966   9
   0  11  15 689.234 250.781  10
   0  11  15 431.923 212.138   7
   0 -11 -15 756.166 289.877  15
   0  11  16 2043.09 394.876  10
   0  11  17 792.116 278.786  10
   0  11  18 3199.77 427.458  10
   0  11  19 2461.58 362.438  10
   0  11  20 455.609 175.837  10
   0  11  21 990.938 211.762  10
   0  11  22 661.863 156.855  10
   0  12 -15 540.173 139.480   9
   0 -12  14 1597.29 221.109   4
   0  12 -14 1155.03 236.449   9
   0 -12  13 57.6420 78.4545   4
   0  12 -13 59.9680 101.589   9
   0 -12  12 298.151 135.655   4
   0 -12  12 11.9928 92.2979  11
   0  12 -12-13.1581 101.821   9
   0 -12  11 1914.88 340.743  11
   0  12 -11 1910.96 367.240   9
   0  12 -10 2174.53 382.393   9
   0 -12  10 2597.48 426.357  11
   0  12  -9 3774.13 509.979   9
   0 -12   9 4606.39 721.897  11
   0  12  -8 882.727 282.061   9
   0 -12   8 711.282 247.922  11
   0  12  -7 112.296 123.794   9
   0 -12   7 173.407 163.278  11
   0  12  -6 5632.80 644.087   9
   0 -12   6 5298.07 671.262  11
   0 -12   5 1336.26 335.451  11
   0  12  -5 1063.19 233.917   9
   0 -12   4 671.231 273.249  11
   0  12  -4 986.773 308.252   9
   0 -12   3 1055.87 303.998  11
   0  12  -3 880.719 305.854   9
   0 -12   2 4858.00 647.254  11
   0  12  -2 4813.02 623.354   9
   0 -12   1 1957.89 400.588  11
   0  12  -1 2078.18 415.148   9
   0  12   0 198.498 244.581   9
   0  12   0 240.085 197.287   7
   0 -12   0-63.6305 152.357  11
   0  12   1 2956.52 466.369   9
   0 -12  -1 3398.08 545.391  11
   0  12   1 2643.20 399.279   7
   0  12   2 6753.00 715.347   9
   0  12   2 6630.80 633.832   7
   0 -12  -2 6976.68 768.905  11
   0  12   3 2110.10 373.398   7
   0 -12  -3 1487.72 340.385  11
   0  12   3 2187.70 424.389   9
   0 -12  -4-101.590 203.506  11
   0  12   4 120.741 115.219   7
   0  12   4 103.674 187.553   9
   0 -12  -5 1072.66 306.091  11
   0  12   5 1345.50 343.960   7
   0  12   5 1202.58 328.207   9
   0  12   6-71.5257 158.583   9
   0  12   6 133.059 142.500   7
   0 -12  -6-5.58922 121.487  11
   0  12   7 3085.20 493.147   9
   0  12   7 3072.67 459.443   7
   0 -12  -7 2688.58 436.884  11
   0  12   8 55.6957 175.336   9
   0  12   8 198.489 177.634  10
   0  12   8 67.7118 141.685   7
   0  12   9 77.4386 164.092   9
   0  12   9 218.019 186.036   7
   0  12   9-25.3059 122.319  10
   0  12  10 2104.30 432.776   9
   0  12  10 2321.55 395.097   7
   0 -12 -10 1710.44 414.603  15
   0  12  10 2532.56 400.880  10
   0  12  11 397.636 276.893   9
   0  12  11-300.842 142.071   7
   0 -12 -11 501.290 382.842  15
   0  12  11-273.127 180.682  10
   0 -12 -12 38.3843 181.922  15
   0  12  12 619.188 228.765   9
   0  12  12 112.166 109.349  10
   0  12  12 397.382 216.494   7
   0  12  13 854.677 255.731   9
   0  12  13 1106.18 266.100  10
   0  12  13 635.697 207.157   7
   0 -12 -13 817.486 231.057  15
   0  12  14 47.4887 120.227  10
   0  12  14 458.853 232.074   7
   0 -12 -14 473.703 223.447  15
   0  12  15 6155.55 592.901  10
   0 -12 -15 5509.24 600.284  15
   0  12  16 4006.16 470.435  10
   0  12  17 3035.96 379.185  10
   0  12  18 2812.37 347.314  10
   0  12  19 904.761 209.761  10
   0  12  20 230.839 135.888  10
   0  12  21-110.376 71.5117  10
   0  13 -13 471.420 137.531   9
   0  13 -12 594.778 176.251   9
   0 -13  12 495.496 140.122  11
   0 -13  11 372.786 128.245  11
   0  13 -11 507.360 184.206   9
   0 -13  10 267.138 211.429  11
   0  13 -10 60.9893 162.707   9
   0  13  -9 7582.65 646.691   9
   0 -13   9 6674.85 634.131  11
   0  13  -8 523.804 150.827   9
   0 -13   8 294.865 171.073  11
   0 -13   7 42.5889 141.148  11
   0  13  -7 41.7249 123.686   9
   0  13  -6 2473.87 433.763   9
   0 -13   6 3210.42 469.096  11
   0  13  -5 5662.87 634.256   9
   0 -13   5 5629.06 671.952  11
   0 -13   4 3669.59 556.994  11
   0  13  -4 3784.52 545.291   9
   0 -13   3 2885.58 478.045  11
   0  13  -3 2699.21 421.344   9
   0  13  -2 3665.63 530.838   9
   0 -13   2 3795.24 577.728  11
   0 -13   1 1258.47 334.187  11
   0  13  -1 1272.11 317.765   9
   0  13   0 4572.84 600.054   9
   0 -13   0 4117.30 598.512  11
   0 -13  -1 292.204 230.231  11
   0  13   1 176.071 119.773   7
   0  13   1-42.7523 169.653   9
   0  13   2 3504.04 461.671   7
   0 -13  -2 3857.88 568.198  11
   0  13   2 3838.72 546.340   9
   0 -13  -3-115.993 149.061  11
   0  13   3 212.365 236.859   9
   0  13   3-32.1998 117.869   7
   0  13   4 1021.04 267.746   7
   0  13   4 1019.96 306.797   9
   0 -13  -4 635.395 298.185  11
   0  13   5 1106.36 301.176   7
   0  13   5 867.245 292.791   9
   0 -13  -5 651.419 264.398  11
   0  13   6 291.996 205.687   9
   0 -13  -6 243.352 164.480  11
   0  13   6 348.440 219.911   7
   0  13   7 1525.53 354.772   9
   0  13   7 1810.46 350.452   7
   0 -13  -7 1490.74 351.251  11
   0  13   8 577.419 238.108   9
   0  13   8 191.936 159.692   7
   0  13   9 622.373 195.416   7
   0  13   9 1034.24 336.800   9
   0 -13  -9 1054.94 319.018  15
   0  13  10 2534.71 444.810   9
   0  13  10 2789.43 372.636  10
   0  13  10 2429.31 417.022   7
   0 -13 -11 1442.83 370.050  15
   0  13  11 1219.56 300.102   7
   0  13  11 1214.66 265.755  10
   0  13  11 1227.73 319.409   9
   0  13  12 3993.45 514.877   9
   0 -13 -12 4173.08 551.349  15
   0  13  12 4713.62 519.649   7
   0  13  12 4116.45 463.418  10
   0  13  13-30.9817 162.112   9
   0  13  13 256.932 157.339  10
   0  13  13-94.3976 148.851   7
   0 -13 -13 167.149 136.528  15
   0  13  14 1518.86 281.642  10
   0 -13 -14 1291.95 280.949  15
   0 -13 -15 595.582 208.694  15
   0  13  15 213.657 93.3068  10
   0  13  16 583.519 208.654  10
   0  13  17 761.378 187.641  10
   0  13  18 1572.61 238.261  10
   0  13  19 6292.28 399.011  10
   0  14 -11 3500.12 309.758   9
   0 -14  10 3986.26 360.840  11
   0  14 -10 4283.83 383.359   9
   0  14  -9 721.527 163.706   9
   0 -14   9 1147.11 226.779  11
   0  14  -8 4560.16 457.231   9
   0 -14   8 5089.98 495.047  11
   0  14  -7 220.771 115.624   9
   0 -14   7 407.943 192.873  11
   0 -14   6 40.6430 130.044  11
   0  14  -6-162.933 170.545   9
   0 -14   5 74.1704 125.366  11
   0  14  -5-48.9759 159.847   9
   0 -14   4 2391.75 400.528  11
   0  14  -4 2860.68 415.219   9
   0 -14   3 280.451 196.843  11
   0  14  -3 40.8835 118.144   9
   0  14  -2-55.1546 164.614   9
   0 -14   2 57.1849 175.928  11
   0  14  -1 679.245 235.166   9
   0 -14   1 679.363 235.718  11
   0 -14   0 1560.15 361.959  11
   0  14   0 1263.39 286.609   9
   0  14   1 1976.95 384.079   9
   0 -14  -1 1860.33 365.523  11
   0  14   2 299.020 216.397   9
   0 -14  -2 119.884 147.761  11
   0 -14  -3 2949.79 443.463  11
   0  14   3 3338.83 501.012   9
   0  14   3 4005.69 466.673   7
   0  14   4 73.5146 142.228   9
   0  14   4 183.890 171.708   7
   0 -14  -4 451.081 218.701  11
   0 -14  -5 21.2540 109.628  11
   0  14   5 211.151 159.144   7
   0  14   5 8.32506 160.084   9
   0  14   6 862.405 285.290   9
   0 -14  -6 716.981 230.884  11
   0  14   6 735.609 231.168   7
   0  14   7-48.3820 127.066   9
   0  14   7 141.095 132.812   7
   0 -14  -8 45.8750 176.185  15
   0  14   8-78.5315 114.356   7
   0  14   8 257.060 206.445   9
   0 -14  -9-39.5736 147.942  15
   0  14   9-31.0075 118.241   7
   0  14   9 42.1330 130.415   9
   0  14  10-70.7681 133.231   9
   0 -14 -10-70.6020 125.118  15
   0  14  10 74.7683 136.022   7
   0 -14 -11 2036.43 383.219  15
   0  14  11 2450.47 375.697   9
   0  14  12 830.948 217.999   9
   0 -14 -12 1352.86 295.223  15
   0 -14 -13 3682.00 435.772  15
   0  14  13 2564.45 286.574  10
   0 -14 -14 4983.37 455.473  15
   0  14  14 5230.46 412.257  10
   0  14  15 1518.93 221.689  10
   0 -14 -15 1081.01 204.789  15
   0  14  16 254.676 112.617  10
   0 -15   8 227.064 97.8151  11
   0  15  -8 270.306 107.733   9
   0  15  -7 4463.86 375.337   9
   0 -15   7 4246.71 421.175  11
   0  15  -6 48.0157 90.1172   9
   0 -15   6 18.6789 89.8407  11
   0 -15   5 488.650 174.451  11
   0  15  -5 516.359 162.920   9
   0  15  -4 1758.97 288.343   9
   0 -15   4 1448.92 274.911  11
   0  15  -3 101.872 136.827   9
   0 -15   3 37.3332 126.742  11
   0 -15   2 1750.06 301.750  11
   0  15  -2 1616.72 292.454   9
   0  15  -1 1330.86 251.606   9
   0 -15   1 1401.82 300.109  11
   0  15   0 95.9476 106.944   9
   0 -15   0 47.3695 128.894  11
   0  15   1 210.340 166.776   9
   0 -15  -1 223.611 166.982  11
   0  15   2 717.941 210.131   9
   0 -15  -2 492.116 182.424  11
   0  15   3 4453.48 493.759   9
   0 -15  -3 3313.23 411.904  11
   0 -15  -4-28.8071 112.545  11
   0  15   4-43.7928 153.673   9
   0  15   5 52.3390 129.829   9
   0  15   6 470.712 174.757   9
   0 -15  -6 509.727 165.737  15
   0 -15  -7 3153.71 443.595  15
   0  15   7 3475.35 422.454   9
   0 -15  -8 3237.66 448.584  15
   0  15   8 3621.70 412.368   9
   0  15   9 300.417 123.242   9
   0 -15  -9 139.600 132.524  15
   0 -15 -10 1393.66 290.639  15
   0  15  10 1672.28 275.342   9
   0 -15 -11 2132.41 310.215  15
   0 -15 -12 1175.23 211.843  15
   0 -15 -13 1788.50 245.944  15
   0  16  -4 202.677 95.6701   9
   0 -16   4 254.839 111.144  11
   0 -16   3 14.7516 69.9584  11
   0  16  -3 68.6182 69.6016   9
   0 -16   2 158.017 73.0863  15
   0  16  -2 173.215 93.4408   9
   0 -16   2 197.810 84.7128  11
   0  16  -1 19.8084 79.6360   9
   0 -16   1 75.0784 75.8927  11
   0 -16   0 203.130 98.8575  11
   0 -16   0 129.090 98.6630  15
   0  16   0-26.6485 105.216   9
   0 -16  -1 1539.59 254.161  15
   0  16   1 1325.54 222.960   9
   0 -16  -2 2067.50 301.098  15
   0  16   2 2221.89 295.605   9
   0  16   3 3900.47 380.629   9
   0 -16  -3 3882.76 419.229  15
   0 -16  -4 1227.42 254.441  15
   0  16   4 1312.64 233.326   9
   0 -16  -5 1149.26 243.146  15
   0  16   5 1163.45 227.708   9
   0 -16  -6 2360.65 331.092  15
   0  16   6 2667.23 316.820   9
   0  16   7 152.023 104.773   9
   0 -16  -7 35.1431 96.5702  15
   0  16   8 1864.69 252.267   9
   0 -16  -8 1737.72 279.267  15
   0 -16  -9 76.7068 101.421  15
   0 -16 -10 1415.04 211.689  15
   1 -16  -9 174.173 93.7878  15
   1 -16  -8-79.9546 93.1828  15
   1 -16  -7 2290.96 297.964  15
  -1  16   7 2535.17 267.367   9
   1 -16  -6 1344.83 225.074  15
  -1  16   6 1232.74 201.006   9
   1 -16  -5 721.385 176.416  15
  -1  16   5 426.290 134.199   9
  -1  16   4 147.952 72.7153   9
   1 -16  -4 285.266 128.898  15
  -1  16   3 465.977 151.196   9
   1 -16  -3 127.807 82.2339  15
  -1  16   2 264.235 109.309   9
   1 -16  -2 336.547 138.073  15
   1 -16  -1 284.357 106.013  15
  -1  16   1 20.6118 103.068   9
   1 -16   0 244.767 92.8573  15
  -1  16   0 440.406 129.926   9
  -1  16  -1 995.054 170.995   9
   1 -15 -13 1265.32 199.247  15
   1 -15 -12 2053.01 283.313  15
   1 -15 -11 1040.33 240.269  15
  -1  15  10 186.007 138.179   9
   1 -15 -10-178.088 146.606  15
   1 -15  -9 279.533 170.846  15
  -1  15   9 440.303 154.678   9
   1 -15  -8 1217.19 267.746  15
  -1  15   8 1284.12 251.919   9
  -1  15   7 5171.93 481.863   9
   1 -15  -7 5196.83 552.343  15
  -1  15   6 4194.21 455.511   9
   1 -15  -6 4035.50 484.246  15
  -1  15   5 142.060 108.706   9
   1 -15  -5 184.145 144.216  15
   1 -15  -4 705.311 257.955  15
  -1  15   4 483.114 153.688   9
  -1  15   3 1919.17 317.073   9
   1 -15  -3 1889.15 348.184  15
  -1  15   2 3695.69 419.317   9
   1 -15  -2 3771.01 453.064  11
   1 -15  -2 3517.11 450.052  15
  -1  15   1 341.758 137.423   9
   1 -15  -1 525.992 199.153  15
   1 -15  -1 617.745 223.989  11
   1 -15   0 298.793 152.709  11
  -1  15   0 284.385 147.220   9
   1 -15   1 175.515 170.174  11
  -1  15  -1 226.183 143.268   9
  -1  15  -2 251.447 123.269   9
   1 -15   2 484.559 168.019  11
   1 -15   3 306.357 143.824  11
  -1  15  -3 168.531 115.990   9
   1 -15   3 85.4753 104.628  15
  -1  15  -4 1563.84 248.912   9
   1 -15   4 1551.15 251.209  15
   1 -15   4 1322.72 240.367  11
  -1  15  -5 766.184 165.957   9
   1 -15   5 1087.29 214.320  11
   1 -15   6 3789.50 355.454  11
  -1  15  -6 3769.22 329.949   9
   1 -15   7 151.076 84.9918  11
   1 -14 -15 775.381 169.670  15
  -1  14  15 895.120 160.144  10
  -1  14  14 4266.59 366.643  10
   1 -14 -14 4218.83 423.712  15
  -1  14  13 3676.71 352.785  10
   1 -14 -13 3740.36 432.259  15
   1 -14 -12 8765.11 703.743  15
  -1  14  12 8934.18 552.950  10
  -1  14  11 339.819 147.013  10
  -1  14  11 390.947 187.866   9
   1 -14 -11 206.122 161.824  15
  -1  14  10 3212.58 420.959   9
   1 -14 -10 2661.10 447.451  15
   1 -14  -9 213.364 199.378  15
  -1  14   9 316.106 147.168   9
  -1  14   8-22.9266 123.559   9
   1 -14  -8 118.769 166.855  15
  -1  14   7-49.4785 125.261   9
   1 -14  -7 152.888 192.153  15
  -1  14   6 270.032 159.327   9
   1 -14  -6-68.0527 176.594  15
   1 -14  -5-101.792 173.231  11
  -1  14   5 133.623 157.977   9
   1 -14  -4-148.351 144.724  11
  -1  14   4-209.824 198.537   9
   1 -14  -3 33.2961 130.762  11
  -1  14   3-8.34522 119.383   9
   1 -14  -2 9739.83 795.466  11
  -1  14   2 10921.0 831.877   9
  -1  14   1 7136.18 676.385   9
   1 -14  -1 7260.71 698.680  11
   1 -14   0 184.042 173.730  11
  -1  14   0 159.675 187.436   9
   1 -14   1 277.061 168.959  11
  -1  14  -1 327.923 184.203   9
  -1  14  -2 563.010 210.094   9
   1 -14   2 543.711 228.307  11
   1 -14   3 519.479 226.045  11
  -1  14  -3-110.416 126.924   9
   1 -14   4 258.221 135.240  11
  -1  14  -4 817.866 251.287   9
   1 -14   5 631.162 206.609  11
  -1  14  -5 716.179 216.452   9
   1 -14   6 926.881 245.774  11
  -1  14  -6 742.349 179.546   9
   1 -14   7-1.10006 97.1874  11
  -1  14  -7 58.8888 93.2563   9
   1 -14   8 61.4464 101.056  11
  -1  14  -8 3.78274 79.0888   9
   1 -14   9-74.6883 90.2115  11
  -1  14  -9 210.467 110.075   9
   1 -14  10 434.283 120.628  11
  -1  14 -10 286.117 100.428   9
  -1  13  18 2159.92 249.798  10
  -1  13  17-131.827 142.540  10
   1 -13 -16-59.2095 95.8480  15
  -1  13  16-18.5034 96.3440  10
   1 -13 -15 276.598 153.354  15
  -1  13  15 40.7801 119.373  10
   1 -13 -14 636.597 195.639  15
  -1  13  14 890.264 219.342  10
   1 -13 -13 1450.97 313.573  15
  -1  13  13 1732.63 296.631  10
  -1  13  12 5152.84 514.254  10
  -1  13  12 4446.42 541.058   9
   1 -13 -12 4667.38 588.680  15
   1 -13 -11 12168.3 972.797  15
  -1  13  11 12649.2 809.414  10
  -1  13  11 12850.6 901.205   9
  -1  13  10 5066.07 526.598  10
  -1  13  10 5139.40 602.079   9
   1 -13 -10 5628.52 676.043  15
  -1  13   9 4071.01 458.144  10
   1 -13  -9 4260.46 617.591  15
  -1  13   9 3834.79 528.835   9
  -1  13   8 2072.97 431.245   9
  -1  13   8 2926.76 421.093  10
  -1  13   8 2449.33 419.079   7
   1 -13  -8 2883.06 541.690  15
  -1  13   7 113.476 190.259   9
  -1  13   7-139.140 171.314   7
  -1  13   6 1013.59 245.281   7
   1 -13  -6 658.602 287.764  11
  -1  13   6 1173.06 330.168   9
  -1  13   5 5233.86 569.127   7
   1 -13  -5 5220.51 612.028  11
  -1  13   5 5471.20 636.394   9
  -1  13   4 7901.50 767.732   9
   1 -13  -4 9071.03 814.982  11
  -1  13   4 7749.91 691.576   7
  -1  13   3 26569.9 1385.34   9
   1 -13  -3 25840.4 1383.81  11
  -1  13   2 8196.99 803.087   9
   1 -13  -2 8814.22 828.145  11
  -1  13   1 211.432 190.799   9
   1 -13  -1 317.523 199.112  11
   1 -13   0 882.120 300.457  11
  -1  13   0 934.129 258.196   9
  -1  13  -1 6811.33 699.808   9
   1 -13   1 6808.12 721.703  11
   1 -13   2 3611.14 537.702  11
  -1  13  -2 3638.05 498.083   9
  -1  13  -3-110.986 149.603   9
   1 -13   3-69.7506 177.428  11
   1 -13   4 431.332 211.755  11
  -1  13  -4 534.905 196.893   9
  -1  13  -5 97.5725 191.528   9
   1 -13   5 95.3960 168.560  11
  -1  13  -6 438.342 180.473   9
   1 -13   6 341.738 193.863  11
  -1  13  -7 209.532 160.059   9
   1 -13   7-136.280 147.631  11
   1 -13   8 1513.64 301.824  11
  -1  13  -8 1155.24 272.799   9
   1 -13   9 2789.19 368.892  11
  -1  13  -9 3167.55 399.185   9
  -1  13 -10 684.644 271.794   9
   1 -13  10 1512.76 353.800  11
  -1  13 -11 3001.26 343.006   9
   1 -13  11 2745.09 317.065  11
  -1  13 -12 809.562 183.526   9
  -1  12  20 719.402 173.877  10
  -1  12  19 424.401 169.547  10
  -1  12  18 1692.17 283.030  10
   1 -12 -17 3685.43 413.678  15
  -1  12  17 3803.78 422.387  10
   1 -12 -16-0.16648 120.632  15
  -1  12  16 237.588 134.020  10
   1 -12 -15 1836.24 361.922  15
  -1  12  15 2113.62 350.768  10
  -1  12  14 2129.98 327.234  10
   1 -12 -14 2480.46 452.155  15
   1 -12 -13-83.4764 142.410  15
  -1  12  13-103.334 151.141   9
  -1  12  13 2.26217 145.518  10
  -1  12  12 1135.08 304.725   9
   1 -12 -12 244.931 225.587  15
  -1  12  12 918.498 252.930  10
  -1  12  11-10.3179 167.695   9
  -1  12  11-144.588 204.821  10
  -1  12  11 269.279 215.748   7
   1 -12 -11 215.775 193.348  15
  -1  12  10 120.136 146.518   9
   1 -12 -10-8.51120 154.560  15
  -1  12  10 519.089 272.582   7
  -1  12   9 718.676 235.689   7
   1 -12  -9 716.564 247.925  15
  -1  12   9 887.845 270.698   9
  -1  12   8 257.647 194.622   9
  -1  12   8 175.704 137.570   7
   1 -12  -7 1244.03 309.355  11
  -1  12   7 1890.93 396.120   9
  -1  12   7 1130.16 299.284   7
  -1  12   6 356.699 210.611   9
   1 -12  -6 495.635 240.082  11
  -1  12   6 503.179 194.493   7
  -1  12   5 11412.9 863.617   7
   1 -12  -5 9799.22 868.068  11
  -1  12   5 11417.4 952.278   9
  -1  12   4 1637.18 379.961   9
   1 -12  -4 1792.77 391.439  11
  -1  12   4 1330.19 306.622   7
   1 -12  -3 1473.20 378.801  11
  -1  12   3 999.728 235.683   7
  -1  12   3 1382.91 340.277   9
   1 -12  -2 8855.17 845.550  11
  -1  12   2 9805.58 774.166   7
  -1  12   2 9256.91 849.881   9
  -1  12   1 13691.5 882.142   7
  -1  12   1 14590.5 1053.24   9
   1 -12  -1 14448.4 1101.85  11
  -1  12   0 3472.07 451.559   7
   1 -12   0 4003.69 586.501  11
  -1  12   0 3830.57 533.311   9
   1 -12   1 256.357 203.227  11
  -1  12  -1 299.579 207.552   9
   1 -12   2 2808.89 483.317  11
  -1  12  -2 3067.13 503.728   9
   1 -12   3 87.9183 172.227  11
  -1  12  -3 290.577 189.046   9
   1 -12   4 74.1295 170.369  11
  -1  12  -4-29.7072 161.798   9
  -1  12  -5 1990.67 399.874   9
   1 -12   5 2127.25 400.411  11
  -1  12  -6 1040.71 280.968   9
   1 -12   6 488.307 173.899  11
   1 -12   7 411.867 244.916  11
  -1  12  -7 396.586 184.879   9
  -1  12  -8 14214.8 967.524   9
   1 -12   8 14181.2 975.300  11
  -1  12  -9 1048.61 249.898   9
   1 -12   9 1301.12 303.779  11
  -1  12 -10-25.8005 110.341   9
   1 -12  10 23.9066 136.100  11
   1 -12  11 586.491 154.051   4
  -1  12 -11 797.470 225.161   9
   1 -12  11 971.427 224.383  11
  -1  12 -12 933.829 217.568   9
   1 -12  12 1127.36 200.939   4
   1 -12  12 1055.71 211.008  11
   1 -12  13 1038.80 200.309   4
  -1  12 -13 679.446 184.440   9
  -1  12 -14 317.380 112.588   9
   1 -12  14 532.392 122.873   4
  -1  11  22 1558.65 215.732  10
  -1  11  21 246.989 127.677  10
  -1  11  20 2667.99 328.909  10
  -1  11  19 739.527 197.692  10
  -1  11  18 99.6676 135.074  10
   1 -11 -17 320.019 171.243  15
  -1  11  17 352.520 162.421  10
   1 -11 -16 678.944 268.261  15
  -1  11  16 714.658 262.175  10
   1 -11 -15 87.6801 149.577  15
  -1  11  15 82.3453 177.692  10
  -1  11  14 217.979 187.770  10
   1 -11 -14 243.964 145.334  15
   1 -11 -13 63.2151 148.607  15
  -1  11  13 327.503 177.737  10
  -1  11  13 81.6884 143.994   7
  -1  11  13 312.569 198.981   9
  -1  11  12 964.677 264.017   9
  -1  11  12 1429.88 340.740   7
   1 -11 -12 1130.46 357.328  15
   1 -11 -11 614.392 255.988  15
  -1  11  11 507.508 217.507   7
  -1  11  11 619.308 284.974   9
  -1  11  10 1126.05 289.254   9
  -1  11  10 1030.49 289.844   7
   1 -11 -10 1143.40 342.550  15
  -1  11   9 82.9667 140.985   7
  -1  11   9 146.246 159.922   9
  -1  11   8 1620.39 374.827   9
  -1  11   8 1430.90 312.457   7
   1 -11  -8 1496.33 325.924  11
  -1  11   7 779.675 278.662   9
  -1  11   7 985.298 302.109   7
   1 -11  -7 698.338 216.184  11
   1 -11  -7 1194.21 590.748   1
  -1  11   6 72.1232 187.201   7
  -1  11   6 333.103 210.374   9
   1 -11  -6-97.4011 120.349  11
   1 -11  -5 6232.65 1193.85   2
   1 -11  -5 5067.85 615.829  11
  -1  11   5 5130.72 659.994   9
  -1  11   5 5334.43 605.007   7
  -1  11   4 689.835 295.882   7
  -1  11   4 84.2267 187.309   9
   1 -11  -4 866.930 301.254  11
   1 -11  -4-299.907 375.377   2
   1 -11  -3 6659.49 717.611  11
  -1  11   3 6813.91 654.690   7
  -1  11   3 6761.19 709.778   9
   1 -11  -3 7275.26 1341.74   2
   1 -11  -2 46.9078 201.921   2
  -1  11   2 324.076 207.289   7
  -1  11   2-2.02184 130.993   9
   1 -11  -2 81.2533 154.302  11
  -1  11   1 30908.3 1349.55   7
   1 -11  -1 29625.5 1555.73  11
   1 -11  -1 33085.1 2852.61   2
  -1  11   1 29932.4 1503.13   9
   1 -11   0 3772.71 950.388   2
  -1  11   0 5033.86 537.142   7
   1 -11   0 5589.23 665.547  11
  -1  11   0 5472.12 648.960   9
   1 -11   1 1003.75 298.507  11
  -1  11  -1 794.846 262.456   9
   1 -11   1 356.060 322.143   2
  -1  11  -2 644.601 248.371   9
   1 -11   2 910.016 305.500  11
   1 -11   2 742.520 524.271   2
  -1  11  -3 318.537 194.648   9
   1 -11   3 328.321 135.677  11
   1 -11   4-33.5603 165.194  11
  -1  11  -4-22.9927 156.229   9
  -1  11  -5 23.6104 162.254   9
   1 -11   5 106.179 176.593  11
  -1  11  -6 296.301 197.097   9
   1 -11   6 322.930 214.242  11
  -1  11  -7 374.101 205.152   9
   1 -11   7-47.6413 144.401  11
  -1  11  -8 190.104 194.705   9
   1 -11   8 167.626 136.991   4
   1 -11   8 53.4902 167.320  11
   1 -11   9 7359.25 651.264   4
  -1  11  -9 6653.56 686.325   9
   1 -11   9 7038.17 702.808  11
   1 -11  10 4571.91 599.597  11
  -1  11 -10 4011.19 546.340   9
   1 -11  10 4104.83 515.655   4
   1 -11  11 3223.82 448.927   4
   1 -11  11 4082.84 520.305  11
  -1  11 -11 3123.92 451.505   9
   1 -11  12 2426.94 367.966   4
   1 -11  12 2203.64 376.847  11
  -1  11 -12 2037.82 338.892   9
  -1  11 -13 208.421 129.537   9
   1 -11  13-34.1929 105.611   4
  -1  11 -14 998.282 229.153   9
   1 -11  14 1050.14 222.719   4
   1 -11  15 1235.80 218.856   4
  -1  11 -15 1614.37 259.997   9
   1 -11  16 370.759 114.162   4
  -1  11 -16 318.656 106.796   9
   1 -11  17 91.4225 70.2159   4
  -1  10  23 378.342 114.906  10
  -1  10  22 1238.53 235.260  10
  -1  10  21 1670.12 289.057  10
  -1  10  20 220.018 176.042  10
  -1  10  19 1932.94 334.448  10
  -1  10  18 3924.34 512.336  10
   1 -10 -17 13243.9 939.118  15
  -1  10  17 14479.3 996.593  10
  -1  10  16 367.045 171.456  10
   1 -10 -16 334.791 186.522  15
  -1  10  15 335.894 225.002  10
   1 -10 -15 17.6686 138.175  15
  -1  10  14 2059.30 383.547   7
  -1  10  14 2836.49 551.334  10
   1 -10 -14 2436.37 436.553  15
  -1  10  14 2273.22 439.205   9
  -1  10  13 560.825 261.913   9
  -1  10  13 936.425 269.006   7
   1 -10 -13 637.460 263.993  15
  -1  10  12 3258.58 513.227   9
  -1  10  12 3183.31 442.280   7
   1 -10 -12 2309.49 457.439  15
   1 -10 -11 2400.81 450.010  15
  -1  10  11 2530.60 442.667   9
  -1  10  11 2903.03 453.009   7
   1 -10 -11 3279.78 944.192   1
  -1  10  10 871.420 297.015   9
   1 -10 -10 805.394 295.215  15
   1 -10 -10 364.353 335.637   1
  -1  10  10 802.115 247.783   7
  -1  10   9 1576.52 330.249   7
  -1  10   9 1599.87 375.977   9
   1 -10  -9 1875.65 743.029   1
  -1  10   8 677.244 255.529   9
  -1  10   8 230.051 193.402   7
   1 -10  -8 809.664 622.899   2
   1 -10  -8 207.014 164.918  11
   1 -10  -8 383.610 395.680   1
   1 -10  -7 1668.83 361.851  11
   1 -10  -7 1403.13 495.045   1
  -1  10   7 1697.46 382.229   9
  -1  10   7 2038.87 369.704   7
   1 -10  -7 1780.38 608.977   2
  -1  10   6 8300.04 777.375   9
   1 -10  -6 8778.95 1379.57   2
   1 -10  -6 8099.81 752.091  11
  -1  10   6 8171.21 722.027   7
   1 -10  -6 10116.5 1595.50   1
  -1  10   5 1865.67 313.855   7
  -1  10   5 1598.64 346.543   9
   1 -10  -5 2670.81 768.250   1
   1 -10  -5 2377.70 684.426   2
  -1  10   5 2519.44 832.209  12
   1 -10  -5 2023.52 402.181  11
  -1  10   4-24.5567 138.953   9
   1 -10  -4 112.724 206.184  11
  -1  10   4 189.186 238.353   7
   1 -10  -4 197.235 421.568   2
  -1  10   4 274.429 357.316  12
   1 -10  -3 356.533 196.825  11
  -1  10   3 362.175 223.769   9
  -1  10   3 390.629 401.283  12
  -1  10   3 416.599 199.474   7
   1 -10  -3 107.177 351.333   2
   1 -10  -2-312.545 217.729  11
  -1  10   2 78.8883 396.446  12
  -1  10   2 130.546 132.338   7
  -1  10   2 292.121 185.057   9
   1 -10  -2-8.65368 323.752   2
  -1  10   1 1333.75 294.335   9
  -1  10   1 1375.76 287.997   7
  -1  10   1 821.583 491.319  12
   1 -10  -1 1273.72 318.992  11
   1 -10  -1 1649.39 689.466   2
  -1  10   0 3309.55 430.754   7
  -1  10   0 3068.10 462.242   9
   1 -10   0 3892.86 1001.07   2
  -1  10   0 2817.47 849.408  12
   1 -10   0 3348.37 511.484  11
  -1  10  -1 110.478 110.448   9
   1 -10   1 264.051 263.318   2
  -1  10  -1 347.304 407.141  12
   1 -10   1-97.0603 155.580  11
   1 -10   2 215.928 131.787  11
   1 -10   2 168.144 271.231   2
  -1  10  -2 212.984 119.415   9
   1 -10   3 198.279 415.290   2
  -1  10  -3-11.5241 181.729   9
   1 -10   3 84.6602 199.427  11
   1 -10   4-56.3273 159.650  11
  -1  10  -4 7.34235 137.982   9
   1 -10   5 4.99547 141.006  11
  -1  10  -5-128.417 154.923   9
   1 -10   6 288.709 269.056  11
  -1  10  -6-17.8698 300.702  14
  -1  10  -6 15.4377 125.765   9
   1 -10   7-40.9357 155.078  11
   1 -10   7 154.905 89.4447   4
  -1  10  -7 320.766 253.189   9
   1 -10   8 1945.37 382.096  11
  -1  10  -8 1759.81 375.359   9
   1 -10   8 1636.12 329.295   4
   1 -10   9 570.775 240.232   4
   1 -10   9 812.111 258.474  11
  -1  10  -9 867.111 324.174   9
  -1  10 -10 8048.35 760.100   9
   1 -10  10 8530.74 745.050   4
   1 -10  10 8363.79 784.211  11
  -1  10 -11 22.3876 151.001   9
   1 -10  11-18.1743 173.596  11
  -1  10 -12 1966.21 375.324   9
   1 -10  12 1904.07 325.128   4
   1 -10  12 1871.03 356.914  11
   1 -10  13 927.080 227.606  11
   1 -10  13 1659.00 346.174   4
  -1  10 -13 1301.73 325.643   9
   1 -10  14 52.6426 157.661   4
  -1  10 -14 156.571 145.661   9
   1 -10  15-63.0648 102.256   4
  -1  10 -15-161.098 116.314   9
   1 -10  16 154.354 107.529   4
  -1  10 -16 4.49622 96.7603   9
  -1  10 -17-152.098 87.9833   9
   1 -10  17 84.5839 93.1461   4
   1 -10  18 16.0549 62.0129   4
   1 -10  19 211.703 89.9202   4
  -1   9  24-6.22329 74.5521  10
  -1   9  23 145.298 99.0962  10
  -1   9  22 2263.39 329.100  10
  -1   9  21 75.8859 146.205  10
  -1   9  20 140.497 130.959  10
  -1   9  19 769.805 269.195  10
  -1   9  18 147.325 161.221  10
   1  -9 -17 10836.9 874.709  15
  -1   9  17 10822.5 893.587  10
  -1   9  16 15143.8 1064.53  10
   1  -9 -16 14707.8 1052.51  15
  -1   9  15 1991.09 379.458  10
   1  -9 -15 1606.69 379.282  15
  -1   9  14 4108.16 570.773   9
   1  -9 -14 4376.66 617.268  15
  -1   9  14 4333.62 582.204  10
  -1   9  14 4043.66 487.896   7
   1  -9 -13 3269.98 553.402  15
  -1   9  13 2817.77 492.396   9
  -1   9  13 2810.99 442.404   7
   1  -9 -13 2130.25 733.263   1
   1  -9 -12 158.747 312.307   1
  -1   9  12 122.728 166.926   7
  -1   9  12 45.7476 161.200   9
   1  -9 -12 267.082 266.561  15
  -1   9  11 2878.42 473.506   9
   1  -9 -11 2206.89 420.238  15
  -1   9  11 2801.58 437.492   7
   1  -9 -11 3152.80 883.135   1
  -1   9  10 1404.61 320.046   9
   1  -9 -10 1232.63 361.504  15
   1  -9 -10 2221.22 799.758   1
  -1   9  10 1799.74 354.256   7
  -1   9   9-5.66578 154.982   9
  -1   9   9 351.362 195.017   7
   1  -9  -9 360.925 450.442   1
   1  -9  -8 380.620 362.261   2
  -1   9   8 383.644 188.795   9
  -1   9   8 107.640 183.771   7
   1  -9  -8 172.328 343.543   1
  -1   9   7 10458.1 1547.56  12
   1  -9  -7 11234.6 824.373  11
   1  -9  -7 13236.5 1735.39   1
  -1   9   7 11594.6 865.687   9
   1  -9  -7 13664.9 1634.06   2
  -1   9   7 11853.4 817.701   7
  -1   9   6 1010.29 261.059   7
   1  -9  -6 985.137 463.890   2
   1  -9  -6 1380.93 570.682   1
   1  -9  -6 1064.00 258.105  11
  -1   9   6 1264.28 283.521   9
  -1   9   6 1104.82 532.671  12
  -1   9   5 1518.72 322.793   7
  -1   9   5 1111.00 268.817   9
   1  -9  -5 1419.52 450.151   2
  -1   9   5 1050.85 534.867  12
   1  -9  -5 2201.39 694.232   1
   1  -9  -4 16936.5 1777.86   2
  -1   9   4 12604.3 1681.15  12
   1  -9  -4 17575.2 1931.04   1
  -1   9   4 15491.8 972.668   9
   1  -9  -3 1228.83 456.945   2
   1  -9  -3 1087.24 462.609   1
  -1   9   3 1604.64 602.672  12
   1  -9  -2 691.568 445.344   2
  -1   9   2 909.015 470.722  12
  -1   9   1 292.183 191.558  12
   1  -9  -1 81.8533 193.153   2
   1  -9   0 1120.99 310.356  11
  -1   9   0 662.862 456.337  12
   1  -9   0 1169.89 528.041   2
  -1   9  -1 4650.26 1032.24  12
   1  -9   1 4691.46 560.402  11
   1  -9   1 5977.24 1114.81   2
  -1   9  -1 4640.27 537.876   9
  -1   9  -2 530.096 183.617   9
  -1   9  -2 199.752 177.690  12
   1  -9   2 776.629 242.141  11
   1  -9   2 472.838 213.703   2
  -1   9  -3 15997.8 1896.68  12
  -1   9  -3 18246.9 1077.64   9
   1  -9   3 18398.2 1123.37  11
  -1   9  -3 17514.7 1809.77  14
   1  -9   3 20674.2 2124.46   2
   1  -9   4 3661.60 925.043   2
   1  -9   4 5640.45 640.782  11
  -1   9  -4 5288.40 1089.81  12
  -1   9  -4 4637.79 548.340   9
  -1   9  -4 5441.25 1051.03  14
   1  -9   5 3450.19 523.219  11
  -1   9  -5 4216.67 981.882  14
   1  -9   5 3480.61 947.089   2
  -1   9  -5 3097.12 451.876   9
   1  -9   6 7568.56 762.657  11
   1  -9   6 6349.25 607.475   4
  -1   9  -6 7308.28 1329.38  14
   1  -9   6 6269.89 1268.93   2
  -1   9  -6 7358.77 700.462   9
  -1   9  -7 8469.57 1477.56  14
   1  -9   7 8880.64 891.151  11
   1  -9   7 8511.41 727.453   4
   1  -9   7 9495.69 1612.51   2
  -1   9  -7 8672.26 767.440   9
  -1   9  -8 1937.06 401.760   9
  -1   9  -8 1072.44 429.053  14
   1  -9   8 1491.36 353.785  11
   1  -9   8 2344.54 392.239   4
   1  -9   9 17874.3 1080.27   4
   1  -9   9 17633.4 1123.15  11
  -1   9  -9 17762.7 1141.00   9
  -1   9  -9 16624.7 2221.00  14
   1  -9   9 20614.6 2387.34   2
   1  -9  10 1985.60 382.513  11
  -1   9 -10 1874.87 357.929   9
   1  -9  10 944.286 306.323   4
   1  -9  11 1150.68 311.763  11
  -1   9 -11 1367.67 344.629   9
   1  -9  11 1695.76 358.971   4
  -1   9 -12 2624.50 432.253   9
   1  -9  12 2554.34 432.007   4
   1  -9  12 2779.98 424.522  11
   1  -9  13 4806.92 593.353   4
  -1   9 -13 4417.03 559.762   9
  -1   9 -14 197.136 132.893   9
   1  -9  14-18.7981 184.839   4
   1  -9  15 184.273 152.654   4
  -1   9 -15-101.483 132.358   9
  -1   9 -16 336.155 198.367   9
   1  -9  16 413.080 187.619   4
   1  -9  17-116.413 91.9145   4
  -1   9 -17-139.124 143.841   9
  -1   9 -18 1255.48 263.581   9
   1  -9  18 1362.60 275.822   4
  -1   9 -19 594.454 134.828   9
   1  -9  19 510.419 142.019   4
   1  -9  20 280.439 112.604   4
  -1   8  24 953.563 175.823  10
  -1   8  23 1830.03 287.175  10
  -1   8  22 236.930 173.754  10
  -1   8  21 701.124 262.115  10
  -1   8  20-310.721 203.144  10
  -1   8  19 231.530 135.331  10
  -1   8  19 114.389 93.8047   6
  -1   8  18 119.519 90.6650   6
  -1   8  18 1.56442 198.209  10
  -1   8  17 21230.5 1090.23   6
  -1   8  17 20458.0 1255.02  10
  -1   8  16 313.424 179.474   6
  -1   8  16 218.755 201.022  10
   1  -8 -16 373.437 201.686  15
  -1   8  15 773.006 247.793   6
   1  -8 -15 579.452 212.135  15
   1  -8 -15 533.975 529.209  13
  -1   8  15 519.457 214.957   7
   1  -8 -15 608.464 359.173   1
  -1   8  15 990.539 339.076  10
   1  -8 -14 269.240 499.289   1
  -1   8  14 83.2236 161.858   7
   1  -8 -14-81.7587 363.807  13
   1  -8 -14 225.448 164.228  15
  -1   8  13 4144.23 560.175   9
   1  -8 -13 4513.22 1107.79  13
   1  -8 -13 5068.08 1168.01   1
  -1   8  13 5023.83 537.952   7
   1  -8 -13 4845.55 625.697  15
   1  -8 -12 3838.15 996.099  13
   1  -8 -12 4092.33 566.637  15
  -1   8  12 3990.05 513.470   7
  -1   8  12 3876.58 546.711   9
   1  -8 -12 3734.38 959.905   1
  -1   8  11 1810.10 303.760   7
   1  -8 -11 1804.23 713.870   1
   1  -8 -11 1844.26 386.961  15
  -1   8  11 1687.96 350.526   9
   1  -8 -11 1487.10 584.332  13
   1  -8 -10 115.467 166.668  13
   1  -8 -10 425.095 157.229  15
   1  -8 -10 617.080 214.304   1
  -1   8  10 723.045 246.659   9
  -1   8   9 1768.16 340.845   7
   1  -8  -9 1947.71 604.406   1
   1  -8  -9 1006.41 529.994  13
  -1   8   9 1252.22 432.141  12
  -1   8   9 1486.83 305.683   9
   1  -8  -8 4018.06 921.080   1
  -1   8   8 2880.49 752.663  12
   1  -8  -8 3050.64 709.006  13
  -1   8   7 1418.35 530.499  12
   1  -8  -7 1991.78 611.065  13
   1  -8  -7 2267.26 709.434   1
  -1   8   6 4016.75 900.520  12
   1  -8  -6 4210.79 790.279  13
   1  -8  -6 5014.04 978.588   1
   1  -8  -5 2170.92 577.441  13
  -1   8   5 2063.02 606.491  12
   1  -8  -5 1924.92 637.851   1
   1  -8  -5 1963.11 563.992   2
   1  -8  -4 16792.4 1457.74  13
   1  -8  -4 16368.7 1637.88   2
  -1   8   4 16356.4 1756.18  12
   1  -8  -4 15687.4 1747.60   1
   1  -8  -3 29116.4 2212.76   2
   1  -8  -3 29998.7 1882.82  13
  -1   8   3 28080.7 2309.10  12
   1  -8  -3 28569.4 2288.05   1
   1  -8  -2 11506.1 1460.16   1
  -1   8   2 11342.1 1442.57  12
   1  -8  -2 10991.0 1363.82   2
  -1   8   1 7760.73 1231.77  12
   1  -8  -1 7100.25 1101.64   2
  -1   8   0 14879.9 1663.64  12
   1  -8   0 12604.8 1446.24   2
  -1   8  -1 374.766 336.226  12
  -1   8  -1 700.062 353.825  14
   1  -8   1 303.187 303.632   2
  -1   8  -2 345.213 282.981  12
  -1   8  -2 531.371 270.027  14
   1  -8   2 758.570 395.960   2
   1  -8   3 334.294 264.594   2
  -1   8  -3-147.755 352.577  12
  -1   8  -3-71.4512 254.155  14
   1  -8   4 7038.02 1171.54   2
  -1   8  -4 5330.39 997.139  14
  -1   8  -4 4956.26 985.216  12
  -1   8  -5 24.0055 312.476  12
  -1   8  -5-198.766 256.033  14
   1  -8   5-152.287 337.161   2
   1  -8   6 3939.32 494.969  11
  -1   8  -6 3916.56 890.876  14
   1  -8   6 5892.52 1184.91   2
  -1   8  -6 4376.47 519.421   9
  -1   8  -6 4452.75 950.881  12
   1  -8   7 4701.85 567.842  11
   1  -8   7 5804.38 1140.50   2
  -1   8  -7 3892.65 894.671  14
  -1   8  -7 5049.84 563.965   9
   1  -8   8-180.389 332.404   2
   1  -8   8 631.732 240.695  11
  -1   8  -8 600.151 389.586  14
  -1   8  -8 397.805 192.744   9
   1  -8   9 853.252 546.680   2
  -1   8  -9 717.060 262.750   9
   1  -8   9 361.580 189.679  11
  -1   8  -9 426.369 374.376  14
   1  -8  10 327.441 489.489   2
   1  -8  10 78.3972 130.461  11
  -1   8 -10 172.839 542.956  14
  -1   8 -10 141.541 119.833   9
  -1   8 -11-126.707 172.771   9
   1  -8  11 192.208 180.711  11
   1  -8  11 423.404 443.107   2
  -1   8 -11 271.299 519.962  14
  -1   8 -12 2459.59 418.736   9
   1  -8  12 2132.68 357.432  11
  -1   8 -13 7037.82 721.033   9
  -1   8 -14 5304.21 628.987   9
   1  -8  15 218.477 183.276   4
  -1   8 -15 221.801 166.554   9
   1  -8  16 7058.50 681.200   4
  -1   8 -16 5232.44 582.063   9
  -1   8 -17 1426.26 315.043   9
   1  -8  17 1021.20 292.159   4
  -1   8 -18 261.481 132.951   9
   1  -8  18 289.594 158.074   4
  -1   8 -19 392.251 131.547   9
   1  -8  19 152.951 93.7463   4
   1  -8  20 2236.42 306.854   4
  -1   8 -20 1549.99 218.091   9
   1  -8  21 302.133 101.797   4
  -1   7  25 433.809 108.358  10
  -1   7  24 249.728 134.319  10
  -1   7  23 342.734 154.509  10
  -1   7  22 142.703 103.117   6
  -1   7  22-20.3070 108.264  10
  -1   7  21 486.408 230.473  10
  -1   7  21 220.808 146.396   6
  -1   7  20 707.980 207.308   6
  -1   7  20 777.085 269.643  10
  -1   7  19 309.413 237.566  10
  -1   7  19 349.409 154.878   6
  -1   7  18 116.964 90.8793   6
  -1   7  18-143.244 191.270  10
  -1   7  17 389.510 213.308   6
  -1   7  17 181.627 202.411  10
  -1   7  16 25111.2 1365.87  10
   1  -7 -16 22195.0 2467.59   1
  -1   7  16 24074.6 1204.09   6
  -1   7  15 11120.7 910.445  10
  -1   7  15 9904.45 759.123   6
  -1   7  15 11430.4 783.242   7
   1  -7 -15 11450.8 922.528  15
   1  -7 -15 9855.52 1588.53   1
  -1   7  14 711.517 233.421   7
   1  -7 -14 251.228 252.006   1
   1  -7 -14 898.846 299.647  15
   1  -7 -13 98.9604 137.526  15
  -1   7  13 379.199 175.301   6
  -1   7  13 383.150 168.371   7
   1  -7 -13 436.669 345.341   1
  -1   7  13 145.111 128.492   9
   1  -7 -12 833.788 465.080   1
   1  -7 -12 1174.51 301.713  15
   1  -7 -11 152.230 258.888   1
  -1   7  11 461.342 213.629   9
  -1   7  10 1806.67 544.039  12
   1  -7 -10 1343.50 616.108   1
  -1   7   9 3111.65 690.429  12
   1  -7  -9 2438.71 668.701   1
  -1   7   8 2483.46 634.427  12
   1  -7  -8 2845.49 671.747  13
   1  -7  -8 3772.70 831.420   1
   1  -7  -7 22195.7 1798.26  13
   1  -7  -7 25129.4 2104.71   1
  -1   7   7 23464.0 1921.42  12
  -1   7   6 935.079 382.240  12
   1  -7  -6 762.881 318.087  13
   1  -7  -6 921.395 495.863   1
   1  -7  -5 21113.9 1587.47  13
   1  -7  -5 24077.6 1962.92   1
  -1   7   5 21105.4 1838.94  12
   1  -7  -4 18004.5 1703.82   1
  -1   7   4 19819.0 1762.42  12
   1  -7  -4 19473.7 1451.30  13
  -1   7   3-100.874 204.955  12
   1  -7  -3 124.858 181.437   1
   1  -7  -3-146.000 294.695   2
   1  -7  -3 118.667 196.999  13
   1  -7  -2 2017.72 587.913   1
   1  -7  -2 2478.08 647.022   2
  -1   7   2 1297.33 575.241  12
   1  -7  -2 1653.86 427.034  13
  -1   7   1 236.656 115.769  14
   1  -7  -1 546.172 311.690   1
  -1   7   1 359.526 181.718  12
   1  -7  -1 34.3821 211.293  13
   1  -7  -1 417.098 342.929   2
   1  -7   0 1202.52 434.520   2
  -1   7   0 651.331 332.201  12
   1  -7   0 629.428 269.901  13
  -1   7   0 445.756 133.273  14
  -1   7  -1-8.99525 205.619  12
   1  -7   1-45.7372 125.517  13
  -1   7  -1 1.09084 173.966  14
   1  -7   1 35.2305 273.005   2
   1  -7   2 26327.8 1565.61  13
  -1   7  -2 25355.1 2028.86  12
  -1   7  -2 24972.8 1832.43  14
   1  -7   2 27929.0 2081.36   2
  -1   7  -3 2079.43 596.212  12
   1  -7   3 2768.69 734.512   2
  -1   7  -3 2537.17 657.488  14
  -1   7  -4 8244.03 1167.23  14
   1  -7   4 5165.88 943.624   2
  -1   7  -4 7354.08 1091.62  12
  -1   7  -5 24605.2 2084.95  14
  -1   7  -5 25337.8 2023.92  12
   1  -7   6 4285.77 877.053   2
  -1   7  -6 5513.06 960.993  12
  -1   7  -6 5788.13 1035.80  14
  -1   7  -7 378.177 224.072  12
   1  -7   7 264.289 330.962   2
  -1   7  -7 470.014 387.587  14
  -1   7  -8 1737.65 646.121  14
   1  -7   8 2081.50 694.557   2
  -1   7  -9 5608.50 1150.37  14
   1  -7   9 5012.46 1135.42   2
  -1   7  -9 4901.36 560.292   9
   1  -7  10 22596.3 1171.02  11
  -1   7 -10 22251.8 2456.98  14
  -1   7 -10 22906.6 1226.96   9
   1  -7  10 24433.9 2447.82   2
  -1   7 -11 27665.9 1375.28   9
   1  -7  11 34141.7 2951.17   2
  -1   7 -11 28365.4 2861.55  14
  -1   7 -12-45.6170 156.088   9
  -1   7 -12 469.507 447.358  14
   1  -7  12 315.856 404.854   2
  -1   7 -13 579.558 484.707  14
  -1   7 -13 696.853 252.091   9
   1  -7  13 750.218 471.262   2
  -1   7 -14 5564.33 630.409   9
  -1   7 -15 1719.30 391.781   9
  -1   7 -16 3710.53 520.397   9
   1  -7  16 4368.50 503.301   8
   1  -7  17 762.667 199.297   8
   1  -7  17 649.275 265.054   4
  -1   7 -17 1118.48 313.357   9
   1  -7  18 835.541 241.531   4
  -1   7 -18 522.214 201.535   9
   1  -7  18 411.194 179.167   8
   1  -7  19 1.80602 127.032   4
   1  -7  19-4.22779 133.492   8
  -1   7 -19 103.910 103.504   9
   1  -7  20 250.620 161.598   4
  -1   7 -20 179.948 138.041   9
   1  -7  20 205.717 100.427   8
  -1   7 -21 840.742 184.429   9
   1  -7  21 1268.40 230.026   4
   1  -7  22 431.383 118.527   4
  -1   6  25 236.984 96.0592  10
  -1   6  24 1046.08 206.745  10
  -1   6  23 193.180 121.879  10
  -1   6  23 35.2784 96.1919   6
  -1   6  22 205.517 135.642  10
  -1   6  22-88.9576 158.998   6
  -1   6  21 634.369 228.293  10
  -1   6  21 750.827 229.791   6
  -1   6  20 2871.91 440.068   6
  -1   6  20 3015.67 467.190  10
  -1   6  19 310.935 208.623  10
  -1   6  19 268.950 169.365   6
  -1   6  18 1038.63 271.212   6
  -1   6  18 556.333 226.431  10
   1  -6 -17 22.9226 307.925   1
  -1   6  17 877.628 329.269  10
  -1   6  17 574.107 185.321   6
  -1   6  16 7011.02 662.711   6
  -1   6  16 7927.38 762.275  10
   1  -6 -16 6426.83 1270.90   1
  -1   6  15 4916.70 537.410   6
   1  -6 -15 4843.13 1088.82   1
  -1   6  15 5689.85 635.192  10
   1  -6 -14-86.5267 118.177  15
  -1   6  14 282.163 157.254   6
   1  -6 -14 107.758 288.676   1
   1  -6 -13 1600.95 553.517   1
   1  -6 -12 519.604 297.476   1
   1  -6 -11 6688.70 1143.83   1
   1  -6 -10 772.640 460.500   1
  -1   6  10 944.715 373.863  12
   1  -6  -9 20776.8 1908.06   1
  -1   6   9 19040.3 1559.52  12
  -1   6   8 2903.09 628.101  12
   1  -6  -8 3770.53 791.930   1
   1  -6  -7 16560.4 1613.61   1
  -1   6   7 14806.8 1400.57  12
  -1   6   6 296.962 228.684  12
   1  -6  -6 274.165 202.622   1
  -1   6   5 4089.93 745.891  12
   1  -6  -5 4028.80 657.590  13
   1  -6  -5 3306.86 725.083   1
   1  -6  -4 139.693 182.284  13
  -1   6   4 66.6606 255.922  12
   1  -6  -4 377.004 315.004   1
   1  -6  -3 24270.3 1465.42  13
  -1   6   3 25211.3 1807.97  12
   1  -6  -2 1392.53 475.929   1
   1  -6  -2 679.842 245.489  13
   1  -6  -2 1374.43 351.723   2
  -1   6   2 635.184 397.799  12
  -1   6   2 399.812 131.584  14
   1  -6  -1 25715.8 1391.48  13
   1  -6  -1 24721.4 1714.42   2
  -1   6   1 25607.9 1400.80  14
  -1   6   1 25026.5 1774.26  12
   1  -6  -1 23828.7 1729.25   1
   1  -6   0 22892.7 1651.19   2
   1  -6   0 23085.5 1744.35   1
  -1   6   0 22416.5 1422.37  14
   1  -6   0 22971.4 1300.04  13
  -1   6   0 21880.8 1676.83  12
  -1   6  -1 1366.24 393.333  14
   1  -6   1 1400.62 308.130  13
   1  -6   1 1698.65 471.622   2
  -1   6  -1 1792.83 503.875  12
  -1   6  -2 103.927 256.660  12
  -1   6  -2 257.156 284.890  14
   1  -6   2 759.548 374.766   2
   1  -6   2 146.864 105.769  13
  -1   6  -3 18195.7 1555.96  12
  -1   6  -3 19077.9 1552.19  14
   1  -6   3 22307.3 1698.85   2
   1  -6   3 19509.8 1251.70  13
   1  -6   4 31307.0 1654.47  13
   1  -6   4 26571.0 1933.27   2
  -1   6  -4 30719.6 2077.99  14
  -1   6  -4 30077.5 2005.95  12
  -1   6  -5 12027.9 1371.49  14
   1  -6   5 10560.2 1023.26  13
  -1   6  -5 12750.6 1302.24  12
   1  -6   6 16054.7 1614.01   2
  -1   6  -6 12984.9 1493.94  14
   1  -6   6 12592.4 1161.44  13
  -1   6  -6 12368.2 1299.04  12
  -1   6  -7 13967.2 1371.73  12
   1  -6   7 17806.8 1767.32   2
  -1   6  -7 13414.8 1596.71  14
   1  -6   7 13697.0 1244.74  13
  -1   6  -8 6621.76 1155.70  14
  -1   6  -8 8042.35 1032.89  12
   1  -6   8 9010.68 1327.90   2
   1  -6   8 7176.51 959.093  13
   1  -6   9 2807.52 821.082   2
  -1   6  -9 2864.88 769.189  14
  -1   6 -10 185.279 446.203  14
   1  -6  10-150.955 333.604   2
  -1   6 -11 1125.11 602.778  14
   1  -6  11 608.759 282.388   2
  -1   6 -11 998.696 275.481   9
  -1   6 -12 32.6616 503.813  14
  -1   6 -12-4.14623 113.916   9
   1  -6  12 257.125 261.114   2
  -1   6 -13 221.379 335.293  14
   1  -6  13 715.990 480.811   2
  -1   6 -13 375.134 172.736   9
   1  -6  13 1300.54 353.839   8
   1  -6  14 12829.5 1849.80   2
   1  -6  14 11234.1 843.067   8
  -1   6 -14 10611.6 870.683   9
  -1   6 -14 9375.59 1729.16  14
  -1   6 -15 373.253 194.373   9
   1  -6  15 436.766 184.277   8
  -1   6 -16 393.993 208.261   9
   1  -6  16 493.163 201.443   8
  -1   6 -17 7138.60 715.184   9
   1  -6  17 6830.57 680.267   8
   1  -6  18 3893.62 506.692   8
  -1   6 -18 3931.20 515.930   9
   1  -6  19 4168.88 525.304   4
   1  -6  19 4645.75 520.611   8
  -1   6 -19 4173.46 508.334   9
  -1   6 -20 5482.29 543.567   9
   1  -6  20 5615.86 571.502   4
   1  -6  20 4490.81 492.343   8
  -1   6 -21 98.1658 88.8094   9
   1  -6  21-71.8660 91.1498   4
   1  -6  21 167.224 111.473   8
   1  -6  22 77.6656 97.2139   8
  -1   6 -22 147.124 96.3910   9
   1  -6  22 149.029 89.1748   4
   1  -6  23 1004.54 178.553   4
   1  -6  23 407.883 101.763   8
  -1   5  24 427.016 164.123  10
  -1   5  23 1428.50 285.338   6
  -1   5  23 1356.80 268.779  10
  -1   5  22 863.779 268.907  10
  -1   5  22 784.165 196.517   6
  -1   5  21 1389.84 298.694   6
  -1   5  21 1436.63 309.294  10
  -1   5  20 3119.30 467.047   6
  -1   5  20 2920.51 453.884  10
  -1   5  19 4580.10 585.066  10
  -1   5  19 5142.15 600.449   6
   1  -5 -18 1473.72 669.749   1
  -1   5  18 1784.89 384.526  10
  -1   5  18 1492.03 313.644   6
   1  -5 -17 566.263 434.176   1
  -1   5  17 612.040 221.398   6
  -1   5  17 421.051 152.556  10
  -1   5  16 5250.93 572.889   6
   1  -5 -16 5898.68 1216.88   1
  -1   5  16 5447.82 616.456  10
   1  -5 -15 180.515 383.293   1
  -1   5  15 174.841 187.616  10
  -1   5  15 208.316 168.848   6
   1  -5 -14 18100.8 2064.06   1
   1  -5 -13 2233.32 716.484   1
   1  -5 -12 28001.4 2338.07   1
   1  -5 -11-46.3003 270.813   1
  -1   5  10 155.596 221.135  12
   1  -5 -10-45.1614 315.057   1
   1  -5  -9 4059.78 810.301   1
  -1   5   9 3758.29 629.881  12
  -1   5   8 86744.0 3033.18  12
   1  -5  -8 85289.7 3487.72   1
  -1   5   7 2083.64 484.668  12
   1  -5  -7 1155.82 459.520   1
   1  -5  -6 85411.1 3278.91   1
  -1   5   6 85461.8 2976.33  12
  -1   5   5 17541.5 1350.27  12
   1  -5  -5 19967.5 1540.01   1
  -1   5   4 46254.8 2192.25  12
   1  -5  -4 48132.0 2011.47  13
   1  -5  -4 49101.0 2337.45   1
  -1   5   3 22445.2 930.542  14
  -1   5   3 22143.2 1517.57  12
   1  -5  -3 21922.6 1521.83   1
   1  -5  -3 20292.9 1243.53  13
   1  -5  -2 23704.1 1570.18   1
  -1   5   2 23819.5 1600.55  12
  -1   5   2 24928.9 1123.75  14
   1  -5  -2 24775.6 1275.48  13
  -1   5   1 37011.1 1522.50  14
   1  -5  -1 44384.6 2123.16   1
  -1   5   1 39382.9 2028.52  12
   1  -5  -1 38110.9 1507.99  13
   1  -5  -1 43384.2 2022.89   2
   1  -5   0 44168.3 2056.06   2
  -1   5   0 45172.7 1821.10  14
   1  -5   0 47706.9 1715.00  13
   1  -5   0 44167.5 2153.17   1
  -1   5   0 44446.6 2161.40  12
  -1   5  -1 30321.1 1611.72  14
   1  -5   1 20629.3 1494.17   1
   1  -5   1 21371.9 1466.06   2
   1  -5   1 30703.8 1342.73  13
  -1   5  -1 30077.1 1797.95  12
   1  -5   2 39621.8 2041.54   2
  -1   5  -2 38416.7 2017.34  12
   1  -5   2 39763.5 1557.23  13
  -1   5  -2 38795.4 1922.91  14
  -1   5  -3 875.751 385.000  12
  -1   5  -3 568.582 267.618  14
   1  -5   3 34.0643 192.439   2
   1  -5   3 755.380 243.121  13
   1  -5   4 27115.0 1828.17   2
   1  -5   4 25314.9 1354.98  13
  -1   5  -4 25004.9 1736.54  14
  -1   5  -4 23974.9 1588.51  12
  -1   5  -5 16709.3 1343.63  12
   1  -5   5 14817.4 1371.64   2
  -1   5  -5 17845.4 1554.37  14
   1  -5   5 17070.2 1191.52  13
   1  -5   6 47194.7 2093.20  13
   1  -5   6 55144.2 2756.52   2
  -1   5  -6 48731.4 2302.96  12
  -1   5  -6 50828.6 2726.14  14
   1  -5   7 6240.14 787.165  13
  -1   5  -7 6072.82 1043.48  14
   1  -5   7 8881.12 1134.85   2
  -1   5  -7 6926.00 870.580  12
   1  -5   8 26855.7 2099.35   2
  -1   5  -8 25940.5 1662.86  12
   1  -5   8 25720.9 1705.80  13
  -1   5  -8 24535.2 2103.85  14
   1  -5   9 1232.00 465.624   2
  -1   5  -9 3542.77 858.739  14
   1  -5  10 7127.76 1156.08   2
  -1   5 -10 6371.85 1186.30  14
   1  -5  11 26.0893 240.973   2
  -1   5 -11 133.002 249.596  14
   1  -5  12 7445.19 1304.30   2
  -1   5 -12 7328.54 1364.52  14
  -1   5 -13 2729.41 880.122  14
   1  -5  13 2187.73 803.580   2
   1  -5  13 3030.19 461.000   8
  -1   5 -14 16232.1 2173.39  14
   1  -5  14 19964.4 1159.16   8
  -1   5 -15 29627.8 2986.66  14
   1  -5  15 27174.7 2629.79   2
   1  -5  15 29371.3 1410.09   8
   1  -5  16 2601.41 440.751   8
   1  -5  17 5404.50 628.531   8
   1  -5  18 5.37322 148.436   8
  -1   5 -19 1723.09 365.255   9
   1  -5  19 1669.01 334.578   8
   1  -5  20 525.246 231.428   8
   1  -5  20 702.737 242.705   4
  -1   5 -20 795.483 256.569   9
  -1   5 -21 1140.20 242.934   9
   1  -5  21 1245.07 286.246   8
   1  -5  21 1567.63 298.001   4
  -1   5 -22-46.4731 89.0449   9
   1  -5  22 74.8022 100.223   4
   1  -5  23 269.284 122.429   4
   1  -5  23 218.677 103.678   8
   1  -5  24 720.669 145.481   8
   1  -5  24 763.481 134.876   4
  -1   4  24 289.432 145.267   8
  -1   4  23 3927.04 435.293   8
  -1   4  23 3487.28 410.535  10
  -1   4  23 3535.12 446.342   6
  -1   4  22 1345.21 290.625   8
  -1   4  22 1383.20 314.448   6
  -1   4  22 1420.87 302.249  10
  -1   4  21 3587.29 490.987  10
  -1   4  21 4088.00 541.359   6
  -1   4  21 4347.55 530.857   8
  -1   4  20 451.532 178.115   8
  -1   4  20 383.291 180.932   6
  -1   4  20 242.033 136.170  10
  -1   4  19 584.425 249.091   8
  -1   4  19 781.099 242.541   6
  -1   4  19 753.642 290.453  10
  -1   4  18 1644.25 364.511  10
  -1   4  18 1043.07 291.773   6
  -1   4  18 1122.82 288.656   8
   1  -4 -18 838.291 508.356   1
  -1   4  17 5223.34 564.252   8
  -1   4  17 5056.44 584.075  10
   1  -4 -17 4454.36 1092.49   1
  -1   4  17 5023.09 570.339   6
  -1   4  16 15716.8 989.080   6
  -1   4  16 16984.9 1050.96  10
   1  -4 -16 16595.7 2063.25   1
   1  -4 -15 1783.11 656.088   1
  -1   4  15 1065.61 259.284   6
  -1   4  15 904.693 270.310  10
   1  -4 -14 219.625 445.478   1
   1  -4 -13-18.9178 239.446   1
   1  -4 -12-403.420 392.991   1
   1  -4 -11 2068.98 600.481   1
  -1   4  10 29307.5 1506.79  12
   1  -4 -10 31286.2 2165.77   1
   1  -4  -9 79166.2 3336.59   1
  -1   4   9 70930.5 2388.86  12
   1  -4  -8 15134.9 1412.11   1
  -1   4   8 18014.8 1225.05  12
  -1   4   7 51646.3 2058.19  12
   1  -4  -7 48207.9 2383.01   1
   1  -4  -6 19793.5 1445.91   1
  -1   4   6 19298.9 1274.52  12
   1  -4  -5 304.289 179.165   1
  -1   4   5 779.106 244.529  12
   1  -4  -4 10680.7 1004.28   1
  -1   4   4 11499.0 990.380  12
  -1   4   4 11616.8 390.444  14
  -1   4   3 8623.24 863.752  12
  -1   4   3 8861.34 504.859  14
   1  -4  -2-13.1159 189.273   1
   1  -4  -2 89.7232 127.677  13
  -1   4   2-113.888 204.229  12
  -1   4   2-7.73254 89.5394  14
  -1   4   1 5559.78 714.694  12
  -1   4   1 5234.84 523.808  14
   1  -4  -1 5160.75 494.885  13
  -1   4   0 589.389 284.691  12
  -1   4   0 794.127 242.650  14
   1  -4   0 1043.13 348.588   1
   1  -4   0 778.801 193.121  13
   1  -4   0 872.299 278.260   2
   1  -4   1 806.913 292.154   2
  -1   4  -1 338.194 240.442  12
   1  -4   1 855.522 352.970   1
   1  -4   1 237.886 117.057  13
  -1   4  -1 537.250 247.900  14
  -1   4  -2 10419.8 922.124  14
   1  -4   2 11500.4 733.796  13
  -1   4  -2 10805.7 971.186  12
   1  -4   3 50403.0 1623.53  13
  -1   4  -3 49364.7 2066.58  12
  -1   4  -3 47433.3 2067.50  14
  -1   4  -4 2644.71 474.103  12
   1  -4   4 2943.23 437.111  13
  -1   4  -4 2872.91 577.172  14
  -1   4  -5 10239.9 946.987  12
   1  -4   5 10366.7 865.972  13
   1  -4   5 11948.7 1125.12   2
  -1   4  -5 10139.0 1122.30  14
   1  -4   6 2157.39 511.466   2
   1  -4   6 2664.29 472.759  13
  -1   4  -6 2786.56 624.125  14
  -1   4  -6 2685.91 478.058  12
  -1   4  -7 22427.9 1806.81  14
   1  -4   7 22581.3 1441.86  13
   1  -4   7 25942.3 1786.80   2
  -1   4  -7 22885.4 1403.19  12
   1  -4   8 4384.73 691.781  13
  -1   4  -8 4347.60 603.283  12
  -1   4  -8 4003.77 767.456  14
   1  -4   8 3503.37 740.470   2
   1  -4   9 575.799 306.687   2
  -1   4  -9 649.027 338.591  14
  -1   4 -10 6826.10 1112.17  14
   1  -4  10 6117.28 1006.10   2
  -1   4 -11 2775.15 782.743  14
   1  -4  11 4518.17 899.081   2
   1  -4  12-129.372 279.282   2
  -1   4 -12 621.872 595.715  14
  -1   4 -13 2507.27 802.162  14
   1  -4  13 4533.34 1005.62   2
   1  -4  13 2802.30 413.859   8
   1  -4  14 924.374 242.063   8
   1  -4  14 383.747 370.952   2
  -1   4 -14 820.182 439.235  14
   1  -4  15 22626.4 1229.37   8
  -1   4 -15 20398.6 2411.92  14
   1  -4  15 25991.6 2518.83   2
   1  -4  16 38255.6 1655.47   8
   1  -4  16 37633.7 3100.07   2
  -1   4 -16 37024.2 3243.71  14
   1  -4  17 445.947 203.572   8
   1  -4  18 580.188 228.789   8
   1  -4  19 1305.52 370.272   8
   1  -4  20 59.4341 126.504   8
   1  -4  21 1560.54 320.132   4
   1  -4  21 756.605 182.331   8
  -1   4 -22 3252.25 403.719   9
   1  -4  22 3251.37 423.138   8
   1  -4  22 2589.31 347.259   4
   1  -4  23 1952.30 278.131   4
   1  -4  23 1539.32 284.546   8
  -1   4 -23 1683.85 265.140   9
   1  -4  24 5074.51 371.342   4
   1  -4  24 5260.27 437.021   8
   1  -4  25 9288.31 495.898   8
  -1   3  26 1438.31 209.108   8
  -1   3  25 3128.52 346.056   8
  -1   3  24 761.971 211.195   8
  -1   3  23 40.8054 104.091   6
  -1   3  23 290.848 174.694   8
  -1   3  22 1870.43 359.686   6
  -1   3  22 1642.88 326.188   8
  -1   3  21 916.494 255.713   8
  -1   3  21 1051.87 259.613  10
  -1   3  21 796.295 177.118   6
  -1   3  20 1161.32 292.809   8
  -1   3  20 1520.43 303.712  10
  -1   3  20 1070.46 273.059   6
  -1   3  19 5419.84 608.886   8
  -1   3  19 4275.22 529.973  10
  -1   3  19 4944.19 588.406   6
  -1   3  18 453.538 204.986  10
   1  -3 -18 12.6294 305.876   1
  -1   3  18 455.979 195.283   8
  -1   3  18 133.291 172.490   6
  -1   3  17 180.097 167.397   6
   1  -3 -17 71.5713 248.181   1
  -1   3  17 180.929 165.637  10
   1  -3 -16 3911.17 926.722   1
  -1   3  16 2886.15 418.701   6
  -1   3  16 2639.93 403.005  10
   1  -3 -15 15109.4 1837.39   1
   1  -3 -14 7574.24 1230.61   1
   1  -3 -13 6500.58 1136.20   1
   1  -3 -12 35723.9 2437.28   1
   1  -3 -11 7036.12 1064.67   1
   1  -3 -10 35247.9 2197.27   1
   1  -3  -9 11541.7 1213.90   1
  -1   3   9 10218.0 779.758  12
   1  -3  -8 35305.8 1973.72   1
  -1   3   8 33884.4 1419.21  12
  -1   3   7 120898. 2736.83  12
   1  -3  -7 121088. 3498.37   1
  -1   3   6 922.569 248.551  12
   1  -3  -6 792.991 382.648   1
   1  -3  -5 5976.32 720.507   1
  -1   3   5 5310.74 586.972  12
  -1   3   4 14008.5 969.787  12
   1  -3  -4 14956.1 1076.43   1
   1  -3  -3 47308.1 1809.23   1
  -1   3   3 46516.1 1736.23  12
  -1   3   2 21318.1 795.256  14
  -1   3   2 22052.3 1200.02  12
   1  -3  -2 19890.4 1157.03   1
   1  -3  -1 137602. 2141.92  13
  -1   3   1 136132. 2949.81  12
  -1   3   1 136496. 2261.57  14
   1  -3  -1 136664. 2915.54   1
   1  -3   0 6837.92 652.504   1
   1  -3   0 6775.55 454.169  13
  -1   3   0 6718.34 564.385  14
  -1   3   0 6330.92 674.980  12
   1  -3   1 83654.4 2267.91   2
  -1   3  -1 76581.9 2221.69  12
   1  -3   1 75520.5 1506.53  13
  -1   3  -1 73199.2 2004.70  14
   1  -3   1 87510.6 2315.88   1
  -1   3  -2 22057.2 1197.53  12
  -1   3  -2 21338.0 1177.23  14
   1  -3   2 21550.7 862.386  13
   1  -3   3 32977.8 1530.03   2
   1  -3   3 38178.6 1259.56  13
  -1   3  -3 37852.6 1566.73  12
  -1   3  -3 36205.0 1650.55  14
  -1   3  -4 4056.01 516.372  12
   1  -3   4 3801.97 455.070  13
   1  -3   4 3606.80 540.379   2
  -1   3  -4 4135.40 606.815  14
  -1   3  -5 198.280 273.926  14
   1  -3   5-179.382 171.347   2
   1  -3   5 237.174 199.181  13
  -1   3  -5 38.6344 152.017  12
  -1   3  -6 30741.6 1399.92  12
   1  -3   6 32548.7 1785.37   2
   1  -3   6 31680.5 1504.64  13
  -1   3  -6 31614.5 1845.55  14
   1  -3   7 2046.59 498.126   2
  -1   3  -7 2894.06 427.833  12
   1  -3   7 3144.45 548.465  13
  -1   3  -7 2894.26 637.700  14
  -1   3  -8 9851.43 768.552  12
  -1   3  -8 8781.78 1100.34  14
   1  -3   8 12064.7 1206.47   2
  -1   3  -9 21609.5 1797.16  14
   1  -3   9 16063.0 1474.07   2
  -1   3 -10 12071.4 1408.14  14
   1  -3  10 14487.0 1456.96   2
  -1   3 -11 23101.6 2061.93  14
   1  -3  11 19082.0 1748.56   2
  -1   3 -12 23270.3 2187.47  14
   1  -3  12 28175.8 2211.60   2
   1  -3  13 227.946 196.603   2
  -1   3 -13-213.072 236.836  14
  -1   3 -14 795.329 493.072  14
   1  -3  14 1388.20 555.852   2
   1  -3  14 799.861 223.696   8
   1  -3  15 33415.4 1486.24   8
   1  -3  15 32006.8 2703.68   2
  -1   3 -15 32907.4 2899.25  14
   1  -3  16 2310.70 770.662   2
  -1   3 -16 3976.29 1108.67  14
   1  -3  16 3252.93 482.611   8
  -1   3 -17 30181.6 2918.51  14
   1  -3  17 30734.8 2786.60   2
   1  -3  17 31339.9 1541.82   8
   1  -3  18 5325.38 652.485   8
   1  -3  19 3425.42 489.210   8
   1  -3  20 19168.0 1177.73   8
   1  -3  21 3660.85 504.072   8
   1  -3  22 3819.64 504.722   8
   1  -3  22 3366.83 412.864   4
  -1   3 -23 669.471 189.968   9
   1  -3  23 583.013 177.115   4
   1  -3  23 799.342 244.653   8
   1  -3  24 12.2887 53.9453   4
   1  -3  24 1271.85 243.057   8
   1  -3  25 1107.87 206.325   8
  -1   2  26-140.847 110.778   8
  -1   2  25 950.667 225.466   8
  -1   2  24 849.522 226.638   8
  -1   2  23 332.797 230.504   8
  -1   2  22 3139.96 480.341   6
  -1   2  22 2945.84 453.208   8
  -1   2  21 783.657 245.256   8
  -1   2  21 1084.85 331.252   6
  -1   2  20 16552.0 1114.69   6
  -1   2  20 16858.3 1097.83   8
   1  -2 -19 3335.69 1011.46   1
  -1   2  19 3384.20 463.737   8
  -1   2  19 3005.84 477.553   6
   1  -2 -18 530.924 404.152   1
  -1   2  18 433.058 187.851   6
  -1   2  18 177.413 142.631   8
  -1   2  18 576.570 185.741  10
  -1   2  17 3466.32 501.324   6
  -1   2  17 3806.70 483.103  10
   1  -2 -17 3734.35 1047.54   1
   1  -2 -16 791.359 599.377   1
  -1   2  16 943.168 269.861   6
   1  -2 -15-59.6098 228.403   1
   1  -2 -14-45.0876 346.785   1
   1  -2 -13 191.620 188.309   1
   1  -2 -12 14386.1 1530.02   1
   1  -2 -11 3138.11 656.379   1
   1  -2 -10 10803.2 797.547  14
   1  -2 -10 11804.0 1230.12   1
   1  -2  -9 272.987 258.411   1
   1  -2  -9 483.483 169.094  14
  -1   2   9 285.119 118.406  12
   1  -2  -8 78.4981 79.9043  14
   1  -2  -8 201.096 304.200   1
  -1   2   8 177.775 100.647  12
   1  -2  -7 11583.6 1011.38   1
  -1   2   7 10391.4 673.760  12
   1  -2  -7 10639.6 612.627  14
   1  -2  -6 26508.7 1449.37   1
   1  -2  -6 25857.4 848.625  14
  -1   2   6 25709.8 1086.84  12
  -1   2   5 267384. 3523.75  12
   1  -2  -5 271625. 4315.59   1
   1  -2  -5 273193. 2444.38  14
  -1   2   4 554.223 181.512  12
   1  -2  -4 31.1425 180.430   1
  -1   2   3 337818. 3934.98  12
   1  -2  -3 335983. 4304.66   1
  -1   2   2 5333.48 487.835  12
   1  -2  -2 7131.63 586.449   1
   1  -2  -1 21284.2 989.854   1
  -1   2   1 17823.4 896.553  12
   1  -2   0 32784.6 705.592  13
  -1   2   0 33437.5 1225.70  12
   1  -2   0 35624.4 1228.23   1
   1  -2   1 2808.63 374.654   2
  -1   2  -1 3398.07 406.996  12
   1  -2   1 3108.28 173.663   3
   1  -2   1 2972.91 384.523   1
   1  -2   1 3666.54 252.141  13
  -1   2  -2 26471.3 1173.48  14
   1  -2   2 29429.6 1198.65   2
  -1   2  -2 27387.9 1132.75  12
   1  -2   2 27750.8 807.968  13
  -1   2  -3 2231.64 376.226  14
   1  -2   3 3755.52 469.547   2
   1  -2   3 2450.80 290.195  13
   1  -2   3 4332.22 249.449   3
  -1   2  -3 2512.14 368.557  12
   1  -2   4 37783.1 1277.25  13
  -1   2  -4 38031.8 1641.71  14
  -1   2  -4 37184.8 1339.70  12
   1  -2   5 63614.4 1856.44  13
  -1   2  -5 63973.5 2251.39  14
   1  -2   5 61676.9 2071.53   2
  -1   2  -5 64583.4 1754.14  12
  -1   2  -6 23455.3 1484.81  14
   1  -2   6 26134.1 1430.54   2
  -1   2  -6 22490.7 1038.34  12
   1  -2   7-153.554 200.851   2
  -1   2  -7 74.8672 73.2524  12
  -1   2  -7-130.231 251.227  14
   1  -2   8 217.439 244.070   2
  -1   2  -8 682.686 324.312  14
  -1   2  -8 354.823 121.196  12
  -1   2  -9 19801.1 1633.58  14
   1  -2   9 16252.8 1387.93   2
  -1   2 -10 38320.0 2390.03  14
   1  -2  10 38215.4 2210.91   2
   1  -2  11 4928.94 829.441   2
  -1   2 -11 5583.60 955.338  14
   1  -2  12 62332.3 3107.10   2
  -1   2 -12 64478.5 3392.76  14
   1  -2  13 21924.2 1954.93   2
  -1   2 -13 21209.9 2041.29  14
  -1   2 -14 51472.1 3341.93  14
   1  -2  14 53961.3 3189.03   2
   1  -2  15 124.166 135.760   8
  -1   2 -15-331.824 319.039  14
   1  -2  15 544.031 402.388   2
  -1   2 -16 9542.87 1540.69  14
   1  -2  16 9470.42 1453.88   2
   1  -2  16 9419.07 816.722   8
  -1   2 -17 1008.74 570.458  14
   1  -2  17 511.865 248.198   8
   1  -2  17 202.669 314.605   2
  -1   2 -17 186.030 186.628   1
   1  -2  18 9609.06 859.587   8
  -1   2 -18 11881.9 1791.75   1
   1  -2  19 37.0665 176.982   8
   1  -2  20 4913.15 622.426   8
   1  -2  21 699.113 261.576   8
   1  -2  22 2940.98 455.983   8
   1  -2  22 3180.21 408.302   4
   1  -2  23 73.7775 152.409   8
   1  -2  23 137.074 101.578   4
   1  -2  24 451.404 208.230   8
   1  -2  25 411.307 152.460   8
   1  -2  26 3.25702 64.0095   8
  -1   1  26 950.669 208.148   8
  -1   1  25 1701.21 299.660   8
  -1   1  24 225.263 169.180   8
  -1   1  23 2736.05 425.080   8
  -1   1  22 2553.59 426.427   8
  -1   1  21 968.859 305.067   6
  -1   1  21 805.594 285.095   8
  -1   1  20 5276.84 630.001   8
  -1   1  20 5331.70 661.442   6
   1  -1 -19 320.346 358.521   1
  -1   1  19 128.907 146.887   8
  -1   1  19 232.335 182.973   6
   1  -1 -18 250.422 351.742   1
  -1   1  18 24.2129 148.954   8
  -1   1  18 203.332 152.863   6
   1  -1 -17 1423.88 695.280   1
  -1   1  17 1355.63 322.931   6
  -1   1  16 1554.25 326.001   6
   1  -1 -16 1829.73 672.795   1
   1  -1 -15 243.783 206.769   1
   1  -1 -14 15196.6 1738.08   1
   1  -1 -13 2844.65 722.235   1
   1  -1 -12 652.183 290.567  14
   1  -1 -12 645.332 336.184   1
   1  -1 -11 8112.07 856.601  14
   1  -1 -11 9758.14 1178.15   1
   1  -1 -10 22.1650 116.789  14
   1  -1 -10 560.830 399.425   1
   1  -1  -9 45.4920 108.818  14
   1  -1  -9-88.5678 207.160   1
   1  -1  -8 82607.0 2780.26   1
  -1   1   8 82863.4 1208.68  12
   1  -1  -8 81077.2 2234.47  14
   1  -1  -7-78.7272 184.730   1
  -1   1   7 31.1516 70.8029  12
   1  -1  -7 85.1179 102.237  14
  -1   1   6 147099. 2060.05  12
   1  -1  -6 144694. 3190.22   1
   1  -1  -6 150104. 2543.22  14
   1  -1  -5 36093.5 1124.45  14
  -1   1   5 34962.7 1036.82  12
   1  -1  -4 999999. 5316.29  14
  -1   1   4 994275. 5511.98  12
   1  -1  -3 353.550 121.786  14
   1  -1  -3 202.125 125.375   1
  -1   1   3 280.891 116.185  12
  -1   1   2 6946.96 456.758  12
   1  -1  -2 9730.74 578.627   1
  -1   1   1 15586.9 673.080  12
   1  -1  -1 14534.4 664.107   1
   1  -1   0 3487.07 319.206   1
  -1   1   0 3734.25 348.431  12
   1  -1   1 77286.2 1433.44   1
   1  -1   1 77883.5 1049.92   3
  -1   1  -1 82278.8 1572.53  12
   1  -1   2 72852.5 1533.56   2
  -1   1  -2 78339.0 1543.85  12
   1  -1   2 75492.3 1116.43   3
   1  -1   3 147125. 2422.16   2
   1  -1   3 151349. 1821.31   3
  -1   1  -3 151276. 2176.75  12
  -1   1  -4 600702. 4347.68  12
  -1   1  -4 606549. 5807.66  14
   1  -1   4 597095. 5250.02   2
   1  -1   4 599934. 4285.20   3
   1  -1   5 292192. 3397.45   3
  -1   1  -5 299496. 4423.61  14
  -1   1  -5 300263. 3031.38  12
  -1   1  -6 14568.3 1054.00  14
  -1   1  -6 13773.9 651.901  12
  -1   1  -7 317994. 2821.13  12
  -1   1  -7 318454. 5318.41  14
  -1   1  -8 140351. 3772.75  14
   1  -1   8 141593. 3501.89   2
  -1   1  -9 15069.2 1313.60  14
   1  -1   9 15129.5 1226.70   2
  -1   1 -10 6132.67 858.094  14
   1  -1  10 10865.7 1103.23   2
  -1   1 -11 1383.57 499.068  14
   1  -1  11 4925.16 789.127   2
  -1   1 -12 9923.09 1259.95  14
   1  -1  12 9688.87 1177.05   2
   1  -1  13 32459.9 2245.07   2
  -1   1 -13 30478.6 2326.00  14
   1  -1  14 2715.29 699.113   2
  -1   1 -14 3910.51 865.654  14
  -1   1 -15 26016.1 2327.01   1
   1  -1  15 26978.7 1295.21   8
   1  -1  15 26023.1 2260.28   2
  -1   1 -15 28395.4 2416.37  14
   1  -1  16 9654.47 1412.56   2
  -1   1 -16 6812.67 1218.44  14
   1  -1  16 8255.45 734.353   8
  -1   1 -16 10204.5 1524.43   1
   1  -1  17 7453.36 726.331   8
  -1   1 -17 5358.28 1142.30   1
   1  -1  18 511.685 234.814   8
  -1   1 -18 509.243 338.437   1
   1  -1  19 3042.37 482.543   8
   1  -1  20 271.149 200.086   8
   1  -1  21 626.640 257.473   8
   1  -1  22 1201.96 293.524   8
   1  -1  23 691.713 221.473   8
   1  -1  24 2081.57 327.707   8
   1  -1  25 721.044 196.735   8
   1  -1  26 1660.57 230.582   8
  -1   0  27 1102.74 161.854   8
  -1   0  26 373.411 122.182   8
  -1   0  25 1603.71 309.830   8
  -1   0  24 42.5652 107.004   8
  -1   0  23-32.2458 131.409   8
  -1   0  22 349.487 217.970   8
  -1   0  21 3369.86 513.532   8
  -1   0  20 513.077 240.278   6
  -1   0  20 244.613 149.850   8
  -1   0  19 1291.07 439.459   8
  -1   0  19-22.4784 140.535   6
  -1   0  18 93.6632 172.950   8
   1   0 -18 95.6572 307.906   1
  -1   0  18-7.00371 153.194   6
   1   0 -17 328.732 379.375   1
  -1   0  17 474.066 215.398   6
  -1   0  16 1409.84 302.245   6
   1   0 -16 1647.08 638.681   1
   1   0 -15 2453.62 740.079   1
   1   0 -14 5478.78 1039.99   1
   1   0 -14 4995.47 893.264  14
   1   0 -13-165.912 231.795   1
   1   0 -13 76.7481 199.229  14
   1   0 -12 21019.1 1844.07   1
   1   0 -12 19350.6 1556.13  14
   1   0 -11 767.271 278.346  14
   1   0 -11 834.129 382.070   1
  -1   0  11 1042.01 403.682   2
  -1   0  10 31845.6 1948.48   2
   1   0 -10 34295.3 1851.19  14
   1   0 -10 30444.1 1941.92   1
   1   0  -9 13930.9 1127.13  14
  -1   0   9 11595.5 1106.55   2
   1   0  -8 347.771 184.452  14
  -1   0   8 1107.77 325.048   2
   1   0  -7 18917.2 1128.59  14
  -1   0   7 18469.9 431.213  12
  -1   0   6 63912.6 1042.92  12
   1   0  -6 62449.9 1889.56  14
  -1   0   6 65231.5 2155.94  13
  -1   0   5 1422.50 333.646  13
  -1   0   5 995.342 154.922  12
  -1   0   5 1013.81 271.926   2
   1   0  -5 1030.81 252.282  14
   1   0  -4 93820.6 1948.94  14
  -1   0   4 90727.4 2050.73   2
  -1   0   4 93031.0 1401.18  12
  -1   0   4 93615.8 2120.27  13
  -1   0   3 125813. 2176.92   2
  -1   0   3 129009. 1674.24  12
   1   0  -3 129869. 2048.05  14
  -1   0   3 127133. 2198.83  13
   1   0  -2 16322.4 671.298   1
   1   0  -2 16623.4 657.299  14
  -1   0   2 16063.2 663.761  13
  -1   0   1 13029.8 491.358  13
   1   0  -1 13065.7 537.413  14
   1   0   0 85602.9 1010.12   1
  -1   0   0 92345.1 1015.91  13
   1   0   1 29808.1 546.991   1
   1   0   1 30168.0 748.239   3
   1   0   2 21882.6 625.541   2
   1   0   2 21638.2 688.577   3
   1   0   3 4452.81 344.178   2
   1   0   3 4337.28 346.695   3
  -1   0  -3 4635.37 319.998  12
   1   0   4 109239. 1939.88   2
   1   0   4 109512. 2005.31   3
   1   0   5 912.852 217.797   3
  -1   0  -5 1080.06 265.984  14
  -1   0  -5 1104.42 160.149  12
   1   0   5 664.965 216.442   2
  -1   0  -6 38661.0 848.795  12
   1   0   6 31741.7 1364.92   3
   1   0   6 29363.2 1290.37   2
  -1   0  -6 40016.6 1580.60  14
   1   0   7 26356.9 1309.05   2
  -1   0  -7 23819.8 537.557  12
  -1   0  -7 24446.1 1351.02  14
  -1   0  -8 80700.3 2627.96  14
   1   0   8 76567.9 2416.96   2
  -1   0  -9 15535.8 1226.34  14
   1   0   9 17441.3 1230.85   2
  -1   0 -10 8126.05 952.338  14
   1   0  10 8001.81 910.323   2
   1   0  11 13897.9 1269.02   2
  -1   0 -11 10880.2 1152.59  14
  -1   0 -12 1681.69 492.605  14
   1   0  12 1679.01 465.091   2
  -1   0 -13 2935.11 664.771  14
  -1   0 -13 4142.23 822.501   1
   1   0  13 3332.39 732.015   2
  -1   0 -14 127.911 151.931  14
   1   0  14 319.773 300.986   2
  -1   0 -14 388.868 331.836   1
  -1   0 -15-79.9818 196.570  14
  -1   0 -15-115.332 201.069   1
  -1   0 -16 5051.71 1062.82   1
   1   0  16 4159.15 526.651   6
   1   0  16 4106.27 511.606   8
   1   0  17 1393.73 326.141   8
  -1   0 -17 1458.16 494.928   1
   1   0  18 21126.1 1239.97   8
  -1   0 -18 25107.8 2470.25   1
   1   0  19 1393.36 335.690   8
   1   0  20 118.907 148.800   8
   1   0  21 368.964 142.799   8
   1   0  22-104.099 170.425   8
   1   0  23 971.274 299.472   8
   1   0  24 79.9967 113.110   8
   1   0  25 279.057 163.701   8
   1   0  26 127.651 94.2413   8
   1   0  27-62.1096 69.6768   8
  -1  -1  26 655.450 160.045   8
  -1  -1  25 180.177 110.281   8
  -1  -1  24 653.626 218.252   8
  -1  -1  23 1173.18 333.630   8
  -1  -1  22 6160.27 650.385   8
  -1  -1  21 3181.56 486.641   8
  -1  -1  20 1332.42 343.613   8
  -1  -1  19 7094.95 762.468   8
  -1  -1  19 6571.31 697.314   6
  -1  -1  18 215.003 177.085   6
  -1  -1  18 381.999 253.365   8
   1   1 -18 361.472 445.027   1
   1   1 -17 4787.80 1123.53   1
  -1  -1  17 3288.48 478.329   8
  -1  -1  17 3497.97 508.068   6
  -1  -1  16 1559.10 405.764   6
   1   1 -16 2787.97 897.451   1
   1   1 -15 3813.23 923.056   1
  -1  -1  15 3056.48 433.309   6
   1   1 -15 2990.12 794.983  14
  -1  -1  14 1011.92 478.094   2
   1   1 -14 1549.81 605.468   1
   1   1 -14 651.204 255.303  14
  -1  -1  13 8784.78 1235.10   2
   1   1 -13 4075.75 821.950  14
  -1  -1  12 13884.4 1464.73   2
   1   1 -12 7393.77 1080.09  14
  -1  -1  11 1035.37 410.322   2
   1   1 -11 993.861 397.169  14
   1   1 -10 14432.0 1308.82  14
  -1  -1  10 17098.4 1455.08   2
  -1  -1   9 59730.1 2553.07   2
   1   1  -9 53281.2 2379.47  14
  -1  -1   8 22724.1 1480.30   2
   1   1  -8 21562.8 1420.70  14
  -1  -1   8 21211.0 1453.69  13
  -1  -1   7 13405.7 1089.34  13
  -1  -1   7 12247.8 1027.59   2
  -1  -1   7 12201.9 429.677  12
   1   1  -7 12977.9 1019.96  14
   1   1  -6 92094.9 2587.70  14
  -1  -1   6 93743.8 2652.56  13
   1   1  -5 237707. 3800.23  14
  -1  -1   5 242348. 3930.73  13
  -1  -1   4 10584.8 736.359   2
  -1  -1   4 12083.0 820.184  13
   1   1  -4 12196.4 791.629  14
   1   1  -3 1907.83 316.877  14
  -1  -1   3 2047.52 310.034  13
  -1  -1   3 2047.85 310.504   2
   1   1  -2 13530.0 693.707  14
  -1  -1   2 13370.9 688.742  13
  -1  -1   2 12175.0 598.704   2
  -1  -1   1 2265.31 210.031   2
   1   1  -1 2206.68 258.800  14
  -1  -1   1 2207.26 263.938  13
   1   1   0 29966.9 869.088  14
   1   1   0 30766.1 918.965   3
  -1  -1  -1 5814.43 383.182  13
  -1  -1  -2 86.9662 39.1225   1
  -1  -1  -3 9238.44 466.187   1
   1   1   3 7970.17 407.143   2
  -1  -1  -4 2126.63 261.508   1
   1   1   4 1908.25 243.798   2
   1   1   5 6929.14 511.046   2
  -1  -1  -6 19814.9 1001.26  14
   1   1   6 16305.3 875.168   2
   1   1   6 18711.2 1062.06   3
   1   1   7 6266.88 668.690   3
   1   1   7 5385.20 561.842   2
   1   1   8 12755.2 924.433   2
  -1  -1  -8 11704.8 907.688  14
  -1  -1  -9 660.199 251.035  14
   1   1   9 1532.96 345.885   2
  -1  -1  -9 1696.23 421.620   1
  -1  -1 -10 125046. 3556.49   1
  -1  -1 -10 113879. 3229.35  14
  -1  -1 -11 33823.7 1980.88   1
  -1  -1 -11 37487.7 1984.71  14
   1   1  11 34844.2 1922.23   2
  -1  -1 -12 4903.04 821.253   1
  -1  -1 -12 6382.36 853.997  14
  -1  -1 -13 330.326 321.119   1
  -1  -1 -13 179.394 184.373  14
  -1  -1 -14 37983.1 2527.73   1
  -1  -1 -15 3161.86 765.363   1
   1   1  16 354.389 171.105   8
   1   1  16 347.292 164.049  10
   1   1  16 418.144 177.988   6
  -1  -1 -16 369.689 338.472   1
  -1  -1 -17 1101.26 552.267   1
   1   1  17 894.620 301.850   8
   1   1  17 566.398 182.645  10
   1   1  17 887.759 244.121   6
   1   1  18 5289.15 620.628   8
  -1  -1 -18 5392.17 1182.94   1
   1   1  18 4258.18 538.798   6
   1   1  18 4700.63 560.113  10
   1   1  19 541.005 264.929   8
   1   1  19 208.478 106.607  10
   1   1  20 412.696 232.136   8
   1   1  20 502.855 212.385  10
   1   1  21-240.907 189.481   8
   1   1  22 4270.93 544.625   8
   1   1  23-174.209 129.222   8
   1   1  24-253.148 165.068   8
   1   1  25 999.110 240.780   8
   1   1  26 113.617 73.9885   8
   1   1  27 820.914 150.176   8
  -1  -2  26 1180.13 201.392   8
   1   2 -26 876.395 158.393   9
  -1  -2  25 884.355 199.689   8
  -1  -2  24 571.968 195.449   8
  -1  -2  23 59.2199 129.291   8
  -1  -2  22 4.95546 153.124   8
  -1  -2  21 337.085 215.944   8
  -1  -2  20 39.5580 150.220   8
  -1  -2  19 4058.71 576.446   8
   1   2 -18-68.8282 256.170   1
  -1  -2  18 59.3561 187.872   8
  -1  -2  17 5983.77 660.392   8
  -1  -2  17 5518.24 617.378   6
   1   2 -17 4608.07 1126.64   1
  -1  -2  16 1919.74 353.038   8
   1   2 -16 1205.98 486.349  14
  -1  -2  16 1936.83 351.992   6
   1   2 -15 1754.47 594.024   1
  -1  -2  15 1737.06 326.303   6
   1   2 -15 1676.48 629.279  14
  -1  -2  15 3265.40 880.732   2
  -1  -2  14 6261.27 1188.58   2
   1   2 -14 4185.66 956.942  14
  -1  -2  13 32234.9 2430.99   2
   1   2 -13 30222.9 2339.77  14
   1   2 -12 21028.4 1878.14  14
  -1  -2  12 19567.1 1818.97   2
   1   2 -11 4701.83 897.360  14
  -1  -2  11 6513.05 1006.37   2
   1   2 -10 34540.9 2168.69  14
  -1  -2  10 36433.6 2256.78  13
  -1  -2  10 41660.8 2325.68   2
   1   2  -9 1262.33 397.661  14
  -1  -2   9 1896.71 474.499   2
  -1  -2   9 859.021 375.575  13
   1   2  -8 2745.70 582.461  14
  -1  -2   8 2645.07 555.446  13
  -1  -2   8 2335.32 540.426   2
  -1  -2   7 5868.61 785.540  13
  -1  -2   7 5338.85 707.849   2
   1   2  -7 6388.67 801.382  14
  -1  -2   6 18524.5 1274.00  13
  -1  -2   6 19334.4 1249.34   2
   1   2  -6 18977.9 1294.30  14
  -1  -2   5 150226. 3310.02  13
   1   2  -5 147318. 3355.38  14
  -1  -2   4 6046.47 611.703   2
  -1  -2   4 4651.15 537.432  13
   1   2  -4 4699.20 582.167  14
   1   2  -3 523648. 5443.25  14
  -1  -2   3 519160. 5280.19  13
  -1  -2   3 507067. 4945.41   2
   1   2  -2 3749.71 436.433  14
  -1  -2   2 3481.10 404.456  13
  -1  -2   1 7164.43 536.640  13
  -1  -2   1 8743.98 510.667   2
   1   2  -1 7202.67 530.820  14
   1   2   0 48342.4 1145.33   3
  -1  -2   0 49927.1 1053.36   2
   1   2   0 56134.2 1355.93  14
  -1  -2   0 59011.3 1506.35  13
  -1  -2  -1 9416.54 480.310   1
   1   2   1 8494.52 486.947  14
   1   2   1 8884.22 500.908   3
  -1  -2  -1 10554.5 707.017  13
  -1  -2  -1 9375.01 395.567   2
  -1  -2  -2 122.058 72.8639   1
   1   2   2 193.938 114.353   3
  -1  -2  -3 4887.99 378.564   1
  -1  -2  -4 111271. 2035.52   1
  -1  -2  -5 101353. 2239.65   1
   1   2   6 17611.9 1154.94   3
  -1  -2  -6 15836.9 937.342   1
  -1  -2  -7-19.3881 151.096   1
  -1  -2  -7 29.7913 88.7082  14
   1   2   7 96.6338 230.436   3
  -1  -2  -8 425.796 186.218  14
  -1  -2  -8 363.406 168.472   1
  -1  -2  -9 59648.2 2286.59   1
  -1  -2  -9 57434.5 1928.95  14
  -1  -2 -10 1143.80 375.773   1
  -1  -2 -10 981.912 273.111  14
  -1  -2 -11 22121.8 1357.19  14
  -1  -2 -11 22906.6 1633.92   1
  -1  -2 -12 192.678 283.454   1
  -1  -2 -13 11105.8 1303.33   1
  -1  -2 -14 2785.65 669.531   1
  -1  -2 -15 10104.1 1393.68   1
   1   2  16 1788.25 348.708  10
   1   2  16 1404.11 300.804   6
  -1  -2 -16 862.403 475.788   1
   1   2  16 1303.12 281.676   8
   1   2  17 1780.88 343.924   6
   1   2  17 2558.50 414.667   8
   1   2  17 1873.53 358.278  10
  -1  -2 -17 2093.18 596.570   1
   1   2  18 10451.6 841.175   8
  -1  -2 -18 11616.6 1662.24   1
   1   2  18 9825.26 807.623   6
   1   2  18 10001.4 826.721  10
   1   2  19 9747.51 825.660  10
   1   2  19 9549.02 827.364   8
   1   2  19 9011.17 781.520   6
   1   2  20 1995.21 367.600   8
   1   2  20 1667.07 345.095  10
   1   2  21-38.7942 116.066   8
   1   2  21-119.555 134.545  10
   1   2  22 3774.88 512.581   8
   1   2  22 3617.14 460.630  10
   1   2  23 1631.82 327.468   8
   1   2  23 2047.44 334.058  10
   1   2  24 622.226 213.128   8
   1   2  25 314.305 133.694   8
   1   2  26 1790.04 242.887   8
  -1  -3  26 741.217 141.202   8
   1   3 -25 820.884 168.749   9
  -1  -3  25 989.847 198.041   8
  -1  -3  24 617.338 167.361   4
  -1  -3  24 765.077 207.585   8
  -1  -3  23 544.981 207.101   8
  -1  -3  22 116.934 131.688   8
  -1  -3  21 216.188 234.336   8
  -1  -3  20 73.9719 168.304   8
  -1  -3  19 3702.14 562.918   8
  -1  -3  18 7884.33 782.584   8
   1   3 -17 1999.61 760.290   1
  -1  -3  17 2193.42 427.038   8
   1   3 -17 2040.47 750.803  14
   1   3 -16-321.384 334.189  14
  -1  -3  16-23.0328 347.924   2
  -1  -3  16 495.903 229.376   8
   1   3 -15 729.226 350.189  14
  -1  -3  15 1069.06 282.851   8
  -1  -3  15 547.604 351.600   2
  -1  -3  14 489.401 185.033   6
  -1  -3  14 710.186 505.174   2
   1   3 -14-196.246 317.721  14
  -1  -3  13 4676.13 973.008   2
   1   3 -13 3552.37 872.246  14
   1   3 -12 21231.3 2015.65  14
  -1  -3  12 23930.6 2058.85   2
  -1  -3  11 6916.92 1087.05  13
   1   3 -11 6087.79 1034.41  14
  -1  -3  10 1986.19 562.209  13
  -1  -3  10 233.630 211.858   2
   1   3 -10 1569.23 541.930  14
   1   3  -9 4833.62 869.508  14
  -1  -3   9 5001.46 828.887  13
  -1  -3   9 6517.69 970.175   2
   1   3  -8 96.7607 201.421  14
  -1  -3   8 85.1830 179.825  13
  -1  -3   7 60087.2 2521.98  13
   1   3  -7 57175.1 2580.20  14
   1   3  -6 1293.42 423.712  14
  -1  -3   6 1854.39 424.795  13
  -1  -3   6 703.489 290.261   2
  -1  -3   5 15118.5 1149.85  13
   1   3  -5 14975.7 1165.97  14
  -1  -3   5 16064.6 1143.69   2
  -1  -3   4 150741. 3336.64  13
   1   3  -4 148991. 3463.84  14
   1   3  -3 2627.11 442.020  14
  -1  -3   3 2033.26 375.166  13
  -1  -3   2 69699.3 1901.32   2
  -1  -3   2 72664.2 2077.07  13
   1   3  -2 72863.7 2113.47  14
   1   3  -2 65650.5 1412.26   3
  -1  -3   1 52527.8 1697.14  13
   1   3  -1 54029.4 1672.30  14
   1   3  -1 51554.7 1237.55   3
  -1  -3   1 53268.0 1532.95   2
  -1  -3   0 666.780 209.021   2
   1   3   0 1942.10 327.796  14
  -1  -3   0 1954.96 345.095  13
   1   3   1 499101. 4289.07  14
   1   3   1 496340. 4167.64   3
  -1  -3  -1 493700. 5170.09  13
  -1  -3  -1 498786. 4022.05   2
  -1  -3  -2 16910.8 1131.32  13
   1   3   2 13568.9 750.754   3
  -1  -3  -2 12893.6 729.307   1
   1   3   2 15567.1 760.513  14
  -1  -3  -3 10855.2 784.069   1
   1   3   3 8464.56 738.593   3
  -1  -3  -4 12514.5 801.636   1
   1   3   4 14168.9 896.637   3
  -1  -3  -5 263.170 227.499   1
   1   3   5 250.079 162.134   3
   1   3   6 269.334 197.455   3
  -1  -3  -6 30.3302 70.6652  14
  -1  -3  -6 142.288 127.724   1
   1   3   7 530.663 290.232   3
  -1  -3  -7 918.187 269.140   1
   1   3   8 121.197 196.076   3
  -1  -3  -8 265.402 202.375   1
  -1  -3  -8 93.8423 90.5527  14
  -1  -3  -9 22.1775 98.5476  14
  -1  -3  -9 109.530 169.676   1
  -1  -3 -10 9224.68 995.186   1
  -1  -3 -11 17810.8 1465.92   1
  -1  -3 -12 465.012 309.821   1
  -1  -3 -13 20134.4 1755.20   1
  -1  -3 -14 7030.85 1118.39   1
  -1  -3 -15 20529.2 1973.98   1
   1   3  16 4191.19 512.869  10
   1   3  16 3903.13 462.105   6
  -1  -3 -16 4563.26 949.435   1
   1   3  16 4579.13 512.662   8
   1   3  17 15918.7 1032.54  10
   1   3  17 15994.8 976.891   6
   1   3  17 16037.5 989.685   8
  -1  -3 -17 17231.7 1992.71   1
   1   3  18 371.367 155.822   8
   1   3  18 512.617 205.936  10
   1   3  18 195.418 141.964   6
   1   3  19-120.759 142.228  10
   1   3  19 217.912 165.699   6
   1   3  19-87.2561 159.084   8
   1   3  20 183.566 119.432   6
   1   3  20 241.818 196.081  10
   1   3  20 134.291 121.205   8
   1   3  21 1540.04 343.294  10
   1   3  21 1757.17 355.124   8
   1   3  22 2846.82 415.931   8
   1   3  22 3148.97 454.011  10
   1   3  23 2245.93 362.067   8
   1   3  23 2600.67 371.345  10
   1   3  24 170.142 126.532   8
   1   3  24 371.060 164.081  10
   1   3  25 123.699 80.9116   8
   1   3  26 594.899 145.772   8
  -1  -4  25 4299.95 347.892   8
   1   4 -25 4440.92 350.983   9
  -1  -4  24 143.916 101.140   4
  -1  -4  24 163.482 114.928   8
   1   4 -24 183.986 148.135   9
  -1  -4  23-51.7986 97.4036   8
  -1  -4  22 115.181 146.619   8
  -1  -4  21 2530.70 422.988   8
  -1  -4  20 74.9608 167.618   8
  -1  -4  19 76.9781 199.809   8
  -1  -4  18 298.918 219.371   8
  -1  -4  17 1049.68 280.275   8
  -1  -4  17 1141.66 609.467   2
   1   4 -17 559.746 536.526  14
   1   4 -16 1761.12 695.975  14
  -1  -4  16 1740.12 345.032   8
  -1  -4  16 2387.94 827.049   2
   1   4 -15 532.553 302.387  14
  -1  -4  15 308.290 466.994   2
  -1  -4  15 340.028 182.788   8
   1   4 -14 42.3235 410.258  14
  -1  -4  14 192.019 397.462   2
  -1  -4  14 35.4455 97.6805   8
   1   4 -13 1116.20 505.645  14
  -1  -4  13 1563.35 601.947   2
   1   4 -12 10263.1 1475.61  14
  -1  -4  12 10601.0 1452.92   2
  -1  -4  11 9250.34 1289.07   2
  -1  -4  11 8809.86 1224.68  13
   1   4 -11 8113.40 1285.09  14
   1   4 -10 12903.6 1546.78  14
  -1  -4  10 13115.9 1441.50  13
  -1  -4  10 15355.7 1594.93   2
  -1  -4   9 6568.24 977.647  13
   1   4  -9 6535.80 1062.49  14
  -1  -4   8 11560.0 1249.50  13
   1   4  -8 12399.1 1332.40  14
  -1  -4   7-8.93958 203.182  13
  -1  -4   7 319.763 178.172   2
   1   4  -7 58.8377 258.139  14
  -1  -4   6 236.901 174.923   2
  -1  -4   6 257.839 237.944  13
   1   4  -6 368.296 285.277  14
   1   4  -5 245.763 366.551  14
  -1  -4   5 168.716 240.407   2
   1   4  -4 12947.0 1121.88  14
  -1  -4   4 13685.3 1110.83  13
  -1  -4   3 2034.87 427.904  13
   1   4  -3 2203.13 477.997  14
  -1  -4   3 3795.27 570.859   2
   1   4  -3 3427.80 339.195   3
  -1  -4   2-90.1649 208.996  13
   1   4  -2 195.804 124.794   3
  -1  -4   2 131.936 183.147   2
   1   4  -2 164.608 221.490  14
   1   4  -1 18543.2 786.589   3
  -1  -4   1 19084.9 1170.00  13
  -1  -4   1 20338.5 1112.03   2
   1   4  -1 19164.8 1127.62  14
  -1  -4   0 275.323 223.425  13
   1   4   0 274.995 166.366  14
  -1  -4   0 279.822 187.905   2
   1   4   0 108.700 120.839   3
   1   4   1 2031.65 382.219  14
   1   4   1 861.622 203.946   3
  -1  -4  -1 503.890 213.297   1
  -1  -4  -1 477.908 199.576   2
  -1  -4  -1 2067.96 425.662  13
   1   4   2 201385. 2851.36  14
  -1  -4  -2 205461. 3849.75  13
   1   4   2 198695. 3076.62   3
  -1  -4  -2 193412. 3014.76   2
  -1  -4  -2 196785. 3392.44   1
   1   4   3 6854.76 626.285   3
  -1  -4  -3 6719.18 721.094  13
   1   4   3 7256.89 491.030  14
  -1  -4  -3 6506.89 642.880   1
   1   4   4 3166.59 511.859   3
  -1  -4  -4 3200.61 477.042   1
   1   4   5 4065.42 570.684   3
  -1  -4  -5 4167.21 539.417   1
  -1  -4  -6 46108.1 1892.86   1
   1   4   6 52294.8 2211.47   3
  -1  -4  -7 1923.15 428.814   1
   1   4   7 1809.06 454.808   3
  -1  -4  -8 33709.5 1971.23   1
  -1  -4  -9 8130.35 951.545   1
  -1  -4 -10 6448.53 849.606   1
  -1  -4 -11 30980.4 2024.15   1
  -1  -4 -12 16272.9 1525.52   1
  -1  -4 -13 5855.17 1001.94   1
  -1  -4 -14 12660.8 1484.67   1
   1   4  15 7426.48 699.272  10
  -1  -4 -15 9555.04 1368.84   1
  -1  -4 -16 9360.76 1440.00   1
   1   4  16 9370.82 722.810   6
   1   4  16 10530.0 838.205  10
   1   4  17 13555.1 887.600   8
   1   4  17 13289.5 972.345  10
   1   4  17 12749.3 871.337   6
   1   4  18 621.778 220.902   8
   1   4  18 674.429 310.342  10
   1   4  18 417.498 149.817   6
   1   4  19 5823.10 596.609   8
   1   4  19 5835.25 644.157  10
   1   4  19 5590.97 595.197   6
   1   4  20 1364.19 326.332   6
   1   4  20 1176.88 334.143  10
   1   4  20 1092.99 264.206   8
   1   4  21 124.028 125.484  10
   1   4  21 218.665 139.467   8
   1   4  22 1016.33 268.108   8
   1   4  22 524.035 205.236  10
   1   4  23 2542.73 384.333  10
   1   4  23 2328.28 346.155   8
   1   4  24 272.820 118.371  10
   1   4  24 320.787 170.935   8
   1   4  25 481.213 152.741  10
   1   5 -24 235.249 118.418   9
  -1  -5  24 144.661 102.782   8
  -1  -5  24 57.7046 56.7978   4
  -1  -5  23 20.6508 112.404   8
   1   5 -23 229.426 130.829   9
  -1  -5  23 31.2962 84.4576   4
  -1  -5  22 522.344 185.994   8
   1   5 -22 606.294 190.130   9
  -1  -5  21 848.244 232.377   8
  -1  -5  20-211.104 171.425   8
  -1  -5  19-214.411 195.834   8
  -1  -5  18 151.340 148.273   8
  -1  -5  17 228.172 167.132   8
   1   5 -16 1844.24 717.343  14
  -1  -5  16 3176.53 474.072   8
  -1  -5  16 3839.17 1051.24   2
   1   5 -15 16032.9 2181.93  14
  -1  -5  15 21612.2 2410.47   2
  -1  -5  15 18507.6 1107.14   8
  -1  -5  14 1353.08 532.556   2
   1   5 -14 1509.74 682.132  14
  -1  -5  14 1612.54 339.961   8
  -1  -5  13 268.636 425.440   2
   1   5 -13 254.925 353.175  14
  -1  -5  13-110.588 120.546   8
  -1  -5  12 4015.18 899.271   2
  -1  -5  12 4926.83 1021.28  13
   1   5 -12 5119.01 1140.90  14
   1   5 -11 4245.51 982.725  14
  -1  -5  11 4971.92 973.560  13
  -1  -5  11 5993.15 1126.52   2
  -1  -5  10 134.750 194.103  13
   1   5 -10 231.085 432.332  14
  -1  -5  10-264.212 432.657   2
   1   5  -9-317.249 344.238  14
  -1  -5   9 251.051 313.468  13
  -1  -5   9 113.812 226.648   2
  -1  -5   8 8688.85 1124.25  13
  -1  -5   8 6846.87 1033.65   2
   1   5  -8 8823.92 1208.02  14
  -1  -5   7 738.658 423.410  13
  -1  -5   7 1659.43 538.488   2
   1   5  -7 1182.88 392.273  14
  -1  -5   6 389.643 271.870  13
  -1  -5   6 315.692 338.231   2
   1   5  -6 1108.92 470.582  14
  -1  -5   5 232.070 229.706  13
   1   5  -5 166.289 223.125  14
  -1  -5   5 171.279 220.377   2
  -1  -5   4 847.466 317.489  13
  -1  -5   4 576.656 240.633   2
   1   5  -4 879.578 424.787  14
   1   5  -4 597.816 147.548   3
   1   5  -3 5237.41 399.037   3
   1   5  -3 5683.24 768.093  14
  -1  -5   3 5479.12 713.294   2
  -1  -5   3 5614.89 761.307  13
   1   5  -2 1332.67 346.523  14
   1   5  -2 413.889 142.134   3
  -1  -5   2 474.755 224.816   2
  -1  -5   2 1500.77 443.220  13
   1   5  -1 62865.0 2257.37  14
   1   5  -1 61121.5 1467.10   3
  -1  -5   1 62037.7 2217.54   2
  -1  -5   1 60795.4 2317.00  13
   1   5   0 80941.8 1822.16   3
  -1  -5   0 82306.2 2433.04   2
  -1  -5   0 86791.0 2747.45  13
   1   5   0 85987.0 2472.01  14
   1   5   1 12143.6 859.231  14
  -1  -5  -1 14579.9 987.150   2
   1   5   1 14593.2 847.006   3
  -1  -5  -1 14047.9 1063.56   1
  -1  -5  -1 11780.8 1028.10  13
   1   5   2 8379.32 680.224   3
  -1  -5  -2 8108.29 726.130   2
  -1  -5  -2 7208.56 807.470  13
  -1  -5  -2 8111.17 815.648   1
   1   5   2 7727.75 633.969  14
   1   5   3 1013.18 203.362  14
   1   5   3 1073.37 295.686   3
  -1  -5  -3 911.459 291.893   1
  -1  -5  -3 1105.14 347.194  13
  -1  -5  -3 1367.88 320.538   2
  -1  -5  -4 2162.45 426.286   1
  -1  -5  -4 2316.95 525.339  13
   1   5   4 2172.39 406.886   3
   1   5   5 18447.2 1275.55   3
  -1  -5  -5 19846.5 1501.20  13
  -1  -5  -5 16859.9 1229.49   1
  -1  -5  -6 32902.7 1741.85   1
   1   5   6 36903.5 1879.47   3
   1   5   7 34195.7 1891.89   3
  -1  -5  -7 32281.3 1848.66   1
  -1  -5  -8 355.719 274.934   1
  -1  -5  -9 1776.25 488.022   1
  -1  -5 -10 304.727 237.407   1
  -1  -5 -11 21332.2 1740.90   1
  -1  -5 -12 4369.36 823.762   1
  -1  -5 -13 5708.58 966.862   1
  -1  -5 -14 221.443 362.123   1
   1   5  14 373.023 202.237  10
  -1  -5 -15 3904.96 886.223   1
   1   5  15 4078.43 525.045  10
  -1  -5 -16 21096.1 2111.21   1
   1   5  16 20344.7 1192.19  10
   1   5  17 73.5733 125.199  10
   1   5  18 347.225 173.612   6
   1   5  18 283.103 179.633  10
   1   5  19 1282.98 287.295   6
   1   5  19 1396.07 392.910  10
   1   5  20 7559.71 654.214   6
   1   5  20 7314.95 731.575  10
   1   5  21 850.193 317.714  10
   1   5  22 519.256 213.054  10
   1   5  23 2434.99 399.483  10
   1   5  24 2280.32 358.887  10
   1   5  25 156.996 105.072  10
   1   6 -23 575.174 157.632   9
  -1  -6  23 390.262 111.476   8
  -1  -6  23 524.252 139.806   4
  -1  -6  22-107.614 119.061   4
  -1  -6  22-60.7374 95.3950   8
   1   6 -22 103.425 103.212   9
  -1  -6  21-7.11141 144.868   8
   1   6 -21-36.3695 102.837   9
   1   6 -20-3.52813 189.112   9
  -1  -6  20 821.611 268.032   8
   1   6 -19 21.7475 118.689   9
  -1  -6  19 202.402 140.800   8
  -1  -6  18 183.383 166.359   8
  -1  -6  17 111.037 140.546   8
  -1  -6  16 1238.22 296.011   8
  -1  -6  15 3318.51 1028.38   2
  -1  -6  15 2105.55 375.957   8
  -1  -6  14 36036.3 3085.08   2
  -1  -6  14 34984.4 1466.07   8
   1   6 -14 31255.2 3044.32  14
  -1  -6  13 16443.1 1004.00   8
   1   6 -13 13463.7 1924.88  14
  -1  -6  13 15902.4 2001.84   2
  -1  -6  12 3908.21 972.264  13
   1   6 -12 3326.96 977.158  14
  -1  -6  12 2682.83 847.785   2
  -1  -6  12 3509.41 473.270  11
  -1  -6  11 3533.53 872.037  13
  -1  -6  11 4692.04 1074.64   2
   1   6 -11 4157.73 984.504  14
  -1  -6  10 7345.17 1285.67   2
  -1  -6  10 7059.95 1132.32  13
   1   6 -10 6812.06 1238.37  14
  -1  -6   9 2443.78 695.009   2
  -1  -6   9 1587.20 560.252  13
   1   6  -9 1298.53 626.773  14
   1   6  -8 1461.70 606.294  14
  -1  -6   8 1811.55 564.037  13
   1   6  -7 10318.2 1356.67  14
  -1  -6   7 9920.83 1217.01  13
  -1  -6   6 1759.85 552.424  13
   1   6  -6 1783.36 624.409  14
  -1  -6   6 2393.28 585.134   2
  -1  -6   5 18187.4 1548.03  13
   1   6  -5 17774.0 1618.41  14
  -1  -6   5 22054.3 1730.91   2
  -1  -6   4 1062.48 412.437  13
   1   6  -4 1138.85 470.487  14
  -1  -6   4 1403.62 435.857   2
   1   6  -3 13277.7 1285.19  14
  -1  -6   3 13564.6 1278.92  13
  -1  -6   2 2762.55 582.881   2
   1   6  -2 2563.94 506.453  14
  -1  -6   2 2503.98 545.039  13
  -1  -6   1 24972.6 1572.69   2
   1   6  -1 22609.8 1488.11  14
  -1  -6   1 21771.5 1533.94  13
  -1  -6   0 4200.90 740.580  13
   1   6   0 3844.73 563.896  14
   1   6   0 2112.11 298.125   3
  -1  -6   0 1918.29 434.406   2
   1   6   1 2183.31 390.607  14
   1   6   1 3317.68 438.011   3
  -1  -6  -1 3452.25 549.967   2
  -1  -6  -1 3385.98 606.754  13
   1   6   2 3681.84 479.164   3
   1   6   2 3562.53 484.534  14
  -1  -6  -2 3580.22 552.177   2
  -1  -6  -2 4268.43 675.284   1
  -1  -6  -2 3615.92 597.256  13
  -1  -6  -3 46.2919 159.967   1
   1   6   3 343.897 225.634   3
  -1  -6  -3-8.83269 171.054   2
  -1  -6  -3-31.9960 184.407  13
   1   6   3 157.444 99.2083  14
   1   6   4 987.057 260.887   3
  -1  -6  -4 1477.37 445.604  13
  -1  -6  -4 1010.76 309.605   2
  -1  -6  -4 1347.40 360.234   1
  -1  -6  -5 5083.67 823.493  13
  -1  -6  -5 4869.68 729.023   1
   1   6   5 5124.21 713.980   3
  -1  -6  -6 11451.9 1290.45  13
  -1  -6  -6 11827.0 1162.55   1
  -1  -6  -7 20226.1 1536.99   1
  -1  -6  -7 18216.6 1663.47  13
  -1  -6  -8 567.278 202.838   1
  -1  -6  -9 106.126 249.434   1
  -1  -6 -10 23291.0 1922.02   1
  -1  -6 -11 576.646 368.549   1
  -1  -6 -12 3230.66 724.690   1
  -1  -6 -13 2486.34 692.495   1
   1   6  14 24801.0 1262.21  10
  -1  -6 -14 24431.7 2192.53   1
   1   6  15 4235.76 549.800  10
  -1  -6 -15 6240.84 1153.60   1
   1   6  16 6229.05 708.280  10
   1   6  17 2254.85 443.144  10
   1   6  18 17.0146 143.059  10
   1   6  19-23.5809 158.240  10
   1   6  20 1506.91 367.895  10
   1   6  21-95.4873 180.572  10
   1   6  22 2235.05 366.222  10
   1   6  23 711.005 249.757  10
   1   6  24 1006.98 233.661  10
   1   6  25 1578.88 248.065  10
  -1  -7  23 319.152 98.8011   4
  -1  -7  22 1189.76 219.701   4
   1   7 -22 1128.64 208.009   9
   1   7 -21 763.503 214.746   9
  -1  -7  21 690.415 202.095   4
   1   7 -20 153.529 132.487   9
  -1  -7  20-131.531 96.9549   8
   1   7 -19 294.554 169.028   9
  -1  -7  19 218.328 134.943   8
  -1  -7  18 396.320 167.480   8
   1   7 -18 1681.74 458.458   9
   1   7 -17 1027.80 309.375   9
  -1  -7  17 934.654 263.386   8
   1   7 -16 160.949 190.036   9
   1   7 -15 2201.03 465.509   9
   1   7 -14 482.098 212.587   9
  -1  -7  13 25322.7 2632.72   2
   1   7 -13 19118.7 2417.08  14
  -1  -7  13 21736.4 1214.47  11
  -1  -7  12 504.328 466.386   2
  -1  -7  12 235.612 224.960  13
   1   7 -12 316.083 261.219  14
  -1  -7  12 126.881 165.905  11
  -1  -7  11 1189.41 304.088  11
   1   7 -11 1010.35 612.237  14
  -1  -7  11 1026.01 468.166  13
  -1  -7  11 523.402 441.324   2
  -1  -7  10 8.20943 301.984   2
   1   7 -10 139.792 100.160   9
   1   7 -10-29.1501 371.761  14
  -1  -7  10 98.0545 115.173  11
  -1  -7  10-235.946 363.611  13
  -1  -7   9 1170.62 507.097  13
  -1  -7   9 1675.39 587.753   2
   1   7  -9 1560.66 330.078   9
   1   7  -9 1556.62 721.945  14
   1   7  -8 230.061 304.280  14
  -1  -7   8 386.520 370.076  13
  -1  -7   8 314.458 316.862   2
  -1  -7   7 5084.11 930.117  13
  -1  -7   7 7008.20 1163.53   2
   1   7  -7 3995.79 899.195  14
  -1  -7   6 682.815 408.212   2
   1   7  -6 1485.50 554.723  14
  -1  -7   6 763.147 376.891  13
  -1  -7   5 258.313 219.298  13
   1   7  -5 171.248 207.498  14
  -1  -7   5 10.0213 181.748   2
  -1  -7   4 789.536 494.846   2
  -1  -7   4 607.952 357.484  13
   1   7  -4 724.874 403.492  14
  -1  -7   3 2989.63 646.633  13
   1   7  -3 3187.25 698.733  14
  -1  -7   3 1801.11 544.960   2
  -1  -7   2 10709.6 1148.09   2
   1   7  -2 12670.1 1289.77  14
  -1  -7   2 12230.9 1271.08  13
  -1  -7   1 2955.71 623.979   2
  -1  -7   1 3259.75 663.339  13
   1   7  -1 3026.06 609.137  14
  -1  -7   0 11117.6 1184.36  13
   1   7   0 11222.1 1073.22  14
   1   7   1 17127.0 1223.69  14
  -1  -7  -1 16197.1 1438.09  13
   1   7   2 6245.49 688.917  14
  -1  -7  -2 5005.98 818.321   1
  -1  -7  -2 5737.76 868.362  13
  -1  -7  -2 5085.74 740.160   2
  -1  -7  -3 1362.13 454.402   1
  -1  -7  -3 1245.40 369.501   2
  -1  -7  -3 1647.42 488.515  13
  -1  -7  -4 3306.40 662.564  13
  -1  -7  -4 3907.76 615.309   2
  -1  -7  -4 3814.69 697.071   1
  -1  -7  -5 29141.4 1702.41   2
  -1  -7  -5 30165.0 1961.28   1
  -1  -7  -6 18213.6 1373.31   2
  -1  -7  -6 17662.1 1522.03   1
  -1  -7  -6 20609.7 1757.31  13
  -1  -7  -7 55884.3 2771.48   1
  -1  -7  -7 54210.1 3070.23  13
  -1  -7  -8 1943.05 553.793   1
  -1  -7  -8 1234.03 503.730  13
  -1  -7  -9-125.928 254.487   1
  -1  -7  -9 189.260 260.396  13
  -1  -7 -10 6498.55 1203.10  13
  -1  -7 -10 5743.85 976.693   1
  -1  -7 -11 4493.35 926.885   1
   1   7  12 11889.9 846.118  10
  -1  -7 -12 12897.9 1547.70   1
   1   7  13 309.912 121.725  10
   1   7  13 380.764 170.069   9
   1   7  13 95.4659 87.6472   7
  -1  -7 -13 460.922 261.417   1
   1   7  14 2742.02 467.525  10
   1   7  15 7612.19 754.243  10
   1   7  16 1307.69 329.872  10
   1   7  17 31.6711 153.345  10
   1   7  18 485.325 275.391  10
   1   7  19 1561.55 389.907  10
   1   7  20 493.437 263.528  10
   1   7  21 272.756 224.362  10
   1   7  22 4598.25 532.143  10
   1   7  23 4192.22 469.817  10
   1   7  24 1422.87 267.831  10
   1   7  25 530.884 156.314  10
  -1  -8  22 390.546 116.575   4
  -1  -8  21 2738.92 318.132   4
   1   8 -21 2353.62 292.307   9
   1   8 -20 885.842 221.488   9
  -1  -8  20 734.092 198.829   4
   1   8 -19 4808.32 516.274   9
   1   8 -18 452.120 188.567   9
   1   8 -17 347.324 189.839   9
   1   8 -16-96.0118 131.710   9
   1   8 -15-5.40538 143.666   9
  -1  -8  14 13904.5 970.167  11
   1   8 -14 12416.1 986.025   9
  -1  -8  13 6300.24 688.244  11
   1   8 -13 7205.47 750.731   9
   1   8 -12 339.229 504.332  14
   1   8 -12-81.6144 210.609   9
  -1  -8  12 70.4104 295.744   2
  -1  -8  12 27.6988 114.436  11
   1   8 -11 157.003 200.919   9
  -1  -8  11-410.348 391.351   2
  -1  -8  11 47.6461 161.464  11
   1   8 -11-40.1806 466.685  14
   1   8 -10 2591.41 457.843   9
  -1  -8  10 3469.62 901.076   2
   1   8 -10 2251.79 872.782  14
  -1  -8  10 1713.86 601.910  13
  -1  -8  10 2803.72 445.664  11
  -1  -8   9 3691.66 980.801   2
  -1  -8   9 4571.26 968.767  13
   1   8  -9 5474.40 1211.06  14
   1   8  -9 4180.66 528.703   9
  -1  -8   9 4745.22 572.301  11
   1   8  -8 19618.1 2200.50  14
  -1  -8   8 20075.6 2026.37  13
  -1  -8   8 19562.1 2105.09   2
  -1  -8   8 21450.9 1228.37  11
   1   8  -8 20022.0 1142.19   9
  -1  -8   7 15957.4 1854.77   2
  -1  -8   7 18285.1 1879.92  13
   1   8  -7 18363.5 2010.40  14
  -1  -8   7 18439.9 1113.29  11
   1   8  -7 17268.7 1038.56   9
  -1  -8   6 15201.5 1676.10  13
   1   8  -6 14126.8 1718.80  14
   1   8  -5 4218.89 910.436  14
  -1  -8   5 4424.57 906.453   2
  -1  -8   5 3757.34 803.584  13
  -1  -8   4 5502.88 952.420   2
  -1  -8   4 4754.55 903.248  13
   1   8  -4 4696.13 941.167  14
  -1  -8   3 111.646 306.668  13
   1   8  -3 156.672 210.107  14
  -1  -8   3 249.209 268.435   2
  -1  -8   2 825.794 411.755  13
   1   8  -2 764.431 421.903  14
  -1  -8   2 912.192 401.774   2
  -1  -8   1 240.062 253.501   2
   1   8  -1 178.250 137.168  14
  -1  -8   1 53.2342 212.525  13
   1   8   0 3028.21 605.076  14
  -1  -8   0 2511.24 630.425  13
   1   8   1 11045.5 1069.84  14
  -1  -8  -1 10422.5 1246.62  13
  -1  -8  -1 12422.0 1272.58   2
  -1  -8  -2 719.489 359.787  13
  -1  -8  -2 977.004 385.634   2
  -1  -8  -3 6605.26 996.024   1
  -1  -8  -3 7352.06 941.847   2
  -1  -8  -3 9585.42 1217.38  13
  -1  -8  -4 22291.5 1876.77  13
  -1  -8  -4 26475.5 1785.28   2
  -1  -8  -4 25376.0 1955.80   1
  -1  -8  -5 760.079 371.167   1
  -1  -8  -5 494.436 215.360   2
  -1  -8  -5 228.745 247.823  13
  -1  -8  -6-50.5732 324.157   1
  -1  -8  -6 87.1693 222.874   2
  -1  -8  -6 465.736 335.368  13
  -1  -8  -7 9914.54 1258.39   1
  -1  -8  -7 10063.3 1394.16  13
  -1  -8  -8 2916.08 693.504   1
  -1  -8  -8 2335.26 640.080  13
  -1  -8  -9 6578.75 1057.31   1
  -1  -8  -9 3476.58 916.295  13
  -1  -8 -10 2321.95 759.136  13
  -1  -8 -10 4673.38 918.599   1
  -1  -8 -11 854.558 416.756  13
   1   8  11 1209.58 251.755   7
   1   8  11 1297.56 298.676   9
  -1  -8 -11 1298.02 542.777   1
   1   8  11 1615.44 314.536  10
   1   8  12 5202.48 541.493   7
   1   8  12 4438.90 535.560   9
  -1  -8 -12 4117.78 1057.97  13
   1   8  12 5233.11 569.326  10
  -1  -8 -12 6197.55 1128.47   1
   1   8  13 2286.94 391.919   9
  -1  -8 -13 2213.54 812.996  13
   1   8  13 2713.57 426.893  10
   1   8  13 2150.86 350.348   7
   1   8  14 2601.85 416.915   9
   1   8  14 3909.52 484.807   7
  -1  -8 -14 3600.51 1010.27  13
   1   8  14 3584.62 535.593  10
   1   8  15 59.7073 125.072   7
   1   8  15-113.718 224.836  10
   1   8  16 3879.09 559.791  10
   1   8  17 36588.4 1680.65  10
   1   8  18 8563.38 822.716  10
   1   8  19 37.7440 190.655  10
   1   8  20 304.933 271.470  10
   1   8  21 8.01192 163.887  10
   1   8  22 2741.01 422.446  10
   1   8  23 71.1731 108.908  10
   1   8  24 4349.84 410.489  10
   1   8  25 2015.31 232.996  10
  -1  -9  21 36.4087 54.4802   4
  -1  -9  20 30.3554 62.0885   4
   1   9 -20 191.115 98.9741   9
   1   9 -19 84.8550 88.9845   9
  -1  -9  19 252.689 136.424   4
  -1  -9  18-27.4731 126.271   4
   1   9 -18 104.382 104.952   9
   1   9 -17 163.868 119.261   9
   1   9 -16 157.997 156.265   9
   1   9 -15 90.9299 164.284   9
  -1  -9  15 124.561 100.714  11
   1   9 -14-72.4822 205.896   9
  -1  -9  14 186.098 210.131  11
  -1  -9  13 8809.59 789.782  11
   1   9 -13 8602.04 817.264   9
   1   9 -12 5314.29 666.210   9
  -1  -9  12 5200.18 600.737  11
   1   9 -11 169.523 167.235   9
  -1  -9  11 243.596 135.104  11
   1   9 -10 9223.86 1684.98  14
  -1  -9  10 10698.5 910.213  11
   1   9 -10 9320.40 844.829   9
  -1  -9  10 7859.07 1474.28   2
  -1  -9   9 24611.0 1390.32  11
   1   9  -9 24330.9 1347.55   9
   1   9  -9 20483.7 2417.00  14
  -1  -9   9 27463.5 2669.71   2
  -1  -9   8 11031.4 905.022  11
  -1  -9   8 8051.65 1413.93   2
   1   9  -8 10481.3 1670.28  14
   1   9  -8 9528.77 841.952   9
  -1  -9   7 20324.1 2197.58   2
   1   9  -7 18887.3 2179.08  14
  -1  -9   7 20612.3 1251.94  11
  -1  -9   7 19224.0 1995.64  13
   1   9  -7 20819.7 1210.13   9
  -1  -9   6 23623.6 2300.57   2
  -1  -9   6 21562.3 1257.07  11
   1   9  -6 20794.4 1194.56   9
  -1  -9   6 21882.6 2084.23  13
   1   9  -6 20102.3 2181.80  14
   1   9  -5 3508.09 894.447  14
  -1  -9   5 3959.83 529.179  11
   1   9  -5 4925.23 586.120   9
  -1  -9   5 3939.92 873.583  13
   1   9  -4 5358.25 1055.23  14
  -1  -9   4 5933.40 638.295  11
   1   9  -4 5451.30 592.206   9
  -1  -9   4 6117.86 1126.01   2
  -1  -9   4 5857.23 1034.71  13
  -1  -9   3 8653.47 774.351  11
  -1  -9   3 8513.68 1244.90  13
  -1  -9   3 10772.9 1424.06   2
   1   9  -3 9668.63 783.909   9
   1   9  -3 8227.17 1226.66  14
   1   9  -2 2576.34 645.550  14
  -1  -9   2 2665.43 732.181   2
  -1  -9   2 3526.00 815.717  13
  -1  -9   1 3172.54 745.413   2
   1   9  -1 3779.79 763.746  14
  -1  -9   1 3790.32 773.275  13
  -1  -9   0 4923.36 993.006  13
  -1  -9   0 701.677 414.780   2
  -1  -9  -1 15363.1 1656.42  13
  -1  -9  -1 15307.7 1548.24   2
  -1  -9  -2 20952.9 1899.93  13
  -1  -9  -2 21291.4 1809.83   2
  -1  -9  -3 15716.8 1531.05   2
  -1  -9  -3 12561.5 1502.42  13
  -1  -9  -4 107.709 221.090   2
  -1  -9  -4 300.419 282.609  13
  -1  -9  -5 16112.3 1713.06   1
  -1  -9  -5 17724.3 1823.88  13
  -1  -9  -6 15326.8 1685.25   1
  -1  -9  -6 9384.28 1336.47  13
  -1  -9  -7 7051.77 1146.06   1
   1   9   7 6102.82 590.490   7
  -1  -9  -7 4626.88 931.485  13
   1   9   7 6320.39 627.391   9
   1   9   8 11581.7 841.874   9
   1   9   8 12289.2 847.235   7
  -1  -9  -8 13061.1 1565.45   1
  -1  -9  -8 10938.7 1548.91  13
  -1  -9  -9 12672.8 1565.64   1
   1   9   9 11141.0 811.891   7
   1   9   9 10423.4 822.180   9
  -1  -9  -9 9861.34 1555.60  13
  -1  -9 -10 4446.97 906.575   1
   1   9  10 4112.42 517.923   7
   1   9  10 3849.18 498.811   9
  -1  -9 -10 3946.15 1024.45  13
   1   9  10 3771.28 485.713  10
  -1  -9 -11 3709.00 995.167  13
   1   9  11 3983.60 499.288   7
   1   9  11 4977.53 575.508  10
   1   9  11 3935.64 550.004   9
   1   9  12 8847.18 744.086   7
   1   9  12 8495.19 784.727   9
  -1  -9 -12 9162.79 833.762  15
  -1  -9 -12 7656.90 1429.73  13
   1   9  12 10211.3 824.032  10
   1   9  13 903.864 231.251   7
   1   9  13 575.410 146.732   9
  -1  -9 -13 246.990 471.199  13
   1   9  13 623.643 269.988  10
   1   9  14 1514.26 336.449   9
  -1  -9 -14 1620.95 690.335  13
   1   9  14 2040.15 376.102   7
   1   9  14 2574.78 432.865  10
   1   9  15 3966.10 480.201   7
   1   9  15 3640.24 529.199  10
   1   9  16 937.228 313.988  10
   1   9  16 1117.86 263.647   7
   1   9  17-42.8063 190.841  10
   1   9  18 316.347 244.560  10
   1   9  19 3647.68 524.948  10
   1   9  20 5328.94 566.671  10
   1   9  21 698.011 223.964  10
   1   9  22 437.330 169.716  10
   1   9  23 1022.86 230.547  10
   1   9  24-86.2207 107.167  10
   1  10 -19 625.910 157.057   9
  -1 -10  19 1137.90 192.265   4
  -1 -10  18-51.9758 97.1852   4
   1  10 -18 222.886 131.089   9
   1  10 -17 1062.52 234.216   9
  -1 -10  17 1264.10 250.772   4
   1  10 -16 171.733 130.776   9
  -1 -10  16-25.4122 112.493   4
   1  10 -15 3349.79 455.145   9
  -1 -10  15 4215.27 493.959   4
  -1 -10  15 2929.93 382.138  11
  -1 -10  14-56.3046 101.922  11
   1  10 -14 321.460 151.739   9
   1  10 -13 185.098 159.567   9
  -1 -10  13 567.866 229.027  11
   1  10 -12 10065.9 880.398   9
  -1 -10  12 9114.91 805.168  11
   1  10 -11 1978.49 416.011   9
  -1 -10  11 1990.22 424.943  11
   1  10 -10-33.9311 148.419   9
  -1 -10  10 243.584 192.653  11
  -1 -10   9 8884.85 858.041  11
   1  10  -9 9581.10 880.398   9
   1  10  -8 57.5469 179.948   9
   1  10  -8-41.7787 363.297  14
  -1 -10   8 412.964 167.482  11
  -1 -10   8 233.245 384.308   2
   1  10  -7 516.540 510.766  14
  -1 -10   7 208.924 265.989   2
   1  10  -7 677.337 238.834   9
  -1 -10   7 577.054 320.254  11
   1  10  -6 939.752 577.921  14
  -1 -10   6 907.151 308.798  11
   1  10  -6 1480.32 372.784   9
  -1 -10   5 571.563 416.877   2
   1  10  -5 379.486 171.949  14
   1  10  -5 129.974 152.478   9
  -1 -10   5 164.499 130.976  11
   1  10  -4 1453.15 337.132   9
  -1 -10   4 1252.24 515.049   2
   1  10  -4 1224.64 549.620  14
  -1 -10   4 1385.22 366.748  11
  -1 -10   3-282.261 426.952   2
   1  10  -3 212.633 194.892   9
  -1 -10   3 345.234 193.458  11
  -1 -10   2 9247.83 1384.78   2
  -1 -10   2 7768.27 761.360  11
  -1 -10   2 7420.01 1208.83  13
   1  10  -2 7829.62 745.576   9
  -1 -10   1 1938.48 623.488  13
  -1 -10   1 1604.56 372.884  11
   1  10  -1 1268.48 333.695   9
   1  10   0 7421.65 700.297   9
   1  10   0 7271.12 630.099   7
  -1 -10   0 7630.89 744.233  11
  -1 -10   0 9039.18 1313.61   2
  -1 -10   0 6610.18 1135.96  13
   1  10   1 1272.27 309.056   9
  -1 -10  -1 1757.19 603.104  13
  -1 -10  -1 835.376 413.587   2
   1  10   1 1092.66 274.707   7
  -1 -10  -1 853.146 251.859  11
  -1 -10  -2 1568.74 557.658  13
   1  10   2 1348.41 318.977   9
   1  10   2 1078.85 231.723   7
  -1 -10  -2 2233.39 676.395   2
  -1 -10  -2 1067.94 253.569  11
  -1 -10  -3 3426.48 832.475  13
   1  10   3 2992.47 449.745   9
   1  10   3 2459.38 389.177   7
  -1 -10  -3 3329.80 466.951  11
   1  10   4 4205.07 526.201   9
   1  10   4 3892.37 477.974   7
  -1 -10  -4 4934.62 563.654  11
  -1 -10  -4 4748.39 1004.23  13
  -1 -10  -5 31878.6 2572.53  13
   1  10   5 34992.4 1510.69   9
  -1 -10  -5 33232.3 1445.76  11
   1  10   5 35897.4 1462.08   7
   1  10   6 3895.69 517.149   9
  -1 -10  -6 3278.28 868.543  13
   1  10   6 4139.09 521.073   7
  -1 -10  -7 12872.6 1614.32   1
   1  10   7 11491.8 866.648   7
   1  10   7 10968.4 866.459   9
  -1 -10  -7 9644.61 1472.58  13
   1  10   8 1794.94 379.824   9
  -1 -10  -8 934.339 514.957   1
  -1 -10  -8 1163.47 548.643  13
   1  10   8 1126.37 256.354   7
   1  10   9-7.80532 130.812   9
  -1 -10  -9-93.3992 265.998  13
   1  10   9-94.2720 122.704  10
   1  10   9 163.651 170.715   7
  -1 -10  -9 477.791 465.322   1
   1  10  10 326.214 185.982   7
   1  10  10 566.767 199.728  10
   1  10  10 299.580 183.722   9
   1  10  11 13803.8 947.245   7
   1  10  11 14887.9 998.983  10
  -1 -10 -11 12297.1 1803.36  13
   1  10  11 13528.6 986.385   9
   1  10  12 18255.0 1102.97   7
   1  10  12 17572.8 1128.58   9
   1  10  12 19071.3 1152.71  10
  -1 -10 -12 14888.6 2021.54  13
  -1 -10 -12 18942.8 1229.59  15
   1  10  13 21971.1 1168.21   7
  -1 -10 -13 22653.7 1329.25  15
   1  10  13 21973.5 1245.07  10
   1  10  13 20717.2 1238.26   9
   1  10  14 946.727 239.822   7
   1  10  14 1273.12 292.797   9
   1  10  14 1105.94 281.737  10
   1  10  15 12405.1 943.984  10
   1  10  15 12456.9 852.270   7
   1  10  16 2235.98 378.924   7
   1  10  16 2580.40 475.222  10
   1  10  17 1432.76 310.750  10
   1  10  17 1721.21 302.633   7
   1  10  18 758.709 255.500  10
   1  10  19 4289.02 510.873  10
   1  10  20 306.575 156.886  10
   1  10  21 258.731 187.416  10
   1  10  22-52.0552 118.885  10
   1  10  23 342.392 117.374  10
   1  11 -18 383.721 99.6426   9
   1  11 -17 72.4685 68.7810   9
  -1 -11  17-42.0716 77.9569   4
  -1 -11  16 157.000 93.3610   4
   1  11 -16 59.5949 146.251   9
   1  11 -15 238.974 163.265   9
  -1 -11  15 414.516 169.028   4
   1  11 -14-5.41816 121.229   9
  -1 -11  14-39.1948 99.4611   4
  -1 -11  14 232.763 154.226  11
  -1 -11  13 164.209 133.396   4
  -1 -11  13 242.401 124.230  11
   1  11 -13 311.246 174.755   9
  -1 -11  12 2825.59 384.113   4
   1  11 -12 2639.07 429.200   9
  -1 -11  12 2515.56 427.127  11
  -1 -11  11 1441.41 290.771   4
  -1 -11  11 2483.63 433.418  11
   1  11 -11 1781.46 381.333   9
  -1 -11  10 3383.37 498.002  11
   1  11 -10 3547.62 533.087   9
  -1 -11  10 4351.29 502.158   4
   1  11  -9 2266.62 419.424   9
  -1 -11   9 2075.26 431.375  11
  -1 -11   8 286.473 214.579  11
   1  11  -8 779.015 344.886   9
   1  11  -7 4821.67 617.444   9
  -1 -11   7 5545.17 677.960  11
   1  11  -6 2370.04 426.651   9
  -1 -11   6 2247.73 434.325  11
   1  11  -5 9626.04 862.717   9
  -1 -11   5 8609.81 849.338  11
   1  11  -4 628.285 257.472   9
  -1 -11   4 338.928 229.445  11
  -1 -11   4 688.423 617.536   2
   1  11  -3 1815.28 406.427   9
  -1 -11   3 2508.44 453.235  11
  -1 -11   3 3232.58 879.177   2
   1  11  -2 1638.50 367.383   9
  -1 -11   2 1775.74 415.759  11
   1  11  -1 11032.6 906.495   9
  -1 -11   1 10844.2 932.152  11
   1  11   0 14902.3 1036.19   9
   1  11   0 14204.3 905.063   7
  -1 -11   0 14548.1 1077.65  11
   1  11   1 934.457 306.793   9
   1  11   1 537.642 203.909   7
  -1 -11  -1 380.041 141.400  11
   1  11   2 382.497 198.480   9
   1  11   2 183.920 105.195   7
  -1 -11  -2 222.966 147.089  11
   1  11   3-81.1728 114.672   9
  -1 -11  -3-28.9076 165.650  11
   1  11   3 3.21212 164.874   7
  -1 -11  -4 5421.18 623.100  11
   1  11   4 4695.48 552.264   7
   1  11   4 5359.84 629.444   9
   1  11   5 35388.9 1524.55   7
   1  11   5 36237.3 1616.80   9
  -1 -11  -5 38021.7 1617.95  11
  -1 -11  -6 15551.6 1019.07  11
   1  11   6 14155.4 1023.19   9
   1  11   6 13549.7 957.837   7
   1  11   7 26566.2 1392.06   9
   1  11   7 26451.6 1323.74   7
  -1 -11  -7 24510.2 2423.69  13
  -1 -11  -8 4821.37 1070.54  13
   1  11   8 5415.85 616.482   7
   1  11   8 5853.80 666.471   9
   1  11   9 13250.8 895.350  10
   1  11   9 12568.3 944.107   7
   1  11   9 12917.6 981.524   9
   1  11  10 9327.28 826.118   9
   1  11  10 9604.14 806.639   7
   1  11  10 8850.07 737.870  10
   1  11  11 1425.91 352.776   9
   1  11  11 2083.53 396.029   7
   1  11  11 1515.81 319.723  10
  -1 -11 -12 717.198 260.200  15
   1  11  12 433.064 201.434   9
   1  11  12 898.320 272.515  10
   1  11  12 341.454 154.669   7
   1  11  13 14303.4 976.835  10
  -1 -11 -13 13886.0 1040.98  15
   1  11  13 14184.0 954.816   7
   1  11  13 12993.5 971.700   9
   1  11  14 231.913 138.633   7
   1  11  14 202.782 158.443   9
   1  11  14 61.4823 172.728  10
   1  11  15 43.7512 100.958   7
   1  11  15 279.482 186.953  10
   1  11  16 148.503 192.836  10
   1  11  16 0.16001 124.671   7
   1  11  17 413.193 175.829   7
   1  11  17 315.342 188.845  10
   1  11  18 3998.57 484.961  10
   1  11  19-119.803 122.796  10
   1  11  20 612.197 180.745  10
   1  11  21-70.1840 87.5568  10
   1  11  22-56.7945 85.4135  10
   1  12 -16 334.402 116.658   9
   1  12 -15 1025.68 207.560   9
   1  12 -14 2730.33 344.941   9
  -1 -12  14 2827.45 313.849  11
  -1 -12  14 2529.74 276.679   4
   1  12 -13 1901.51 333.118   9
  -1 -12  13 2076.04 276.270   4
  -1 -12  13 1868.82 298.006  11
  -1 -12  12 3449.05 424.664  11
   1  12 -12 3678.01 465.222   9
   1  12 -11 1047.87 282.783   9
  -1 -12  11 665.888 241.912  11
   1  12 -10 1482.49 331.769   9
  -1 -12  10 1654.87 343.685  11
   1  12  -9 4921.50 599.092   9
  -1 -12   9 5769.90 652.970  11
   1  12  -8 22157.1 1265.41   9
  -1 -12   8 22950.5 1325.38  11
  -1 -12   7 14728.9 1084.26  11
   1  12  -7 15261.9 1062.16   9
  -1 -12   6 12164.6 1010.41  11
   1  12  -6 12598.2 964.891   9
  -1 -12   5 8559.37 847.539  11
   1  12  -5 8730.16 818.857   9
  -1 -12   4 2103.73 433.419  11
   1  12  -4 1755.80 365.963   9
   1  12  -3 7460.46 744.928   9
  -1 -12   3 8073.70 827.218  11
  -1 -12   2 26624.1 1487.60  11
   1  12  -2 25508.8 1399.80   9
   1  12  -1 48665.9 1928.72   9
  -1 -12   1 45891.5 1950.30  11
   1  12   0 17317.4 1156.77   9
  -1 -12   0 18816.5 1226.78  11
   1  12   0 16593.3 979.933   7
   1  12   1 13239.1 1001.32   9
  -1 -12  -1 12947.6 1022.37  11
   1  12   1 14609.5 951.108   7
   1  12   2 3372.95 507.460   9
  -1 -12  -2 3198.85 484.665  11
   1  12   2 2864.95 421.970   7
   1  12   3 4939.40 638.675   9
   1  12   3 4883.81 560.784   7
  -1 -12  -3 4126.36 570.402  11
  -1 -12  -4-38.9395 128.157  11
   1  12   4-29.8022 145.438   7
   1  12   4 144.844 183.540   9
   1  12   5 8230.24 783.001   9
  -1 -12  -5 7532.54 736.672  11
   1  12   5 8002.73 740.790   7
   1  12   6-24.9474 163.710   9
   1  12   6 227.591 200.425   7
  -1 -12  -6 138.379 156.024  11
   1  12   7 279.413 130.090   7
   1  12   7 265.865 169.444   9
   1  12   8 13908.5 1025.63   9
   1  12   8 14745.9 1009.27   7
   1  12   9 1965.65 407.407   7
   1  12   9 1467.65 362.513   9
   1  12  10 299.015 209.634   9
   1  12  10 140.842 135.228   7
   1  12  10 368.629 177.449  10
   1  12  11 717.979 240.261   7
  -1 -12 -11 273.672 199.821  15
   1  12  11 367.144 166.669   9
   1  12  11 501.477 202.501  10
   1  12  12 317.623 185.890   9
   1  12  12-106.271 145.837   7
   1  12  12-121.835 128.220  10
  -1 -12 -12 105.714 192.219  15
   1  12  13 214.346 212.276   9
   1  12  13 78.7511 118.499  10
   1  12  13 14.0689 137.554   7
  -1 -12 -13 149.808 189.932  15
  -1 -12 -14 404.644 213.566  15
   1  12  14 372.452 223.595   7
   1  12  14-1.81810 110.457  10
   1  12  15 188.012 187.369  10
   1  12  15-161.167 156.173   7
   1  12  16 307.324 135.834   7
   1  12  16 423.885 176.668  10
   1  12  17 394.122 144.227  10
   1  12  18 138.894 133.186  10
   1  12  19 1424.80 240.611  10
   1  12  20 304.861 112.283  10
   1  12  21 2550.26 274.055  10
   1  13 -14 1959.17 237.455   9
  -1 -13  13 4571.11 361.003  11
   1  13 -13 5258.19 438.933   9
   1  13 -12 2583.79 344.051   9
  -1 -13  12 2105.60 286.754  11
  -1 -13  11-13.1855 110.512  11
   1  13 -11 4.97770 146.220   9
  -1 -13  10 2155.66 346.712  11
   1  13 -10 2626.05 395.005   9
   1  13  -9 1340.47 292.313   9
  -1 -13   9 1043.77 263.688  11
  -1 -13   8 3913.66 524.013  11
   1  13  -8 3058.84 438.227   9
   1  13  -7 7727.14 682.951   9
  -1 -13   7 7469.24 742.350  11
   1  13  -6 2839.01 453.086   9
  -1 -13   6 2643.69 466.379  11
   1  13  -5 2929.85 475.032   9
  -1 -13   5 3694.55 552.326  11
  -1 -13   4 6987.60 777.267  11
   1  13  -4 7552.80 747.422   9
   1  13  -3 3937.88 540.485   9
  -1 -13   3 4101.07 589.659  11
  -1 -13   2 4431.06 610.453  11
   1  13  -2 5402.33 655.193   9
   1  13  -1 321.019 215.632   9
  -1 -13   1 295.937 236.729  11
  -1 -13   0 1440.02 362.371  11
   1  13   0 1838.00 316.141   7
   1  13   0 1487.11 373.151   9
   1  13   1 400.850 226.891   9
  -1 -13  -1 35.7384 192.414  11
   1  13   1 447.896 179.245   7
  -1 -13  -2 1286.74 342.022  11
   1  13   2 1556.99 313.580   7
   1  13   2 1204.20 308.539   9
   1  13   3 378.173 261.334   9
  -1 -13  -3 25.0448 167.400  11
   1  13   3 173.534 175.143   7
   1  13   4 924.876 261.202   7
  -1 -13  -4 623.205 240.545  11
   1  13   4 870.053 266.555   9
   1  13   5 238.048 195.297   9
  -1 -13  -5 39.4586 126.768  11
   1  13   5 287.067 172.513   7
  -1 -13  -6 559.868 239.435  11
   1  13   6 324.044 125.805   7
   1  13   6 375.166 182.568   9
   1  13   7 175.235 181.828   7
   1  13   7-37.7007 139.111   9
   1  13   8 2517.13 416.748   9
   1  13   8 2531.14 423.211   7
   1  13   9 992.288 304.977   9
   1  13   9 1124.79 290.049   7
   1  13  10-273.334 209.817   7
  -1 -13 -10-14.2376 176.835  15
  -1 -13 -11-158.889 161.799  15
   1  13  11 69.0869 163.230   7
   1  13  12-205.670 184.798   9
   1  13  12-88.9613 90.3671  10
  -1 -13 -12 325.953 232.861  15
   1  13  12 75.9959 131.501   7
   1  13  13 1467.75 325.819   9
  -1 -13 -13 1176.01 284.364  15
   1  13  13 1556.74 299.496   7
   1  13  13 1931.34 306.692  10
  -1 -13 -14 54.4320 110.145  15
   1  13  14 203.325 136.113  10
   1  13  15 172.090 107.342  10
   1  13  15 31.6592 116.311   7
   1  13  16 396.286 147.541  10
   1  13  17-89.6849 88.4212  10
   1  13  18 951.663 196.346  10
   1  13  19 2306.34 249.969  10
   1  14 -12 2557.50 264.572   9
   1  14 -11 230.569 100.220   9
  -1 -14  11 93.4328 83.9935  11
  -1 -14  10 4666.27 422.065  11
   1  14 -10 4987.25 435.364   9
  -1 -14   9 1270.91 231.380  11
   1  14  -9 1324.52 240.311   9
   1  14  -8 2413.33 344.602   9
  -1 -14   8 2035.83 318.954  11
   1  14  -7 6173.65 567.912   9
  -1 -14   7 6310.64 599.908  11
   1  14  -6 5457.78 554.566   9
  -1 -14   6 5800.05 599.028  11
   1  14  -5 1638.90 316.743   9
  -1 -14   5 1861.55 433.457  11
  -1 -14   4 2510.79 428.945  11
   1  14  -4 2325.76 366.742   9
   1  14  -3-74.4570 189.611   9
  -1 -14   3 134.263 193.243  11
   1  14  -2 812.556 293.705   9
  -1 -14   2 648.390 257.575  11
  -1 -14   1 2538.54 430.612  11
   1  14  -1 2509.81 420.493   9
   1  14   0 3853.27 539.623   9
  -1 -14   0 3382.46 500.485  11
   1  14   1 2402.41 336.448   7
  -1 -14  -1 2598.16 429.122  11
   1  14   1 2439.87 405.776   9
   1  14   2 1816.40 358.184   9
   1  14   2 1428.06 285.789   7
  -1 -14  -2 1600.92 346.190  11
   1  14   3 238.911 170.030   7
  -1 -14  -3 491.746 199.958  11
   1  14   3 256.616 174.669   9
   1  14   4 1260.15 315.480   9
  -1 -14  -4 1058.09 248.379  11
   1  14   4 1541.99 292.620   7
  -1 -14  -5 2454.19 372.654  11
   1  14   5 3291.22 484.592   9
   1  14   5 3355.19 433.723   7
   1  14   6 352.019 210.707   9
   1  14   6 152.406 120.427   7
  -1 -14  -6 464.978 178.829  11
   1  14   7 935.676 299.423   9
   1  14   7 956.507 255.174   7
   1  14   8 4987.36 561.289   7
   1  14   8 4488.46 538.137   9
   1  14   9 130.225 169.540   7
   1  14   9 321.359 175.316   9
  -1 -14  -9 226.603 186.289  15
   1  14  10-47.7751 153.039   7
   1  14  10-64.3029 166.860   9
  -1 -14 -10-5.81759 144.879  15
   1  14  11 1358.67 284.952   9
   1  14  11 1199.54 277.243   7
  -1 -14 -11 1591.92 310.830  15
   1  14  12 15536.8 883.589   9
  -1 -14 -12 13742.5 870.579  15
   1  14  12 15281.3 857.860   7
  -1 -14 -13 2375.77 333.118  15
   1  14  13 2464.71 339.054   7
  -1 -15   9 593.649 125.888  11
   1  15  -9 911.559 155.978   9
  -1 -15   8 184.329 105.932  11
   1  15  -8-4.34363 88.6568   9
  -1 -15   7 644.644 166.139  11
   1  15  -7 572.005 156.785   9
   1  15  -6 9.19435 94.8846   9
  -1 -15   6-7.53847 92.4927  11
  -1 -15   5 773.864 237.521  11
   1  15  -5 355.532 127.563   9
  -1 -15   4 132.244 116.398  11
   1  15  -4 250.256 121.857   9
   1  15  -3 962.642 226.795   9
  -1 -15   3 1262.98 305.430  11
   1  15  -2 646.072 195.065   9
  -1 -15   2 829.566 240.088  11
   1  15  -1 864.868 228.439   9
  -1 -15   1 838.902 257.739  11
   1  15   0 4278.39 490.159   9
  -1 -15   0 3394.14 439.071  11
  -1 -15  -1 3992.79 487.723  11
   1  15   1 4469.01 495.441   9
   1  15   2 5193.41 529.635   9
  -1 -15  -2 4628.27 517.783  11
   1  15   3 802.752 211.320   9
  -1 -15  -3 711.277 218.325  11
   1  15   4 675.892 227.530   9
   1  15   4 359.712 118.458   7
  -1 -15  -4 758.779 207.019  11
   1  15   5-72.6780 109.525   9
  -1 -15  -5 434.681 182.113  11
   1  15   5 236.591 173.108   7
   1  15   6 235.341 134.499   7
   1  15   6 350.021 194.135   9
  -1 -15  -7 171.997 139.968  15
   1  15   7 284.671 118.700   7
   1  15   7 204.941 176.436   9
   1  15   8 315.449 107.274   7
  -1 -15  -8 110.361 108.805  15
   1  15   9 1153.45 240.205   9
   1  15   9 1259.57 258.663   7
  -1 -15  -9 767.305 221.304  15
   1  15  10-7.45379 104.726   9
  -1 -15 -10 120.341 95.8744  15
  -1 -15 -11 1376.60 276.191  15
   1  15  11 1339.85 240.013   9
  -1 -15 -12 418.989 154.779  15
   1  16  -5 3783.89 311.727   9
  -1 -16   5 3765.74 319.507  11
  -1 -16   4 1191.29 191.796  11
   1  16  -4 1536.05 217.372   9
   1  16  -3 114.411 73.5562   9
  -1 -16   3 157.474 87.7344  11
   1  16  -2 127.468 97.8280   9
  -1 -16   2 114.497 86.7350  11
   1  16  -1 653.180 157.243   9
  -1 -16   1 764.768 181.895  11
   1  16   0 291.225 100.904   9
  -1 -16   0 417.464 171.887  11
   1  16   1 159.654 104.973   9
  -1 -16  -1-134.764 98.9652  11
   1  16   2 155.449 131.616   9
  -1 -16  -2-29.1357 102.922  11
   1  16   3 4593.40 430.777   9
  -1 -16  -4 4851.38 494.266  15
   1  16   4 5427.32 453.652   9
   1  16   5 26.6656 98.2091   9
  -1 -16  -5-45.1938 94.9945  15
  -1 -16  -6 35.5653 97.1391  15
   1  16   6-42.8849 89.2158   9
   1  16   7-21.5170 75.4931   9
  -1 -16  -7 149.654 97.0447  15
   1  16   8 240.835 129.289   9
  -1 -16  -8-248.944 131.276  15
  -1 -16  -9 81.9507 69.7498  15
   1  16   9 156.531 88.5816   9
  -1 -16 -10 1909.09 243.542  15
   2 -15 -12 933.641 175.971  15
   2 -15 -11 1240.26 228.339  15
   2 -15 -10 191.169 119.061  15
   2 -15  -9 413.578 144.864  15
   2 -15  -8 2656.97 364.667  15
  -2  15   8 2413.71 300.555   9
   2 -15  -7 697.123 204.978  15
  -2  15   7 358.993 143.794   9
   2 -15  -6-5.84606 135.863  15
  -2  15   6-112.890 98.8905   9
  -2  15   5 266.884 128.200   9
   2 -15  -5 269.712 142.764  15
  -2  15   4 1046.44 213.746   9
   2 -15  -4 716.043 189.071  15
   2 -15  -3 3082.31 389.267  15
  -2  15   3 3572.29 376.636   9
  -2  15   2 2219.31 306.065   9
   2 -15  -2 2293.31 337.602  15
  -2  15   1 545.579 150.032   9
   2 -15  -1 165.293 120.522  15
   2 -15   0 211.238 130.929  15
  -2  15   0 297.372 141.582   9
   2 -15   1-162.423 93.4589  15
  -2  15  -1-51.8320 100.591   9
  -2  15  -2 191.562 111.814   9
   2 -15   2 357.546 120.148  15
  -2  15  -3 274.118 108.637   9
  -2  15  -4 97.0331 64.5387   9
   2 -14 -14 186.786 134.529  15
  -2  14  14 247.631 94.1639  10
   2 -14 -13 130.690 101.079  15
  -2  14  13 282.849 112.539  10
   2 -14 -12 134.134 111.932  15
  -2  14  12 348.932 112.454  10
   2 -14 -11 268.518 147.082  15
  -2  14  11 272.030 128.254  10
   2 -14 -10 431.466 205.171  15
  -2  14  10 278.781 112.376  10
  -2  14  10 214.480 154.360   9
   2 -14  -9 399.948 232.782  15
  -2  14   9 586.354 203.581   9
  -2  14   9 559.539 163.509  10
  -2  14   8 595.394 217.436   9
   2 -14  -8 461.343 206.593  15
   2 -14  -7 4539.52 550.816  15
  -2  14   7 4450.88 498.114   9
  -2  14   6 572.291 172.787   9
   2 -14  -6 1264.39 312.319  15
   2 -14  -5 696.310 268.263  15
  -2  14   5 771.738 223.854   9
  -2  14   4 133.361 113.982   9
   2 -14  -4 150.816 161.629  15
   2 -14  -3 1350.11 312.321  15
  -2  14   3 1140.98 244.724   9
   2 -14  -2 1144.31 303.239  11
  -2  14   2 1099.95 275.198   9
   2 -14  -2 1600.74 370.954  15
   2 -14  -1 1488.76 301.676  11
   2 -14  -1 1551.55 361.083  15
  -2  14   1 1526.19 303.447   9
   2 -14   0 2.53314 118.635  11
  -2  14   0 169.120 132.711   9
   2 -14   0 149.321 151.636  15
   2 -14   1 1322.67 290.693  15
   2 -14   1 1385.32 300.088  11
  -2  14  -1 1530.98 288.296   9
  -2  14  -2 614.249 184.378   9
   2 -14   2 1017.11 252.992  15
   2 -14   2 1077.69 280.716  11
   2 -14   3 266.750 156.429  15
   2 -14   3 384.197 174.017  11
  -2  14  -3 416.382 157.248   9
   2 -14   4 440.390 181.003  11
   2 -14   4 517.235 172.752  15
  -2  14  -4 270.421 163.159   9
  -2  14  -5 66.0009 76.0654   9
   2 -14   5-41.0851 111.220  11
  -2  14  -6 1442.34 234.256   9
   2 -14   6 1693.23 283.972  11
  -2  14  -7 449.583 159.782   9
   2 -14   7 403.821 130.942  11
   2 -14   8 429.051 145.316  11
  -2  14  -8 357.054 126.479   9
  -2  13  18 92.2553 71.4146  10
  -2  13  17 3351.28 322.171  10
   2 -13 -16 1046.32 212.175  15
  -2  13  16 932.870 184.566  10
   2 -13 -15 1413.73 281.958  15
  -2  13  15 1752.10 271.887  10
   2 -13 -14 491.356 182.100  15
  -2  13  14 450.888 167.408  10
  -2  13  13 3010.37 381.818  10
   2 -13 -13 2960.89 441.378  15
   2 -13 -12 46.1624 127.035  15
  -2  13  12 279.612 136.225  10
  -2  13  11 906.149 216.965  10
  -2  13  11 382.016 182.194   9
   2 -13 -11 496.356 279.868  15
   2 -13 -10 782.154 266.321  15
  -2  13  10 970.010 239.119  10
  -2  13  10 1222.47 318.149   9
   2 -13  -9 3382.70 524.618  15
  -2  13   9 3479.80 481.512   9
  -2  13   8 2175.16 395.722   9
   2 -13  -8 2965.11 482.042  15
   2 -13  -7 62.5513 204.154  15
  -2  13   7 258.885 180.958   9
  -2  13   6 2810.31 519.166   9
   2 -13  -6 2586.36 539.009  15
  -2  13   5 126.143 194.876   9
   2 -13  -5 115.945 123.571  11
   2 -13  -5-0.25179 145.089  15
  -2  13   4-158.848 122.985   9
   2 -13  -4 65.1420 172.670  11
  -2  13   3 3138.41 474.987   9
   2 -13  -3 3031.98 508.771  11
   2 -13  -2 1708.51 367.748  11
  -2  13   2 1757.62 341.774   9
   2 -13  -1 126.402 210.202  11
  -2  13   1 133.011 122.768   9
  -2  13   0 2723.57 440.833   9
   2 -13   0 1933.96 395.768  11
  -2  13  -1 715.005 242.622   9
   2 -13   1 772.065 288.483  11
  -2  13  -2-64.9096 195.311   9
   2 -13   2-6.41182 205.471  11
  -2  13  -3 961.276 253.398   9
   2 -13   3 761.975 249.371  11
   2 -13   4 1881.11 363.964  11
  -2  13  -4 2346.48 390.605   9
  -2  13  -5 85.6032 122.820   9
   2 -13   5-93.6237 139.087  11
  -2  13  -6 728.412 234.432   9
   2 -13   6 711.386 206.805  11
   2 -13   7-11.3725 108.595  11
  -2  13  -7 74.9920 94.4772   9
  -2  13  -8 419.483 128.573   9
   2 -13   8 365.232 175.708  11
  -2  13  -9 8703.92 568.629   9
   2 -13   9 7977.61 567.651  11
  -2  13 -10 417.210 128.550   9
   2 -13  10 184.523 87.2703  11
  -2  12  20 159.785 84.8728  10
  -2  12  19 93.6942 90.7312  10
  -2  12  18 308.910 118.533  10
   2 -12 -18 405.916 153.112  15
   2 -12 -17 456.563 146.470  15
  -2  12  17 475.812 180.646  10
  -2  12  16 4595.67 485.224  10
   2 -12 -16 3585.08 447.438  15
  -2  12  15 1565.21 295.306  10
   2 -12 -15 1759.94 324.021  15
   2 -12 -14 458.836 249.289  15
  -2  12  14 204.995 163.988  10
   2 -12 -13 1152.91 327.905  15
  -2  12  13 1845.51 351.578  10
  -2  12  12 2218.92 429.647   9
   2 -12 -12 2014.20 440.164  15
  -2  12  12 2328.12 411.832  10
  -2  12  11 677.974 218.140   9
   2 -12 -11 719.368 240.914  15
   2 -12 -10 674.480 249.271  15
  -2  12  10 575.438 219.455   9
  -2  12   9 890.237 305.807   9
   2 -12  -9 995.562 293.946  15
  -2  12   8 34.1922 169.470   9
   2 -12  -8 88.1325 203.519  15
  -2  12   7-8.73345 155.438   9
   2 -12  -7 39.0506 196.799  15
  -2  12   6 373.796 248.342   9
   2 -12  -6 225.915 129.096  11
   2 -12  -5 9243.65 843.119  11
  -2  12   5 9323.16 836.351   9
  -2  12   4 5641.50 654.995   9
   2 -12  -4 5796.76 680.339  11
   2 -12  -3-63.1825 221.109  11
  -2  12   3 310.761 202.058   9
   2 -12  -2 6139.55 709.564  11
  -2  12   2 5993.83 698.088   9
   2 -12  -1 34986.1 1675.93  11
  -2  12   1 34329.5 1596.74   9
   2 -12   0-62.5903 164.060  11
  -2  12   0 123.010 171.395   9
  -2  12  -1 1230.16 311.406   9
   2 -12   1 1512.23 342.731  11
   2 -12   2 128.795 164.986  11
  -2  12  -2-83.4362 150.065   9
  -2  12  -3 672.022 225.428   9
   2 -12   3 310.923 186.417  11
  -2  12  -3 603.741 160.123   6
  -2  12  -4 2740.96 443.175   9
   2 -12   4 2231.89 430.885  11
   2 -12   5-3.33843 144.397  11
  -2  12  -5 264.184 195.661   9
   2 -12   6 2286.82 414.233  11
  -2  12  -6 2267.45 388.131   9
  -2  12  -7 1745.80 340.183   9
   2 -12   7 2111.30 402.713  11
   2 -12   8 176.680 140.534  11
  -2  12  -8 266.065 117.633   9
   2 -12   9 1006.70 273.360  11
  -2  12  -9 1129.85 265.642   9
  -2  12 -10 54.1355 117.447   9
   2 -12  10 164.246 143.351  11
   2 -12  11 104.638 102.538  11
   2 -12  11-126.395 95.7634   4
  -2  12 -11 23.9473 92.9170   9
  -2  12 -12 190.717 88.5326   9
   2 -12  12 722.830 161.284   4
   2 -12  13 636.431 143.668   4
  -2  11  21 679.368 152.590  10
  -2  11  20 424.062 146.145  10
  -2  11  19 317.071 141.985  10
  -2  11  18 144.744 154.568  10
   2 -11 -18 151.776 144.279  15
  -2  11  17 818.246 274.052  10
   2 -11 -17 829.336 250.824  15
   2 -11 -16 98.7975 164.335  15
  -2  11  16 177.408 180.515  10
  -2  11  15 1164.80 308.822  10
   2 -11 -15 1149.64 321.642  15
   2 -11 -14 90.1201 182.737  15
  -2  11  14-216.140 179.873  10
  -2  11  13 513.047 223.545   9
   2 -11 -13 78.2122 163.902  15
   2 -11 -12 409.856 277.897  15
  -2  11  12 197.664 171.549   9
  -2  11  11-230.296 207.576   9
   2 -11 -11-80.8232 206.261  15
  -2  11  10 186.702 212.810   9
   2 -11 -10-7.77774 153.683  15
  -2  11   9 2098.44 393.991   9
   2 -11  -9 1769.30 400.618  15
  -2  11   9 2510.40 414.857   7
  -2  11   8 25.7465 151.968   7
  -2  11   8 601.262 236.472   9
   2 -11  -8 912.798 354.175  15
  -2  11   7 1830.12 399.340   9
  -2  11   7 1974.88 383.906   7
   2 -11  -7 2127.45 419.969  11
  -2  11   6 618.410 245.964   9
   2 -11  -6 623.974 258.696  11
  -2  11   6 204.180 171.837   7
  -2  11   5 2318.92 457.503   9
   2 -11  -5 1907.25 423.661  11
  -2  11   5 1847.54 362.058   7
  -2  11   4-113.880 192.806   9
   2 -11  -4 160.625 202.499  11
  -2  11   4-104.007 186.458   7
   2 -11  -3-122.851 207.349  11
  -2  11   3 204.666 201.275   9
  -2  11   3 253.792 184.199   7
   2 -11  -2 6745.37 739.996  11
  -2  11   2 6072.26 671.247   9
  -2  11   2 6357.14 584.449   6
  -2  11   2 6611.23 638.598   7
  -2  11   1 7042.92 629.826   6
   2 -11  -1 7131.48 764.428  11
  -2  11   1 7189.74 729.224   9
   2 -11   0 10996.1 953.130  11
  -2  11   0 10248.1 753.235   6
  -2  11   0 10163.5 879.159   9
  -2  11  -1 9083.67 816.199   9
   2 -11   1 9759.18 922.374  11
   2 -11   2 503.561 267.659  11
  -2  11  -2 1059.74 299.578   9
  -2  11  -3 851.789 225.634   9
   2 -11   3 1166.68 375.235  11
  -2  11  -4 343.283 244.318   9
   2 -11   4 161.961 139.024  11
  -2  11  -5 263.989 205.011   9
   2 -11   5 502.589 270.283  11
   2 -11   6-27.8688 134.147  11
  -2  11  -6 97.2101 171.775   9
   2 -11   7 19.9265 158.066  11
   2 -11   7 61.3368 93.1925   4
  -2  11  -7-72.8191 176.775   9
  -2  11  -8 878.158 266.324   9
   2 -11   8 588.382 234.285   4
   2 -11   8 887.295 253.007  11
  -2  11  -9 1633.45 343.243   9
   2 -11   9 1626.43 315.841   4
   2 -11   9 1998.72 378.404  11
   2 -11  10 247.007 133.405   4
  -2  11 -10 97.7273 148.930   9
   2 -11  10 154.623 127.046  11
   2 -11  11 1581.03 285.567   4
  -2  11 -11 1505.20 297.010   9
   2 -11  11 1283.77 272.909  11
  -2  11 -12 215.098 117.726   9
   2 -11  12 581.758 195.934   4
   2 -11  13 77.1837 108.650   4
  -2  11 -13-13.0651 121.913   9
   2 -11  14 566.688 171.347   4
   2 -11  15 668.292 176.304   4
   2 -11  16 455.957 132.999   4
  -2  10  22 201.629 102.406  10
  -2  10  21 628.850 190.127  10
  -2  10  20 3160.35 404.334  10
  -2  10  19 489.507 239.697  10
   2 -10 -18 1024.68 255.932  15
  -2  10  18 1156.57 298.492  10
   2 -10 -17 122.621 109.894  15
  -2  10  17 365.011 271.860  10
  -2  10  16 3048.68 473.547  10
   2 -10 -16 2846.37 466.516  15
   2 -10 -15 19.9497 203.056  15
  -2  10  15 757.696 278.389  10
   2 -10 -14 1939.62 449.799  15
   2 -10 -13 4779.26 660.761  15
  -2  10  13 5036.00 653.413   9
   2 -10 -12 4607.93 655.097  15
  -2  10  12 4241.64 594.028   9
   2 -10 -11 6151.36 777.835  15
  -2  10  11 6144.88 650.674   7
  -2  10  11 6464.22 701.780   9
  -2  10  11 6562.88 601.129   6
  -2  10  10 1957.45 391.837   9
  -2  10  10 2101.58 344.210   6
   2 -10 -10 2211.32 483.376  15
  -2  10  10 1489.62 322.432   7
   2 -10  -9 4967.09 1132.24   2
   2 -10  -9 4547.87 680.164  15
  -2  10   9 4436.62 574.001   9
  -2  10   9 4433.16 503.467   6
  -2  10   9 4457.53 559.964   7
   2 -10  -9 4604.30 1156.49   1
   2 -10  -8 17450.2 2150.50   1
  -2  10   8 15945.2 1048.12   7
  -2  10   8 15744.5 1108.65   9
  -2  10   8 14296.8 1930.97  12
   2 -10  -8 17241.4 2056.01   2
  -2  10   8 16751.7 958.404   6
  -2  10   7 6049.67 567.153   6
   2 -10  -7 7450.25 740.951  11
  -2  10   7 5822.80 1273.38  12
   2 -10  -7 6278.52 1280.22   1
  -2  10   7 6823.84 660.874   7
   2 -10  -7 6588.67 1257.22   2
  -2  10   7 6907.10 718.714   9
   2 -10  -6 11740.1 1783.41   1
   2 -10  -6 11621.7 1671.25   2
  -2  10   6 10677.5 1676.02  12
   2 -10  -6 12490.0 947.890  11
  -2  10   6 11499.5 864.353   7
  -2  10   6 12068.7 953.057   9
  -2  10   6 11592.5 788.567   6
  -2  10   5 663.660 221.473   9
  -2  10   5 571.951 230.540  12
   2 -10  -5-144.226 445.109   1
  -2  10   5 345.337 168.425   6
   2 -10  -5 657.413 259.768  11
  -2  10   5 284.432 151.001   7
   2 -10  -5 521.700 369.676   2
  -2  10   4 161.537 218.686   9
  -2  10   4-80.4030 186.001   7
   2 -10  -4 303.171 190.738  11
  -2  10   4 117.680 142.215   6
   2 -10  -4-55.0524 315.665   2
  -2  10   4 81.2515 336.745  12
   2 -10  -3 7466.51 736.904  11
  -2  10   3 7600.44 741.189   9
   2 -10  -3 8360.90 1420.87   2
  -2  10   3 8138.78 650.340   6
  -2  10   3 7956.78 689.396   7
  -2  10   3 7407.92 1407.51  12
  -2  10   2 4877.44 576.175   7
   2 -10  -2 5832.59 1163.95   2
   2 -10  -2 5180.63 644.838  11
  -2  10   2 4978.12 1179.50  12
  -2  10   2 5043.41 523.873   6
  -2  10   2 5082.12 610.634   9
  -2  10   1 344.605 214.064   9
   2 -10  -1 462.899 192.552  11
  -2  10   1 121.078 93.4782   6
  -2  10   1 862.576 282.302  12
  -2  10   1 245.572 168.722   7
   2 -10  -1 334.268 407.817   2
  -2  10   0 68.5582 127.955   9
  -2  10   0-9.00768 241.507  12
   2 -10   0 144.159 155.090  11
   2 -10   0 495.991 449.956   2
  -2  10  -1 2133.20 744.945  12
  -2  10  -1 2020.12 387.278   9
   2 -10   1 2463.89 729.119   2
   2 -10   1 2173.87 441.259  11
   2 -10   2 3835.59 1027.59   2
  -2  10  -2 2808.37 441.963   9
  -2  10  -2 3070.19 946.501  12
   2 -10   2 2864.44 505.778  11
  -2  10  -3 440.000 193.079   9
  -2  10  -3 705.208 450.035  12
   2 -10   3-160.540 334.427   2
   2 -10   3 583.813 204.629  11
   2 -10   4 1106.94 329.920  11
  -2  10  -4 794.075 538.308  12
   2 -10   4 812.883 407.245   2
  -2  10  -4 1426.89 317.732   9
   2 -10   5 3083.75 516.784  11
   2 -10   5 4120.72 1021.14   2
  -2  10  -5 3202.96 510.094   9
  -2  10  -6 246.666 173.969   9
   2 -10   6 642.557 232.236  11
   2 -10   6 286.125 165.358   4
  -2  10  -7 944.513 286.740   9
   2 -10   7 1225.06 290.135   4
   2 -10   7 957.657 303.924  11
  -2  10  -8 694.825 228.541   9
   2 -10   8 791.627 251.053  11
   2 -10   8 1000.59 275.038   4
   2 -10   9 316.209 119.814   4
   2 -10   9 955.581 268.061  11
  -2  10  -9 819.291 260.708   9
   2 -10  10 7771.33 717.413  11
  -2  10 -10 7363.39 692.179   9
   2 -10  10 6483.24 637.503   4
   2 -10  11-234.455 164.790  11
  -2  10 -11-100.815 106.322   9
   2 -10  11-80.3920 170.806   4
  -2  10 -12 2204.31 357.946   9
   2 -10  12 2344.86 394.806   4
  -2  10 -13 542.976 174.847   9
   2 -10  13 560.411 321.915   4
  -2  10 -14 2285.40 331.014   9
   2 -10  14 2560.16 398.575   4
  -2  10 -15 226.968 133.198   9
   2 -10  15 305.360 149.454   4
   2 -10  16 193.122 136.359   4
   2 -10  17 754.407 179.789   4
   2 -10  18 356.942 105.447   4
  -2   9  23 80.0486 68.9951  10
  -2   9  22 157.176 151.982  10
  -2   9  21 448.195 177.754  10
  -2   9  20 86.0739 113.646  10
  -2   9  19 383.968 166.458   6
  -2   9  19 1.49559 146.961  10
  -2   9  18 1020.56 248.166   6
  -2   9  18 1052.78 285.183  10
   2  -9 -18 1257.22 319.844  15
   2  -9 -17 131.509 134.692  15
  -2   9  17-69.2725 116.157   6
  -2   9  17-55.5604 197.218  10
  -2   9  16 7253.99 640.878   6
   2  -9 -16 6638.74 734.181  15
  -2   9  16 6996.32 730.230  10
   2  -9 -15 2071.45 468.126  15
  -2   9  15 1847.67 332.635   6
  -2   9  15 2104.32 425.072  10
  -2   9  14 10392.5 776.612   6
   2  -9 -14 10858.9 977.667  15
  -2   9  13 1611.43 364.250   9
  -2   9  13 1396.38 287.719   6
   2  -9 -13 2111.41 452.643  15
  -2   9  12 4603.92 526.657   7
   2  -9 -12 4952.90 689.324  15
  -2   9  12 4732.18 615.009   9
   2  -9 -12 5923.93 1299.39   1
  -2   9  12 4916.24 543.099   6
   2  -9 -11 2882.10 978.959   1
  -2   9  11 2566.37 426.651   7
  -2   9  11 2971.71 505.044   9
  -2   9  11 2894.39 410.122   6
   2  -9 -11 2906.98 510.169  15
   2  -9 -10 410.973 257.203  15
   2  -9 -10 980.871 596.707   1
  -2   9  10 797.332 250.658   6
  -2   9  10 306.027 155.124   9
  -2   9  10-316.321 203.661  12
  -2   9  10 526.267 258.351   7
  -2   9   9 1918.39 391.710   7
  -2   9   9 1495.56 542.523  12
   2  -9  -9 1792.24 652.907   1
   2  -9  -9 1577.88 391.024  15
  -2   9   9 2083.88 424.468   9
  -2   9   9 1983.37 335.475   6
  -2   9   8 7324.40 688.867   7
  -2   9   8 7603.46 640.351   6
   2  -9  -8 7379.71 1429.77   1
  -2   9   8 6786.56 1281.64  12
   2  -9  -8 7935.42 717.637  11
  -2   9   8 8036.27 752.690   9
  -2   9   7 365.349 194.531   9
   2  -9  -7 259.417 271.442   2
  -2   9   7 11.4071 278.337  12
   2  -9  -7 226.174 137.891  11
  -2   9   7 131.549 92.2608   6
   2  -9  -7 149.285 213.239   1
  -2   9   7 242.778 162.618   7
  -2   9   6 708.737 290.461   9
   2  -9  -6 638.163 466.303   2
   2  -9  -6 762.624 300.989  11
  -2   9   6 615.341 580.453  12
   2  -9  -6 915.402 461.873   1
  -2   9   6 556.808 174.194   6
  -2   9   6 601.472 232.684   7
   2  -9  -5 4618.85 1109.28   1
  -2   9   5 3814.81 468.382   7
   2  -9  -5 3575.97 882.351   2
  -2   9   5 4176.92 515.389   9
  -2   9   5 3946.31 953.030  12
  -2   9   5 3675.61 423.504   6
   2  -9  -5 4503.36 554.565  11
  -2   9   4 231.778 131.352   9
   2  -9  -4 634.667 222.267  11
  -2   9   4 549.027 221.342   7
   2  -9  -4 824.279 438.472   1
   2  -9  -4 872.565 484.922   2
  -2   9   4 455.215 262.508  12
  -2   9   4 662.012 203.171   6
  -2   9   3 306.038 247.294   9
  -2   9   3 359.579 354.317  12
   2  -9  -3-186.482 198.363   2
   2  -9  -3-11.8725 232.769   1
   2  -9  -3 262.115 196.953  11
  -2   9   3 94.4069 95.6786   7
  -2   9   2 986.761 560.521  12
   2  -9  -2 1064.22 270.136  11
  -2   9   2 857.597 281.007   9
  -2   9   2 890.053 252.113   7
   2  -9  -2 650.291 472.628   2
  -2   9   1 938.077 251.815   9
  -2   9   1 911.079 235.913   7
   2  -9  -1 731.925 193.737  11
  -2   9   1 1051.70 482.845  12
   2  -9  -1 1355.68 471.163   2
   2  -9   0 12606.2 1662.86   2
  -2   9   0 12723.6 889.134   9
  -2   9   0 14236.1 1858.95  12
   2  -9   0 13762.6 980.408  11
  -2   9  -1 444.032 179.483   9
   2  -9   1 873.692 270.777  11
  -2   9  -1 476.956 437.211  12
   2  -9   1 645.898 439.997   2
  -2   9  -2 3006.32 442.231   9
   2  -9   2 3381.05 493.627  11
  -2   9  -2 2220.29 647.940  12
   2  -9   2 2272.48 690.627   2
  -2   9  -3 2185.42 381.464   9
  -2   9  -3 2627.70 844.472  12
   2  -9   3 2466.89 798.433   2
   2  -9   3 2469.07 432.221  11
   2  -9   4 2585.07 840.802   2
  -2   9  -4 2655.84 425.071   9
   2  -9   4 2897.86 450.808  11
  -2   9  -4 3544.50 947.645  12
  -2   9  -4 2314.85 680.707  14
  -2   9  -5 6740.71 1253.58  14
  -2   9  -5 5884.87 1170.17  12
   2  -9   5 7042.19 1324.23   2
   2  -9   5 5990.34 590.492   4
   2  -9   5 6385.33 723.030  11
  -2   9  -5 6564.80 662.271   9
   2  -9   6 1692.40 327.500   4
   2  -9   6 1802.83 708.001   2
  -2   9  -6 1436.18 683.312  12
   2  -9   6 1315.03 307.112  11
  -2   9  -6 1474.92 319.184   9
  -2   9  -6 1290.67 564.689  14
   2  -9   7 26.9686 143.598  11
   2  -9   7 349.768 128.966   4
   2  -9   7 876.639 374.767   2
  -2   9  -7-338.842 335.184  14
  -2   9  -7 365.724 197.354   9
  -2   9  -8 2603.56 890.812  14
   2  -9   8 3030.64 859.626   2
   2  -9   8 3193.70 456.584   4
  -2   9  -8 2465.61 410.877   9
   2  -9   8 2250.66 428.372  11
  -2   9  -9 127.433 164.921   9
   2  -9   9 207.467 153.514  11
   2  -9   9 521.243 233.715   4
  -2   9 -10 1985.56 378.201   9
   2  -9  10 1623.89 335.727  11
   2  -9  10 1725.84 353.102   4
  -2   9 -11 588.312 220.912   9
   2  -9  11 442.074 177.552  11
   2  -9  11 930.895 276.098   4
   2  -9  12 113.996 192.509   4
  -2   9 -12 66.8358 124.532   9
   2  -9  13 385.473 211.583   4
  -2   9 -13 118.267 171.860   9
  -2   9 -14 167.573 102.149   9
   2  -9  14 2237.71 408.082   4
  -2   9 -15 1187.92 289.539   9
   2  -9  15 1350.33 354.134   4
  -2   9 -16 2588.64 341.844   9
   2  -9  16 2859.15 432.105   4
   2  -9  17 570.749 206.101   4
   2  -9  18 199.117 108.045   4
   2  -9  19 518.182 132.242   4
   2  -9  20 223.498 95.1030   4
  -2   8  24 3449.11 293.890  10
  -2   8  23 2207.13 291.521  10
  -2   8  22 571.376 158.044   6
  -2   8  22 571.150 186.912  10
  -2   8  21 1996.30 333.159  10
  -2   8  21 2139.21 304.483   6
  -2   8  20 2893.60 430.170  10
  -2   8  20 2558.52 362.120   6
  -2   8  19 3866.29 448.211   6
  -2   8  19 4485.65 569.247  10
   2  -8 -18 358.518 253.390  15
  -2   8  18 460.763 185.504   6
  -2   8  18 245.416 142.859  10
  -2   8  17 7484.96 679.202   6
   2  -8 -17 6789.08 752.471  15
  -2   8  17 7521.36 766.606  10
   2  -8 -16 239.714 164.006  15
  -2   8  16 355.646 215.488   6
  -2   8  16-232.649 165.849  10
  -2   8  15 1391.06 313.597   6
   2  -8 -15 1903.17 412.671  15
  -2   8  14 1606.25 296.832   6
   2  -8 -14 1226.75 652.789   1
   2  -8 -14 1782.82 406.245  15
   2  -8 -13 1475.32 626.728   1
  -2   8  13 1586.41 363.915   9
  -2   8  13 2129.57 375.051   6
   2  -8 -13 1724.50 380.187  15
  -2   8  12 1047.53 313.323   9
   2  -8 -12 1200.05 622.322   1
  -2   8  12 865.666 249.114   7
  -2   8  12 1303.65 294.713   6
   2  -8 -12 926.652 286.302  15
  -2   8  11 1056.42 310.098   9
   2  -8 -11 1146.40 320.240  15
   2  -8 -11 887.598 505.560   1
  -2   8  11 1230.25 300.173   7
  -2   8  11 1274.30 286.437   6
  -2   8  10-45.8519 114.346   9
   2  -8 -10 454.283 527.229   1
  -2   8  10-282.137 279.660  12
  -2   8  10 18.6748 133.662   6
  -2   8  10 255.008 163.173   7
   2  -8 -10 58.5786 170.902  15
  -2   8   9 178.230 144.832   9
   2  -8  -9 307.967 241.955  15
  -2   8   9 232.200 122.627   7
  -2   8   9 107.070 298.397  12
   2  -8  -9 210.186 255.149   1
  -2   8   9 351.265 188.384   6
   2  -8  -8 1165.36 572.363   1
  -2   8   8 1632.21 350.185   9
  -2   8   8 1408.37 284.342   7
  -2   8   8 2163.11 754.587  12
  -2   8   7 2421.17 764.692  12
   2  -8  -7 3045.73 853.212   1
  -2   8   7 2306.51 366.120   7
  -2   8   6 1110.27 571.992  12
   2  -8  -6 947.393 504.816   1
   2  -8  -5 364.488 314.483   2
   2  -8  -5 582.857 292.379   1
  -2   8   5 871.624 417.271  12
   2  -8  -4 1395.61 529.513   1
  -2   8   4 2265.16 684.165  12
   2  -8  -4 1608.60 595.519   2
   2  -8  -3 868.669 417.660   2
   2  -8  -3 562.051 405.661   1
  -2   8   3 754.576 479.934  12
   2  -8  -2 3068.65 742.182   2
  -2   8   2 3290.09 794.607  12
   2  -8  -2 3075.64 811.568   1
  -2   8   1 326.365 285.041  12
   2  -8  -1 0.59711 189.103   1
   2  -8  -1 135.029 301.664   2
   2  -8   0 1889.99 618.460   2
  -2   8   0 746.056 457.331  12
  -2   8  -1 300.947 384.511  12
  -2   8  -1-81.2866 192.306  14
   2  -8   1 587.752 351.377   2
  -2   8  -2 15932.8 1840.14  12
  -2   8  -2 17508.2 1675.15  14
   2  -8   2 18777.9 1936.84   2
  -2   8  -3 2337.35 786.823  12
  -2   8  -3 2205.28 714.186  14
   2  -8   3 1883.65 627.236   2
   2  -8   4 402.124 374.213   2
  -2   8  -4 536.358 326.278  12
  -2   8  -4 386.575 272.654  14
  -2   8  -5 248.000 144.580   9
  -2   8  -5 376.244 312.694  14
   2  -8   5-6.65955 256.996   2
   2  -8   5 152.997 112.320  11
   2  -8   5 157.964 136.411   4
  -2   8  -5 116.762 238.821  12
  -2   8  -6 2968.16 862.104  14
  -2   8  -6 2312.77 691.344  12
   2  -8   6 4018.86 1007.66   2
   2  -8   6 3116.77 428.688   4
   2  -8   6 3141.00 455.820  11
  -2   8  -6 3357.03 456.669   9
  -2   8  -7 1954.46 346.454   9
   2  -8   7 2314.56 778.128   2
  -2   8  -7 1891.27 762.920  14
  -2   8  -7 1600.60 546.481  12
   2  -8   7 2001.96 347.208   4
   2  -8   7 1624.36 334.979  11
  -2   8  -8-57.3111 153.516   9
   2  -8   8 122.324 254.859   2
   2  -8   8-11.5460 118.939  11
   2  -8   8-15.4382 122.848   4
  -2   8  -8-55.8200 221.337  14
   2  -8   9 4285.55 1063.74   2
   2  -8   9 3586.44 502.739   4
   2  -8   9 3404.80 483.124  11
  -2   8  -9 3384.28 962.221  14
  -2   8  -9 3849.24 526.044   9
  -2   8 -10 206.302 128.955   9
   2  -8  10 145.347 175.211  11
  -2   8 -10-292.610 340.423  14
   2  -8  10 369.572 195.237   4
   2  -8  11 498.544 217.957   4
  -2   8 -11 369.178 163.870   9
  -2   8 -12 436.772 222.479   9
   2  -8  12 594.314 241.097   4
  -2   8 -13-48.5354 147.910   9
   2  -8  13 162.071 125.139   4
  -2   8 -14 83.8280 131.936   9
   2  -8  14 207.369 136.802   4
  -2   8 -15 7527.23 680.106   9
   2  -8  15 9934.30 832.064   4
  -2   8 -16 2303.31 356.627   9
   2  -8  16 6423.01 822.725   4
   2  -8  17 3583.01 584.051   4
   2  -8  18 1052.67 223.021   4
   2  -8  19 2579.94 343.394   4
   2  -8  20 1246.58 230.418   4
   2  -8  21 15.9314 82.5403   4
  -2   7  24 1917.96 249.101  10
  -2   7  23 2088.95 297.277  10
  -2   7  23 1667.47 250.263   6
  -2   7  22 177.441 110.409   6
  -2   7  22 258.308 141.147  10
  -2   7  21-142.618 105.878   6
  -2   7  21 113.592 169.819  10
  -2   7  20 146.445 124.605   6
  -2   7  20 203.102 166.513  10
  -2   7  19 25.8025 163.933  10
  -2   7  19-220.035 165.715   6
   2  -7 -18 233.635 170.388  15
  -2   7  18 2.87826 165.037  10
  -2   7  18 324.256 160.449   6
   2  -7 -17 7139.11 747.343  15
  -2   7  17 7986.75 720.164   6
  -2   7  17 8475.20 826.541  10
   2  -7 -16 31637.8 1632.75  15
  -2   7  16 32118.8 1443.75   6
  -2   7  16 32095.0 1555.11  10
   2  -7 -15 713.193 520.708   1
   2  -7 -15 152.319 208.212  15
  -2   7  15 144.020 147.718   6
   2  -7 -14 5071.73 647.442  15
  -2   7  14 4905.61 544.145   6
   2  -7 -14 4654.19 1131.58   1
  -2   7  13 131.460 133.678   9
  -2   7  13-95.3955 102.293   6
   2  -7 -13 156.856 194.065  15
  -2   7  12 201.559 115.544   7
   2  -7 -12 293.264 414.536   1
  -2   7  12 478.239 196.140   9
   2  -7 -12 346.027 205.583  15
  -2   7  12 575.660 211.510   6
  -2   7  11 5972.31 569.729   6
   2  -7 -11 5551.61 688.789  15
  -2   7  11 5850.95 573.947   7
  -2   7  11 5730.56 621.665   9
   2  -7 -11 6829.32 1257.12   1
  -2   7  10 126.196 123.829   9
   2  -7 -10 194.071 337.222   1
   2  -7 -10-31.5381 115.674  15
  -2   7  10 127.423 132.202  12
  -2   7   9 488.804 381.955  12
   2  -7  -9 216.123 147.417  13
   2  -7  -9 711.624 533.348   1
   2  -7  -8 6800.09 1191.43   1
  -2   7   8 4998.00 928.064  12
   2  -7  -8 5057.08 862.322  13
   2  -7  -7 5828.24 1068.10   1
  -2   7   7 4603.45 919.915  12
   2  -7  -7 5289.06 846.384  13
   2  -7  -6 151.158 326.673   1
  -2   7   6 582.215 329.919  12
  -2   7   5 4401.58 886.842  12
   2  -7  -5 5052.11 987.536   1
   2  -7  -4 88.7291 354.701   1
  -2   7   4 1103.82 492.657  12
  -2   7   3 2520.63 702.089  12
   2  -7  -3 2986.98 808.467   1
   2  -7  -3 3030.11 718.301   2
   2  -7  -2 19589.3 1824.96   1
   2  -7  -2 17449.9 1674.75   2
  -2   7   1 12764.5 1510.41  12
  -2   7   1 14159.2 1222.38  14
   2  -7  -1 16570.2 1616.61   2
   2  -7  -1 16300.9 1672.02   1
  -2   7   0-117.569 160.515  14
   2  -7   0 66.6603 383.674   1
  -2   7   0 275.193 318.657  12
   2  -7   0 34.4821 181.213   2
   2  -7   1 40772.3 2576.07   2
  -2   7  -1 39260.1 2280.48  14
  -2   7  -1 37691.3 2571.64  12
   2  -7   2 2551.54 633.759   2
  -2   7  -2 1165.99 411.644  14
  -2   7  -2 1348.58 507.830  12
  -2   7  -3 953.345 405.754  14
   2  -7   3 1296.80 452.493   2
  -2   7  -3 801.003 342.997  12
  -2   7  -4 16576.5 1742.80  12
  -2   7  -4 18014.4 1773.80  14
   2  -7   4 21036.0 1962.45   2
  -2   7  -5 5674.70 1108.10  14
   2  -7   5 3445.81 850.681   2
  -2   7  -5 5496.06 1001.97  12
   2  -7   6 4576.24 965.236   2
  -2   7  -6 4497.30 899.807  12
  -2   7  -6 3774.02 872.254  14
   2  -7   7 2403.34 727.253   2
  -2   7  -7 1695.02 560.865  12
  -2   7  -7 1998.13 820.629  14
  -2   7  -8 7204.17 638.359   9
   2  -7   8 6720.49 642.478   4
   2  -7   8 7410.73 1355.44   2
  -2   7  -8 7198.43 1315.11  14
  -2   7  -9 15537.8 989.979   9
  -2   7  -9 13951.2 1936.01  14
   2  -7   9 16460.4 2019.09   2
   2  -7   9 15408.6 975.414  11
  -2   7 -10 6671.73 658.543   9
   2  -7  10 5960.30 1255.20   2
  -2   7 -10 7711.38 1496.62  14
  -2   7 -11 19802.2 2411.59  14
   2  -7  11 18048.4 1113.49   4
  -2   7 -11 18909.2 1113.71   9
   2  -7  11 19373.6 2226.96   2
  -2   7 -12 13745.3 963.960   9
   2  -7  12 13698.6 980.428   4
   2  -7  12 14597.3 1988.94   2
  -2   7 -12 13506.1 2050.76  14
  -2   7 -13 9957.88 828.422   9
   2  -7  13 8448.26 790.332   4
  -2   7 -14 2813.67 434.450   9
   2  -7  14 2615.20 455.840   4
  -2   7 -15 4094.98 522.684   9
   2  -7  15 4312.72 541.657   4
   2  -7  15 4343.24 536.413   8
  -2   7 -16-124.993 154.941   9
   2  -7  16 245.823 208.835   8
   2  -7  16-79.4470 173.969   4
  -2   7 -17-19.5111 130.001   9
   2  -7  17 35.4484 190.602   4
   2  -7  17 125.860 111.851   8
   2  -7  18 484.476 218.550   4
   2  -7  18 118.799 108.894   8
   2  -7  19 2650.69 337.150   8
   2  -7  19 2507.42 379.205   4
   2  -7  20 1861.40 244.998   8
   2  -7  20 1702.07 274.987   4
   2  -7  21 140.422 110.231   4
   2  -7  22 4635.78 351.402   4
  -2   6  24 853.696 168.468  10
  -2   6  23 1448.10 258.882   6
  -2   6  23 1310.85 258.556  10
  -2   6  22-12.3807 99.4169   6
  -2   6  22 136.253 154.929  10
  -2   6  21 814.163 244.337   6
  -2   6  21 447.900 158.523  10
  -2   6  20 1767.90 352.307  10
  -2   6  20 2727.11 438.819   6
  -2   6  19 208.495 119.424  10
  -2   6  19 53.2789 120.783   6
  -2   6  18 2339.89 401.216   6
  -2   6  18 2136.38 401.905  10
   2  -6 -17 3090.25 502.319  15
  -2   6  17 3653.45 481.511   6
  -2   6  17 2838.98 438.640  10
  -2   6  16 5716.57 613.828   6
   2  -6 -16 5485.02 1320.17   1
   2  -6 -16 5525.37 660.010  15
  -2   6  16 5310.36 635.240  10
  -2   6  15 9502.80 776.941   6
   2  -6 -15 8459.64 1556.16   1
   2  -6 -15 9611.67 870.289  15
  -2   6  14 727.133 233.151   6
   2  -6 -14 700.784 479.189   1
   2  -6 -14 624.503 246.811  15
   2  -6 -13 221.629 377.263   1
   2  -6 -13 100.161 111.461  15
  -2   6  13-80.2905 125.987   6
  -2   6  12-65.4794 122.746   9
   2  -6 -12 135.014 168.343  15
   2  -6 -12 87.2729 208.444   1
   2  -6 -11 6530.27 1204.25   1
   2  -6 -10 298.185 321.239   1
  -2   6  10 347.618 307.456  12
   2  -6  -9 587.623 425.085   1
  -2   6   9 517.885 209.056  12
  -2   6   8 2271.46 562.747  12
   2  -6  -8 2272.56 686.476   1
   2  -6  -7 5855.41 1048.21   1
  -2   6   7 5116.58 880.603  12
   2  -6  -6 4686.01 878.218   1
  -2   6   6 3881.52 774.065  12
   2  -6  -6 3804.99 649.541  13
   2  -6  -5 28034.7 2099.10   1
  -2   6   5 29494.6 2089.84  12
   2  -6  -5 31428.7 1725.89  13
  -2   6   4 30606.6 2111.44  12
   2  -6  -4 32986.9 1628.18  13
   2  -6  -4 35331.2 2328.97   1
   2  -6  -3 974.728 260.443  13
   2  -6  -3 247.796 261.603   1
  -2   6   3 607.905 316.696  12
   2  -6  -2 66517.2 3034.24   1
  -2   6   2 61411.7 3024.31  12
  -2   6   2 65200.0 2251.25  14
   2  -6  -1 615.036 213.670   2
  -2   6   1 1604.03 387.444  14
  -2   6   1 806.687 404.290  12
   2  -6  -1 808.477 399.121   1
  -2   6   0 44867.0 2584.74  12
  -2   6   0 43586.2 2111.49  14
   2  -6   0 44824.3 2478.32   2
   2  -6   0 46701.5 2560.03   1
  -2   6  -1 20706.6 1540.23  14
  -2   6  -1 19202.4 1690.50  12
   2  -6   1 18347.2 1616.99   2
   2  -6   1 19134.5 1641.38   1
  -2   6  -2 2531.35 548.830  14
  -2   6  -2 2294.36 568.040  12
   2  -6   2 4113.89 757.013   2
   2  -6   3 42927.7 2551.53   2
  -2   6  -3 39386.0 2426.35  12
  -2   6  -3 40558.4 2386.18  14
   2  -6   4 83880.9 3628.91   2
  -2   6  -4 83763.3 3598.47  14
  -2   6  -4 82986.5 3536.86  12
   2  -6   5 29850.1 2206.89   2
  -2   6  -5 34987.8 2287.11  12
  -2   6  -5 35826.8 2458.77  14
   2  -6   6 21298.0 1916.40   2
  -2   6  -6 18802.8 1866.19  14
  -2   6  -6 17562.6 1632.40  12
   2  -6   7 721.948 427.985   2
  -2   6  -7 1799.47 681.652  14
  -2   6  -7 1786.94 542.438  12
  -2   6  -8 784.592 473.067  14
  -2   6  -8 854.723 354.499  12
   2  -6   8 601.083 401.056   2
   2  -6   9 1177.27 571.217   2
  -2   6  -9 1915.35 714.450  14
  -2   6 -10 3097.91 855.606  14
   2  -6  10 6124.91 1148.03   2
   2  -6  11 2395.39 767.504   2
  -2   6 -11 3824.31 486.726   9
  -2   6 -11 4493.83 1075.08  14
   2  -6  12 128.735 150.068   8
  -2   6 -12 481.218 535.541  14
   2  -6  12 326.665 339.007   2
  -2   6 -12 46.2238 129.543   9
  -2   6 -13 451.484 161.580   9
  -2   6 -13 291.471 563.817  14
   2  -6  13 685.429 361.787   2
   2  -6  13 638.530 217.242   8
  -2   6 -14 135.336 181.939   9
  -2   6 -14 493.123 493.402  14
   2  -6  14 103.123 401.808   2
   2  -6  14 185.845 186.762   8
   2  -6  15 3966.46 528.470   8
  -2   6 -15 3947.41 523.542   9
   2  -6  16 2453.99 408.783   8
   2  -6  16 1863.53 389.211   4
  -2   6 -16 2730.82 437.608   9
   2  -6  17 115.406 177.964   8
  -2   6 -17 252.317 100.992   9
   2  -6  17-89.5560 126.396   4
   2  -6  18 816.756 204.678   8
   2  -6  18 1662.24 333.435   4
  -2   6 -18 1174.58 278.329   9
   2  -6  19 5273.54 539.956   8
   2  -6  19 5347.44 567.487   4
   2  -6  20 1228.36 250.940   8
   2  -6  20 1611.87 308.278   4
   2  -6  21 5948.76 478.602   8
   2  -6  21 7550.28 579.580   4
   2  -6  22 1334.03 218.240   8
   2  -6  22 1246.26 217.230   4
   2  -6  23 453.390 109.414   4
  -2   5  24 204.679 133.081   6
  -2   5  23 340.426 152.018  10
  -2   5  23-69.0496 144.738   6
  -2   5  22 605.396 207.369   6
  -2   5  22 347.430 147.213  10
  -2   5  21 6232.38 648.861   6
  -2   5  21 6074.16 620.848  10
  -2   5  20 2632.57 435.206  10
  -2   5  20 2396.48 428.111   6
  -2   5  19 1492.31 342.008   6
  -2   5  19 1637.23 366.125  10
  -2   5  18 9813.00 829.757   6
  -2   5  18 10189.7 845.862  10
  -2   5  17 2134.93 397.803  10
   2  -5 -17 1727.91 345.381  15
   2  -5 -17 1550.13 769.515   1
  -2   5  17 1425.82 321.801   6
   2  -5 -16 15583.2 2093.08   1
  -2   5  16 14035.2 958.643   6
   2  -5 -16 14315.8 1045.13  15
  -2   5  16 13531.5 962.990  10
  -2   5  15 17.4000 108.901   6
   2  -5 -15 145.087 330.885   1
   2  -5 -15 130.917 109.618  15
   2  -5 -14 838.917 275.034  15
  -2   5  14 608.067 176.027   6
   2  -5 -14 1233.47 696.937   1
   2  -5 -13 1585.11 637.344   1
   2  -5 -12 261.321 199.544   1
   2  -5 -11 5945.09 1171.17   1
  -2   5  10 14449.1 1291.97  12
   2  -5 -10 15597.0 1703.60   1
  -2   5   9 9970.46 1080.69  12
   2  -5  -9 10048.2 1368.20   1
  -2   5   8 50950.2 2486.36  12
   2  -5  -8 58355.5 3079.09   1
   2  -5  -7 3156.33 715.066   1
  -2   5   7 4287.01 718.226  12
   2  -5  -6 41953.1 2459.56   1
  -2   5   6 40685.1 2251.20  12
  -2   5   5 55056.3 2611.34  12
   2  -5  -5 59800.7 2824.68   1
  -2   5   4 2774.18 597.362  12
   2  -5  -4 2862.08 428.308  13
  -2   5   4 3082.41 384.183  14
   2  -5  -4 3777.83 714.709   1
   2  -5  -3 28987.6 1325.79  13
  -2   5   3 29268.9 1900.86  12
  -2   5   3 27916.5 1255.25  14
   2  -5  -3 30695.6 1933.73   1
   2  -5  -2 22618.5 1639.89   1
  -2   5   2 18926.1 1135.40  14
  -2   5   2 19383.8 1567.35  12
   2  -5  -2 19654.6 986.044  13
   2  -5  -1 6320.37 881.184   1
  -2   5   1 8482.33 1038.88  12
   2  -5  -1 8616.47 609.704  13
  -2   5   1 8967.28 837.674  14
   2  -5   0 8377.61 982.959   1
  -2   5   0 10919.3 1142.12  12
   2  -5   0 8814.56 1004.32   2
   2  -5   0 10610.4 636.503  13
  -2   5   0 9712.06 924.460  14
   2  -5   1 4538.52 754.455   1
  -2   5  -1 3264.52 569.455  14
  -2   5  -1 3738.31 696.325  12
   2  -5   1 4788.96 790.061   2
   2  -5   2-125.891 308.994   2
  -2   5  -2 72.6600 251.122  14
  -2   5  -2 83.0048 235.477  12
  -2   5  -3 28751.0 1856.35  14
  -2   5  -3 30094.5 1935.39  12
  -2   5  -4 15780.7 1475.94  14
   2  -5   4 13622.9 1323.85   2
  -2   5  -4 16198.5 1422.17  12
   2  -5   5 30386.7 2083.67   2
  -2   5  -5 32350.3 2212.87  14
  -2   5  -5 31870.1 2005.25  12
  -2   5  -6 3685.72 781.598  14
  -2   5  -6 4152.50 707.322  12
  -2   5  -7 932.455 421.295  12
  -2   5  -7 651.840 407.830  14
   2  -5   8 2283.89 649.649   2
  -2   5  -8 3439.53 671.021  12
  -2   5  -8 2669.94 793.217  14
   2  -5   9 4650.70 920.332   2
  -2   5  -9 4923.49 976.284  14
  -2   5 -10 2319.58 749.178  14
   2  -5  10 2263.89 631.740   2
  -2   5 -11-227.147 413.807  14
   2  -5  11 679.161 411.665   2
   2  -5  12 9101.03 1459.62   2
  -2   5 -12 8504.98 1506.35  14
   2  -5  12 8068.55 693.603   8
  -2   5 -13 295.333 278.941  14
   2  -5  13 308.084 143.146   8
   2  -5  13 667.888 474.639   2
   2  -5  14 14725.1 989.655   8
  -2   5 -14 18103.7 2333.66  14
   2  -5  14 13389.9 1835.22   2
  -2   5 -15 5156.47 579.037   9
  -2   5 -15 4129.90 1132.79  14
   2  -5  15 4654.26 584.264   8
   2  -5  15 5711.84 1242.50   2
  -2   5 -16 2246.65 394.424   9
   2  -5  16 2328.83 417.174   8
  -2   5 -17 3244.26 476.244   9
   2  -5  17 3241.11 486.522   8
   2  -5  18-121.451 202.329   8
  -2   5 -18 78.3155 128.985   9
   2  -5  18 346.436 225.761   4
   2  -5  19 2366.22 408.876   4
   2  -5  19 2025.21 393.302   8
   2  -5  20 150.865 117.494   4
   2  -5  20 34.5959 108.190   8
   2  -5  21 7025.57 603.953   8
   2  -5  21 7051.64 598.404   4
   2  -5  22 459.068 138.771   8
   2  -5  22 825.425 203.514   4
   2  -5  23 1446.40 227.128   8
   2  -5  23 1505.33 220.139   4
  -2   4  24 811.381 185.845   8
  -2   4  24 738.371 201.754   6
  -2   4  23 647.063 181.130   8
  -2   4  23 716.382 211.111   6
  -2   4  22 1632.49 315.314   8
  -2   4  22 1573.40 318.823   6
  -2   4  21 121.062 100.278   8
  -2   4  21 281.907 191.570   6
  -2   4  21 180.486 119.393  10
  -2   4  20 3779.91 482.712   8
  -2   4  20 2990.94 475.579   6
  -2   4  20 3445.08 494.415  10
  -2   4  19 384.216 212.168   8
  -2   4  19 241.788 182.366   6
  -2   4  19 577.297 251.292  10
   2  -4 -18 1045.89 534.641   1
  -2   4  18 841.351 273.962   6
  -2   4  18 675.241 211.724  10
  -2   4  17 3810.93 528.163   6
  -2   4  17 3381.57 479.232  10
  -2   4  16 4493.64 561.134   6
   2  -4 -16 2834.32 445.421  15
  -2   4  16 4149.42 542.264  10
   2  -4 -16 5527.24 1231.00   1
   2  -4 -15 15824.9 1075.53  15
  -2   4  15 17610.7 1042.22   6
   2  -4 -15 19407.4 2220.36   1
  -2   4  15 16678.5 1021.26  10
  -2   4  14 8832.76 715.680   6
   2  -4 -14 9751.79 1514.37   1
   2  -4 -13 4698.52 996.702   1
   2  -4 -12 4835.99 998.529   1
   2  -4 -11 6125.59 1117.01   1
   2  -4 -10 15940.7 1680.57   1
  -2   4  10 16385.7 1246.06  12
   2  -4  -9 27651.0 2049.59   1
  -2   4   9 24005.1 1531.57  12
  -2   4   8 61328.8 2479.37  12
   2  -4  -8 65065.3 3048.32   1
   2  -4  -7 1881.35 518.362   1
  -2   4   7 1863.66 450.731  12
   2  -4  -6 13732.9 1312.91   1
  -2   4   6 14854.2 1223.52  12
   2  -4  -5 5982.00 848.695   1
  -2   4   5 4711.40 711.930  12
   2  -4  -4 19.6652 206.855   1
  -2   4   4 194.753 248.206  12
   2  -4  -3 588.419 320.192   1
  -2   4   3 343.670 204.795  12
  -2   4   2 11894.2 1081.63  12
   2  -4  -2 10538.7 676.976  13
   2  -4  -2 12312.1 1127.93   1
  -2   4   1 19502.0 1384.91  12
   2  -4  -1 19845.6 1345.63   1
   2  -4  -1 18148.5 752.767  13
  -2   4   1 18928.2 1106.55  14
   2  -4   0 93924.5 2922.69   1
  -2   4   0 89283.0 2550.73  14
  -2   4   0 88576.4 2987.97  12
   2  -4   0 90164.6 1491.00  13
   2  -4   1 840.897 312.964   1
  -2   4  -1 1810.07 417.337  14
   2  -4   1 981.668 122.148   3
   2  -4   1 935.751 362.846   2
  -2   4  -1 1530.38 427.878  12
   2  -4   1 1562.27 184.850  13
  -2   4  -2 1714.21 394.988  12
   2  -4   2 1757.98 213.881  13
   2  -4   2 587.864 294.409   1
  -2   4  -2 2063.87 484.639  14
   2  -4   2 467.170 303.600   2
   2  -4   3 18064.4 1360.37   2
   2  -4   3 19912.9 800.050  13
  -2   4  -3 19886.7 1441.75  12
  -2   4  -3 19945.3 1455.90  14
   2  -4   4 14816.7 1262.25   2
  -2   4  -4 14176.3 1278.33  14
  -2   4  -4 14149.2 1219.27  12
  -2   4  -5 32295.3 2027.85  14
  -2   4  -5 32450.8 1851.54  12
   2  -4   5 30259.6 1870.79   2
   2  -4   6 114861. 3784.07   2
  -2   4  -6 112758. 3979.64  14
  -2   4  -6 115486. 3481.50  12
  -2   4  -7 6416.26 816.742  12
  -2   4  -7 6577.80 1035.62  14
   2  -4   7 5434.59 867.178   2
  -2   4  -8 472.178 270.077  14
  -2   4  -8 575.006 291.112  12
   2  -4   8 398.860 307.700   2
  -2   4  -9 53383.3 3173.58  14
   2  -4   9 57874.5 3040.08   2
   2  -4  10 10409.7 1330.69   2
  -2   4 -10 10377.7 1427.25  14
   2  -4  11 9242.13 1317.34   2
  -2   4 -11 10426.6 1549.09  14
   2  -4  12 4180.12 906.014   2
  -2   4 -12 3033.57 846.694  14
   2  -4  13 3424.86 478.595   8
  -2   4 -13 3245.87 901.693  14
   2  -4  13 2385.38 707.254   2
   2  -4  14 19397.4 1134.40   8
  -2   4 -14 18015.6 2235.03  14
   2  -4  14 23685.9 2316.12   2
   2  -4  15 1318.17 558.025   2
   2  -4  15 1914.93 363.109   8
   2  -4  16 45241.7 3381.53   2
   2  -4  16 44192.6 1784.63   8
  -2   4 -16 38230.1 3453.92  14
   2  -4  17 7485.36 741.365   8
   2  -4  18 10072.4 862.411   8
   2  -4  18 10374.5 848.800   4
   2  -4  19 541.055 220.965   8
   2  -4  19 502.012 232.113   4
   2  -4  20 32.9068 146.323   8
   2  -4  20-36.0829 132.645   4
   2  -4  21 2028.91 367.699   8
   2  -4  21 1625.02 286.975   4
   2  -4  22 6488.51 583.588   8
   2  -4  22 7811.95 582.452   4
   2  -4  23 1018.59 221.019   8
   2  -4  23 700.366 167.920   4
   2  -4  24 9044.98 556.184   8
  -2   3  26 344.977 102.303   8
  -2   3  25 75.4432 97.3435   8
  -2   3  24 304.632 168.308   8
  -2   3  23 712.703 215.192   8
  -2   3  23 901.136 246.560   6
  -2   3  22 166.879 132.527   6
  -2   3  22 63.1155 146.023   8
  -2   3  21 234.966 208.048   8
  -2   3  21 449.293 213.324   6
  -2   3  20 697.434 235.544   6
  -2   3  20 746.157 243.530   8
  -2   3  19 397.296 176.818   6
  -2   3  19 122.786 207.782  10
  -2   3  18 3339.11 485.495  10
  -2   3  18 3001.05 464.319   6
   2  -3 -18 3132.61 992.578   1
  -2   3  17 1878.23 356.628  10
   2  -3 -17 1984.85 812.067   1
  -2   3  17 1563.21 331.569   6
  -2   3  16 73.6895 146.860   6
   2  -3 -16 44.0851 383.938   1
  -2   3  16-55.0820 127.434  10
  -2   3  15 34330.4 1446.86   6
   2  -3 -15 37512.2 3056.71   1
  -2   3  15 34444.0 1428.86  10
   2  -3 -14 27411.5 2487.62   1
   2  -3 -13 28803.9 2427.67   1
   2  -3 -12 943.237 581.987   1
   2  -3 -11 25506.0 2066.93   1
   2  -3 -10 4749.49 911.020   1
  -2   3  10 2866.41 458.551  12
  -2   3   9 27824.6 1481.76  12
   2  -3  -9 30773.1 2066.78   1
   2  -3  -8 13698.8 1329.32   1
  -2   3   8 8914.88 852.634  12
  -2   3   7 0.49419 153.652  12
   2  -3  -7 16.9733 379.884   1
  -2   3   6 12.7889 200.230  12
   2  -3  -6 369.805 276.225   1
  -2   3   5 38006.2 1774.13  12
   2  -3  -5 37598.7 1923.13   1
   2  -3  -4 19174.1 1330.07   1
  -2   3   4 21554.4 1328.81  12
   2  -3  -3 11442.0 987.686   1
  -2   3   3 11539.6 975.635  12
  -2   3   2 39707.6 1783.71  12
   2  -3  -2 41727.2 1807.92   1
   2  -3  -1 320.633 202.438   1
   2  -3  -1 81.9073 76.5343  13
  -2   3   1 239.217 212.998  12
   2  -3   0 20627.6 453.061  13
  -2   3   0 20126.5 1280.17  12
   2  -3   1 42067.4 1760.97   1
   2  -3   1 41131.0 1760.30   2
   2  -3   1 41042.7 1022.06   3
  -2   3  -2 25950.5 1440.23  12
   2  -3   2 23565.2 1328.70   1
   2  -3   2 23080.2 1347.24   2
   2  -3   2 22956.7 665.808   3
   2  -3   3 184.241 83.6927   3
  -2   3  -3 161.146 229.954  12
  -2   3  -3 368.394 311.811  14
   2  -3   3 81.8931 175.997   2
   2  -3   4 17659.4 1248.06   2
  -2   3  -4 15557.5 1224.59  14
   2  -3   4 18956.5 603.006   3
  -2   3  -4 15073.8 1118.80  12
  -2   3  -5 61552.6 2272.86  12
  -2   3  -5 61221.3 2577.18  14
   2  -3   5 57774.6 2342.87   2
  -2   3  -6 16268.8 1410.26  14
   2  -3   6 18853.4 1392.39   2
  -2   3  -6 16591.7 1189.15  12
   2  -3   7 2383.16 517.583   2
  -2   3  -7 1331.45 411.781  14
  -2   3  -7 1201.28 318.220  12
   2  -3   8 8034.44 1032.44   2
  -2   3  -8 9042.52 1195.67  14
  -2   3  -8 8974.25 852.394  12
  -2   3  -9 1860.72 624.929  14
   2  -3   9 1280.15 412.291   2
  -2   3 -10 4920.63 1032.88  14
   2  -3  10 6386.32 986.227   2
   2  -3  11-84.0303 222.145   2
  -2   3 -11-357.387 469.329  14
  -2   3 -12 100.243 259.466  14
   2  -3  12-100.527 238.435   2
  -2   3 -13 459.400 320.364  14
   2  -3  13 2741.70 733.662   2
   2  -3  14 5611.31 608.515   8
  -2   3 -14 4319.87 1102.94  14
   2  -3  14 6653.95 1196.47   2
   2  -3  15 5293.26 618.390   8
  -2   3 -15 4652.99 1108.64  14
   2  -3  15 4431.75 999.612   2
   2  -3  16 7408.55 1324.03   2
   2  -3  16 6806.59 706.273   8
  -2   3 -16 5592.16 1304.44  14
   2  -3  17 4539.52 585.925   8
   2  -3  17 4195.78 988.326   2
  -2   3 -17 4613.96 1174.65  14
   2  -3  18 930.168 232.706   8
   2  -3  19 7771.64 767.293   8
   2  -3  19 8742.01 756.826   4
   2  -3  20 835.797 229.835   4
   2  -3  20 846.588 285.760   8
   2  -3  21 6495.27 589.695   4
   2  -3  21 5205.31 599.032   8
   2  -3  22-14.4134 133.791   8
   2  -3  22-232.396 172.358   4
   2  -3  23 3339.27 339.124   4
   2  -3  23 3050.78 394.247   8
   2  -3  24 463.013 164.698   8
   2  -3  25 220.528 101.036   8
  -2   2  26 207.098 105.735   8
  -2   2  25-8.27713 87.8531   8
  -2   2  24 497.606 187.748   8
  -2   2  23 746.418 242.062   8
  -2   2  23 386.950 206.903   6
  -2   2  22 743.269 252.010   8
  -2   2  22 794.816 273.533   6
  -2   2  21 21.0224 133.453   6
  -2   2  21 119.003 168.943   8
  -2   2  20 14411.2 1033.16   6
  -2   2  20 15628.0 1056.05   8
  -2   2  19 590.587 267.662   6
  -2   2  18 1150.31 318.067   6
   2  -2 -18 1171.89 582.104   1
  -2   2  17 9552.85 809.967   6
   2  -2 -17 10259.3 1684.31   1
   2  -2 -16 2872.87 904.768   1
  -2   2  16 3619.15 506.406   6
   2  -2 -15 963.371 501.345   1
  -2   2  15 462.773 197.377   6
   2  -2 -14 3782.02 942.470   1
   2  -2 -13 9175.75 1305.75   1
   2  -2 -12-161.902 241.471   1
   2  -2 -11 661.870 413.101   1
   2  -2 -10 49764.1 2647.12   1
   2  -2  -9 228.506 116.520  14
  -2   2   9 2.17399 94.2015  12
   2  -2  -8 20182.9 1061.85  14
   2  -2  -8 22699.4 1639.74   1
  -2   2   8 19987.1 1120.74  12
   2  -2  -7 93812.5 2173.08  14
  -2   2   7 95350.0 2477.29  12
   2  -2  -7 95006.4 3133.18   1
  -2   2   6 7774.83 714.367  12
   2  -2  -6 8068.35 888.401   1
   2  -2  -5 47001.5 1961.29   1
  -2   2   5 45141.1 1720.15  12
  -2   2   4 266557. 4162.24  12
   2  -2  -4 268068. 4482.34   1
  -2   2   3 5063.60 595.807  12
   2  -2  -3 3119.10 498.639   1
   2  -2  -2 172215. 3256.64   1
  -2   2   2 173621. 3319.24  12
   2  -2  -1 6934.92 621.515   1
  -2   2   1 6709.09 663.938  12
  -2   2   0 138607. 2963.31  12
   2  -2   0 128874. 2663.24   1
   2  -2   1 1509.30 322.460   1
  -2   2  -1 1981.45 378.105  12
   2  -2   2 2162.84 380.329   2
   2  -2   2 2289.39 242.078   3
   2  -2   2 2246.38 358.765   1
   2  -2   3 21447.6 778.189   3
   2  -2   3 20172.1 1147.30   2
   2  -2   4 25765.6 914.892   3
  -2   2  -4 28240.6 1371.11  12
   2  -2   4 25775.3 1344.68   2
   2  -2   5 1153.15 221.215   3
  -2   2  -5 1022.83 259.455  12
  -2   2  -5 837.929 301.296  14
   2  -2   5 1541.13 410.103   2
   2  -2   6 58074.0 2213.00   2
  -2   2  -6 64868.2 2084.58  12
  -2   2  -6 68431.4 2658.25  14
   2  -2   6 59331.6 1665.54   3
   2  -2   7 210.277 247.846   2
  -2   2  -7 236.704 256.309  14
  -2   2  -7 170.060 152.682  12
   2  -2   8 9863.82 1029.60   2
  -2   2  -8 8648.50 1090.15  14
  -2   2  -8 9320.12 765.545  12
  -2   2  -9 63.8402 195.455  14
   2  -2   9 154.625 268.689   2
   2  -2  10 29876.9 1948.31   2
  -2   2 -10 23808.2 1963.59  14
  -2   2 -11 2426.71 704.677  14
   2  -2  11 3600.34 739.300   2
  -2   2 -12 8738.70 1304.53  14
   2  -2  12 6973.07 1037.26   2
  -2   2 -13 10221.9 1483.59  14
   2  -2  13 11423.6 1394.89   2
  -2   2 -14 5259.39 1126.41  14
   2  -2  14 4877.59 544.528   8
   2  -2  14 3520.14 865.081   2
   2  -2  15 17933.0 1096.24   8
  -2   2 -15 16379.1 1999.22  14
   2  -2  15 19782.6 1984.78   2
   2  -2  16 43438.3 1769.73   8
  -2   2 -16 42784.3 3329.31  14
   2  -2  16 42885.8 3046.88   2
   2  -2  17 6549.23 698.879   8
  -2   2 -17 5630.71 1251.76  14
  -2   2 -17 8584.72 1451.95   1
   2  -2  17 7907.29 1338.16   2
   2  -2  18 2319.12 419.479   8
   2  -2  19 3816.79 528.936   8
   2  -2  20 571.992 282.020   8
   2  -2  20 118.954 149.534   4
   2  -2  21-113.447 182.729   8
   2  -2  21-72.3664 108.227   4
   2  -2  22 774.735 181.721   4
   2  -2  22 1136.00 304.455   8
   2  -2  23 263.644 113.848   8
   2  -2  24 1479.36 267.932   8
   2  -2  25 1593.43 245.615   8
   2  -2  26 591.235 131.335   8
  -2   1  26 747.687 183.982   8
  -2   1  25 5648.46 487.351   8
  -2   1  24 1827.04 317.486   8
  -2   1  23 358.730 205.150   8
  -2   1  22 1924.42 417.443   8
  -2   1  22 1225.03 314.928   6
  -2   1  21 320.858 176.564   6
  -2   1  21 417.444 250.751   8
  -2   1  20 5591.29 645.739   8
  -2   1  20 4530.87 566.170   6
  -2   1  19 531.018 317.344   6
  -2   1  18 191.526 141.425   6
   2  -1 -18 47.2340 287.652   1
  -2   1  17 501.416 165.648   6
   2  -1 -17 304.328 229.457   1
   2  -1 -16 2165.07 699.336   1
  -2   1  16 2231.68 379.375   6
  -2   1  15 470.894 196.578   6
   2  -1 -15 1031.58 523.462   1
   2  -1 -14 256.347 277.606   1
   2  -1 -13 3640.86 823.471   1
   2  -1 -12 4929.36 950.632   1
   2  -1 -12 4922.39 736.427  14
   2  -1 -11 20978.2 1793.61   1
   2  -1 -11 24106.4 1534.34  14
   2  -1 -10 118855. 4018.12   1
   2  -1 -10 107262. 3081.77  14
   2  -1  -9 3233.52 504.677  14
   2  -1  -9 3150.66 713.287   1
  -2   1   9 2990.20 371.608  12
   2  -1  -8 6992.91 878.772   1
  -2   1   8 8975.00 658.641  12
   2  -1  -8 9482.13 825.257  14
   2  -1  -7 46873.9 1718.65  14
   2  -1  -7 47037.6 2098.03   1
  -2   1   7 46735.7 1541.81  12
   2  -1  -6 172237. 3107.54  14
   2  -1  -6 173398. 3826.57   1
  -2   1   6 172117. 2962.25  12
   2  -1  -5 4636.57 584.719   1
  -2   1   5 5201.82 518.619  12
   2  -1  -5 5127.94 514.912  14
   2  -1  -4 61331.2 1970.12   1
   2  -1  -4 59193.4 1668.35  14
  -2   1   4 58011.2 1728.16  12
  -2   1   3 1475.09 305.329  12
   2  -1  -3 1779.25 341.165   1
  -2   1   2 1687.51 250.030  13
  -2   1   2 1861.38 325.350  12
   2  -1  -2 1874.54 343.953   1
  -2   1   1 16799.6 553.821  13
   2  -1  -1 16291.8 832.081   1
  -2   1   1 16515.8 910.914  12
   2  -1   0 277836. 3255.25   1
  -2   1   0 293034. 3845.06  12
   2  -1   1 2739.24 320.623   3
   2  -1   1 2832.42 310.944   1
   2  -1   2 64847.1 1468.95   3
   2  -1   2 65461.0 1552.33   1
   2  -1   2 63446.6 1655.88   2
   2  -1   3 5906.01 541.682   2
   2  -1   3 6403.13 477.103   3
   2  -1   4 33676.4 1330.45   2
   2  -1   4 34293.6 1163.44   3
   2  -1   5 23770.7 1184.27   2
  -2   1  -5 22230.5 1091.73  12
   2  -1   5 23730.8 1045.92   3
  -2   1  -6 12210.5 1065.30  14
  -2   1  -6 12034.0 794.863  12
   2  -1   6 10357.6 842.031   2
   2  -1   6 10126.2 754.298   3
   2  -1   7 8452.64 826.454   2
  -2   1  -7 9330.69 975.576  14
  -2   1  -7 8661.80 677.983  12
   2  -1   7 8849.05 760.551   3
  -2   1  -8 31034.7 1904.06  14
   2  -1   8 34313.3 1760.22   2
  -2   1  -8 32528.8 1281.37  12
   2  -1   9-166.607 238.164   2
  -2   1  -9 103.300 177.938  14
  -2   1 -10 6814.34 1010.84  14
   2  -1  10 3476.68 632.283   2
  -2   1 -11 23810.8 1928.96  14
   2  -1  11 22002.0 1678.97   2
  -2   1 -12 6069.45 1025.94  14
   2  -1  12 4521.95 810.108   2
   2  -1  13 1769.98 518.543   2
  -2   1 -13 1230.71 578.977  14
  -2   1 -14 7400.37 1259.02  14
   2  -1  14 8587.76 1225.09   2
  -2   1 -15-178.756 317.188  14
   2  -1  15-8.82384 297.394   2
   2  -1  15-249.464 168.723   8
   2  -1  16 6242.65 665.835   8
   2  -1  16 5603.67 571.206  10
  -2   1 -16 6895.37 1203.01   1
   2  -1  16 6393.72 1109.25   2
  -2   1 -16 4790.99 1091.04  14
   2  -1  17 9506.05 837.557   8
   2  -1  17 10208.5 1480.01   2
   2  -1  18 2199.62 425.306   8
   2  -1  19 1299.70 346.334   8
   2  -1  20 3593.78 434.517   4
   2  -1  20 3485.22 511.561   8
   2  -1  21 3420.51 525.867   8
   2  -1  22 1235.76 320.453   8
   2  -1  23 4575.06 520.664   8
   2  -1  24 2261.45 367.311   8
   2  -1  25 2645.94 330.442   8
   2  -1  26 5061.98 389.372   8
  -2   0  26 207.094 112.624   8
  -2   0  25 333.294 135.887   8
  -2   0  24 41.5269 124.641   8
  -2   0  23 335.514 198.713   8
  -2   0  22 239.065 192.091   8
  -2   0  21 1932.74 444.157   8
  -2   0  21 1865.87 374.272   6
  -2   0  20 1067.37 332.589   8
  -2   0  20 796.695 281.375   6
  -2   0  19 582.534 212.598   6
  -2   0  18 5612.59 634.471   6
   2   0 -18 6312.00 1356.04   1
  -2   0  17 2718.95 449.785   6
   2   0 -17 2424.13 868.986   1
   2   0 -16 5100.56 1164.83   1
  -2   0  16 4379.62 521.224   6
  -2   0  15 5799.13 590.912   6
   2   0 -15 4545.09 1030.90   1
   2   0 -14 10515.2 1475.85   1
   2   0 -13 3637.29 728.690  14
   2   0 -13 4726.96 995.563   1
   2   0 -12 14559.5 1629.97   1
   2   0 -12 14532.8 1357.45  14
   2   0 -11 14437.9 1308.38  14
   2   0 -11 13630.1 1457.12   1
   2   0 -10 77426.3 3273.86   1
   2   0 -10 76955.7 2858.30  14
   2   0  -9 9754.48 1105.19   1
   2   0  -9 7253.97 854.886  14
  -2   0   8 333.714 135.298  12
   2   0  -8 466.633 245.090  14
   2   0  -8 290.160 330.766   1
   2   0  -7 27989.9 1467.95  14
  -2   0   7 27537.3 1074.95  12
   2   0  -7 29809.9 1670.53   1
  -2   0   7 30080.4 1660.10  13
   2   0  -6 1337.80 306.800  14
  -2   0   6 1363.82 252.869  12
   2   0  -6 968.353 313.480   1
  -2   0   6 1359.52 353.293  13
  -2   0   5 48544.3 1478.15  12
  -2   0   5 50382.2 1839.79  13
   2   0  -5 49548.8 1837.93   1
   2   0  -5 48526.6 1714.50  14
   2   0  -4 84102.8 2131.38  14
  -2   0   4 82491.1 2174.83  13
  -2   0   4 81224.7 1929.91  12
  -2   0   3 4435.16 467.612  12
   2   0  -3 4714.10 487.862  14
  -2   0   3 4171.75 466.963  13
   2   0  -3 5178.84 504.539   1
   2   0  -2 4854.78 441.936   1
   2   0  -2 4998.06 497.124  14
  -2   0   2 5549.58 436.275  13
  -2   0   1 20006.4 744.195  13
   2   0  -1 16685.2 711.981   1
  -2   0   0 116222. 1637.46  13
   2   0   0 111943. 1624.88   1
   2   0   1 770.694 135.548   1
  -2   0  -1 1021.93 155.342  13
   2   0   1 535.593 146.363   3
   2   0   2 3553.96 386.066   3
   2   0   2 3758.77 320.790   2
   2   0   3 12355.5 720.177   3
   2   0   3 12312.5 613.238   2
   2   0   4 26584.8 1112.29   3
  -2   0  -4 24101.2 1057.51  12
   2   0   4 27429.0 994.621   2
   2   0   5 72378.2 1941.07   3
   2   0   5 74858.9 1809.92   2
  -2   0  -5 72698.0 1844.78  12
   2   0   6 63768.2 1956.57   3
   2   0   6 62681.8 1850.40   2
  -2   0  -7 18180.1 908.053  12
   2   0   7 20621.1 1197.92   3
   2   0   7 19425.4 1107.19   2
  -2   0  -7 18199.2 1273.96  14
   2   0   8 148.347 158.198   2
  -2   0  -8 151.083 74.1416  12
   2   0   8 438.362 260.933   3
  -2   0  -8 86.7926 223.594  14
   2   0   9 8245.28 898.057   3
   2   0   9 8353.90 832.182   2
  -2   0 -10 26810.2 1822.74  14
   2   0  10 24242.0 1540.43   2
  -2   0 -11 10211.5 1204.18  14
   2   0  11 13009.5 1191.92   2
  -2   0 -12 20765.4 1773.75  14
   2   0  12 26861.2 1824.29   2
  -2   0 -13 26814.8 2117.65  14
   2   0  13 32041.8 2106.28   2
   2   0  14 5007.51 1096.63   2
  -2   0 -14 3642.23 876.960  14
  -2   0 -14 4568.97 896.540   1
   2   0  15 888.947 403.302   2
   2   0  15 702.300 248.897   8
  -2   0 -15 979.158 460.401   1
  -2   0 -15 614.762 429.236  14
   2   0  16 28650.3 1382.72   8
   2   0  16 26835.0 1170.29   5
   2   0  16 27300.8 1293.88  10
  -2   0 -16 31444.1 2503.48   1
   2   0  17 3150.71 511.012   8
   2   0  17 3084.90 456.488  10
   2   0  18 90.1966 129.617   8
   2   0  18 299.573 224.677  10
   2   0  19 146.369 221.065   8
   2   0  19 396.420 163.283  10
   2   0  20-123.361 226.494   8
   2   0  20 217.027 195.438  10
   2   0  21-49.2679 134.248   8
   2   0  22-124.635 180.236   8
   2   0  23 557.819 241.634   8
   2   0  24 2623.34 391.367   8
   2   0  25 2107.96 320.686   8
   2   0  26 1488.16 227.534   8
  -2  -1  26 318.643 109.771   8
  -2  -1  25-25.0830 100.251   8
  -2  -1  24 539.519 192.143   8
  -2  -1  23 419.868 250.802   8
  -2  -1  22 2230.13 392.439   8
  -2  -1  21-64.0964 158.258   8
  -2  -1  20 2065.22 404.292   6
  -2  -1  20 2275.33 440.024   8
  -2  -1  19 172.176 174.163   8
  -2  -1  19-6.16670 123.637   6
   2   1 -18-35.3242 480.366   1
  -2  -1  18 206.186 139.482   6
   2   1 -17 2011.61 741.102   1
  -2  -1  17 1686.96 366.377   6
  -2  -1  16 121.571 120.720   6
   2   1 -16 363.987 313.962   1
  -2  -1  15 1269.17 281.899   6
   2   1 -15 1217.98 582.368   1
   2   1 -15 1604.62 525.775  14
   2   1 -14 5649.04 1023.08  14
   2   1 -14 5281.92 1075.23   1
   2   1 -13 111.980 239.679  14
   2   1 -13 446.079 316.532   1
   2   1 -12 2579.62 634.157  14
   2   1 -12 3496.58 784.516   1
  -2  -1  11 1254.16 440.910   2
   2   1 -11 106.517 246.991  14
   2   1 -11 1191.16 449.148   1
   2   1 -10 33254.2 2032.61  14
  -2  -1  10 37422.7 2251.99   2
   2   1  -9 145670. 4045.33  14
  -2  -1   9 152783. 4401.17  13
  -2  -1   9 152901. 4329.03   2
  -2  -1   8 18667.8 856.338  12
   2   1  -8 19781.1 1413.60  14
  -2  -1   8 22459.3 1569.21   2
  -2  -1   8 19895.0 1497.41  13
   2   1  -7 18377.8 1290.19  14
  -2  -1   7 17631.3 1319.42  13
  -2  -1   7 14702.0 1174.78   2
  -2  -1   7 17737.5 865.385  12
  -2  -1   6 6130.35 737.110  13
   2   1  -6 5920.95 691.545  14
  -2  -1   5 13874.6 973.163   2
  -2  -1   5 16836.9 1113.19  13
   2   1  -5 16619.5 1092.49  14
  -2  -1   4 2146.16 403.799   2
   2   1  -4 3650.43 517.746  14
  -2  -1   4 3703.11 518.705  13
   2   1  -3 81699.2 2160.82  14
  -2  -1   3 83223.4 2115.68  13
  -2  -1   2 118400. 2131.65   2
   2   1  -2 120043. 2488.42  14
  -2  -1   2 115758. 2319.53  13
   2   1  -1 28280.6 1153.05  14
  -2  -1   1 28659.0 1081.49  13
  -2  -1   0 81671.6 1723.09  13
   2   1   0 84638.6 1124.07   1
   2   1   0 80910.3 1922.24  14
  -2  -1  -1 408402. 3838.15  13
   2   1   2 29.9835 41.1237   2
  -2  -1  -2-182.489 158.008  13
   2   1   3 42009.9 766.733   2
  -2  -1  -3 40889.3 662.890   1
   2   1   4 82.8623 58.8949   2
   2   1   4 111.322 122.034   3
   2   1   5 15339.8 959.291   3
   2   1   5 15518.1 709.369   2
   2   1   6 13110.5 733.257   2
   2   1   6 13799.7 983.790   3
   2   1   7 3648.96 548.237   3
   2   1   7 3600.63 443.666   2
   2   1   8 2171.58 463.532   3
  -2  -1  -8 2263.98 330.850  12
   2   1   8 2181.44 390.719   2
  -2  -1  -8 2527.00 468.418  14
  -2  -1  -9 21530.4 1449.29  14
   2   1   9 22595.2 1274.72   2
   2   1   9 24538.5 1576.21   3
   2   1  10 1161.51 324.036   2
  -2  -1 -10 1626.62 406.115   1
   2   1  11 3128.77 571.897   2
  -2  -1 -11 1937.80 477.397  14
  -2  -1 -11 2971.13 570.456   1
  -2  -1 -12 11084.4 1208.83  14
  -2  -1 -12 13717.9 1288.92   1
   2   1  12 13274.9 1237.82   2
  -2  -1 -13 2799.95 628.408  14
  -2  -1 -13 1582.64 489.788   1
  -2  -1 -14 1452.50 529.371   1
  -2  -1 -14 1360.95 403.349  14
  -2  -1 -15 2237.70 659.860   1
   2   1  16 1449.64 306.070   5
   2   1  16 1887.11 362.106   8
  -2  -1 -16 1599.40 570.113   1
   2   1  16 2124.28 379.780  10
   2   1  17 6366.34 668.732   8
   2   1  17 7137.03 705.777  10
   2   1  18 14098.3 1006.25   8
   2   1  18 13008.4 948.536  10
   2   1  19 2073.24 410.869  10
   2   1  19 1786.46 351.482   8
   2   1  20 20.4426 155.866   8
   2   1  20 134.172 181.747  10
   2   1  21 531.364 265.566   8
   2   1  21 657.387 252.149  10
   2   1  22 128.283 172.097   8
   2   1  22 238.278 136.818  10
   2   1  23 1465.49 313.662   8
   2   1  24 275.968 211.445   8
   2   1  25 299.711 151.351   8
   2   1  26 1835.06 247.567   8
  -2  -2  26 345.251 102.330   8
  -2  -2  25 1056.49 217.000   8
  -2  -2  24 527.671 170.516   8
  -2  -2  23 1724.08 312.205   8
  -2  -2  22 79.3015 157.459   8
  -2  -2  21 591.967 235.454   8
  -2  -2  20 251.233 213.634   8
  -2  -2  19 12006.6 968.569   8
  -2  -2  18 47.9101 129.413   8
  -2  -2  18 117.389 177.537   6
   2   2 -17 71.6242 359.277   1
  -2  -2  17-21.6881 135.380   6
   2   2 -16 3719.73 961.927  14
   2   2 -16 3539.93 929.419   1
  -2  -2  16 3508.34 507.828   6
  -2  -2  15 10268.7 809.101   6
   2   2 -15 10763.7 1633.60   1
   2   2 -15 8700.77 1377.49  14
   2   2 -14 532.263 376.488   1
   2   2 -14 799.830 365.298  14
   2   2 -13 2647.75 679.768  14
  -2  -2  13 3253.79 802.639   2
   2   2 -12 1537.64 497.765  14
  -2  -2  12 4288.67 884.840   2
  -2  -2  11 3285.00 728.788  13
   2   2 -11 3222.28 744.219  14
   2   2 -10 7671.63 1058.26  14
  -2  -2  10 9410.78 1211.55  13
  -2  -2  10 9863.16 1174.76   2
  -2  -2   9 23483.3 1747.91  13
   2   2  -9 21208.9 1644.44  14
  -2  -2   9 26941.7 1835.78   2
  -2  -2   8 23239.2 1612.44   2
   2   2  -8 25257.7 1710.26  14
  -2  -2   8 27577.9 1836.30  13
  -2  -2   7 3930.26 640.729   2
   2   2  -7 5967.23 799.816  14
  -2  -2   7 6349.53 840.171  13
  -2  -2   6 3642.46 641.681  13
  -2  -2   6 2698.35 528.492   2
   2   2  -6 3471.18 595.387  14
  -2  -2   5 9324.84 844.760   2
  -2  -2   5 12441.8 1035.96  13
   2   2  -5 12359.8 1032.15  14
   2   2  -4 16102.7 1110.26  14
  -2  -2   4 16329.9 1110.21  13
   2   2  -3 85305.2 2415.88  14
  -2  -2   3 89943.9 2155.19   2
  -2  -2   3 81561.1 2328.22  13
  -2  -2   2 38481.5 1276.95   2
  -2  -2   2 43307.5 1588.44  13
   2   2  -2 43094.7 1615.62  14
  -2  -2   1 24189.3 1141.09  13
   2   2  -1 24098.6 1155.78  14
  -2  -2   1 20847.8 828.098   2
   2   2   0 49718.3 1507.67   3
   2   2   0 48726.1 1578.38  14
  -2  -2   0 52238.4 1044.05   2
  -2  -2   0 50859.0 1600.04  13
  -2  -2  -1 500812. 5115.50  13
   2   2   1 498688. 4888.40  14
  -2  -2  -2 269899. 3790.45  13
  -2  -2  -3 11747.1 401.955   1
  -2  -2  -4 11307.9 499.027   1
   2   2   5 1099.49 282.280   3
  -2  -2  -5 1519.02 228.912   1
  -2  -2  -6 17724.4 852.510   1
   2   2   6 16860.0 1128.46   3
   2   2   7 2506.40 521.783   3
  -2  -2  -7 2207.53 355.817   1
  -2  -2  -8 108847. 2642.85   1
   2   2   8 114043. 3329.08   3
  -2  -2  -9 3295.20 497.697   1
   2   2   9 3855.86 699.201   3
  -2  -2  -9 2776.66 491.511  14
   2   2  10 4677.50 778.680   3
  -2  -2 -10 4903.99 667.061   1
  -2  -2 -10 4893.41 667.785  14
  -2  -2 -11 4286.09 664.168   1
  -2  -2 -11 7362.32 880.663  14
  -2  -2 -12 35614.9 2047.54   1
  -2  -2 -12 30312.0 1863.02  14
  -2  -2 -13 656.566 328.199   1
  -2  -2 -14-102.223 228.273   1
  -2  -2 -15 133.881 203.151   1
   2   2  16 22.9333 104.422   6
   2   2  16-196.429 177.926  10
   2   2  16-216.353 164.141   5
   2   2  16-145.088 162.009   8
   2   2  17 1104.82 284.950   8
   2   2  17 1252.93 312.510  10
   2   2  18 97.3761 143.176   8
   2   2  18 71.4605 161.329  10
   2   2  19 7425.01 739.637   8
   2   2  19 6104.55 669.556  10
   2   2  20 2779.33 445.508   8
   2   2  20 2781.20 441.572  10
   2   2  21 422.217 161.475  10
   2   2  21 493.010 191.377   8
   2   2  22 156.017 122.046  10
   2   2  22 134.348 155.286   8
   2   2  23-132.710 137.682   8
   2   2  23-13.3355 126.920  10
   2   2  24-52.4874 103.214  10
   2   2  24-80.1569 123.409   8
   2   2  25 41.3773 97.2223   8
   2   2  26 271.150 111.987   8
  -2  -3  25-13.6256 88.7866   8
  -2  -3  24 42.5105 95.1033   8
  -2  -3  23 1725.01 318.426   8
  -2  -3  22 1692.62 349.245   8
  -2  -3  21 148.119 126.319   8
  -2  -3  20 1178.49 314.659   8
  -2  -3  19 1960.85 445.417   8
  -2  -3  18 8050.52 792.559   8
  -2  -3  17 8489.93 780.057   8
   2   3 -17 8001.77 1482.63   1
   2   3 -17 8426.61 1489.50  14
   2   3 -16 86.7913 363.464  14
   2   3 -16 49.5917 202.110   1
  -2  -3  16 48.6141 116.580   6
  -2  -3  15 4017.98 1021.03   2
   2   3 -15 1347.64 601.557  14
   2   3 -15 4355.05 1072.70   1
  -2  -3  15 2750.29 425.108   6
   2   3 -14 1421.53 629.214  14
  -2  -3  14 2032.61 712.467   2
  -2  -3  14 1229.91 274.721   6
   2   3 -13 443.745 367.024  14
  -2  -3  13 799.895 363.629   2
   2   3 -12 27311.2 2336.68  14
  -2  -3  12 29780.1 2420.26  13
   2   3 -11 773.158 441.872  14
  -2  -3  11 184.859 220.511   2
  -2  -3  11 226.593 316.534  13
  -2  -3  10 5483.91 971.486  13
  -2  -3  10 8207.70 1146.27   2
   2   3 -10 6308.31 1029.00  14
  -2  -3   9 10470.7 1250.51  13
   2   3  -9 9876.67 1221.72  14
  -2  -3   9 7584.41 1020.41   2
   2   3  -8 1435.97 520.182  14
  -2  -3   8 2368.35 568.947   2
  -2  -3   8 1274.53 423.718  13
  -2  -3   7 710.524 321.930  13
   2   3  -7 785.127 422.426  14
  -2  -3   7 574.483 359.867   2
  -2  -3   6 43224.3 2167.20  13
  -2  -3   6 40522.4 1957.24   2
   2   3  -6 40431.0 2129.95  14
  -2  -3   5 3208.90 596.686  13
   2   3  -5 3273.46 572.103  14
  -2  -3   5 2659.58 514.957   2
  -2  -3   4 29672.5 1616.07  13
   2   3  -4 28922.7 1618.45  14
   2   3  -3 7427.43 770.219  14
  -2  -3   3 7038.08 809.605  13
  -2  -3   2 18171.8 1161.64  13
   2   3  -2 18440.9 1145.10  14
   2   3  -1 58503.4 1710.46   3
  -2  -3   1 57755.0 2003.67  13
   2   3  -1 60031.3 1979.42  14
  -2  -3   1 61825.3 1611.69   2
  -2  -3   0 2380.82 282.532   2
  -2  -3   0 819.401 318.274  13
   2   3   0 789.897 270.928  14
   2   3   0 2273.74 356.875   3
   2   3   1 339672. 4280.89  14
  -2  -3  -1 330354. 2740.94   2
  -2  -3  -1 335507. 4689.02  13
   2   3   2 22182.1 1129.87   3
   2   3   2 20004.1 1008.50  14
  -2  -3  -2 20808.0 1302.04  13
  -2  -3  -2 23257.0 586.843   2
  -2  -3  -3 15411.9 403.353   2
   2   3   3 17120.6 1161.66   3
   2   3   4 19557.4 1232.80   3
  -2  -3  -4 15395.6 764.157   1
   2   3   5 1200.09 355.246   3
  -2  -3  -5 1917.95 323.278   1
   2   3   6 73123.9 2698.37   3
  -2  -3  -6 78180.7 2087.16   1
  -2  -3  -7 40872.8 1578.99   1
   2   3   7 44959.8 2388.45   3
   2   3   8 12320.7 1235.77   3
  -2  -3  -8 10494.8 837.666   1
  -2  -3  -9 5184.07 632.117   1
  -2  -3  -9 5116.41 605.897  14
   2   3   9 6168.68 855.078   3
   2   3  10 614.596 322.837   3
  -2  -3 -10 360.423 192.290  14
  -2  -3 -10 953.282 291.316   1
  -2  -3 -11 7881.14 910.411   1
  -2  -3 -12 406.977 146.518   1
  -2  -3 -13 16708.5 1501.81   1
  -2  -3 -14 12795.0 1378.94   1
   2   3  15 1458.14 286.469   5
   2   3  15 1455.96 330.693  10
   2   3  16 345.743 199.482   5
   2   3  16 389.576 127.587   6
   2   3  16 562.440 172.512   8
   2   3  16 475.891 203.212  10
   2   3  17 4669.46 542.575   8
   2   3  17 4016.34 498.910   6
   2   3  17 4622.47 565.908  10
   2   3  18 3807.41 506.123   8
   2   3  18 3690.39 557.190  10
   2   3  19 8775.32 774.220   8
   2   3  19 8033.44 785.710  10
   2   3  20 844.370 256.663   8
   2   3  20 505.007 232.886  10
   2   3  21 3242.61 467.132   8
   2   3  21 3334.74 505.311  10
   2   3  22 164.787 122.400   8
   2   3  22 46.0467 130.900  10
   2   3  23 1789.31 307.728  10
   2   3  23 1815.98 315.576   8
   2   3  24 1770.34 305.045   8
   2   3  24 1866.66 296.186  10
   2   3  25 1084.59 213.970   8
   2   3  25 1041.40 212.707  10
   2   3  26-35.8024 57.2420   8
   2   4 -25 2999.67 294.414   9
  -2  -4  25 2766.13 268.908   8
  -2  -4  24 294.161 163.272   8
   2   4 -24 235.240 127.822   9
  -2  -4  23 22.0129 102.722   8
  -2  -4  22 347.625 190.087   8
  -2  -4  21 1447.23 319.049   8
  -2  -4  20 400.081 223.725   8
  -2  -4  19-216.415 126.218   8
  -2  -4  18 23.9002 135.602   8
  -2  -4  17-248.256 222.328   8
   2   4 -16 5787.31 1313.49   1
  -2  -4  16 5437.49 625.602   8
   2   4 -16 4686.25 1203.70  14
  -2  -4  16 5499.18 1184.84   2
   2   4 -15 2034.21 724.659  14
  -2  -4  15 3051.74 871.902   2
  -2  -4  14 848.723 576.938   2
   2   4 -14 586.174 607.993  14
   2   4 -13 263.761 466.031  14
  -2  -4  13-57.6696 265.313   2
  -2  -4  13 36.0367 129.859   6
  -2  -4  12 2627.59 735.044   2
  -2  -4  12 2636.50 729.130  13
   2   4 -12 2041.45 668.215  14
  -2  -4  11 3763.30 783.756   2
  -2  -4  11 3267.96 758.546  13
   2   4 -11 3674.40 874.402  14
   2   4 -10-244.823 354.328  14
  -2  -4  10 56.8647 360.832   2
  -2  -4  10 105.956 196.652  13
  -2  -4   9 275.561 246.743   2
   2   4  -9-87.0256 267.991  14
  -2  -4   9 210.990 255.181  13
   2   4  -8 9721.25 1224.67  14
  -2  -4   8 9284.13 1123.23   2
  -2  -4   8 11678.1 1299.46  13
  -2  -4   7 32.9786 226.027   2
  -2  -4   7 55.2281 227.778  13
   2   4  -7 4.99827 272.745  14
  -2  -4   6 2707.72 558.082   2
   2   4  -6 2332.52 573.540  14
  -2  -4   6 2147.91 543.264  13
  -2  -4   5-29.2803 216.615   2
  -2  -4   5 274.831 226.235  13
  -2  -4   4 4139.11 684.082  13
   2   4  -4 4574.01 823.165  14
   2   4  -3 59938.7 1830.61   3
   2   4  -3 53756.3 2265.12  14
  -2  -4   3 54983.5 2276.18  13
   2   4  -2 4536.95 494.684   3
  -2  -4   2 5223.79 656.354  13
  -2  -4   2 5325.89 589.337   2
   2   4  -2 5369.55 687.067  14
  -2  -4   1 1151.41 267.529   2
   2   4  -1 796.537 244.452   3
   2   4  -1 2495.03 438.161  14
  -2  -4   1 2301.48 454.765  13
   2   4   0 119963. 2574.72   3
   2   4   0 118895. 2869.01  14
  -2  -4   0 116626. 3113.25  13
  -2  -4   0 124719. 2385.95   2
   2   4   1 4770.44 530.121   3
   2   4   1 5898.54 621.932  14
  -2  -4  -1 5574.19 686.673  13
  -2  -4  -1 4809.35 434.326   2
  -2  -4  -2 71306.8 1544.75   2
   2   4   2 69989.0 2060.48   3
  -2  -4  -2 71246.0 1832.64   1
   2   4   2 87722.8 2246.10  14
  -2  -4  -2 87345.9 2751.39  13
   2   4   3 27095.6 1380.44   3
  -2  -4  -3 27799.3 1137.72   1
  -2  -4  -3 26005.9 866.357   2
  -2  -4  -3 26693.6 1666.78  13
   2   4   4 9550.05 972.299   3
  -2  -4  -4 7839.95 950.038  13
  -2  -4  -4 7199.43 467.963   2
  -2  -4  -4 9520.87 789.172   1
   2   4   5 664.880 312.732   3
  -2  -4  -5 755.859 234.974   1
  -2  -4  -6 30259.5 1334.97   1
   2   4   6 29227.3 1635.31   3
  -2  -4  -7 109862. 2795.48   1
   2   4   7 108541. 3366.07   3
  -2  -4  -8 18525.6 1264.49   1
   2   4   8 16445.6 1560.88   3
  -2  -4  -9 425.429 218.372   1
   2   4   9 223.756 347.015   3
  -2  -4 -10 2564.60 539.629   1
   2   4  10 2206.25 618.728   3
  -2  -4 -11 9206.70 1006.71   1
  -2  -4 -12 4883.50 752.336   1
  -2  -4 -13 1558.45 450.756   1
   2   4  15 7040.96 694.660  10
   2   4  15 6271.73 591.063   5
   2   4  16 374.988 158.120   5
   2   4  16-109.786 189.140   8
   2   4  16 66.4077 107.788  10
   2   4  17 514.374 181.844  10
   2   4  17 471.261 176.380   8
   2   4  18-107.667 143.323   8
   2   4  18-49.6774 178.364  10
   2   4  19 5523.20 576.170   8
   2   4  19 6350.38 712.286  10
   2   4  20 9453.92 836.752  10
   2   4  20 9903.70 780.152   8
   2   4  21 461.801 200.758   8
   2   4  21 269.204 148.655  10
   2   4  22-85.0831 125.615   8
   2   4  22 58.2888 138.465  10
   2   4  23 929.732 230.134  10
   2   4  23 872.531 222.095   8
   2   4  24 3977.06 382.668   8
   2   4  24 3833.38 442.345  10
   2   4  25 367.232 172.558  10
  -2  -5  24 418.247 122.402   8
   2   5 -24 503.336 144.700   9
  -2  -5  24 564.787 136.259   4
   2   5 -23 132.898 106.370   9
  -2  -5  23 275.667 132.642   8
  -2  -5  22 34.6932 89.1677   8
  -2  -5  21 141.220 135.731   8
  -2  -5  20-322.051 187.658   8
  -2  -5  19 111.246 110.289   8
  -2  -5  18 170.645 164.572   8
  -2  -5  17 1237.29 317.770   8
  -2  -5  16 1532.19 399.740   8
   2   5 -16 965.959 662.238  14
  -2  -5  15 1702.62 374.503   8
   2   5 -15 1200.99 462.760  14
  -2  -5  15 1630.42 765.708   2
   2   5 -14 104.971 273.651  14
  -2  -5  14-47.1491 124.312   8
  -2  -5  14-1.53395 278.596   2
   2   5 -13 10679.3 1681.67  14
  -2  -5  13 12736.7 904.073  11
   2   5 -12 705.565 520.135  14
  -2  -5  12 567.105 384.696  13
  -2  -5  12 1604.04 664.246   2
   2   5 -11 4210.76 1000.54  14
  -2  -5  11 4509.61 920.501   2
  -2  -5  11 4559.90 1003.93  13
  -2  -5  10 3289.32 826.777   2
   2   5 -10 2369.08 699.784  14
  -2  -5  10 2537.71 676.163  13
   2   5  -9 158.784 304.649  14
  -2  -5   9 273.960 442.061  13
  -2  -5   9 193.379 233.580   2
   2   5  -8 1025.23 541.857  14
  -2  -5   8 956.800 418.114   2
  -2  -5   8 926.139 423.168  13
   2   5  -7 982.405 486.186  14
  -2  -5   7 967.132 430.245  13
  -2  -5   7 1087.51 397.212   2
   2   5  -6 14109.4 1444.68  14
  -2  -5   6 10920.0 1165.09   2
  -2  -5   6 14725.6 1445.85  13
   2   5  -5 34712.5 1488.42   3
  -2  -5   5 33782.1 2073.31  13
   2   5  -5 32013.9 2080.32  14
  -2  -5   5 36205.8 2027.88   2
  -2  -5   4 1323.89 374.699   2
   2   5  -4 1296.29 295.625   3
  -2  -5   4 904.062 388.941  13
   2   5  -4 978.602 369.401  14
   2   5  -3 619.679 371.967  14
  -2  -5   3 637.643 294.089  13
   2   5  -3 831.416 232.238   3
  -2  -5   3 791.666 276.286   2
   2   5  -2 17742.4 1347.87  14
  -2  -5   2 18220.3 1357.67  13
   2   5  -2 18098.5 1025.88   3
  -2  -5   2 18959.2 1222.70   2
   2   5  -1 13396.5 892.256   3
   2   5  -1 14449.9 1152.36  14
  -2  -5   1 14787.6 1023.03   2
  -2  -5   0 229.294 123.613   2
  -2  -5   0-4.51805 187.850  13
   2   5   0 97.7834 157.817  14
   2   5   0 150.218 123.921   3
   2   5   1 4024.19 501.101   3
  -2  -5  -1 2575.98 500.294  13
  -2  -5  -1 4242.86 495.064   2
   2   5   1 2694.22 477.116  14
   2   5   2 53736.7 1917.41   3
  -2  -5  -2 54652.6 1660.37   2
   2   5   2 58418.6 1976.04  14
  -2  -5  -3 93519.4 2479.81   1
  -2  -5  -3 93462.8 2077.45   2
  -2  -5  -3 99180.6 3241.56  13
   2   5   3 96483.1 2670.88   3
   2   5   3 97065.8 2425.02  14
  -2  -5  -4 49471.3 1806.20   1
  -2  -5  -4 47245.0 2382.89  13
  -2  -5  -4 47455.0 1443.38   2
   2   5   4 46440.7 1949.02   3
   2   5   5 385.474 349.697   3
  -2  -5  -5 214.527 130.609   2
  -2  -5  -5 333.933 311.534  13
  -2  -5  -5 369.365 199.845   1
   2   5   6 4260.35 645.291   3
  -2  -5  -6 4236.24 731.555  13
  -2  -5  -6 3502.83 589.377   1
  -2  -5  -7 115.905 130.598   1
   2   5   7 382.581 215.794   3
  -2  -5  -8 11747.2 1092.53   1
   2   5   8 9551.02 1143.41   3
  -2  -5  -9 14133.6 1230.81   1
   2   5   9 11210.0 1356.16   3
   2   5  10 15347.9 1520.66   3
  -2  -5 -10 16590.9 1435.75   1
  -2  -5 -11 6946.17 908.128   1
  -2  -5 -12 27315.8 1893.58   1
   2   5  14 226.077 136.311   5
   2   5  14 159.103 117.781  10
   2   5  15 310.649 155.774   5
   2   5  15 725.498 236.527  10
   2   5  16 337.851 182.018  10
   2   5  17 2620.82 436.261  10
   2   5  18 6410.01 705.048  10
   2   5  19 10622.8 906.168  10
   2   5  20 2786.80 460.818  10
   2   5  21 770.096 287.592  10
   2   5  22 141.940 168.470  10
   2   5  23 3308.93 454.598  10
   2   5  24 10021.4 707.579  10
   2   5  25 1258.39 227.209  10
   2   5  26 419.195 121.052  10
   2   6 -23 417.756 122.365   9
  -2  -6  23 454.901 120.245   8
  -2  -6  23 399.577 123.528   4
   2   6 -22 346.806 158.512   9
  -2  -6  22 260.259 92.9523   8
   2   6 -21 1978.40 346.960   9
  -2  -6  21 1559.92 270.865   8
   2   6 -20-24.3295 172.233   9
  -2  -6  20-8.34979 102.017   8
  -2  -6  19 37.4178 116.221   8
  -2  -6  18 641.092 132.642   8
  -2  -6  17 5825.16 626.696   8
  -2  -6  16 6515.08 650.673   8
  -2  -6  15 795.122 254.501   8
  -2  -6  14 10054.8 790.921   8
   2   6 -14 9526.75 1670.32  14
  -2  -6  14 10713.2 857.288  11
  -2  -6  14 9883.72 1648.60   2
   2   6 -13 2862.17 907.240  14
  -2  -6  13 4236.48 1104.10   2
  -2  -6  13 2317.29 874.216  13
  -2  -6  13 2722.02 428.573  11
   2   6 -12 2623.41 868.702  14
  -2  -6  12 2510.49 804.901  13
  -2  -6  12 3669.74 943.895   2
  -2  -6  12 2685.34 428.723  11
  -2  -6  11 4783.33 548.079  11
  -2  -6  11 4994.12 1069.53  13
  -2  -6  11 5604.88 1146.71   2
   2   6 -11 4493.68 1059.36  14
   2   6 -10-175.548 412.676  14
  -2  -6  10 188.600 187.847  13
  -2  -6  10 473.172 380.369   2
  -2  -6   9 1432.52 503.178  13
  -2  -6   9 604.109 413.687   2
   2   6  -9 1530.58 586.984  14
  -2  -6   8 6327.41 1076.57  13
   2   6  -8 6323.81 1143.33  14
  -2  -6   8 8248.80 1207.90   2
  -2  -6   7 6762.52 1024.64   2
   2   6  -7 4061.79 932.787  14
  -2  -6   7 4710.85 941.074  13
  -2  -6   6 4767.26 836.700   2
  -2  -6   6 4220.47 846.737  13
   2   6  -6 3553.39 823.837  14
  -2  -6   5 2888.87 671.619   2
   2   6  -5 3674.65 774.526  14
  -2  -6   5 3972.75 814.434  13
   2   6  -4 3852.90 721.012  14
  -2  -6   4 3294.46 678.518  13
  -2  -6   4 5586.44 823.153   2
   2   6  -3 5076.25 532.655   3
  -2  -6   3 4393.54 819.087  13
  -2  -6   3 5344.72 779.640   2
   2   6  -3 4385.29 765.904  14
  -2  -6   2 447.656 237.006   2
   2   6  -2 689.034 367.840  14
   2   6  -2 448.519 191.269   3
  -2  -6   2 485.339 334.956  13
  -2  -6   1 2128.55 519.236  13
   2   6  -1 2271.89 519.275  14
   2   6  -1 523.026 228.617   3
   2   6   0 15860.5 1029.76   3
   2   6   0 18198.7 1317.20  14
  -2  -6   0 16997.4 1155.42   2
  -2  -6   0 18053.9 1443.82  13
   2   6   1 27437.4 1375.39   3
  -2  -6  -1 24666.3 1713.34  13
   2   6   1 23615.1 1419.01  14
   2   6   2 34.6425 161.029   3
   2   6   2 166.079 121.371  14
  -2  -6  -2 340.974 158.958   2
   2   6   3 12320.9 924.488  14
  -2  -6  -3 14638.0 1126.05   1
  -2  -6  -3 14682.2 965.409   2
  -2  -6  -3 13021.6 1277.59  13
   2   6   3 13510.8 1056.75   3
  -2  -6  -4 9326.76 893.972   1
  -2  -6  -4 7477.36 1061.47  13
   2   6   4 9714.12 937.655   3
  -2  -6  -4 9327.34 752.529   2
  -2  -6  -5 165.251 122.689   1
  -2  -6  -5 83.7884 103.023   2
  -2  -6  -5-90.6006 314.183  13
   2   6   5 219.312 215.977   3
   2   6   6 6289.41 861.540   3
  -2  -6  -6 6224.11 739.334   1
  -2  -6  -6 6499.59 1151.74  13
  -2  -6  -7 13883.9 1480.67  13
  -2  -6  -7 9711.83 986.012   1
   2   6   7 10818.4 1415.75   3
  -2  -6  -8 45293.0 2943.69  13
   2   6   8 48208.6 2639.14   3
  -2  -6  -8 45413.0 2245.70   1
  -2  -6  -9 1296.06 514.741   1
   2   6   9 1244.14 519.143   3
  -2  -6 -10 2383.10 635.730   1
  -2  -6 -11 23875.9 1912.26   1
   2   6  13 4870.92 572.239  10
   2   6  14 9387.25 723.300   5
   2   6  14 9912.81 829.194  10
   2   6  15 2445.69 433.157  10
   2   6  16 11390.0 929.348  10
   2   6  17 2007.02 397.265  10
   2   6  18 69.3475 144.477  10
   2   6  19 1324.80 327.645  10
   2   6  20 2866.85 488.199  10
   2   6  21 538.316 255.795  10
   2   6  22 2094.87 386.768  10
   2   6  23 1238.32 288.811  10
   2   6  24 223.997 113.510  10
   2   6  25 1323.25 225.808  10
   2   6  26 1654.68 211.365  10
  -2  -7  23 352.181 99.3682   4
   2   7 -23 487.976 134.230   9
   2   7 -22-80.8898 112.621   9
  -2  -7  22 242.775 124.157   4
   2   7 -21-17.3416 94.3288   9
   2   7 -20 206.121 140.424   9
   2   7 -19 4324.26 559.775   9
  -2  -7  19 4540.95 456.266   8
  -2  -7  18 205.941 138.080   8
   2   7 -18 479.378 243.083   9
   2   7 -17 555.363 281.178   9
   2   7 -16 1023.63 344.800   9
  -2  -7  15-101.946 170.177  11
  -2  -7  14 2929.06 480.720  11
  -2  -7  13 9977.76 1625.97   2
  -2  -7  13 12327.8 948.571  11
   2   7 -13 11970.2 1930.24  14
   2   7 -12 8468.30 1521.86  14
  -2  -7  12 10215.4 1592.98   2
  -2  -7  12 10035.5 863.694  11
  -2  -7  12 8599.10 1509.49  13
   2   7 -11 3914.71 1089.79  14
  -2  -7  11 4637.88 1065.28  13
  -2  -7  11 5424.32 654.244  11
  -2  -7  11 2561.92 824.987   2
   2   7 -10 17360.4 2119.18  14
  -2  -7  10 15575.9 1891.11  13
  -2  -7  10 16805.4 1097.70  11
  -2  -7  10 20847.9 2182.76   2
  -2  -7   9 3298.32 490.249  11
   2   7  -9 3460.01 894.522  14
  -2  -7   9 2625.24 672.811   2
  -2  -7   9 3098.96 964.614  13
  -2  -7   8 271.803 262.730   2
   2   7  -8 1092.84 535.802  14
  -2  -7   8 1185.93 518.645  13
  -2  -7   7 750.049 406.426   2
   2   7  -7-168.312 444.633  14
  -2  -7   7 391.632 292.256  13
  -2  -7   6 421.423 325.645  13
  -2  -7   6 1128.27 408.394   2
   2   7  -6 443.558 332.533  14
   2   7  -5 722.406 377.021  14
  -2  -7   5 879.063 399.313  13
  -2  -7   4 17339.9 1690.67  13
   2   7  -4 17754.0 1702.86  14
  -2  -7   4 14603.7 1428.50   2
  -2  -7   3 38365.4 2441.34  13
  -2  -7   3 37932.3 2232.96   2
   2   7  -3 37758.9 2372.31  14
  -2  -7   2 23969.9 1700.49   2
   2   7  -2 19015.7 1599.24  14
  -2  -7   2 19418.6 1715.11  13
  -2  -7   1 14534.2 1485.23  13
   2   7  -1 14304.0 1323.74  14
  -2  -7   1 11314.4 1110.39   2
  -2  -7   0 36430.7 2282.37  13
  -2  -7   0 31405.3 1785.97   2
   2   7   0 35900.1 1998.64  14
   2   7   0 31979.2 1478.25   3
  -2  -7  -1 53794.0 2762.18  13
  -2  -7  -1 57219.3 2314.58   2
   2   7   1 52097.4 2286.46  14
   2   7   1 59462.6 2110.68   3
   2   7   2 404.455 212.025   3
   2   7   2 1135.55 341.725  14
  -2  -7  -2 1105.25 481.703  13
  -2  -7  -2 175.398 119.776   2
  -2  -7  -3 32635.6 1647.25   2
   2   7   3 23475.3 1367.10  14
  -2  -7  -3 23641.0 1843.20  13
   2   7   3 32189.4 1727.06   3
  -2  -7  -4 4838.08 746.648   1
  -2  -7  -4 4161.92 574.319   2
  -2  -7  -4 3191.42 716.011  13
   2   7   4 4485.16 668.947   3
  -2  -7  -5 280.729 267.452   1
   2   7   5 49.9072 143.330   3
  -2  -7  -5 207.746 194.974  13
  -2  -7  -6 5965.10 811.436   1
  -2  -7  -6 4195.32 892.129  13
   2   7   6 6240.92 905.195   3
  -2  -7  -7 4459.25 717.442   1
   2   7   7 4056.55 726.042   3
   2   7   8 276.274 325.997   3
  -2  -7  -8 147.354 209.659  13
  -2  -7  -8-88.3563 194.159   1
  -2  -7  -9-9.93311 236.406   1
  -2  -7  -9 472.899 273.088  13
  -2  -7 -10 13337.4 1787.88  13
  -2  -7 -11 2089.96 748.731  13
  -2  -7 -12 149.970 236.210  13
   2   7  12 379.930 164.839  10
   2   7  13 742.457 192.190   9
   2   7  13 780.120 222.413   7
  -2  -7 -13 508.075 436.347  13
   2   7  13 934.613 264.047  10
   2   7  14 346.035 126.202  10
   2   7  15 3765.71 550.288  10
   2   7  16 992.394 335.462  10
   2   7  17 1379.35 341.502  10
   2   7  18 1523.38 369.697  10
   2   7  19 79.6096 189.763  10
   2   7  20 692.281 285.603  10
   2   7  21 1781.70 370.282  10
   2   7  22 6256.74 626.289  10
   2   7  23 2998.04 427.101  10
   2   7  24 2586.49 341.070  10
   2   7  25 6831.94 483.895  10
   2   8 -22-23.2398 62.4253   9
  -2  -8  22 141.275 70.0818   4
   2   8 -21 318.320 136.392   9
  -2  -8  21 606.546 153.135   4
   2   8 -20 257.721 117.390   9
   2   8 -19 320.993 154.475   9
   2   8 -18 3048.76 453.461   9
   2   8 -17 5373.09 630.986   9
   2   8 -16 3887.03 557.729   9
   2   8 -15 8580.15 829.122   9
  -2  -8  15 7183.12 682.146  11
   2   8 -14 4333.35 619.919   9
  -2  -8  14 3938.27 527.280  11
  -2  -8  13-88.1791 168.875  11
   2   8 -13-8.80026 185.943   9
   2   8 -12 4347.95 578.891   9
  -2  -8  12 5720.20 687.960  11
  -2  -8  12 5707.81 1251.06  13
   2   8 -12 5165.36 1179.32  14
  -2  -8  12 2846.83 881.245   2
  -2  -8  11 2860.37 850.309  13
  -2  -8  11 3066.34 887.790   2
  -2  -8  11 2792.39 471.151  11
   2   8 -11 3161.40 1050.97  14
   2   8 -11 2893.69 486.115   9
   2   8 -10 1661.34 776.767  14
  -2  -8  10 2154.78 729.595   2
   2   8 -10 1659.96 346.883   9
  -2  -8  10 1535.67 723.174  13
  -2  -8  10 1432.52 345.877  11
   2   8  -9 845.409 248.502   9
  -2  -8   9 716.664 458.552   2
   2   8  -9 1348.47 655.755  14
  -2  -8   9 828.570 515.621  13
  -2  -8   9 1100.95 290.757  11
   2   8  -8 606.474 242.363   9
  -2  -8   8 880.502 590.012   2
   2   8  -8 938.268 550.898  14
  -2  -8   8 541.609 199.631  11
  -2  -8   8 556.357 246.586  13
   2   8  -7 1725.24 614.398  14
  -2  -8   7 1525.78 555.852  13
  -2  -8   7 1370.01 305.770  11
  -2  -8   7 2269.53 702.732   2
   2   8  -7 1864.46 353.553   9
  -2  -8   6-136.369 230.600   2
   2   8  -6 162.324 225.250  14
  -2  -8   6-29.0269 331.213  13
  -2  -8   5 6156.67 1038.66   2
   2   8  -5 4873.58 1016.88  14
  -2  -8   5 5808.28 1113.30  13
   2   8  -4 3279.78 790.657  14
  -2  -8   4 2953.94 764.017  13
  -2  -8   4 2002.09 612.714   2
   2   8  -3 14580.0 1560.14  14
  -2  -8   3 16748.0 1605.89   2
  -2  -8   3 14461.5 1602.41  13
  -2  -8   2 21602.9 1959.05  13
   2   8  -2 21603.4 1823.02  14
  -2  -8   2 22571.7 1789.79   2
   2   8  -1 16275.7 1521.04  14
  -2  -8   1 15808.5 1653.63  13
  -2  -8   1 18744.6 1576.93   2
  -2  -8   0 6878.04 920.806   2
   2   8   0 7039.15 946.547  14
  -2  -8   0 7318.52 1154.60  13
  -2  -8  -1 13343.8 1488.79  13
  -2  -8  -1 10933.3 1122.56   2
   2   8   1 13117.9 1233.56  14
  -2  -8  -2 18521.1 1779.63  13
  -2  -8  -2 23253.5 1589.14   2
  -2  -8  -3 1213.74 581.282  13
  -2  -8  -4 3349.22 778.341  13
   2   8   4 3968.45 678.980   3
  -2  -8  -5 403.146 359.122  13
  -2  -8  -5 1023.97 362.348   1
   2   8   5 795.568 352.401   3
  -2  -8  -6 790.297 439.709  13
   2   8   6 298.098 227.817   3
  -2  -8  -6 313.771 254.039   1
  -2  -8  -7-197.067 294.922  13
  -2  -8  -7-292.925 307.768   1
  -2  -8  -8 5735.60 1210.56  13
  -2  -8  -8 8042.27 1070.95   1
  -2  -8  -9 360.727 242.781  13
  -2  -8 -10 30942.7 3138.90  13
   2   8  11 362.255 209.086   9
  -2  -8 -11 449.238 508.090  13
   2   8  11 310.472 173.223  10
   2   8  11 500.526 193.831   7
   2   8  12 17206.5 962.213   7
  -2  -8 -12 16244.3 2087.98  13
   2   8  12 17892.7 1066.99  10
   2   8  12 18530.3 1152.99   9
   2   8  13 924.065 274.925   9
   2   8  13 931.471 268.952   7
   2   8  13 798.711 198.058  10
   2   8  14 7202.42 728.167  10
   2   8  14 7692.62 649.025   7
  -2  -8 -14 5576.15 1250.20  13
  -2  -8 -15 863.955 405.482  13
   2   8  15 549.146 151.312   7
   2   8  15 736.642 281.945  10
   2   8  16 1368.40 321.211  10
   2   8  17 13607.8 1002.38  10
   2   8  18 284.953 199.070  10
   2   8  19 3424.66 513.330  10
   2   8  20 85.9266 198.067  10
   2   8  21 1123.22 283.727  10
   2   8  22 1807.43 338.643  10
   2   8  23 363.002 198.433  10
   2   8  24 1066.98 210.483  10
   2   8  25 5722.92 402.713  10
   2   9 -21 13.5428 65.5963   9
  -2  -9  21-6.73798 44.0778   4
   2   9 -20-10.7976 74.1237   9
  -2  -9  20 7.75196 66.1292   4
   2   9 -19 16.4435 105.980   9
  -2  -9  19 89.0212 120.971   4
   2   9 -18 1335.91 294.481   9
   2   9 -17-71.6436 139.849   9
   2   9 -16-2.35602 160.405   9
  -2  -9  16-48.4795 100.312  11
   2   9 -15 5285.94 635.499   9
  -2  -9  15 4019.01 514.781  11
   2   9 -14 528.373 275.035   9
  -2  -9  14 223.385 177.674  11
   2   9 -13 34296.3 1614.44   9
  -2  -9  13 33284.4 1571.02  11
   2   9 -12 15152.2 1080.91   9
  -2  -9  12 15820.0 1106.29  11
   2   9 -11 411.677 241.153   9
  -2  -9  11 63.4159 135.266  11
   2   9 -10 508.610 189.419   9
  -2  -9  10 670.535 424.565   2
  -2  -9  10 1136.51 462.856  13
  -2  -9  10 647.583 247.177  11
   2   9 -10 1150.10 616.690  14
   2   9  -9 507.579 256.808   9
   2   9  -9-0.85725 252.792  14
  -2  -9   9 916.448 505.612   2
  -2  -9   9 471.315 357.398  13
  -2  -9   9 308.414 224.128  11
   2   9  -8 15.3927 152.945   9
  -2  -9   8-100.094 346.638   2
  -2  -9   8-24.6428 270.925  13
   2   9  -8 186.562 363.477  14
  -2  -9   8 48.5483 154.910  11
  -2  -9   7 4081.71 982.673   2
   2   9  -7 3259.67 933.076  14
  -2  -9   7 3470.75 884.586  13
  -2  -9   7 3256.29 515.243  11
   2   9  -7 3762.99 514.996   9
   2   9  -6 63.2404 175.247   9
   2   9  -6 253.224 416.163  14
  -2  -9   6 18.0232 278.948   2
  -2  -9   6-232.188 334.671  13
  -2  -9   6 42.9424 123.651  11
   2   9  -5 2896.60 416.368   9
  -2  -9   5 1482.20 544.650   2
  -2  -9   5 3227.49 832.793  13
   2   9  -5 3657.68 864.787  14
  -2  -9   5 3927.28 559.759  11
  -2  -9   4 2380.06 379.326  11
   2   9  -4 2815.01 436.605   9
  -2  -9   4 2825.88 770.205  13
   2   9  -4 2535.76 724.529  14
  -2  -9   4 4624.41 939.373   2
   2   9  -3 3391.33 454.737   9
  -2  -9   3 2976.00 793.812  13
  -2  -9   3 4417.67 882.786   2
  -2  -9   3 2997.73 470.076  11
   2   9  -3 3210.41 808.477  14
  -2  -9   2 529.941 333.626   2
  -2  -9   2 92.5591 267.612  13
   2   9  -2-51.9363 161.150  14
  -2  -9   1-30.5010 263.811   2
   2   9  -1 241.270 264.112  14
  -2  -9   1 373.141 291.952  13
  -2  -9   0 8245.28 1290.88  13
  -2  -9   0 11358.5 1292.64   2
  -2  -9  -1-65.9385 228.559  13
  -2  -9  -2 10443.0 1411.91  13
  -2  -9  -3 371.673 541.153  13
  -2  -9  -4 91.5364 271.192  13
  -2  -9  -5 681.110 566.378  13
  -2  -9  -6 3612.78 937.538  13
  -2  -9  -7 7741.58 1300.32  13
   2   9   7 9753.12 765.299   7
   2   9   8 11594.3 822.849   7
   2   9   8 10194.4 776.332   9
   2   9   9 22911.3 1171.70   9
  -2  -9  -9 22201.7 2323.28  13
   2   9   9 22943.4 1169.16   7
   2   9   9 24350.9 1185.45  10
  -2  -9 -10 1230.12 542.297  13
   2   9  10 1048.39 224.057   7
   2   9  10 1210.29 276.751   9
   2   9  10 1006.94 266.918  10
   2   9  11 12384.1 866.370   7
   2   9  11 12789.3 1022.90   9
  -2  -9 -11 11530.5 1753.11  13
   2   9  11 12944.2 904.166  10
  -2  -9 -12 17586.8 2220.05  13
   2   9  12 18722.3 1060.97   7
   2   9  12 19423.7 1131.38  10
   2   9  12 19989.5 1159.00   9
   2   9  13 779.648 264.779   9
  -2  -9 -13 614.932 433.385  13
   2   9  13 820.682 273.257   7
   2   9  13 1272.02 352.877  10
   2   9  14 3242.68 451.558   7
  -2  -9 -14 1867.84 749.146  13
   2   9  14 2355.52 428.535  10
   2   9  15-45.5525 134.894   7
   2   9  15 309.857 233.698  10
   2   9  16 449.717 186.412   7
   2   9  16 358.530 220.839  10
   2   9  17 8531.36 800.346  10
   2   9  18 2908.49 515.140  10
   2   9  19 7081.56 716.799  10
   2   9  20 9338.61 778.551  10
   2   9  21 9655.63 734.751  10
   2   9  22 1125.22 262.717  10
   2   9  23 4240.88 419.326  10
   2   9  24 1429.60 210.040  10
  -2 -10  19 3108.47 296.199   4
   2  10 -19 3174.23 320.216   9
   2  10 -18 2540.78 347.940   9
  -2 -10  18 2683.00 308.252   4
  -2 -10  17 2962.18 355.677   4
   2  10 -17 3672.92 432.862   9
   2  10 -16 1072.68 293.680   9
  -2 -10  16 430.563 160.365  11
   2  10 -15 1745.58 352.165   9
  -2 -10  15 1796.48 318.070  11
  -2 -10  14 330.414 157.430  11
   2  10 -14-14.1195 179.907   9
   2  10 -13 1441.27 332.698   9
  -2 -10  13 1523.26 305.889  11
   2  10 -12 13280.6 1002.75   9
  -2 -10  12 12413.5 968.332  11
   2  10 -11 13442.2 1022.06   9
  -2 -10  11 13356.7 1043.67  11
   2  10 -10 922.494 320.545   9
  -2 -10  10 772.112 254.625  11
   2  10  -9 22.7852 164.801   9
  -2 -10   9 105.826 146.113  11
   2  10  -8 254.438 223.452   9
  -2 -10   8 19.2878 238.724   2
  -2 -10   8 9.93641 189.414  11
   2  10  -8-533.741 476.645  14
  -2 -10   7-143.136 304.667   2
   2  10  -7 633.066 559.011  14
   2  10  -7 702.981 314.501   9
  -2 -10   7 661.528 430.649  13
  -2 -10   7 411.612 186.135  11
   2  10  -6 10971.7 904.305   9
  -2 -10   6 10128.9 921.302  11
  -2 -10   6 9371.62 1531.53  13
   2  10  -6 8693.41 1526.29  14
  -2 -10   6 13090.2 1740.33   2
  -2 -10   5 687.122 440.344  13
  -2 -10   5 493.120 242.512  11
   2  10  -5 655.890 492.596  14
   2  10  -5 494.821 220.512   9
  -2 -10   5 1280.67 631.264   2
   2  10  -4 175.625 143.546   9
  -2 -10   4 317.402 189.381   2
  -2 -10   4 502.901 294.923  11
   2  10  -4 493.305 445.655  14
  -2 -10   4 508.006 437.872  13
   2  10  -3 6272.11 653.132   9
  -2 -10   3 5782.66 1126.38   2
  -2 -10   3 6948.10 1298.50  13
  -2 -10   3 6574.16 725.932  11
   2  10  -2 13736.3 966.519   9
  -2 -10   2 13961.5 1786.45  13
  -2 -10   2 14949.3 1045.20  11
   2  10  -1 3169.65 478.347   9
  -2 -10   1 4013.28 974.602  13
  -2 -10   1 3077.56 498.300  11
   2  10  -1 2855.04 388.515   7
  -2 -10   0 5531.19 632.708  11
   2  10   0 5016.97 570.208   9
   2  10   0 4815.83 509.992   7
  -2 -10   0 4743.27 1081.63  13
   2  10   1 16965.6 1053.48   9
  -2 -10  -1 16602.8 1954.20  13
  -2 -10  -1 17758.4 1101.15  11
   2  10   1 16077.4 948.911   7
   2  10   2 10092.4 792.860   9
   2  10   2 9380.44 722.511   7
  -2 -10  -2 11912.8 1668.80  13
  -2 -10  -2 10715.3 848.598  11
   2  10   3 5685.12 585.106   7
   2  10   3 5439.75 585.564   9
  -2 -10  -3 6017.43 1175.05  13
  -2 -10  -3 6068.78 637.798  11
   2  10   4 25090.8 1262.21   9
   2  10   4 23984.5 1198.64   7
  -2 -10  -4 24574.9 2381.91  13
  -2 -10  -4 26728.2 1293.14  11
   2  10   5 27634.7 1288.52   7
  -2 -10  -5 26189.3 2438.25  13
   2  10   5 26913.8 1306.46   9
   2  10   6 973.652 281.227   9
   2  10   6 496.536 174.485   7
  -2 -10  -6 869.361 438.709  13
   2  10   7 9698.56 781.997   7
  -2 -10  -7 8790.84 1446.60  13
   2  10   7 9226.05 764.099   9
   2  10   8-107.552 160.407   9
   2  10   8 425.427 238.763   7
  -2 -10  -8-208.161 342.804  13
   2  10   9 29506.5 1385.10   7
   2  10   9 32235.6 1382.28  10
  -2 -10  -9 31244.2 2785.81  13
   2  10   9 31122.3 1432.52   9
  -2 -10 -10 27485.4 2673.57  13
   2  10  10 29464.2 1396.40   7
   2  10  10 30097.6 1369.79  10
   2  10  10 28267.9 1378.84   9
  -2 -10 -11 6287.33 1358.20  13
   2  10  11 5905.04 603.042   7
   2  10  11 6521.39 639.941  10
   2  10  11 5801.93 650.888   9
  -2 -10 -12 15570.3 2079.77  13
   2  10  12 13141.8 942.387   7
   2  10  12 14266.2 977.156  10
   2  10  12 13299.1 959.408   9
   2  10  13 20440.1 1142.40   7
   2  10  13 20577.7 1216.25  10
   2  10  13 21906.6 1313.57   9
   2  10  14 4946.20 593.137  10
   2  10  14 4795.17 570.459   7
   2  10  14 4857.77 644.176   9
   2  10  15 5989.31 601.000   7
   2  10  15 5787.18 650.436  10
   2  10  16 331.968 157.804   7
   2  10  16 695.507 230.842  10
   2  10  17 1147.22 238.710   7
   2  10  17 1260.08 269.091  10
   2  10  18 6986.90 663.617  10
   2  10  19 8004.31 708.356  10
   2  10  20 554.805 203.141  10
   2  10  21-12.9744 106.186  10
   2  10  22 2434.38 325.953  10
   2  10  23 349.966 92.9037  10
   2  11 -18 1117.53 182.567   9
   2  11 -17 888.870 184.320   9
  -2 -11  17 1246.01 188.798   4
   2  11 -16 1136.39 231.779   9
  -2 -11  16 682.901 162.261   4
   2  11 -15 2130.03 328.513   9
  -2 -11  15 2023.04 294.046  11
  -2 -11  15 2140.45 294.309   4
  -2 -11  14 3672.57 412.739   4
   2  11 -14 4255.84 506.903   9
  -2 -11  14 4434.70 485.490  11
   2  11 -13 2275.60 371.728   9
  -2 -11  13 2029.95 312.716   4
  -2 -11  13 2251.05 384.565  11
   2  11 -12 3127.48 476.164   9
  -2 -11  12 3342.76 497.534  11
   2  11 -11 11327.4 914.659   9
  -2 -11  11 11622.5 913.421  11
   2  11 -10 1731.09 415.110   9
  -2 -11  10 1245.30 295.882  11
   2  11  -9 424.303 266.527   9
  -2 -11   9 56.2517 170.344  11
  -2 -11   8 15853.7 1134.00  11
   2  11  -8 14690.4 1058.21   9
  -2 -11   7 24764.3 1452.14  11
   2  11  -7 24906.9 1386.24   9
   2  11  -6 15233.8 1080.44   9
  -2 -11   6 16054.6 1179.84  11
   2  11  -5 25804.9 1398.80   9
  -2 -11   5 23794.2 1431.39  11
   2  11  -4 333.642 171.885   9
  -2 -11   4 885.173 286.485  11
   2  11  -3 5718.76 658.231   9
  -2 -11   3 6101.77 724.645  11
   2  11  -2 5046.33 609.705   9
  -2 -11   2 5083.65 1101.15  13
  -2 -11   2 5352.59 684.231  11
  -2 -11   1 26932.4 1445.11  11
   2  11  -1 26063.7 1206.69   7
  -2 -11   1 27353.9 2568.73  13
   2  11  -1 27341.1 1403.16   9
  -2 -11   0 9310.25 1517.71  13
   2  11   0 10687.9 790.016   7
   2  11   0 10263.8 875.667   9
  -2 -11   0 9440.28 860.532  11
   2  11   1 5312.29 635.181   9
   2  11   1 5857.17 595.543   7
  -2 -11  -1 4343.45 1033.92  13
  -2 -11  -1 4596.36 591.846  11
   2  11   2 10521.2 853.518   9
  -2 -11  -2 8060.14 1416.23  13
   2  11   2 10335.1 803.539   7
  -2 -11  -2 8473.31 792.397  11
  -2 -11  -3 4695.08 1012.78  13
   2  11   3 6764.28 652.971   7
  -2 -11  -3 5319.74 614.486  11
   2  11   3 5968.39 639.355   9
   2  11   4 30.2270 153.849   9
  -2 -11  -4 614.362 239.374  11
  -2 -11  -4 748.596 499.674  13
   2  11   4 176.916 133.765   7
   2  11   5 35057.8 1504.78   7
  -2 -11  -5 34720.8 2977.72  13
   2  11   5 34988.2 1562.50   9
  -2 -11  -6 8492.87 1462.16  13
   2  11   6 7566.86 706.838   7
   2  11   6 8530.40 766.911   9
   2  11   7 24672.9 1302.96   7
   2  11   7 24770.5 1316.24   9
  -2 -11  -7 22341.2 2454.23  13
   2  11   8 7312.01 720.771   7
  -2 -11  -8 7394.96 1396.35  13
   2  11   8 6334.38 667.671   9
   2  11   9 2257.08 394.980   7
  -2 -11  -9 1313.78 618.441  13
   2  11   9 2063.34 376.475   9
   2  11  10 615.331 218.248   9
   2  11  10 795.781 238.855   7
   2  11  10 355.928 143.345  10
   2  11  11 5061.67 579.605   7
   2  11  11 5017.59 563.819  10
   2  11  11 4544.04 553.613   9
   2  11  12 2057.81 403.629   9
   2  11  12 2310.19 382.870   7
   2  11  12 2179.07 365.110  10
   2  11  13 2585.85 439.205   9
   2  11  13 3250.37 493.482  10
   2  11  14 114.570 117.271   7
   2  11  14 75.3434 145.377  10
   2  11  15 1806.02 334.527  10
   2  11  15 1593.10 328.964   7
   2  11  16 1264.66 255.892   7
   2  11  16 1848.17 345.973  10
   2  11  17 1767.65 321.569   7
   2  11  17 2091.56 385.533  10
   2  11  18 1556.78 315.649  10
   2  11  19-114.986 148.736  10
   2  11  20 955.414 227.123  10
   2  11  21 161.358 124.016  10
   2  11  22-28.2464 72.5244  10
   2  12 -16 237.544 126.077   9
   2  12 -15 1105.77 226.568   9
  -2 -12  15 78.3434 79.6716  11
   2  12 -14 352.142 152.948   9
  -2 -12  14 304.769 139.318  11
   2  12 -13 590.251 232.244   9
  -2 -12  13 418.685 176.385  11
   2  12 -12 5628.28 573.858   9
  -2 -12  12 5794.18 568.752  11
  -2 -12  11 6207.98 623.768  11
   2  12 -11 6621.58 644.443   9
   2  12 -10 369.493 217.002   9
  -2 -12  10 429.078 231.530  11
   2  12  -9 287.833 220.812   9
  -2 -12   9 227.246 214.067  11
   2  12  -8 7240.53 714.488   9
  -2 -12   8 6703.14 727.852  11
   2  12  -7 143.949 160.168   9
  -2 -12   7 492.438 286.000  11
   2  12  -6 3706.35 542.769   9
  -2 -12   6 3561.92 579.869  11
   2  12  -5 1909.99 401.155   9
  -2 -12   5 1530.57 372.379  11
   2  12  -4 1842.41 367.690   9
  -2 -12   4 1672.27 423.809  11
   2  12  -3 66.7116 166.165   9
  -2 -12   3 305.418 192.904  11
  -2 -12   2 4958.96 635.527  11
   2  12  -2 5478.84 668.623   9
   2  12  -1 51.6982 159.562   9
  -2 -12   1 205.011 158.355  11
   2  12   0 13254.6 1005.87   9
   2  12   0 14112.2 912.238   7
  -2 -12   0 12348.5 1002.11  11
   2  12   1 2838.64 481.943   9
   2  12   1 2181.96 370.736   7
  -2 -12  -1 2822.66 508.970  11
   2  12   2 12667.6 972.031   9
   2  12   2 12252.6 886.403   7
  -2 -12  -2 12883.0 993.891  11
   2  12   3 7140.22 686.408   7
  -2 -12  -3 7840.95 763.545  11
   2  12   3 7970.44 772.275   9
   2  12   4 1716.23 382.426   9
   2  12   4 1588.73 355.197   7
  -2 -12  -4 1469.57 347.651  11
   2  12   5 4265.81 565.793   9
   2  12   5 4848.25 569.597   7
  -2 -12  -5 4074.40 532.038  11
   2  12   6 5821.22 635.710   7
   2  12   6 6244.74 675.875   9
   2  12   7 2325.81 407.349   9
   2  12   7 2311.48 417.145   7
   2  12   8 1586.83 356.034   9
   2  12   8 1663.20 383.832   7
   2  12   9 346.420 231.100   9
   2  12   9 635.354 242.682   7
   2  12  10 349.623 241.262   9
   2  12  10 149.235 150.638   7
   2  12  11 582.623 234.301   7
   2  12  11 683.981 255.422   9
   2  12  11 890.476 267.765  10
   2  12  12-30.9318 120.077   9
  -2 -12 -12 72.5630 131.375  15
   2  12  12 111.134 174.782   7
   2  12  12 197.078 173.302  10
   2  12  13-57.9103 174.375   9
   2  12  13 175.754 158.755   7
   2  12  13 195.574 151.404  10
   2  12  14 264.813 185.998   7
   2  12  14 163.900 103.754  10
   2  12  15-51.8650 150.698   7
   2  12  15 98.2561 145.778  10
   2  12  16 68.2133 147.483   7
   2  12  16-147.289 173.281  10
   2  12  17 1079.03 236.714   7
   2  12  17 677.870 186.483  10
   2  12  18 523.070 195.194  10
   2  12  19 2122.28 275.345  10
   2  12  20 234.354 121.455  10
   2  12  21 1469.31 197.334  10
   2  13 -14 485.806 125.881   9
   2  13 -13 1258.77 221.721   9
  -2 -13  13 986.471 183.524  11
  -2 -13  12-56.6118 115.553  11
   2  13 -12-77.6335 91.5443   9
   2  13 -11 258.060 148.941   9
  -2 -13  11 108.462 97.0849  11
  -2 -13  10 465.726 195.667  11
   2  13 -10 440.453 187.942   9
   2  13  -9 1483.68 297.672   9
  -2 -13   9 1295.47 337.384  11
   2  13  -8-269.945 178.806   9
  -2 -13   8 267.006 205.357  11
   2  13  -7 506.941 240.775   9
  -2 -13   7 406.036 219.293  11
   2  13  -6-100.652 164.087   9
  -2 -13   6 284.020 191.172  11
   2  13  -5 5887.42 656.665   9
  -2 -13   5 6118.88 705.933  11
   2  13  -4 2475.19 423.610   9
  -2 -13   4 2423.80 460.336  11
  -2 -13   3 1066.66 344.460  11
   2  13  -3 907.544 294.241   9
   2  13  -2-178.928 173.658   9
  -2 -13   2 19.3165 161.712  11
  -2 -13   1 151.601 184.982  11
   2  13  -1-144.049 204.480   9
   2  13   0 1433.76 343.035   9
  -2 -13   0 1092.60 291.438  11
   2  13   0 1043.09 229.583   7
   2  13   1 3110.77 482.871   9
   2  13   1 3232.18 449.949   7
  -2 -13  -1 3233.49 503.461  11
   2  13   2 625.751 231.320   9
   2  13   2 595.053 262.977   7
  -2 -13  -2 732.924 285.125  11
   2  13   3 82.9757 170.187   9
  -2 -13  -3 335.209 233.388  11
   2  13   3 227.961 208.553   7
   2  13   4 3979.14 509.721   7
  -2 -13  -4 4266.99 546.823  11
   2  13   4 4271.60 567.979   9
   2  13   5 1421.14 337.234   9
  -2 -13  -5 1239.00 299.482  11
   2  13   5 1434.90 330.766   7
   2  13   6 12535.0 917.188   7
   2  13   6 12701.4 958.245   9
   2  13   7 1066.13 320.385   9
   2  13   7 899.455 247.262   7
   2  13   8 14086.5 977.225   9
   2  13   8 13189.8 927.050   7
   2  13   9 7861.07 707.738   7
   2  13   9 6380.16 659.923   9
   2  13  10 3714.47 504.454   9
   2  13  10 3223.02 471.847   7
   2  13  11 3112.50 460.506   9
   2  13  11 3070.96 455.562   7
  -2 -13 -11 3530.03 487.042  15
   2  13  12 3013.08 431.343   7
  -2 -13 -12 2992.83 449.633  15
   2  13  12 2938.85 426.162   9
   2  13  13 1754.25 334.170   9
   2  13  13 2068.02 352.952   7
   2  13  13 2103.85 327.676  10
   2  13  14 1965.23 308.157   7
   2  13  14 1927.68 302.207  10
   2  13  15 1973.87 318.241   7
   2  13  15 1999.36 300.840  10
   2  13  16 4575.88 431.585   7
   2  13  16 4527.70 428.290  10
   2  13  17 159.468 92.5597  10
   2  13  18 376.473 122.331  10
   2  13  19 93.8974 77.9465  10
   2  14 -12 3033.73 287.128   9
   2  14 -11 99.3492 111.473   9
  -2 -14  11-20.4546 82.3098  11
   2  14 -10 293.982 134.289   9
  -2 -14  10 81.3553 103.151  11
   2  14  -9 3338.20 389.500   9
  -2 -14   9 3000.26 384.103  11
   2  14  -8 684.860 188.648   9
  -2 -14   8 558.987 165.477  11
   2  14  -7 3608.90 430.695   9
  -2 -14   7 3717.16 479.347  11
   2  14  -6 2839.20 407.171   9
  -2 -14   6 2748.45 418.644  11
   2  14  -5 8.67085 138.025   9
  -2 -14   5-41.9523 133.268  11
   2  14  -4-181.198 185.926   9
  -2 -14   4-9.03091 130.737  11
   2  14  -3 704.465 229.640   9
  -2 -14   3 1014.13 257.664  11
   2  14  -2 2236.44 384.401   9
  -2 -14   2 2211.81 409.933  11
   2  14  -1 5993.35 631.051   9
  -2 -14   1 6452.56 673.724  11
  -2 -14   0 10372.1 849.852  11
   2  14   0 10728.3 861.762   9
  -2 -14  -1 10713.3 844.562  11
   2  14   1 9687.67 677.795   7
   2  14   1 10278.8 827.564   9
   2  14   2 698.869 242.201   9
  -2 -14  -2 918.989 270.208  11
   2  14   2 829.624 207.505   7
   2  14   3 3201.32 466.276   9
  -2 -14  -3 2909.09 437.764  11
   2  14   3 2994.88 416.028   7
   2  14   4 849.083 280.377   9
   2  14   4 986.053 259.454   7
  -2 -14  -4 893.611 246.422  11
   2  14   5 454.779 216.584   9
   2  14   5 471.332 220.136   7
  -2 -14  -5 260.660 149.330  11
   2  14   6 2220.79 395.397   9
   2  14   6 2123.20 366.403   7
   2  14   7 691.105 204.781   7
   2  14   7 713.890 243.323   9
   2  14   8 4879.88 532.143   7
   2  14   8 5269.16 584.555   9
   2  14   9 3610.61 467.593   9
   2  14   9 3660.15 453.643   7
   2  14  10-79.3208 131.315   7
   2  14  10 65.6107 132.261   9
  -2 -14 -10-133.293 144.863  15
   2  14  11 148.906 141.711   9
  -2 -14 -11 20.2285 132.797  15
   2  14  11-17.7004 121.787   7
   2  14  12 540.945 205.222   9
  -2 -14 -12 241.884 103.139  15
   2  14  12 490.081 166.498   7
   2  14  13 408.799 156.015   7
   2  14  14 633.694 187.107   7
   2  15  -9 1270.05 191.323   9
  -2 -15   9 1478.50 215.857  11
  -2 -15   8 4139.50 373.658  11
   2  15  -8 4315.47 372.644   9
  -2 -15   7 4256.46 414.669  11
   2  15  -7 3769.60 376.532   9
  -2 -15   6 661.172 179.882  11
   2  15  -6 476.756 160.578   9
   2  15  -5-65.2951 98.5678   9
  -2 -15   5 91.3451 101.915  11
   2  15  -4 81.4020 134.560   9
  -2 -15   4 236.363 166.984  11
   2  15  -3-101.076 129.493   9
  -2 -15   3-88.2512 117.387  11
   2  15  -2 662.076 203.583   9
  -2 -15   2 444.888 188.728  11
   2  15  -1 41.4909 118.569   9
  -2 -15   1-132.921 157.973  11
   2  15   0 610.463 198.861   9
  -2 -15   0 733.490 258.206  11
   2  15   1-12.3912 166.082   9
  -2 -15  -1 28.0273 128.120  11
   2  15   2-90.5105 145.932   9
   2  15   2 245.484 128.872   7
  -2 -15  -2 102.941 120.162  11
  -2 -15  -3 344.123 179.386  11
   2  15   3 246.030 148.585   9
   2  15   3 459.960 167.929   7
   2  15   4 2479.28 368.443   9
   2  15   4 2333.39 327.534   7
  -2 -15  -4 2288.14 315.949  11
   2  15   5 1669.72 290.933   9
   2  15   5 2145.17 308.838   7
   2  15   6 495.648 193.708   9
   2  15   6 202.543 153.069   7
   2  15   7 132.514 131.502   7
   2  15   7 146.154 138.820   9
   2  15   8 332.690 137.544   9
   2  15   8 498.354 179.376   7
  -2 -15  -8 369.263 198.881  15
   2  15   9 2239.18 334.038   7
   2  15   9 2141.83 310.960   9
  -2 -15  -9 2245.62 354.111  15
   2  15  10 1163.04 234.126   9
  -2 -15 -10 1366.54 280.811  15
   2  15  10 1031.17 210.653   7
   2  15  11 4597.08 428.950   7
  -2 -15 -11 3859.97 398.362  15
   2  15  11 4338.49 407.566   9
   2  15  12 825.933 182.255   7
   2  16  -5 294.615 92.4545   9
  -2 -16   5 447.233 125.831  11
   2  16  -4-30.4625 62.5726   9
  -2 -16   4 282.142 149.600  11
  -2 -16   3 288.646 100.618  11
   2  16  -3 568.154 148.634   9
   2  16  -2-37.4019 93.5536   9
  -2 -16   2 85.6810 98.3705  11
   2  16  -1 309.676 131.186   9
  -2 -16   1 291.311 126.107  11
  -2 -16   0 1.38417 87.0305  11
   2  16   0 23.0910 75.7261   9
   2  16   1 1228.34 226.381   9
  -2 -16  -1 804.732 174.504  11
   2  16   2 1438.25 237.214   9
  -2 -16  -2 1362.02 211.846  11
   2  16   3 1799.47 272.135   9
  -2 -16  -3 1244.00 205.773  11
   2  16   4 833.767 186.167   9
   2  16   5 1301.46 228.240   9
  -2 -16  -6 282.270 121.985  15
   2  16   6 290.636 127.458   9
   2  16   7 466.089 144.168   9
  -2 -16  -7 263.270 114.816  15
  -2 -16  -8 469.313 152.452  15
   2  16   8 479.087 138.218   9
  -2 -16  -9 1355.85 213.072  15
   2  16   9 1713.91 231.059   9
   3 -15 -10 57.1614 74.3714  15
   3 -15  -9 1447.29 253.820  15
   3 -15  -8 265.039 121.704  15
   3 -15  -7 216.050 119.095  15
   3 -15  -6-7.01608 87.0840  15
  -3  15   5 24.7703 81.8384   9
   3 -15  -5-35.5765 102.033  15
   3 -15  -4 275.572 139.029  15
  -3  15   4 344.353 123.285   9
  -3  15   3 685.457 146.501   9
   3 -15  -3 421.336 149.608  15
  -3  15   2 916.234 154.331   9
   3 -15  -2 774.768 174.829  15
  -3  15   1 428.701 109.561   9
   3 -15  -1 316.255 122.832  15
   3 -14 -14 533.859 136.817  15
   3 -14 -13 454.496 141.736  15
  -3  14  13 438.236 115.755  10
   3 -14 -12 5396.92 477.695  15
  -3  14  12 5342.10 382.573  10
   3 -14 -11 3324.59 410.664  15
  -3  14  11 3167.14 317.615  10
   3 -14 -10 2034.09 332.776  15
  -3  14  10 2223.43 273.836  10
   3 -14  -9 223.154 152.523  15
  -3  14   9 225.668 106.530  10
   3 -14  -8 182.403 117.402  15
  -3  14   8 355.868 159.592   9
  -3  14   8-21.2224 87.4624  10
   3 -14  -7 2840.52 414.367  15
  -3  14   7 2967.09 387.056   9
   3 -14  -6 7255.00 647.674  15
  -3  14   6 7740.41 584.379   9
  -3  14   5 3027.85 353.458   9
   3 -14  -5 3694.80 486.035  15
  -3  14   4 1356.21 259.065   9
   3 -14  -4 2004.26 348.459  15
  -3  14   3 220.665 124.698   9
   3 -14  -3 373.552 177.129  15
   3 -14  -2 1091.99 266.045  15
  -3  14   2 1233.17 239.937   9
  -3  14   1 303.499 162.050   9
   3 -14  -1 407.962 189.538  15
  -3  14   0 30.9784 79.0020   9
   3 -14   0 335.997 149.605  15
  -3  14  -1 1693.88 264.635   9
   3 -14   1 1381.62 266.267  15
  -3  14  -2 23.5032 75.0246   9
   3 -14   2-33.9940 77.8642  15
  -3  14  -3 1356.85 215.821   9
  -3  14  -4 104.616 107.176   9
   3 -13 -16-10.8219 88.4843  15
  -3  13  16 8.12814 82.1666  10
   3 -13 -15 223.533 130.972  15
  -3  13  15 61.4895 115.148  10
  -3  13  14 4.05888 82.7677  10
   3 -13 -14 164.605 149.110  15
   3 -13 -13 3000.38 408.476  15
  -3  13  13 3026.31 349.908  10
   3 -13 -12 6024.58 604.175  15
  -3  13  12 6703.11 545.858  10
   3 -13 -11 1803.94 359.143  15
  -3  13  11 1933.53 316.448  10
  -3  13  10 2013.94 345.414   9
   3 -13 -10 2172.73 402.048  15
   3 -13  -9 2566.51 446.807  15
  -3  13   9 2617.20 377.832   9
  -3  13   8 2149.03 359.716   9
   3 -13  -8 2326.68 415.955  15
   3 -13  -7 419.428 235.180  15
  -3  13   7 370.356 191.338   9
  -3  13   6 435.262 219.508   9
   3 -13  -6 68.4558 143.410  15
  -3  13   5 5790.14 582.991   9
   3 -13  -5 6231.93 704.257  15
  -3  13   4 327.900 201.191   9
   3 -13  -4 377.848 172.306  15
  -3  13   3-29.5199 107.979   9
   3 -13  -3-4.46141 134.950  15
  -3  13   2 156.342 147.412   9
   3 -13  -2 271.322 183.155  15
   3 -13  -1 10580.2 855.904  11
   3 -13  -1 10006.9 851.571  15
  -3  13   1 10464.3 785.770   9
   3 -13   0 4176.49 526.036  15
   3 -13   0 3893.05 519.870  11
  -3  13   0 4300.18 498.629   9
  -3  13  -1 2641.37 373.571   9
   3 -13   1 3081.02 440.112  15
   3 -13   1 2830.40 427.019  11
  -3  13  -1 2525.22 329.877   6
   3 -13   2 3823.21 514.846  11
  -3  13  -2 3573.57 383.802   6
   3 -13   2 3274.56 436.914  15
  -3  13  -2 3567.12 440.257   9
  -3  13  -3 418.351 150.959   9
   3 -13   3 864.050 213.338  15
   3 -13   3 483.547 193.084  11
  -3  13  -3 416.271 162.022   6
  -3  13  -4 54.5099 99.6150   9
   3 -13   4-21.3693 136.753  11
  -3  13  -4 117.933 126.795   6
  -3  13  -5 295.227 131.031   9
  -3  13  -5 227.230 106.962   6
  -3  13  -6 3578.74 355.150   6
   3 -13   6 3202.37 399.372  11
  -3  13  -6 3329.37 346.886   9
   3 -13   7-49.1214 99.4792  11
  -3  13  -7 35.8418 67.0990   6
  -3  13  -8 15.6511 40.6736   6
  -3  12  19 1296.40 183.631  10
  -3  12  18 271.596 122.322  10
   3 -12 -17 357.291 161.240  15
  -3  12  17 287.250 138.849  10
   3 -12 -16 234.717 136.327  15
  -3  12  16 683.740 199.287  10
   3 -12 -15 2001.69 339.568  15
  -3  12  15 2546.21 348.946  10
   3 -12 -14 1774.96 332.588  15
  -3  12  14 2346.92 376.974  10
   3 -12 -13 4122.51 534.276  15
  -3  12  13 5029.38 540.811  10
   3 -12 -12 3176.97 497.665  15
   3 -12 -11 6513.41 707.639  15
  -3  12  11 6860.27 662.086   9
  -3  12  10 1516.84 337.160   9
   3 -12 -10 2130.94 436.122  15
  -3  12   9 440.199 242.427   9
   3 -12  -9 649.243 273.970  15
  -3  12   8 836.261 238.341   9
   3 -12  -8 1215.14 344.395  15
  -3  12   7-42.6245 161.914   9
   3 -12  -7-90.2048 150.220  15
  -3  12   7-79.7835 146.759   6
  -3  12   6 3866.96 446.647   6
   3 -12  -6 2581.06 494.367  15
  -3  12   6 3014.11 454.031   9
  -3  12   5 168.042 188.608   9
   3 -12  -5 187.943 231.123  15
  -3  12   5 189.977 121.603   6
  -3  12   4 1461.14 290.806   6
   3 -12  -4 1519.81 388.673  15
   3 -12  -4 606.629 211.627  11
  -3  12   4 913.143 239.694   9
  -3  12   3 53.7164 149.393   9
   3 -12  -3-86.4731 147.373  15
   3 -12  -3 193.464 150.540  11
  -3  12   3-148.338 150.908   6
   3 -12  -2 16894.6 1167.13  11
  -3  12   2 18219.9 975.554   6
  -3  12   2 16586.0 1059.19   9
  -3  12   1 9735.40 808.747   9
   3 -12  -1 10113.3 903.001  11
  -3  12   1 9355.30 714.151   6
  -3  12   0 3202.09 466.251   9
   3 -12   0 2435.99 436.725  11
  -3  12   0 3384.55 435.532   6
  -3  12  -1 1497.43 305.943   9
   3 -12   1 2190.97 481.403  11
  -3  12  -1 1845.36 334.909   6
  -3  12  -2 664.716 247.702   9
   3 -12   2 503.377 248.472  11
  -3  12  -2 378.935 191.723   6
  -3  12  -3 378.685 168.724   9
   3 -12   3 76.8209 133.647  11
  -3  12  -3 339.763 184.866   6
  -3  12  -4 298.104 157.753   9
   3 -12   4 67.2981 145.494  11
  -3  12  -4 290.667 161.534   6
  -3  12  -5-94.7194 164.792   9
   3 -12   5 108.667 150.671  11
   3 -12   6 1198.85 293.996  11
  -3  12  -6 1609.65 309.286   9
  -3  12  -7 120.038 98.8019   9
   3 -12   7-101.432 148.208  11
   3 -12   8 3044.95 384.548  11
   3 -12   9 524.704 163.933  11
   3 -12  10 390.847 147.781  11
   3 -12  10 369.943 136.020   4
   3 -12  11 390.786 107.860   4
   3 -12  12 366.814 105.962   4
  -3  11  20 2246.17 263.766  10
   3 -11 -19 668.229 152.557  15
  -3  11  19 1088.80 218.808  10
   3 -11 -18 2431.39 338.300  15
  -3  11  18 3289.30 400.314  10
   3 -11 -17 2129.63 347.376  15
  -3  11  17 2270.60 346.657  10
  -3  11  16 1109.39 250.363  10
   3 -11 -16 1379.08 310.187  15
   3 -11 -15 1040.27 287.832  15
  -3  11  15 1508.20 310.764  10
   3 -11 -14 2135.35 450.914  15
  -3  11  14 2448.22 335.296   6
  -3  11  14 2944.58 474.203  10
  -3  11  13 2926.67 380.498   6
   3 -11 -13 2554.25 470.221  15
  -3  11  12 6510.46 569.115   6
   3 -11 -12 6918.28 775.296  15
   3 -11 -11 19693.7 1307.41  15
  -3  11  11 18115.2 978.215   6
  -3  11  11 17585.9 1127.49   9
  -3  11  10 8474.11 790.537   9
  -3  11  10 8554.93 690.508   6
   3 -11 -10 9370.13 923.616  15
  -3  11   9 1049.24 301.044   9
   3 -11  -9 1175.58 318.311  15
  -3  11   9 550.816 192.756   6
   3 -11  -8 694.416 293.903  15
  -3  11   8 918.609 273.159   9
  -3  11   8 1547.98 309.058   6
   3 -11  -7 7126.18 821.833  15
  -3  11   7 6520.30 603.565   6
  -3  11   7 6357.68 692.705   9
   3 -11  -6 17976.2 1287.33  15
  -3  11   6 16682.6 974.609   6
  -3  11   6 16933.4 1101.79   9
  -3  11   5 1841.67 384.415   9
   3 -11  -5 1720.67 392.878  11
   3 -11  -5 1850.64 446.672  15
  -3  11   5 1540.20 317.604   6
   3 -11  -4 9127.58 851.659  11
  -3  11   4 9753.06 751.397   6
  -3  11   4 8748.95 794.228   9
   3 -11  -3 5923.67 681.387  11
  -3  11   3 6609.30 617.605   6
  -3  11   3 6426.80 699.958   9
  -3  11   2 4499.20 580.585   9
  -3  11   2 4223.91 510.018   6
   3 -11  -2 4765.62 617.807  11
   3 -11  -1 15252.7 1112.15  11
  -3  11   1 13732.8 900.609   6
  -3  11   1 14067.4 1001.58   9
   3 -11   0 12067.9 999.856  11
  -3  11   0 10281.8 791.849   6
  -3  11   0 11046.1 875.244   9
  -3  11  -1 7318.83 671.177   6
  -3  11  -1 6960.01 699.423   9
   3 -11   1 7057.53 745.160  11
  -3  11  -2 1549.21 336.456   9
   3 -11   2 1515.58 363.176  11
  -3  11  -3 962.960 267.891   9
   3 -11   3 609.860 254.866  11
  -3  11  -4 329.594 144.829   9
   3 -11   4 482.395 223.515  11
  -3  11  -5 168.576 115.449   9
   3 -11   5 304.744 173.226  11
  -3  11  -6 33.9894 136.161   9
   3 -11   6 95.2814 185.845  11
  -3  11  -7 7584.49 668.430   9
   3 -11   7 7386.22 707.356  11
   3 -11   7 7658.78 626.299   4
  -3  11  -8 1247.94 280.585   9
   3 -11   8 713.141 203.170   4
   3 -11   8 1170.84 265.677  11
   3 -11   9 5104.28 539.988  11
   3 -11   9 5643.13 545.568   4
   3 -11  10 66.0026 118.523  11
   3 -11  10 79.0268 96.9517   4
   3 -11  11 72.7124 84.1294   4
   3 -11  12 338.309 119.840   4
   3 -11  13-21.8833 75.9342   4
   3 -11  14 322.775 127.592   4
   3 -11  15 1083.04 183.534   4
  -3  10  21 80.1945 80.6884  10
  -3  10  20 2339.97 316.075  10
   3 -10 -19 1940.21 316.249  15
  -3  10  19 1845.50 320.337  10
  -3  10  18 3716.67 447.376  10
   3 -10 -18 3608.54 449.747  15
  -3  10  18 4029.09 390.145   6
  -3  10  17 3880.21 413.891   6
   3 -10 -17 3472.99 480.306  15
  -3  10  17 4311.42 528.995  10
   3 -10 -16 5549.20 644.115  15
  -3  10  16 5701.71 529.590   6
  -3  10  16 6628.49 671.316  10
  -3  10  15 173.579 154.310   6
   3 -10 -15 330.906 214.088  15
  -3  10  15 200.657 162.357  10
   3 -10 -14 298.270 288.946  15
  -3  10  14 967.037 257.215   6
   3 -10 -13-201.577 228.412  15
  -3  10  13 214.364 157.959   6
  -3  10  12 37.0996 131.094   9
   3 -10 -12 260.590 256.529  15
  -3  10  12 117.791 97.0197   6
  -3  10  11 2054.34 438.743   9
   3 -10 -11 2010.79 455.075  15
  -3  10  11 2457.89 368.572   6
   3 -10 -10 11702.7 1055.04  15
  -3  10  10 12326.9 849.758   6
  -3  10  10 12096.0 971.482   9
  -3  10   9 595.303 267.511   9
   3 -10  -9 724.023 298.033  15
  -3  10   9 467.640 178.856   6
  -3  10   8 1336.11 330.526   9
   3 -10  -8 1573.91 431.591  15
  -3  10   8 1356.35 299.552   6
  -3  10   7 1551.31 354.034   9
   3 -10  -7 1599.17 386.770  15
  -3  10   7 1943.52 830.242  12
   3 -10  -7 902.825 585.227   2
  -3  10   7 1272.93 281.346   6
   3 -10  -6 1786.96 678.152   1
  -3  10   6 2792.53 464.076   9
  -3  10   6 2261.59 866.495  12
   3 -10  -6 2813.17 462.411  11
   3 -10  -6 2600.38 492.341  15
   3 -10  -6 1799.58 662.572   2
  -3  10   6 2276.15 363.359   6
   3 -10  -5 5618.40 1279.56   2
   3 -10  -5 4691.02 1178.01   1
   3 -10  -5 4866.97 608.379  11
  -3  10   5 3961.00 1027.05  12
  -3  10   5 5379.73 563.302   6
  -3  10   5 4531.08 589.233   9
   3 -10  -4 12064.3 984.230  11
  -3  10   4 11706.5 909.767   9
   3 -10  -4 11092.0 1673.47   2
  -3  10   4 11840.9 1831.14  12
  -3  10   4 11276.6 818.985   6
  -3  10   3-231.971 181.956   9
  -3  10   3 95.2465 133.032   6
   3 -10  -3-191.642 185.710   2
  -3  10   3 211.991 349.029  12
  -3  10   2 1039.07 350.482   9
  -3  10   2 848.219 335.906  12
   3 -10  -2 1148.42 351.168  11
   3 -10  -2 542.735 223.681   2
  -3  10   2 1209.62 306.662   6
  -3  10   1 2525.81 441.021   9
   3 -10  -1 2151.40 433.270  11
  -3  10   1 1975.32 789.717  12
   3 -10  -1 2537.44 836.001   2
  -3  10   1 2502.18 397.345   6
  -3  10   0 3679.05 1001.32  12
   3 -10   0 3695.58 546.166  11
   3 -10   0 4022.53 1006.34   2
  -3  10   0 3792.67 507.281   9
  -3  10  -1 109.588 181.113   9
  -3  10  -1 113.035 212.989  12
   3 -10   1 39.2587 152.261  11
   3 -10   1-277.912 491.140   2
   3 -10   2 2764.11 471.217  11
  -3  10  -2 1980.82 795.799  12
  -3  10  -2 3079.32 475.359   9
   3 -10   2 3989.06 1042.91   2
  -3  10  -3 86.4056 100.037   9
   3 -10   3 381.728 237.615  11
  -3  10  -3 367.683 499.261  12
  -3  10  -4 416.412 191.764   9
   3 -10   4 70.2961 172.782  11
  -3  10  -5 50.1293 113.755   9
   3 -10   5 71.5372 160.298  11
   3 -10   5 7.97721 99.7345   4
  -3  10  -6 858.123 255.067   9
   3 -10   6 772.166 241.664   4
   3 -10   6 1057.87 318.207  11
   3 -10   7 2651.79 462.721  11
  -3  10  -7 2824.41 433.545   9
   3 -10   7 2893.16 418.027   4
  -3  10  -8 1465.81 289.122   9
   3 -10   8 1380.03 320.834  11
   3 -10   8 1624.84 329.875   4
  -3  10  -9 1021.44 215.880   9
   3 -10   9 972.381 272.630   4
   3 -10   9 601.228 226.773  11
   3 -10  10 7701.19 688.323   4
   3 -10  10 5869.83 585.954  11
   3 -10  11 144.513 124.382   4
   3 -10  12 2127.12 364.689   4
   3 -10  13 442.395 193.367   4
   3 -10  14-65.9326 117.127   4
   3 -10  15 1404.57 324.340   4
   3 -10  16 893.933 195.063   4
   3 -10  17 165.982 101.274   4
  -3   9  22 100.526 84.3625  10
  -3   9  21 487.233 180.967  10
  -3   9  21-86.1726 83.2557   6
  -3   9  20 1919.98 272.493   6
   3  -9 -20 1716.99 289.041  15
  -3   9  20 1838.31 317.794  10
  -3   9  19 1141.30 235.680   6
   3  -9 -19 1118.27 258.185  15
  -3   9  19 1442.13 312.513  10
   3  -9 -18 189.329 121.324  15
  -3   9  18 553.394 187.218   6
  -3   9  18 655.749 248.578  10
  -3   9  17 4999.41 533.085   6
   3  -9 -17 4804.02 605.598  15
  -3   9  17 5267.47 598.829  10
  -3   9  16 4807.23 537.313   6
  -3   9  16 5142.28 615.249  10
   3  -9 -16 4641.52 627.846  15
   3  -9 -15 802.953 289.844  15
  -3   9  15 359.200 123.562   6
   3  -9 -14 963.101 323.870  15
  -3   9  14 1561.79 338.947   6
  -3   9  13 267.024 193.601   6
   3  -9 -13 113.964 174.931  15
  -3   9  12 2155.11 449.457   9
  -3   9  12 2383.64 381.554   6
   3  -9 -12 2648.86 492.784  15
   3  -9 -11 7218.41 830.879  15
  -3   9  11 6907.70 640.963   6
  -3   9  11 6444.28 696.750   9
  -3   9  10 977.761 319.304   9
   3  -9 -10 885.186 244.163  15
  -3   9  10 236.888 410.759  12
   3  -9 -10 435.701 519.861   1
  -3   9  10 532.326 205.625   6
  -3   9   9 373.167 229.726   9
  -3   9   9 134.522 231.131  12
  -3   9   9 474.525 223.638   6
   3  -9  -9 307.294 251.659  15
   3  -9  -9-187.881 243.025   1
   3  -9  -8-13.1354 258.846   1
  -3   9   8 85.7322 130.180   9
  -3   9   8 56.7117 245.247  12
   3  -9  -8 103.705 144.833  15
   3  -9  -8 522.999 449.014   2
  -3   9   8 137.971 182.622   6
   3  -9  -7 6386.37 1308.95   1
   3  -9  -7 6149.03 731.606  15
  -3   9   7 5026.00 1139.50  12
  -3   9   7 6021.39 583.420   6
  -3   9   7 5859.34 643.784   9
   3  -9  -7 5242.89 1150.25   2
   3  -9  -6 8026.34 761.479  11
   3  -9  -6 8907.89 1434.91   2
  -3   9   6 7854.13 1450.69  12
  -3   9   6 7986.86 678.648   6
   3  -9  -6 8379.25 1466.26   1
  -3   9   6 7910.55 723.755   9
  -3   9   5 990.721 270.240   9
   3  -9  -5 1033.51 276.101  11
   3  -9  -5 1895.72 701.765   2
  -3   9   5 666.557 579.058  12
  -3   9   5 1565.07 304.255   6
   3  -9  -5 1935.67 705.446   1
  -3   9   4 78.9628 170.323   9
   3  -9  -4-34.2330 319.330   2
   3  -9  -4 95.2534 338.360   1
   3  -9  -4 74.0366 185.563  11
  -3   9   4 238.188 409.077  12
  -3   9   4 35.2708 92.6852   6
   3  -9  -3 10072.0 1588.67   1
  -3   9   3 8563.60 730.658   9
   3  -9  -3 8555.41 1495.57   2
  -3   9   3 8615.38 705.595   6
  -3   9   3 8317.31 1471.09  12
   3  -9  -3 8624.11 777.845  11
  -3   9   2 226.914 187.466   9
  -3   9   2 52.2241 112.002   6
  -3   9   2-161.970 301.462  12
   3  -9  -2 352.729 248.902  11
   3  -9  -2 414.648 362.282   2
   3  -9  -1 20809.5 2223.27   2
   3  -9  -1 20137.7 1209.50  11
  -3   9   1 18251.7 2175.02  12
  -3   9   1 19573.4 1117.44   9
  -3   9   0 27237.6 1316.24   9
  -3   9   0 26049.7 2596.13  12
   3  -9   0 28039.3 1442.68  11
   3  -9   0 26993.5 2550.06   2
  -3   9  -1 3490.86 468.411   9
   3  -9   1 3146.47 492.679  11
  -3   9  -1 2828.34 908.194  12
   3  -9   1 4164.92 1031.11   2
  -3   9  -2 906.396 236.070   9
  -3   9  -2 1271.98 693.185  12
   3  -9   2 756.867 237.166  11
   3  -9   2 1523.62 641.082   2
   3  -9   3 390.756 293.638  11
  -3   9  -3 266.857 385.010  12
  -3   9  -3 128.268 131.180   9
   3  -9   3 698.159 477.110   2
   3  -9   4 86.0588 266.695   2
  -3   9  -4 233.149 170.295   9
  -3   9  -4-222.449 414.429  12
   3  -9   4-18.2878 127.120  11
   3  -9   4 120.834 88.1038   4
   3  -9   5 296.024 368.878   2
  -3   9  -5-401.448 213.811   9
  -3   9  -5 55.2647 259.566  14
  -3   9  -5 177.701 263.586  12
   3  -9   5-44.0577 231.122  11
   3  -9   5-37.7610 95.1917   4
  -3   9  -6 4176.99 536.533   9
   3  -9   6 3156.56 927.114   2
  -3   9  -6 4662.25 1201.65  14
   3  -9   6 3638.54 493.096   4
  -3   9  -6 2906.17 869.664  12
   3  -9   6 3590.17 563.080  11
  -3   9  -7-97.3759 146.715   9
   3  -9   7 250.224 132.386  11
  -3   9  -7 277.374 425.490  14
   3  -9   7-16.0650 99.5658   4
  -3   9  -8 4238.52 545.526   9
   3  -9   8 3726.92 521.806  11
   3  -9   8 4287.18 546.393   4
   3  -9   9 220.097 158.112   4
   3  -9   9-144.615 186.455  11
   3  -9  10 242.971 173.754  11
   3  -9  10 24.0220 108.901   4
   3  -9  11 3802.21 515.301   4
   3  -9  12 2034.82 396.097   4
   3  -9  13 2709.97 437.835   4
   3  -9  14 980.908 280.944   4
   3  -9  15 1563.69 284.233   4
   3  -9  16 2301.70 372.328   4
   3  -9  17 264.851 179.997   4
   3  -9  18 1481.66 244.731   4
   3  -9  19 160.992 81.5958   4
  -3   8  23 78.5925 89.8219  10
  -3   8  22 47.0614 84.0559   6
  -3   8  22-20.9453 76.5519  10
  -3   8  21 172.338 83.3183   6
  -3   8  21 92.2240 141.413  10
   3  -8 -20 2151.40 335.234  15
  -3   8  20 2089.06 326.765   6
  -3   8  20 2512.20 385.628  10
  -3   8  19 220.852 147.536   6
   3  -8 -19 336.726 186.255  15
  -3   8  19 432.514 206.553  10
  -3   8  18 2698.81 431.374  10
   3  -8 -18 2852.65 463.952  15
  -3   8  18 2822.75 423.662   6
  -3   8  17 386.930 215.643   6
   3  -8 -17 317.442 199.488  15
  -3   8  17 399.232 206.076  10
   3  -8 -16 6494.96 743.066  15
  -3   8  16 6784.43 658.953   6
   3  -8 -15 4695.80 661.263  15
  -3   8  15 3812.71 503.102   6
  -3   8  14 9619.97 791.371   6
   3  -8 -14 8871.23 902.485  15
   3  -8 -13 242.541 146.167  15
  -3   8  13-114.023 162.573   6
  -3   8  12 370.086 187.187   9
   3  -8 -12 431.539 288.497  15
  -3   8  12 318.491 173.562   6
  -3   8  11 125.360 114.262   9
   3  -8 -11 46.3766 143.231  15
  -3   8  11 8.24336 140.697   6
   3  -8 -11-108.049 283.048   1
  -3   8  10-291.913 212.514   9
  -3   8  10 23.0349 130.699   6
   3  -8 -10 20.2964 181.409  15
   3  -8 -10-215.207 233.973   1
  -3   8  10 451.665 360.033  12
  -3   8   9 2193.86 389.795   9
   3  -8  -9 2856.39 881.830   1
  -3   8   9 2514.13 378.202   6
   3  -8  -9 2259.08 435.396  15
  -3   8   9 1499.17 622.786  12
  -3   8   8 77.7866 375.659  12
   3  -8  -8-24.1895 178.030  15
   3  -8  -8 194.880 327.301   1
  -3   8   8 29.0646 109.142   6
  -3   8   8 3.01298 108.052   9
  -3   8   7 5276.89 569.022   7
   3  -8  -7 6773.94 1305.85   1
   3  -8  -7 5004.39 639.298  15
  -3   8   7 5297.32 578.015   9
  -3   8   7 4334.61 1016.46  12
  -3   8   7 5816.99 563.797   6
   3  -8  -6 10621.6 884.920  11
   3  -8  -6 13246.9 1768.38   1
  -3   8   6 9818.10 780.536   9
  -3   8   6 10231.2 771.966   7
  -3   8   6 9071.98 1468.43  12
  -3   8   6 11027.9 774.885   6
  -3   8   5-49.2330 130.704   9
  -3   8   5 218.949 168.667   6
   3  -8  -5 385.827 406.627   1
  -3   8   5-305.235 199.441   7
  -3   8   5-137.707 301.896  12
   3  -8  -5 258.193 156.683  11
   3  -8  -5 110.433 225.115   2
   3  -8  -4 914.735 519.783   2
  -3   8   4 1298.41 575.716  12
   3  -8  -4 897.302 233.836  11
   3  -8  -4 1095.41 598.876   1
  -3   8   4 974.715 253.709   7
   3  -8  -3 2343.33 766.774   1
   3  -8  -3 1930.33 389.291  11
  -3   8   3 1933.63 769.247  12
   3  -8  -3 2146.15 755.372   2
   3  -8  -2 9583.42 1411.99   2
   3  -8  -2 7689.52 707.271  11
  -3   8   2 7158.07 1296.97  12
   3  -8  -2 7637.57 1345.59   1
   3  -8  -1 11872.4 1571.80   2
  -3   8   1 8415.34 1410.95  12
   3  -8  -1 9993.18 800.226  11
   3  -8  -1 12904.6 1784.44   1
   3  -8   0 11626.7 874.827  11
   3  -8   0 8810.26 1381.83   2
  -3   8   0 9219.37 1429.92  12
   3  -8   1 7583.16 1286.87   2
  -3   8  -1 7816.18 1380.72  12
   3  -8   1 9391.36 787.100  11
  -3   8  -2 570.922 360.911  14
  -3   8  -2 783.292 536.752  12
   3  -8   2 1056.51 293.634  11
   3  -8   2 531.580 450.239   2
   3  -8   3 7116.70 1279.80   2
  -3   8  -3 5737.92 1144.82  12
  -3   8  -3 5416.32 1015.38  14
   3  -8   3 6423.62 672.236  11
   3  -8   4-503.778 455.821   2
   3  -8   4-75.4328 149.384  11
  -3   8  -4 321.240 434.206  14
   3  -8   4-168.915 154.734   4
  -3   8  -4 188.407 305.171  12
   3  -8   5 2241.29 810.498   2
  -3   8  -5 2176.13 749.157  14
  -3   8  -5 2030.12 751.894  12
   3  -8   5 1815.02 367.223  11
   3  -8   5 2217.53 372.066   4
   3  -8   6 7687.87 738.407  11
  -3   8  -6 7521.69 1421.23  14
   3  -8   6 6649.39 646.292   4
   3  -8   6 6869.66 1310.01   2
  -3   8  -6 7003.58 1260.67  12
   3  -8   7 214.828 281.284   2
  -3   8  -7 605.073 393.648  14
   3  -8   7 1121.15 271.850  11
   3  -8   7 576.137 203.231   4
   3  -8   8 455.826 285.318   2
  -3   8  -8 537.491 526.573  14
   3  -8   8 393.459 183.293   4
   3  -8   8 559.310 251.822  11
   3  -8   9 3810.82 974.552   2
  -3   8  -9 5529.17 1322.40  14
   3  -8   9 4484.84 544.995  11
   3  -8   9 3873.85 518.118   4
   3  -8  10 1063.99 305.688   4
   3  -8  11 1103.90 293.960   4
   3  -8  12 209.246 192.341   4
   3  -8  13 213.237 123.319   4
   3  -8  14 2596.74 438.022   4
   3  -8  15 13553.8 938.530   4
   3  -8  16 17177.8 998.368   4
   3  -8  17 760.517 243.651   4
   3  -8  18 803.372 208.015   4
   3  -8  19 645.188 192.379   4
   3  -8  20 2382.74 268.849   4
  -3   7  23 29.2391 73.0491   6
  -3   7  23 1.85067 97.2780  10
  -3   7  22 182.778 115.187   6
  -3   7  22 32.1586 84.4549  10
  -3   7  21 257.912 149.390   6
  -3   7  21 214.364 150.979  10
   3  -7 -20 1067.60 270.202  15
  -3   7  20 1239.62 264.776   6
  -3   7  20 1327.29 289.089  10
  -3   7  19-10.3339 117.997   6
  -3   7  19 144.667 153.171  10
   3  -7 -18 927.552 264.460  15
  -3   7  18 871.725 253.176   6
  -3   7  18 1367.95 327.531  10
   3  -7 -17 154.825 204.244  15
  -3   7  17 763.870 232.790   6
  -3   7  17 656.023 254.396  10
  -3   7  16 6233.23 652.135   6
   3  -7 -16 5700.85 693.973  15
   3  -7 -15 3579.36 571.660  15
  -3   7  15 3743.69 517.198   6
   3  -7 -14 1981.57 758.790   1
   3  -7 -14 1726.63 390.668  15
  -3   7  14 1768.56 355.056   6
   3  -7 -13 1693.09 653.752   1
   3  -7 -13 2051.60 437.641  15
  -3   7  13 2054.62 385.797   6
  -3   7  12-11.8428 112.562   6
  -3   7  12-51.8183 172.357   9
   3  -7 -12-352.024 230.856  15
   3  -7 -12-11.6056 282.240   1
  -3   7  11 10368.9 838.555   9
  -3   7  11 10517.5 795.167   6
   3  -7 -11 11054.2 955.182  15
   3  -7 -11 10790.9 1688.87   1
  -3   7  10-36.2989 109.924   9
   3  -7 -10 149.904 149.213  15
  -3   7  10 398.550 361.588  12
   3  -7 -10 324.525 389.274   1
  -3   7  10 94.5412 145.384   6
   3  -7  -9 502.515 490.594   1
  -3   7   9 258.162 189.410   9
   3  -7  -9 655.899 297.338  15
  -3   7   9 133.461 178.065  12
  -3   7   9 252.915 134.098   6
   3  -7  -8 2215.31 706.345   1
   3  -7  -8 1653.00 353.808  15
  -3   7   8 1705.66 538.987  12
  -3   7   8 1865.98 322.570   7
   3  -7  -7 3965.41 951.222   1
  -3   7   7 2340.48 687.281  12
  -3   7   6 10339.8 1412.49  12
   3  -7  -6 12560.7 1629.31   1
   3  -7  -5 20656.1 2072.79   1
  -3   7   5 18641.4 1944.87  12
  -3   7   4 120.024 295.746  12
   3  -7  -4-352.610 401.153   1
   3  -7  -3 10690.7 1435.91   1
   3  -7  -3 10082.0 1344.10   2
  -3   7   3 10745.8 1492.53  12
  -3   7   2 5051.26 1052.39  12
   3  -7  -2 4009.34 864.360   2
   3  -7  -2 4968.11 947.317   1
   3  -7  -1 9364.67 1348.38   1
   3  -7  -1 8478.83 1231.36   2
  -3   7   1 9881.50 1437.48  12
   3  -7   0 3470.68 810.260   1
  -3   7   0 3266.67 846.430  12
   3  -7   0 2985.44 767.041   2
  -3   7   0 2383.15 565.201  14
  -3   7  -1 2703.51 644.909  14
  -3   7  -1 3126.86 778.380  12
   3  -7   1 2000.18 668.136   2
  -3   7  -2 1304.65 511.543  12
  -3   7  -2 1299.46 495.634  14
   3  -7   2 1344.78 457.661   2
  -3   7  -3 292.004 343.779  14
  -3   7  -3 134.625 268.196  12
   3  -7   3-583.489 431.807   2
  -3   7  -4-63.2247 230.798  14
  -3   7  -4 110.243 189.876  12
   3  -7   4 299.919 357.731   2
  -3   7  -5 4295.07 964.342  14
  -3   7  -5 4358.38 972.672  12
   3  -7   5 4886.21 1026.28   2
   3  -7   6 7380.00 667.470   4
  -3   7  -6 7866.16 1321.76  14
   3  -7   6 8096.97 1328.49   2
  -3   7  -6 7456.04 1224.65  12
  -3   7  -7 275.311 284.482  14
   3  -7   7-529.004 548.814   2
  -3   7  -7-592.693 414.795  12
   3  -7   7 99.1166 112.443  11
   3  -7   7-24.0380 94.0716   4
  -3   7  -8 559.676 514.615  14
   3  -7   8-88.8075 244.319   2
   3  -7   8-24.7937 170.106  11
   3  -7   8 61.8442 146.826   4
   3  -7   9 2681.97 856.031   2
   3  -7   9 2588.56 424.568   4
  -3   7  -9 3877.17 1085.98  14
   3  -7  10 2632.17 846.136   2
  -3   7 -10 1043.03 572.143  14
   3  -7  10 1802.04 334.462   4
   3  -7  11 6550.54 1334.21   2
  -3   7 -11 8715.42 1628.23  14
   3  -7  11 5971.01 668.781   4
   3  -7  12 167.653 143.397   4
   3  -7  13 1288.75 343.287   4
   3  -7  14 6269.89 686.047   4
   3  -7  14 5897.29 590.563   8
   3  -7  15 1289.44 256.879   8
   3  -7  15 1197.47 320.877   4
   3  -7  16 1084.92 258.534   8
   3  -7  16 851.559 286.782   4
   3  -7  17 1385.48 295.945   4
   3  -7  17 1203.88 238.068   8
   3  -7  18 1919.63 289.659   8
   3  -7  18 1806.32 332.429   4
   3  -7  19 569.684 160.474   8
   3  -7  19 1256.59 270.083   4
   3  -7  20 599.697 155.995   4
   3  -7  21 196.594 103.551   4
  -3   6  24 423.194 128.609   6
  -3   6  23 975.565 200.879  10
  -3   6  23 826.288 202.955   6
  -3   6  22 467.588 164.838  10
  -3   6  22 285.748 166.187   6
  -3   6  21 156.582 146.382   6
  -3   6  21 38.3987 109.951  10
  -3   6  20 489.380 203.497   6
   3  -6 -20 486.017 202.031  15
  -3   6  20 281.119 179.837  10
   3  -6 -19-53.7737 133.003  15
  -3   6  19 72.8536 158.790   6
  -3   6  19 86.9647 146.628  10
   3  -6 -18 21.0400 204.177  15
  -3   6  18 272.837 226.287   6
  -3   6  18 114.807 238.856  10
   3  -6 -17 468.175 242.247  15
  -3   6  17 255.464 172.802   6
  -3   6  17 622.438 222.405  10
   3  -6 -16-131.727 197.722  15
  -3   6  16-20.5462 154.283   6
   3  -6 -15 11005.3 989.625  15
   3  -6 -15 9540.99 1681.90   1
  -3   6  15 9981.68 838.396   6
   3  -6 -14 3372.31 979.432   1
   3  -6 -14 2464.03 460.321  15
  -3   6  14 3147.70 454.054   6
   3  -6 -13 11818.9 983.523  15
   3  -6 -13 13097.1 1864.77   1
  -3   6  13 12396.6 889.515   6
   3  -6 -12 6893.35 735.322  15
  -3   6  12 7561.88 674.827   6
   3  -6 -12 9128.30 1534.40   1
   3  -6 -11 16632.5 2027.29   1
  -3   6  11 15900.1 949.761   6
   3  -6 -11 14991.1 1067.46  15
  -3   6  11 14316.6 953.022   9
  -3   6  10 18916.5 1770.38  12
   3  -6 -10 20145.9 2152.24   1
  -3   6   9 674.119 334.089  12
   3  -6  -9 856.071 521.147   1
  -3   6   8 7213.35 1108.34  12
   3  -6  -8 9104.55 1388.58   1
   3  -6  -7 925.019 474.967   1
  -3   6   7 380.862 249.801  12
   3  -6  -6 5950.26 1054.01   1
  -3   6   6 6407.31 1021.39  12
   3  -6  -5 2999.19 744.383   1
  -3   6   5 2764.79 682.390  12
   3  -6  -4 5213.12 972.157   1
  -3   6   4 4162.98 848.142  12
  -3   6   3 4339.30 875.139  12
   3  -6  -3 5305.53 937.439   1
  -3   6   2 4077.40 852.736  12
  -3   6   2 4985.98 706.740  14
   3  -6  -2 4103.06 802.663   1
  -3   6   1 22398.6 1573.16  14
   3  -6  -1 24458.6 1968.55   1
   3  -6  -1 25358.5 1981.14   2
  -3   6   1 22062.9 1952.46  12
   3  -6   0 3418.09 752.488   1
  -3   6   0 4961.10 928.553  12
  -3   6   0 5744.62 861.034  14
   3  -6   0 3500.07 748.892   2
  -3   6  -1 9893.49 1146.99  14
   3  -6   1 9656.59 1248.66   2
  -3   6  -1 10226.0 1333.16  12
   3  -6   1 9858.53 1261.64   1
  -3   6  -2 34.4291 227.733  12
  -3   6  -2 168.889 160.906  14
   3  -6   2 162.545 250.241   2
  -3   6  -3 5792.57 1010.87  14
  -3   6  -3 5086.27 959.524  12
   3  -6   3 5396.81 922.403   2
   3  -6   4 17466.6 1734.47   2
  -3   6  -4 18088.6 1798.19  14
  -3   6  -4 16685.3 1686.05  12
  -3   6  -5 4169.74 927.475  14
  -3   6  -5 3665.21 779.851  12
   3  -6   5 5325.41 996.600   2
  -3   6  -6 12335.2 1608.80  14
   3  -6   6 14870.4 1686.15   2
  -3   6  -6 12428.9 1469.35  12
  -3   6  -7 14168.2 1812.09  14
  -3   6  -7 13283.0 1496.11  12
   3  -6   7 16098.7 1798.15   2
   3  -6   8 2734.78 740.584   2
   3  -6   8 2965.37 416.752   4
   3  -6   9 3649.41 866.278   2
  -3   6  -9 2083.50 716.993  14
   3  -6   9 3227.85 438.779   4
   3  -6  10 554.798 302.159   2
  -3   6 -10 229.856 337.163  14
   3  -6  10 1161.11 296.524   4
   3  -6  11 837.877 582.165   2
   3  -6  11 1001.31 264.180   8
  -3   6 -11 709.613 401.331  14
   3  -6  11 1045.33 249.944   4
   3  -6  12 407.162 315.320   2
  -3   6 -12 361.674 359.705  14
   3  -6  12 98.0629 142.149   8
   3  -6  12 186.791 174.718   4
  -3   6 -13 3400.85 1128.37  14
   3  -6  13 3247.16 476.858   8
   3  -6  13 3636.55 1000.60   2
   3  -6  13 3230.28 501.097   4
   3  -6  14 4301.50 525.792   8
   3  -6  14 4770.45 592.169   4
   3  -6  15 160.225 184.429   8
   3  -6  15 91.5097 176.168   4
   3  -6  16-50.8058 135.726   8
   3  -6  16 290.865 180.486   4
   3  -6  17 88.3113 278.127   8
   3  -6  17 220.396 258.269   4
   3  -6  18 422.786 224.011   8
   3  -6  18 289.723 202.240   4
   3  -6  19 778.675 253.062   4
   3  -6  19 397.221 174.030   8
   3  -6  20-111.146 119.004   8
   3  -6  20 89.7846 179.164   4
   3  -6  21 102.684 83.9068   8
   3  -6  21 362.172 107.040   4
   3  -6  22 134.824 89.0876   8
   3  -6  22 91.7701 75.8032   4
  -3   5  24 684.425 178.354   6
  -3   5  23 472.324 172.845   6
  -3   5  22 1152.80 261.048   6
  -3   5  21 1044.17 244.907   6
  -3   5  21 1377.40 361.869  10
  -3   5  20 378.416 190.825   6
  -3   5  20 477.365 154.162  10
  -3   5  19 424.131 242.072   6
   3  -5 -19 236.756 154.174  15
  -3   5  19 454.752 218.525  10
   3  -5 -18 260.281 246.203  15
  -3   5  18 266.681 188.048   6
  -3   5  18-0.83024 114.096  10
   3  -5 -17 5209.63 657.610  15
  -3   5  17 5450.02 630.189   6
  -3   5  17 5287.79 601.329  10
   3  -5 -16 6132.01 719.543  15
  -3   5  16 5919.19 644.447  10
  -3   5  16 6068.20 632.047   6
   3  -5 -16 7299.37 1511.17   1
   3  -5 -15 1469.96 701.774   1
   3  -5 -15 1644.72 386.575  15
  -3   5  15 1764.74 354.847   6
   3  -5 -14 22297.7 1344.96  15
  -3   5  14 22827.5 1204.37   6
   3  -5 -14 24103.4 2531.47   1
   3  -5 -13 151.587 143.306  15
   3  -5 -13 14.5667 446.506   1
  -3   5  13-15.7799 88.8386   6
   3  -5 -12 11035.5 909.733  15
  -3   5  12 10885.1 793.190   6
   3  -5 -12 11723.0 1683.48   1
   3  -5 -11 935.692 521.977   1
   3  -5 -10 397.661 361.394   1
  -3   5  10 15.9206 144.494  12
   3  -5  -9 640.005 362.429   1
  -3   5   9 775.563 376.106  12
  -3   5   8 8270.54 1116.53  12
   3  -5  -8 9884.15 1345.34   1
  -3   5   7 5125.23 882.788  12
   3  -5  -7 5554.21 1001.08   1
   3  -5  -6 479.138 327.471   1
  -3   5   6 993.963 473.780  12
  -3   5   5 408.128 357.377  12
   3  -5  -5 19.1293 254.890   1
  -3   5   4 12361.9 923.020  14
   3  -5  -4 12865.4 1381.75   1
  -3   5   4 11401.3 1326.66  12
  -3   5   3 21855.8 1799.60  12
  -3   5   3 21840.6 1318.90  14
   3  -5  -3 24970.3 1889.23   1
   3  -5  -2 3420.71 745.360   1
  -3   5   2 5310.37 679.417  14
  -3   5   2 5317.26 907.578  12
   3  -5  -1 38266.3 2236.06   1
  -3   5   1 37403.8 1914.67  14
  -3   5   1 39311.3 2393.37  12
   3  -5   0 16320.7 1456.70   1
  -3   5   0 17389.3 1589.23  12
  -3   5   0 17595.8 1371.34  14
   3  -5   0 15756.6 1442.89   2
   3  -5   1 9139.02 1086.65   1
  -3   5  -1 7846.15 962.775  14
   3  -5   1 8368.39 1049.07   2
  -3   5  -1 7773.11 1104.52  12
  -3   5  -2 311.612 263.705  14
  -3   5  -2 288.789 334.248  12
   3  -5   2 259.535 201.893   2
  -3   5  -3-151.779 305.556  12
   3  -5   3 59.3444 226.692   2
  -3   5  -3-94.0553 255.365  14
  -3   5  -4 12032.0 1356.12  14
   3  -5   4 10772.6 1240.78   2
  -3   5  -4 11473.8 1313.92  12
  -3   5  -5 1658.51 529.159  12
   3  -5   5 1837.66 552.040   2
  -3   5  -5 1583.81 480.360  14
  -3   5  -6 277.894 216.788  14
  -3   5  -6 354.233 301.452  12
   3  -5   6-209.299 327.249   2
   3  -5   7 2253.56 611.915   2
  -3   5  -7 1373.87 524.686  14
  -3   5  -7 1597.87 497.162  12
   3  -5   8 125.815 309.861   2
  -3   5  -8-26.3811 199.753  14
  -3   5  -8 125.142 211.967  12
  -3   5  -9 3919.26 1030.42  14
   3  -5   9 5778.50 1100.78   2
   3  -5  10 32997.1 2595.46   2
   3  -5  10 29096.4 1313.47   4
   3  -5  11-181.135 350.530   2
   3  -5  11-287.039 167.943   8
  -3   5 -11 93.1214 383.945  14
   3  -5  11 67.8237 155.123   4
   3  -5  12 9180.10 755.657   8
  -3   5 -12 9142.48 1659.48  14
   3  -5  12 8974.16 792.821   4
   3  -5  12 9507.19 1477.92   2
   3  -5  13 5482.03 627.385   4
   3  -5  13 5048.79 573.799   8
   3  -5  13 5918.72 1202.24   2
  -3   5 -13 5533.87 1303.73  14
   3  -5  14 677.935 280.807   8
  -3   5 -14 423.558 462.113  14
   3  -5  14 556.296 264.056   4
   3  -5  14 65.1921 248.588   2
   3  -5  15 530.481 256.842   8
   3  -5  15 772.287 261.959   4
   3  -5  16 10271.7 866.223   4
   3  -5  16 7957.07 740.462   8
   3  -5  17 2624.43 442.774   8
   3  -5  17 1875.02 383.272   4
   3  -5  18 6928.75 699.246   4
   3  -5  18 6544.48 666.969   8
   3  -5  19 294.074 173.722   8
   3  -5  19 8.46794 166.392   4
   3  -5  20 830.543 235.077   8
   3  -5  20 1200.57 258.092   4
   3  -5  21 4286.26 448.453   8
   3  -5  21 4763.11 457.476   4
   3  -5  22 12.9543 83.9206   8
   3  -5  22-18.7572 70.5053   4
   3  -5  23 870.771 159.353   8
   3  -5  23 1070.12 162.827   4
  -3   4  24 890.732 191.709   8
  -3   4  24 1019.65 228.517   6
  -3   4  23 5475.90 477.360   8
  -3   4  23 5581.14 540.741   6
  -3   4  22 4433.63 459.774   8
  -3   4  22 4464.88 522.709   6
  -3   4  21 436.108 180.857   6
  -3   4  21 626.554 192.846   8
  -3   4  20 2886.26 439.497   8
  -3   4  20 2669.35 407.238  10
  -3   4  20 2659.76 469.947   6
  -3   4  19 3446.35 521.279   6
   3  -4 -19 3776.95 513.121  15
  -3   4  19 3504.69 478.519  10
   3  -4 -18 2666.43 471.578  15
  -3   4  18 2924.14 455.253  10
  -3   4  18 2836.44 462.709   6
   3  -4 -17 992.348 516.913   1
   3  -4 -17 2234.42 419.388  15
  -3   4  17 1636.70 360.550   6
  -3   4  17 1471.09 332.347  10
   3  -4 -16 6180.00 1362.88   1
   3  -4 -16 4891.48 642.915  15
  -3   4  16 5872.50 637.005   6
  -3   4  16 5941.01 636.405  10
   3  -4 -15 3393.58 936.058   1
   3  -4 -15 3100.67 507.903  15
  -3   4  15 3325.31 473.619   6
   3  -4 -14 2416.61 822.782   1
   3  -4 -14 2517.91 451.007  15
  -3   4  14 1886.79 362.855   6
   3  -4 -13 970.699 469.758   1
   3  -4 -13 858.857 250.382  15
  -3   4  13 890.526 239.192   6
   3  -4 -12-326.714 454.272   1
   3  -4 -11-80.2390 310.292   1
   3  -4 -10-41.6002 312.094   1
  -3   4  10 33.6472 137.776  12
  -3   4   9 41142.6 2243.96  12
   3  -4  -9 44776.0 2818.67   1
   3  -4  -8 20674.7 1871.79   1
  -3   4   8 20128.7 1581.74  12
   3  -4  -7 64118.6 3106.15   1
  -3   4   7 60024.1 2749.23  12
  -3   4   6 5908.88 846.574  12
   3  -4  -6 8530.31 1092.82   1
  -3   4   5 20994.6 1626.88  12
   3  -4  -5 18556.0 1554.98   1
  -3   4   4 19311.0 1537.41  12
   3  -4  -4 20736.5 1607.69   1
   3  -4  -3 3351.11 384.167  13
  -3   4   3 3896.05 707.922  12
   3  -4  -3 5253.05 798.567   1
   3  -4  -2-342.297 338.845   1
  -3   4   2-67.3465 277.053  12
   3  -4  -1 1285.68 370.752   1
  -3   4   1 2185.90 564.341  12
  -3   4   0 8202.28 1012.30  12
   3  -4   0 10155.5 1049.20   1
   3  -4   1 3481.06 613.135   1
   3  -4   1 3334.32 363.251   3
  -3   4  -1 4013.73 726.293  12
   3  -4   1 3194.39 586.174   2
   3  -4   2 13183.5 1189.82   1
  -3   4  -2 11742.5 1135.92  14
   3  -4   2 13108.5 1220.08   2
  -3   4  -2 12152.4 1213.82  12
  -3   4  -3 7179.39 957.280  14
   3  -4   3 4834.44 743.147   2
  -3   4  -3 6792.69 929.244  12
  -3   4  -4 871.631 371.123  12
  -3   4  -4 822.728 389.851  14
   3  -4   4 61.1470 170.044   2
  -3   4  -5 376.977 274.405  14
  -3   4  -5-101.481 228.007  12
   3  -4   5 356.687 260.531   2
  -3   4  -6 2920.78 632.739  12
  -3   4  -6 3122.52 749.920  14
   3  -4   6 1724.00 462.338   2
   3  -4   7 2363.81 551.760   2
  -3   4  -7 2983.27 753.792  14
  -3   4  -7 3190.75 674.337  12
   3  -4   8 997.915 420.297   2
  -3   4  -8 747.695 461.213  14
  -3   4  -8 338.354 206.975  12
  -3   4  -9 1495.90 548.348  14
   3  -4   9 507.158 346.512   2
  -3   4 -10 5309.43 1121.21  14
   3  -4  10 5137.76 1002.66   2
   3  -4  11 4632.82 951.258   2
  -3   4 -11 4427.80 1136.45  14
   3  -4  12 2382.14 751.361   2
   3  -4  12 3106.89 441.564   8
  -3   4 -12 2946.51 936.089  14
   3  -4  12 2164.83 360.437   4
  -3   4 -13 1372.51 531.179  14
   3  -4  13 2618.66 761.976   2
   3  -4  13 1611.36 311.592   8
   3  -4  13 2588.69 418.930   4
   3  -4  14 346.238 157.103   8
  -3   4 -14 358.268 265.181  14
   3  -4  14 1224.13 595.580   2
   3  -4  14 957.265 239.422   4
   3  -4  15 10006.9 826.713   4
   3  -4  15 7643.39 757.076   8
   3  -4  15 10160.6 1557.78   2
   3  -4  16 4647.81 627.771   8
   3  -4  16 3893.98 562.026   4
   3  -4  17 790.987 261.820   8
   3  -4  17 567.685 259.192   4
   3  -4  18 164.046 152.458   8
   3  -4  18 131.088 166.735   4
   3  -4  19 666.750 220.615   8
   3  -4  19 748.314 284.945   4
   3  -4  20 1858.85 319.316   4
   3  -4  20 1519.63 330.017   8
   3  -4  21 35.1945 96.4098   4
   3  -4  21-91.9082 131.561   8
   3  -4  22 1925.80 310.498   8
   3  -4  22 2046.92 279.471   4
   3  -4  23 131.818 76.9441   4
   3  -4  23 196.279 138.994   8
   3  -4  24 738.383 149.000   8
  -3   3  25 1827.33 236.695   8
  -3   3  24 582.199 179.436   8
  -3   3  24 854.651 235.364   6
  -3   3  23 395.660 159.091   8
  -3   3  23 241.810 198.218   6
  -3   3  22 130.945 162.125   6
  -3   3  22 14.7771 115.995   8
  -3   3  21 3559.45 485.926   8
  -3   3  21 3503.36 515.365   6
  -3   3  20 124.157 160.879   6
  -3   3  19-148.082 204.401   6
   3  -3 -18 883.912 297.314  15
  -3   3  18 846.857 313.512   6
  -3   3  17 6584.54 696.334   6
   3  -3 -17 5747.74 664.111  15
   3  -3 -16-6.70234 124.313  15
  -3   3  16 31.8568 180.401   6
  -3   3  16 55.0058 115.574  10
   3  -3 -15 5565.92 642.524  15
  -3   3  15 6734.64 667.065   6
   3  -3 -15 7191.72 1354.84   1
  -3   3  15 5806.55 590.436  10
   3  -3 -14 7615.26 745.828  15
   3  -3 -14 7070.69 1350.42   1
  -3   3  14 7000.69 648.497   6
   3  -3 -13 6786.21 1256.26   1
   3  -3 -12 145.078 297.515   1
   3  -3 -11 38246.7 2712.06   1
  -3   3  10 3779.35 622.665  12
   3  -3 -10 4432.90 871.720   1
   3  -3  -9 4728.09 902.424   1
  -3   3   9 2558.61 500.791  12
  -3   3   8 53238.1 2364.44  12
   3  -3  -8 61969.9 3012.41   1
   3  -3  -7 2086.83 560.650   1
  -3   3   7 2489.46 556.503  12
   3  -3  -6 1050.76 438.077   1
  -3   3   6 1100.91 357.891  12
  -3   3   5 23875.1 1581.55  12
   3  -3  -5 27004.8 1744.53   1
  -3   3   4 19766.2 1428.20  12
   3  -3  -4 17638.6 1385.31   1
   3  -3  -3 355.398 280.753   1
  -3   3   3 322.538 309.909  12
  -3   3   2 3615.44 661.186  12
   3  -3  -2 5411.88 708.118   1
   3  -3  -1 32165.0 1684.22   1
  -3   3   1 25464.4 1663.80  12
   3  -3   0 247.777 202.464   1
  -3   3   0 404.781 297.993  12
   3  -3   1 25927.5 1476.23   1
   3  -3   1 25443.4 1084.27   3
  -3   3  -1 23932.0 1609.27  12
   3  -3   2 26396.5 1056.95   3
   3  -3   2 26903.0 1518.68   1
   3  -3   2 25795.2 1550.06   2
  -3   3  -2 28635.8 1748.43  12
   3  -3   3 2586.06 359.292   3
   3  -3   3 2392.06 573.353   2
   3  -3   4 47642.3 1348.75   3
   3  -3   4 47536.8 2164.08   2
  -3   3  -4 50397.6 2319.50  12
  -3   3  -5 384.444 283.433  12
   3  -3   5 121.054 104.814   3
  -3   3  -5 194.351 251.613  14
   3  -3   5-48.7521 200.179   2
  -3   3  -6 36836.6 2279.40  14
  -3   3  -6 36616.8 1993.88  12
   3  -3   6 41313.8 2138.66   2
  -3   3  -7 40759.1 2100.11  12
  -3   3  -7 39995.8 2511.82  14
   3  -3   8 1436.17 478.216   2
  -3   3  -8 702.786 456.010  14
  -3   3  -8 1087.84 449.157  12
  -3   3  -9 3183.27 774.015  14
   3  -3   9 3515.30 711.581   2
   3  -3  10 1442.01 376.397   2
  -3   3 -10 1928.35 689.625  14
  -3   3 -11 15700.2 1890.60  14
   3  -3  11 18425.7 1769.53   2
   3  -3  12 2451.03 630.134   2
  -3   3 -12 1966.98 778.172  14
   3  -3  13 5064.06 556.984   8
  -3   3 -13 5302.97 1185.03  14
   3  -3  13 4930.01 981.445   2
   3  -3  14 31871.1 1488.44   8
  -3   3 -14 27972.5 2762.22  14
   3  -3  14 32659.0 2578.84   2
   3  -3  15 196.934 139.642   8
   3  -3  15 120.424 162.693   4
  -3   3 -15-64.1960 228.352  14
   3  -3  16 13907.3 956.099   4
   3  -3  16 11977.8 954.684   8
  -3   3 -16 11397.2 1863.39  14
   3  -3  16 13023.9 1698.22   2
   3  -3  17 1629.21 354.966   8
   3  -3  17 979.435 259.680   4
   3  -3  18 1430.96 348.788   8
   3  -3  18 672.176 206.652   4
   3  -3  19 2513.50 419.591   8
   3  -3  19 2897.84 438.849   4
   3  -3  20 9091.11 708.905   4
   3  -3  20 9245.93 791.674   8
   3  -3  21-195.615 207.940   8
   3  -3  21 8.69104 87.2328   4
   3  -3  22 98.4288 110.457   8
   3  -3  22 95.3946 90.8813   4
   3  -3  23-52.3659 93.1648   8
   3  -3  23-253.628 98.2637   4
   3  -3  24 681.435 171.255   8
   3  -3  25 1899.39 229.874   8
  -3   2  26 1427.06 192.068   8
  -3   2  25-95.1217 87.7236   8
  -3   2  24-46.8077 100.725   8
  -3   2  23 92.7160 184.540   6
  -3   2  23-25.9735 156.641   8
  -3   2  22 306.447 165.979   8
  -3   2  22 259.195 163.568   6
  -3   2  21 2715.67 427.469   6
  -3   2  21 3113.62 472.442   8
  -3   2  20 31331.9 1512.29   6
  -3   2  19 2286.57 412.808   6
  -3   2  18 4406.00 593.741   6
   3  -2 -18 5089.00 630.875  15
   3  -2 -17 3999.34 579.524  15
  -3   2  17 4881.00 599.159   6
   3  -2 -17 5372.86 1257.80   1
   3  -2 -16 20187.2 2390.00   1
  -3   2  16 19817.7 1163.90   6
   3  -2 -16 19385.1 1232.47  15
  -3   2  15 172.834 133.860   6
   3  -2 -15 469.453 335.392  15
   3  -2 -15 104.884 343.127   1
   3  -2 -14 11405.8 1639.13   1
  -3   2  14 10532.0 795.475   6
   3  -2 -13 4751.66 1054.54   1
   3  -2 -12 39799.4 2805.13   1
   3  -2 -11 25155.0 2105.22   1
   3  -2 -10 55704.8 3007.31   1
  -3   2   9 5291.47 669.823  12
   3  -2  -9 3410.30 751.417   1
  -3   2   8 150.757 149.955  12
   3  -2  -8-196.863 240.921   1
  -3   2   7 2012.44 450.121  12
   3  -2  -7 1176.07 449.753   1
  -3   2   6 2068.26 464.961  12
   3  -2  -6 1573.76 476.803   1
   3  -2  -5 4994.17 733.684   1
  -3   2   5 4968.70 669.460  12
  -3   2   4 13406.3 1099.63  12
   3  -2  -4 13148.5 1120.80   1
   3  -2  -3 12479.1 1007.05   1
  -3   2   3 13537.5 1086.92  12
  -3   2   2 27451.1 1541.28  12
   3  -2  -2 29642.6 1502.49   1
  -3   2   1 5492.10 689.802  12
   3  -2  -1 7232.81 731.603   1
  -3   2   0 58692.7 2249.25  12
   3  -2   0 55737.0 1926.23   1
   3  -2   1 2855.50 431.846   1
   3  -2   1 2548.95 348.005   3
  -3   2  -1 2592.47 500.194  12
   3  -2   2 20221.8 995.357   3
   3  -2   2 19984.7 1131.60   1
  -3   2  -2 21718.2 1365.73  12
   3  -2   2 20766.1 1224.00   2
  -3   2  -3 7177.23 795.989  12
   3  -2   3 7547.49 605.117   3
   3  -2   3 7598.38 766.797   2
  -3   2  -4 126.344 181.591  12
   3  -2   4 160.174 158.512   2
   3  -2   4 154.679 126.787   3
   3  -2   5 20250.0 1016.68   3
   3  -2   5 20528.1 1305.02   2
  -3   2  -5 18200.2 1286.76  12
   3  -2   6 93827.4 2930.55   2
   3  -2   6 90275.2 2285.71   3
   3  -2   7 4395.68 663.137   2
  -3   2  -7 7372.15 1005.82  14
  -3   2  -7 7074.68 811.519  12
   3  -2   7 4511.25 544.250   3
  -3   2  -8 14545.3 1481.34  14
  -3   2  -8 14692.9 1156.95  12
   3  -2   8 18411.1 1474.28   2
   3  -2   8 19393.3 1198.02   3
  -3   2  -9 6335.09 1001.15  14
   3  -2   9 10041.6 1083.73   2
  -3   2 -10 1927.58 598.906  14
   3  -2  10 2520.00 601.552   2
   3  -2  11 177.365 234.878   2
  -3   2 -11 195.702 283.177  14
   3  -2  12 5230.77 912.720   2
  -3   2 -12 5224.26 1090.15  14
   3  -2  13 2257.44 376.326   8
  -3   2 -13 1674.27 632.180  14
   3  -2  14 1277.22 486.965   2
   3  -2  14 1243.02 290.523  10
   3  -2  14 1022.55 289.991   8
  -3   2 -14 494.565 301.807  14
   3  -2  15 38.5070 125.907   8
   3  -2  15 262.221 271.868   2
  -3   2 -15 75.0817 242.169  14
   3  -2  15 3.17295 146.031  10
   3  -2  15 246.136 164.658   4
   3  -2  16 767.182 292.936   8
  -3   2 -16 472.366 412.210  14
   3  -2  16 841.218 232.985  10
   3  -2  16 874.524 279.872   4
   3  -2  17 11984.6 876.177  10
   3  -2  17 10941.7 923.142   8
   3  -2  17 11138.9 846.879   4
  -3   2 -17 10721.7 1741.17  14
   3  -2  18 3873.79 490.308   4
   3  -2  18 2927.63 491.636   8
   3  -2  19 10945.0 853.961   4
   3  -2  19 8191.42 789.762   8
   3  -2  20 9482.36 847.575   8
   3  -2  20 8863.89 690.911   4
   3  -2  21 4348.87 568.044   8
   3  -2  21 3900.85 441.742   4
   3  -2  22 1545.96 313.904   8
   3  -2  23 583.404 196.875   8
   3  -2  24 2.76385 97.0832   8
   3  -2  25-24.3045 94.1072   8
  -3   1  26 140.051 72.0115   8
  -3   1  25 1386.15 240.011   8
  -3   1  24 89.3198 92.6364   8
  -3   1  23 1277.33 319.153   8
  -3   1  23 886.376 270.828   6
  -3   1  22 6127.21 639.304   8
  -3   1  22 6897.07 680.089   6
  -3   1  21 2611.69 445.650   8
  -3   1  21 2285.23 431.284   6
  -3   1  20 77.1744 152.438   6
  -3   1  19 839.911 287.757   6
  -3   1  18 478.835 230.033   6
   3  -1 -18 138.879 260.492   1
   3  -1 -17 2871.59 961.866   1
   3  -1 -17 2364.20 449.693  15
  -3   1  17 1904.67 378.486   6
   3  -1 -16 1294.68 593.593   1
   3  -1 -16 2200.92 427.123  15
  -3   1  16 1629.72 354.223   6
   3  -1 -15 11169.4 888.251  15
  -3   1  15 12736.1 907.804   6
   3  -1 -15 14098.9 1887.72   1
   3  -1 -14 1381.56 535.176   1
  -3   1  14 2444.13 388.165   6
   3  -1 -13 13182.9 1678.78   1
   3  -1 -12 2714.66 677.543   1
   3  -1 -11 3949.84 855.852   1
   3  -1 -11 3230.53 624.849  14
   3  -1 -10 13407.7 1448.36   1
   3  -1 -10 12770.1 1158.91  14
   3  -1  -9 5311.44 731.169  14
   3  -1  -9 4828.49 829.969   1
  -3   1   9 5265.36 619.322  12
   3  -1  -8 37625.9 1827.89  14
   3  -1  -8 34047.5 2058.33   1
  -3   1   8 37096.3 1686.55  12
   3  -1  -7 39912.1 2095.02   1
   3  -1  -7 37099.2 1758.44  14
  -3   1   7 38165.5 1704.37  12
   3  -1  -6 68097.6 2313.17  14
   3  -1  -6 73873.8 2701.71   1
  -3   1   6 69911.6 2315.84  12
  -3   1   5-219.647 197.233  12
   3  -1  -5 431.865 269.029   1
  -3   1   4 369.546 267.514  12
  -3   1   4 243.934 131.788  13
   3  -1  -4 128.343 175.111   1
  -3   1   3 4966.79 632.245  12
  -3   1   3 6003.00 542.318  13
   3  -1  -3 5632.82 632.721   1
   3  -1  -2 263.314 187.515   1
  -3   1   2 339.443 246.609  12
  -3   1   2 288.765 129.650  13
  -3   1   1 20390.2 1270.44  12
  -3   1   1 20725.5 731.005  13
  -3   1   0 430.559 194.942  12
  -3   1   0 708.698 116.767  13
   3  -1   0 361.375 161.727   1
   3  -1   1 4523.50 462.605   1
   3  -1   1 4214.96 488.823   3
  -3   1  -1 4179.46 195.612  13
  -3   1  -1 4566.37 584.009  12
   3  -1   2 9752.94 662.060   1
   3  -1   2 9879.92 737.034   2
  -3   1  -2 10827.5 905.579  12
   3  -1   2 9956.90 750.510   3
  -3   1  -2 10188.5 363.918  13
   3  -1   3 1494.93 278.621   3
  -3   1  -3 2137.32 245.982  13
  -3   1  -3 2249.38 445.644  12
   3  -1   3 1375.68 278.321   2
   3  -1   4 21113.8 1139.39   2
   3  -1   4 21641.1 1094.31   3
   3  -1   5 24411.2 1199.89   3
   3  -1   5 24496.6 1278.98   2
  -3   1  -5 22340.7 1324.09  12
   3  -1   6 3037.19 477.794   2
  -3   1  -6 3498.60 550.582  12
   3  -1   6 2774.40 451.371   3
  -3   1  -7 29959.0 1547.89  12
   3  -1   7 32855.0 1650.32   2
   3  -1   7 33286.3 1573.01   3
  -3   1  -8 73475.6 3146.96  14
   3  -1   8 83187.1 2758.92   2
  -3   1  -8 75279.4 2442.31  12
   3  -1   8 81844.6 2611.82   3
  -3   1  -9 8347.23 1138.13  14
   3  -1   9 9004.00 960.135   2
   3  -1   9 9300.55 926.310   3
  -3   1 -10 11989.4 1379.40  14
   3  -1  10 12274.3 1179.39   2
  -3   1 -11 705.118 375.289  14
   3  -1  11 729.577 371.763   2
  -3   1 -12 1544.38 523.464  14
   3  -1  12 1282.44 444.626   2
  -3   1 -13 1241.52 520.637  14
   3  -1  13 1486.62 539.423   2
   3  -1  14 1047.05 292.983   8
   3  -1  14 722.451 309.540   2
  -3   1 -14 1551.01 859.606  14
   3  -1  14 1369.73 286.943  10
   3  -1  15 4542.48 575.923   8
   3  -1  15 4932.22 519.635   4
  -3   1 -15 4602.28 1057.05  14
   3  -1  15 4578.94 543.095  10
   3  -1  15 4684.14 476.551   5
   3  -1  16 1804.17 309.498   5
   3  -1  16 2047.12 397.932   8
  -3   1 -16 2014.52 791.395  14
   3  -1  16 2484.04 419.609  10
   3  -1  16 1661.58 308.044   4
   3  -1  17 22859.6 1292.20   8
   3  -1  17 22529.3 1143.60   4
   3  -1  17 21711.4 1189.26  10
   3  -1  17 22133.5 1060.68   5
   3  -1  18 1095.52 284.995   8
   3  -1  18 754.720 204.628   4
   3  -1  18 1386.35 331.608  10
   3  -1  19 2430.62 394.452  10
   3  -1  19 2514.10 472.970   8
   3  -1  19 2882.25 409.292   4
   3  -1  20 1859.21 404.864   8
   3  -1  20 2080.57 354.898  10
   3  -1  21 3365.99 511.250   8
   3  -1  22 1057.26 265.289   8
   3  -1  23 48.0564 136.634   8
   3  -1  24 42.8071 91.0587   8
   3  -1  25 1001.60 206.417   8
   3  -1  26 286.012 95.1112   8
  -3   0  26 65.5754 84.3304   8
  -3   0  25 288.598 151.659   8
  -3   0  24 344.493 188.724   8
  -3   0  23 818.424 218.451   8
  -3   0  22 317.980 229.673   8
  -3   0  22 361.307 211.780   6
  -3   0  21 1635.10 370.655   8
  -3   0  21 1804.86 390.331   6
  -3   0  20 1417.37 337.005   6
  -3   0  19 579.564 231.535   6
  -3   0  18 10320.1 877.675   6
   3   0 -17 6065.00 701.906  15
  -3   0  17 6438.47 685.536   6
   3   0 -17 7067.57 1405.97   1
   3   0 -16 1537.64 710.567   1
   3   0 -16 2578.58 451.406  15
  -3   0  16 1889.38 362.868   6
  -3   0  15 4353.35 549.589   6
   3   0 -15 5693.16 1202.82   1
   3   0 -15 4388.29 570.492  15
  -3   0  14 94.0682 98.3565   6
   3   0 -14-80.8456 273.819   1
   3   0 -13 44.0853 167.344  14
   3   0 -13 865.216 470.688   1
   3   0 -12 154.157 130.134  14
   3   0 -12 344.401 373.293   1
   3   0 -11 6828.73 960.402  14
   3   0 -11 8590.19 1249.76   1
   3   0 -10 5377.86 909.838   1
   3   0 -10 4047.68 735.272  14
   3   0  -9 1374.22 375.734  14
   3   0  -9 2079.85 564.073   1
  -3   0   9 1428.36 313.863  12
   3   0  -8 252.340 190.960  14
   3   0  -8 722.304 405.202   1
  -3   0   8 442.535 176.653  12
  -3   0   8 130.635 204.250  13
   3   0  -7 1527.56 422.269  14
   3   0  -7 441.681 278.160   1
  -3   0   7 1384.69 310.927  12
  -3   0   7 1571.34 455.334  13
   3   0  -6 56113.0 2204.50  14
  -3   0   6 56310.6 1999.44  12
  -3   0   6 58840.8 2293.04  13
   3   0  -6 63539.0 2399.89   1
  -3   0   5 8452.11 781.023  12
  -3   0   5 9595.63 853.160  13
   3   0  -5 8964.46 860.599   1
   3   0  -5 8675.96 844.765  14
   3   0  -4 11241.3 889.165   1
   3   0  -4 13314.5 1006.46  14
  -3   0   4 12157.9 942.504  13
  -3   0   4 12978.2 971.008  12
  -3   0   3 2214.02 384.106  13
  -3   0   3 2198.34 417.442  12
   3   0  -3 2750.79 478.694  14
   3   0  -3 2792.28 432.288   1
  -3   0   2 14696.2 845.604  13
  -3   0   2 15409.8 1029.84  12
   3   0  -1 31071.7 1152.14   1
  -3   0   1 29532.9 1090.76  13
  -3   0   1 30914.8 1457.81  12
  -3   0   0 29290.1 1446.27  12
  -3   0   0 29873.6 1013.72  13
   3   0   0 31786.0 1051.27   1
   3   0   1 4797.90 520.540   3
   3   0   1 4797.82 378.356   1
  -3   0  -1 4327.42 371.929  13
  -3   0  -1 4555.41 601.289  12
   3   0   2 3861.24 472.621   3
  -3   0  -2 4079.79 379.033  13
  -3   0  -2 4459.68 576.898  12
   3   0   3 3159.63 436.484   3
  -3   0  -3 3583.85 488.389  12
   3   0   3 3000.18 349.243   2
  -3   0  -3 3823.96 390.955  13
  -3   0  -4 1188.03 316.816  12
   3   0   4 1212.85 275.843   3
   3   0   4 1174.61 255.676   2
   3   0   5 34774.1 1524.80   3
  -3   0  -5 33627.8 1555.23  12
   3   0   5 34475.2 1286.82   2
   3   0   6 8303.39 792.240   3
   3   0   6 8579.52 701.182   2
  -3   0  -6 10583.0 878.657  12
   3   0   7 1891.20 356.297   2
   3   0   7 1858.50 398.798   3
  -3   0  -7 1458.26 353.250  12
  -3   0  -8 33894.9 1566.84  12
   3   0   8 32111.0 1533.82   2
   3   0   8 32741.4 1716.33   3
  -3   0  -9 4974.55 828.890  14
   3   0   9 4200.37 597.836   2
  -3   0  -9 4872.63 582.636  12
   3   0   9 5011.92 716.146   3
   3   0  10 3608.84 681.402   3
   3   0  10 3181.99 561.134   2
  -3   0 -10 1468.28 480.232  14
   3   0  11 1031.69 336.694   2
  -3   0 -11 632.857 272.425  14
   3   0  12 657.726 310.533   2
  -3   0 -12 511.868 270.106  14
   3   0  13 2310.23 558.863   2
  -3   0 -13 2237.18 679.052  14
  -3   0 -14 2295.25 755.054  14
   3   0  14 2556.25 403.288   8
   3   0  15 5603.89 533.340   5
   3   0  15 6223.37 643.312   8
  -3   0 -15 7132.43 1248.78  14
   3   0  15 6592.67 644.919  10
   3   0  16 59.1554 134.513   5
   3   0  16 104.985 120.138   8
   3   0  16 160.244 147.068  10
   3   0  17 7055.13 723.926   8
   3   0  17 7173.19 710.268  10
   3   0  17 7515.73 640.558   5
   3   0  18 6710.47 719.579   8
   3   0  18 6052.87 646.183  10
   3   0  19 598.991 252.230   8
   3   0  19 380.151 186.962  10
   3   0  20 1090.58 313.898   8
   3   0  20 1003.55 264.448  10
   3   0  21-86.1774 174.316   8
   3   0  21 388.689 210.578  10
   3   0  22 665.400 252.613   8
   3   0  22 677.757 204.572  10
   3   0  23 350.002 201.192   8
   3   0  24-20.7534 114.688   8
   3   0  25 1562.87 256.324   8
   3   0  26 3390.62 304.677   8
  -3  -1  26 1828.37 248.230   8
  -3  -1  25 34.0202 83.5363   8
  -3  -1  24 2.99883 112.587   8
  -3  -1  23 3925.26 482.042   8
  -3  -1  22 425.469 219.039   8
  -3  -1  21 4216.59 568.280   8
  -3  -1  21 3640.64 496.124   6
  -3  -1  20 921.079 318.003   8
  -3  -1  20 922.811 307.086   6
  -3  -1  19 1356.61 322.491   6
  -3  -1  18 2746.43 452.990   6
   3   1 -17 418.090 204.990  15
   3   1 -17 1140.67 769.838   1
  -3  -1  17 531.903 230.814   6
   3   1 -16 2287.02 765.649   1
   3   1 -16 1267.11 328.093  15
  -3  -1  16 1363.95 335.227   6
   3   1 -15-65.3484 431.197   1
  -3  -1  15 26.3727 114.181   6
   3   1 -15 58.1139 131.448  15
   3   1 -14-248.983 368.574  14
  -3  -1  14 100.721 155.101   6
   3   1 -14 229.035 241.308   1
   3   1 -13 19739.6 2042.73   1
   3   1 -13 17304.8 1742.86  14
   3   1 -12 684.413 397.368  14
   3   1 -12 501.278 433.453   1
   3   1 -11 18067.3 1764.60   1
   3   1 -11 15011.5 1480.42  14
  -3  -1  10 5212.48 912.881  13
   3   1 -10 5908.37 952.668   1
   3   1 -10 4826.48 820.675  14
  -3  -1   9 63468.9 1995.78  12
   3   1  -9 60777.5 2757.72  14
  -3  -1   9 63246.2 2989.35  13
   3   1  -9 66469.7 2986.23   1
   3   1  -8-191.579 254.448  14
  -3  -1   8-68.6378 247.331  13
  -3  -1   8-33.1484 128.864  12
   3   1  -8 105.452 210.984   1
  -3  -1   7 14775.3 1297.71  13
  -3  -1   7 14220.8 985.826  12
   3   1  -7 13919.3 1213.91  14
   3   1  -7 16028.2 1304.53   1
   3   1  -6 486.033 278.598  14
  -3  -1   6 133.886 186.013  13
   3   1  -6 28.9193 171.650   1
  -3  -1   5 10803.8 969.126  13
   3   1  -5 10061.9 974.754  14
   3   1  -5 10332.6 908.680   1
   3   1  -4 4545.53 539.292   1
  -3  -1   4 5567.57 664.327  13
   3   1  -4 5319.95 676.506  14
   3   1  -3 58116.2 2134.65  14
  -3  -1   3 61266.1 2011.35  13
   3   1  -3 58337.3 1784.48   1
   3   1  -2 28212.5 1453.74  14
   3   1  -2 25748.7 1071.29   1
  -3  -1   2 28912.5 1313.19  13
  -3  -1   1 60652.1 1824.21  13
   3   1  -1 61191.9 1443.28   1
  -3  -1   0 150.861 144.796  13
   3   1   0 60.8284 72.7088   1
  -3  -1  -1 59133.1 1675.98  13
   3   1   1 58470.1 799.400   1
   3   1   2 45188.3 1688.39   3
   3   1   2 42989.3 985.010   2
  -3  -1  -2 43612.5 1488.36  13
  -3  -1  -3-141.382 165.828  13
   3   1   3-222.774 140.059   3
   3   1   3 132.432 82.3370   2
   3   1   4 12720.5 911.569   3
   3   1   4 13251.5 570.923   2
   3   1   5 3725.79 338.420   2
   3   1   5 4509.76 550.772   3
   3   1   6 45333.5 1897.11   3
   3   1   6 45381.7 1342.63   2
   3   1   7 92.2618 171.645   3
   3   1   7 480.892 191.013   2
  -3  -1  -7 666.003 222.170  12
   3   1   8 40425.8 1518.96   2
  -3  -1  -8 36789.9 1616.12  12
   3   1   8 41993.7 2033.34   3
  -3  -1  -9 12774.1 941.100   1
   3   1   9 12205.1 917.042   2
  -3  -1  -9 12763.1 936.897  12
   3   1   9 12881.6 1180.93   3
   3   1  10 525.236 330.639   3
   3   1  10 331.525 130.713   2
  -3  -1 -10 482.096 268.782  14
  -3  -1 -10 300.601 213.115   1
   3   1  11 277.967 246.570   3
  -3  -1 -11-174.935 148.615   1
   3   1  11 73.5341 174.868   2
  -3  -1 -11 279.571 234.345  14
  -3  -1 -12 5851.66 972.272  14
   3   1  12 7841.11 920.361   2
  -3  -1 -13 2869.63 700.051  14
  -3  -1 -14 2257.96 682.699  14
   3   1  15 2727.15 388.338   5
   3   1  15 3545.26 500.649   8
   3   1  15 3355.92 468.461  10
   3   1  16 7285.32 691.540   8
   3   1  16 7108.01 706.051  10
   3   1  16 7292.48 639.556   5
   3   1  17 5415.64 607.989  10
   3   1  17 5545.25 635.576   8
   3   1  17 5334.90 568.072   5
   3   1  18 5764.94 666.973   8
   3   1  18 5175.97 619.298  10
   3   1  18 5141.64 567.059   5
   3   1  19 3264.75 506.373   8
   3   1  19 3290.81 469.339  10
   3   1  20 3639.30 516.680   8
   3   1  20 3449.28 506.030  10
   3   1  21 1624.97 353.223   8
   3   1  21 1173.97 250.830  10
   3   1  22 664.068 243.088   8
   3   1  22 605.209 286.032  10
   3   1  23 1423.02 295.792   8
   3   1  23 2294.98 344.391  10
   3   1  24 1048.99 237.986   8
   3   1  25 493.730 131.847   8
   3   1  26 11.1396 62.6189   8
   3   2 -26 95.6588 62.3303   9
  -3  -2  26-107.056 79.6873   8
  -3  -2  25 159.671 128.259   8
  -3  -2  24 1953.41 303.936   8
  -3  -2  23 138.131 143.154   8
  -3  -2  22 223.965 175.537   8
  -3  -2  21 5713.78 624.809   8
  -3  -2  20 1918.81 404.340   8
  -3  -2  19 762.921 223.554   6
  -3  -2  18 684.935 263.739   6
   3   2 -17 253.438 280.157   1
  -3  -2  17-168.256 188.910   6
   3   2 -16-175.503 275.249   1
  -3  -2  16 69.6782 112.262   6
   3   2 -15-133.561 200.268  15
  -3  -2  15 85.2729 135.528   6
   3   2 -15-156.376 362.950   1
   3   2 -15 224.669 319.394  14
   3   2 -14 7125.60 700.185  15
  -3  -2  14 6407.95 625.011   6
   3   2 -14 5762.85 1086.92  14
   3   2 -14 6276.42 1230.59   1
   3   2 -13 1053.57 450.983   1
   3   2 -13 1024.02 444.544  14
   3   2 -12 1142.08 512.463  14
   3   2 -12 1601.73 649.542   1
   3   2 -11 249.348 199.897  14
   3   2 -11 322.397 456.904   1
  -3  -2  11 136.039 200.831  13
   3   2 -10 725.702 363.902  14
  -3  -2  10 1106.36 510.633  13
  -3  -2  10 339.500 251.818   2
   3   2  -9 8399.61 1130.23  14
  -3  -2   9 11740.4 1287.82   2
  -3  -2   9 8427.27 1094.74  13
  -3  -2   8 30523.8 1961.43   2
  -3  -2   8 29936.1 1979.28  13
   3   2  -8 28137.3 1898.45  14
  -3  -2   7 1011.44 396.273  13
  -3  -2   7 103.295 176.202   2
   3   2  -7 1041.81 360.377  14
   3   2  -6 4678.26 720.644  14
  -3  -2   6 5875.42 817.191  13
  -3  -2   6 7093.18 839.511   2
   3   2  -5 5424.42 729.310  14
  -3  -2   5 5327.33 748.909  13
  -3  -2   4 16377.3 1085.26   2
  -3  -2   4 16049.4 1204.36  13
   3   2  -4 15602.5 1239.95  14
   3   2  -3 52713.6 2147.45  14
  -3  -2   3 53496.9 2073.99  13
  -3  -2   3 57506.0 1875.31   2
   3   2  -2 47148.2 1951.40  14
  -3  -2   2 46671.6 1878.16  13
   3   2  -1 650.940 225.218  14
  -3  -2   1 925.951 346.637  13
   3   2   0 33144.0 1454.50   3
   3   2   0 39310.2 1705.55  14
  -3  -2   0 37349.6 1557.72  13
   3   2   0 34138.3 879.042   1
   3   2   1 87310.4 2361.41   3
  -3  -2  -1 90241.7 2381.47  13
   3   2   2 115086. 2745.69   3
  -3  -2  -2 114426. 2773.75  13
   3   2   3 2869.62 478.746   3
  -3  -2  -3 3221.90 482.303  13
   3   2   4 4096.14 554.235   3
  -3  -2  -4 5587.13 654.571  13
   3   2   5 2265.23 450.155   3
   3   2   6 3772.33 594.377   3
  -3  -2  -6 4115.31 315.689   1
  -3  -2  -7 5679.49 465.110   1
   3   2   7 5327.47 733.339   3
   3   2   8 341.659 281.775   3
  -3  -2  -8 194.207 124.331   1
   3   2   9 426.394 244.990   3
  -3  -2  -9 830.395 227.959   1
  -3  -2 -10 617.104 303.021  14
   3   2  10 825.023 302.151   3
  -3  -2 -10 1012.34 282.923   1
  -3  -2 -11 9076.58 1067.16  14
   3   2  11 12594.5 1354.33   3
  -3  -2 -12 35942.7 2234.95  14
  -3  -2 -13 25832.3 1958.44  14
   3   2  15 6099.77 562.321   5
   3   2  15 5423.56 575.071   8
   3   2  15 5260.90 583.764  10
   3   2  16 3625.11 499.735   8
   3   2  16 2751.29 442.898  10
   3   2  16 3878.63 470.506   5
   3   2  17-102.538 148.106   5
   3   2  17 96.6646 138.098   8
   3   2  17-187.027 180.382  10
   3   2  18 3212.16 496.144  10
   3   2  18 3518.30 466.307   5
   3   2  18 3446.27 472.219   8
   3   2  19 32.4618 206.866   8
   3   2  19 241.728 149.008  10
   3   2  20 6037.12 661.425   8
   3   2  20 5767.59 655.418  10
   3   2  21 2333.64 414.083   8
   3   2  21 1803.49 328.459  10
   3   2  22 1986.00 371.221   8
   3   2  22 1719.50 331.929  10
   3   2  23 113.462 165.918   8
   3   2  23 8.98298 141.864  10
   3   2  24 162.202 140.207   8
   3   2  24-57.2845 124.801  10
   3   2  25 562.240 159.297   8
   3   2  26 2680.17 258.155   8
   3   3 -25 351.805 124.513   9
  -3  -3  25 192.757 99.6746   8
  -3  -3  24-95.8919 90.1397   8
  -3  -3  23 114.784 98.3395   8
  -3  -3  22 422.994 201.331   8
  -3  -3  21 2248.29 388.119   8
  -3  -3  20 1437.41 376.915   8
  -3  -3  19 218.965 155.163   8
  -3  -3  17 120.153 190.129   6
   3   3 -16 553.215 392.990  14
   3   3 -16 614.140 293.273  15
   3   3 -16 272.985 231.532   1
  -3  -3  16 128.582 113.323   6
   3   3 -15 3705.49 544.265  15
   3   3 -15 3919.92 986.503   1
   3   3 -15 2953.37 886.025  14
  -3  -3  15 3562.76 477.907   6
   3   3 -14 3508.58 516.133  15
   3   3 -14 2448.57 768.132   1
   3   3 -14 2963.91 889.978  14
  -3  -3  14 3263.20 471.127   6
   3   3 -13 5642.06 1114.19  14
   3   3 -13 6311.55 1155.81   1
  -3  -3  12 186.570 400.329   2
  -3  -3  12-16.8602 383.906  13
   3   3 -12-19.0101 251.967  14
   3   3 -11 9396.67 1304.32  14
  -3  -3  11 9541.12 1359.48  13
  -3  -3  11 9191.81 1333.33   2
   3   3 -10 3716.54 784.632  14
  -3  -3  10 3158.01 718.070   2
  -3  -3  10 4613.25 933.014  13
  -3  -3   9 33647.9 2298.39  13
   3   3  -9 31925.9 2257.63  14
  -3  -3   9 32672.9 2213.71   2
  -3  -3   8 7303.37 979.382   2
   3   3  -8 5660.77 915.579  14
  -3  -3   8 5897.08 931.261  13
  -3  -3   7 39085.4 2127.12   2
  -3  -3   7 37855.7 2273.06  13
   3   3  -7 36395.2 2221.45  14
  -3  -3   6 10211.6 1024.51   2
   3   3  -6 12832.2 1263.83  14
  -3  -3   6 13488.7 1305.43  13
  -3  -3   5 1577.17 469.671  13
  -3  -3   5 768.482 359.055   2
   3   3  -5 1789.17 461.738  14
   3   3  -4 46881.4 2221.81  14
  -3  -3   4 42201.9 1807.62   2
  -3  -3   4 46410.1 2199.63  13
  -3  -3   3 65.0754 117.864   2
   3   3  -3 203.639 280.005  14
  -3  -3   3 294.389 254.881  13
   3   3  -2 11234.6 1010.35  14
  -3  -3   2 13769.2 874.241   2
  -3  -3   2 11820.9 1025.65  13
   3   3  -1 32234.4 1496.12   3
  -3  -3   1 33228.4 1194.15   2
   3   3  -1 27502.0 1519.09  14
  -3  -3   1 28166.2 1538.58  13
   3   3   0 125.735 279.483  14
   3   3   0 435.788 235.397   3
  -3  -3   0 304.691 116.993   2
  -3  -3   0 425.919 290.507  13
   3   3   1 14928.1 1070.32  14
  -3  -3  -1 14432.3 1057.48  13
   3   3   2 65881.8 2175.20   3
  -3  -3  -2 69072.0 2363.86  13
  -3  -3  -3 149755. 3671.23  13
   3   3   3 152946. 3393.82   3
   3   3   4-3.35173 138.833   3
  -3  -3  -4-98.8997 236.966  13
   3   3   5 14207.6 1223.48   3
  -3  -3  -5 13373.0 420.839   1
   3   3   6 20520.0 1603.79   3
  -3  -3  -6 20967.2 734.954   1
  -3  -3  -7 35052.8 1156.51   1
   3   3   7 33003.4 1876.65   3
   3   3   8 3115.96 678.421   3
   3   3   9 12531.2 1294.26   3
  -3  -3 -10 3479.98 592.415  14
   3   3  10 5535.38 916.692   3
  -3  -3 -11 20496.0 1504.30  14
   3   3  11 22735.1 1916.25   3
   3   3  12 29115.3 2195.21   3
   3   3  15 15345.8 915.479   5
   3   3  15 15051.7 927.019   8
   3   3  15 15734.9 1014.24  10
   3   3  16 29350.9 1338.71   8
   3   3  16 29491.8 1436.38  10
   3   3  16 28769.7 1300.05   5
   3   3  17 1507.72 401.429   5
   3   3  17 1296.40 331.594   8
   3   3  17 1219.16 297.364  10
   3   3  18 1350.95 296.336   5
   3   3  18 1059.34 289.267   8
   3   3  18 804.901 239.907  10
   3   3  19 689.913 255.491   8
   3   3  19 540.900 225.282  10
   3   3  20 107.276 163.352   8
   3   3  20 693.057 272.031  10
   3   3  21 696.707 235.932   8
   3   3  21 808.978 211.147  10
   3   3  22 619.427 232.071  10
   3   3  22 337.301 180.413   8
   3   3  23 329.825 160.729   8
   3   3  23 610.977 194.435  10
   3   3  24 4133.15 420.639   8
   3   3  24 4679.66 471.755  10
   3   3  25 1340.22 213.540   8
   3   3  25 961.107 178.780  10
   3   4 -25 222.986 107.309   9
   3   4 -24 308.897 117.312   9
  -3  -4  24 195.814 92.1919   8
  -3  -4  23 2469.26 333.383   8
  -3  -4  22 1692.66 291.894   8
  -3  -4  21 2801.30 412.980   8
  -3  -4  20 2818.10 763.893   8
  -3  -4  19 660.430 235.484   8
  -3  -4  18-45.9370 174.711   8
   3   4 -16 5415.83 1277.72  14
   3   4 -16 9282.33 1589.01   1
  -3  -4  15 447.081 226.940   6
   3   4 -15 28.8111 299.806  14
   3   4 -15 461.083 402.127   1
  -3  -4  14 165.538 145.776  11
   3   4 -14 317.602 359.971  14
   3   4 -14 196.426 136.840  15
  -3  -4  14 599.718 181.416   6
  -3  -4  13 105.897 159.030  11
   3   4 -13-271.671 432.751  14
  -3  -4  13-621.619 585.914  13
   3   4 -13 193.893 130.813  15
  -3  -4  13-252.227 381.340   2
  -3  -4  13-34.9009 99.0901   6
  -3  -4  12 1302.58 599.729  13
   3   4 -12 856.919 535.175  14
  -3  -4  12 1557.74 616.996   2
  -3  -4  11 1382.15 520.830   2
  -3  -4  11 1017.51 563.752  13
   3   4 -11 899.950 509.713  14
  -3  -4  10 644.277 464.970   2
   3   4 -10 296.859 370.874  14
  -3  -4  10 120.661 214.978  13
  -3  -4   9 428.970 273.265   2
   3   4  -9 286.018 246.990  14
  -3  -4   9 136.369 233.997  13
   3   4  -8 7760.68 1152.09  14
  -3  -4   8 8291.22 1177.13  13
  -3  -4   8 7756.58 1064.04   2
  -3  -4   7 587.850 172.060   2
  -3  -4   7 1677.48 548.293  13
   3   4  -7 1320.73 499.366  14
   3   4  -6 7828.40 1054.36  14
  -3  -4   6 7675.19 1039.54  13
  -3  -4   6 8576.95 1005.23   2
  -3  -4   5 658.141 261.129   2
   3   4  -5 631.336 258.029  14
  -3  -4   5 1104.71 437.580  13
  -3  -4   4 16280.9 1176.72   2
  -3  -4   4 19760.9 1533.23  13
   3   4  -4 18869.9 1508.71  14
  -3  -4   3 7762.99 960.175  13
   3   4  -3 4969.89 636.795   3
  -3  -4   3 5404.10 646.455   2
   3   4  -3 7982.43 910.524  14
   3   4  -2 16302.6 1110.88   3
  -3  -4   2 13390.8 1254.36  13
  -3  -4   2 16989.5 1052.58   2
   3   4  -2 13314.9 1167.76  14
   3   4  -1 11020.9 925.985   3
   3   4  -1 10137.7 986.683  14
  -3  -4   1 11481.1 1061.64  13
  -3  -4   1 10491.3 746.513   2
   3   4   0 3751.49 572.184  14
   3   4   0 3613.90 545.259   3
  -3  -4   0 3465.84 592.797  13
  -3  -4   0 3522.95 394.293   2
   3   4   1 31335.4 1534.60   3
   3   4   1 36670.5 1767.67  14
  -3  -4  -1 34582.1 1815.74  13
  -3  -4  -1 30598.8 924.120   2
   3   4   2 185820. 3800.90   3
  -3  -4  -2 185915. 4206.52  13
   3   4   2 184951. 3845.81  14
   3   4   3 32620.1 1633.39   3
  -3  -4  -3 29050.9 1761.16  13
   3   4   4 3963.41 626.655   3
  -3  -4  -4 3806.91 710.653  13
   3   4   5 22652.5 1628.74   3
  -3  -4  -5 23492.6 976.629   1
  -3  -4  -5 21314.3 1894.90  13
  -3  -4  -6 17456.6 1560.79  13
  -3  -4  -6 14007.8 732.637   1
   3   4   6 17149.2 1466.47   3
   3   4   7 11263.0 1192.79   3
   3   4   8 3093.89 737.006   3
   3   4   9 1382.88 473.215   3
   3   4  10 7050.94 1239.41   3
   3   4  11 411.321 360.602   3
   3   4  12 5983.06 1018.40   3
   3   4  14 462.347 252.345   5
   3   4  14 193.841 274.997  10
   3   4  15 2248.26 376.769   5
   3   4  15 2053.83 399.212  10
   3   4  16 2671.63 418.449   5
   3   4  16 2842.85 401.297   8
   3   4  16 3192.15 502.700  10
   3   4  17 12612.5 869.885   8
   3   4  17 13630.5 1005.28  10
   3   4  17 12024.2 875.467   5
   3   4  18 29179.6 1343.39   8
   3   4  18 28716.0 1489.23  10
   3   4  19 2614.85 421.068   8
   3   4  19 2519.89 452.225  10
   3   4  20 712.472 232.570   8
   3   4  20 481.729 214.175  10
   3   4  21 944.984 242.773   8
   3   4  21 816.818 285.724  10
   3   4  22 1120.18 246.141   8
   3   4  22 896.102 269.165  10
   3   4  23 64.3946 114.033   8
   3   4  23 119.220 162.881  10
   3   4  24-191.241 173.012  10
   3   4  25-17.0662 98.5659  10
   3   5 -24 1154.06 200.922   9
  -3  -5  24 1095.02 162.900   4
   3   5 -23 973.978 220.199   9
  -3  -5  23 863.411 185.520   8
  -3  -5  22 1005.73 236.479   8
  -3  -5  21 32.8455 118.056   8
  -3  -5  20 104.434 121.987   8
  -3  -5  19 685.140 253.340   8
  -3  -5  18 1805.21 381.249   8
  -3  -5  17 741.404 251.281   8
  -3  -5  16 1232.45 320.389   8
   3   5 -15 962.842 656.727  14
  -3  -5  15 1544.22 354.678  11
   3   5 -14 1356.23 773.201  14
  -3  -5  14 1532.55 335.598  11
  -3  -5  14 1100.86 576.241   2
   3   5 -13 4732.36 1130.53  14
  -3  -5  13 4446.94 1171.57  13
  -3  -5  13 5229.31 596.071  11
  -3  -5  13 6609.79 1305.36   2
  -3  -5  12 544.797 489.255  13
   3   5 -12 911.841 612.189  14
  -3  -5  12 1075.84 481.571   2
  -3  -5  12 872.831 262.638  11
  -3  -5  11 2248.67 1137.92  13
  -3  -5  11 2715.47 803.371   2
   3   5 -11 2475.91 865.308  14
   3   5 -10 760.521 438.750  14
  -3  -5  10 512.753 422.006  13
  -3  -5  10 430.769 270.725   2
  -3  -5   9 1126.22 549.466  13
  -3  -5   9 670.546 440.848   2
   3   5  -9 491.246 382.858  14
  -3  -5   8 735.960 315.558  13
  -3  -5   8 308.565 322.499   2
   3   5  -8 959.149 567.223  14
  -3  -5   7 3053.09 698.516   2
   3   5  -7 2227.66 654.835  14
  -3  -5   7 2424.30 643.169  13
   3   5  -6 5015.04 895.043  14
  -3  -5   6 6312.86 1024.68  13
  -3  -5   6 5326.28 846.054   2
   3   5  -5 4129.31 797.214  14
  -3  -5   5 7334.26 921.740   2
  -3  -5   5 4092.82 790.908  13
   3   5  -5 7542.20 821.404   3
   3   5  -4 25136.8 1468.68   3
  -3  -5   4 26593.2 1641.95   2
  -3  -5   4 21561.1 1731.03  13
   3   5  -4 21467.1 1716.46  14
   3   5  -3 10493.4 935.259   3
  -3  -5   3 8187.43 1028.37  13
  -3  -5   3 11356.8 1017.31   2
   3   5  -3 8674.85 1060.06  14
   3   5  -2 1298.22 412.805  14
  -3  -5   2 1525.78 459.357  13
   3   5  -2 3838.76 569.160   3
  -3  -5   2 3890.35 566.766   2
   3   5  -1 345.009 252.890  14
  -3  -5   1 1061.83 278.105   2
   3   5  -1 995.866 286.279   3
  -3  -5   1 494.857 513.376  13
   3   5   0 43776.6 1876.29   3
  -3  -5   0 36971.5 2025.43  13
   3   5   0 35258.8 1904.61  14
  -3  -5   0 44542.7 1561.98   2
   3   5   1 38614.4 1779.64   3
   3   5   1 27372.3 1603.91  14
  -3  -5  -1 29785.4 1833.11  13
  -3  -5  -1 40972.6 1331.69   2
   3   5   2 44660.7 1956.83   3
  -3  -5  -2 51006.0 2378.85  13
  -3  -5  -2 45938.4 1210.93   2
   3   5   2 49431.9 2095.26  14
   3   5   3 168883. 3909.94   3
  -3  -5  -3 172672. 4554.65  13
   3   5   4 67638.6 2561.85   3
  -3  -5  -4 74643.3 3084.60  13
   3   5   5 51349.2 2375.84   3
  -3  -5  -5 46973.1 1529.99   1
  -3  -5  -5 53468.3 2822.51  13
  -3  -5  -6 8787.00 1243.93  13
   3   5   6 8083.40 1067.60   3
  -3  -5  -7 74580.0 3288.56  13
   3   5   7 87127.5 3306.48   3
  -3  -5  -8 8654.46 1269.89  13
   3   5   8 11030.4 1235.06   3
   3   5   9 10291.1 1214.65   3
   3   5  10 10964.6 1387.50   3
   3   5  11 50776.8 3186.21   3
   3   5  14 9143.54 771.340  10
   3   5  14 8289.66 698.931   5
   3   5  15 16864.2 1093.78  10
   3   5  15 17184.1 997.652   5
   3   5  16 3137.96 458.719   5
   3   5  16 3345.00 519.437  10
   3   5  17 582.465 203.306  10
   3   5  17 253.440 196.599   5
   3   5  18 1390.20 331.221  10
   3   5  19 121.612 173.781  10
   3   5  20 477.420 241.162  10
   3   5  21 1375.42 332.264  10
   3   5  22 822.499 244.212  10
   3   5  23 1099.64 278.787  10
   3   5  24 405.394 178.545  10
   3   5  25 92.6829 81.8829  10
   3   5  26 402.160 116.624  10
   3   6 -23 3400.40 338.142   9
   3   6 -22 157.279 128.891   9
  -3  -6  22 177.333 99.0688   8
   3   6 -21 1255.22 278.909   9
  -3  -6  21 1525.16 255.862   8
   3   6 -20 1143.92 278.249   9
  -3  -6  20 708.565 193.689   8
  -3  -6  19 1069.31 249.708   8
  -3  -6  18-13.6901 130.487   8
  -3  -6  17 4855.10 567.993   8
  -3  -6  16 372.040 189.470   8
  -3  -6  16 313.368 192.700  11
  -3  -6  15 7.55974 124.873   8
  -3  -6  15 100.092 211.575  11
  -3  -6  14 1548.21 318.340   8
   3   6 -14 934.515 598.420  14
  -3  -6  14 1423.47 663.082   2
  -3  -6  14 1144.13 300.303  11
  -3  -6  13 927.005 693.242   2
   3   6 -13 214.649 365.287  14
  -3  -6  13-391.538 513.951  13
  -3  -6  13 149.205 168.159  11
  -3  -6  12 3369.41 888.126   2
  -3  -6  12 1706.51 362.712  11
  -3  -6  12 1156.66 577.087  13
   3   6 -12 1858.97 742.111  14
   3   6 -11 1972.50 715.072  14
  -3  -6  11 3223.92 473.009  11
  -3  -6  11 2218.38 827.118  13
  -3  -6  10 5073.64 1102.73  13
   3   6 -10 4932.68 1134.86  14
  -3  -6  10 5085.09 593.258  11
   3   6  -9 11319.3 1604.73  14
  -3  -6   9 12048.3 1639.95  13
  -3  -6   9 16483.7 1769.26   2
   3   6  -8 12046.4 1602.52  14
  -3  -6   8 11970.5 1567.84  13
  -3  -6   8 14357.6 1587.25   2
   3   6  -7 6980.40 1186.26  14
  -3  -6   7 7165.13 1216.29  13
  -3  -6   7 7478.43 1094.42   2
   3   6  -6 723.337 403.504  14
  -3  -6   6 496.199 392.980  13
  -3  -6   6 868.170 351.159   2
   3   6  -5 662.340 307.670   3
   3   6  -5-315.798 366.723  14
  -3  -6   5 439.410 284.252  13
  -3  -6   5 186.669 161.696   2
  -3  -6   4 9331.20 1243.51  13
  -3  -6   4 4426.99 744.597   2
   3   6  -4 9827.42 1265.58  14
   3   6  -3 211444. 4236.21   3
  -3  -6   3 206726. 5662.69  13
  -3  -6   3 213165. 4735.28   2
   3   6  -3 204326. 5392.70  14
   3   6  -2 17811.7 1244.98   3
   3   6  -2 25249.5 1829.69  14
  -3  -6   2 26429.7 1992.05  13
  -3  -6   2 18130.3 1307.07   2
   3   6  -1 66992.3 2387.18   3
  -3  -6   1 63917.6 2981.04  13
  -3  -6   1 70266.1 2394.55   2
   3   6   0 5817.76 708.535   3
  -3  -6   0 7144.36 702.590   2
   3   6   0 5158.33 765.304  14
  -3  -6   0 5328.31 851.831  13
  -3  -6  -1 133.470 121.750   2
   3   6   1 274.188 201.429   3
   3   6   1 628.586 265.656  14
   3   6   2 61853.7 2404.36   3
   3   6   2 56462.1 2372.08  14
  -3  -6  -2 58927.4 2801.38  13
  -3  -6  -3 137.761 335.335  13
   3   6   3 414.515 190.175   3
   3   6   4 16175.3 1298.92   3
  -3  -6  -4 10826.3 1199.84  13
  -3  -6  -5 79699.6 3572.51  13
   3   6   5 92342.0 3240.76   3
   3   6   6 1643.09 519.202   3
  -3  -6  -6 2965.79 818.000  13
  -3  -6  -7 44531.7 2816.33  13
   3   6   7 44336.5 2632.66   3
   3   6   8 67.8555 213.244   3
  -3  -6  -8 192.498 415.249  13
  -3  -6  -9 14365.8 1685.59  13
   3   6   9 16164.7 1598.91   3
   3   6  10 357.984 218.315   3
  -3  -6 -10 305.315 314.375  13
   3   6  11 3923.56 961.543   3
  -3  -6 -11 1235.27 615.167  13
  -3  -6 -12 3272.19 903.916  13
   3   6  13 18549.9 1106.90  10
   3   6  13 14018.7 870.119   5
   3   6  14 42871.7 1720.70  10
   3   6  14 45359.2 1608.72   5
   3   6  15 54.7693 161.727   5
   3   6  15-72.7498 131.794  10
   3   6  16 125.741 136.661   5
   3   6  16-247.287 209.648  10
   3   6  17 2849.69 481.921  10
   3   6  18 5587.86 675.765  10
   3   6  19 160.406 134.765  10
   3   6  20 2188.56 438.899  10
   3   6  21 57.7717 166.302  10
   3   6  22 7796.23 701.731  10
   3   6  23 1570.64 305.640  10
   3   6  24 4285.89 433.709  10
   3   6  25 2031.41 285.977  10
   3   7 -22 105.184 91.6233   9
   3   7 -21 2636.38 364.507   9
   3   7 -20 243.401 212.981   9
   3   7 -19 75.9812 158.264   9
   3   7 -18 3092.25 486.819   9
   3   7 -17 327.243 186.361   9
  -3  -7  16 90.2067 109.501  11
  -3  -7  15 2373.11 389.680  11
  -3  -7  14 1024.14 321.915  11
  -3  -7  13 2983.51 996.543  13
  -3  -7  13 3629.66 994.638   2
   3   7 -13 2649.51 852.994  14
  -3  -7  13 3417.92 488.175  11
  -3  -7  12-14.6817 214.646   2
  -3  -7  12 7.60142 265.796  13
   3   7 -12-266.817 427.478  14
  -3  -7  12 246.177 173.968  11
   3   7 -11 9415.32 1616.09  14
  -3  -7  11 10306.1 1694.74  13
  -3  -7  11 9966.85 884.535  11
  -3  -7  11 11545.1 1663.48   2
  -3  -7  10 8820.01 1550.98  13
   3   7 -10 8452.94 1479.86  14
  -3  -7  10 9972.07 882.267  11
  -3  -7  10 9136.54 1436.23   2
  -3  -7   9 3447.40 893.141   2
   3   7  -9 3540.53 973.331  14
  -3  -7   9 3374.56 905.588  13
  -3  -7   9 3642.65 526.185  11
   3   7  -8 7074.42 1258.20  14
  -3  -7   8 7000.86 1169.78   2
  -3  -7   8 6217.31 1244.15  13
  -3  -7   7 514.148 407.511  13
   3   7  -7 715.895 589.164  14
  -3  -7   7 805.668 292.836   2
  -3  -7   6 145.248 148.654   2
  -3  -7   6-144.611 355.870  13
   3   7  -6-226.167 210.829  14
   3   7  -5 437.224 311.652  14
  -3  -7   5-73.2189 393.139  13
  -3  -7   5 230.456 162.625   2
  -3  -7   4 2061.48 736.851  13
  -3  -7   4 1563.51 456.777   2
   3   7  -4 750.124 325.544  14
   3   7  -3 2035.83 595.414  14
  -3  -7   3 2419.37 649.519  13
  -3  -7   2 823.318 302.603   2
   3   7  -2 456.565 232.577  14
  -3  -7   2 1167.73 496.823  13
  -3  -7   1 90.3579 180.694   2
   3   7  -1 37.0953 249.586  14
  -3  -7   1-348.584 404.432  13
   3   7  -1 206.348 211.084   3
  -3  -7   0 1691.58 384.064   2
   3   7   0 1214.29 379.169   3
  -3  -7   0 29.8384 204.236  13
   3   7   0 498.777 336.848  14
   3   7   1-167.635 224.263   3
   3   7   1 20.6849 197.978  14
  -3  -7  -1-76.0666 319.799  13
  -3  -7  -2 1763.15 546.341  13
   3   7   2 1779.59 428.186   3
   3   7   2 2644.89 572.054  14
  -3  -7  -3 14451.1 1534.70  13
   3   7   3 12041.0 1158.05   3
  -3  -7  -4 10446.0 1298.88  13
   3   7   4 15640.4 1355.91   3
  -3  -7  -5 11528.5 1424.13  13
   3   7   5 15047.8 1369.45   3
  -3  -7  -6 8059.17 1208.68  13
   3   7   6 7936.59 1033.31   3
  -3  -7  -7 10024.5 1496.36  13
   3   7   7 8632.77 1312.08   3
  -3  -7  -8 17331.8 2150.98  13
   3   7   8 17481.4 1673.91   3
  -3  -7  -9 23568.9 2311.65  13
   3   7   9 30560.9 2328.49   3
   3   7  10 101.978 222.971   3
  -3  -7 -10 151.064 305.639  13
  -3  -7 -11 1826.48 718.847  13
   3   7  12 1354.80 307.965   5
   3   7  12 2040.66 371.757   7
  -3  -7 -12 1303.05 605.399  13
   3   7  12 2082.16 394.619  10
   3   7  13 10276.7 798.676   7
   3   7  13 9208.15 747.805   5
  -3  -7 -14 2809.29 888.101  13
   3   7  14 3941.56 521.492  10
   3   7  14 3068.45 442.940   5
   3   7  15 181.793 177.818  10
  -3  -7 -15 374.405 335.057  13
  -3  -7 -16 26.1236 383.910  13
   3   7  16 507.926 258.135  10
   3   7  17 334.941 239.892  10
   3   7  18 7952.35 777.709  10
   3   7  19 4232.11 604.872  10
   3   7  20 2353.08 429.255  10
   3   7  21 2040.33 404.281  10
   3   7  22 840.567 242.704  10
   3   7  23 5506.95 526.446  10
   3   7  24 778.729 170.732  10
   3   7  25 363.299 125.435  10
   3   8 -22 116.411 52.1504   9
   3   8 -21 748.479 179.603   9
   3   8 -20 2083.28 312.456   9
   3   8 -19 1460.12 296.316   9
   3   8 -18 1362.33 311.648   9
   3   8 -17 1261.25 346.867   9
  -3  -8  17 1487.32 304.591  11
   3   8 -16 2379.65 438.600   9
  -3  -8  16 2728.60 417.178  11
   3   8 -15 190.575 167.405   9
  -3  -8  15-197.197 222.279  11
   3   8 -14 7249.93 757.032   9
  -3  -8  14 6919.28 717.957  11
   3   8 -13 630.419 242.068   9
  -3  -8  13 632.902 264.566  11
   3   8 -12 982.558 291.980   9
  -3  -8  12 1534.10 441.787  11
   3   8 -11-115.317 205.369   9
  -3  -8  11 70.8258 266.966  13
  -3  -8  11 396.361 396.894   2
   3   8 -11 169.755 275.647  14
  -3  -8  11 88.8850 168.877  11
   3   8 -10 225.097 199.960   9
  -3  -8  10 364.504 274.144   2
   3   8 -10 318.337 355.390  14
  -3  -8  10 326.478 196.746  11
  -3  -8   9 3565.20 886.495   2
   3   8  -9 2183.19 400.224   9
  -3  -8   9 1593.81 785.619  13
   3   8  -9 1661.55 601.564  14
  -3  -8   9 2143.68 448.205  11
   3   8  -8 1107.63 512.610  14
   3   8  -8 623.361 247.469   9
  -3  -8   8-24.9905 317.259   2
  -3  -8   8 636.339 211.322  11
  -3  -8   8 797.627 533.425  13
   3   8  -7 1288.85 314.218   9
   3   8  -7 1014.33 495.713  14
  -3  -8   7 1240.51 308.493  11
  -3  -8   7 811.916 443.536   2
  -3  -8   7 1224.41 572.094  13
   3   8  -6 5027.45 564.712   9
  -3  -8   6 4184.97 919.202   2
   3   8  -6 5897.32 1140.51  14
  -3  -8   6 5588.14 1143.55  13
  -3  -8   6 5740.86 653.854  11
  -3  -8   5 24128.4 2048.65   2
   3   8  -5 25945.1 2331.94  14
  -3  -8   5 25943.8 2399.08  13
   3   8  -4 10462.3 1418.00  14
  -3  -8   4 15313.4 1544.27   2
  -3  -8   4 11642.1 1536.79  13
  -3  -8   3 196.548 153.342   2
  -3  -8   3 461.719 292.931  13
   3   8  -3 210.460 290.687  14
   3   8  -2 3936.30 782.636  14
  -3  -8   2 1924.73 490.841   2
  -3  -8   2 4174.37 907.400  13
   3   8  -1 19414.9 1745.02  14
  -3  -8   1 20785.1 2011.98  13
  -3  -8   0 3723.68 803.845  13
   3   8   0 4066.58 782.211  14
   3   8   1 9880.61 1143.42  14
  -3  -8  -1 10344.2 1389.61  13
   3   8   2 2875.02 575.119   3
  -3  -8  -2 2385.41 633.155  13
   3   8   2 2215.80 529.536  14
  -3  -8  -3 5900.39 1112.32  13
   3   8   3 5610.75 842.207   3
  -3  -8  -4 4513.16 917.208  13
   3   8   4 2039.96 550.730   3
  -3  -8  -5 31800.0 2471.53  13
   3   8   5 40433.4 2375.15   3
   3   8   6 3030.81 650.410   3
  -3  -8  -6 1404.95 598.484  13
   3   8   7 1567.26 550.376   3
  -3  -8  -7 1219.85 550.324  13
   3   8   8 128.572 192.874   3
  -3  -8  -8 267.698 436.183  13
   3   8   9 3627.06 945.285   3
  -3  -8  -9 5479.63 1326.70  13
   3   8  10 3793.77 495.164   7
   3   8  10 3421.82 485.205  10
   3   8  11 9301.36 791.572   7
  -3  -8 -11 9206.24 1700.04  13
   3   8  11 7982.93 779.178  10
   3   8  12 3306.33 567.858   7
  -3  -8 -12 3172.00 1095.96  13
   3   8  12 1553.12 493.997  10
   3   8  12 1871.78 512.862   5
   3   8  13 4440.91 535.678   7
  -3  -8 -13 5031.81 1255.57  13
   3   8  13 6387.12 740.882  10
  -3  -8 -14 3331.23 1024.48  13
   3   8  14 4244.24 518.248   7
   3   8  14 4646.95 676.357  10
   3   8  15-211.009 162.217  10
   3   8  16 3826.22 579.036  10
   3   8  17 27731.9 1487.50  10
   3   8  18 7968.66 914.451  10
   3   8  19 1446.00 323.268  10
   3   8  20 1795.21 374.382  10
   3   8  21 228.712 147.713  10
   3   8  22 2024.88 358.382  10
   3   8  23 1009.67 221.290  10
   3   8  24 1552.67 241.007  10
   3   8  25 7498.79 439.403  10
   3   9 -20 3923.43 368.553   9
  -3  -9  20 5354.13 403.565   4
   3   9 -19-68.7825 137.106   9
   3   9 -18 596.732 188.394   9
   3   9 -17 1335.63 322.940   9
  -3  -9  17 1045.59 229.930  11
   3   9 -16 1131.99 305.958   9
  -3  -9  16 997.775 231.373  11
   3   9 -15 2113.63 385.606   9
  -3  -9  15 2669.24 417.384  11
  -3  -9  14 2777.61 456.868  11
   3   9 -14 2379.77 409.532   9
   3   9 -13 24362.6 1363.86   9
  -3  -9  13 25655.2 1405.25  11
   3   9 -12 14790.0 1061.73   9
  -3  -9  12 14847.1 1071.67  11
   3   9 -11 5565.03 654.289   9
  -3  -9  11 6126.77 731.435  11
   3   9 -10 5391.59 655.987   9
  -3  -9  10 5455.79 1209.72   2
  -3  -9  10 6088.11 1303.40  13
  -3  -9  10 5985.47 713.493  11
   3   9  -9 242.858 140.492   9
  -3  -9   9-9.57757 176.173   2
   3   9  -9-60.4893 401.249  14
  -3  -9   9 64.2255 269.283  13
  -3  -9   9 254.298 164.572  11
   3   9  -8 142.700 205.951   9
  -3  -9   8 527.895 254.067  11
  -3  -9   8 691.139 554.080  13
   3   9  -8 59.2013 309.496  14
  -3  -9   8-298.212 285.607   2
   3   9  -7 54.2047 238.458   9
   3   9  -7-162.439 442.495  14
  -3  -9   7 68.7112 390.782  13
  -3  -9   7 202.501 210.076  11
  -3  -9   7 243.785 372.627   2
  -3  -9   6 58.4505 328.609   2
   3   9  -6 229.608 176.906   9
   3   9  -6 381.725 492.044  14
  -3  -9   6 104.665 134.918  11
  -3  -9   6 437.186 415.703  13
   3   9  -5 2190.97 417.208   9
  -3  -9   5 1229.83 559.823  13
   3   9  -5 1208.19 558.020  14
  -3  -9   5 1993.84 413.215  11
   3   9  -4-18.3007 289.532  14
   3   9  -4 179.263 163.742   9
  -3  -9   4-205.537 452.736  13
  -3  -9   4 253.371 221.339  11
   3   9  -3 5485.94 579.356   9
  -3  -9   3 4225.16 955.078  13
  -3  -9   3 4333.26 562.530  11
   3   9  -3 4068.69 938.538  14
  -3  -9   2 788.392 265.252  11
   3   9  -2 670.880 472.919  14
  -3  -9   2 713.912 498.985  13
  -3  -9   1 22820.0 2206.61  13
   3   9  -1 23328.3 2011.85  14
   3   9   0 20365.9 1810.83  14
  -3  -9   0 19975.5 2068.25  13
  -3  -9  -1 70.4510 307.617  13
  -3  -9  -2 6082.41 1158.75  13
  -3  -9  -3 1119.70 558.894  13
  -3  -9  -4 309.316 401.993  13
   3   9   5 11595.4 795.668   7
  -3  -9  -5 11124.6 1588.93  13
   3   9   6 4977.32 883.681   3
   3   9   6 4670.20 518.550   7
  -3  -9  -6 4277.76 1017.47  13
   3   9   7 5538.25 944.671   3
   3   9   7 4195.43 515.648   7
  -3  -9  -7 3744.55 926.784  13
   3   9   8 58.5301 91.4058   9
  -3  -9  -8-108.075 310.826  13
   3   9   8 28.1126 131.280   7
   3   9   9 4234.31 504.088   7
  -3  -9  -9 3968.88 926.034  13
   3   9   9 4663.49 509.314   9
   3   9   9 4587.29 514.568  10
   3   9  10 261.536 139.863   9
   3   9  10 214.293 147.190   7
  -3  -9 -10 575.290 625.970  13
   3   9  10 394.759 157.210  10
   3   9  11 19203.8 1099.25   7
  -3  -9 -11 23240.3 2515.01  13
   3   9  11 18586.4 1111.68  10
   3   9  11 23199.2 1330.22   9
   3   9  12 8470.56 751.578   7
  -3  -9 -12 10099.4 1802.90  13
   3   9  12 7456.86 710.750  10
   3   9  12 10934.4 804.269   9
   3   9  13 252.514 174.943   9
  -3  -9 -13 136.341 352.818  13
   3   9  13 323.901 188.845   7
   3   9  13 387.814 231.083  10
   3   9  14 228.986 131.815   7
   3   9  14 1453.22 319.171  10
   3   9  15 1049.15 253.168   7
   3   9  15 638.719 273.231  10
   3   9  16 7886.45 640.644   7
   3   9  16 7825.78 779.176  10
   3   9  17 11865.2 972.496  10
   3   9  18 228.681 211.987  10
   3   9  19-105.979 154.585  10
   3   9  20 753.141 243.442  10
   3   9  21-255.720 203.161  10
   3   9  22 1574.30 285.634  10
   3   9  23 25.4332 108.528  10
   3   9  24 224.641 91.9855  10
   3  10 -19-4.72403 84.5494   9
  -3 -10  19-68.3896 73.2338   4
   3  10 -18 426.513 147.610   9
  -3 -10  18 362.706 126.412   4
   3  10 -17-360.384 197.029   9
   3  10 -16 516.779 206.857   9
  -3 -10  16 321.699 154.921  11
   3  10 -15 835.119 261.551   9
  -3 -10  15 1061.27 265.506  11
   3  10 -14 702.343 234.407   9
  -3 -10  14 796.388 272.936  11
   3  10 -13 238.766 192.520   9
  -3 -10  13 75.8095 147.023  11
   3  10 -12 4729.96 595.962   9
  -3 -10  12 4678.99 585.671  11
   3  10 -11 11461.7 926.247   9
  -3 -10  11 10986.3 932.345  11
   3  10 -10 10107.2 886.362   9
  -3 -10  10 10104.5 907.495  11
   3  10  -9 8945.53 826.536   9
  -3 -10   9 9696.15 907.711  11
   3  10  -8 4251.09 588.334   9
  -3 -10   8 4133.88 588.356  11
   3  10  -7 18897.1 1185.66   9
  -3 -10   7 17344.5 2210.57  13
   3  10  -7 15384.8 2069.75  14
  -3 -10   7 18144.0 1233.18  11
   3  10  -6 4086.31 571.446   9
   3  10  -6 3278.56 930.708  14
  -3 -10   6 5688.77 1326.89  13
  -3 -10   6 3470.24 569.569  11
   3  10  -5 2976.46 475.692   9
  -3 -10   5 2857.75 993.895  13
   3  10  -5 2062.25 714.876  14
  -3 -10   5 2359.72 428.455  11
   3  10  -4 64.8096 150.346   9
   3  10  -4-124.790 169.049  14
  -3 -10   4 114.419 362.986  13
  -3 -10   4 371.485 191.597  11
   3  10  -3 17645.4 1093.89   9
   3  10  -3 17283.3 1930.54  14
  -3 -10   3 16201.2 2038.63  13
  -3 -10   3 16778.8 1158.29  11
   3  10  -2 11171.2 867.477   9
  -3 -10   2 12380.1 1788.16  13
  -3 -10   2 11655.7 941.819  11
   3  10  -1 32280.0 1439.32   9
   3  10  -1 32504.0 1338.52   7
  -3 -10   1 28751.9 2671.04  13
  -3 -10   1 30640.5 1510.37  11
   3  10   0 4272.54 524.728   9
  -3 -10   0 4281.52 1070.76  13
   3  10   0 3567.61 455.357   7
  -3 -10   0 4783.95 579.759  11
   3  10   1 1153.63 275.618   9
  -3 -10  -1 1444.76 328.879  11
   3  10   1 1160.63 269.123   7
  -3 -10  -1 1861.44 807.874  13
   3  10   2 5863.59 577.193   9
  -3 -10  -2 4888.42 575.975  11
   3  10   2 6251.54 609.639   7
  -3 -10  -2 4676.51 1096.09  13
   3  10   3 9114.50 733.003   9
   3  10   3 8717.93 718.050   7
  -3 -10  -3 7738.54 717.251  11
  -3 -10  -3 6488.32 1225.48  13
   3  10   4 3064.82 424.999   9
   3  10   4 3665.98 484.012   7
  -3 -10  -4 2626.99 808.770  13
  -3 -10  -5 1669.97 775.446  13
   3  10   5 2686.12 414.906   9
   3  10   5 2436.22 392.605   7
   3  10   6 9257.26 762.538   7
  -3 -10  -6 6607.94 1297.23  13
   3  10   6 7571.50 681.932   9
   3  10   7 2158.87 370.720   9
  -3 -10  -7 1255.27 612.136  13
   3  10   7 2231.65 402.265   7
   3  10   8 191.289 152.855   9
  -3 -10  -8-229.531 337.455  13
   3  10   8 145.770 133.598   7
   3  10   9 392.788 207.140   7
   3  10   9 169.265 154.846   9
  -3 -10  -9-182.584 268.080  13
   3  10  10 172.512 112.891   9
  -3 -10 -10 458.600 592.980  13
   3  10  10 131.175 132.846   7
   3  10  10 398.877 233.025  10
   3  10  11 150.950 166.056   9
   3  10  11 216.327 209.413   7
  -3 -10 -11-309.498 463.846  13
   3  10  11-23.5473 138.819  10
   3  10  12 17075.1 1052.53   7
   3  10  12 16071.1 1030.01  10
   3  10  12 16942.4 1139.80   9
   3  10  13-57.6957 105.285   9
   3  10  13 168.721 219.701   7
   3  10  13-39.6372 199.189  10
   3  10  14 280.126 159.611   7
   3  10  14 393.747 211.642  10
   3  10  15-13.8672 141.106   7
   3  10  15 230.352 183.261  10
   3  10  16 602.300 176.502   7
   3  10  16 761.416 244.359  10
   3  10  17 697.429 193.421   7
   3  10  17 992.586 234.609  10
   3  10  18 12565.0 873.282  10
   3  10  19 1853.69 337.236  10
   3  10  20 8377.28 656.318  10
   3  10  21 10.6077 97.5434  10
   3  10  22 178.994 115.097  10
   3  10  23 2367.29 268.348  10
   3  11 -18 565.178 130.923   9
   3  11 -17 1531.01 231.623   9
  -3 -11  17 1334.82 184.273   4
   3  11 -16 1773.83 278.068   9
  -3 -11  16 1686.98 235.392   4
   3  11 -15 1559.13 290.009   9
  -3 -11  15 1457.96 277.123  11
  -3 -11  15 1271.29 240.543   4
   3  11 -14 147.672 183.606   9
  -3 -11  14-85.7682 137.150  11
   3  11 -13 702.077 229.980   9
  -3 -11  13 1026.69 266.511  11
   3  11 -12 562.582 266.593   9
  -3 -11  12 629.114 238.520  11
   3  11 -11 550.132 239.620   9
  -3 -11  11 587.990 242.471  11
   3  11 -10 40.8021 216.100   9
  -3 -11  10-23.5964 147.984  11
   3  11  -9 146.964 201.199   9
  -3 -11   9 93.8656 178.334  11
   3  11  -8 2218.47 409.552   9
  -3 -11   8 927.576 304.695  11
   3  11  -7-81.8730 170.741   9
  -3 -11   7 445.678 264.988  11
   3  11  -6 312.334 211.961   9
  -3 -11   6 344.256 264.164  11
   3  11  -5 1286.09 288.520   9
  -3 -11   5 778.000 266.388  11
   3  11  -4 4198.03 559.872   9
  -3 -11   4 4157.14 1036.03  13
  -3 -11   4 3851.62 580.186  11
   3  11  -3 6989.39 722.738   9
  -3 -11   3 8067.44 1474.89  13
  -3 -11   3 7399.90 781.850  11
   3  11  -2 4743.03 598.382   9
  -3 -11   2 5738.78 1245.62  13
  -3 -11   2 4877.44 634.998  11
   3  11  -1 29536.3 1449.76   9
   3  11  -1 30033.9 1297.29   7
  -3 -11   1 25745.7 2626.21  13
  -3 -11   1 28938.8 1519.04  11
   3  11   0 998.772 321.740   9
   3  11   0 928.491 257.162   7
  -3 -11   0 922.937 293.576  11
   3  11   1 540.560 228.197   9
   3  11   1 775.250 260.488   7
  -3 -11  -1 374.505 376.691  13
  -3 -11  -1 270.338 113.331  11
   3  11   2 4047.11 526.001   9
   3  11   2 4223.49 535.035   7
  -3 -11  -2 2812.44 860.423  13
  -3 -11  -2 2808.16 453.584  11
   3  11   3 9265.33 793.953   9
   3  11   3 10695.9 825.044   7
  -3 -11  -3 7810.78 722.797  11
  -3 -11  -3 6669.26 1308.53  13
   3  11   4 237.686 145.601   9
   3  11   4-189.173 215.438   7
   3  11   5 22253.2 1218.37   7
   3  11   5 21150.8 1185.71   9
   3  11   6 5298.30 592.572   7
  -3 -11  -6 5024.07 1195.41  13
   3  11   6 5221.34 595.430   9
   3  11   7 1457.60 299.010   9
   3  11   7 1471.69 325.733   7
  -3 -11  -7 1159.67 675.544  13
   3  11   8-12.0121 132.049   9
   3  11   8 141.526 164.606   7
  -3 -11  -8 57.7291 428.379  13
   3  11   9 9555.01 807.994   7
   3  11   9 9578.53 783.504   9
   3  11  10 3979.23 535.930   7
   3  11  10 3573.77 485.994   9
   3  11  11 1255.50 291.562   9
   3  11  11 1353.37 347.095   7
   3  11  11 1312.64 320.729  10
   3  11  12-185.024 151.421   9
   3  11  12-104.122 169.788   7
   3  11  13 282.530 167.458   9
   3  11  13 204.784 142.068   7
   3  11  13 175.938 105.334  10
   3  11  14 271.829 169.090   7
   3  11  14 336.209 196.983  10
   3  11  15 129.862 113.102   7
   3  11  15-95.9590 133.538  10
   3  11  16 49.7344 117.012   7
   3  11  16-161.848 148.285  10
   3  11  17 204.811 112.588   7
   3  11  17 482.617 220.049  10
   3  11  18 3883.32 460.758  10
   3  11  19 252.123 144.607  10
   3  11  20 180.558 95.5452  10
   3  11  21 1222.17 225.785  10
   3  11  22 634.283 141.730  10
   3  12 -16 46.2694 71.4969   9
   3  12 -15-128.703 114.694   9
  -3 -12  15 62.6545 73.9443  11
   3  12 -14 101.523 89.5979   9
  -3 -12  14-37.6235 96.5841  11
   3  12 -13-81.3708 130.036   9
  -3 -12  13 179.532 110.279  11
   3  12 -12 5193.97 536.627   9
  -3 -12  12 4740.70 517.444  11
   3  12 -11 618.913 187.471   9
  -3 -12  11 692.847 283.715  11
   3  12 -10 305.430 177.767   9
  -3 -12  10 505.681 242.413  11
   3  12  -9 862.906 312.703   9
  -3 -12   9 242.762 187.551  11
   3  12  -8 32.5592 170.241   9
  -3 -12   8 551.529 207.192  11
   3  12  -7-108.145 179.412   9
  -3 -12   7-19.3476 153.861  11
  -3 -12   6 1845.62 423.582  11
   3  12  -6 2058.50 390.903   9
   3  12  -5 456.187 248.300   9
  -3 -12   5 258.877 189.112  11
   3  12  -4 3964.54 544.020   9
  -3 -12   4 3908.16 600.647  11
   3  12  -3 1410.97 325.968   9
  -3 -12   3 1656.21 412.206  11
   3  12  -2 7011.83 731.795   9
  -3 -12   2 6895.83 739.464  11
   3  12  -1 390.745 180.126   9
   3  12  -1 826.908 242.933   7
  -3 -12   1 380.305 212.753  11
   3  12   0 2378.75 408.582   9
   3  12   0 2196.53 356.335   7
  -3 -12   0 2431.31 437.518  11
   3  12   1 9542.35 826.961   9
   3  12   1 9804.96 770.366   7
  -3 -12  -1 10108.6 885.126  11
   3  12   2 419.550 231.575   9
   3  12   2 275.357 170.488   7
  -3 -12  -2 402.287 234.208  11
   3  12   3 5018.91 580.840   7
  -3 -12  -3 4362.63 570.147  11
   3  12   3 4306.94 558.078   9
   3  12   4 50.4916 152.689   9
  -3 -12  -4-137.351 171.614  11
   3  12   4 34.2357 132.258   7
   3  12   5 4245.72 559.081   7
   3  12   5 4106.44 532.300   9
   3  12   6 161.547 175.407   9
   3  12   6 98.9442 150.560   7
   3  12   7 1134.09 292.210   9
   3  12   7 1089.54 315.577   7
   3  12   8 1056.98 306.220   9
   3  12   8 757.388 210.178   7
   3  12   9-28.4011 173.692   9
   3  12   9-46.8376 159.192   7
   3  12  10 4758.17 601.506   7
   3  12  10 3949.80 533.521   9
   3  12  11 2701.21 441.525   9
   3  12  11 1999.78 344.257   7
   3  12  12 11670.0 871.913   7
   3  12  12 11761.7 832.917   9
   3  12  13 11879.0 819.697   9
   3  12  13 13223.1 869.894   7
   3  12  13 12306.1 816.973  10
   3  12  14 2246.41 371.964   7
   3  12  14 1560.71 284.974  10
   3  12  15 1981.47 334.687   7
   3  12  15 2094.50 345.981  10
   3  12  16 367.134 154.201   7
   3  12  16 322.915 141.392  10
   3  12  17 1771.25 286.708   7
   3  12  17 1954.63 312.585  10
   3  12  18 434.762 159.970  10
   3  12  19 2210.36 297.909  10
   3  12  20 679.413 143.220  10
   3  13 -14 127.291 84.0863   9
   3  13 -13 365.387 150.698   9
  -3 -13  13 160.274 84.4729  11
   3  13 -12 360.029 146.291   9
  -3 -13  12 104.674 124.574  11
   3  13 -11 1971.18 325.236   9
  -3 -13  11 1749.78 298.759  11
   3  13 -10 3150.36 411.212   9
  -3 -13  10 3255.46 442.795  11
   3  13  -9 1957.95 355.904   9
  -3 -13   9 1504.45 331.550  11
   3  13  -8 40.3310 122.473   9
  -3 -13   8 522.439 255.775  11
   3  13  -7 169.663 143.427   9
  -3 -13   7 223.548 168.384  11
   3  13  -6 2234.27 399.055   9
  -3 -13   6 1808.68 367.832  11
   3  13  -5 125.326 137.396   9
  -3 -13   5 265.699 172.287  11
   3  13  -4 1035.32 265.131   9
  -3 -13   4 984.301 287.611  11
   3  13  -3 240.038 194.665   9
  -3 -13   3 126.655 215.321  11
   3  13  -2 21.3645 130.461   9
  -3 -13   2-63.1425 149.013  11
   3  13  -1 450.645 196.924   9
  -3 -13   1 311.680 194.770  11
   3  13   0 510.221 224.520   9
   3  13   0 183.747 126.112   7
  -3 -13   0 347.472 225.936  11
   3  13   1 2664.41 456.508   9
   3  13   1 2544.65 400.352   7
  -3 -13  -1 2182.34 427.433  11
   3  13   2-159.899 176.400   7
  -3 -13  -2-41.4226 151.222  11
   3  13   2-28.0084 136.213   9
   3  13   3 2059.70 379.832   9
   3  13   3 2145.05 388.974   7
  -3 -13  -3 2574.04 430.283  11
   3  13   4 3642.48 510.192   9
   3  13   4 3952.94 510.975   7
  -3 -13  -4 4641.31 551.957  11
   3  13   5 2871.14 453.575   9
   3  13   5 2462.88 406.262   7
   3  13   6 3039.25 456.066   9
   3  13   6 3043.79 445.897   7
   3  13   7 1543.96 327.531   9
   3  13   7 1496.14 292.912   7
   3  13   8 196.819 193.837   9
   3  13   8 55.4725 122.387   7
   3  13   9 104.793 148.913   9
   3  13   9 20.7943 185.276   7
   3  13  10 613.324 195.887   9
   3  13  10 970.924 284.590   7
   3  13  11 8215.11 704.630   7
   3  13  11 7296.75 634.924   9
   3  13  12 2821.41 417.540   7
   3  13  12 2910.41 390.798   9
   3  13  13 1647.69 298.299   7
   3  13  14 437.483 181.425   7
   3  13  15 197.287 129.343   7
   3  13  16 595.643 164.801   7
   3  13  16-67.8508 71.3460  10
   3  13  17-135.197 92.0095  10
   3  13  17 136.764 93.5359   7
   3  13  18-5.78587 66.0044  10
   3  14 -12 1812.55 215.522   9
   3  14 -11 313.250 101.901   9
  -3 -14  11 253.102 105.665  11
   3  14 -10-37.8597 82.0889   9
  -3 -14  10 53.0226 93.6325  11
   3  14  -9 36.6280 97.5687   9
  -3 -14   9-0.13587 122.655  11
   3  14  -8 29.3732 99.6495   9
  -3 -14   8-32.8937 113.744  11
   3  14  -7 1599.56 278.480   9
  -3 -14   7 1266.93 278.115  11
   3  14  -6 336.294 211.804   9
  -3 -14   6 185.971 133.713  11
   3  14  -5 1723.94 336.495   9
  -3 -14   5 1045.66 237.955  11
   3  14  -4 226.468 216.675   9
  -3 -14   4-134.546 165.478  11
   3  14  -3 74.3216 143.872   9
  -3 -14   3 53.9271 181.717  11
   3  14  -2 1327.52 305.742   9
  -3 -14   2 1260.26 307.437  11
   3  14  -1 4125.40 499.352   9
  -3 -14   1 4583.78 561.983  11
  -3 -14   0 11155.6 851.130  11
   3  14   0 11437.8 844.764   9
   3  14   1 12126.8 759.636   7
  -3 -14  -1 11514.8 869.724  11
   3  14   1 13353.2 916.019   9
   3  14   2 1549.86 320.413   9
  -3 -14  -2 2095.09 383.759  11
   3  14   2 1424.57 289.485   7
   3  14   3 3435.11 460.413   9
  -3 -14  -3 3614.00 457.775  11
   3  14   3 3598.46 456.788   7
   3  14   4 1612.46 302.450   9
   3  14   4 1767.37 324.200   7
   3  14   5 920.145 260.279   9
   3  14   5 890.466 247.996   7
   3  14   6 3672.08 458.764   7
   3  14   6 3865.83 499.693   9
   3  14   7-0.17137 142.557   9
   3  14   7 40.0727 115.218   7
   3  14   8 1106.81 275.310   9
   3  14   8 1378.15 277.365   7
   3  14   9 746.853 222.355   9
   3  14   9 1048.65 286.601   7
   3  14  10-89.7621 105.453   9
  -3 -14 -10-12.3370 133.512  15
   3  14  10 184.243 160.144   7
   3  14  11 2612.91 353.869   9
   3  14  11 3034.90 404.796   7
   3  14  12-129.679 145.041   7
   3  14  13 204.406 140.401   7
   3  14  14 112.651 107.797   7
   3  14  15 1034.00 181.425   7
   3  15  -9 100.323 87.2530   9
  -3 -15   9 129.711 81.7814  11
   3  15  -8 384.278 135.744   9
  -3 -15   8 166.484 113.294  11
  -3 -15   7 3222.02 351.912  11
   3  15  -7 3921.14 377.482   9
   3  15  -6 1464.35 247.910   9
  -3 -15   6 1549.04 272.068  11
   3  15  -5 2219.97 304.876   9
  -3 -15   5 1701.41 280.134  11
   3  15  -4 1206.39 237.054   9
  -3 -15   4 1463.15 306.124  11
   3  15  -3 665.451 177.138   9
  -3 -15   3 1084.82 266.427  11
   3  15  -2 496.336 204.467   9
  -3 -15   2 590.647 192.906  11
   3  15  -1 793.728 230.113   9
  -3 -15   1 853.893 227.113  11
   3  15   0 739.139 196.008   9
  -3 -15   0 622.312 178.346  11
   3  15   1 1805.14 308.833   9
  -3 -15  -1 1752.74 310.814  11
   3  15   2 2566.65 366.176   9
   3  15   2 2742.56 323.808   7
  -3 -15  -2 2316.63 328.114  11
   3  15   3 312.420 152.921   9
   3  15   3 489.566 160.207   7
  -3 -15  -3 608.278 188.207  11
   3  15   4 768.790 231.105   9
   3  15   4 856.378 220.194   7
   3  15   5 593.924 185.133   7
   3  15   5 734.040 207.095   9
   3  15   6 504.260 163.129   9
   3  15   6 362.707 126.927   7
   3  15   7 808.229 217.585   9
   3  15   7 611.969 185.127   7
   3  15   8 2617.22 337.485   9
   3  15   8 2046.67 303.740   7
  -3 -15  -9 11851.5 744.549  15
   3  15   9 11960.5 714.328   7
   3  15   9 12030.7 685.544   9
  -3 -15 -10 9674.19 624.404  15
   3  15  10 11400.9 680.698   7
   3  15  10 10342.2 606.905   9
   3  15  11 2378.53 305.416   7
   3  15  12 2850.64 325.698   7
   3  15  13 1874.69 262.717   7
  -3 -16   5 410.194 127.817  11
   3  16  -4 166.328 94.8971   9
  -3 -16   4-62.4473 65.9337  11
   3  16  -3 10.9871 59.1803   9
  -3 -16   3 75.6201 86.7237  11
   3  16  -2-1.96092 69.6759   9
  -3 -16   2 210.485 98.4666  11
   3  16  -1 800.618 169.098   9
  -3 -16   1 739.950 178.085  11
   3  16   0 1565.97 245.490   9
  -3 -16   0 1084.75 204.238  11
   3  16   1 91.0776 95.4453   9
  -3 -16  -1 283.873 124.768  11
   3  16   2 403.413 124.011   9
   3  16   3 1471.79 235.079   9
   3  16   4 1165.13 200.793   9
   3  16   4 956.135 165.540   7
   3  16   5 337.520 133.530   9
   3  16   5 348.992 124.816   7
   3  16   6 1699.43 229.083   7
   3  16   6 2004.21 258.252   9
  -3 -16  -7 1968.69 290.829  15
   3  16   7 1834.18 234.041   9
   3  16   7 1904.04 247.247   7
   3  16   8 655.454 146.543   9
  -3 -16  -8 678.823 151.308  15
   3  16   8 671.883 156.677   7
   3  16   9 693.709 140.326   7
   3  16  10 691.790 141.399   7
   4 -14 -12-114.054 93.0683  15
   4 -14 -11 279.813 109.551  15
   4 -14 -10 848.315 186.843  15
  -4  14   9 1573.10 210.630  10
   4 -14  -9 1485.46 269.513  15
   4 -14  -8 1063.63 240.702  15
  -4  14   8 109.858 79.1826  10
  -4  14   7-26.7903 54.8171  10
   4 -14  -7 183.438 107.389  15
   4 -14  -6 173.077 123.304  15
  -4  14   5 612.170 144.535   9
   4 -14  -5 305.887 140.625  15
   4 -14  -4-22.4967 100.514  15
  -4  14   4 64.5226 67.2777   9
   4 -14  -3 76.3046 114.134  15
   4 -14  -2 247.788 154.288  15
   4 -14  -1 101.601 93.2751  15
   4 -13 -15 2195.14 270.583  15
  -4  13  15 1997.18 228.615  10
   4 -13 -14 362.448 132.687  15
  -4  13  14 237.490 115.551  10
   4 -13 -13 537.349 190.576  15
  -4  13  13 607.315 175.848  10
   4 -13 -12 1350.41 279.480  15
  -4  13  12 1399.75 237.011  10
   4 -13 -11 1298.55 299.381  15
  -4  13  11 1345.08 234.196  10
   4 -13 -10 755.778 205.835  15
   4 -13  -9 716.422 234.589  15
   4 -13  -8 49.0015 141.257  15
  -4  13   7 429.665 151.984   9
   4 -13  -7 471.201 219.367  15
  -4  13   6 1511.52 281.662   9
   4 -13  -6 1162.51 297.024  15
  -4  13   6 1472.62 238.219   6
  -4  13   5 620.147 183.275   9
   4 -13  -5 763.126 251.890  15
  -4  13   5 442.555 161.528   6
  -4  13   4-61.0006 147.598   9
   4 -13  -4 236.252 128.749  15
  -4  13   4 0.11818 97.8672   6
   4 -13  -3 961.536 275.772  15
  -4  13   3 951.842 222.081   9
  -4  13   3 969.189 227.002   6
  -4  13   2 2278.33 325.854   9
   4 -13  -2 1875.59 333.593  15
  -4  13   2 2533.19 314.264   6
  -4  13   1 4607.48 431.882   6
   4 -13  -1 5156.50 548.151  15
  -4  13   1 5109.63 464.356   9
  -4  13   0 980.009 219.988   6
   4 -13   0 1408.40 275.386  15
   4 -13   1 839.175 212.389  15
  -4  13  -1 736.138 179.482   6
  -4  13  -2 161.464 82.5377   6
  -4  13  -3-79.7929 99.2092   6
  -4  13  -4 90.2516 91.4434   6
  -4  13  -5 293.234 127.548   6
  -4  13  -6 723.943 158.457   6
  -4  13  -7 276.371 99.5166   6
  -4  13  -8 66.1253 65.1357   6
   4 -12 -17 239.772 98.7088  15
  -4  12  17 60.8735 66.5264  10
   4 -12 -16-159.629 127.828  15
  -4  12  16 22.8878 117.033  10
   4 -12 -15 112.016 108.605  15
  -4  12  15 21.3465 99.7048  10
   4 -12 -14-199.956 189.435  15
  -4  12  14 83.0261 131.100  10
   4 -12 -13 1312.20 308.199  15
  -4  12  13 1649.98 297.320  10
  -4  12  12 5359.90 442.343   6
   4 -12 -12 5219.75 590.906  15
   4 -12 -11 7677.74 739.346  15
  -4  12  11 6964.84 530.072   6
   4 -12 -10 10955.4 899.393  15
  -4  12  10 11420.1 697.712   6
  -4  12   9 2965.12 408.690   9
   4 -12  -9 3554.89 530.483  15
  -4  12   9 3097.16 381.308   6
  -4  12   8 1855.61 346.425   9
  -4  12   8 1600.96 280.409   6
  -4  12   7 2317.74 380.541   9
   4 -12  -7 2382.60 457.519  15
  -4  12   7 2006.84 316.913   6
  -4  12   6 1640.23 336.370   9
   4 -12  -6 1987.83 416.863  15
  -4  12   6 1971.33 336.329   6
  -4  12   5 741.145 256.136   9
   4 -12  -5 1126.27 325.357  15
  -4  12   5 910.733 241.207   6
  -4  12   4 5438.46 531.413   6
   4 -12  -4 6084.17 689.378  15
  -4  12   4 5413.47 566.046   9
   4 -12  -3 6399.28 701.811  15
  -4  12   3 6086.72 568.839   6
  -4  12   3 6634.98 631.166   9
  -4  12   2 2442.74 382.654   9
   4 -12  -2 1866.08 370.760  15
  -4  12   2 3112.88 418.800   6
  -4  12   1 893.592 245.116   9
   4 -12  -1 651.048 250.376  15
  -4  12   1 526.641 177.972   6
  -4  12   0 587.980 198.779   9
   4 -12   0 600.945 221.993  15
  -4  12   0 576.982 220.859   6
   4 -12   1 2932.49 431.038  15
   4 -12   1 2849.53 474.623  11
  -4  12  -1 3358.33 431.948   6
  -4  12  -1 3486.15 440.922   9
   4 -12   2 2863.15 460.992  11
  -4  12  -2 2779.38 391.175   6
   4 -12   3 6838.63 666.896  11
  -4  12  -3 7083.81 608.370   6
   4 -12   4 1265.15 306.572  11
  -4  12  -4 1234.35 236.970   6
   4 -12   5 2039.26 369.889  11
  -4  12  -5 1920.29 307.990   6
  -4  12  -6 134.731 132.143   6
  -4  12  -7 693.954 181.268   6
  -4  12  -8 989.222 214.322   6
  -4  12  -9 2.84096 96.2164   6
  -4  12 -10 1409.26 223.382   6
  -4  12 -11 241.473 103.884   6
  -4  11  19 414.900 130.233  10
   4 -11 -18 805.936 172.946  15
  -4  11  18 1231.67 221.885  10
   4 -11 -17 116.150 106.176  15
  -4  11  17 316.128 130.437  10
   4 -11 -16 1041.24 263.146  15
  -4  11  16 1348.24 225.789   6
  -4  11  16 1308.18 285.695  10
  -4  11  15 3292.69 365.853   6
   4 -11 -15 3424.21 476.238  15
  -4  11  15 3929.00 452.401  10
  -4  11  14 8001.27 589.336   6
   4 -11 -14 7683.21 728.325  15
   4 -11 -13 2336.55 415.209  15
  -4  11  13 1604.54 312.838   6
   4 -11 -12 2356.46 422.613  15
  -4  11  12 1459.56 296.741   6
   4 -11 -11 7974.48 801.914  15
  -4  11  11 8186.05 658.382   6
   4 -11 -10 7461.02 797.177  15
  -4  11  10 6059.57 562.514   6
  -4  11  10 6240.01 635.517   9
   4 -11  -9 4646.69 626.230  15
  -4  11   9 3816.59 465.224   6
  -4  11   9 3855.02 503.695   9
  -4  11   8 62.8726 131.645   9
   4 -11  -8 278.880 181.434  15
  -4  11   8-152.762 104.028   6
  -4  11   7 70.2624 129.890   9
  -4  11   7-37.7160 128.531   6
   4 -11  -7 79.3147 209.696  15
  -4  11   6 7589.18 660.637   6
   4 -11  -6 8069.58 853.062  15
  -4  11   6 7468.55 711.252   9
   4 -11  -5 4540.19 613.277  15
  -4  11   5 3997.57 529.405   9
  -4  11   5 3621.74 486.901   6
  -4  11   4 1708.82 338.242   9
  -4  11   4 1271.62 282.073   6
  -4  11   3 1837.18 349.136   9
   4 -11  -3 1909.66 418.859  15
  -4  11   3 2393.84 402.521   6
  -4  11   2 204.202 196.086   9
   4 -11  -2 276.907 189.717  15
   4 -11  -2-89.6614 224.336  11
  -4  11   2 83.2729 148.412   6
   4 -11  -1 5821.75 704.580  15
   4 -11  -1 5334.81 656.730  11
  -4  11   1 5880.80 602.830   6
  -4  11   1 5983.35 613.500   9
   4 -11   0 4323.84 592.706  15
   4 -11   0 4837.18 646.441  11
  -4  11   0 3946.83 496.069   6
  -4  11   0 4725.57 550.920   9
  -4  11  -1 1243.12 273.408   9
   4 -11   1 1033.84 295.006  15
   4 -11   1 1067.49 387.930  11
  -4  11  -1 1096.36 259.346   6
   4 -11   2 95.9502 152.810  15
   4 -11   2 462.963 206.744  11
  -4  11  -2 440.943 148.027   6
   4 -11   3 674.913 303.344  11
   4 -11   4-42.0391 208.249  11
   4 -11   5 2159.87 368.974  11
   4 -11   6 5641.96 537.727   4
   4 -11   6 3523.20 484.120  11
   4 -11   7 1840.96 314.853  11
   4 -11   7 1608.50 282.362   4
   4 -11   8 131.034 134.387  11
   4 -11   8 123.443 82.2682   4
   4 -11   9 1971.73 312.979   4
   4 -11  10 4034.05 434.320   4
   4 -11  11 130.708 123.694   4
   4 -11  12 618.470 166.964   4
   4 -11  13 1591.09 222.552   4
   4 -11  14 20.7158 54.5338   4
  -4  10  20 1175.04 201.573  10
   4 -10 -19 3755.92 399.628  15
  -4  10  19 3669.08 322.935   6
  -4  10  19 4465.72 423.652  10
   4 -10 -18 1418.72 277.188  15
  -4  10  18 1143.96 201.257   6
  -4  10  18 1763.21 308.787  10
   4 -10 -17 3351.64 458.853  15
  -4  10  17 2930.99 350.653   6
  -4  10  17 3433.13 435.527  10
   4 -10 -16 1804.01 356.303  15
  -4  10  16 1554.48 284.469   6
  -4  10  16 2064.02 348.068  10
   4 -10 -15 571.899 248.576  15
  -4  10  15 224.085 119.864   6
   4 -10 -14-195.932 137.646  15
  -4  10  14 234.684 133.503   6
   4 -10 -13 2739.45 512.361  15
  -4  10  13 3343.68 445.119   6
   4 -10 -12 4141.09 598.572  15
  -4  10  12 3776.58 484.499   6
   4 -10 -11 3584.84 577.833  15
  -4  10  11 2986.34 408.197   6
  -4  10  10 234.121 156.703   9
   4 -10 -10 422.872 231.546  15
  -4  10  10 285.402 108.641   6
  -4  10   9 901.630 260.788   9
   4 -10  -9 606.533 339.651  15
  -4  10   9 822.593 257.535   6
  -4  10   8 1.27956 144.592   9
   4 -10  -8-232.011 231.072  15
  -4  10   8-24.1725 105.467   6
  -4  10   7 1027.41 288.518   9
   4 -10  -7 1067.54 358.796  15
  -4  10   7 1061.54 277.580   6
   4 -10  -6-56.7905 199.412  15
  -4  10   6 134.735 167.256   6
   4 -10  -5 4924.40 622.649  15
  -4  10   5 4828.88 567.579   6
  -4  10   5 4612.81 577.095   9
   4 -10  -4 11446.8 1030.34  15
  -4  10   4 12328.7 887.336   6
  -4  10   4 12118.3 902.914   9
  -4  10   3 61.7543 151.204   9
   4 -10  -3 197.465 142.466  15
   4 -10  -3 196.530 238.146  11
  -4  10   3 74.8625 182.591   6
  -4  10   2 1962.01 391.412   9
   4 -10  -2 2439.23 491.189  15
   4 -10  -2 2260.65 422.060  11
  -4  10   2 1949.54 397.651   6
  -4  10   1 462.473 213.241   9
   4 -10  -1 221.285 201.044  15
   4 -10  -1 250.955 246.817  11
  -4  10   1 170.334 179.832   6
   4 -10   0 34948.8 1671.29  15
   4 -10   0 35793.7 1679.06  11
  -4  10   0 35936.4 1552.25   6
  -4  10   0 35968.0 1496.47   9
   4 -10   1 742.238 342.212  11
   4 -10   2 8.84079 146.903  11
   4 -10   3 235.080 234.888  11
   4 -10   4 3358.71 523.129  11
   4 -10   4 3640.67 452.048   4
   4 -10   5 189.258 207.831  11
   4 -10   5 47.4301 90.0201   4
   4 -10   6-81.3005 152.592  11
   4 -10   6-127.846 165.550   4
   4 -10   7 4311.86 507.376   4
   4 -10   7 4831.52 570.052  11
   4 -10   8 1757.84 321.405  11
   4 -10   8 2141.63 363.524   4
   4 -10   9 492.804 223.697  11
   4 -10   9 504.027 199.863   4
   4 -10  10 2810.09 402.132   4
   4 -10  11 1268.56 277.085   4
   4 -10  12 372.933 186.909   4
   4 -10  13 363.784 168.083   4
   4 -10  14-61.7684 118.002   4
   4 -10  15 255.317 113.885   4
   4 -10  16 96.5455 83.3922   4
  -4   9  21 1189.80 174.721   6
  -4   9  21 1220.79 198.267  10
   4  -9 -20 680.863 184.465  15
  -4   9  20 1043.02 222.107   6
  -4   9  20 869.669 175.832  10
   4  -9 -19 156.676 119.327  15
  -4   9  19 136.251 118.920   6
  -4   9  19-100.100 144.865  10
   4  -9 -18 735.229 229.333  15
  -4   9  18 589.981 198.585   6
  -4   9  18 642.170 229.594  10
  -4   9  17 83.8883 122.984   6
   4  -9 -17 77.8164 160.958  15
  -4   9  17 403.322 238.378  10
   4  -9 -16 395.740 221.197  15
  -4   9  16 677.712 209.593   6
  -4   9  16 243.250 172.333  10
  -4   9  15 1202.38 299.050   6
   4  -9 -15 851.173 326.888  15
   4  -9 -14 178.439 172.576  15
  -4   9  14 441.803 167.667   6
   4  -9 -13 15.4611 176.734  15
  -4   9  13 253.334 171.146   6
   4  -9 -12 991.427 421.501  15
  -4   9  12 673.210 246.294   6
  -4   9  11-9.64143 132.047   9
   4  -9 -11 282.482 255.066  15
  -4   9  11 48.8978 154.077   6
   4  -9 -10 38121.5 1900.01  15
  -4   9  10 40001.5 1614.13   6
  -4   9  10 37348.1 1643.28   9
   4  -9  -9 12905.9 1098.64  15
  -4   9   9 12888.9 925.006   6
  -4   9   9 11644.5 915.279   9
  -4   9   8 2080.02 380.440   9
   4  -9  -8 1297.72 603.550   2
  -4   9   8 2914.65 916.203  12
   4  -9  -8 2736.34 694.456  15
  -4   9   8 1889.77 366.483   6
   4  -9  -7 9676.86 1636.49   1
   4  -9  -7 11558.6 1020.81  15
   4  -9  -7 10168.0 1640.71   2
  -4   9   7 11324.2 1753.72  12
  -4   9   7 10778.5 834.535   6
  -4   9   7 10491.3 845.085   9
   4  -9  -6 9765.89 1646.76   1
   4  -9  -6 9254.84 909.854  15
  -4   9   6 8679.30 1526.29  12
   4  -9  -6 8082.39 1445.20   2
  -4   9   6 8785.23 745.553   6
  -4   9   6 8646.68 760.623   9
  -4   9   5 39.5830 147.305   9
   4  -9  -5-258.629 382.074   2
   4  -9  -5-46.9962 148.303  15
   4  -9  -5-14.0195 248.556   1
  -4   9   5-163.211 390.008  12
  -4   9   5 0.19400 113.593   6
  -4   9   4 2755.24 419.534   9
   4  -9  -4 2272.38 451.807  15
  -4   9   4 2135.75 756.829  12
   4  -9  -4 2651.46 466.477  11
  -4   9   4 3772.99 480.782   6
   4  -9  -4 4504.83 1068.88   1
   4  -9  -4 4543.23 1082.21   2
   4  -9  -3 3025.18 505.844  15
   4  -9  -3 4809.11 1127.92   1
  -4   9   3 2941.60 990.835  12
   4  -9  -3 3547.42 533.805  11
  -4   9   3 4569.61 536.714   6
   4  -9  -3 4658.42 1132.14   2
  -4   9   3 3884.12 518.971   9
  -4   9   2 666.050 236.148   9
  -4   9   2 1399.47 668.118  12
   4  -9  -2 737.006 290.992  15
   4  -9  -2 854.559 321.260  11
   4  -9  -2 511.110 216.922   2
  -4   9   2 737.832 221.994   6
   4  -9  -1 13082.6 1813.19   2
  -4   9   1 13336.4 930.121   6
  -4   9   1 10906.2 1762.82  12
   4  -9  -1 11971.0 967.960  11
  -4   9   1 13014.3 890.501   9
   4  -9   0 15849.0 2028.84   2
  -4   9   0 15196.2 2078.61  12
   4  -9   0 16997.7 1159.83  11
  -4   9  -1 13794.4 1957.97  12
   4  -9   1 16370.5 1133.84  11
  -4   9  -2-99.1615 485.747  12
   4  -9   2 645.305 316.413  11
   4  -9   2 258.518 137.217   4
   4  -9   2 988.021 942.215   2
  -4   9  -3 921.923 492.585  12
   4  -9   3 728.169 240.624  11
   4  -9   3 134.629 116.379   4
   4  -9   3 495.301 398.932   2
   4  -9   4 6204.08 1272.97   2
   4  -9   4 5336.10 572.765   4
  -4   9  -4 6079.85 1282.33  12
   4  -9   4 5887.56 655.156  11
   4  -9   5-70.3368 110.169   4
   4  -9   5 78.3012 152.789  11
   4  -9   6 1520.70 343.516  11
   4  -9   6 1489.99 330.139   4
   4  -9   7 1426.96 374.856  11
   4  -9   7 1605.17 332.925   4
   4  -9   8 586.739 239.763   4
   4  -9   8 86.0086 121.370  11
   4  -9   9-111.527 127.044  11
   4  -9   9 69.9458 132.162   4
   4  -9  10 939.321 274.219   4
   4  -9  11 13415.0 915.447   4
   4  -9  12-40.8345 131.508   4
   4  -9  13 3001.01 438.149   4
   4  -9  14 92.1285 137.785   4
   4  -9  15 1939.18 301.441   4
   4  -9  16 475.408 163.939   4
   4  -9  17 218.406 73.7274   4
   4  -9  18 61.6562 71.1316   4
  -4   8  22 47.7876 60.6641   6
  -4   8  22 45.5586 60.0624  10
   4  -8 -21 100.698 86.2427  15
  -4   8  21 151.529 101.948   6
  -4   8  21 88.3031 108.848  10
   4  -8 -20 198.292 127.255  15
  -4   8  20 90.7308 81.9922   6
  -4   8  20 436.189 157.362  10
   4  -8 -19-68.7707 158.776  15
  -4   8  19 367.946 174.396   6
  -4   8  19 29.7901 125.644  10
  -4   8  18 236.135 187.417  10
  -4   8  18 195.683 131.227   6
   4  -8 -18-6.17492 119.964  15
  -4   8  17 3111.28 469.242   6
   4  -8 -17 2436.52 466.241  15
  -4   8  17 2497.74 392.171  10
  -4   8  16 7274.03 688.800   6
   4  -8 -16 6760.11 785.046  15
   4  -8 -15 713.528 243.608  15
  -4   8  15 1118.45 305.887   6
   4  -8 -14 318.248 265.446  15
  -4   8  14 399.985 190.351   6
   4  -8 -13 15490.0 1187.43  15
  -4   8  13 16386.9 1045.20   6
   4  -8 -12 2340.07 453.709  15
  -4   8  12 1886.69 391.049   6
  -4   8  11 1878.46 374.020   9
   4  -8 -11 2157.75 442.974  15
  -4   8  11 1602.03 325.355   6
  -4   8  10 338.300 179.966   9
   4  -8 -10 657.703 242.063  15
   4  -8 -10 141.277 289.959   1
  -4   8  10 348.332 207.981   6
  -4   8   9 1834.90 370.940   9
   4  -8  -9 1876.39 441.442  15
   4  -8  -9 1013.43 443.053   1
  -4   8   9 2281.51 791.328  12
  -4   8   9 1716.17 333.260   6
  -4   8   8 373.623 223.505   9
   4  -8  -8 180.716 177.637  15
  -4   8   8-384.378 501.700  12
   4  -8  -8-143.945 416.364   1
  -4   8   8-20.4014 158.436   6
   4  -8  -7 101.615 155.994  15
  -4   8   7 424.233 226.835   9
  -4   8   7 151.446 363.128  12
   4  -8  -7 830.582 445.109   1
  -4   8   7 79.0544 131.985   6
  -4   8   6 414.988 195.235   9
   4  -8  -6 112.677 324.578   1
  -4   8   6 212.616 270.709  12
   4  -8  -6 257.227 194.267  15
  -4   8   6 383.854 154.479   6
  -4   8   5 2211.19 385.369   9
   4  -8  -5 1910.22 399.227  15
   4  -8  -5 2474.41 689.737   1
  -4   8   5 1457.56 690.371  12
   4  -8  -5 1920.47 644.648   2
  -4   8   5 2187.97 366.384   6
   4  -8  -4 11580.0 1697.07   1
  -4   8   4 9312.11 746.795   6
  -4   8   4 8482.22 1485.90  12
   4  -8  -4 10181.7 1555.32   2
   4  -8  -4 8585.13 782.604  11
   4  -8  -4 8874.08 822.356  15
  -4   8   4 8929.82 732.631   9
  -4   8   3 1986.54 322.102   9
   4  -8  -3 2122.48 414.445  15
   4  -8  -3 2674.89 782.674   2
  -4   8   3 1398.39 638.564  12
   4  -8  -3 1969.16 384.359  11
  -4   8   3 2837.44 421.409   6
   4  -8  -2 2599.77 776.738   1
  -4   8   2 1722.73 770.150  12
   4  -8  -2 2364.02 420.150  11
   4  -8  -2 1683.12 620.597   2
  -4   8   2 1888.86 359.974   6
  -4   8   1 1437.94 690.892  12
   4  -8  -1 1189.46 309.570  11
   4  -8  -1 992.159 573.427   2
   4  -8   0 29173.9 2637.65   2
   4  -8   0 28116.7 1405.36  11
  -4   8   0 24504.7 2524.66  12
   4  -8   1 12441.7 839.722   4
   4  -8   1 13481.8 1778.32   2
  -4   8  -1 15226.1 2006.49  12
   4  -8   1 16626.0 1090.05  11
  -4   8  -2 1010.83 509.309  12
   4  -8   2 1166.23 321.129  11
   4  -8   2 1162.17 251.805   4
   4  -8   2 1228.40 613.713   2
  -4   8  -3 14382.7 1758.37  14
   4  -8   3 13865.7 908.178   4
   4  -8   3 15185.8 1935.82   2
  -4   8  -3 13412.7 1864.18  12
   4  -8   3 13973.8 998.538  11
   4  -8   4 9206.14 764.551   4
  -4   8  -4 7471.53 1315.46  14
  -4   8  -4 8066.66 1491.54  12
   4  -8   4 7787.27 740.089  11
   4  -8   4 11082.5 1657.39   2
   4  -8   5 5856.89 1218.15   2
  -4   8  -5 1553.99 658.269  14
   4  -8   5 4615.84 541.576   4
  -4   8  -5 1266.02 612.965  12
   4  -8   5 1827.45 408.736  11
   4  -8   6 1473.63 606.521   2
  -4   8  -6 2950.68 978.127  14
  -4   8  -6 2283.08 733.691  12
   4  -8   6 2484.35 435.103  11
   4  -8   6 1699.50 356.039   4
   4  -8   7 115.975 304.126   2
  -4   8  -7 24.8671 399.549  14
   4  -8   7 232.559 165.838  11
   4  -8   7 267.353 174.483   4
   4  -8   8 17.6827 139.604  11
   4  -8   8-21.0786 113.514   4
   4  -8   9 2758.00 446.131   4
   4  -8  10 217.130 206.277   4
   4  -8  11 615.501 237.400   4
   4  -8  12 869.997 263.666   4
   4  -8  13 938.114 258.566   4
   4  -8  14 862.156 247.457   4
   4  -8  15 1408.40 284.445   4
   4  -8  16 127.565 101.534   4
   4  -8  17 215.485 148.434   4
   4  -8  18 745.956 180.358   4
   4  -8  19 93.9422 66.2486   4
  -4   7  23 115.174 92.3704   6
  -4   7  22 93.0894 73.6829   6
  -4   7  22 117.340 72.8108  10
   4  -7 -21 373.890 141.154  15
  -4   7  21 554.634 191.990   6
  -4   7  21 445.826 125.942  10
   4  -7 -20 76.8315 120.237  15
  -4   7  20 28.6149 136.510   6
  -4   7  20 54.7444 109.938  10
  -4   7  19 3194.26 460.588   6
   4  -7 -19 2813.89 424.414  15
  -4   7  19 3201.51 445.907  10
   4  -7 -18 2818.93 470.268  15
  -4   7  18 2921.94 442.348   6
  -4   7  18 2481.80 399.398  10
   4  -7 -17 1372.03 362.543  15
  -4   7  17 1365.86 323.448   6
  -4   7  17 1704.30 393.214  10
   4  -7 -16 2768.54 495.348  15
  -4   7  16 3033.17 463.796   6
   4  -7 -15 14909.8 1155.76  15
  -4   7  15 16210.0 1063.45   6
   4  -7 -14 7543.83 839.419  15
  -4   7  14 8659.03 774.714   6
   4  -7 -13-13.5066 143.136  15
  -4   7  13 377.685 190.229   6
   4  -7 -12-73.0466 176.213  15
  -4   7  12-35.3244 159.145   6
   4  -7 -11 737.196 471.431   1
  -4   7  11 287.337 183.716   6
   4  -7 -11 120.267 189.135  15
  -4   7  10 370.888 189.331   9
   4  -7 -10 312.734 250.109   1
   4  -7 -10 803.369 277.006  15
  -4   7  10 846.543 448.520  12
  -4   7  10 864.099 275.701   6
  -4   7   9 167.101 165.668   9
   4  -7  -9-96.0724 313.888   1
   4  -7  -9 288.521 187.508  15
  -4   7   9 406.654 368.954  12
  -4   7   9 147.859 179.411   6
   4  -7  -8 70.6911 160.052  15
   4  -7  -8-150.308 372.713   1
  -4   7   8-127.247 219.376  12
  -4   7   8 129.485 146.746   6
  -4   7   7 3014.28 436.005   9
  -4   7   7 3257.38 901.901  12
   4  -7  -7 2816.19 483.533  15
   4  -7  -7 2887.06 858.821   1
  -4   7   7 3139.58 438.096   6
   4  -7  -6 39780.6 2996.81   1
  -4   7   6 32566.1 2710.73  12
   4  -7  -6 33314.9 1621.21  15
  -4   7   6 34928.6 1416.18   6
   4  -7  -5 4805.42 582.037  15
  -4   7   5 3870.49 476.004   6
   4  -7  -5 3316.92 917.938   1
  -4   7   5 3850.39 942.150  12
   4  -7  -4 24.5598 275.478   1
  -4   7   4-182.547 277.852  12
   4  -7  -4 187.215 152.608  11
  -4   7   4 186.147 142.357   6
   4  -7  -3 8701.55 1341.65   1
  -4   7   3 7892.58 1322.40  12
   4  -7  -3 8973.34 1375.19   2
   4  -7  -2 3733.18 873.638   1
   4  -7  -2 2653.38 739.841   2
  -4   7   2 3285.40 912.923  12
   4  -7  -1-183.337 361.506   1
  -4   7   1 230.597 255.305  12
   4  -7  -1 383.423 443.757   2
  -4   7   0 382.794 236.042  12
   4  -7   0 453.691 324.375   2
  -4   7  -1 12345.2 1481.14  14
  -4   7  -1 11374.7 1639.11  12
   4  -7   1 13799.4 1667.37   2
  -4   7  -2 1725.78 640.563  12
  -4   7  -2 3297.47 831.951  14
   4  -7   2 2190.94 671.931   2
   4  -7   2 2363.28 347.759  11
   4  -7   3 17606.9 1948.02   2
   4  -7   3 16766.0 958.791   4
  -4   7  -3 13706.3 1768.23  12
   4  -7   3 15352.8 983.832  11
  -4   7  -3 13535.7 1665.08  14
  -4   7  -4 222.170 266.046  14
  -4   7  -4 558.588 363.948  12
   4  -7   4 279.784 157.522  11
   4  -7   4 107.857 113.433   4
   4  -7   4 30.4194 305.201   2
  -4   7  -5 448.438 363.901  14
  -4   7  -5 399.857 374.424  12
   4  -7   5 377.372 133.778  11
   4  -7   5 915.328 233.113   4
   4  -7   5 586.807 293.263   2
   4  -7   6 360.142 239.538   2
  -4   7  -6 204.580 199.163  12
  -4   7  -6 383.759 572.689  14
   4  -7   6 295.764 166.230  11
   4  -7   6 552.578 223.474   4
  -4   7  -7 6590.91 1339.64  14
   4  -7   7 7030.13 679.108   4
   4  -7   7 8783.28 1459.60   2
  -4   7  -7 7092.82 1241.58  12
   4  -7   7 6982.20 668.311  11
  -4   7  -8 10380.2 1746.97  14
   4  -7   8 12110.7 1748.51   2
   4  -7   8 11599.2 889.865   4
   4  -7   9 871.102 626.192   2
  -4   7  -9 438.823 307.691  14
   4  -7   9 551.817 207.334   4
  -4   7 -10 10801.3 1819.35  14
   4  -7  10 10114.5 851.595   4
   4  -7  10 10724.6 1674.73   2
   4  -7  11 24428.7 1336.55   4
   4  -7  12 688.335 272.061   4
   4  -7  13 2024.56 339.397   8
   4  -7  13 2919.22 459.256   4
   4  -7  14 174.563 109.604   8
   4  -7  14 91.4917 156.739   4
   4  -7  15 101.769 144.670   8
   4  -7  15-111.792 137.551   4
   4  -7  16 129.705 117.238   8
   4  -7  16 21.9466 163.886   4
   4  -7  17 263.081 146.652   8
   4  -7  17 160.164 176.778   4
   4  -7  18 199.987 119.992   8
   4  -7  18 180.052 130.567   4
   4  -7  19 193.565 140.039   4
   4  -7  20 1946.63 258.125   4
  -4   6  24 366.541 109.276   6
  -4   6  23 1230.75 210.324   6
  -4   6  22 87.5618 105.639   6
   4  -6 -21 276.798 128.618  15
  -4   6  21 272.750 188.391   6
  -4   6  21 90.4426 92.3814  10
   4  -6 -20 287.238 190.958  15
  -4   6  20 251.178 193.536   6
  -4   6  20-53.0861 148.783  10
   4  -6 -19 2851.25 464.590  15
  -4   6  19 3751.12 498.303   6
  -4   6  19 2972.13 417.048  10
   4  -6 -18 490.102 284.212  15
  -4   6  18 807.845 282.308   6
  -4   6  18 623.467 201.411  10
  -4   6  17-4.19265 160.827   6
  -4   6  17-50.3449 132.788  10
   4  -6 -16 1006.51 316.183  15
  -4   6  16 663.384 231.935   6
   4  -6 -15 15549.3 1169.04  15
  -4   6  15 17309.3 1099.22   6
   4  -6 -14 2763.77 882.608   1
   4  -6 -14 2481.18 493.574  15
  -4   6  14 2978.06 487.200   6
   4  -6 -13 3652.08 1052.21   1
   4  -6 -13 3252.15 520.327  15
  -4   6  13 3416.13 488.640   6
   4  -6 -12 1697.27 386.949  15
   4  -6 -12 1780.52 673.967   1
  -4   6  12 2098.04 373.907   6
   4  -6 -11 10485.5 958.871  15
   4  -6 -11 12812.5 1834.27   1
  -4   6  11 11027.2 831.575   6
  -4   6  10 1289.51 309.924   9
   4  -6 -10 811.609 489.141   1
  -4   6  10 1131.32 462.070  12
   4  -6 -10 1589.15 407.969  15
  -4   6  10 899.012 249.772   6
  -4   6   9-80.4775 115.082   9
   4  -6  -9-133.353 343.994   1
   4  -6  -9 128.700 136.262  15
  -4   6   9 82.4785 200.993  12
  -4   6   9 103.945 142.112   6
   4  -6  -8 10071.7 864.022  15
  -4   6   8 9131.35 1351.77  12
   4  -6  -8 11584.7 1595.76   1
  -4   6   8 10088.3 745.069   6
   4  -6  -7 4290.38 923.027   1
  -4   6   7 3713.75 845.154  12
  -4   6   6 19618.7 1991.09  12
   4  -6  -6 18033.4 1908.27   1
  -4   6   5 22622.9 2154.09  12
   4  -6  -5 27029.0 2302.84   1
   4  -6  -4 6378.34 1111.84   1
  -4   6   4 6693.70 1139.76  12
  -4   6   3 5420.60 1089.19  12
   4  -6  -3 5887.32 1046.33   1
  -4   6   2 3009.68 768.234  12
   4  -6  -2 4093.84 858.986   1
   4  -6  -1 12185.3 1453.13   1
   4  -6  -1 11383.9 1433.13   2
  -4   6   1 11002.5 1211.99  14
  -4   6   1 11598.3 1537.74  12
   4  -6   0 8909.62 1239.77   1
  -4   6   0 7008.12 1048.20  14
  -4   6   0 7412.30 1258.72  12
   4  -6   0 8771.03 1284.49   2
  -4   6  -1 20632.6 1839.35  14
   4  -6   1 22513.7 2027.03   2
  -4   6  -1 19719.3 1988.95  12
  -4   6  -2 15435.5 1773.37  12
  -4   6  -2 15247.6 1601.44  14
  -4   6  -3 66.0915 260.092  14
  -4   6  -3 410.960 370.812  12
   4  -6   3 340.935 372.799   2
  -4   6  -4 437.727 375.485  14
  -4   6  -4 1063.87 589.235  12
   4  -6   4 800.246 411.458   2
  -4   6  -5 2998.79 861.602  14
  -4   6  -5 3030.27 768.888  12
   4  -6   5 4385.29 967.264   2
   4  -6   6 2186.03 654.426   2
  -4   6  -6 921.811 462.518  12
  -4   6  -6 727.846 538.249  14
   4  -6   6 2155.51 335.677   4
  -4   6  -7 8326.70 1423.80  14
   4  -6   7 8348.90 731.330   4
  -4   6  -7 9247.22 1381.02  12
   4  -6   7 9312.76 1399.83   2
   4  -6   8 2201.25 766.066   2
  -4   6  -8 680.795 618.128  14
   4  -6   8 1649.26 342.522   4
   4  -6   9 23.1824 295.455   2
   4  -6   9 94.2870 128.087   8
  -4   6  -9-198.623 464.754  14
   4  -6   9 69.9236 161.671   4
   4  -6  10 4145.33 1061.39   2
  -4   6 -10 2229.72 636.480  14
   4  -6  10 3484.58 507.997   4
   4  -6  10 3440.28 459.529   8
  -4   6 -11 848.429 687.404  14
   4  -6  11 2791.34 867.294   2
   4  -6  11 1177.14 271.532   8
   4  -6  11 2053.10 418.959   4
   4  -6  12 21067.7 1173.48   8
   4  -6  12 24172.0 1328.20   4
   4  -6  13-60.2601 146.553   8
   4  -6  13 198.394 216.475   4
   4  -6  14 3550.39 510.528   8
   4  -6  14 4187.70 577.415   4
   4  -6  15 1133.36 271.931   8
   4  -6  15 1398.74 321.024   4
   4  -6  16 1547.15 319.945   8
   4  -6  16 1704.83 373.418   4
   4  -6  17 703.342 225.540   8
   4  -6  17 885.233 258.756   4
   4  -6  18 797.608 251.406   8
   4  -6  18 383.480 120.026   4
   4  -6  19 948.241 247.457   8
   4  -6  19 1211.49 292.763   4
   4  -6  20-61.7147 107.236   8
   4  -6  20 29.0709 104.259   4
   4  -6  21 234.347 108.340   8
   4  -6  21 82.6547 78.4030   4
  -4   5  24 1717.18 250.472   6
  -4   5  23 469.067 188.852   6
  -4   5  22 250.029 136.425   6
  -4   5  21 4393.43 515.406   6
   4  -5 -21 4055.26 476.262  15
   4  -5 -20 2536.41 422.022  15
  -4   5  20 3258.27 474.139   6
  -4   5  20 3126.86 383.877   8
  -4   5  20 2978.59 390.222  10
   4  -5 -19 177.259 174.223  15
  -4   5  19-43.4834 133.785   6
  -4   5  19 123.557 156.436  10
   4  -5 -18 203.117 150.911  15
  -4   5  18-17.1783 131.060  10
  -4   5  18 92.4249 154.881   6
  -4   5  17 190.020 115.656  10
  -4   5  17 62.2721 149.516   6
   4  -5 -17-156.763 141.477  15
   4  -5 -16-172.432 206.385  15
  -4   5  16-37.4376 117.256   6
   4  -5 -15 36488.8 1796.47  15
  -4   5  15 39852.1 1685.54   6
   4  -5 -15 41984.5 3548.50   1
   4  -5 -14 154.845 458.639   1
   4  -5 -14 265.305 240.073  15
  -4   5  14 227.138 210.391   6
   4  -5 -13 25536.3 1476.53  15
  -4   5  13 27348.9 1354.66   6
   4  -5 -13 29339.9 2826.37   1
   4  -5 -12-108.644 158.001  15
   4  -5 -12-51.8381 343.262   1
  -4   5  12 218.499 139.727   6
  -4   5  11 11382.5 817.898   6
   4  -5 -11 12055.8 1716.46   1
   4  -5 -11 11137.6 935.868  15
   4  -5 -10 28.4265 329.080   1
   4  -5 -10 50.3137 136.849  15
  -4   5  10 358.285 255.261  12
  -4   5  10 193.645 150.354   6
   4  -5  -9 2276.49 738.536   1
  -4   5   9 1014.00 492.775  12
   4  -5  -8 457.330 407.150   1
  -4   5   8 479.073 358.063  12
  -4   5   7 311.552 290.836  12
   4  -5  -7 236.143 278.828   1
  -4   5   6 21019.2 1933.33  12
   4  -5  -6 23915.1 2079.77   1
  -4   5   5 719.332 377.121  12
   4  -5  -5 907.661 353.747   1
   4  -5  -4 1872.88 546.098   1
  -4   5   4 1752.44 589.627  12
   4  -5  -3 5552.77 933.129   1
  -4   5   3 5261.85 987.339  12
  -4   5   2 2453.68 699.713  12
   4  -5  -2 1871.45 523.942   1
   4  -5  -1-43.4028 262.754   1
  -4   5   1-84.0403 214.316  12
   4  -5   0 8908.16 1121.30   1
  -4   5   0 7813.23 985.869  14
   4  -5   0 8675.97 1165.97   2
  -4   5   0 8031.44 1188.24  12
   4  -5   1 18306.4 1648.05   1
  -4   5  -1 19697.5 1692.84  14
   4  -5   1 17815.2 1658.12   2
  -4   5  -1 20439.1 1911.44  12
  -4   5  -2 338.531 310.738  14
  -4   5  -2 785.636 421.226  12
   4  -5   2 303.584 161.021   2
  -4   5  -3 12775.2 1505.21  12
  -4   5  -3 11473.6 1393.36  14
   4  -5   3 13638.4 1472.80   2
  -4   5  -4 8640.67 1264.26  14
   4  -5   4 12448.6 1421.06   2
  -4   5  -4 8638.85 1246.36  12
  -4   5  -5 4369.11 937.761  14
  -4   5  -5 4187.70 906.987  12
   4  -5   5 3707.47 753.196   2
  -4   5  -6 1136.53 572.001  14
  -4   5  -6 991.669 505.052  12
   4  -5   6 1137.45 486.827   2
   4  -5   7 1071.99 507.308   2
  -4   5  -7 464.633 269.739  12
[truncated: 512,946 more chars]
