# Supplementary material for: Unravelling venetoclax solvate behaviour: insights from crystal structures and computational surface analysis
Source: IUCrJ. 2025 Aug 28;12(Pt 5):595–609. doi: 10.1107/S2052252525006785 (PMC12403167; doi:10.1107/S2052252525006785)
Supplement: Supplementary file 1 [file m-12-00595-sup1.zip › str for CCDC/ven diox final/publish.fcf]

data_I 
#  xcalibur in  D:\SXRD\ven_diox_2644\ID000
_audit_creation_date        "24-05-21"
_audit_creation_method      'CRYSTALS' 

_cell_length_a                    10.6785(4)
_cell_angle_alpha                 82.660(3)
_cell_length_b                    13.5301(5)
_cell_angle_beta                  88.791(3)
_cell_length_c                    21.9604(8)
_cell_angle_gamma                 80.515(3)
loop_
 _symmetry_equiv_pos_as_xyz
 'x,y,z'
 '-x,-y,-z'

# NOTE FO on scale of Fc,      0.31202
# Status flags: 
#    o - used in refinement 
#    < - excluded by I/sigmaI cutoff 
#    l - excluded at low resolution  
#    h - excluded at high resolution  
#    x - excluded for another reason  

loop_
_refln_index_h
_refln_index_k
_refln_index_l
_refln_F_squared_meas
_refln_F_squared_calc
_refln_F_squared_sigma
_refln_include_status
_refln_refinement_weight
   1   0   0     8662.17     8387.44       69.74 o   0.1669E-05
   2   0   0    11106.63    10942.50      112.29 o   0.1034E-05
   3   0   0     2951.50     3165.43       66.70 o   0.1236E-04
   4   0   0     2578.64     2783.94       72.71 o   0.1494E-04
   5   0   0      630.22      326.68       36.75 o   0.2795E-03
   6   0   0      184.28      199.22       34.77 o   0.5457E-03
   7   0   0     2382.00     2426.78      148.26 o   0.1394E-04
   8   0   0       20.36       23.89       13.02 o   0.4566E-02
   9   0   0      358.51      449.63       37.31 o   0.2788E-03
  10   0   0      302.30      258.50       30.83 o   0.4861E-03
  11   0   0     1182.57     1074.21       56.59 o   0.6802E-04
  12   0   0      327.31      326.22       20.98 o   0.5230E-03
  13   0   0       43.04       34.64        7.79 o   0.6715E-02
 -12   1   0       28.26       40.14        7.35 o   0.7249E-02
 -11   1   0       41.61       42.70       12.64 o   0.3847E-02
 -10   1   0      538.25      547.98       41.31 o   0.1988E-03
  -9   1   0       20.29        0.01       22.01 o   0.2006E-02
  -8   1   0     1830.26     1946.25       79.96 o   0.2652E-04
  -7   1   0       65.81      110.58       29.37 o   0.8785E-03
  -6   1   0      192.22      203.56       39.87 o   0.4349E-03
  -5   1   0     3649.19     3275.63      111.63 o   0.9233E-05
  -4   1   0     3278.88     3530.91       81.39 o   0.9621E-05
  -3   1   0       48.70       23.49        9.05 o   0.6136E-02
  -2   1   0    27788.85    27006.56      245.24 o   0.1766E-06
  -1   1   0      351.52      377.93       23.00 o   0.5626E-03
   0   1   0      707.61      835.39       24.06 o   0.1747E-03
   1   1   0     2956.37     2938.49       61.57 o   0.1366E-04
   2   1   0     8022.81     8744.91       91.37 o   0.1672E-05
   3   1   0       10.30        0.87        7.89 o   0.1430E-01
   4   1   0      133.60      121.97       17.51 o   0.1486E-02
   5   1   0      447.00      395.60       40.36 o   0.2800E-03
   6   1   0      884.67      722.69       82.44 o   0.7525E-04
   7   1   0       51.53       49.92       26.45 o   0.1222E-02
   8   1   0      753.38      765.96       50.51 o   0.1171E-03
   9   1   0      436.27      457.54       42.62 o   0.2362E-03
  10   1   0      108.35       97.99       22.25 o   0.1279E-02
  11   1   0      293.78      332.66       28.14 o   0.4521E-03
  12   1   0       73.12       61.48       11.23 o   0.3450E-02
  13   1   0        3.66        0.89        5.59 o   0.2856E-01
 -12   2   0      140.19      127.58       12.72 o   0.1767E-02
 -11   2   0        1.71        1.54        8.97 o   0.1197E-01
 -10   2   0        8.28        0.05       14.61 o   0.4559E-02
  -9   2   0       14.66       18.67       10.16 o   0.7236E-02
  -8   2   0       32.74        6.92       14.27 o   0.4207E-02
  -7   2   0      341.98      345.19       37.00 o   0.3385E-03
  -6   2   0      131.71      171.67       36.93 o   0.5390E-03
  -5   2   0      611.60      574.00       48.02 o   0.1605E-03
  -4   2   0      164.61      150.24       28.95 o   0.7370E-03
  -3   2   0     5570.22     5656.95      144.15 o   0.3683E-05
  -2   2   0    13020.46    13072.83      193.94 o   0.7086E-06
  -1   2   0     3305.13     3421.31       60.79 o   0.1128E-04
   0   2   0     3872.19     3939.16       40.83 o   0.8089E-05
   1   2   0     5194.32     4865.09       62.19 o   0.4604E-05
   2   2   0     4905.33     4810.75       70.60 o   0.5385E-05
   3   2   0     3503.41     3728.53       69.80 o   0.8882E-05
   4   2   0       63.14      120.34       14.54 o   0.1880E-02
   5   2   0      100.83       98.13       23.90 o   0.1235E-02
   6   2   0      647.41      527.64       64.40 o   0.1305E-03
   7   2   0      402.21      490.36       61.88 o   0.1584E-03
   8   2   0        4.96        3.48       14.39 o   0.4628E-02
   9   2   0      563.93      552.17       50.98 o   0.1651E-03
  10   2   0        9.97       10.69       11.76 o   0.6204E-02
  11   2   0       71.68       59.09       12.39 o   0.3198E-02
  12   2   0        3.67        0.16        6.60 o   0.2164E-01
  13   2   0       31.25        0.14       10.86 o   0.7142E-02
 -12   3   0       37.60       61.85        6.32 o   0.5802E-02
 -11   3   0        8.13        0.68        9.56 o   0.1020E-01
 -10   3   0       38.09       47.94       12.83 o   0.3779E-02
  -9   3   0      474.52      483.60       31.62 o   0.2666E-03
  -8   3   0       29.15       38.19        9.79 o   0.5703E-02
  -7   3   0      877.84      927.46       54.37 o   0.9091E-04
  -6   3   0      170.64      159.24       25.07 o   0.8723E-03
  -5   3   0      915.62      940.32       60.73 o   0.8128E-04
  -4   3   0       -2.57        7.15       14.99 o   0.4289E-02
  -3   3   0       31.77        2.71       17.54 o   0.2975E-02
  -2   3   0     1983.83     2428.96       66.10 o   0.2210E-04
  -1   3   0      648.95      540.57       28.86 o   0.2212E-03
   0   3   0      883.90      610.48       27.42 o   0.1936E-03
   1   3   0      148.11       47.16       16.87 o   0.2172E-02
   2   3   0      152.46      166.43       15.04 o   0.1335E-02
   3   3   0       31.45       31.37       11.71 o   0.4660E-02
   4   3   0     7473.35     7583.45      146.78 o   0.2208E-05
   5   3   0       56.34       44.79       23.90 o   0.1429E-02
   6   3   0      131.12      130.68       31.92 o   0.7168E-03
   7   3   0     2574.98     2497.26      144.44 o   0.1375E-04
   8   3   0       79.53       60.45       20.28 o   0.1706E-02
   9   3   0      464.36      424.30       47.37 o   0.2201E-03
  10   3   0       67.07       48.17       12.89 o   0.3393E-02
  11   3   0       -2.36        2.64        9.22 o   0.1107E-01
  12   3   0      570.48      557.78       35.41 o   0.2087E-03
  13   3   0      150.06      126.79       13.92 o   0.1658E-02
 -12   4   0       51.85       44.12       12.58 o   0.3701E-02
 -11   4   0       35.51       34.22        9.62 o   0.5891E-02
 -10   4   0      549.58      499.50       30.61 o   0.2479E-03
  -9   4   0       94.04       92.20       15.26 o   0.2041E-02
  -8   4   0      131.12      100.93       21.20 o   0.1306E-02
  -7   4   0      134.42      167.01       21.05 o   0.1067E-02
  -6   4   0      491.19      488.63       53.76 o   0.1758E-03
  -5   4   0      155.58      156.83       30.50 o   0.7122E-03
  -4   4   0     6766.30     6820.82      156.55 o   0.2560E-05
  -3   4   0      893.62      939.64       70.97 o   0.7269E-04
  -2   4   0     8809.48     9509.65      124.58 o   0.1442E-05
  -1   4   0       79.31      114.46       11.90 o   0.2595E-02
   0   4   0      216.02      256.07       16.91 o   0.9094E-03
   1   4   0       22.85       29.41        8.69 o   0.7273E-02
   2   4   0    11687.68    13232.80      133.85 o   0.7851E-06
   3   4   0      349.37      396.65       25.89 o   0.3727E-03
   4   4   0       -2.98        3.12       15.77 o   0.3937E-02
   5   4   0      430.84      374.98       52.85 o   0.2077E-03
   6   4   0      825.30      846.38       78.20 o   0.7819E-04
   7   4   0     2126.26     1897.69      137.15 o   0.1891E-04
   8   4   0     4025.89     3749.79      118.94 o   0.7548E-05
   9   4   0     2193.74     2139.23       78.77 o   0.2169E-04
  10   4   0      108.21       81.68       14.58 o   0.2177E-02
  11   4   0       63.84       39.70       15.82 o   0.2746E-02
  12   4   0      201.08      221.59       20.73 o   0.8269E-03
  13   4   0      257.64      228.98       17.27 o   0.8252E-03
 -11   5   0       50.04       83.85        9.72 o   0.3483E-02
 -10   5   0      648.10      667.11       31.45 o   0.1768E-03
  -9   5   0       76.66       92.70       13.22 o   0.2399E-02
  -8   5   0       69.63       42.93       13.16 o   0.3361E-02
  -7   5   0       -3.21        3.93       10.65 o   0.8239E-02
  -6   5   0      422.88      418.92       48.72 o   0.2155E-03
  -5   5   0      536.85      501.19       56.89 o   0.1627E-03
  -4   5   0      813.62      760.98       54.43 o   0.1086E-03
  -3   5   0     1632.23     1533.62       71.42 o   0.3824E-04
  -2   5   0      943.70      939.89       41.37 o   0.9859E-04
  -1   5   0     4387.65     4623.54       86.91 o   0.5619E-05
   0   5   0      124.73       90.84       15.18 o   0.1913E-02
   1   5   0     8178.55     8027.92      116.47 o   0.1868E-05
   2   5   0       11.51       14.25        7.34 o   0.1213E-01
   3   5   0     3907.62     3944.62       90.05 o   0.7674E-05
   4   5   0     3560.33     4537.78      150.19 o   0.6031E-05
   5   5   0      106.28       48.60       31.38 o   0.8491E-03
   6   5   0     2834.82     2788.51      154.28 o   0.1145E-04
   7   5   0     1009.83     1032.03       71.24 o   0.6668E-04
   8   5   0     1597.01     1694.32       76.53 o   0.3316E-04
   9   5   0      371.43      310.27       33.49 o   0.3805E-03
  10   5   0      435.70      365.97       36.00 o   0.3109E-03
  11   5   0      167.07      188.41       20.65 o   0.9483E-03
  12   5   0       26.53        7.23        7.22 o   0.1234E-01
  13   5   0      399.65      342.39       31.37 o   0.3710E-03
 -11   6   0        8.34        4.47        8.37 o   0.1224E-01
 -10   6   0      -10.43        0.87        8.58 o   0.1224E-01
  -9   6   0      124.28      125.83       18.42 o   0.1406E-02
  -8   6   0     1945.08     1860.60       79.25 o   0.2704E-04
  -7   6   0     3577.84     3729.29      122.77 o   0.7963E-05
  -6   6   0     1053.07     1141.13       80.38 o   0.5622E-04
  -5   6   0     2640.46     2565.02       94.94 o   0.1525E-04
  -4   6   0      781.31      703.41       58.97 o   0.1127E-03
  -3   6   0      428.95      324.91       40.22 o   0.3029E-03
  -2   6   0     4380.52     4174.58      118.83 o   0.6340E-05
  -1   6   0     2205.38     2292.72       68.26 o   0.2064E-04
   0   6   0      166.17      371.45       22.78 o   0.5773E-03
   1   6   0      293.92      252.77       26.03 o   0.5574E-03
   2   6   0     1682.08     1614.59       60.68 o   0.3754E-04
   3   6   0      570.72      620.45       36.97 o   0.1850E-03
   4   6   0       14.58        3.91       13.63 o   0.4930E-02
   5   6   0      500.90      417.55       61.74 o   0.1579E-03
   6   6   0      143.65      131.70       38.08 o   0.5336E-03
   7   6   0     3503.42     3513.41      137.09 o   0.8395E-05
   8   6   0      632.24      684.65       60.73 o   0.1186E-03
   9   6   0     2347.13     2356.75      125.65 o   0.1595E-04
  10   6   0      117.74      140.48       18.01 o   0.1361E-02
  11   6   0      266.78      239.21       25.27 o   0.6235E-03
  12   6   0       13.22       11.89       12.11 o   0.5780E-02
  13   6   0       26.20        3.23        9.41 o   0.8977E-02
 -10   7   0      640.66      617.34       34.02 o   0.1875E-03
  -9   7   0      130.00      129.81       20.26 o   0.1259E-02
  -8   7   0      192.76      185.18       23.90 o   0.8188E-03
  -7   7   0       -3.91       16.86       10.36 o   0.7415E-02
  -6   7   0       -6.62        2.98       14.14 o   0.4811E-02
  -5   7   0      440.15      463.01       41.17 o   0.2405E-03
  -4   7   0       40.72       38.56       19.53 o   0.2080E-02
  -3   7   0      294.65      218.56       36.76 o   0.4344E-03
  -2   7   0        6.30        9.79       13.49 o   0.4965E-02
  -1   7   0       71.29       96.80       15.20 o   0.2218E-02
   0   7   0      352.51      408.57       33.44 o   0.3357E-03
   1   7   0     1087.45     1233.33       77.80 o   0.5165E-04
   2   7   0     3303.18     3088.35       92.93 o   0.1123E-04
   3   7   0       83.59      109.61       16.26 o   0.1822E-02
   4   7   0      761.51      840.51       60.36 o   0.9542E-04
   5   7   0        2.60        1.56       17.13 o   0.3362E-02
   6   7   0      344.22      364.22       42.28 o   0.2866E-03
   7   7   0      216.41      205.82       34.56 o   0.5103E-03
   8   7   0      649.32      608.42       62.34 o   0.1234E-03
   9   7   0      369.78      448.25       50.50 o   0.2111E-03
  10   7   0      793.74      773.59       68.61 o   0.9195E-04
  11   7   0      108.49      132.20       25.59 o   0.9777E-03
  12   7   0        3.93       18.23       10.11 o   0.7656E-02
 -10   8   0       41.41       32.14        7.88 o   0.6961E-02
  -9   8   0        6.05        0.72        6.97 o   0.1865E-01
  -8   8   0      280.05      274.68       28.02 o   0.5131E-03
  -7   8   0       14.29       10.06       10.14 o   0.7973E-02
  -6   8   0      168.47      184.54       24.15 o   0.8428E-03
  -5   8   0      574.17      588.72       41.78 o   0.1851E-03
  -4   8   0     2654.43     2789.38      126.96 o   0.1262E-04
  -3   8   0      962.41     1075.51       70.50 o   0.6590E-04
  -2   8   0      128.32      126.23       37.44 o   0.5585E-03
  -1   8   0     1337.90     1373.72      107.31 o   0.3573E-04
   0   8   0       15.35        1.81       12.11 o   0.6228E-02
   1   8   0      269.65      347.36       42.54 o   0.3002E-03
   2   8   0      689.14      590.09       56.92 o   0.1330E-03
   3   8   0      379.21      304.85       54.60 o   0.2245E-03
   4   8   0      221.02      229.81       33.05 o   0.5126E-03
   5   8   0      406.97      366.71       62.92 o   0.1709E-03
   6   8   0        1.20        1.19       14.81 o   0.4503E-02
   7   8   0      339.22      278.17       48.49 o   0.2755E-03
   8   8   0      249.85      287.27       40.79 o   0.3589E-03
   9   8   0     1197.28     1279.62       87.71 o   0.4512E-04
  10   8   0      327.99      333.15       43.84 o   0.2928E-03
  11   8   0      248.32      263.67       34.51 o   0.4496E-03
  12   8   0       31.84       17.88       11.40 o   0.5558E-02
  -9   9   0       20.40       17.50        7.45 o   0.1042E-01
  -8   9   0      253.55      214.46       24.72 o   0.6913E-03
  -7   9   0        5.17        0.76       10.45 o   0.8801E-02
  -6   9   0     1094.55     1166.53       58.10 o   0.6394E-04
  -5   9   0      245.46      242.59       29.93 o   0.5375E-03
  -4   9   0     1559.09     1606.05      101.50 o   0.3071E-04
  -3   9   0     2636.41     2721.42      100.52 o   0.1414E-04
  -2   9   0     1297.96     1235.28       68.72 o   0.5235E-04
  -1   9   0       95.85       97.25       24.79 o   0.1138E-02
   0   9   0      -12.32        2.04       13.25 o   0.5312E-02
   1   9   0      273.82      133.98       52.39 o   0.2997E-03
   2   9   0      954.27      799.08       88.93 o   0.6626E-04
   3   9   0     1963.74     1996.70      133.81 o   0.1929E-04
   4   9   0      525.48      598.28       42.06 o   0.1845E-03
   5   9   0      158.27      128.25       29.84 o   0.7597E-03
   6   9   0       92.00       99.12       18.89 o   0.1618E-02
   7   9   0       -1.04        1.44       15.84 o   0.3944E-02
   8   9   0       -8.93        3.78       14.88 o   0.4281E-02
   9   9   0       66.56       57.91       20.66 o   0.1723E-02
  10   9   0       37.23       37.47       13.63 o   0.3671E-02
  11   9   0      219.50      201.63       29.80 o   0.6117E-03
  12   9   0       71.89       96.90       13.47 o   0.2372E-02
  -9  10   0       73.15       53.60       15.10 o   0.2643E-02
  -8  10   0      352.09      315.82       39.19 o   0.3329E-03
  -7  10   0        9.12        0.54       14.11 o   0.4848E-02
  -6  10   0      273.46      283.12       42.32 o   0.3419E-03
  -5  10   0     2082.33     1958.68       83.92 o   0.2408E-04
  -4  10   0     3471.89     3312.84       77.97 o   0.1014E-04
  -3  10   0      369.71      422.98       39.03 o   0.2797E-03
  -2  10   0       17.03       24.86       13.36 o   0.4409E-02
  -1  10   0      319.57      278.75       29.64 o   0.4771E-03
   0  10   0       29.62        7.85        9.40 o   0.8421E-02
   1  10   0      732.60      690.20       39.82 o   0.1461E-03
   2  10   0      489.39      506.84       35.73 o   0.2385E-03
   3  10   0      411.47      328.47       34.12 o   0.3519E-03
   4  10   0       66.44       64.43       19.98 o   0.1766E-02
   5  10   0      465.46      470.00       49.34 o   0.1971E-03
   6  10   0       12.59        8.92       12.10 o   0.5928E-02
   7  10   0      278.36      315.46       30.13 o   0.4513E-03
   8  10   0        6.07       30.33       11.93 o   0.5253E-02
   9  10   0      236.12      246.61       37.54 o   0.4263E-03
  10  10   0        0.28        2.26        8.70 o   0.1266E-01
  11  10   0       60.36       70.98       15.11 o   0.2508E-02
  -8  11   0      373.82      345.46       33.52 o   0.3583E-03
  -7  11   0       28.10       24.73       10.44 o   0.5911E-02
  -6  11   0        2.09        1.76       11.39 o   0.7516E-02
  -5  11   0      154.42      135.44       23.69 o   0.9989E-03
  -4  11   0      434.05      354.28       27.95 o   0.3775E-03
  -3  11   0     1083.76     1087.72       50.20 o   0.7327E-04
  -2  11   0     1019.24      990.78       48.66 o   0.8389E-04
  -1  11   0      483.57      519.47       34.90 o   0.2350E-03
   0  11   0     1506.64     1464.93       64.45 o   0.4195E-04
   1  11   0     1416.68     1441.24       56.71 o   0.4618E-04
   2  11   0      966.31      975.37       51.26 o   0.8496E-04
   3  11   0       92.49      118.03       16.41 o   0.1706E-02
   4  11   0      212.38      232.61       24.64 o   0.6941E-03
   5  11   0      317.35      357.30       26.42 o   0.4305E-03
   6  11   0      131.21      172.42       21.63 o   0.1019E-02
   7  11   0        4.38        0.23        9.74 o   0.1019E-01
   8  11   0      158.23      144.71       31.36 o   0.6858E-03
   9  11   0      178.36      174.03       28.30 o   0.7215E-03
  10  11   0      499.18      478.60       42.53 o   0.2178E-03
  11  11   0       25.71       28.08        6.94 o   0.9105E-02
  -7  12   0       74.53       65.08       15.55 o   0.2390E-02
  -6  12   0        3.85       13.07       10.82 o   0.7222E-02
  -5  12   0      602.14      557.52       53.90 o   0.1526E-03
  -4  12   0       57.31       37.84       12.04 o   0.4003E-02
  -3  12   0      292.80      270.10       25.09 o   0.5651E-03
  -2  12   0        2.94        7.58       11.55 o   0.6822E-02
  -1  12   0      366.91      314.46       29.61 o   0.4224E-03
   0  12   0       12.17        0.52       11.33 o   0.7269E-02
   1  12   0     1711.11     1658.91       63.29 o   0.3493E-04
   2  12   0     1288.84     1325.10       54.77 o   0.5371E-04
   3  12   0      227.38      231.71       22.61 o   0.7329E-03
   4  12   0       14.44       14.84        8.81 o   0.9060E-02
   5  12   0      397.95      425.80       28.54 o   0.3372E-03
   6  12   0       48.04       67.14       11.78 o   0.3446E-02
   7  12   0       10.54       38.20       10.74 o   0.5544E-02
   8  12   0       59.07       26.22       21.01 o   0.1893E-02
   9  12   0       72.68       97.85       19.53 o   0.1596E-02
  10  12   0      112.15      134.57       17.97 o   0.1419E-02
  -6  13   0      154.84      139.37       20.30 o   0.1153E-02
  -5  13   0        0.26        7.53        6.77 o   0.1776E-01
  -4  13   0      116.26       99.21       17.16 o   0.1711E-02
  -3  13   0      401.42      402.09       28.95 o   0.3458E-03
  -2  13   0      226.72      250.19       28.84 o   0.5669E-03
  -1  13   0       88.41       93.25       19.28 o   0.1620E-02
   0  13   0      423.02      425.23       41.26 o   0.2556E-03
   1  13   0      154.64      151.08       19.75 o   0.1146E-02
   2  13   0      115.84      109.04       16.40 o   0.1714E-02
   3  13   0       33.80       33.55       11.12 o   0.4955E-02
   4  13   0      265.77      259.65       24.09 o   0.6142E-03
   5  13   0      301.67      295.87       24.58 o   0.5360E-03
   6  13   0      160.24       87.84       20.72 o   0.1327E-02
   7  13   0      390.70      473.96       40.93 o   0.2444E-03
   8  13   0      334.47      308.12       35.34 o   0.3769E-03
   9  13   0       -7.17        7.50        8.27 o   0.1193E-01
  -3  14   0       17.86        6.24        8.24 o   0.1118E-01
  -2  14   0       10.42        4.72        7.59 o   0.1418E-01
  -1  14   0       16.73        6.60       12.44 o   0.5670E-02
   0  14   0      137.44      136.10       22.47 o   0.1086E-02
   1  14   0      352.22      321.76       35.83 o   0.3589E-03
   2  14   0     1027.13     1044.41       58.92 o   0.7313E-04
   3  14   0     1099.80     1063.89       58.37 o   0.6987E-04
   4  14   0      541.33      578.34       31.42 o   0.2188E-03
   5  14   0      216.53      227.23       18.32 o   0.8615E-03
   6  14   0       -3.32        1.91        8.42 o   0.1319E-01
   7  14   0        5.61        0.09        7.62 o   0.1611E-01
  -2  15   0       24.76       21.06        9.39 o   0.7160E-02
  -1  15   0       28.39       31.22       10.33 o   0.5738E-02
   0  15   0        6.98       15.60        8.15 o   0.1074E-01
   1  15   0      373.48      364.45       32.03 o   0.3561E-03
   2  15   0       65.42       56.71       15.86 o   0.2511E-02
   3  15   0       66.27       67.06       12.90 o   0.2974E-02
   4  15   0      540.26      567.16       34.42 o   0.2140E-03
   5  15   0      166.39      250.36       16.95 o   0.9064E-03
  -1  16   0       33.35       35.89        7.77 o   0.7154E-02
   0  16   0        9.92       13.29        5.67 o   0.1703E-01
   1  16   0       34.50       43.58        9.70 o   0.5243E-02
   2  16   0        1.19        0.98        5.62 o   0.2980E-01
   3  16   0      129.03      128.33       15.54 o   0.1594E-02
   4  16   0       53.56       54.04        9.55 o   0.4500E-02
  -4 -16   1       50.16       36.58        8.44 o   0.5935E-02
  -3 -16   1       74.99       58.95       11.95 o   0.3264E-02
  -2 -16   1       29.25        7.30        8.86 o   0.9143E-02
  -1 -16   1       69.02       55.27       11.70 o   0.3510E-02
   0 -16   1        4.62       20.34        5.35 o   0.1628E-01
   1 -16   1       96.87      111.45       16.65 o   0.1710E-02
  -5 -15   1      537.72      547.72       30.73 o   0.2325E-03
  -4 -15   1      641.14      608.95       37.52 o   0.1801E-03
  -3 -15   1       80.20       99.67       15.74 o   0.1982E-02
  -2 -15   1       -4.45        1.30        9.61 o   0.1029E-01
  -1 -15   1       82.94       74.33       16.76 o   0.2076E-02
   0 -15   1      133.02      144.27       19.06 o   0.1247E-02
   1 -15   1       19.55        1.97       10.83 o   0.7506E-02
   2 -15   1      -10.43        3.45        6.68 o   0.1764E-01
  -6 -14   1       -4.54        7.71       11.34 o   0.7007E-02
  -5 -14   1       43.45       35.56       11.86 o   0.4397E-02
  -4 -14   1      265.89      295.58       27.69 o   0.5112E-03
  -3 -14   1      423.95      403.26       36.60 o   0.2892E-03
  -2 -14   1      605.84      550.29       44.94 o   0.1783E-03
  -1 -14   1      245.74      230.02       29.30 o   0.5719E-03
   0 -14   1       66.13       53.83       16.21 o   0.2472E-02
   1 -14   1       29.45       15.89       12.17 o   0.5186E-02
   2 -14   1      137.56      150.19       16.47 o   0.1382E-02
   3 -14   1      149.71      110.82       18.27 o   0.1435E-02
  -8 -13   1      232.47      300.57       28.06 o   0.5178E-03
  -7 -13   1      564.52      573.84       35.38 o   0.2064E-03
  -6 -13   1       50.74       58.99       12.53 o   0.3387E-02
  -5 -13   1        7.44        4.35        9.31 o   0.1023E-01
  -4 -13   1       10.57        9.80        7.71 o   0.1256E-01
  -3 -13   1       37.11       26.47       13.48 o   0.3993E-02
  -2 -13   1        0.37       25.44       13.42 o   0.4619E-02
  -1 -13   1       30.03       14.17       15.59 o   0.3500E-02
   0 -13   1      123.18      128.22       22.45 o   0.1135E-02
   1 -13   1      662.97      654.69       48.94 o   0.1426E-03
   2 -13   1       72.39       90.56       18.35 o   0.1785E-02
   3 -13   1      269.63      290.59       19.23 o   0.6390E-03
   4 -13   1       76.68       86.17       13.54 o   0.2475E-02
   5 -13   1      149.26      144.21       22.90 o   0.1019E-02
   6 -13   1       46.09       58.50       11.35 o   0.3825E-02
 -10 -12   1      198.63      197.58       21.60 o   0.8604E-03
  -9 -12   1       32.44        6.15       15.85 o   0.3525E-02
  -8 -12   1       13.18        3.76       15.15 o   0.4095E-02
  -7 -12   1       28.82        3.44       11.23 o   0.6590E-02
  -6 -12   1       86.38      110.24       18.02 o   0.1643E-02
  -5 -12   1       87.16       87.36       13.94 o   0.2342E-02
  -4 -12   1      232.01      237.74       22.83 o   0.7009E-03
  -3 -12   1       51.86       27.59       12.00 o   0.4437E-02
  -2 -12   1       12.50       19.34       10.94 o   0.6408E-02
  -1 -12   1     4602.87     4467.90      133.52 o   0.5546E-05
   0 -12   1      196.47      181.53       28.08 o   0.6964E-03
   1 -12   1       27.06       24.48       14.14 o   0.3904E-02
   2 -12   1      133.49      153.03       22.54 o   0.1036E-02
   3 -12   1      179.58      181.95       21.47 o   0.9265E-03
   4 -12   1      307.32      366.84       21.66 o   0.4763E-03
   5 -12   1        6.20        3.38       11.29 o   0.7354E-02
   6 -12   1       12.51       14.53       10.85 o   0.6844E-02
   7 -12   1       79.86       82.00       15.82 o   0.2155E-02
 -10 -11   1      269.46      307.88       29.81 o   0.4660E-03
  -9 -11   1      446.42      456.18       44.15 o   0.2261E-03
  -8 -11   1      305.89      277.18       28.85 o   0.4937E-03
  -7 -11   1       27.28       13.25       11.54 o   0.5813E-02
  -6 -11   1       45.55       58.66       14.49 o   0.2936E-02
  -5 -11   1      928.96      922.17       45.93 o   0.9504E-04
  -4 -11   1      149.44      152.41       21.35 o   0.1060E-02
  -3 -11   1     2780.85     2906.77       87.72 o   0.1333E-04
  -2 -11   1     2621.10     2502.75       84.70 o   0.1628E-04
  -1 -11   1     1064.92     1053.18       63.29 o   0.6889E-04
   0 -11   1      771.48      692.65       54.23 o   0.1197E-03
   1 -11   1       69.92       69.28       16.60 o   0.2197E-02
   2 -11   1      917.23      928.53       59.95 o   0.8391E-04
   3 -11   1      692.41      654.39       39.68 o   0.1594E-03
   4 -11   1      108.09      107.32       14.99 o   0.1886E-02
   5 -11   1        9.72        0.46       13.98 o   0.4929E-02
   6 -11   1      245.53      216.72       36.25 o   0.4655E-03
   7 -11   1      146.04      129.19       25.62 o   0.9339E-03
   8 -11   1      248.52      234.55       27.48 o   0.5967E-03
 -11 -10   1      269.34      254.69       27.56 o   0.5556E-03
 -10 -10   1       17.29        0.82       15.04 o   0.4181E-02
  -9 -10   1        3.69        2.46       10.82 o   0.8122E-02
  -8 -10   1      304.09      300.96       31.48 o   0.4368E-03
  -7 -10   1     1320.03     1374.46       65.89 o   0.4731E-04
  -6 -10   1       26.22        7.52       17.25 o   0.3059E-02
  -5 -10   1      168.52      153.87       24.07 o   0.9151E-03
  -4 -10   1       58.83       79.15       10.88 o   0.3224E-02
  -3 -10   1     3022.33     3158.81       88.69 o   0.1137E-04
  -2 -10   1      319.22      255.36       30.57 o   0.4854E-03
  -1 -10   1      156.14      139.57       25.94 o   0.8763E-03
   0 -10   1     2325.30     2326.84       89.03 o   0.1879E-04
   1 -10   1       15.21        5.48       12.68 o   0.5593E-02
   2 -10   1      213.97      244.31       29.12 o   0.5737E-03
   3 -10   1       -0.39        4.78       14.25 o   0.4755E-02
   4 -10   1       72.26        8.68       33.32 o   0.8500E-03
   5 -10   1      252.28      237.56       43.94 o   0.3477E-03
   6 -10   1       50.21       40.99       19.29 o   0.2089E-02
   7 -10   1       27.92        4.16       18.70 o   0.2672E-02
   8 -10   1      102.85      117.21       22.03 o   0.1245E-02
   9 -10   1        9.17        2.44        6.74 o   0.1816E-01
 -12  -9   1      584.47      581.95       35.56 o   0.1997E-03
 -11  -9   1      136.46      157.59       23.62 o   0.9677E-03
 -10  -9   1      114.33       97.62       24.93 o   0.1096E-02
  -9  -9   1       21.47       16.06       12.16 o   0.5370E-02
  -8  -9   1      993.09      941.11       57.50 o   0.8205E-04
  -7  -9   1       59.72       62.03       17.51 o   0.2167E-02
  -6  -9   1        0.52        3.08        9.64 o   0.1026E-01
  -5  -9   1     1276.21     1321.88       70.23 o   0.4853E-04
  -4  -9   1       51.26       72.34       12.25 o   0.3129E-02
  -3  -9   1     2246.41     2176.48      145.36 o   0.1604E-04
  -2  -9   1       18.95       41.81       15.38 o   0.3107E-02
  -1  -9   1      348.62      431.49       42.77 o   0.2608E-03
   0  -9   1      126.06      166.15       46.94 o   0.3724E-03
   1  -9   1      485.79      513.72       41.53 o   0.2172E-03
   2  -9   1       59.40       59.77       17.04 o   0.2300E-02
   3  -9   1      331.76      318.49       37.31 o   0.3541E-03
   4  -9   1     1468.37     1394.05      110.14 o   0.3284E-04
   5  -9   1      130.29      143.65       22.21 o   0.1089E-02
   6  -9   1     4550.31     4390.87      119.23 o   0.5832E-05
   7  -9   1        7.92       13.41        8.69 o   0.1017E-01
   8  -9   1        7.26        0.11        7.17 o   0.1769E-01
   9  -9   1       20.64       29.08        7.32 o   0.8797E-02
 -12  -8   1       12.89        3.56        8.06 o   0.1268E-01
 -11  -8   1       83.91       69.83       20.83 o   0.1594E-02
 -10  -8   1       13.43       20.75       11.69 o   0.5697E-02
  -9  -8   1      382.92      370.60       48.35 o   0.2405E-03
  -8  -8   1     2276.70     2237.54       87.55 o   0.1976E-04
  -7  -8   1      152.75      148.01       26.05 o   0.8694E-03
  -6  -8   1      451.81      455.59       41.02 o   0.2400E-03
  -5  -8   1      367.47      277.10       48.05 o   0.2745E-03
  -4  -8   1      830.77      937.08       89.25 o   0.6264E-04
  -3  -8   1     1956.86     2060.59      129.64 o   0.1917E-04
  -2  -8   1     1649.50     1539.58       89.08 o   0.3303E-04
  -1  -8   1       15.30        2.50       11.62 o   0.6725E-02
   0  -8   1      470.43      431.65       42.15 o   0.2455E-03
   1  -8   1       44.72       25.40       18.65 o   0.2409E-02
   2  -8   1       26.20       22.56       18.02 o   0.2668E-02
   3  -8   1      804.51      847.65       66.36 o   0.8878E-04
   4  -8   1     1406.20     1353.62       73.35 o   0.4448E-04
   5  -8   1     2403.61     2362.37       99.72 o   0.1728E-04
   6  -8   1      509.28      534.75       41.23 o   0.2083E-03
   7  -8   1       79.64       62.43       18.50 o   0.1934E-02
   8  -8   1      222.91      236.97       25.79 o   0.6542E-03
   9  -8   1      144.47      124.52       18.31 o   0.1369E-02
  10  -8   1       10.13        3.25        5.33 o   0.2477E-01
 -12  -7   1      258.05      206.05       29.68 o   0.5855E-03
 -11  -7   1      236.03      178.47       34.15 o   0.5370E-03
 -10  -7   1      995.32     1043.64       76.62 o   0.6289E-04
  -9  -7   1       24.25       48.22       17.42 o   0.2504E-02
  -8  -7   1        7.86        1.06       13.09 o   0.5616E-02
  -7  -7   1      220.22      231.93       30.91 o   0.5506E-03
  -6  -7   1       14.62       39.55       13.90 o   0.3816E-02
  -5  -7   1       76.16       65.42       22.32 o   0.1484E-02
  -4  -7   1      338.26      374.61       42.36 o   0.2826E-03
  -3  -7   1       -0.36        1.74       13.40 o   0.5502E-02
  -2  -7   1     1303.03     1144.34       73.94 o   0.5313E-04
  -1  -7   1      299.91      273.66       35.56 o   0.4225E-03
   0  -7   1        9.63        4.03       11.84 o   0.6434E-02
   1  -7   1       -0.45        5.66        9.82 o   0.9587E-02
   2  -7   1     3820.38     3741.03      139.39 o   0.7424E-05
   3  -7   1      254.12      155.85       39.32 o   0.4531E-03
   4  -7   1     1217.58     1170.56       89.82 o   0.4729E-04
   5  -7   1     5667.07     5678.67      146.70 o   0.3661E-05
   6  -7   1     4119.09     4160.08      164.12 o   0.5998E-05
   7  -7   1      201.79      168.86       27.20 o   0.7410E-03
   8  -7   1      138.21      119.49       22.26 o   0.1149E-02
   9  -7   1      537.72      535.46       38.14 o   0.2117E-03
  10  -7   1      867.58      809.85       39.32 o   0.1191E-03
 -13  -6   1        1.47        4.81        7.10 o   0.1728E-01
 -12  -6   1       24.14       23.34       12.43 o   0.4839E-02
 -11  -6   1      106.89       92.10       24.75 o   0.1137E-02
 -10  -6   1      320.74      327.64       46.37 o   0.2778E-03
  -9  -6   1     2157.94     2197.92      119.52 o   0.1836E-04
  -8  -6   1     2565.57     2467.49       98.00 o   0.1607E-04
  -7  -6   1     1627.78     1702.86       75.70 o   0.3304E-04
  -6  -6   1      910.32      887.97       91.54 o   0.6092E-04
  -5  -6   1      174.02      192.51       32.16 o   0.6015E-03
  -4  -6   1      212.19       49.49       33.99 o   0.6951E-03
  -3  -6   1     6528.57     5564.89      146.28 o   0.3352E-05
  -2  -6   1      159.78       81.13       24.96 o   0.1055E-02
  -1  -6   1     2250.68     2252.74       86.11 o   0.1924E-04
   0  -6   1      167.51      136.76       20.97 o   0.1112E-02
   1  -6   1      152.32      228.58       20.74 o   0.8872E-03
   2  -6   1     1883.62     1864.98       79.01 o   0.2724E-04
   3  -6   1      964.67      896.81       60.82 o   0.8438E-04
   4  -6   1     2040.12     2123.16      109.80 o   0.1992E-04
   5  -6   1       17.60       16.45       14.86 o   0.3812E-02
   6  -6   1     1513.38     1599.92       85.27 o   0.3444E-04
   7  -6   1      371.30      368.37       39.43 o   0.3017E-03
   8  -6   1     2000.61     1971.55       81.12 o   0.2498E-04
   9  -6   1       88.76      101.55       16.07 o   0.1879E-02
  10  -6   1      248.84      246.30       23.20 o   0.6662E-03
  11  -6   1       26.53       22.55       10.55 o   0.6037E-02
 -13  -5   1       95.05      110.61       16.08 o   0.1795E-02
 -12  -5   1       30.62       16.84        9.75 o   0.7053E-02
 -11  -5   1      289.02      264.56       27.25 o   0.5398E-03
 -10  -5   1      226.82      205.50       25.71 o   0.6914E-03
  -9  -5   1      427.91      412.00       25.43 o   0.3608E-03
  -8  -5   1     1168.38     1244.14       45.81 o   0.6266E-04
  -7  -5   1      552.66      588.80       54.06 o   0.1527E-03
  -6  -5   1     1561.84     1513.67      115.37 o   0.2936E-04
  -5  -5   1      219.92      324.79       34.89 o   0.4182E-03
  -4  -5   1     1698.46     1526.67       65.41 o   0.3657E-04
  -3  -5   1       70.52       36.06       16.98 o   0.2464E-02
  -2  -5   1     1383.56     1119.90       57.79 o   0.5787E-04
  -1  -5   1     6007.35     6011.75      101.92 o   0.3403E-05
   0  -5   1      134.78      176.98       18.95 o   0.1193E-02
   1  -5   1     2906.50     2262.38       69.19 o   0.1761E-04
   2  -5   1      397.46      503.57       34.44 o   0.2710E-03
   3  -5   1      806.27      854.73       51.22 o   0.1034E-03
   4  -5   1     1856.05     1751.83       84.26 o   0.2933E-04
   5  -5   1       -1.31       11.99       19.13 o   0.2597E-02
   6  -5   1     4433.86     4544.09      139.78 o   0.5439E-05
   7  -5   1      354.37      357.58       35.12 o   0.3462E-03
   8  -5   1      179.05      198.00       19.31 o   0.9579E-03
   9  -5   1      241.99      214.80       21.52 o   0.7774E-03
  10  -5   1        5.90        3.35        7.19 o   0.1636E-01
  11  -5   1      141.10      137.29       23.16 o   0.1031E-02
 -13  -4   1       94.11       66.31       18.01 o   0.1916E-02
 -12  -4   1      509.37      479.44       32.06 o   0.2618E-03
 -11  -4   1      446.39      428.44       35.05 o   0.2815E-03
 -10  -4   1      181.89      193.91       24.62 o   0.7993E-03
  -9  -4   1      229.26      286.05       22.84 o   0.6155E-03
  -8  -4   1     3001.20     3075.29       88.23 o   0.1190E-04
  -7  -4   1       15.30       28.71       22.38 o   0.1805E-02
  -6  -4   1     3168.64     2886.36      157.04 o   0.1016E-04
  -5  -4   1      419.16      478.58       51.92 o   0.1851E-03
  -4  -4   1       19.29       22.24       17.05 o   0.3036E-02
  -3  -4   1     1049.77      859.09       45.63 o   0.9605E-04
  -2  -4   1      164.15      182.71       17.72 o   0.1104E-02
  -1  -4   1     1877.30     1865.98       51.61 o   0.3192E-04
   0  -4   1      206.18      199.12       20.04 o   0.9437E-03
   1  -4   1       53.84       68.93       11.38 o   0.3679E-02
   2  -4   1      123.38       88.22       12.83 o   0.2110E-02
   3  -4   1      341.32      304.20       28.58 o   0.4644E-03
   4  -4   1       12.71       52.16       10.55 o   0.4662E-02
   5  -4   1     1489.41     1560.00       87.36 o   0.3491E-04
   6  -4   1       18.66       34.86       15.66 o   0.3141E-02
   7  -4   1       43.64       35.77       16.17 o   0.2871E-02
   8  -4   1      139.48      136.08       16.90 o   0.1403E-02
   9  -4   1       46.89       22.12       14.90 o   0.3481E-02
  10  -4   1      716.85      716.66       34.83 o   0.1512E-03
  11  -4   1       80.85       73.38       13.73 o   0.2585E-02
  12  -4   1      230.28      205.87       24.00 o   0.7468E-03
 -13  -3   1      234.87      242.73       17.08 o   0.8236E-03
 -12  -3   1      117.18      111.54       16.83 o   0.1641E-02
 -11  -3   1      114.58      124.79       15.12 o   0.1697E-02
 -10  -3   1     1396.35     1405.09       52.73 o   0.4876E-04
  -9  -3   1        4.59       31.53       10.94 o   0.5932E-02
  -8  -3   1       -8.80        1.69       10.89 o   0.7883E-02
  -7  -3   1      803.69      558.07       70.99 o   0.1053E-03
  -6  -3   1      497.63      540.04       59.87 o   0.1521E-03
  -5  -3   1     1914.61     1814.65      104.98 o   0.2391E-04
  -4  -3   1     2077.58     1947.31       65.91 o   0.2588E-04
  -3  -3   1     2948.21     3417.62       70.29 o   0.1099E-04
  -2  -3   1     5795.49     5914.69       89.28 o   0.3634E-05
  -1  -3   1     5144.78     5421.52       75.25 o   0.4412E-05
   0  -3   1    16135.56    17457.24      107.84 o   0.4363E-06
   1  -3   1     7478.53     9213.73       87.02 o   0.1609E-05
   2  -3   1     4031.88     4703.80       87.35 o   0.5972E-05
   3  -3   1     2443.73     2538.18       79.12 o   0.1637E-04
   4  -3   1     3350.65     3277.10      115.49 o   0.9710E-05
   5  -3   1       49.44       52.39       14.01 o   0.3222E-02
   6  -3   1     1060.70     1034.33       73.72 o   0.6279E-04
   7  -3   1       95.42       91.08       19.17 o   0.1595E-02
   8  -3   1      356.46      396.26       32.63 o   0.3372E-03
   9  -3   1      190.67      188.34       20.41 o   0.9438E-03
  10  -3   1      797.94      776.44       48.82 o   0.1162E-03
  11  -3   1       60.66       89.73       12.68 o   0.2717E-02
  12  -3   1      336.47      355.67       17.40 o   0.5126E-03
 -13  -2   1       60.96       67.02        9.33 o   0.4005E-02
 -12  -2   1      198.28      119.85       22.58 o   0.1036E-02
 -11  -2   1      204.33      189.67       20.50 o   0.9135E-03
 -10  -2   1       63.28       57.06       12.15 o   0.3425E-02
  -9  -2   1      212.33      213.74       25.19 o   0.7040E-03
  -8  -2   1       35.37       41.07       16.16 o   0.2801E-02
  -7  -2   1     4005.69     4310.37      195.85 o   0.5618E-05
  -6  -2   1     1033.65     1026.82       80.17 o   0.5865E-04
  -5  -2   1     7605.19     7435.21      199.83 o   0.2114E-05
  -4  -2   1      256.27      300.07       25.68 o   0.5472E-03
  -3  -2   1       76.76       18.60       20.12 o   0.2034E-02
  -2  -2   1     2243.60     2385.36       59.16 o   0.2035E-04
  -1  -2   1      750.00      725.62       29.57 o   0.1416E-03
   0  -2   1      298.40      275.26       15.88 o   0.9061E-03
   1  -2   1      306.06      393.01       14.54 o   0.5898E-03
   2  -2   1      169.92      224.74       24.19 o   0.7991E-03
   3  -2   1      259.52      248.08       24.24 o   0.6668E-03
   4  -2   1       54.69       65.25       15.72 o   0.2422E-02
   5  -2   1      164.66      161.27       26.23 o   0.8043E-03
   6  -2   1     3728.23     3624.03      133.96 o   0.7848E-05
   7  -2   1     1713.98     1750.31       89.98 o   0.2934E-04
   8  -2   1     1782.54     1906.77       88.65 o   0.2644E-04
   9  -2   1       89.11       91.31       18.84 o   0.1660E-02
  10  -2   1      332.79      345.14       32.23 o   0.3873E-03
  11  -2   1       37.64       11.02       11.62 o   0.5645E-02
  12  -2   1       52.89       34.37        7.89 o   0.6360E-02
 -13  -1   1        6.21        1.17        6.73 o   0.1963E-01
 -12  -1   1       13.35        8.11        7.41 o   0.1325E-01
 -11  -1   1      286.92      247.79       28.52 o   0.5361E-03
 -10  -1   1      667.11      631.45       37.63 o   0.1698E-03
  -9  -1   1      743.90      764.44       53.90 o   0.1142E-03
  -8  -1   1      117.26       94.96       29.59 o   0.8558E-03
  -7  -1   1      801.41      827.39       86.06 o   0.7199E-04
  -6  -1   1      334.69      267.45       51.26 o   0.2558E-03
  -5  -1   1      801.57      782.96       43.06 o   0.1209E-03
  -4  -1   1      388.01      396.46       33.55 o   0.3142E-03
  -3  -1   1     5931.13     6540.42      113.23 o   0.3028E-05
  -2  -1   1     2771.71     3005.48       76.95 o   0.1255E-04
  -1  -1   1      216.76      180.72       13.80 o   0.8479E-03
   0  -1   1      496.52      586.11       15.35 o   0.2160E-03
   1  -1   1     7705.69     8479.13       77.00 o   0.1905E-05
   2  -1   1      271.22      397.38       21.74 o   0.3972E-03
   3  -1   1      425.55      424.04       22.20 o   0.3558E-03
   4  -1   1    16488.01    17456.42      205.54 o   0.4376E-06
   5  -1   1     4174.33     4330.59      117.57 o   0.6291E-05
   6  -1   1      936.80      773.25       65.36 o   0.8773E-04
   7  -1   1     2177.30     2491.27      140.75 o   0.1481E-04
   8  -1   1      480.56      533.88       41.73 o   0.2070E-03
   9  -1   1      321.71      324.77       41.64 o   0.3133E-03
  10  -1   1       58.88       71.49       15.75 o   0.2415E-02
  11  -1   1      339.87      352.83       29.94 o   0.3949E-03
  12  -1   1       41.87       48.85        8.43 o   0.5443E-02
 -13   0   1       48.17       45.77        7.76 o   0.5755E-02
 -12   0   1      335.99      302.50       21.50 o   0.5392E-03
 -11   0   1      633.96      667.97       42.31 o   0.1572E-03
 -10   0   1     1479.26     1460.62       56.21 o   0.4489E-04
  -9   0   1      119.86       73.17       19.43 o   0.1627E-02
  -8   0   1       47.44       44.64       17.70 o   0.2389E-02
  -7   0   1      233.56      251.90       47.57 o   0.3090E-03
  -6   0   1     3943.08     3877.34      173.37 o   0.6485E-05
  -5   0   1     8445.04     7695.04      153.53 o   0.1901E-05
  -4   0   1      865.52      833.39       44.22 o   0.1087E-03
  -3   0   1     2969.99     3096.91       69.92 o   0.1250E-04
  -2   0   1     1786.08     1788.89       50.13 o   0.3715E-04
  -1   0   1     1270.28     1087.76       35.45 o   0.6234E-04
   1   0   1     2919.52     3012.20       45.12 o   0.1499E-04
   2   0   1       75.56       39.60        8.21 o   0.6183E-02
   3   0   1      449.75      559.93       23.27 o   0.2745E-03
   4   0   1     1785.58     1872.34       53.36 o   0.3049E-04
   5   0   1     2870.15     2672.95       93.91 o   0.1453E-04
   6   0   1     2028.64     1593.45      123.47 o   0.2371E-04
   7   0   1     1034.54      965.53       98.18 o   0.5294E-04
   8   0   1        2.58        6.80        7.59 o   0.1457E-01
   9   0   1       37.91       42.86       15.26 o   0.3058E-02
  10   0   1     1107.62     1068.24       58.46 o   0.6904E-04
  11   0   1        4.74        6.22       10.53 o   0.8123E-02
  12   0   1       68.13       74.54       11.32 o   0.3183E-02
  13   0   1      104.64       93.15       15.48 o   0.1987E-02
 -12   1   1      512.89      484.99       25.11 o   0.2876E-03
 -11   1   1       58.68       69.46       15.38 o   0.2487E-02
 -10   1   1      728.88      788.91       48.34 o   0.1182E-03
  -9   1   1      470.57      429.84       48.58 o   0.2118E-03
  -8   1   1      577.90      489.08       58.66 o   0.1531E-03
  -7   1   1      -17.49        1.02       26.58 o   0.1389E-02
  -6   1   1     1056.17      989.67       90.64 o   0.5452E-04
  -5   1   1     1616.20     1328.57       94.33 o   0.3628E-04
  -4   1   1      259.01      229.36       24.45 o   0.6499E-03
  -3   1   1     2001.43     1767.85       71.35 o   0.2749E-04
  -2   1   1     1609.86     1731.40       43.89 o   0.4145E-04
  -1   1   1     1466.25     1352.25       46.03 o   0.5044E-04
   0   1   1      823.92      795.07       25.62 o   0.1711E-03
   1   1   1      566.07      444.23       37.31 o   0.2014E-03
   2   1   1    39760.45    40005.30      373.67 o   0.8181E-07
   3   1   1     5724.70     6189.49       90.39 o   0.3373E-05
   4   1   1      972.92      885.25       41.66 o   0.1057E-03
   5   1   1       23.69        7.54       12.79 o   0.5348E-02
   6   1   1      562.04      626.22       66.18 o   0.1174E-03
   7   1   1      174.68      161.66       40.51 o   0.4497E-03
   8   1   1     1318.92     1441.65       66.51 o   0.4550E-04
   9   1   1      744.48      745.33       52.91 o   0.1174E-03
  10   1   1      225.70      152.33       26.13 o   0.7856E-03
  11   1   1      735.87      670.00       36.85 o   0.1576E-03
  12   1   1       15.18        4.35        9.26 o   0.9764E-02
  13   1   1       20.53       15.71        6.51 o   0.1244E-01
 -12   2   1       16.08        6.48        6.62 o   0.1549E-01
 -11   2   1       63.42       47.47       12.40 o   0.3506E-02
 -10   2   1       34.38       10.95       13.83 o   0.4340E-02
  -9   2   1      332.17      327.16       34.25 o   0.3758E-03
  -8   2   1       29.93       36.36       20.99 o   0.1928E-02
  -7   2   1      774.90      733.89       61.90 o   0.1052E-03
  -6   2   1        5.35        1.81       10.91 o   0.8040E-02
  -5   2   1      555.95      575.13       58.96 o   0.1403E-03
  -4   2   1       56.50       46.30       24.29 o   0.1409E-02
  -3   2   1      619.42      797.45       48.95 o   0.1324E-03
  -2   2   1      664.16      702.29       44.27 o   0.1396E-03
  -1   2   1     1903.68     2052.55       65.01 o   0.2866E-04
   0   2   1     1437.62     1350.91       27.28 o   0.4640E-04
   1   2   1      903.63     1049.61       21.98 o   0.9252E-04
   2   2   1    48653.74    48139.62      344.43 o   0.5614E-07
   3   2   1     8642.89     8674.65      163.25 o   0.1652E-05
   4   2   1      167.41      225.38       28.42 o   0.6191E-03
   5   2   1      892.90      922.67       67.02 o   0.7745E-04
   6   2   1     3294.88     2699.64      142.04 o   0.1081E-04
   7   2   1       -2.38        5.50       17.16 o   0.3264E-02
   8   2   1      419.58      490.90       36.53 o   0.2527E-03
   9   2   1     1818.30     1864.27       83.98 o   0.2741E-04
  10   2   1       33.28       41.81       11.97 o   0.4219E-02
  11   2   1      178.84      145.02       19.21 o   0.1138E-02
  12   2   1       38.63       45.91        9.24 o   0.5341E-02
  13   2   1      139.40      132.20       13.59 o   0.1670E-02
 -12   3   1       53.53       59.70        7.30 o   0.5187E-02
 -11   3   1        1.18        4.23        7.18 o   0.1737E-01
 -10   3   1      717.53      641.89       45.97 o   0.1460E-03
  -9   3   1      127.79      116.48       16.94 o   0.1549E-02
  -8   3   1      356.90      350.56       33.51 o   0.3589E-03
  -7   3   1     2435.16     2434.56       90.21 o   0.1738E-04
  -6   3   1      792.42      896.40       63.76 o   0.8786E-04
  -5   3   1      118.56      118.85       28.81 o   0.8590E-03
  -4   3   1      660.91      785.25       61.62 o   0.1035E-03
  -3   3   1     2805.29     3250.84      115.24 o   0.1103E-04
  -2   3   1       20.83       22.05        9.85 o   0.6309E-02
  -1   3   1    13310.87    13658.62      126.24 o   0.6634E-06
   0   3   1    59476.46    63593.65      289.97 o   0.3347E-07
   1   3   1    48384.23    51889.44      215.88 o   0.5049E-07
   2   3   1    32631.61    33603.45      224.43 o   0.1182E-06
   3   3   1     1429.21     2209.20       73.24 o   0.2690E-04
   4   3   1     2711.06     2451.05      110.86 o   0.1505E-04
   5   3   1     1364.12     1315.68       88.56 o   0.4372E-04
   6   3   1      556.19      694.19       62.95 o   0.1139E-03
   7   3   1      212.96      212.94       59.74 o   0.2308E-03
   8   3   1      507.84      530.78       41.05 o   0.2076E-03
   9   3   1     1002.18      860.70       62.76 o   0.8308E-04
  10   3   1      360.61      355.58       26.87 o   0.4132E-03
  11   3   1      245.38      223.66       21.05 o   0.7678E-03
  12   3   1      472.31      422.29       32.28 o   0.2945E-03
  13   3   1      181.18      160.64       16.19 o   0.1218E-02
 -12   4   1      367.44      331.92       20.58 o   0.4928E-03
 -11   4   1       10.22        9.48        8.58 o   0.1061E-01
 -10   4   1      357.56      344.34       25.25 o   0.4468E-03
  -9   4   1      953.87      960.36       44.02 o   0.9161E-04
  -8   4   1       21.92       13.25       14.09 o   0.4300E-02
  -7   4   1      337.53      375.92       36.35 o   0.3269E-03
  -6   4   1       45.32       31.43       18.85 o   0.2311E-02
  -5   4   1     1112.82     1173.93       71.47 o   0.5702E-04
  -4   4   1      396.12      422.79       53.78 o   0.1951E-03
  -3   4   1      168.99      127.09       32.87 o   0.6576E-03
  -2   4   1     1860.09     1841.32       57.18 o   0.3226E-04
  -1   4   1      517.78      689.97       32.94 o   0.1977E-03
   0   4   1        2.13        9.88        7.93 o   0.1181E-01
   1   4   1       61.85       63.80        8.99 o   0.4581E-02
   2   4   1      512.40      442.05       28.05 o   0.3024E-03
   3   4   1     3241.64     3311.11       75.53 o   0.1059E-04
   4   4   1     2450.42     2394.29      113.21 o   0.1686E-04
   5   4   1      363.81      284.04       48.82 o   0.2776E-03
   6   4   1      745.53      678.87       74.68 o   0.9455E-04
   7   4   1     4015.27     4145.38      190.34 o   0.5851E-05
   8   4   1       90.42       74.14       14.63 o   0.2382E-02
   9   4   1      737.46      822.21       45.55 o   0.1190E-03
  10   4   1      391.76      395.25       27.34 o   0.3649E-03
  11   4   1      210.71      211.40       19.46 o   0.8668E-03
  12   4   1      288.84      263.65       24.26 o   0.5880E-03
  13   4   1      180.65      151.67       14.36 o   0.1367E-02
 -11   5   1      567.84      514.43       29.81 o   0.2457E-03
 -10   5   1      652.92      632.82       32.07 o   0.1833E-03
  -9   5   1       69.92       67.86       12.89 o   0.2939E-02
  -8   5   1       11.33        3.69        8.03 o   0.1289E-01
  -7   5   1       28.73       26.21       11.75 o   0.4974E-02
  -6   5   1     1184.69     1141.19       57.77 o   0.6424E-04
  -5   5   1      152.56      195.19       33.20 o   0.5763E-03
  -4   5   1       -6.20        9.71       16.51 o   0.3414E-02
  -3   5   1     3731.38     3572.35      123.12 o   0.8141E-05
  -2   5   1      788.26      592.05       41.66 o   0.1621E-03
  -1   5   1     3905.10     4447.53       80.09 o   0.6654E-05
   0   5   1       57.77       47.05       10.39 o   0.4774E-02
   1   5   1     1319.68     1256.91       41.86 o   0.5981E-04
   2   5   1      329.48      248.92       24.02 o   0.6060E-03
   3   5   1     3328.23     3356.12       80.26 o   0.1040E-04
   4   5   1     8998.62     9475.61      186.43 o   0.1442E-05
   5   5   1      124.49       81.08       30.29 o   0.8357E-03
   6   5   1        6.07        8.14       16.57 o   0.3475E-02
   7   5   1      -15.31        2.36       11.86 o   0.6501E-02
   8   5   1     1525.16     1546.33       74.71 o   0.3791E-04
   9   5   1      332.09      378.50       32.77 o   0.3535E-03
  10   5   1      109.84       85.21       19.53 o   0.1586E-02
  11   5   1      540.38      514.18       37.14 o   0.2212E-03
  12   5   1       27.08        0.79       10.11 o   0.8154E-02
  13   5   1       23.76       33.05        8.60 o   0.7035E-02
 -11   6   1       39.73       38.17       11.08 o   0.4778E-02
 -10   6   1       57.67       56.85       12.38 o   0.3402E-02
  -9   6   1       32.46       56.99        8.45 o   0.5218E-02
  -8   6   1      238.43      234.20       22.23 o   0.7176E-03
  -7   6   1     2891.76     2883.39      111.31 o   0.1225E-04
  -6   6   1      255.20      246.76       30.61 o   0.5213E-03
  -5   6   1      563.79      524.55       53.44 o   0.1658E-03
  -4   6   1     1123.73     1233.17       68.84 o   0.5499E-04
  -3   6   1     2294.65     2170.97       91.35 o   0.1995E-04
  -2   6   1       93.32       67.41       17.53 o   0.1953E-02
  -1   6   1     2432.35     1950.63       70.14 o   0.2414E-04
   0   6   1      425.72      339.62       29.27 o   0.3860E-03
   1   6   1      300.32      333.53       24.52 o   0.5097E-03
   2   6   1     2457.23     2292.92       84.88 o   0.1870E-04
   3   6   1       33.63       26.90       11.52 o   0.4785E-02
   4   6   1     2427.25     2404.25      102.27 o   0.1657E-04
   5   6   1     1684.50     1752.32      113.16 o   0.2535E-04
   6   6   1      339.33      376.81       55.48 o   0.2105E-03
   7   6   1     1677.27     1677.46       95.99 o   0.2928E-04
   8   6   1     1008.51      954.82       80.39 o   0.6446E-04
   9   6   1      565.84      540.35       40.13 o   0.1985E-03
  10   6   1      303.51      276.92       29.16 o   0.4881E-03
  11   6   1       18.45        6.21       10.68 o   0.7361E-02
  12   6   1        9.01       16.74        6.86 o   0.1302E-01
  13   6   1       -1.91        1.79        5.48 o   0.2983E-01
 -10   7   1      587.13      549.85       32.75 o   0.2166E-03
  -9   7   1      306.22      294.87       28.16 o   0.4832E-03
  -8   7   1        3.04        0.58       11.04 o   0.7996E-02
  -7   7   1      613.10      636.86       45.26 o   0.1574E-03
  -6   7   1     1391.32     1411.87       74.66 o   0.4239E-04
  -5   7   1      626.92      636.20       45.49 o   0.1538E-03
  -4   7   1       13.98       17.27       20.34 o   0.2231E-02
  -3   7   1      899.73      852.09       75.42 o   0.7606E-04
  -2   7   1     1455.35     1393.85       73.76 o   0.4325E-04
  -1   7   1       31.79       21.71       10.80 o   0.5850E-02
   0   7   1      332.37      350.10       29.46 o   0.4217E-03
   1   7   1     1622.15     1773.13       91.92 o   0.2982E-04
   2   7   1     5417.22     4971.48      115.88 o   0.4460E-05
   3   7   1       -7.24       21.64       14.21 o   0.4272E-02
   4   7   1      158.38      291.05       39.93 o   0.3893E-03
   5   7   1       34.53       14.09       21.31 o   0.1981E-02
   6   7   1        9.80        2.02       13.04 o   0.5583E-02
   7   7   1        6.47        5.96       13.55 o   0.5108E-02
   8   7   1       24.24       13.45       16.20 o   0.3330E-02
   9   7   1      905.34      870.53       76.55 o   0.7423E-04
  10   7   1      314.96      296.86       43.21 o   0.3149E-03
  11   7   1      247.82      222.14       36.35 o   0.4572E-03
  12   7   1      104.58      106.82       20.65 o   0.1381E-02
 -10   8   1      386.08      380.14       22.61 o   0.4232E-03
  -9   8   1      123.17      144.46       17.53 o   0.1373E-02
  -8   8   1       95.38       99.47       16.55 o   0.1807E-02
  -7   8   1      800.95      753.61       50.82 o   0.1158E-03
  -6   8   1      895.41      871.42       53.67 o   0.9392E-04
  -5   8   1       28.58       26.93       11.39 o   0.5286E-02
  -4   8   1      117.46      118.92       30.82 o   0.7733E-03
  -3   8   1     1051.09     1013.66       70.06 o   0.6671E-04
  -2   8   1       14.99        1.15       14.80 o   0.4330E-02
  -1   8   1      723.40      812.64       80.44 o   0.7751E-04
   0   8   1     1289.28     1163.98       79.87 o   0.5195E-04
   1   8   1     1099.80     1057.95       67.44 o   0.6524E-04
   2   8   1     1213.54     1216.32       72.55 o   0.5362E-04
   3   8   1      984.50     1012.38       87.60 o   0.5739E-04
   4   8   1      120.60      112.79       26.50 o   0.9538E-03
   5   8   1      792.32      704.43       83.65 o   0.7934E-04
   6   8   1      265.23      249.84       38.99 o   0.3963E-03
   7   8   1       -7.36        1.45       16.08 o   0.3764E-02
   8   8   1      350.03      377.68       48.12 o   0.2455E-03
   9   8   1     1809.05     1791.89      106.78 o   0.2534E-04
  10   8   1      253.25      248.90       40.36 o   0.3821E-03
  11   8   1      649.33      661.13       53.98 o   0.1333E-03
  12   8   1       14.28       33.49        8.05 o   0.7956E-02
  -9   9   1      122.40      127.89       21.19 o   0.1213E-02
  -8   9   1      108.00      102.91       16.80 o   0.1727E-02
  -7   9   1        0.08        4.76       10.79 o   0.8044E-02
  -6   9   1      256.90      221.83       41.79 o   0.3772E-03
  -5   9   1      156.94      140.23       25.65 o   0.8993E-03
  -4   9   1     1223.29     1152.90       57.30 o   0.6174E-04
  -3   9   1     1917.24     1846.02       85.66 o   0.2666E-04
  -2   9   1       96.25      108.74       15.06 o   0.1894E-02
  -1   9   1       18.21       11.41       13.24 o   0.4974E-02
   0   9   1      395.78      438.00       57.35 o   0.1802E-03
   1   9   1     1493.00     1514.01      110.37 o   0.3062E-04
   2   9   1       -6.42        0.43       22.25 o   0.2001E-02
   3   9   1        6.86       34.83       29.95 o   0.1048E-02
   4   9   1      508.03      486.05       64.06 o   0.1438E-03
   5   9   1      112.94      109.45       26.90 o   0.9668E-03
   6   9   1      305.26      222.93       52.82 o   0.2653E-03
   7   9   1       55.19       23.07       25.01 o   0.1421E-02
   8   9   1       13.64        2.94       21.02 o   0.2197E-02
   9   9   1       64.75       58.71       17.34 o   0.2223E-02
  10   9   1       78.81       76.53       21.37 o   0.1526E-02
  11   9   1      166.92      183.00       27.26 o   0.7435E-03
  12   9   1      375.93      350.57       30.98 o   0.3760E-03
  -9  10   1       21.98        9.81        7.36 o   0.1203E-01
  -8  10   1      180.20      179.80       28.38 o   0.7009E-03
  -7  10   1      257.95      241.20       37.74 o   0.4238E-03
  -6  10   1      239.87      235.11       37.06 o   0.4387E-03
  -5  10   1      478.85      467.14       41.30 o   0.2327E-03
  -4  10   1       26.90       12.33       10.30 o   0.6924E-02
  -3  10   1      228.51      256.31       26.46 o   0.5981E-03
  -2  10   1       37.42       27.95        9.80 o   0.6089E-02
  -1  10   1      126.75      163.90       19.11 o   0.1158E-02
   0  10   1       -3.59       14.59        9.14 o   0.9372E-02
   1  10   1      109.92      112.73       16.36 o   0.1721E-02
   2  10   1     1640.55     1627.29       64.59 o   0.3602E-04
   3  10   1      136.80      127.35       23.21 o   0.1080E-02
   4  10   1      299.47      310.29       29.38 o   0.4529E-03
   5  10   1      406.03      358.66       44.74 o   0.2604E-03
   6  10   1      -24.72       14.41       26.89 o   0.1314E-02
   7  10   1      207.36      189.40       36.19 o   0.5026E-03
   8  10   1      285.39      245.55       42.02 o   0.3574E-03
   9  10   1      555.11      503.90       56.09 o   0.1593E-03
  10  10   1       34.67       28.41       17.22 o   0.2745E-02
  11  10   1       70.31       58.46       16.79 o   0.2284E-02
  -8  11   1     1282.17     1219.87       62.65 o   0.5566E-04
  -7  11   1        8.57       12.20       10.64 o   0.7354E-02
  -6  11   1        0.26        6.79       10.14 o   0.8980E-02
  -5  11   1       76.57       70.10       17.23 o   0.2060E-02
  -4  11   1      560.30      539.45       31.43 o   0.2298E-03
  -3  11   1     1397.15     1448.81       56.69 o   0.4626E-04
  -2  11   1      693.31      646.50       39.91 o   0.1609E-03
  -1  11   1     3007.12     3046.83       93.12 o   0.1185E-04
   0  11   1      441.89      458.60       34.91 o   0.2734E-03
   1  11   1       60.11       48.77       12.80 o   0.3368E-02
   2  11   1      489.44      545.50       35.91 o   0.2227E-03
   3  11   1       47.72       50.04       12.76 o   0.3503E-02
   4  11   1      388.39      359.29       33.92 o   0.3438E-03
   5  11   1      -17.05        3.19       10.53 o   0.7888E-02
   6  11   1      694.96      770.76       47.05 o   0.1253E-03
   7  11   1        8.20        4.67       11.56 o   0.6862E-02
   8  11   1       85.86       52.03       22.59 o   0.1493E-02
   9  11   1       24.74        0.24       14.49 o   0.4395E-02
  10  11   1      148.10      149.38       25.17 o   0.9065E-03
  11  11   1      233.35      219.88       24.63 o   0.6935E-03
  -7  12   1       21.18       10.61       10.95 o   0.6616E-02
  -6  12   1      136.17      157.11       24.48 o   0.9358E-03
  -5  12   1       -6.31        0.19        9.05 o   0.1156E-01
  -4  12   1       67.22       74.43       12.75 o   0.2886E-02
  -3  12   1      947.73      921.72       45.66 o   0.9517E-04
  -2  12   1     3374.15     3216.54      112.68 o   0.9963E-05
  -1  12   1     1386.69     1395.02       57.15 o   0.4828E-04
   0  12   1      292.00      263.18       26.65 o   0.5486E-03
   1  12   1     1323.92     1236.99       55.76 o   0.5587E-04
   2  12   1      254.53      246.14       25.73 o   0.6169E-03
   3  12   1      955.90      894.05       46.59 o   0.9669E-04
   4  12   1       22.46       15.61        9.57 o   0.7659E-02
   5  12   1     1485.88     1377.56       55.41 o   0.4725E-04
   6  12   1       46.70       49.34       13.92 o   0.3233E-02
   7  12   1      511.30      545.56       53.15 o   0.1649E-03
   8  12   1       29.31       38.73       15.78 o   0.3020E-02
   9  12   1      373.10      312.48       39.27 o   0.3275E-03
  10  12   1      246.76      266.10       27.32 o   0.5601E-03
  -6  13   1        3.38        2.93        6.65 o   0.1987E-01
  -5  13   1      177.57      191.47       25.00 o   0.7853E-03
  -4  13   1      482.68      492.31       27.20 o   0.2823E-03
  -3  13   1     1007.68     1004.08       46.75 o   0.8515E-04
  -2  13   1       12.63        5.67       11.85 o   0.6312E-02
  -1  13   1       25.75       39.74       13.42 o   0.3836E-02
   0  13   1       13.81        2.22       10.06 o   0.8784E-02
   1  13   1       28.70       34.63       11.27 o   0.4935E-02
   2  13   1      310.78      326.78       26.94 o   0.4641E-03
   3  13   1      239.87      285.18       24.10 o   0.5957E-03
   4  13   1      133.61      132.99       17.03 o   0.1431E-02
   5  13   1      283.84      325.20       23.39 o   0.5251E-03
   6  13   1      268.29      228.45       37.66 o   0.4257E-03
   7  13   1      271.20      257.85       35.92 o   0.4268E-03
   8  13   1      111.43      142.97       21.70 o   0.1144E-02
   9  13   1       87.78       75.65       16.84 o   0.2030E-02
  -4  14   1        9.89       27.96        9.08 o   0.7628E-02
  -3  14   1       34.63       40.34       12.14 o   0.4200E-02
  -2  14   1      148.19      128.95       18.17 o   0.1344E-02
  -1  14   1      700.81      634.99       47.34 o   0.1470E-03
   0  14   1      186.79      197.28       25.81 o   0.7388E-03
   1  14   1      241.46      214.14       22.06 o   0.7578E-03
   2  14   1      995.62      930.94       44.23 o   0.9318E-04
   3  14   1     1200.56     1183.54       47.83 o   0.6535E-04
   4  14   1      439.15      489.32       27.99 o   0.2900E-03
   5  14   1       44.37       35.13       10.98 o   0.4773E-02
   6  14   1      111.03       93.61       22.47 o   0.1281E-02
   7  14   1       37.66       29.43       14.59 o   0.3501E-02
   8  14   1       16.97       29.22        7.42 o   0.9020E-02
  -3  15   1       36.26       33.78        8.01 o   0.6965E-02
  -2  15   1       34.60       51.63        9.37 o   0.5013E-02
  -1  15   1       48.21       46.06       10.70 o   0.4371E-02
   0  15   1       21.12        2.08       11.49 o   0.6668E-02
   1  15   1      411.90      409.94       33.84 o   0.3078E-03
   2  15   1        0.76        9.19       10.21 o   0.8529E-02
   3  15   1      173.19      162.79       21.33 o   0.1001E-02
   4  15   1      389.17      408.56       28.64 o   0.3492E-03
   5  15   1      164.29      361.37       16.17 o   0.6571E-03
  -1  16   1       14.85        7.42        7.20 o   0.1379E-01
   0  16   1      139.47      151.28       16.46 o   0.1360E-02
   1  16   1        1.21       17.10        7.02 o   0.1352E-01
   2  16   1       98.97      105.94       13.91 o   0.2061E-02
   3  16   1       18.25       14.62        7.65 o   0.1079E-01
   4  16   1       52.98       50.75       12.68 o   0.3502E-02
  -4 -16   2       20.01       23.09        5.87 o   0.1201E-01
  -3 -16   2       10.15       10.86        5.87 o   0.1753E-01
  -2 -16   2        2.35        0.27        6.61 o   0.2192E-01
  -1 -16   2       11.78        1.40        6.36 o   0.1974E-01
   0 -16   2       17.17       16.77        4.73 o   0.1679E-01
  -6 -15   2      -13.19        0.18        9.02 o   0.1102E-01
  -5 -15   2       12.62        1.88        6.21 o   0.1996E-01
  -4 -15   2      226.07      188.90       22.33 o   0.8218E-03
  -3 -15   2       52.91       64.95       13.68 o   0.2952E-02
  -2 -15   2       53.88       61.80       13.51 o   0.3037E-02
  -1 -15   2       71.83       65.54       15.06 o   0.2494E-02
   0 -15   2      163.89      155.03       20.46 o   0.1083E-02
   1 -15   2       35.83       17.63       10.14 o   0.6384E-02
   2 -15   2       26.73        3.90        7.99 o   0.1124E-01
  -7 -14   2      128.20      106.10       22.02 o   0.1225E-02
  -6 -14   2       80.80       76.48       21.68 o   0.1488E-02
  -5 -14   2       -1.09        0.17        7.16 o   0.1916E-01
  -4 -14   2       95.59       17.70       20.42 o   0.1926E-02
  -3 -14   2      125.97      117.09       21.11 o   0.1255E-02
  -2 -14   2      216.53      210.76       27.36 o   0.6567E-03
  -1 -14   2       71.12       44.04       19.02 o   0.2031E-02
   0 -14   2        0.10       13.17       11.73 o   0.6463E-02
   1 -14   2       53.87       33.06       15.10 o   0.3088E-02
   2 -14   2       87.91       94.45       13.65 o   0.2296E-02
   3 -14   2       -0.51        0.95        5.26 o   0.3411E-01
  -7 -13   2       81.90       59.40       20.13 o   0.1744E-02
  -6 -13   2       -0.09        6.09       11.57 o   0.6996E-02
  -5 -13   2       25.58       55.79       10.84 o   0.4467E-02
  -4 -13   2      130.21      153.40       21.39 o   0.1095E-02
  -3 -13   2       -2.03        5.09        9.64 o   0.9911E-02
  -2 -13   2       -7.77        1.37       11.55 o   0.7117E-02
  -1 -13   2      478.67      478.07       43.59 o   0.2167E-03
   0 -13   2      363.18      349.20       38.19 o   0.3185E-03
   1 -13   2      352.88      294.75       35.68 o   0.3753E-03
   2 -13   2       -3.47        0.15       13.80 o   0.5182E-02
   3 -13   2      346.55      328.81       21.73 o   0.5025E-03
   4 -13   2       15.72       41.67        8.04 o   0.7112E-02
   5 -13   2      170.07      151.27       24.16 o   0.9122E-03
   6 -13   2      100.70      123.80       14.90 o   0.1798E-02
  -9 -12   2      104.07      127.97       19.28 o   0.1380E-02
  -8 -12   2       63.61       59.61       13.02 o   0.3128E-02
  -7 -12   2      589.40      630.10       39.72 o   0.1754E-03
  -6 -12   2       13.17       33.43       11.48 o   0.5170E-02
  -5 -12   2      341.25      367.45       26.62 o   0.4169E-03
  -4 -12   2      713.05      681.92       50.80 o   0.1323E-03
  -3 -12   2      677.00      714.63       50.64 o   0.1286E-03
  -2 -12   2      508.09      478.38       44.90 o   0.2082E-03
  -1 -12   2     2537.73     2291.59       99.43 o   0.1743E-04
   0 -12   2      470.77      439.50       43.74 o   0.2295E-03
   1 -12   2      286.03      327.15       33.98 o   0.3966E-03
   2 -12   2        2.21        6.54       10.86 o   0.7770E-02
   3 -12   2       50.20       33.92       12.97 o   0.3842E-02
   4 -12   2      274.67      272.03       29.43 o   0.5051E-03
   5 -12   2      101.89       75.74       23.43 o   0.1293E-02
   6 -12   2       93.49       85.86       19.78 o   0.1587E-02
   7 -12   2      104.10       86.85       18.24 o   0.1698E-02
 -10 -11   2       71.62       66.94       15.08 o   0.2489E-02
  -9 -11   2      535.00      601.21       47.90 o   0.1665E-03
  -8 -11   2       89.98       62.15       17.12 o   0.2094E-02
  -7 -11   2       27.27       16.23       14.73 o   0.3862E-02
  -6 -11   2       28.85       36.01       14.17 o   0.3612E-02
  -5 -11   2       37.40       33.17       11.60 o   0.4718E-02
  -4 -11   2       20.73       29.15       12.70 o   0.4503E-02
  -3 -11   2      498.44      406.57       49.35 o   0.2100E-03
  -2 -11   2      502.44      475.93       46.49 o   0.2025E-03
  -1 -11   2      166.20      152.64       27.01 o   0.8113E-03
   0 -11   2     1253.32     1231.33       75.37 o   0.5046E-04
   1 -11   2       74.55       72.29       21.28 o   0.1563E-02
   2 -11   2       76.10       41.32       19.56 o   0.1957E-02
   3 -11   2      149.19      124.44       24.10 o   0.1016E-02
   4 -11   2       32.45       36.81        9.63 o   0.5710E-02
   5 -11   2       51.53       28.48       21.18 o   0.1879E-02
   6 -11   2       49.90       29.59       19.03 o   0.2252E-02
   7 -11   2       37.59       17.98       16.08 o   0.3217E-02
   8 -11   2       52.92       60.20       13.33 o   0.3129E-02
 -11 -10   2       79.86       68.73       15.81 o   0.2288E-02
 -10 -10   2      227.01      174.53       32.20 o   0.5872E-03
  -9 -10   2       15.45        6.50        9.83 o   0.8563E-02
  -8 -10   2      306.60      325.82       32.60 o   0.4010E-03
  -7 -10   2      575.50      626.54       43.75 o   0.1667E-03
  -6 -10   2      114.64      131.57       20.56 o   0.1251E-02
  -5 -10   2      273.54      272.92       30.29 o   0.4976E-03
  -4 -10   2       41.49       58.93       12.49 o   0.3562E-02
  -3 -10   2     1142.54      986.09       71.37 o   0.6458E-04
  -2 -10   2     1383.99     1258.16       74.13 o   0.4797E-04
  -1 -10   2      785.32      772.18       51.71 o   0.1140E-03
   0 -10   2     3199.63     3092.53      111.30 o   0.1072E-04
   1 -10   2       19.38       31.08       10.53 o   0.5936E-02
   2 -10   2      306.15      305.45       37.73 o   0.3602E-03
   3 -10   2      287.52      227.29       35.85 o   0.4415E-03
   4 -10   2        0.86        0.49       14.30 o   0.4859E-02
   5 -10   2       22.37        9.17       18.17 o   0.2773E-02
   6 -10   2       18.44        4.07       11.85 o   0.6315E-02
   7 -10   2       -3.22        0.22        8.23 o   0.1425E-01
   8 -10   2      162.08      117.14       26.32 o   0.9124E-03
   9 -10   2        8.42        0.58        7.67 o   0.1530E-01
 -11  -9   2       97.58       99.70       19.02 o   0.1571E-02
 -10  -9   2      -11.59        6.34       14.08 o   0.4656E-02
  -9  -9   2       59.60       66.01       14.94 o   0.2582E-02
  -8  -9   2      403.17      416.63       36.82 o   0.2857E-03
  -7  -9   2      237.78      273.10       30.05 o   0.5122E-03
  -6  -9   2       96.10       89.13       26.48 o   0.1045E-02
  -5  -9   2      309.33      271.99       36.46 o   0.3929E-03
  -4  -9   2     1950.72     2086.56       81.11 o   0.2371E-04
  -3  -9   2       70.52      153.75       23.91 o   0.1056E-02
  -2  -9   2       18.52       26.52       14.83 o   0.3652E-02
  -1  -9   2      284.53      317.52       41.28 o   0.3251E-03
   0  -9   2     3791.89     3407.62      181.71 o   0.7521E-05
   1  -9   2       48.17       47.65       10.02 o   0.4521E-02
   2  -9   2      264.81      260.26       28.13 o   0.5433E-03
   3  -9   2      108.52      115.95       24.38 o   0.1083E-02
   4  -9   2       43.63       26.75       27.13 o   0.1235E-02
   5  -9   2       -8.43        1.63       12.44 o   0.6155E-02
   6  -9   2      274.79      189.59       30.69 o   0.5733E-03
   7  -9   2      132.86      125.97       19.33 o   0.1329E-02
   8  -9   2       56.74       52.05       12.31 o   0.3580E-02
   9  -9   2      198.39      207.96       17.85 o   0.9494E-03
 -12  -8   2      213.96      168.26       24.25 o   0.8258E-03
 -11  -8   2       85.28       70.18       20.32 o   0.1646E-02
 -10  -8   2      437.48      446.57       48.97 o   0.2093E-03
  -9  -8   2       32.52       45.91       13.79 o   0.3523E-02
  -8  -8   2      418.03      376.34       38.24 o   0.2925E-03
  -7  -8   2        2.74        3.10       10.71 o   0.8266E-02
  -6  -8   2      685.42      681.07       49.34 o   0.1367E-03
  -5  -8   2       85.70       80.90       23.81 o   0.1273E-02
  -4  -8   2       38.66       11.93       21.35 o   0.1992E-02
  -3  -8   2      325.67      209.74       42.02 o   0.3660E-03
  -2  -8   2     2134.63     1824.25      104.48 o   0.2361E-04
  -1  -8   2       81.21       92.95       23.15 o   0.1254E-02
   0  -8   2        2.03        8.81       10.79 o   0.7541E-02
   1  -8   2       53.06       44.47       18.06 o   0.2288E-02
   2  -8   2     1694.61     1709.45      102.33 o   0.2797E-04
   3  -8   2       71.61       75.44       20.47 o   0.1630E-02
   4  -8   2      111.17       87.35       21.80 o   0.1329E-02
   5  -8   2       92.42       85.06       21.94 o   0.1376E-02
   6  -8   2     5411.13     5147.88      184.50 o   0.3972E-05
   7  -8   2     1893.03     1812.28       77.42 o   0.2818E-04
   8  -8   2      412.24      432.05       33.99 o   0.2959E-03
   9  -8   2        2.72        1.53        6.49 o   0.2164E-01
  10  -8   2        7.52        3.99        4.05 o   0.3680E-01
 -12  -7   2       16.21       18.73        9.52 o   0.7702E-02
 -11  -7   2       57.70       83.23       15.53 o   0.2309E-02
 -10  -7   2      186.49      185.73       33.51 o   0.5647E-03
  -9  -7   2       -3.56        0.48        8.59 o   0.1300E-01
  -8  -7   2       -3.07       19.34       12.18 o   0.5596E-02
  -7  -7   2      965.65      975.46       60.67 o   0.7831E-04
  -6  -7   2      260.19      257.13       29.49 o   0.5256E-03
  -5  -7   2      462.57      491.71       53.31 o   0.1790E-03
  -4  -7   2      397.79      375.92       44.99 o   0.2566E-03
  -3  -7   2       79.43       98.17       20.33 o   0.1517E-02
  -2  -7   2     2025.14     2032.88       94.00 o   0.2219E-04
  -1  -7   2     1155.64     1210.28       69.58 o   0.5631E-04
   0  -7   2     1869.84     1812.96       77.93 o   0.2866E-04
   1  -7   2     2545.49     2204.45       91.90 o   0.1887E-04
   2  -7   2      164.41      182.53       29.55 o   0.6882E-03
   3  -7   2      128.15      111.79       27.47 o   0.9204E-03
   4  -7   2      233.11      200.09       31.50 o   0.5572E-03
   5  -7   2       64.16       55.29       15.44 o   0.2637E-02
   6  -7   2      185.17      193.94       33.65 o   0.5592E-03
   7  -7   2      752.52      790.78       50.62 o   0.1147E-03
   8  -7   2      192.69      189.49       25.28 o   0.7629E-03
   9  -7   2       88.00       74.93       16.37 o   0.2092E-02
  10  -7   2       16.38       12.62        8.84 o   0.9126E-02
 -12  -6   2      276.74      244.60       31.75 o   0.4957E-03
 -11  -6   2      374.16      358.62       44.86 o   0.2664E-03
 -10  -6   2      799.18      760.77       50.57 o   0.1164E-03
  -9  -6   2      300.99      310.87       32.55 o   0.4174E-03
  -8  -6   2     2137.32     2136.60       90.35 o   0.2132E-04
  -7  -6   2     1801.75     1815.26       79.18 o   0.2858E-04
  -6  -6   2      705.67      661.51       82.89 o   0.8597E-04
  -5  -6   2      240.09      168.33       37.01 o   0.4936E-03
  -4  -6   2     2339.92     2272.86      104.41 o   0.1817E-04
  -3  -6   2     2132.62     1893.11       79.15 o   0.2553E-04
  -2  -6   2       50.40       27.85       14.20 o   0.3594E-02
  -1  -6   2      254.11      334.84       30.67 o   0.4437E-03
   0  -6   2     3448.22     3812.16       96.15 o   0.8113E-05
   1  -6   2       30.85       27.36       13.30 o   0.4084E-02
   2  -6   2      290.11      331.91       35.50 o   0.3733E-03
   3  -6   2       11.87       30.42       12.16 o   0.5098E-02
   4  -6   2     1493.59     1760.80      116.31 o   0.2665E-04
   5  -6   2      472.17      365.37       40.78 o   0.2724E-03
   6  -6   2     4389.47     4494.47      147.52 o   0.5470E-05
   7  -6   2     6278.23     6241.88      203.10 o   0.2871E-05
   8  -6   2     3743.07     3762.16      111.36 o   0.7892E-05
   9  -6   2       45.05       38.57       14.12 o   0.3422E-02
  10  -6   2        2.35        0.95        8.74 o   0.1267E-01
  11  -6   2      106.51       92.50       16.48 o   0.1845E-02
 -13  -5   2      157.42      127.62       19.72 o   0.1234E-02
 -12  -5   2       18.21       11.48        6.93 o   0.1299E-01
 -11  -5   2       81.51       75.42       16.96 o   0.2056E-02
 -10  -5   2        9.30        1.05        7.72 o   0.1484E-01
  -9  -5   2       21.94       32.83        8.57 o   0.7135E-02
  -8  -5   2     2707.63     2655.02       83.39 o   0.1517E-04
  -7  -5   2     1469.87     1519.62       86.28 o   0.3584E-04
  -6  -5   2      123.70      121.57       32.92 o   0.6853E-03
  -5  -5   2      -10.64        2.12       12.86 o   0.5730E-02
  -4  -5   2     1085.82     1135.26       54.96 o   0.6780E-04
  -3  -5   2      256.85      380.78       24.66 o   0.4504E-03
  -2  -5   2     1777.25     1775.88       60.64 o   0.3187E-04
  -1  -5   2       90.59       76.72       15.15 o   0.2352E-02
   0  -5   2     1103.80     1482.70       56.56 o   0.4976E-04
   1  -5   2     3811.43     3559.54       92.23 o   0.8682E-05
   2  -5   2        0.97        1.48       15.01 o   0.4385E-02
   3  -5   2       27.91        9.78       15.29 o   0.3817E-02
   4  -5   2       46.33       55.46       17.77 o   0.2237E-02
   5  -5   2      906.93      921.91       75.50 o   0.7288E-04
   6  -5   2     1178.95     1235.26       59.06 o   0.5755E-04
   7  -5   2      122.98      123.85       26.58 o   0.9346E-03
   8  -5   2       85.98       76.21       13.80 o   0.2526E-02
   9  -5   2       -5.26        3.69        9.92 o   0.9393E-02
  10  -5   2       37.62       35.56        8.63 o   0.6304E-02
  11  -5   2       22.49       29.20        9.38 o   0.6879E-02
 -13  -4   2       -0.21        5.26        6.00 o   0.2305E-01
 -12  -4   2       37.49       35.89        9.46 o   0.5719E-02
 -11  -4   2       86.23      109.37       16.53 o   0.1783E-02
 -10  -4   2      450.54      406.80       26.14 o   0.3497E-03
  -9  -4   2      203.18      206.65       21.51 o   0.8259E-03
  -8  -4   2      957.56      975.92       50.01 o   0.8543E-04
  -7  -4   2       46.11        4.50       27.85 o   0.1223E-02
  -6  -4   2     2021.82     2053.85      127.10 o   0.1902E-04
  -5  -4   2      456.99      419.79       46.13 o   0.2292E-03
  -4  -4   2      405.54      432.38       32.31 o   0.3137E-03
  -3  -4   2     1460.29     1537.01       55.92 o   0.4167E-04
  -2  -4   2      497.88      435.36       29.76 o   0.2937E-03
  -1  -4   2        9.79       23.13        9.17 o   0.7932E-02
   0  -4   2    13202.44    14154.39      174.14 o   0.6761E-06
   1  -4   2     1062.02     1514.92       49.56 o   0.5356E-04
   2  -4   2      144.24      125.95       15.65 o   0.1628E-02
   3  -4   2     1221.50     1350.54       57.95 o   0.5403E-04
   4  -4   2      546.46      638.19       60.95 o   0.1262E-03
   5  -4   2      156.01      175.91       36.16 o   0.5243E-03
   6  -4   2     3237.14     3424.94      178.20 o   0.8081E-05
   7  -4   2      225.99      193.12       28.71 o   0.6479E-03
   8  -4   2      780.49      759.00       47.64 o   0.1218E-03
   9  -4   2      482.32      458.79       31.26 o   0.2803E-03
  10  -4   2     1790.59     1682.13       54.66 o   0.3507E-04
  11  -4   2       15.54        5.85        7.08 o   0.1428E-01
  12  -4   2      161.14      114.45       19.69 o   0.1282E-02
 -13  -3   2       48.47       60.57        8.25 o   0.4806E-02
 -12  -3   2      177.64      179.21       20.51 o   0.9794E-03
 -11  -3   2       45.22       43.18        9.85 o   0.5013E-02
 -10  -3   2      153.24      145.61       16.51 o   0.1334E-02
  -9  -3   2      671.19      706.02       42.12 o   0.1479E-03
  -8  -3   2     1854.73     1867.39       69.14 o   0.2918E-04
  -7  -3   2     3640.99     3566.84      149.87 o   0.7765E-05
  -6  -3   2      408.03      394.65       55.55 o   0.1936E-03
  -5  -3   2     9232.50     9351.32      234.03 o   0.1379E-05
  -4  -3   2      632.26      697.32       47.04 o   0.1453E-03
  -3  -3   2     1195.04     1418.32       54.66 o   0.5119E-04
  -2  -3   2     1782.24     1318.08       79.40 o   0.3840E-04
  -1  -3   2     6836.29     7355.03       92.33 o   0.2320E-05
   0  -3   2     2611.16     2848.11       67.90 o   0.1564E-04
   1  -3   2     2107.63     1934.05       61.26 o   0.2683E-04
   2  -3   2     2325.66     2592.33       60.10 o   0.1699E-04
   3  -3   2     2622.06     2261.98       72.54 o   0.1900E-04
   4  -3   2     1575.57     1464.32       61.84 o   0.4017E-04
   5  -3   2      106.90       55.63       20.45 o   0.1672E-02
   6  -3   2       53.72       39.80       27.24 o   0.1186E-02
   7  -3   2       10.33        3.98        8.18 o   0.1254E-01
   8  -3   2      104.48      102.59       18.02 o   0.1627E-02
   9  -3   2     1229.98     1236.71       49.41 o   0.6003E-04
  10  -3   2      249.84      229.14       26.84 o   0.6061E-03
  11  -3   2      128.28      111.90       16.98 o   0.1601E-02
  12  -3   2      531.65      533.24       26.52 o   0.2566E-03
 -13  -2   2      100.75       83.17       11.29 o   0.2736E-02
 -12  -2   2      168.51      144.83       19.42 o   0.1154E-02
 -11  -2   2       70.96       49.19       11.54 o   0.3703E-02
 -10  -2   2      433.93      377.34       30.48 o   0.3448E-03
  -9  -2   2      505.71      485.46       38.37 o   0.2331E-03
  -8  -2   2      571.87      609.47       58.23 o   0.1379E-03
  -7  -2   2       46.34       30.11       26.13 o   0.1313E-02
  -6  -2   2     6865.58     6532.07      214.29 o   0.2551E-05
  -5  -2   2      951.45      995.30       63.40 o   0.7307E-04
  -4  -2   2     1464.18     1384.27       63.30 o   0.4705E-04
  -3  -2   2     4566.97     4397.96      131.84 o   0.5591E-05
  -2  -2   2     4052.73     4073.97       84.40 o   0.6801E-05
  -1  -2   2      351.98      589.91       28.96 o   0.2925E-03
   0  -2   2    10755.97     9378.35      115.11 o   0.1307E-05
   1  -2   2     2702.60     3233.73       53.04 o   0.1157E-04
   2  -2   2      217.38      181.85       18.70 o   0.9002E-03
   3  -2   2     2012.61     2112.94       57.77 o   0.2405E-04
   4  -2   2       14.88        3.32        8.89 o   0.1054E-01
   5  -2   2      124.42      126.13       22.65 o   0.1151E-02
   6  -2   2      153.26      133.90       29.39 o   0.7632E-03
   7  -2   2      350.59      358.61       26.55 o   0.4207E-03
   8  -2   2      540.93      520.56       50.09 o   0.1756E-03
   9  -2   2      395.28      402.13       35.62 o   0.3084E-03
  10  -2   2       60.08       51.83       15.74 o   0.2652E-02
  11  -2   2      333.85      287.28       29.18 o   0.4620E-03
  12  -2   2       26.33       20.00        5.91 o   0.1185E-01
 -13  -1   2      288.47      259.52       18.53 o   0.6975E-03
 -12  -1   2       97.85       85.45       11.68 o   0.2647E-02
 -11  -1   2        4.47       21.92        8.40 o   0.9519E-02
 -10  -1   2        1.71        0.12        8.12 o   0.1487E-01
  -9  -1   2     1301.27     1380.29       71.32 o   0.4600E-04
  -8  -1   2     1242.27     1317.27       82.10 o   0.4545E-04
  -7  -1   2        7.08        8.60       21.35 o   0.2121E-02
  -6  -1   2     1697.56     1894.29       87.62 o   0.2807E-04
  -5  -1   2      653.62      561.72       44.43 o   0.1799E-03
  -4  -1   2     1167.88     1101.90       60.55 o   0.6261E-04
  -3  -1   2     2689.42     2607.51       72.46 o   0.1649E-04
  -2  -1   2    11494.55    11111.69      130.28 o   0.9684E-06
  -1  -1   2     1268.09     1261.48       37.20 o   0.6143E-04
   0  -1   2     1037.27     1056.94       25.35 o   0.7603E-04
   1  -1   2     7356.35     7697.84       79.37 o   0.2031E-05
   2  -1   2     6287.74     6709.93       87.74 o   0.2881E-05
   3  -1   2      984.36     1141.86       30.64 o   0.7873E-04
   4  -1   2      109.71       96.93       16.49 o   0.1762E-02
   5  -1   2     1688.26     1878.30       77.10 o   0.2976E-04
   6  -1   2      667.16      658.86       54.47 o   0.1319E-03
   7  -1   2      267.35      241.65       50.69 o   0.2796E-03
   8  -1   2      490.41      529.45       40.93 o   0.2109E-03
   9  -1   2      121.88      138.51       20.53 o   0.1206E-02
  10  -1   2     2006.17     2126.80       78.24 o   0.2306E-04
  11  -1   2       23.89       14.86        9.01 o   0.8281E-02
  12  -1   2       67.71       57.23        9.22 o   0.4262E-02
 -13   0   2       -3.59        3.35        5.27 o   0.2863E-01
 -12   0   2        3.02        5.82        6.56 o   0.1878E-01
 -11   0   2      391.91      391.16       27.34 o   0.3692E-03
 -10   0   2      261.52      299.37       24.98 o   0.5511E-03
  -9   0   2     1705.08     1900.25       82.88 o   0.2777E-04
  -8   0   2       23.05       27.46       15.43 o   0.3370E-02
  -7   0   2      138.71      114.52       36.45 o   0.5965E-03
  -6   0   2      142.75       64.03       35.39 o   0.6578E-03
  -5   0   2      891.53      952.38       51.96 o   0.9172E-04
  -4   0   2       25.30       29.41       10.17 o   0.5787E-02
  -3   0   2     1465.50     1237.75       64.86 o   0.5228E-04
  -2   0   2      499.84      524.61       25.81 o   0.2609E-03
  -1   0   2     1590.44     1816.09       37.33 o   0.4069E-04
   0   0   2     3835.06     3900.48       58.05 o   0.6977E-05
   1   0   2     2118.51     2075.86       45.28 o   0.2705E-04
   2   0   2      355.97      423.99       24.43 o   0.4030E-03
   3   0   2      402.43      396.87       27.15 o   0.3595E-03
   4   0   2     6074.58     6222.49      120.62 o   0.3112E-05
   5   0   2     6030.12     5846.06      140.43 o   0.3374E-05
   6   0   2     1365.23     1281.48      101.51 o   0.3947E-04
   7   0   2      571.77      666.46       72.12 o   0.1060E-03
   8   0   2        4.93        9.98       11.55 o   0.6673E-02
   9   0   2       64.05       58.18       20.46 o   0.1761E-02
  10   0   2       53.47       49.79       12.80 o   0.3430E-02
  11   0   2       25.03       24.43        9.02 o   0.7459E-02
  12   0   2      200.44      191.86       16.28 o   0.1057E-02
  13   0   2      135.90      111.39       17.71 o   0.1502E-02
 -12   1   2      307.70      289.41       20.37 o   0.5955E-03
 -11   1   2       -6.89       13.32        7.25 o   0.1298E-01
 -10   1   2       46.98       52.92       12.37 o   0.3606E-02
  -9   1   2      428.71      394.69       37.50 o   0.2864E-03
  -8   1   2     2741.47     2789.45      125.98 o   0.1254E-04
  -7   1   2      302.82      306.40       53.79 o   0.2351E-03
  -6   1   2     2788.07     2573.54      136.42 o   0.1312E-04
  -5   1   2     5474.37     5030.03      174.13 o   0.4120E-05
  -4   1   2     2009.99     2040.72       69.67 o   0.2510E-04
  -3   1   2       28.93       17.40       10.90 o   0.6108E-02
  -2   1   2      176.00      199.09       17.38 o   0.1170E-02
  -1   1   2      811.84      842.08       35.88 o   0.9728E-04
   0   1   2     3519.16     3392.55       59.18 o   0.1088E-04
   1   1   2        8.47       15.01        3.81 o   0.1971E-01
   2   1   2       -7.42        0.53        7.95 o   0.1450E-01
   3   1   2     4276.86     4453.30       79.73 o   0.6298E-05
   4   1   2     1977.17     2084.39       62.25 o   0.2518E-04
   5   1   2       19.63       20.83        8.63 o   0.9208E-02
   6   1   2     1158.65     1386.98       92.69 o   0.4260E-04
   7   1   2      539.33      458.54       71.84 o   0.1260E-03
   8   1   2     1681.38     1774.31       75.29 o   0.3099E-04
   9   1   2     1464.41     1649.88       77.46 o   0.3522E-04
  10   1   2      328.19      331.47       31.57 o   0.3976E-03
  11   1   2      112.32      111.05       15.09 o   0.1834E-02
  12   1   2       23.72       25.80        6.92 o   0.9653E-02
  13   1   2      676.83      662.13       27.37 o   0.1847E-03
 -12   2   2      107.32       87.33       11.34 o   0.2593E-02
 -11   2   2      292.37      297.11       22.63 o   0.5648E-03
 -10   2   2       81.89       53.00       17.48 o   0.2136E-02
  -9   2   2      130.04      112.28       22.04 o   0.1210E-02
  -8   2   2      483.80      441.10       41.23 o   0.2399E-03
  -7   2   2       51.98       48.43       18.67 o   0.2144E-02
  -6   2   2      532.81      542.39       49.99 o   0.1711E-03
  -5   2   2      107.79      196.33       29.78 o   0.6898E-03
  -4   2   2     1496.28     1429.54       84.72 o   0.3842E-04
  -3   2   2     2779.21     2872.58      104.78 o   0.1318E-04
  -2   2   2    16834.63    17760.74      226.36 o   0.4367E-06
  -1   2   2      606.78      680.95       37.13 o   0.1911E-03
   0   2   2    11355.27    11885.48      113.30 o   0.9440E-06
   1   2   2       15.38       17.92        6.60 o   0.9746E-02
   2   2   2    26276.33    24035.23      369.02 o   0.2080E-06
   3   2   2    11172.20    11586.13      189.98 o   0.9536E-06
   4   2   2      112.68      160.29       13.77 o   0.1424E-02
   5   2   2     3015.77     2932.93      122.62 o   0.1097E-04
   6   2   2       16.52       31.55       14.69 o   0.3673E-02
   7   2   2       -4.75       11.73       21.19 o   0.2145E-02
   8   2   2      146.16      119.52       23.39 o   0.1063E-02
   9   2   2      190.48      162.49       26.50 o   0.7861E-03
  10   2   2     1453.77     1482.63       53.90 o   0.4498E-04
  11   2   2       -5.45        0.92       10.55 o   0.8598E-02
  12   2   2       31.97       49.18        8.03 o   0.5975E-02
  13   2   2       27.65        8.34        6.58 o   0.1325E-01
 -12   3   2      273.18      306.79       16.41 o   0.6555E-03
 -11   3   2       68.11       76.27       11.12 o   0.3165E-02
 -10   3   2      120.60      122.93       20.21 o   0.1284E-02
  -9   3   2      215.96      233.10       21.61 o   0.7643E-03
  -8   3   2      253.45      310.38       31.35 o   0.4505E-03
  -7   3   2      338.20      320.88       34.35 o   0.3750E-03
  -6   3   2     2054.76     1904.88      103.98 o   0.2310E-04
  -5   3   2      104.47      133.84       28.50 o   0.8463E-03
  -4   3   2      541.93      527.60       56.22 o   0.1566E-03
  -3   3   2      439.43      475.68       47.16 o   0.2186E-03
  -2   3   2     3964.09     4250.63      123.63 o   0.6799E-05
  -1   3   2     2052.94     1619.71       59.94 o   0.3283E-04
   0   3   2     8108.25     8237.52       88.65 o   0.1974E-05
   1   3   2     1434.55     1559.97       41.83 o   0.4759E-04
   2   3   2     2099.27     2227.59       50.67 o   0.2300E-04
   3   3   2     6569.29     5994.64      156.37 o   0.3126E-05
   4   3   2     1526.71     1133.78       83.07 o   0.4353E-04
   5   3   2      772.97      703.23       66.03 o   0.1042E-03
   6   3   2      200.48      187.57       40.03 o   0.4319E-03
   7   3   2       34.47       17.42       40.24 o   0.5961E-03
   8   3   2       11.47        0.24       15.27 o   0.4139E-02
   9   3   2      782.01      692.19       54.18 o   0.1195E-03
  10   3   2       74.57       80.21       12.81 o   0.2749E-02
  11   3   2      134.91      121.84       19.12 o   0.1356E-02
  12   3   2       67.09       25.41       17.31 o   0.2560E-02
  13   3   2        1.64        2.58        5.05 o   0.3328E-01
 -12   4   2      110.20      123.93       11.67 o   0.2066E-02
 -11   4   2       15.03        4.68        9.04 o   0.1005E-01
 -10   4   2      390.36      367.78       26.74 o   0.3937E-03
  -9   4   2      330.21      300.99       26.14 o   0.4931E-03
  -8   4   2      255.15      272.12       36.46 o   0.4158E-03
  -7   4   2      212.76      215.16       28.10 o   0.6287E-03
  -6   4   2      157.63      167.73       40.88 o   0.4511E-03
  -5   4   2      162.22      101.19       42.15 o   0.4665E-03
  -4   4   2      178.80      151.53       35.82 o   0.5550E-03
  -3   4   2      -19.94        2.05       21.31 o   0.2117E-02
  -2   4   2     1127.55     1171.12       55.27 o   0.6451E-04
  -1   4   2       -1.10        0.97        7.77 o   0.1531E-01
   0   4   2      652.49      623.70       32.24 o   0.2024E-03
   1   4   2    19372.66    20039.58      140.68 o   0.3293E-06
   2   4   2     6898.55     6717.61       79.30 o   0.2709E-05
   3   4   2    18065.60    18074.91      222.32 o   0.3986E-06
   4   4   2    16657.64    15646.56      292.47 o   0.4801E-06
   5   4   2       22.52        1.31       22.99 o   0.1835E-02
   6   4   2      273.12      220.32       47.52 o   0.3221E-03
   7   4   2      212.69      249.84       46.67 o   0.3206E-03
   8   4   2     2985.51     3061.93      104.04 o   0.1149E-04
   9   4   2      263.04      255.82       34.72 o   0.4513E-03
  10   4   2       26.69       18.76        8.68 o   0.8119E-02
  11   4   2      240.26      249.42       26.15 o   0.6082E-03
  12   4   2      169.31      157.95       19.10 o   0.1119E-02
  13   4   2       15.06       22.10        5.22 o   0.1426E-01
 -11   5   2       16.50        5.65        7.08 o   0.1429E-01
 -10   5   2     1147.48     1112.88       42.26 o   0.7389E-04
  -9   5   2      337.59      348.31       25.67 o   0.4387E-03
  -8   5   2       -6.04        0.14        7.99 o   0.1467E-01
  -7   5   2       -2.60        3.75       15.03 o   0.4291E-02
  -6   5   2     1345.73     1426.08       62.67 o   0.4701E-04
  -5   5   2       42.04       21.45       22.13 o   0.1796E-02
  -4   5   2      210.54      194.98       42.55 o   0.3987E-03
  -3   5   2      455.90      388.13       44.03 o   0.2452E-03
  -2   5   2     1961.31     2162.29       66.24 o   0.2312E-04
  -1   5   2     2366.44     2064.71       68.48 o   0.2335E-04
   0   5   2       10.84        4.20        9.03 o   0.1059E-01
   1   5   2      770.94      794.56       32.01 o   0.1329E-03
   2   5   2     5413.26     5483.72      104.34 o   0.4096E-05
   3   5   2     4649.66     4512.39       95.34 o   0.5531E-05
   4   5   2     1106.82      982.29       81.04 o   0.5977E-04
   5   5   2     5467.10     5658.26      193.20 o   0.3592E-05
   6   5   2      468.11      366.92       61.95 o   0.1736E-03
   7   5   2      400.48      363.67       43.80 o   0.2653E-03
   8   5   2      405.26      316.77       40.93 o   0.3049E-03
   9   5   2     1220.13     1193.79       60.81 o   0.5831E-04
  10   5   2        5.59        1.48        9.69 o   0.1002E-01
  11   5   2      212.14      194.32       24.17 o   0.7750E-03
  12   5   2       37.66       24.66        9.79 o   0.6204E-02
  13   5   2       20.52       11.15        8.61 o   0.9463E-02
 -11   6   2        3.94        0.32        5.48 o   0.3023E-01
 -10   6   2       36.66       24.23        7.98 o   0.7800E-02
  -9   6   2      187.13      160.84       18.54 o   0.1106E-02
  -8   6   2       19.54       18.49        9.50 o   0.7680E-02
  -7   6   2     3105.88     3186.34      115.04 o   0.1058E-04
  -6   6   2     4015.52     4024.63      100.03 o   0.7024E-05
  -5   6   2      584.05      642.20       50.47 o   0.1506E-03
  -4   6   2      345.79      363.49       56.10 o   0.2055E-03
  -3   6   2      427.28      340.23       44.39 o   0.2661E-03
  -2   6   2     6267.43     6265.05      157.05 o   0.2963E-05
  -1   6   2       78.79      120.61       14.26 o   0.2010E-02
   0   6   2      979.72     1022.18       43.14 o   0.9049E-04
   1   6   2      363.61      346.08       24.42 o   0.4517E-03
   2   6   2       17.58       28.76        8.33 o   0.8550E-02
   3   6   2     5751.90     5769.38      142.40 o   0.3516E-05
   4   6   2      166.65      106.03       33.08 o   0.6613E-03
   5   6   2       40.05        4.22       27.48 o   0.1271E-02
   6   6   2     1361.66     1344.70      112.61 o   0.3420E-04
   7   6   2     1375.73     1419.30       84.91 o   0.4014E-04
   8   6   2      566.87      573.56       44.58 o   0.1783E-03
   9   6   2       12.13        0.29       10.33 o   0.8671E-02
  10   6   2       40.65       44.36       13.78 o   0.3464E-02
  11   6   2       56.25       54.76       13.19 o   0.3225E-02
  12   6   2       70.58       71.67       12.44 o   0.2939E-02
  13   6   2       43.95       18.32       11.29 o   0.5308E-02
 -10   7   2      318.19      298.52       24.00 o   0.5272E-03
  -9   7   2      108.81      122.22       17.82 o   0.1495E-02
  -8   7   2       14.83       18.23        9.27 o   0.8157E-02
  -7   7   2      673.40      677.72       46.89 o   0.1440E-03
  -6   7   2       50.99       55.30       18.64 o   0.2107E-02
  -5   7   2      306.61      252.66       28.02 o   0.5278E-03
  -4   7   2      313.87      334.24       47.52 o   0.2702E-03
  -3   7   2      455.26      445.58       53.84 o   0.1869E-03
  -2   7   2     1803.00     1506.54      120.57 o   0.2692E-04
  -1   7   2      181.25      154.51       27.51 o   0.8007E-03
   0   7   2      856.10      638.79       44.49 o   0.1413E-03
   1   7   2      537.28      343.74       38.07 o   0.2785E-03
   2   7   2       68.65       38.67       15.55 o   0.2740E-02
   3   7   2      200.80      160.07       29.19 o   0.6815E-03
   4   7   2      121.68      155.61       28.49 o   0.8130E-03
   5   7   2       19.73       20.70       16.97 o   0.3005E-02
   6   7   2      429.65      505.28       47.24 o   0.2043E-03
   7   7   2        4.77        1.69       12.53 o   0.6163E-02
   8   7   2      390.24      347.27       49.94 o   0.2375E-03
   9   7   2      922.56      889.45       80.47 o   0.6907E-04
  10   7   2      -14.38        2.97       18.61 o   0.2770E-02
  11   7   2      -19.43        0.22       17.75 o   0.3040E-02
  12   7   2      202.92      168.09       27.36 o   0.7376E-03
 -10   8   2      181.25      184.11       15.59 o   0.1152E-02
  -9   8   2      496.21      475.32       32.10 o   0.2654E-03
  -8   8   2      766.12      807.03       46.16 o   0.1190E-03
  -7   8   2        7.83        8.29        9.76 o   0.8766E-02
  -6   8   2       37.01       39.07       11.93 o   0.4308E-02
  -5   8   2     1595.37     1627.62       81.75 o   0.3331E-04
  -4   8   2      197.01      203.68       26.52 o   0.6956E-03
  -3   8   2      780.52      671.41       59.55 o   0.1140E-03
  -2   8   2      306.16      302.99       44.03 o   0.3103E-03
  -1   8   2     1098.15     1128.39       79.97 o   0.5453E-04
   0   8   2       54.67       64.86       17.13 o   0.2207E-02
   1   8   2       82.58      114.39       25.67 o   0.1023E-02
   2   8   2     2033.51     1996.45      116.14 o   0.2085E-04
   3   8   2      242.62      276.71       32.65 o   0.4729E-03
   4   8   2       35.92        7.70       23.07 o   0.1758E-02
   5   8   2       11.03       21.07       24.21 o   0.1592E-02
   6   8   2       64.41       89.32       23.05 o   0.1347E-02
   7   8   2       36.05       93.43       13.48 o   0.2672E-02
   8   8   2       83.05       90.93       27.82 o   0.9873E-03
   9   8   2     1659.00     1600.11      104.65 o   0.2954E-04
  10   8   2     1364.89     1370.94       88.32 o   0.4030E-04
  11   8   2      193.91      202.25       30.32 o   0.6164E-03
  12   8   2       90.00       73.80       17.33 o   0.1959E-02
  -9   9   2       65.12       59.66       16.70 o   0.2316E-02
  -8   9   2      258.34      225.98       38.32 o   0.4181E-03
  -7   9   2      134.72      146.72       31.62 o   0.6955E-03
  -6   9   2      633.31      652.09       46.41 o   0.1532E-03
  -5   9   2      212.77      196.32       27.98 o   0.6556E-03
  -4   9   2       76.44       91.83       13.36 o   0.2455E-02
  -3   9   2       18.58       13.86       11.10 o   0.6347E-02
  -2   9   2       86.76       76.98       16.86 o   0.1990E-02
  -1   9   2       77.91       93.50       31.54 o   0.8095E-03
   0   9   2      644.80      585.57       71.09 o   0.1124E-03
   1   9   2     2056.37     2003.77      127.73 o   0.1926E-04
   2   9   2     1016.69     1301.09      137.46 o   0.3093E-04
   3   9   2      592.16      742.19      112.81 o   0.5639E-04
   4   9   2      246.97      310.57       45.43 o   0.3021E-03
   5   9   2        5.80        0.09       13.63 o   0.5265E-02
   6   9   2       17.16        1.30       18.43 o   0.2829E-02
   7   9   2      261.78      295.28       47.53 o   0.2897E-03
   8   9   2       37.17       40.81       20.26 o   0.1981E-02
   9   9   2       38.70       44.51       15.33 o   0.2964E-02
  10   9   2       -4.56       16.66       14.26 o   0.4347E-02
  11   9   2      737.09      701.30       55.41 o   0.1197E-03
  12   9   2      146.73      184.97       20.28 o   0.1018E-02
  -9  10   2       -5.35        7.04        6.69 o   0.1697E-01
  -8  10   2      144.42       94.30       25.60 o   0.1025E-02
  -7  10   2      247.08      158.46       40.53 o   0.4391E-03
  -6  10   2      624.71      620.14       44.47 o   0.1652E-03
  -5  10   2      574.43      571.25       45.63 o   0.1760E-03
  -4  10   2      209.59      184.85       20.81 o   0.9037E-03
  -3  10   2       94.08      118.61       13.88 o   0.1945E-02
  -2  10   2      501.85      457.76       32.76 o   0.2710E-03
  -1  10   2        3.80       18.50       11.73 o   0.6089E-02
   0  10   2      143.42      192.45       19.53 o   0.1049E-02
   1  10   2      136.33      140.43       18.34 o   0.1317E-02
   2  10   2     1024.70      983.39       52.52 o   0.8138E-04
   3  10   2      527.67      559.61       36.41 o   0.2132E-03
   4  10   2     1128.08     1185.77       54.74 o   0.6423E-04
   5  10   2      489.71      479.11       68.80 o   0.1343E-03
   6  10   2      194.54      203.42       41.83 o   0.4085E-03
   7  10   2      309.17      270.37       46.33 o   0.3009E-03
   8  10   2       50.15       44.14       18.09 o   0.2285E-02
   9  10   2      109.23      152.26       25.63 o   0.9272E-03
  10  10   2       19.69        3.34       14.33 o   0.4465E-02
  11  10   2       28.25       27.05       12.65 o   0.4517E-02
  -8  11   2       46.58       32.75       14.68 o   0.3300E-02
  -7  11   2      515.61      482.06       47.56 o   0.1978E-03
  -6  11   2       51.46       56.67       12.88 o   0.3367E-02
  -5  11   2       14.75        2.62        9.57 o   0.9465E-02
  -4  11   2       11.55       26.48        9.33 o   0.7458E-02
  -3  11   2      437.74      443.95       32.11 o   0.2930E-03
  -2  11   2      627.61      571.69       32.18 o   0.2058E-03
  -1  11   2       10.96        2.19        8.60 o   0.1194E-01
   0  11   2       56.67       64.69       11.40 o   0.3462E-02
   1  11   2       25.62       11.34        8.71 o   0.8933E-02
   2  11   2      910.03      956.67       48.73 o   0.9132E-04
   3  11   2      338.10      360.24       29.90 o   0.3929E-03
   4  11   2      701.34      528.77       47.22 o   0.1650E-03
   5  11   2      341.28      355.15       46.32 o   0.2660E-03
   6  11   2      244.23      289.15       40.73 o   0.3588E-03
   7  11   2       85.04      113.19       25.02 o   0.1092E-02
   8  11   2       85.90       98.66       24.25 o   0.1180E-02
   9  11   2      118.72       98.93       25.69 o   0.1040E-02
  10  11   2       86.78       95.57       21.95 o   0.1358E-02
  11  11   2      389.84      404.07       31.51 o   0.3330E-03
  -7  12   2      103.25       81.10       19.04 o   0.1669E-02
  -6  12   2      496.24      461.26       44.56 o   0.2147E-03
  -5  12   2       -0.58        4.72        7.90 o   0.1434E-01
  -4  12   2      240.85      242.37       21.99 o   0.7018E-03
  -3  12   2     1677.79     1638.78       60.15 o   0.3647E-04
  -2  12   2      590.63      554.68       48.45 o   0.1701E-03
  -1  12   2      905.99      874.69       46.31 o   0.1006E-03
   0  12   2      660.74      643.54       39.81 o   0.1654E-03
   1  12   2      306.24      306.86       26.57 o   0.4916E-03
   2  12   2     1226.79     1180.48       53.51 o   0.6174E-04
   3  12   2       35.61       38.82       12.04 o   0.4358E-02
   4  12   2       11.35        9.00        7.93 o   0.1178E-01
   5  12   2      182.64      173.18       19.91 o   0.1007E-02
   6  12   2       24.61        4.06       11.85 o   0.6105E-02
   7  12   2      106.38      134.78       26.61 o   0.9214E-03
   8  12   2      164.49      111.50       32.19 o   0.7019E-03
   9  12   2       -0.48        0.08        9.59 o   0.1083E-01
  10  12   2       77.48       89.81       16.10 o   0.2052E-02
  -6  13   2       15.74       10.43        8.71 o   0.9767E-02
  -5  13   2      840.46      845.92       39.27 o   0.1157E-03
  -4  13   2      217.01      231.97       18.25 o   0.8391E-03
  -3  13   2       20.82       17.13       11.44 o   0.5850E-02
  -2  13   2      168.72      164.49       24.44 o   0.8689E-03
  -1  13   2      828.07      792.64       56.15 o   0.1040E-03
   0  13   2      363.48      337.83       29.64 o   0.4004E-03
   1  13   2      131.36      148.23       18.08 o   0.1292E-02
   2  13   2       63.40       79.05       14.66 o   0.2473E-02
   3  13   2       -7.44        0.93        8.74 o   0.1207E-01
   4  13   2      188.15      188.10       19.72 o   0.9712E-03
   5  13   2      238.84      239.02       25.99 o   0.6260E-03
   6  13   2       17.32       33.90       11.05 o   0.5377E-02
   7  13   2      273.39      270.98       37.44 o   0.3990E-03
   8  13   2       44.30       69.04       13.92 o   0.2886E-02
   9  13   2       44.13       54.28       12.78 o   0.3484E-02
  -4  14   2       24.12       12.14       15.02 o   0.3840E-02
  -3  14   2      113.18      121.69       17.44 o   0.1557E-02
  -2  14   2      124.78      114.18       17.93 o   0.1482E-02
  -1  14   2     1005.73      989.71       56.03 o   0.7957E-04
   0  14   2       20.39       17.66       12.76 o   0.4922E-02
   1  14   2      157.24      160.96       18.64 o   0.1167E-02
   2  14   2       79.43       91.20       13.57 o   0.2371E-02
   3  14   2      164.52      149.96       18.75 o   0.1184E-02
   4  14   2       -4.20        5.57        9.22 o   0.1045E-01
   5  14   2       36.22       39.81        9.29 o   0.5645E-02
   6  14   2       24.82        8.58       11.94 o   0.5801E-02
   7  14   2       -3.49        0.48        8.02 o   0.1484E-01
   8  14   2        8.57        1.63        7.72 o   0.1474E-01
  -3  15   2       82.31       76.94       11.35 o   0.3017E-02
  -2  15   2      219.67      208.69       22.18 o   0.7933E-03
  -1  15   2      356.45      377.58       24.79 o   0.4183E-03
   0  15   2       58.90       48.65       13.55 o   0.3183E-02
   1  15   2      478.10      486.01       36.06 o   0.2476E-03
   2  15   2        8.37        0.82        7.42 o   0.1615E-01
   3  15   2      247.47      229.50       19.11 o   0.7925E-03
   4  15   2      385.66      387.01       22.64 o   0.4116E-03
   5  15   2      269.48      261.05       29.86 o   0.5108E-03
   6  15   2      342.22      331.47       31.75 o   0.3936E-03
   7  15   2       15.37        6.63        7.86 o   0.1224E-01
  -1  16   2       29.24       24.70        8.57 o   0.7655E-02
   0  16   2      208.80      227.28       20.54 o   0.8129E-03
   1  16   2        6.15        0.49        8.13 o   0.1408E-01
   2  16   2      136.31      136.37       15.48 o   0.1521E-02
   3  16   2       39.27       24.54       12.07 o   0.4715E-02
   4  16   2      118.97      118.51       18.74 o   0.1430E-02
  -4 -16   3       54.75       47.25       13.92 o   0.3189E-02
  -3 -16   3        4.22        2.58        5.11 o   0.3065E-01
  -2 -16   3       41.71       44.03        8.74 o   0.5593E-02
  -1 -16   3       13.23       17.91        5.57 o   0.1511E-01
   0 -16   3        4.06        1.27        4.80 o   0.3663E-01
  -6 -15   3       14.83        9.97        7.69 o   0.1197E-01
  -5 -15   3       48.10       36.85       10.94 o   0.4681E-02
  -4 -15   3      330.66      301.15       27.35 o   0.4735E-03
  -3 -15   3       85.20      107.65       15.57 o   0.1910E-02
  -2 -15   3       -9.22        7.51        8.51 o   0.1120E-01
  -1 -15   3      108.34       90.35       18.52 o   0.1647E-02
   0 -15   3        6.78       20.36        9.08 o   0.8746E-02
   1 -15   3       18.18        9.75        6.89 o   0.1341E-01
   2 -15   3       26.69        3.26       10.58 o   0.7392E-02
  -7 -14   3       60.80       75.31       15.29 o   0.2414E-02
  -6 -14   3      152.89      165.80       27.81 o   0.7683E-03
  -5 -14   3       24.45       36.76       10.39 o   0.5517E-02
  -4 -14   3       25.59        1.94       11.40 o   0.6633E-02
  -3 -14   3        6.24       23.19       11.28 o   0.6072E-02
  -2 -14   3       83.66       83.60       16.80 o   0.1988E-02
  -1 -14   3        2.91        2.58       13.18 o   0.5593E-02
   0 -14   3       15.64        0.58       11.18 o   0.7330E-02
   1 -14   3       19.91        9.18       12.62 o   0.5373E-02
   2 -14   3       34.64       36.24        9.15 o   0.5935E-02
   3 -14   3      132.10      137.80       21.01 o   0.1156E-02
  -8 -13   3      112.23      101.08       20.45 o   0.1400E-02
  -7 -13   3      123.26      124.72       26.68 o   0.9223E-03
  -6 -13   3       -0.91        0.52       10.63 o   0.8757E-02
  -5 -13   3       59.46       37.63       17.47 o   0.2430E-02
  -4 -13   3       47.56       28.93       15.72 o   0.3042E-02
  -3 -13   3       17.85        4.62       14.13 o   0.4571E-02
  -2 -13   3       96.10       97.62       22.05 o   0.1318E-02
  -1 -13   3      391.32      363.55       38.94 o   0.3008E-03
   0 -13   3      271.86      262.14       31.02 o   0.4943E-03
   1 -13   3       -8.80        3.41       11.30 o   0.7193E-02
   2 -13   3       83.88       79.34       17.31 o   0.1932E-02
   3 -13   3       53.11       52.49        8.84 o   0.4916E-02
   4 -13   3       -7.77        0.09        9.66 o   0.1013E-01
   5 -13   3      122.63      106.90       19.74 o   0.1407E-02
  -8 -12   3       15.44        5.29       11.64 o   0.6480E-02
  -7 -12   3      193.08      202.19       35.18 o   0.5159E-03
  -6 -12   3      112.07      103.94       31.96 o   0.7550E-03
  -5 -12   3       94.06      107.10       18.72 o   0.1551E-02
  -4 -12   3        7.06        3.96       10.91 o   0.7692E-02
  -3 -12   3      149.30      132.28       25.58 o   0.9262E-03
  -2 -12   3       18.11       41.08       12.39 o   0.4393E-02
  -1 -12   3      756.17      626.27       54.19 o   0.1299E-03
   0 -12   3       94.27       85.23       20.99 o   0.1474E-02
   1 -12   3       18.42       17.07       12.45 o   0.5176E-02
   2 -12   3       51.49       51.19       10.82 o   0.4161E-02
   3 -12   3       25.81       10.11        9.21 o   0.8524E-02
   4 -12   3      677.72      678.91       43.94 o   0.1471E-03
   5 -12   3       19.23        0.78       17.11 o   0.3254E-02
   6 -12   3        0.51        5.69        7.87 o   0.1441E-01
   7 -12   3      154.93      142.98       20.87 o   0.1113E-02
 -10 -11   3       98.31       96.22       16.73 o   0.1829E-02
  -9 -11   3      340.45      359.01       26.67 o   0.4241E-03
  -8 -11   3        1.94        0.93        7.00 o   0.1942E-01
  -7 -11   3       47.82       51.01       15.60 o   0.2748E-02
  -6 -11   3       24.66       30.37       12.09 o   0.4843E-02
  -5 -11   3      117.91      110.95       23.02 o   0.1178E-02
  -4 -11   3      348.33      288.05       36.24 o   0.3761E-03
  -3 -11   3      728.77      578.14       59.03 o   0.1286E-03
  -2 -11   3      575.40      690.30       47.65 o   0.1472E-03
  -1 -11   3      245.22      207.02       34.70 o   0.4941E-03
   0 -11   3      784.08      844.71       58.43 o   0.9839E-04
   1 -11   3       31.49       24.49       11.55 o   0.5146E-02
   2 -11   3       98.26      129.04       21.31 o   0.1250E-02
   3 -11   3       76.56       96.60       18.00 o   0.1772E-02
   4 -11   3       65.71       40.71       29.53 o   0.1010E-02
   5 -11   3       25.88       33.19       18.92 o   0.2337E-02
   6 -11   3       52.35       49.19       18.87 o   0.2096E-02
   7 -11   3       14.81       12.96       12.48 o   0.5456E-02
   8 -11   3       74.15       68.03       13.87 o   0.2691E-02
 -11 -10   3      228.78      208.13       23.19 o   0.7584E-03
 -10 -10   3       68.20       63.35       17.76 o   0.2080E-02
  -9 -10   3       89.64      102.04       16.52 o   0.1851E-02
  -8 -10   3       24.74        3.44       15.01 o   0.4040E-02
  -7 -10   3      453.65      476.11       38.95 o   0.2437E-03
  -6 -10   3      109.99      140.03       20.22 o   0.1235E-02
  -5 -10   3       16.42        4.35       14.99 o   0.4140E-02
  -4 -10   3      378.19      324.74       40.26 o   0.3109E-03
  -3 -10   3     1652.83     1730.02       78.57 o   0.3188E-04
  -2 -10   3      622.52      588.21       48.12 o   0.1592E-03
  -1 -10   3        8.94        3.20       16.47 o   0.3556E-02
   0 -10   3     2295.10     2301.32       96.90 o   0.1834E-04
   1 -10   3        8.81        8.47       16.07 o   0.3613E-02
   2 -10   3       38.18       84.37       15.27 o   0.2447E-02
   3 -10   3       27.12        1.24       18.23 o   0.2832E-02
   4 -10   3       22.89       13.04       22.87 o   0.1789E-02
   5 -10   3       -3.97        2.31       13.91 o   0.5024E-02
   6 -10   3       -4.93        0.38        9.48 o   0.1067E-01
   7 -10   3      300.85      312.64       25.96 o   0.4866E-03
   8 -10   3      455.50      457.91       27.43 o   0.3072E-03
   9 -10   3      279.57      222.37       25.00 o   0.6424E-03
 -11  -9   3      172.61      143.41       24.05 o   0.9363E-03
 -10  -9   3      833.23      806.50       43.86 o   0.1164E-03
  -9  -9   3      159.43      138.01       22.47 o   0.1049E-02
  -8  -9   3       56.98       35.69       16.37 o   0.2708E-02
  -7  -9   3      591.92      623.04       45.03 o   0.1622E-03
  -6  -9   3       10.58       11.62       16.42 o   0.3413E-02
  -5  -9   3      500.94      517.42       36.82 o   0.2308E-03
  -4  -9   3       13.42       34.45       10.95 o   0.5588E-02
  -3  -9   3      440.85      505.02       38.06 o   0.2415E-03
  -2  -9   3      328.50      422.81       30.52 o   0.3397E-03
  -1  -9   3      878.93      923.65       47.86 o   0.9494E-04
   0  -9   3     2221.63     1901.71       83.04 o   0.2412E-04
   1  -9   3     1765.40     1811.30       70.40 o   0.3067E-04
   2  -9   3      237.28      189.00       31.57 o   0.5711E-03
   3  -9   3       36.12       12.12       16.85 o   0.3032E-02
   4  -9   3       55.49       53.72       16.74 o   0.2444E-02
   5  -9   3      126.06      111.98       21.32 o   0.1259E-02
   6  -9   3      984.39      971.94       74.70 o   0.6744E-04
   7  -9   3      102.52       84.72       19.81 o   0.1560E-02
   8  -9   3      110.67      118.58       16.97 o   0.1604E-02
   9  -9   3      230.18      227.27       19.23 o   0.8131E-03
 -12  -8   3       73.60       94.90       14.31 o   0.2260E-02
 -11  -8   3        7.83        0.03       10.49 o   0.8659E-02
 -10  -8   3        4.02        3.16        8.30 o   0.1318E-01
  -9  -8   3       12.85        3.92       12.49 o   0.5866E-02
  -8  -8   3       59.72       58.12       15.37 o   0.2646E-02
  -7  -8   3       41.90       36.11       12.67 o   0.4026E-02
  -6  -8   3        3.74        5.34       16.53 o   0.3525E-02
  -5  -8   3       47.59       43.46       19.43 o   0.2088E-02
  -4  -8   3      -18.35        0.98       32.24 o   0.9489E-03
  -3  -8   3       28.19       31.33       14.29 o   0.3704E-02
  -2  -8   3     1485.96     1452.33       89.35 o   0.3726E-04
  -1  -8   3       16.79        7.20       14.88 o   0.4106E-02
   0  -8   3     1447.03     1453.57       87.32 o   0.3829E-04
   1  -8   3        3.73        3.25       16.51 o   0.3596E-02
   2  -8   3      208.55      198.61       40.04 o   0.4261E-03
   3  -8   3      601.04      682.02       51.24 o   0.1374E-03
   4  -8   3     1377.56     1425.53       67.46 o   0.4468E-04
   5  -8   3      399.07      379.66       41.78 o   0.2725E-03
   6  -8   3      122.60       93.99       29.28 o   0.8672E-03
   7  -8   3      109.38       83.51       20.50 o   0.1493E-02
   8  -8   3       27.77       21.95       12.91 o   0.4535E-02
   9  -8   3      156.11      164.54       17.48 o   0.1204E-02
  10  -8   3        6.05        0.46        5.05 o   0.3304E-01
 -12  -7   3        6.07        6.22        7.80 o   0.1357E-01
 -11  -7   3       21.33       41.33        9.07 o   0.6170E-02
 -10  -7   3        6.96        9.42       10.25 o   0.8121E-02
  -9  -7   3        9.59       41.47       12.04 o   0.4674E-02
  -8  -7   3       34.87      114.75       23.23 o   0.1293E-02
  -7  -7   3     2035.86     1966.99       87.46 o   0.2415E-04
  -6  -7   3      396.11      469.82       37.05 o   0.2637E-03
  -5  -7   3      201.68      241.38       32.82 o   0.5190E-03
  -4  -7   3      383.96      387.19       43.29 o   0.2659E-03
  -3  -7   3      216.87      284.83       42.89 o   0.3461E-03
  -2  -7   3     3701.37     3776.55      132.12 o   0.7610E-05
  -1  -7   3      258.90      220.09       35.60 o   0.4542E-03
   0  -7   3     1990.60     1882.82       82.06 o   0.2656E-04
   1  -7   3      239.67      270.00       37.39 o   0.4057E-03
   2  -7   3       99.02       75.52       22.65 o   0.1351E-02
   3  -7   3       -5.09        0.27       19.91 o   0.2498E-02
   4  -7   3     1494.94     1481.14       64.75 o   0.4199E-04
   5  -7   3      656.95      673.60       46.20 o   0.1437E-03
   6  -7   3       91.92       72.93       27.33 o   0.1056E-02
   7  -7   3      656.23      580.76       67.94 o   0.1162E-03
   8  -7   3       94.94       76.26       18.62 o   0.1771E-02
   9  -7   3      104.22       92.25       17.35 o   0.1767E-02
  10  -7   3        1.78       12.44        6.08 o   0.1789E-01
 -12  -6   3      218.27      226.52       28.51 o   0.6075E-03
 -11  -6   3      151.82      100.83       31.27 o   0.7546E-03
 -10  -6   3     1405.32     1287.32       66.62 o   0.4889E-04
  -9  -6   3        7.74        3.84       13.27 o   0.5377E-02
  -8  -6   3      754.61      715.31       51.18 o   0.1245E-03
  -7  -6   3       17.61       19.90       13.09 o   0.4689E-02
  -6  -6   3      536.33      578.96       61.69 o   0.1359E-03
  -5  -6   3     1512.12     1500.72       92.96 o   0.3478E-04
  -4  -6   3     3613.55     4025.04      108.35 o   0.7443E-05
  -3  -6   3    20339.19    19243.33      245.23 o   0.3330E-06
  -2  -6   3      467.30      477.29       35.68 o   0.2500E-03
  -1  -6   3     1306.63     1554.08       88.26 o   0.3575E-04
   0  -6   3     2905.09     2670.24       91.25 o   0.1386E-04
   1  -6   3     1924.99     1840.06       74.16 o   0.2823E-04
   2  -6   3     3987.45     3752.68      138.03 o   0.7201E-05
   3  -6   3      528.18      474.34       54.24 o   0.1738E-03
   4  -6   3       26.55        0.57       19.04 o   0.2617E-02
   5  -6   3      249.62      285.34       28.56 o   0.5290E-03
   6  -6   3      149.82      100.01       29.75 o   0.8125E-03
   7  -6   3       10.55        6.29       12.41 o   0.5890E-02
   8  -6   3        2.11        3.00       11.30 o   0.7486E-02
   9  -6   3      166.55      165.92       23.21 o   0.9187E-03
  10  -6   3       23.72       21.96        9.59 o   0.7118E-02
  11  -6   3       53.91       31.53       12.82 o   0.3883E-02
 -13  -5   3        5.84        3.57        6.39 o   0.2023E-01
 -12  -5   3       34.41       21.33        8.14 o   0.8042E-02
 -11  -5   3        4.98        6.79        6.89 o   0.1661E-01
 -10  -5   3       76.33       86.76       12.54 o   0.2677E-02
  -9  -5   3      942.72      969.10       44.32 o   0.9157E-04
  -8  -5   3     2967.96     2861.35       99.39 o   0.1268E-04
  -7  -5   3      220.10      179.74       29.09 o   0.6588E-03
  -6  -5   3      143.28       97.38       38.57 o   0.5514E-03
  -5  -5   3      185.60      145.93       32.87 o   0.6306E-03
  -4  -5   3     4947.15     4490.81      121.36 o   0.5387E-05
  -3  -5   3      942.22      906.65       49.23 o   0.9367E-04
  -2  -5   3       70.11       67.12       14.50 o   0.2552E-02
  -1  -5   3      535.82      519.23       32.99 o   0.2365E-03
   0  -5   3       14.02        5.62       10.66 o   0.7723E-02
   1  -5   3       54.37        8.75       13.68 o   0.4147E-02
   2  -5   3     2864.49     3589.30      130.54 o   0.9278E-05
   3  -5   3       -6.05        3.15       14.87 o   0.4364E-02
   4  -5   3     1229.52     1248.51       81.95 o   0.4931E-04
   5  -5   3      423.89      387.95       52.11 o   0.2080E-03
   6  -5   3       56.73       63.96       16.22 o   0.2379E-02
   7  -5   3     4378.11     4487.75      148.66 o   0.5554E-05
   8  -5   3     4429.81     4528.76      120.51 o   0.5669E-05
   9  -5   3      179.65      165.56       19.17 o   0.1083E-02
  10  -5   3      279.64      262.73       26.40 o   0.5543E-03
  11  -5   3      330.65      315.16       33.44 o   0.3929E-03
 -13  -4   3        6.75       15.08        6.55 o   0.1450E-01
 -12  -4   3       23.65       11.86        8.37 o   0.9565E-02
 -11  -4   3      141.01      126.43       17.19 o   0.1453E-02
 -10  -4   3       52.78       46.13       11.43 o   0.4002E-02
  -9  -4   3      148.34      142.15       15.89 o   0.1441E-02
  -8  -4   3       70.13       65.92       12.96 o   0.2936E-02
  -7  -4   3      138.74      135.10       39.24 o   0.5105E-03
  -6  -4   3       38.60       14.67       23.44 o   0.1669E-02
  -5  -4   3     1676.24     1736.98       71.93 o   0.3187E-04
  -4  -4   3      470.07      466.62       40.26 o   0.2329E-03
  -3  -4   3      635.72      492.15       39.05 o   0.2060E-03
  -2  -4   3     5473.96     6084.45      119.95 o   0.3470E-05
  -1  -4   3      278.95      319.75       22.47 o   0.5690E-03
   0  -4   3     6518.16     7283.52      126.34 o   0.2452E-05
   1  -4   3     4776.97     5280.01      108.51 o   0.4599E-05
   2  -4   3     1893.80     1870.00       62.95 o   0.2900E-04
   3  -4   3      610.31      557.38       49.56 o   0.1559E-03
   4  -4   3      482.69      537.13       60.68 o   0.1521E-03
   5  -4   3       95.10       81.39       31.30 o   0.8269E-03
   6  -4   3     2112.97     2182.21      103.10 o   0.1964E-04
   7  -4   3       50.97       27.79       13.99 o   0.3619E-02
   8  -4   3       63.12       95.24       12.58 o   0.2567E-02
   9  -4   3        0.62       11.82       10.01 o   0.8353E-02
  10  -4   3       81.82       83.49       17.30 o   0.1907E-02
  11  -4   3       85.00      113.69       12.68 o   0.2226E-02
  12  -4   3       22.25       12.28        9.68 o   0.7967E-02
 -13  -3   3       19.95        7.79       10.37 o   0.7541E-02
 -12  -3   3       58.88       44.56       10.96 o   0.4221E-02
 -11  -3   3      292.19      257.20       23.64 o   0.6106E-03
 -10  -3   3       16.65       42.74        7.05 o   0.7822E-02
  -9  -3   3       22.58       19.94       12.90 o   0.4738E-02
  -8  -3   3      833.17      787.99       55.65 o   0.1044E-03
  -7  -3   3      595.68      559.03       61.13 o   0.1359E-03
  -6  -3   3     3030.57     3007.54      150.59 o   0.1014E-04
  -5  -3   3      304.03      249.72       28.20 o   0.5119E-03
  -4  -3   3       70.27       41.05       25.65 o   0.1269E-02
  -3  -3   3       18.27        2.10       12.87 o   0.5514E-02
  -2  -3   3      704.15      353.92       54.40 o   0.1757E-03
  -1  -3   3      226.86      312.23       28.22 o   0.5105E-03
   0  -3   3    12598.06    14688.23      136.22 o   0.6408E-06
   1  -3   3     3534.37     3811.22       73.45 o   0.8808E-05
   2  -3   3       19.37        7.87       10.56 o   0.7182E-02
   3  -3   3      242.33      231.58       32.94 o   0.5269E-03
   4  -3   3      168.39      200.19       28.25 o   0.6845E-03
   5  -3   3     2772.43     2682.45      106.08 o   0.1353E-04
   6  -3   3      258.03      164.76       49.37 o   0.3214E-03
   7  -3   3     1786.22     1736.75       67.59 o   0.3190E-04
   8  -3   3      351.06      358.20       30.41 o   0.3877E-03
   9  -3   3     7036.87     6840.58      118.23 o   0.2568E-05
  10  -3   3       10.18        3.84       10.72 o   0.7837E-02
  11  -3   3      103.41      137.35       12.45 o   0.1868E-02
  12  -3   3       72.24       78.29       10.02 o   0.3330E-02
 -13  -2   3       -1.74        2.21        4.41 o   0.4246E-01
 -12  -2   3        7.61        6.09        9.13 o   0.1029E-01
 -11  -2   3      112.18      130.30       13.04 o   0.1856E-02
 -10  -2   3       76.43       75.26       13.51 o   0.2640E-02
  -9  -2   3      512.89      535.71       36.60 o   0.2229E-03
  -8  -2   3      302.29      291.82       32.82 o   0.4240E-03
  -7  -2   3     1871.51     1908.63      133.30 o   0.2072E-04
  -6  -2   3      201.36      162.83       31.93 o   0.6379E-03
  -5  -2   3      472.92      514.13       48.00 o   0.1867E-03
  -4  -2   3      377.09      331.96       34.82 o   0.3589E-03
  -3  -2   3     5312.94     5554.43      114.41 o   0.3953E-05
  -2  -2   3     8334.02     9027.80      129.41 o   0.1621E-05
  -1  -2   3    50296.62    52741.14      293.81 o   0.4914E-07
   0  -2   3    13822.70    15230.18      123.31 o   0.6154E-06
   1  -2   3      256.63      254.91       15.81 o   0.8392E-03
   2  -2   3     2025.97     2442.33       67.48 o   0.2110E-04
   3  -2   3      724.43      861.41       40.89 o   0.1226E-03
   4  -2   3      172.27      220.51       25.07 o   0.7029E-03
   5  -2   3     1763.56     1515.10       81.09 o   0.3352E-04
   6  -2   3      258.71      202.19       34.45 o   0.4935E-03
   7  -2   3       34.03       31.52        9.55 o   0.6056E-02
   8  -2   3      158.09      151.52       22.92 o   0.9782E-03
   9  -2   3       25.48       12.92       10.73 o   0.6567E-02
  10  -2   3       65.20       42.85       17.34 o   0.2396E-02
  11  -2   3       73.48       72.42       13.94 o   0.2596E-02
  12  -2   3      219.49      197.46       18.40 o   0.9371E-03
 -13  -1   3      106.43       56.07       13.43 o   0.2703E-02
 -12  -1   3       51.28       45.77       13.73 o   0.3306E-02
 -11  -1   3      140.02      111.99       16.50 o   0.1585E-02
 -10  -1   3      673.50      724.29       38.17 o   0.1505E-03
  -9  -1   3      399.27      405.93       51.80 o   0.2118E-03
  -8  -1   3      168.42      179.23       32.18 o   0.6157E-03
  -7  -1   3     1808.49     1598.44      133.94 o   0.2382E-04
  -6  -1   3       28.44       22.12       22.43 o   0.1776E-02
  -5  -1   3     2759.03     2237.93       96.53 o   0.1732E-04
  -4  -1   3        0.74        0.48        8.82 o   0.1268E-01
  -3  -1   3     5767.37     6003.29      111.41 o   0.3424E-05
  -2  -1   3     8028.11     8058.44      147.21 o   0.1951E-05
  -1  -1   3      194.82      164.96       17.56 o   0.1339E-02
   0  -1   3     2753.76     3140.35       46.77 o   0.1392E-04
   1  -1   3    14595.31    15920.67      121.09 o   0.5284E-06
   2  -1   3      599.19      655.91       35.14 o   0.1667E-03
   3  -1   3      176.64      143.65       15.66 o   0.1310E-02
   4  -1   3     1636.78     1822.33       66.93 o   0.3081E-04
   5  -1   3      308.38      292.58       37.85 o   0.3638E-03
   6  -1   3     2782.10     2369.60      111.14 o   0.1518E-04
   7  -1   3      280.89      216.29       53.07 o   0.2686E-03
   8  -1   3       44.61       57.71       14.71 o   0.2900E-02
   9  -1   3       88.51       43.14       19.97 o   0.1831E-02
  10  -1   3       29.87       41.66       11.23 o   0.4583E-02
  11  -1   3      118.37      119.62       14.88 o   0.1756E-02
  12  -1   3      388.20      390.67       20.59 o   0.4243E-03
 -13   0   3       18.06       10.86        6.87 o   0.1330E-01
 -12   0   3       24.87       18.59       10.85 o   0.6107E-02
 -11   0   3      447.50      420.08       28.89 o   0.3219E-03
 -10   0   3      383.51      456.18       29.91 o   0.3127E-03
  -9   0   3      603.04      694.08       63.52 o   0.1147E-03
  -8   0   3      197.79      194.04       35.95 o   0.5077E-03
  -7   0   3      989.81      871.82       98.96 o   0.5623E-04
  -6   0   3      117.11       88.76       42.80 o   0.4744E-03
  -5   0   3     2885.86     2713.56       97.66 o   0.1343E-04
  -4   0   3      576.57      476.73       39.72 o   0.2130E-03
  -3   0   3      242.31      285.33       20.91 o   0.5976E-03
  -2   0   3      450.27      465.36       23.46 o   0.2721E-03
  -1   0   3    12457.30    13227.93       99.08 o   0.7995E-06
   0   0   3      459.52      538.80       25.22 o   0.2841E-03
   1   0   3      435.68      453.83       18.95 o   0.4242E-03
   2   0   3     1200.79     1432.47       46.04 o   0.5516E-04
   3   0   3      330.22      301.34       20.42 o   0.5412E-03
   4   0   3      962.31      972.19       40.33 o   0.9273E-04
   5   0   3       19.93        1.57       10.70 o   0.7653E-02
   6   0   3       91.35        9.51       31.62 o   0.9227E-03
   7   0   3      143.41      171.31       34.63 o   0.5836E-03
   8   0   3      119.12      123.74       21.63 o   0.1202E-02
   9   0   3      143.69      164.55       24.47 o   0.9116E-03
  10   0   3       69.26       52.60       15.17 o   0.2689E-02
  11   0   3      253.07      285.05       20.67 o   0.6427E-03
  12   0   3      113.22      104.48       12.46 o   0.2175E-02
  13   0   3      623.99      588.43       35.42 o   0.1912E-03
 -12   1   3       27.86       30.72        7.62 o   0.7984E-02
 -11   1   3       97.91       99.69       13.51 o   0.2193E-02
 -10   1   3      506.55      516.22       39.34 o   0.2197E-03
  -9   1   3       33.55       33.26       16.07 o   0.2999E-02
  -8   1   3      888.30      825.75       74.22 o   0.7882E-04
  -7   1   3       72.20       55.18       27.31 o   0.1115E-02
  -6   1   3     2406.86     1879.17      131.44 o   0.1855E-04
  -5   1   3     4386.97     4429.85      158.82 o   0.5566E-05
  -4   1   3     1373.49     1147.36       60.66 o   0.5541E-04
  -3   1   3      538.79      612.18       33.95 o   0.2219E-03
  -2   1   3      158.42      250.80       22.29 o   0.6649E-03
  -1   1   3       27.15        7.26        6.81 o   0.1303E-01
   0   1   3      219.60      312.33       12.61 o   0.9506E-03
   1   1   3      837.68      722.66       30.13 o   0.1643E-03
   2   1   3     4035.37     4123.31       49.34 o   0.7263E-05
   3   1   3       -7.52        1.61        7.53 o   0.1549E-01
   4   1   3     3738.90     3610.56      102.77 o   0.8783E-05
   5   1   3     2367.56     2289.19       90.02 o   0.1913E-04
   6   1   3      303.86      287.48       50.70 o   0.2659E-03
   7   1   3     1470.24     1568.22      116.65 o   0.2937E-04
   8   1   3      195.27      238.85       25.60 o   0.6698E-03
   9   1   3      852.44      875.27       57.09 o   0.9296E-04
  10   1   3      150.02      124.00       21.81 o   0.1148E-02
  11   1   3       52.43       38.22       11.80 o   0.4146E-02
  12   1   3       52.85       60.85        9.34 o   0.4342E-02
  13   1   3       29.97       15.40       12.38 o   0.5048E-02
 -12   2   3      103.84      113.10       13.10 o   0.2057E-02
 -11   2   3      -14.26        0.47        8.44 o   0.1227E-01
 -10   2   3       19.16       19.83       11.84 o   0.5521E-02
  -9   2   3      181.81      148.48       37.11 o   0.5284E-03
  -8   2   3      380.71      326.96       36.96 o   0.3381E-03
  -7   2   3       63.10       34.35       19.29 o   0.2115E-02
  -6   2   3       82.09       65.93       26.69 o   0.1129E-02
  -5   2   3     1668.75     1679.86      102.60 o   0.2869E-04
  -4   2   3     6418.72     6232.15      183.39 o   0.2926E-05
  -3   2   3     1266.44     1330.99       72.13 o   0.4574E-04
  -2   2   3      398.32      294.38       37.82 o   0.3466E-03
  -1   2   3    32799.34    33996.21      283.90 o   0.1181E-06
   0   2   3      786.44      921.25       33.05 o   0.9843E-04
   1   2   3      475.88      204.49       36.86 o   0.3720E-03
   2   2   3     1143.65     1427.56       39.13 o   0.5670E-04
   3   2   3      296.52      245.51       33.08 o   0.4406E-03
   4   2   3       17.27        4.57       15.57 o   0.3846E-02
   5   2   3      467.40      508.78       49.72 o   0.1845E-03
   6   2   3      615.10      595.50       53.88 o   0.1399E-03
   7   2   3     1593.84     1826.97      123.45 o   0.2413E-04
   8   2   3      213.69      271.46       28.58 o   0.5523E-03
   9   2   3       24.91        7.81       13.53 o   0.4727E-02
  10   2   3     2754.09     2814.21       73.65 o   0.1439E-04
  11   2   3       66.31       79.51       11.15 o   0.3107E-02
  12   2   3        1.83        0.57        5.98 o   0.2647E-01
  13   2   3       12.75        6.32        4.82 o   0.2422E-01
 -12   3   3      104.93       99.50       12.87 o   0.2207E-02
 -11   3   3       10.96        5.21        6.98 o   0.1583E-01
 -10   3   3      273.75      298.62       29.11 o   0.4786E-03
  -9   3   3     1141.07     1213.25       59.26 o   0.5988E-04
  -8   3   3       -0.24        1.17       11.70 o   0.7216E-02
  -7   3   3      153.92      140.49       21.37 o   0.1086E-02
  -6   3   3     4801.34     4432.40      203.85 o   0.4817E-05
  -5   3   3      272.29      197.95       46.23 o   0.3370E-03
  -4   3   3     1716.13     1720.09      101.85 o   0.2796E-04
  -3   3   3       33.00       20.97       20.36 o   0.2114E-02
  -2   3   3     1118.70     1274.45       67.58 o   0.5822E-04
  -1   3   3     4567.18     4772.06      122.06 o   0.5599E-05
   0   3   3     3006.18     3384.04       86.32 o   0.1094E-04
   1   3   3      940.45      904.02       52.43 o   0.8913E-04
   2   3   3     1583.62     1601.39       59.86 o   0.3765E-04
   3   3   3    14734.90    15525.09      243.37 o   0.5505E-06
   4   3   3      443.41      474.23       48.49 o   0.2053E-03
   5   3   3      919.94      793.21       72.61 o   0.7748E-04
   6   3   3      568.80      513.57       62.24 o   0.1373E-03
   7   3   3      145.81       94.10       39.77 o   0.5260E-03
   8   3   3      784.35      834.10       52.96 o   0.1046E-03
   9   3   3       10.60       15.48       12.88 o   0.5065E-02
  10   3   3       91.31       83.04       14.75 o   0.2231E-02
  11   3   3       62.77       42.66       14.42 o   0.3076E-02
  12   3   3       45.28       31.44       13.97 o   0.3601E-02
  13   3   3       72.29       62.34        9.60 o   0.3914E-02
 -12   4   3      291.22      293.02       18.60 o   0.6401E-03
 -11   4   3       53.72       54.66       11.89 o   0.3641E-02
 -10   4   3      422.43      422.83       27.21 o   0.3355E-03
  -9   4   3       90.51       41.44       14.98 o   0.2751E-02
  -8   4   3      760.08      771.59       62.10 o   0.1009E-03
  -7   4   3      115.28      127.86       21.88 o   0.1191E-02
  -6   4   3      949.62      942.26       94.27 o   0.5641E-04
  -5   4   3     2072.00     1968.68      129.25 o   0.1949E-04
  -4   4   3      110.10       91.34       28.41 o   0.9322E-03
  -3   4   3      405.66      380.94       36.81 o   0.3110E-03
  -2   4   3       45.37       77.16       18.50 o   0.2095E-02
  -1   4   3      851.12     1049.76       48.70 o   0.8922E-04
   0   4   3       15.65        8.01        9.28 o   0.8903E-02
   1   4   3      665.37      553.98       30.46 o   0.2049E-03
   2   4   3     2618.74     2473.37       63.14 o   0.1707E-04
   3   4   3     3002.03     3051.46      116.93 o   0.1119E-04
   4   4   3     3454.96     2946.80      134.17 o   0.9805E-05
   5   4   3       70.90       52.27       21.28 o   0.1750E-02
   6   4   3      -18.11        0.33       20.13 o   0.2389E-02
   7   4   3      543.50      534.66       70.32 o   0.1206E-03
   8   4   3       97.17      117.51       19.71 o   0.1422E-02
   9   4   3      136.39      164.62       22.68 o   0.9844E-03
  10   4   3       36.71        6.93       19.74 o   0.2339E-02
  11   4   3      209.81      172.09       24.35 o   0.8186E-03
  12   4   3       -0.01        7.25        7.42 o   0.1538E-01
  13   4   3      214.85      212.07       15.74 o   0.9781E-03
 -11   5   3       11.53       11.36        6.71 o   0.1417E-01
 -10   5   3      753.23      724.80       35.18 o   0.1468E-03
  -9   5   3      275.48      277.39       24.02 o   0.5808E-03
  -8   5   3      417.19      381.49       38.51 o   0.2895E-03
  -7   5   3      300.91      305.49       27.65 o   0.4736E-03
  -6   5   3     1001.37      999.08       50.03 o   0.8414E-04
  -5   5   3     2333.16     2426.89      148.16 o   0.1428E-04
  -4   5   3      526.43      605.58       66.13 o   0.1244E-03
  -3   5   3     2228.38     2180.22       94.88 o   0.2038E-04
  -2   5   3     2844.47     2477.77       79.56 o   0.1568E-04
  -1   5   3     2112.72     2170.36       64.54 o   0.2248E-04
   0   5   3      181.42      195.60       18.45 o   0.1066E-02
   1   5   3      106.30      118.96       12.87 o   0.1981E-02
   2   5   3     9343.66     8595.35      113.54 o   0.1617E-05
   3   5   3    16626.24    17831.80      292.20 o   0.4200E-06
   4   5   3     5884.10     5595.97      188.17 o   0.3306E-05
   5   5   3     3442.10     3077.73      156.92 o   0.9299E-05
   6   5   3      736.30      737.38       77.61 o   0.8688E-04
   7   5   3      211.15      229.55       32.93 o   0.5134E-03
   8   5   3      635.99      688.47       48.05 o   0.1416E-03
   9   5   3      387.40      365.24       38.87 o   0.3008E-03
  10   5   3       43.27       37.40       13.31 o   0.3767E-02
  11   5   3      881.78      873.29       47.33 o   0.1022E-03
  12   5   3       10.38        8.52        6.66 o   0.1579E-01
  13   5   3       15.75        1.52        7.64 o   0.1401E-01
 -11   6   3      161.33      159.19       15.25 o   0.1329E-02
 -10   6   3       -3.59        0.48        6.42 o   0.2261E-01
  -9   6   3       10.67        8.23        8.17 o   0.1162E-01
  -8   6   3       14.95        1.05        7.85 o   0.1357E-01
  -7   6   3     2080.59     2060.33       77.67 o   0.2368E-04
  -6   6   3       15.58       11.38        9.54 o   0.8394E-02
  -5   6   3      425.12      396.53       49.78 o   0.2174E-03
  -4   6   3      550.45      557.28       73.52 o   0.1124E-03
  -3   6   3      469.49      517.54       62.43 o   0.1454E-03
  -2   6   3       59.40       15.58       15.78 o   0.3186E-02
  -1   6   3     2408.67     2959.88      113.29 o   0.1267E-04
   0   6   3     1214.31     1139.23       47.04 o   0.6811E-04
   1   6   3        8.98       18.42        7.44 o   0.1082E-01
   2   6   3     1326.72     1209.99       47.01 o   0.6135E-04
   3   6   3       26.88       20.66       18.77 o   0.2559E-02
   4   6   3      827.12      582.61       75.61 o   0.9716E-04
   5   6   3     4454.37     4190.96      187.00 o   0.5551E-05
   6   6   3     1903.30     1767.11      131.97 o   0.2146E-04
   7   6   3      480.02      434.83       51.21 o   0.1967E-03
   8   6   3       48.93       32.75       14.13 o   0.3487E-02
   9   6   3      227.87      217.80       27.83 o   0.6228E-03
  10   6   3      124.24      113.03       20.25 o   0.1340E-02
  11   6   3        4.87        3.12        9.03 o   0.1120E-01
  12   6   3       63.02       63.59       10.48 o   0.3724E-02
  13   6   3       44.79       40.39        9.87 o   0.5067E-02
 -10   7   3        3.78        4.78        5.37 o   0.2624E-01
  -9   7   3      327.69      297.87       29.03 o   0.4592E-03
  -8   7   3      447.30      446.28       36.40 o   0.2699E-03
  -7   7   3     1700.26     1712.87       60.98 o   0.3421E-04
  -6   7   3      172.28      182.91       23.01 o   0.8618E-03
  -5   7   3      334.97      349.43       33.94 o   0.3706E-03
  -4   7   3      829.72      851.32       75.69 o   0.7770E-04
  -3   7   3     1022.84     1077.31       80.12 o   0.5888E-04
  -2   7   3      277.07      266.61       41.84 o   0.3469E-03
  -1   7   3       -0.08        1.94       10.90 o   0.8225E-02
   0   7   3      228.72      181.60       29.28 o   0.6592E-03
   1   7   3      138.08      133.13       24.75 o   0.9945E-03
   2   7   3     2724.54     2500.67       80.59 o   0.1640E-04
   3   7   3     1289.58     1145.19       93.59 o   0.4498E-04
   4   7   3     1286.81     1150.21       99.97 o   0.4257E-04
   5   7   3      518.68      488.40       68.56 o   0.1333E-03
   6   7   3      137.64      136.92       26.40 o   0.9040E-03
   7   7   3        6.07       17.40       15.77 o   0.3592E-02
   8   7   3       24.84       26.18       16.36 o   0.3061E-02
   9   7   3     1061.87      938.83       82.90 o   0.6187E-04
  10   7   3        8.55        0.44        9.68 o   0.9990E-02
  11   7   3      253.73      254.37       35.25 o   0.4447E-03
  12   7   3      125.37      112.42       21.49 o   0.1243E-02
 -10   8   3       23.08       13.19       10.68 o   0.6693E-02
  -9   8   3      297.93      307.09       25.09 o   0.5095E-03
  -8   8   3      989.15      983.42       51.17 o   0.8432E-04
  -7   8   3       89.24       92.99       15.43 o   0.2065E-02
  -6   8   3      334.82      308.19       35.20 o   0.3716E-03
  -5   8   3       46.02       45.80       14.05 o   0.3309E-02
  -4   8   3      208.87      234.47       20.29 o   0.7912E-03
  -3   8   3      203.31      186.53       33.57 o   0.5603E-03
  -2   8   3       70.92       81.98       24.49 o   0.1250E-02
  -1   8   3     2817.61     2638.75      106.11 o   0.1407E-04
   0   8   3       59.62       23.92       18.82 o   0.2331E-02
   1   8   3      764.01      676.46       59.50 o   0.1148E-03
   2   8   3      118.17       49.16       56.59 o   0.2942E-03
   3   8   3      560.34      530.76       67.92 o   0.1257E-03
   4   8   3      202.99      222.71       45.66 o   0.3523E-03
   5   8   3      102.32       99.88       23.30 o   0.1221E-02
   6   8   3      980.84     1046.28       75.55 o   0.6327E-04
   7   8   3      961.03     1036.23       76.19 o   0.6433E-04
   8   8   3       68.97       49.75       23.31 o   0.1462E-02
   9   8   3      698.49      673.09       68.31 o   0.1047E-03
  10   8   3      411.41      346.46       50.47 o   0.2320E-03
  11   8   3      313.51      288.74       39.35 o   0.3539E-03
  12   8   3      100.16       96.49       18.47 o   0.1636E-02
  -9   9   3       63.51       49.70       17.79 o   0.2224E-02
  -8   9   3       52.44       36.40       20.47 o   0.1945E-02
  -7   9   3      606.37      582.44       44.21 o   0.1703E-03
  -6   9   3      414.54      293.26       46.89 o   0.2709E-03
  -5   9   3      164.76      106.10       26.64 o   0.9223E-03
  -4   9   3      381.73      363.88       29.47 o   0.3759E-03
  -3   9   3      851.14      803.71       46.75 o   0.1121E-03
  -2   9   3       14.96       21.09        9.29 o   0.7957E-02
  -1   9   3      127.24      157.06       28.77 o   0.7608E-03
   0   9   3       44.23       18.94       24.14 o   0.1558E-02
   1   9   3     1376.53     1301.48      104.42 o   0.3749E-04
   2   9   3       36.18        0.01       52.68 o   0.3570E-03
   3   9   3      109.01       87.02       54.41 o   0.3100E-03
   4   9   3      245.96      285.28       38.96 o   0.3803E-03
   5   9   3       10.14        2.29       15.93 o   0.3780E-02
   6   9   3       69.62        0.30       26.87 o   0.1293E-02
   7   9   3      572.55      574.13       61.23 o   0.1353E-03
   8   9   3        7.92       23.01       17.03 o   0.3046E-02
   9   9   3      699.21      641.10       66.63 o   0.1106E-03
  10   9   3      542.04      530.33       54.31 o   0.1614E-03
  11   9   3       91.81      113.30       20.34 o   0.1399E-02
  12   9   3      774.92      794.32       44.34 o   0.1212E-03
  -9  10   3      174.22      151.51       22.08 o   0.9997E-03
  -8  10   3      748.18      651.82       55.98 o   0.1231E-03
  -7  10   3      264.84      278.79       38.43 o   0.3799E-03
  -6  10   3       -1.88        2.32       21.65 o   0.2113E-02
  -5  10   3      137.71      129.41       23.93 o   0.1019E-02
  -4  10   3       12.91        2.06        8.88 o   0.1108E-01
  -3  10   3       -2.83        1.91       11.08 o   0.7843E-02
  -2  10   3      761.28      753.95       39.59 o   0.1322E-03
  -1  10   3       32.10       34.34       12.47 o   0.4408E-02
   0  10   3        5.96       28.90        8.67 o   0.8219E-02
   1  10   3      297.13      279.43       27.37 o   0.5083E-03
   2  10   3      564.94      493.92       38.27 o   0.2216E-03
   3  10   3      780.29      754.27       42.64 o   0.1291E-03
   4  10   3        1.63       10.05        9.93 o   0.8666E-02
   5  10   3      477.17      520.29       63.96 o   0.1423E-03
   6  10   3       27.67       19.55       21.09 o   0.2023E-02
   7  10   3       41.33       34.18       18.74 o   0.2310E-02
   8  10   3        2.58       12.09       14.80 o   0.4220E-02
   9  10   3      594.19      573.71       58.88 o   0.1397E-03
  10  10   3       58.61       66.28       19.02 o   0.1913E-02
  11  10   3       12.82        2.78        7.61 o   0.1415E-01
  -8  11   3      774.64      644.74       49.24 o   0.1348E-03
  -7  11   3      218.10      203.38       30.68 o   0.5907E-03
  -6  11   3       21.98       22.87       10.71 o   0.6148E-02
  -5  11   3      305.21      356.17       32.39 o   0.3844E-03
  -4  11   3      199.28      200.68       21.99 o   0.8419E-03
  -3  11   3      615.28      670.72       37.51 o   0.1690E-03
  -2  11   3       10.89        6.72       11.12 o   0.7027E-02
  -1  11   3      669.56      633.71       43.86 o   0.1577E-03
   0  11   3      260.58      249.48       25.14 o   0.6188E-03
   1  11   3       -3.47        6.53        8.45 o   0.1224E-01
   2  11   3      553.65      615.62       36.41 o   0.1930E-03
   3  11   3      838.27      920.42       45.83 o   0.1014E-03
   4  11   3      701.42      693.49       59.34 o   0.1155E-03
   5  11   3      176.05      138.19       34.69 o   0.5935E-03
   6  11   3      152.14      128.49       32.96 o   0.6656E-03
   7  11   3       13.81       13.16       12.15 o   0.5694E-02
   8  11   3       17.97        2.85       18.19 o   0.2877E-02
   9  11   3      -13.68        0.03       16.38 o   0.3599E-02
  10  11   3      487.88      453.71       45.25 o   0.2156E-03
  11  11   3     1022.52      958.15       51.56 o   0.8422E-04
  -7  12   3       88.39       73.05       16.31 o   0.2116E-02
  -6  12   3      559.06      603.44       34.26 o   0.1999E-03
  -5  12   3       11.89        7.08        9.32 o   0.9521E-02
  -4  12   3      620.52      625.73       35.76 o   0.1826E-03
  -3  12   3        0.30        0.09        7.28 o   0.1876E-01
  -2  12   3       12.05        4.10       14.58 o   0.4428E-02
  -1  12   3      125.13      111.40       18.21 o   0.1500E-02
   0  12   3      187.75      200.28       21.41 o   0.8623E-03
   1  12   3      452.69      482.54       33.22 o   0.2687E-03
   2  12   3      744.83      712.31       41.69 o   0.1385E-03
   3  12   3      444.22      436.56       32.03 o   0.2977E-03
   4  12   3       30.29       18.35       10.52 o   0.6229E-02
   5  12   3      316.02      291.70       44.57 o   0.3070E-03
   6  12   3       76.39       86.54       24.67 o   0.1210E-02
   7  12   3       30.02       47.01       18.14 o   0.2349E-02
   8  12   3      136.35      114.38       26.12 o   0.9600E-03
   9  12   3      -18.40        0.21       15.69 o   0.3857E-02
  10  12   3       11.19        4.39        7.80 o   0.1333E-01
  -6  13   3      253.15      293.26       25.75 o   0.5503E-03
  -5  13   3      262.02      292.11       22.48 o   0.5975E-03
  -4  13   3       93.55       90.52       13.65 o   0.2294E-02
  -3  13   3       -1.65        0.95        8.41 o   0.1370E-01
  -2  13   3      300.36      301.20       33.88 o   0.4081E-03
  -1  13   3     2551.23     2424.53       95.32 o   0.1663E-04
   0  13   3        2.08        3.44        9.85 o   0.9787E-02
   1  13   3       18.72        0.69       11.56 o   0.6768E-02
   2  13   3       20.97        9.69       11.56 o   0.6182E-02
   3  13   3      219.99      229.50       22.50 o   0.7458E-03
   4  13   3       10.73        6.64        8.30 o   0.1172E-01
   5  13   3       77.11       91.04       15.80 o   0.2068E-02
   6  13   3       19.19       11.40       13.14 o   0.4943E-02
   7  13   3      158.45      164.08       28.99 o   0.7318E-03
   8  13   3        3.30        0.59        9.27 o   0.1125E-01
   9  13   3      377.25      364.89       34.29 o   0.3385E-03
  -4  14   3        7.43        8.95       11.11 o   0.7022E-02
  -3  14   3       28.93       18.70       10.54 o   0.6312E-02
  -2  14   3      121.26       94.16       19.31 o   0.1499E-02
  -1  14   3        1.21        1.85        8.62 o   0.1295E-01
   0  14   3      334.07      328.00       26.47 o   0.4518E-03
   1  14   3       32.04       25.86       10.23 o   0.6009E-02
   2  14   3      295.49      316.52       24.76 o   0.5077E-03
   3  14   3      345.54      304.21       25.76 o   0.4800E-03
   4  14   3       11.16       17.05       11.20 o   0.6356E-02
   5  14   3       39.47       42.10       12.61 o   0.3904E-02
   6  14   3       93.04      100.39       22.89 o   0.1259E-02
   7  14   3       10.83        0.79       11.59 o   0.7002E-02
   8  14   3      -11.95        3.97        7.80 o   0.1333E-01
  -3  15   3       53.88       65.54       10.19 o   0.3874E-02
  -2  15   3      323.93      349.64       26.37 o   0.4363E-03
  -1  15   3      185.38      191.78       22.92 o   0.8578E-03
   0  15   3      378.07      384.00       31.30 o   0.3486E-03
   1  15   3       73.70       76.35       14.79 o   0.2403E-02
   2  15   3       34.08       29.38        9.32 o   0.6359E-02
   3  15   3       45.77       40.43        9.43 o   0.5327E-02
   4  15   3       22.37       17.75        8.56 o   0.8683E-02
   5  15   3        5.24       18.71        7.76 o   0.1110E-01
   6  15   3       47.99       83.97       11.50 o   0.3131E-02
   7  15   3      358.87      277.42       29.59 o   0.4591E-03
  -1  16   3       28.90       31.16        8.38 o   0.7186E-02
   0  16   3      378.87      398.96       27.56 o   0.3668E-03
   1  16   3      447.20      404.97       41.94 o   0.2542E-03
   2  16   3      148.15      181.71       16.61 o   0.1182E-02
   3  16   3      143.29      128.40       22.89 o   0.1074E-02
   4  16   3        7.80        3.68        6.34 o   0.1963E-01
  -3 -16   4        5.06        0.78        5.62 o   0.2772E-01
  -2 -16   4       12.25        1.35        7.89 o   0.1374E-01
  -1 -16   4      132.76      139.41       14.11 o   0.1620E-02
   0 -16   4       22.27       15.78        7.14 o   0.1104E-01
  -6 -15   4        6.56        0.55        8.20 o   0.1382E-01
  -5 -15   4       20.45        9.24        7.60 o   0.1164E-01
  -4 -15   4      101.99      117.75       14.41 o   0.1883E-02
  -3 -15   4      129.95      149.17       18.85 o   0.1250E-02
  -2 -15   4       15.47       11.55       10.44 o   0.7309E-02
  -1 -15   4       18.62       38.88        8.20 o   0.7140E-02
   0 -15   4      156.15      165.19       19.39 o   0.1101E-02
   1 -15   4      144.01      158.01       13.88 o   0.1476E-02
   2 -15   4        9.45        1.65        6.28 o   0.2058E-01
  -7 -14   4      118.45      108.86       21.71 o   0.1265E-02
  -6 -14   4       67.45       97.92       18.75 o   0.1697E-02
  -5 -14   4       70.85       32.69       15.01 o   0.2994E-02
  -4 -14   4       14.27        9.51       12.49 o   0.5545E-02
  -3 -14   4        4.47        5.00       13.27 o   0.5371E-02
  -2 -14   4       -9.26        4.72       11.06 o   0.7403E-02
  -1 -14   4      235.43      230.47       27.47 o   0.6133E-03
   0 -14   4      255.68      251.50       28.08 o   0.5632E-03
   1 -14   4       52.38       98.84       13.89 o   0.2422E-02
   2 -14   4       39.85       21.59        9.69 o   0.6368E-02
   3 -14   4       10.19        0.67       10.43 o   0.8564E-02
  -8 -13   4       62.07       28.35       16.46 o   0.2764E-02
  -7 -13   4       91.24       63.33       23.85 o   0.1320E-02
  -6 -13   4       23.10        8.22       15.94 o   0.3536E-02
  -5 -13   4       16.71       20.64       10.79 o   0.6336E-02
  -4 -13   4      242.25      191.10       33.83 o   0.5285E-03
  -3 -13   4       98.31      106.95       19.04 o   0.1516E-02
  -2 -13   4      238.47      227.32       30.45 o   0.5546E-03
  -1 -13   4      707.80      681.36       52.49 o   0.1284E-03
   0 -13   4      362.85      367.77       37.94 o   0.3137E-03
   1 -13   4       47.03       30.08       14.08 o   0.3561E-02
   2 -13   4      205.79      204.04       25.99 o   0.7089E-03
   3 -13   4        4.90        0.00        6.86 o   0.1983E-01
   4 -13   4        8.79        1.57        8.90 o   0.1145E-01
   5 -13   4       73.09       87.42       14.99 o   0.2261E-02
  -9 -12   4      298.76      334.32       31.93 o   0.4062E-03
  -8 -12   4       14.69       26.51       13.91 o   0.4118E-02
  -7 -12   4      240.90      283.30       40.55 o   0.3644E-03
  -6 -12   4      191.97      221.65       36.57 o   0.4769E-03
  -5 -12   4      615.86      591.40       46.72 o   0.1630E-03
  -4 -12   4      407.07      374.52       39.00 o   0.2911E-03
  -3 -12   4      383.23      394.15       39.45 o   0.2870E-03
  -2 -12   4      171.09      159.21       27.31 o   0.7835E-03
  -1 -12   4      187.87      139.99       27.61 o   0.7914E-03
   0 -12   4       80.71       99.81       20.05 o   0.1528E-02
   1 -12   4        2.16        0.41       11.44 o   0.7523E-02
   2 -12   4      242.07      249.14       30.09 o   0.5368E-03
   3 -12   4       21.29       36.09        8.72 o   0.6826E-02
   4 -12   4      121.67      149.40       18.86 o   0.1266E-02
   5 -12   4       19.40       26.46       11.12 o   0.5624E-02
   6 -12   4       51.61       11.70       17.22 o   0.2852E-02
   7 -12   4       23.46       24.35        8.75 o   0.7768E-02
  -9 -11   4      291.10      306.98       36.67 o   0.3783E-03
  -8 -11   4       60.01       43.13       22.84 o   0.1572E-02
  -7 -11   4       41.01       22.86       25.08 o   0.1445E-02
  -6 -11   4       19.66        3.51       23.92 o   0.1691E-02
  -5 -11   4       95.60       85.70       22.06 o   0.1363E-02
  -4 -11   4      317.79      296.46       34.70 o   0.3933E-03
  -3 -11   4      396.14      458.31       42.60 o   0.2397E-03
  -2 -11   4       59.33       30.40       16.26 o   0.2787E-02
  -1 -11   4       53.73       39.03       22.95 o   0.1588E-02
   0 -11   4      248.93      211.59       34.56 o   0.4941E-03
   1 -11   4       -2.75        1.72       11.07 o   0.7872E-02
   2 -11   4       24.59       18.64       13.68 o   0.4319E-02
   3 -11   4       39.53       38.87       12.96 o   0.3860E-02
   4 -11   4       -4.09       10.53       20.27 o   0.2333E-02
   5 -11   4      351.64      337.12       45.51 o   0.2743E-03
   6 -11   4      202.66      176.21       32.48 o   0.5963E-03
   7 -11   4       -6.59        0.85        7.70 o   0.1534E-01
   8 -11   4       74.15       79.50       13.42 o   0.2592E-02
 -10 -10   4      150.22      143.30       17.07 o   0.1343E-02
  -9 -10   4      501.70      529.85       35.44 o   0.2285E-03
  -8 -10   4       -7.74       15.80       11.00 o   0.6657E-02
  -7 -10   4       50.29       42.65       14.94 o   0.3004E-02
  -6 -10   4      168.00      215.25       41.44 o   0.4131E-03
  -5 -10   4      246.62      286.81       31.26 o   0.4713E-03
  -4 -10   4      672.61      776.95       51.08 o   0.1196E-03
  -3 -10   4       10.37        0.17       11.41 o   0.7275E-02
  -2 -10   4       39.03       28.90       14.27 o   0.3623E-02
  -1 -10   4      129.37      118.87       21.98 o   0.1188E-02
   0 -10   4      969.33     1027.27       62.13 o   0.7392E-04
   1 -10   4       -2.38        0.92       10.27 o   0.9234E-02
   2 -10   4      100.78      156.89       19.85 o   0.1241E-02
   3 -10   4       23.69        8.17       12.56 o   0.5340E-02
   4 -10   4      340.72      330.21       33.66 o   0.3755E-03
   5 -10   4      168.71      185.79       30.55 o   0.6488E-03
   6 -10   4      121.68       76.19       19.59 o   0.1586E-02
   7 -10   4       23.85       44.93        9.28 o   0.5832E-02
   8 -10   4       -6.99        3.72        6.39 o   0.1990E-01
 -11  -9   4       -3.93       14.58        6.69 o   0.1480E-01
 -10  -9   4      731.35      777.73       40.99 o   0.1311E-03
  -9  -9   4       77.73       90.72       15.35 o   0.2122E-02
  -8  -9   4      324.92      343.17       33.94 o   0.3696E-03
  -7  -9   4      800.99      894.85       52.18 o   0.9906E-04
  -6  -9   4       94.17       96.63       21.93 o   0.1325E-02
  -5  -9   4      387.68      397.98       40.04 o   0.2833E-03
  -4  -9   4       90.57      115.72       18.36 o   0.1555E-02
  -3  -9   4        5.08       18.43       14.70 o   0.4060E-02
  -2  -9   4      269.92      261.95       27.50 o   0.5458E-03
  -1  -9   4      559.29      474.36       39.95 o   0.2225E-03
   0  -9   4     1282.45     1350.61       66.03 o   0.4829E-04
   1  -9   4      483.43      485.50       38.26 o   0.2396E-03
   2  -9   4      269.38      332.15       29.91 o   0.4398E-03
   3  -9   4        4.20        1.55       10.46 o   0.8750E-02
   4  -9   4      572.15      583.43       48.81 o   0.1647E-03
   5  -9   4      162.56      226.03       23.36 o   0.7758E-03
   6  -9   4       26.63       36.84       11.09 o   0.5015E-02
   7  -9   4      199.94      170.09       23.97 o   0.8336E-03
   8  -9   4      144.07      132.76       18.52 o   0.1317E-02
   9  -9   4       92.25      101.22       12.15 o   0.2379E-02
 -11  -8   4       21.22       27.40        9.64 o   0.6679E-02
 -10  -8   4      153.69      128.94       21.55 o   0.1134E-02
  -9  -8   4        9.55        1.08        9.22 o   0.1075E-01
  -8  -8   4       34.75       36.28       15.50 o   0.3094E-02
  -7  -8   4       32.04       34.80       17.43 o   0.2601E-02
  -6  -8   4      151.79      168.25       24.42 o   0.8971E-03
  -5  -8   4      333.37      305.84       43.23 o   0.3049E-03
  -4  -8   4        9.92        2.88       13.42 o   0.5240E-02
  -3  -8   4     1214.28     1164.65       84.36 o   0.5018E-04
  -2  -8   4      267.27      286.20       40.85 o   0.3493E-03
  -1  -8   4      485.27      459.11       52.42 o   0.1821E-03
   0  -8   4       85.61      120.54       28.05 o   0.8935E-03
   1  -8   4      562.22      542.05       59.29 o   0.1437E-03
   2  -8   4       43.00       77.88       18.38 o   0.1989E-02
   3  -8   4       -4.22        0.94       13.14 o   0.5669E-02
   4  -8   4      838.79      886.57       53.68 o   0.9515E-04
   5  -8   4      379.78      488.53       39.21 o   0.2525E-03
   6  -8   4     1100.33     1156.27       84.77 o   0.5185E-04
   7  -8   4      405.53      409.03       36.35 o   0.2935E-03
   8  -8   4      173.23      133.86       22.01 o   0.1058E-02
   9  -8   4       37.89       41.09        8.88 o   0.5758E-02
  10  -8   4       16.20        3.26        8.52 o   0.1128E-01
 -12  -7   4       28.05       31.75       10.75 o   0.5438E-02
 -11  -7   4       -3.82        3.76        7.10 o   0.1714E-01
 -10  -7   4       63.09       57.64       14.80 o   0.2740E-02
  -9  -7   4        1.48       29.28       10.61 o   0.6371E-02
  -8  -7   4      -15.72        2.10       10.94 o   0.7475E-02
  -7  -7   4      825.02      851.59       56.70 o   0.9620E-04
  -6  -7   4      611.03      713.57       47.11 o   0.1421E-03
  -5  -7   4       10.71       25.41       13.26 o   0.4563E-02
  -4  -7   4        5.27       30.33       15.62 o   0.3397E-02
  -3  -7   4      141.98      121.52       30.05 o   0.7836E-03
  -2  -7   4     1612.79     1534.50       90.63 o   0.3417E-04
  -1  -7   4       68.88       49.78       23.75 o   0.1450E-02
   0  -7   4       -0.46       16.88       12.73 o   0.5295E-02
   1  -7   4      673.83      529.46       60.23 o   0.1367E-03
   2  -7   4     1805.21     1610.76      102.80 o   0.2863E-04
   3  -7   4       11.26        6.16       15.13 o   0.4050E-02
   4  -7   4       22.93        0.91       11.15 o   0.7092E-02
   5  -7   4      428.30      491.64       39.26 o   0.2385E-03
   6  -7   4       33.69       14.38       22.18 o   0.1858E-02
   7  -7   4      809.13      826.40       74.01 o   0.8165E-04
   8  -7   4       -1.03        2.40        9.14 o   0.1145E-01
   9  -7   4        7.42        5.84        8.83 o   0.1097E-01
  10  -7   4       81.51       78.64       11.74 o   0.2917E-02
 -12  -6   4     1207.91     1112.54       62.57 o   0.6207E-04
 -11  -6   4      -17.34        0.75        8.67 o   0.1134E-01
 -10  -6   4     1513.00     1514.85       69.03 o   0.3950E-04
  -9  -6   4     1286.81     1248.20       66.76 o   0.5250E-04
  -8  -6   4     1618.88     1582.33       80.09 o   0.3443E-04
  -7  -6   4        9.21        1.05       16.07 o   0.3752E-02
  -6  -6   4       12.21       17.81       18.42 o   0.2680E-02
  -5  -6   4      263.40      405.70       51.32 o   0.2309E-03
  -4  -6   4        8.97        0.91       11.94 o   0.6670E-02
  -3  -6   4      765.40      664.12       62.44 o   0.1102E-03
  -2  -6   4      413.24      467.27       41.78 o   0.2448E-03
  -1  -6   4      116.99      154.84       24.75 o   0.9485E-03
   0  -6   4     1874.00     1467.66       75.18 o   0.3596E-04
   1  -6   4     2888.44     2863.01       93.69 o   0.1280E-04
   2  -6   4     8133.48     7337.62      201.69 o   0.2047E-05
   3  -6   4     1695.31     1933.28       97.81 o   0.2492E-04
   4  -6   4       74.70       75.68       26.31 o   0.1140E-02
   5  -6   4       18.09       10.12       12.02 o   0.5836E-02
   6  -6   4      736.76      739.02       49.68 o   0.1253E-03
   7  -6   4      149.65      181.53       34.81 o   0.5638E-03
   8  -6   4      120.51      135.40       19.52 o   0.1296E-02
   9  -6   4       22.27        4.28       12.18 o   0.5892E-02
  10  -6   4       -3.86        1.19        6.11 o   0.2398E-01
  11  -6   4      101.88      106.05       16.65 o   0.1761E-02
 -12  -5   4        9.84       24.35       10.68 o   0.6370E-02
 -11  -5   4      314.23      294.97       22.46 o   0.5556E-03
 -10  -5   4      337.67      342.13       26.31 o   0.4419E-03
  -9  -5   4      127.42       89.78       22.51 o   0.1255E-02
  -8  -5   4      854.09      821.06       54.12 o   0.1007E-03
  -7  -5   4      309.48      340.87       33.70 o   0.3776E-03
  -6  -5   4       -3.17        2.18       14.80 o   0.4464E-02
  -5  -5   4       99.61      103.62       25.23 o   0.1081E-02
  -4  -5   4      203.26      141.95       27.81 o   0.7670E-03
  -3  -5   4     2306.32     2623.64       79.97 o   0.1666E-04
  -2  -5   4      109.59      115.61       17.48 o   0.1573E-02
  -1  -5   4       70.62      100.96       14.62 o   0.2103E-02
   0  -5   4      374.11      349.77       31.30 o   0.3830E-03
   1  -5   4     2468.21     2241.18       79.68 o   0.1971E-04
   2  -5   4     1479.88     1373.31       79.18 o   0.4022E-04
   3  -5   4     1112.40     1145.92       73.32 o   0.5556E-04
   4  -5   4      964.74     1039.37       73.80 o   0.6506E-04
   5  -5   4       48.83       25.35       22.60 o   0.1689E-02
   6  -5   4      336.67      347.06       33.09 o   0.3774E-03
   7  -5   4      140.78      105.22       28.00 o   0.8920E-03
   8  -5   4      839.19      887.53       75.97 o   0.7489E-04
   9  -5   4       -4.46        8.80       11.68 o   0.6634E-02
  10  -5   4       65.24       49.85       14.56 o   0.2882E-02
  11  -5   4        2.86       12.33        8.30 o   0.1150E-01
 -13  -4   4      367.02      311.58       27.73 o   0.4417E-03
 -12  -4   4       22.51       30.42        8.87 o   0.7073E-02
 -11  -4   4      -16.00        0.69        9.46 o   0.9856E-02
 -10  -4   4      662.00      612.69       36.94 o   0.1780E-03
  -9  -4   4     1110.26     1077.44       42.00 o   0.7649E-04
  -8  -4   4      174.02      179.48       18.81 o   0.1066E-02
  -7  -4   4     1679.69     1727.79       72.95 o   0.3238E-04
  -6  -4   4      773.50      838.88       80.20 o   0.7641E-04
  -5  -4   4     1373.43     1425.65       66.55 o   0.4542E-04
  -4  -4   4      192.43      169.61       30.86 o   0.6457E-03
  -3  -4   4     1782.00     1397.00       79.57 o   0.3744E-04
  -2  -4   4      424.14      959.74       52.10 o   0.1124E-03
  -1  -4   4     1296.41      961.47       76.85 o   0.5968E-04
   0  -4   4     2351.00     2751.87       69.26 o   0.1623E-04
   1  -4   4      274.57      462.96       28.08 o   0.3577E-03
   2  -4   4     1400.05     1558.57       70.46 o   0.4076E-04
   3  -4   4       56.97       16.18       18.32 o   0.2464E-02
   4  -4   4      459.31      443.51       48.33 o   0.2045E-03
   5  -4   4     1652.85     1718.33      118.09 o   0.2606E-04
   6  -4   4      804.39      799.20       50.13 o   0.1106E-03
   7  -4   4       21.52       24.24       14.01 o   0.4051E-02
   8  -4   4      596.09      615.97       42.04 o   0.1728E-03
   9  -4   4      934.96      860.64       42.88 o   0.1045E-03
  10  -4   4     1009.43     1009.67       49.79 o   0.8102E-04
  11  -4   4       16.33        0.26        8.22 o   0.1263E-01
  12  -4   4        1.39       10.10        4.62 o   0.2763E-01
 -13  -3   4       46.73       35.37       11.45 o   0.4509E-02
 -12  -3   4      231.79      184.20       21.08 o   0.8660E-03
 -11  -3   4       20.13        3.51        9.28 o   0.9488E-02
 -10  -3   4     1066.81     1006.11       47.44 o   0.8192E-04
  -9  -3   4      107.96      107.41       18.17 o   0.1556E-02
  -8  -3   4       70.69       82.38       16.37 o   0.2121E-02
  -7  -3   4      203.26      189.54       36.66 o   0.4988E-03
  -6  -3   4      716.77      648.99       74.60 o   0.9574E-04
  -5  -3   4      110.47      132.88       24.28 o   0.1045E-02
  -4  -3   4        3.92       26.35       18.76 o   0.2559E-02
  -3  -3   4     4397.04     4525.68      117.20 o   0.5687E-05
  -2  -3   4     2852.30     3568.70      111.33 o   0.9734E-05
  -1  -3   4    14590.38    13256.21      234.12 o   0.6572E-06
   0  -3   4      752.88      906.54       40.15 o   0.1170E-03
   1  -3   4      379.69      357.06       25.92 o   0.4020E-03
   2  -3   4     1636.73     1537.30       52.61 o   0.4165E-04
   3  -3   4     4724.26     4762.15      111.87 o   0.5272E-05
   4  -3   4      549.40      595.82       42.69 o   0.1890E-03
   5  -3   4       31.54       31.06       20.82 o   0.1965E-02
   6  -3   4      144.53      147.25       39.06 o   0.5046E-03
   7  -3   4      110.79      129.24       18.82 o   0.1392E-02
   8  -3   4        5.69        0.52       11.86 o   0.6889E-02
   9  -3   4        7.08       15.73        8.79 o   0.9389E-02
  10  -3   4       68.55       58.75       15.93 o   0.2479E-02
  11  -3   4      170.54      167.72       19.48 o   0.1067E-02
  12  -3   4       44.68       25.10       12.19 o   0.4496E-02
 -13  -2   4      602.73      548.36       37.46 o   0.2014E-03
 -12  -2   4       64.36       88.86       10.41 o   0.3143E-02
 -11  -2   4        3.32       13.94        6.86 o   0.1453E-01
 -10  -2   4       17.34        9.98        8.15 o   0.1070E-01
  -9  -2   4       31.58       37.34       15.43 o   0.3141E-02
  -8  -2   4     1095.99     1039.94       53.59 o   0.7400E-04
  -7  -2   4      513.51      587.35       72.46 o   0.1143E-03
  -6  -2   4       -0.95       15.01       15.74 o   0.3723E-02
  -5  -2   4       95.67      109.09       21.24 o   0.1318E-02
  -4  -2   4     1563.19     1671.07       71.60 o   0.3394E-04
  -3  -2   4     1558.65     1725.40       66.24 o   0.3591E-04
  -2  -2   4     1578.76     2677.04       76.43 o   0.2044E-04
  -1  -2   4      499.66      806.99       32.48 o   0.1690E-03
   0  -2   4     2400.74     2583.71       55.50 o   0.1749E-04
   1  -2   4     3667.07     3298.05       80.29 o   0.1021E-04
   2  -2   4     2589.07     2354.71       69.03 o   0.1826E-04
   3  -2   4       14.32       21.92        8.84 o   0.7532E-02
   4  -2   4     3410.11     3527.94      102.00 o   0.9273E-05
   5  -2   4     1452.26     1446.65       74.88 o   0.4042E-04
   6  -2   4       45.57       39.61       14.78 o   0.3127E-02
   7  -2   4      242.70      259.86       24.21 o   0.6349E-03
   8  -2   4     8402.38     8649.46      154.53 o   0.1681E-05
   9  -2   4     1523.88     1487.98       69.39 o   0.3985E-04
  10  -2   4      525.40      541.79       38.44 o   0.2122E-03
  11  -2   4      860.21      804.93       34.83 o   0.1255E-03
  12  -2   4       -4.67        0.06        4.53 o   0.4210E-01
 -13  -1   4      319.70      329.23       18.49 o   0.5546E-03
 -12  -1   4       38.97       23.57        8.62 o   0.7186E-02
 -11  -1   4       57.35       36.64       10.60 o   0.4651E-02
 -10  -1   4        3.59       18.07        9.38 o   0.8589E-02
  -9  -1   4      705.41      711.82       74.23 o   0.9339E-04
  -8  -1   4      450.17      577.15       40.99 o   0.2027E-03
  -7  -1   4      718.70      681.28       82.96 o   0.8380E-04
  -6  -1   4       94.70      100.16       27.96 o   0.9339E-03
  -5  -1   4     5092.66     5198.28      134.63 o   0.4253E-05
  -4  -1   4        7.12       13.83       13.38 o   0.4670E-02
  -3  -1   4      500.83      559.11       35.40 o   0.2063E-03
  -2  -1   4      308.28      236.75       27.15 o   0.5957E-03
  -1  -1   4     1131.41     1069.28       44.04 o   0.7584E-04
   0  -1   4     5176.95     5032.05       78.70 o   0.4974E-05
   1  -1   4    58517.86    58834.97      241.63 o   0.3858E-07
   2  -1   4     3308.65     3464.39       86.03 o   0.9658E-05
   3  -1   4     2081.23     2172.91       76.90 o   0.2273E-04
   4  -1   4     1401.28     1439.71       62.44 o   0.4424E-04
   5  -1   4       10.23        4.11        9.91 o   0.9076E-02
   6  -1   4        0.72        0.58       14.50 o   0.4725E-02
   7  -1   4      204.78      202.97       21.10 o   0.8470E-03
   8  -1   4       -2.60        7.08        9.03 o   0.1084E-01
   9  -1   4      872.76      858.17       54.19 o   0.9789E-04
  10  -1   4      674.15      670.70       45.89 o   0.1456E-03
  11  -1   4      112.04      121.38       13.91 o   0.1847E-02
  12  -1   4      432.80      408.30       21.12 o   0.3853E-03
 -13   0   4       48.17        2.99       11.30 o   0.5989E-02
 -12   0   4      189.11      166.93       17.08 o   0.1141E-02
 -11   0   4       12.05       35.46        8.31 o   0.7649E-02
 -10   0   4       84.38      110.37       14.45 o   0.2015E-02
  -9   0   4       76.02       41.45       31.02 o   0.9168E-03
  -8   0   4      210.49      190.39       29.13 o   0.6471E-03
  -7   0   4       23.16        9.86       23.47 o   0.1714E-02
  -6   0   4        7.83       16.13       19.81 o   0.2407E-02
  -5   0   4     1960.92     1975.42       83.27 o   0.2408E-04
  -4   0   4       14.44       41.77       12.87 o   0.4378E-02
  -3   0   4     1209.45     1285.20       46.40 o   0.5722E-04
  -2   0   4     8042.22     7504.26      117.00 o   0.2102E-05
  -1   0   4     9034.52     9710.19       92.56 o   0.1473E-05
   0   0   4     3447.52     3461.14       78.18 o   0.1047E-04
   1   0   4    10648.38    10475.96      135.81 o   0.1124E-05
   2   0   4     2534.99     2839.93       59.35 o   0.1484E-04
   3   0   4      116.03      119.56       15.96 o   0.1718E-02
   4   0   4      442.21      438.08       28.87 o   0.3315E-03
   5   0   4       44.13       25.52       14.51 o   0.3536E-02
   6   0   4      110.60       12.89       32.91 o   0.8361E-03
   7   0   4     2029.88     1935.44      137.61 o   0.1912E-04
   8   0   4      593.04      596.91       38.38 o   0.1895E-03
   9   0   4     1055.78     1034.25       70.17 o   0.6563E-04
  10   0   4      596.42      576.51       42.79 o   0.1812E-03
  11   0   4      592.64      572.09       30.92 o   0.2127E-03
  12   0   4        5.38        1.05        4.68 o   0.3716E-01
 -12   1   4        2.19        6.51        5.16 o   0.2684E-01
 -11   1   4      136.98      134.19       16.54 o   0.1453E-02
 -10   1   4       84.90      106.66       16.88 o   0.1767E-02
  -9   1   4       -4.36       24.59       11.43 o   0.5887E-02
  -8   1   4     1314.25     1297.61       70.24 o   0.4909E-04
  -7   1   4      103.00       89.70       28.22 o   0.9389E-03
  -6   1   4      206.19      133.15       40.29 o   0.4633E-03
  -5   1   4       52.26       84.85       21.57 o   0.1498E-02
  -4   1   4      620.00      659.76       42.67 o   0.1600E-03
  -3   1   4       24.07        7.19       11.22 o   0.6587E-02
  -2   1   4     5793.85     6561.90      100.82 o   0.2959E-05
  -1   1   4    97077.41    97105.95      372.78 o   0.1368E-07
   0   1   4     4939.46     5009.64       64.53 o   0.4734E-05
   1   1   4      196.41      158.25       17.40 o   0.1102E-02
   2   1   4        9.45       10.30        6.60 o   0.1593E-01
   3   1   4     1264.27     1268.30       52.36 o   0.5954E-04
   4   1   4       15.23       11.46        7.94 o   0.1099E-01
   5   1   4      363.12      279.75       36.75 o   0.3558E-03
   6   1   4      823.88      894.30       77.87 o   0.7513E-04
   7   1   4       73.13       57.60       25.16 o   0.1264E-02
   8   1   4     1246.17     1299.41       54.86 o   0.5601E-04
   9   1   4      277.01      249.09       33.05 o   0.4660E-03
  10   1   4      342.14      304.62       25.47 o   0.4833E-03
  11   1   4       21.09       27.72        7.79 o   0.8560E-02
  12   1   4      246.12      220.85       17.20 o   0.8692E-03
  13   1   4      112.92       96.70       16.19 o   0.1849E-02
 -12   2   4       47.50       52.99        8.21 o   0.5206E-02
 -11   2   4      601.09      609.43       32.33 o   0.1974E-03
 -10   2   4       -4.40        0.40       10.61 o   0.8621E-02
  -9   2   4       97.35       80.85       30.18 o   0.8717E-03
  -8   2   4      254.28      236.04       32.87 o   0.4928E-03
  -7   2   4      134.48      140.28       30.20 o   0.7533E-03
  -6   2   4      294.30      266.85       50.77 o   0.2701E-03
  -5   2   4     3575.77     3352.73      155.06 o   0.8382E-05
  -4   2   4      193.85      322.83       34.25 o   0.4332E-03
  -3   2   4     1292.64     1427.33       76.43 o   0.4498E-04
  -2   2   4    26024.51    26650.78      297.76 o   0.1786E-06
  -1   2   4       28.49        4.37       12.46 o   0.5695E-02
   0   2   4    12095.72    11693.77      157.26 o   0.9090E-06
   1   2   4    10832.92     6025.46      198.17 o   0.2055E-05
   2   2   4     1100.89     1084.81       48.58 o   0.7406E-04
   3   2   4      471.36      493.83       41.75 o   0.2199E-03
   4   2   4       58.09        9.21       25.97 o   0.1383E-02
   5   2   4      485.80      472.75       51.97 o   0.1943E-03
   6   2   4      299.59      310.97       35.86 o   0.3848E-03
   7   2   4       39.05       65.56       23.12 o   0.1505E-02
   8   2   4      458.77      467.19       40.66 o   0.2368E-03
   9   2   4      952.55      937.49       60.29 o   0.8121E-04
  10   2   4      163.29      205.04       22.82 o   0.8426E-03
  11   2   4      -10.86        2.02        7.76 o   0.1415E-01
  12   2   4        4.73        2.89        5.74 o   0.2502E-01
  13   2   4       28.30       31.42        9.67 o   0.6125E-02
 -12   3   4      160.92      157.19       15.36 o   0.1343E-02
 -11   3   4       16.07       13.76        8.18 o   0.1009E-01
 -10   3   4       19.44        6.40       11.44 o   0.6557E-02
  -9   3   4      311.62      327.84       32.06 o   0.4031E-03
  -8   3   4      -18.18        0.24       11.31 o   0.7101E-02
  -7   3   4      142.27      144.44       17.19 o   0.1344E-02
  -6   3   4       78.51       58.63       44.97 o   0.4579E-03
  -5   3   4     1217.39     1259.99       96.14 o   0.4268E-04
  -4   3   4      184.67      169.80       35.93 o   0.5409E-03
  -3   3   4     1820.79     1496.13       96.85 o   0.2994E-04
  -2   3   4     1982.58     1821.36       91.52 o   0.2704E-04
  -1   3   4     1409.94     1625.91       70.53 o   0.3803E-04
   0   3   4      363.45      415.39       33.01 o   0.3451E-03
   1   3   4     1298.90      809.34       58.55 o   0.7856E-04
   2   3   4     1701.44     1240.05       70.60 o   0.4466E-04
   3   3   4       -4.98        3.51       13.37 o   0.5458E-02
   4   3   4     5105.51     5740.31      160.60 o   0.3903E-05
   5   3   4       30.28       22.45       18.39 o   0.2575E-02
   6   3   4       30.54       16.47       15.84 o   0.3416E-02
   7   3   4      205.02      268.92       46.95 o   0.3202E-03
   8   3   4      526.04      540.02       43.57 o   0.1940E-03
   9   3   4       15.78       11.72       12.13 o   0.5727E-02
  10   3   4      128.22      115.78       16.23 o   0.1598E-02
  11   3   4      404.36      365.59       25.85 o   0.3953E-03
  12   3   4       62.69       67.71       13.11 o   0.2964E-02
  13   3   4       34.96       24.47        8.69 o   0.7288E-02
 -12   4   4       25.10       35.12        9.62 o   0.6073E-02
 -11   4   4      121.65      120.82       16.12 o   0.1610E-02
 -10   4   4       64.98       67.34       12.31 o   0.3117E-02
  -9   4   4       51.50       46.25       14.26 o   0.3152E-02
  -8   4   4      433.02      456.32       45.54 o   0.2221E-03
  -7   4   4        8.99        0.91       13.08 o   0.5617E-02
  -6   4   4       53.25       60.20       30.33 o   0.9370E-03
  -5   4   4       87.89       26.17       31.29 o   0.9159E-03
  -4   4   4     3036.73     3043.78      147.98 o   0.1024E-04
  -3   4   4     1949.44     1772.13      108.28 o   0.2402E-04
  -2   4   4       10.44        0.60       15.73 o   0.3915E-02
  -1   4   4     1096.77     1144.18       47.49 o   0.7513E-04
   0   4   4      769.06      647.82       54.84 o   0.1201E-03
   1   4   4      309.94      366.52       34.06 o   0.3581E-03
   2   4   4      830.21      882.42       39.92 o   0.1144E-03
   3   4   4      378.24      289.47       46.12 o   0.2971E-03
   4   4   4      118.21      218.61       23.32 o   0.8885E-03
   5   4   4     1363.67     1413.53       93.91 o   0.3712E-04
   6   4   4      692.94      672.72       73.44 o   0.9510E-04
   7   4   4       15.35       25.64       15.27 o   0.3507E-02
   8   4   4       33.96       21.69       12.04 o   0.4926E-02
   9   4   4     2679.58     2659.88       90.00 o   0.1480E-04
  10   4   4      397.09      403.12       35.04 o   0.3052E-03
  11   4   4       26.83       32.57       11.24 o   0.5094E-02
  12   4   4       -5.21       10.98        6.04 o   0.1818E-01
  13   4   4       70.78       89.55        9.02 o   0.3342E-02
 -11   5   4       25.85       38.67        7.35 o   0.7620E-02
 -10   5   4      461.82      420.66       26.95 o   0.3278E-03
  -9   5   4      425.17      450.31       28.98 o   0.3133E-03
  -8   5   4      165.09      152.73       23.54 o   0.9428E-03
  -7   5   4      104.24       91.03       17.36 o   0.1775E-02
  -6   5   4      698.36      731.32       41.81 o   0.1386E-03
  -5   5   4      934.96      955.03       94.88 o   0.5668E-04
  -4   5   4      176.47      195.81       39.12 o   0.4593E-03
  -3   5   4     1188.67     1066.96       69.00 o   0.6137E-04
  -2   5   4      304.15      258.65       26.65 o   0.5210E-03
  -1   5   4     4656.47     4130.94      122.79 o   0.6264E-05
   0   5   4      664.24      737.82       45.92 o   0.1350E-03
   1   5   4      215.86      302.68       25.62 o   0.5595E-03
   2   5   4     4639.31     4169.88       93.71 o   0.6063E-05
   3   5   4     6926.01     6049.80      195.19 o   0.2877E-05
   4   5   4     3940.06     3555.17      154.51 o   0.7548E-05
   5   5   4       18.94       32.80       21.27 o   0.1991E-02
   6   5   4      293.50      247.52       51.19 o   0.2685E-03
   7   5   4      779.16      688.48       50.72 o   0.1262E-03
   8   5   4     1838.99     1825.00       83.68 o   0.2786E-04
   9   5   4       27.11       13.75       13.18 o   0.4672E-02
  10   5   4      339.52      328.35       32.32 o   0.3933E-03
  11   5   4       77.79       74.01       15.06 o   0.2356E-02
  12   5   4      424.26      390.61       27.31 o   0.3583E-03
  13   5   4        4.70        9.69        6.71 o   0.1599E-01
 -11   6   4      481.16      444.23       25.78 o   0.3173E-03
 -10   6   4       -9.98        1.19        5.98 o   0.2263E-01
  -9   6   4        4.91       11.69        6.51 o   0.1623E-01
  -8   6   4       46.60       39.03       13.23 o   0.3631E-02
  -7   6   4       32.00       16.25       13.28 o   0.4446E-02
  -6   6   4     1493.63     1622.26       64.29 o   0.3865E-04
  -5   6   4     3080.95     3036.86      128.71 o   0.1069E-04
  -4   6   4      636.32      576.56       77.51 o   0.1008E-03
  -3   6   4      456.41      446.00       62.80 o   0.1555E-03
  -2   6   4     3210.31     2898.26      114.89 o   0.1156E-04
  -1   6   4       18.93        5.42       14.44 o   0.4348E-02
   0   6   4     2730.53     2621.66      100.03 o   0.1477E-04
   1   6   4      117.38      166.03       17.08 o   0.1322E-02
   2   6   4      872.45     1085.19       44.69 o   0.8120E-04
   3   6   4     1314.39     1384.52       86.08 o   0.4156E-04
   4   6   4      501.55      535.25       60.36 o   0.1420E-03
   5   6   4     1991.23     1840.20      127.75 o   0.2161E-04
   6   6   4     1081.95     1015.70       99.23 o   0.4968E-04
   7   6   4      814.80      853.24       52.02 o   0.1022E-03
   8   6   4      332.24      233.40       37.38 o   0.4074E-03
   9   6   4       10.11       14.65       12.00 o   0.5816E-02
  10   6   4      168.00      165.97       23.17 o   0.9244E-03
  11   6   4       36.49       35.20       11.09 o   0.4913E-02
  12   6   4      261.99      253.41       20.91 o   0.6865E-03
 -10   7   4        3.92        0.41        6.69 o   0.2087E-01
  -9   7   4       24.65        0.91       17.22 o   0.3174E-02
  -8   7   4       45.10       52.18       11.46 o   0.3978E-02
  -7   7   4       32.14        8.61       11.44 o   0.5956E-02
  -6   7   4      292.60      246.61       27.38 o   0.5486E-03
  -5   7   4     1344.18     1207.09       67.72 o   0.5275E-04
  -4   7   4        5.24        2.10       10.79 o   0.8128E-02
  -3   7   4      -11.32       13.50       24.26 o   0.1628E-02
  -2   7   4       58.05       66.97       29.55 o   0.9677E-03
  -1   7   4     1859.41     1454.28       92.45 o   0.3305E-04
   0   7   4     1546.87     1766.66       70.80 o   0.3277E-04
   1   7   4      357.91      289.51       37.05 o   0.3590E-03
   2   7   4      405.89      385.40       33.08 o   0.3261E-03
   3   7   4     1269.84     1112.21       91.40 o   0.4884E-04
   4   7   4     1815.21     1644.00      118.08 o   0.2592E-04
   5   7   4     2658.52     2532.01      153.37 o   0.1266E-04
   6   7   4      876.67      739.69       68.92 o   0.9009E-04
   7   7   4      682.01      682.59       63.17 o   0.1120E-03
   8   7   4       82.68      102.14       22.53 o   0.1300E-02
   9   7   4       11.55       20.06        9.71 o   0.7639E-02
  10   7   4       17.38       18.70        9.62 o   0.7517E-02
  11   7   4       12.83        8.20        6.80 o   0.1482E-01
  12   7   4      153.15      137.66       23.20 o   0.1017E-02
 -10   8   4       -1.31        9.20        7.01 o   0.1592E-01
  -9   8   4       -5.63        4.65        8.49 o   0.1219E-01
  -8   8   4      962.68      952.69       50.39 o   0.8657E-04
  -7   8   4      396.74      361.69       37.51 o   0.3140E-03
  -6   8   4      446.66      415.17       41.38 o   0.2521E-03
  -5   8   4     1174.68     1205.64       66.08 o   0.5618E-04
  -4   8   4      895.63      856.60       41.11 o   0.1102E-03
  -3   8   4      100.42       58.70       20.12 o   0.1681E-02
  -2   8   4      171.00      139.16       34.08 o   0.6179E-03
  -1   8   4     1587.02     1518.62       80.52 o   0.3690E-04
   0   8   4      938.49      892.59       60.08 o   0.8611E-04
   1   8   4     2406.09     2468.02      105.33 o   0.1610E-04
   2   8   4      356.21      307.31       50.28 o   0.2521E-03
   3   8   4      318.99      216.36       52.08 o   0.2676E-03
   4   8   4     3371.62     3101.63      170.94 o   0.8889E-05
   5   8   4     1168.82     1156.48       75.47 o   0.5558E-04
   6   8   4      629.97      634.65       61.07 o   0.1239E-03
   7   8   4      322.87      317.42       48.01 o   0.2669E-03
   8   8   4      663.47      658.14       65.43 o   0.1116E-03
   9   8   4      270.56      260.63       44.07 o   0.3295E-03
  10   8   4       97.63       48.76       28.58 o   0.1018E-02
  11   8   4       10.56        2.88       12.35 o   0.6094E-02
  12   8   4        7.48        7.83        7.90 o   0.1269E-01
  -9   9   4      154.10      128.76       24.87 o   0.9671E-03
  -8   9   4       20.35       15.39       12.63 o   0.5049E-02
  -7   9   4       13.46       18.99        9.08 o   0.8366E-02
  -6   9   4       22.99       10.99       14.26 o   0.4214E-02
  -5   9   4      328.12      359.63       36.52 o   0.3409E-03
  -4   9   4      278.33      341.65       22.29 o   0.5263E-03
  -3   9   4        7.84        2.27       10.90 o   0.7910E-02
  -2   9   4       59.48       38.13       11.26 o   0.4385E-02
  -1   9   4     1523.81     1415.20       79.47 o   0.3961E-04
   0   9   4      921.85      869.85       73.24 o   0.7712E-04
   1   9   4       19.87        1.83       17.47 o   0.3113E-02
   2   9   4        8.91       27.36       26.40 o   0.1347E-02
   3   9   4       30.11        4.51       39.14 o   0.6415E-03
   4   9   4        9.06        0.01       15.85 o   0.3883E-02
   5   9   4       39.77       12.85       18.83 o   0.2477E-02
   6   9   4     1892.16     1948.77      106.89 o   0.2286E-04
   7   9   4      186.29      200.35       36.68 o   0.4913E-03
   8   9   4       93.75       69.57       28.49 o   0.9816E-03
   9   9   4      119.44      128.38       29.63 o   0.8024E-03
  10   9   4     1106.93      990.64       76.30 o   0.6278E-04
  11   9   4      170.61      135.56       25.69 o   0.8899E-03
  12   9   4      481.85      467.65       34.33 o   0.2613E-03
  -9  10   4       -2.10        1.61        5.56 o   0.2883E-01
  -8  10   4      293.87      306.53       35.94 o   0.3844E-03
  -7  10   4      143.57      100.09       21.47 o   0.1265E-02
  -6  10   4      611.26      609.31       45.97 o   0.1646E-03
  -5  10   4      352.55      355.86       36.22 o   0.3337E-03
  -4  10   4     1164.83     1092.80       52.97 o   0.6895E-04
  -3  10   4     1129.19     1169.29       57.14 o   0.6329E-04
  -2  10   4        8.57        4.12        9.64 o   0.9609E-02
  -1  10   4       14.72        7.08       12.72 o   0.5535E-02
   0  10   4      -10.50        5.33        9.51 o   0.9313E-02
   1  10   4      432.76      489.89       32.94 o   0.2660E-03
   2  10   4     2443.11     2431.94       78.40 o   0.1791E-04
   3  10   4      303.68      375.04       33.55 o   0.3590E-03
   4  10   4      712.37      816.99       56.21 o   0.1072E-03
   5  10   4      201.00      242.05       38.91 o   0.4190E-03
   6  10   4       66.71      100.63       19.20 o   0.1625E-02
   7  10   4       -4.82        0.74       14.50 o   0.4658E-02
   8  10   4      210.49      261.91       36.65 o   0.4343E-03
   9  10   4      542.53      581.45       56.35 o   0.1478E-03
  10  10   4      155.07      114.81       31.45 o   0.7288E-03
  11  10   4       -6.17       13.72       10.57 o   0.7396E-02
  -8  11   4      137.89      104.89       20.61 o   0.1301E-02
  -7  11   4        6.44        0.64        9.71 o   0.1002E-01
  -6  11   4        1.36       12.35       11.71 o   0.6452E-02
  -5  11   4      303.55      329.91       32.14 o   0.4049E-03
  -4  11   4      145.08      173.21       21.44 o   0.1006E-02
  -3  11   4      896.64      956.58       44.98 o   0.9509E-04
  -2  11   4       -1.86        3.06       10.91 o   0.8008E-02
  -1  11   4       32.64       25.77       14.49 o   0.3601E-02
   0  11   4      762.36      728.36       41.57 o   0.1375E-03
   1  11   4      502.24      493.48       33.87 o   0.2486E-03
   2  11   4       38.21        0.24       14.37 o   0.4275E-02
   3  11   4        2.36       11.83       12.66 o   0.5604E-02
   4  11   4      615.32      611.77       53.38 o   0.1450E-03
   5  11   4       48.69       46.29       22.54 o   0.1621E-02
   6  11   4       48.81       45.00       19.20 o   0.2087E-02
   7  11   4       29.82       41.06       20.24 o   0.2021E-02
   8  11   4       48.84       48.93       17.87 o   0.2294E-02
   9  11   4       20.15        5.19       14.87 o   0.4119E-02
  10  11   4       92.04      134.33       19.59 o   0.1356E-02
  11  11   4      622.41      532.84       40.57 o   0.1931E-03
  -7  12   4      158.97      156.55       21.60 o   0.1025E-02
  -6  12   4      384.21      386.65       28.83 o   0.3678E-03
  -5  12   4      117.34      100.45       18.93 o   0.1517E-02
  -4  12   4      549.61      574.21       33.69 o   0.2104E-03
  -3  12   4      109.54      117.73       14.15 o   0.1881E-02
  -2  12   4      556.79      503.04       45.97 o   0.1925E-03
  -1  12   4      154.48      150.00       20.31 o   0.1134E-02
   0  12   4        3.99       11.94        9.73 o   0.8683E-02
   1  12   4        2.47        1.97        8.66 o   0.1260E-01
   2  12   4      154.94      175.05       20.35 o   0.1035E-02
   3  12   4       -1.71        7.35        8.60 o   0.1187E-01
   4  12   4      250.27      241.97       28.93 o   0.5654E-03
   5  12   4       62.98        4.44       24.82 o   0.1495E-02
   6  12   4       -2.07        1.18       13.08 o   0.5747E-02
   7  12   4       97.45       86.87       29.20 o   0.9112E-03
   8  12   4      109.27      116.91       27.03 o   0.9423E-03
   9  12   4      -19.16       32.58       14.53 o   0.3640E-02
  10  12   4       10.10       11.28        9.35 o   0.9069E-02
  -6  13   4       72.49       66.56       14.30 o   0.2661E-02
  -5  13   4      203.24      211.89       20.87 o   0.8382E-03
  -4  13   4        5.69       11.24        7.11 o   0.1435E-01
  -3  13   4       34.35       35.52       12.89 o   0.4065E-02
  -2  13   4       -4.56        4.66       10.32 o   0.8514E-02
  -1  13   4      802.29      798.36       42.71 o   0.1195E-03
   0  13   4       86.85       81.00       16.38 o   0.2052E-02
   1  13   4       78.47       77.40       14.41 o   0.2417E-02
   2  13   4      406.23      380.97       30.47 o   0.3480E-03
   3  13   4      397.11      393.16       29.49 o   0.3535E-03
   4  13   4       33.18       56.43       12.49 o   0.3666E-02
   5  13   4       82.83       65.51       24.46 o   0.1281E-02
   6  13   4      -20.17        2.47       17.96 o   0.2943E-02
   7  13   4      160.87      119.25       28.65 o   0.8166E-03
   8  13   4       62.82       66.06       17.23 o   0.2179E-02
   9  13   4      160.72      159.70       23.55 o   0.9339E-03
  -4  14   4        2.05        2.93        5.89 o   0.2473E-01
  -3  14   4      163.58      144.40       21.14 o   0.1067E-02
  -2  14   4       13.83        9.50        9.63 o   0.8536E-02
  -1  14   4      -17.44        4.27       11.96 o   0.6203E-02
   0  14   4       22.99        9.19       10.14 o   0.7507E-02
   1  14   4      125.27      123.59       16.12 o   0.1581E-02
   2  14   4       88.55       68.60       14.75 o   0.2438E-02
   3  14   4      164.52      168.46       21.58 o   0.9818E-03
   4  14   4      443.09      415.93       34.76 o   0.2913E-03
   5  14   4      198.79      180.23       31.85 o   0.6049E-03
   6  14   4       15.90       16.01       11.53 o   0.5991E-02
   7  14   4        7.04        0.61       12.27 o   0.6402E-02
   8  14   4      115.64      116.76       19.34 o   0.1408E-02
  -3  15   4       30.18       32.16        9.05 o   0.6437E-02
  -2  15   4       85.79       88.41       13.89 o   0.2311E-02
  -1  15   4       57.85       64.07       14.62 o   0.2727E-02
   0  15   4       -3.53       10.15        9.27 o   0.9660E-02
   1  15   4       58.23       47.44       10.70 o   0.4253E-02
   2  15   4      230.44      228.21       19.00 o   0.8179E-03
   3  15   4       79.11       57.23       15.54 o   0.2485E-02
   4  15   4        1.68        2.12        6.73 o   0.2033E-01
   5  15   4      329.31      300.33       35.88 o   0.3789E-03
   6  15   4      183.01      146.20       24.84 o   0.8888E-03
   7  15   4       30.15       35.95       10.94 o   0.5060E-02
  -1  16   4       21.09       26.22        7.20 o   0.9552E-02
   0  16   4      123.65      132.20       16.80 o   0.1487E-02
   1  16   4      500.35      449.11       32.66 o   0.2741E-03
   2  16   4       81.17       94.59       18.12 o   0.1749E-02
   3  16   4      103.26      108.29       12.67 o   0.2169E-02
   4  16   4       31.70       56.34        6.64 o   0.6269E-02
   5  16   4       -0.37        0.01        5.12 o   0.3779E-01
  -3 -16   5       39.93       39.79       12.44 o   0.4038E-02
  -2 -16   5       36.11       55.72        7.60 o   0.5721E-02
  -1 -16   5      367.50      357.28       21.73 o   0.4548E-03
  -6 -15   5       19.88       26.11       10.88 o   0.5833E-02
  -5 -15   5        5.88        1.32        5.27 o   0.2986E-01
  -4 -15   5      241.38      232.27       21.42 o   0.7410E-03
  -3 -15   5      190.89      216.78       20.15 o   0.8650E-03
  -2 -15   5        1.27        2.80        6.90 o   0.1906E-01
  -1 -15   5       54.98       49.14       13.12 o   0.3362E-02
   0 -15   5       48.92       22.74       11.62 o   0.4795E-02
   1 -15   5       90.22       82.33       13.19 o   0.2501E-02
  -7 -14   5      185.18      156.55       26.06 o   0.8153E-03
  -6 -14   5      466.75      532.53       45.84 o   0.1969E-03
  -5 -14   5      417.69      464.83       30.86 o   0.2936E-03
  -4 -14   5       48.38       34.83       13.43 o   0.3667E-02
  -3 -14   5      134.82      130.04       20.06 o   0.1254E-02
  -2 -14   5       -1.62        9.52        9.34 o   0.9911E-02
  -1 -14   5      170.40      140.17       26.13 o   0.8613E-03
   0 -14   5        1.23        2.10        9.89 o   0.9858E-02
   1 -14   5       65.59       53.06       14.57 o   0.2818E-02
   2 -14   5        1.21        9.34        6.56 o   0.1753E-01
  -8 -13   5        7.38        8.43        7.58 o   0.1344E-01
  -7 -13   5        5.82        8.28       10.66 o   0.7772E-02
  -6 -13   5       -2.40        0.34       10.89 o   0.8292E-02
  -5 -13   5       79.73       59.25       17.27 o   0.2145E-02
  -4 -13   5       97.65       82.04       21.14 o   0.1473E-02
  -3 -13   5       19.03       13.73       10.73 o   0.6726E-02
  -2 -13   5      584.44      597.98       46.93 o   0.1653E-03
  -1 -13   5      322.46      260.18       35.46 o   0.4124E-03
   0 -13   5      549.67      487.35       44.98 o   0.1991E-03
   1 -13   5        9.39        0.57       12.42 o   0.6196E-02
   2 -13   5       -0.39        6.52        9.03 o   0.1095E-01
   3 -13   5       25.43       17.03        8.23 o   0.8939E-02
   4 -13   5       28.55       35.76       12.42 o   0.4334E-02
   5 -13   5       99.45      112.65       17.26 o   0.1652E-02
  -9 -12   5       82.04       73.42       17.79 o   0.1945E-02
  -8 -12   5      -12.49        0.94       17.64 o   0.3112E-02
  -7 -12   5      363.29      367.55       49.79 o   0.2351E-03
  -6 -12   5      385.24      394.71       33.04 o   0.3287E-03
  -5 -12   5       64.53       81.47       16.23 o   0.2184E-02
  -4 -12   5      228.66      225.98       30.37 o   0.5597E-03
  -3 -12   5       34.81       21.36       15.19 o   0.3479E-02
  -2 -12   5      167.48      180.85       26.64 o   0.7695E-03
  -1 -12   5      841.62      811.43       57.37 o   0.9977E-04
   0 -12   5      116.80      130.13       19.91 o   0.1311E-02
   1 -12   5      200.45      189.91       27.55 o   0.6953E-03
   2 -12   5       12.70        7.43       11.84 o   0.6236E-02
   3 -12   5        0.68        2.04       10.87 o   0.8248E-02
   4 -12   5      192.74      171.55       23.43 o   0.8702E-03
   5 -12   5       71.47       69.04       20.26 o   0.1688E-02
   6 -12   5       -0.40        0.17        8.69 o   0.1317E-01
  -9 -11   5      411.19      398.92       45.40 o   0.2424E-03
  -8 -11   5      360.40      369.36       46.32 o   0.2575E-03
  -7 -11   5       70.01       24.27       25.24 o   0.1371E-02
  -6 -11   5      197.41      203.88       24.92 o   0.7401E-03
  -5 -11   5       11.73       20.81       15.70 o   0.3483E-02
  -4 -11   5      111.10      120.28       21.67 o   0.1232E-02
  -3 -11   5      100.48      108.05       19.12 o   0.1502E-02
  -2 -11   5     2414.39     2533.33       97.42 o   0.1631E-04
  -1 -11   5      887.69      907.56       58.93 o   0.8726E-04
   0 -11   5      698.47      702.85       52.07 o   0.1279E-03
   1 -11   5        6.32       16.75       11.67 o   0.6131E-02
   2 -11   5       37.32       25.58       16.51 o   0.2942E-02
   3 -11   5       23.04       21.67       10.13 o   0.6607E-02
   4 -11   5      210.28      140.71       35.92 o   0.5467E-03
   5 -11   5       33.64       54.33       10.19 o   0.4549E-02
   6 -11   5       32.94       42.88       10.01 o   0.5182E-02
   7 -11   5      100.54       97.22       18.87 o   0.1601E-02
 -10 -10   5        8.85       15.61       12.22 o   0.5637E-02
  -9 -10   5       98.68       93.28       26.79 o   0.1017E-02
  -8 -10   5       34.07        8.26       18.04 o   0.2766E-02
  -7 -10   5      192.56      237.36       40.38 o   0.4054E-03
  -6 -10   5       38.67       61.74       15.06 o   0.2841E-02
  -5 -10   5        5.69        5.50       10.20 o   0.8707E-02
  -4 -10   5      287.34      353.09       36.69 o   0.3492E-03
  -3 -10   5      249.63      287.05       33.63 o   0.4403E-03
  -2 -10   5       69.41       37.42       18.73 o   0.2152E-02
  -1 -10   5       30.31       54.10       12.02 o   0.3873E-02
   0 -10   5     1336.41     1271.37       71.19 o   0.4963E-04
   1 -10   5       -6.01        3.16       10.20 o   0.8920E-02
   2 -10   5      337.74      316.26       40.66 o   0.3223E-03
   3 -10   5        4.21        2.06        7.15 o   0.1749E-01
   4 -10   5       11.52        6.90       11.03 o   0.7150E-02
   5 -10   5       46.43       31.79       17.41 o   0.2586E-02
   6 -10   5       -1.18        6.98       10.73 o   0.7886E-02
   7 -10   5      861.26      856.18       43.24 o   0.1102E-03
   8 -10   5       49.53       50.31        9.69 o   0.4669E-02
 -10  -9   5      709.60      739.68       38.93 o   0.1424E-03
  -9  -9   5      247.74      190.54       28.07 o   0.6473E-03
  -8  -9   5     2216.20     2147.99       83.97 o   0.2135E-04
  -7  -9   5      -13.91       17.20       19.75 o   0.2337E-02
  -6  -9   5      106.17       85.33       30.72 o   0.8387E-03
  -5  -9   5      211.01      209.00       28.23 o   0.6403E-03
  -4  -9   5        8.09        6.22       17.59 o   0.3075E-02
  -3  -9   5      161.19      219.83       23.97 o   0.7740E-03
  -2  -9   5      302.29      265.95       29.30 o   0.5051E-03
  -1  -9   5      397.53      523.70       35.99 o   0.2430E-03
   0  -9   5       96.70       96.03       21.20 o   0.1379E-02
   1  -9   5      346.70      342.92       37.22 o   0.3330E-03
   2  -9   5      626.61      712.53       39.66 o   0.1561E-03
   3  -9   5        1.87        0.26        9.94 o   0.9958E-02
   4  -9   5        0.39        1.91        9.17 o   0.1154E-01
   5  -9   5      362.18      407.68       35.40 o   0.3101E-03
   6  -9   5      208.36      224.02       36.68 o   0.4649E-03
   7  -9   5        2.60        0.11        9.63 o   0.1058E-01
   8  -9   5       13.86        6.21        8.89 o   0.1019E-01
   9  -9   5      135.09      145.53       13.86 o   0.1575E-02
 -11  -8   5        9.98       26.97        5.76 o   0.1254E-01
 -10  -8   5       13.99        0.15        9.65 o   0.9710E-02
  -9  -8   5       -8.74       10.97       10.70 o   0.7311E-02
  -8  -8   5      136.65      124.99       24.05 o   0.1044E-02
  -7  -8   5       19.59        3.43       14.87 o   0.4158E-02
  -6  -8   5        9.76        0.88       18.49 o   0.2857E-02
  -5  -8   5      336.82      409.16       35.19 o   0.3231E-03
  -4  -8   5      324.95      331.69       35.17 o   0.3614E-03
  -3  -8   5     2466.92     2342.60      127.31 o   0.1573E-04
  -2  -8   5      546.44      544.48       59.42 o   0.1432E-03
  -1  -8   5      402.43      403.51       49.18 o   0.2225E-03
   0  -8   5       46.73       56.27       18.62 o   0.2077E-02
   1  -8   5      -10.61        0.83       17.08 o   0.3326E-02
   2  -8   5       16.64       15.25        8.31 o   0.9935E-02
   3  -8   5      204.13      170.39       27.95 o   0.7173E-03
   4  -8   5      151.79      295.28       24.73 o   0.6364E-03
   5  -8   5      319.71      366.34       38.72 o   0.3170E-03
   6  -8   5      930.86      955.46       77.71 o   0.6792E-04
   7  -8   5       27.63       34.41       16.39 o   0.2929E-02
   8  -8   5       81.93       93.44       15.18 o   0.2127E-02
   9  -8   5       21.95        1.06        9.09 o   0.1007E-01
 -12  -7   5      229.60      198.73       22.62 o   0.7906E-03
 -11  -7   5       74.31       77.68       14.35 o   0.2465E-02
 -10  -7   5       -7.50        2.78        9.46 o   0.1016E-01
  -9  -7   5      348.26      333.71       33.80 o   0.3736E-03
  -8  -7   5      567.32      602.01       43.77 o   0.1761E-03
  -7  -7   5        5.80        1.78       14.06 o   0.4900E-02
  -6  -7   5       13.12       10.86       10.42 o   0.7630E-02
  -5  -7   5     1275.01     1578.81       84.27 o   0.3803E-04
  -4  -7   5     1368.98     1200.46       90.43 o   0.4428E-04
  -3  -7   5       19.29       21.61       17.11 o   0.2943E-02
  -2  -7   5       77.96      132.57       26.73 o   0.9513E-03
  -1  -7   5       14.27        0.79       11.44 o   0.7040E-02
   0  -7   5       70.13       34.66       18.40 o   0.2283E-02
   1  -7   5     2431.13     2536.61      141.45 o   0.1358E-04
   2  -7   5      474.34      273.06       55.79 o   0.2158E-03
   3  -7   5      439.39      509.37       55.54 o   0.1693E-03
   4  -7   5       52.46       58.11       12.83 o   0.3307E-02
   5  -7   5      616.40      735.28       46.03 o   0.1380E-03
   6  -7   5     1163.08     1036.14       89.10 o   0.5286E-04
   7  -7   5     1676.95     1665.12      105.69 o   0.2819E-04
   8  -7   5       20.94       24.02        8.98 o   0.7581E-02
   9  -7   5       11.70       14.28        8.56 o   0.9960E-02
  10  -7   5       26.68       14.17        7.96 o   0.9777E-02
 -12  -6   5      226.07      265.22       26.09 o   0.5970E-03
 -11  -6   5       32.74       37.86       11.13 o   0.4843E-02
 -10  -6   5      269.41      247.83       29.66 o   0.5302E-03
  -9  -6   5       42.08       26.38       14.91 o   0.3369E-02
  -8  -6   5       80.13       79.46       16.06 o   0.2146E-02
  -7  -6   5       19.03        1.90       17.32 o   0.3167E-02
  -6  -6   5       64.03       56.98       21.08 o   0.1674E-02
  -5  -6   5       88.60       98.01       27.32 o   0.9925E-03
  -4  -6   5      671.05      685.45       50.37 o   0.1337E-03
  -3  -6   5       23.67        8.88       14.11 o   0.4347E-02
  -2  -6   5      341.92      252.48       42.49 o   0.3334E-03
  -1  -6   5     1882.73     1883.33       91.86 o   0.2485E-04
   0  -6   5       43.54       25.10       16.07 o   0.3138E-02
   1  -6   5     1146.81     1477.68       69.78 o   0.4503E-04
   2  -6   5     3266.78     3155.84      130.40 o   0.1002E-04
   3  -6   5      427.08      453.65       50.92 o   0.2013E-03
   4  -6   5      337.97      379.15       48.88 o   0.2394E-03
   5  -6   5      326.15      360.11       32.74 o   0.3772E-03
   6  -6   5      927.82      924.28       58.95 o   0.8475E-04
   7  -6   5      747.91      739.21       72.85 o   0.9127E-04
   8  -6   5       17.23        3.44       12.06 o   0.6152E-02
   9  -6   5      628.21      583.53       41.25 o   0.1778E-03
  10  -6   5       34.21       19.55        8.79 o   0.7731E-02
  11  -6   5       82.36       63.51       15.19 o   0.2461E-02
 -12  -5   5       20.67       16.94       11.13 o   0.6103E-02
 -11  -5   5      213.94      215.19       23.95 o   0.7369E-03
 -10  -5   5      412.90      395.79       37.55 o   0.2889E-03
  -9  -5   5     2502.67     2474.07       93.48 o   0.1664E-04
  -8  -5   5     1595.56     1658.20       75.88 o   0.3407E-04
  -7  -5   5      847.41      866.60       46.58 o   0.1043E-03
  -6  -5   5       11.84       10.01       20.75 o   0.2211E-02
  -5  -5   5       84.00      101.40       22.20 o   0.1316E-02
  -4  -5   5        2.63        0.14       11.56 o   0.7375E-02
  -3  -5   5      562.20      537.50       40.62 o   0.2016E-03
  -2  -5   5     3327.49     3316.35       94.12 o   0.1018E-04
  -1  -5   5       18.49       26.96       12.62 o   0.4777E-02
   0  -5   5     2485.66     2047.45       82.06 o   0.2092E-04
   1  -5   5     1617.14     1509.70       66.76 o   0.3898E-04
   2  -5   5     3070.19     2308.83      118.17 o   0.1457E-04
   3  -5   5      164.86      141.63       29.31 o   0.7342E-03
   4  -5   5      398.00      289.45       48.89 o   0.2651E-03
   5  -5   5      545.40      598.91       47.33 o   0.1646E-03
   6  -5   5     1159.16     1141.29       62.01 o   0.6213E-04
   7  -5   5       40.48       44.86       10.58 o   0.4664E-02
   8  -5   5       58.58        0.67       37.00 o   0.7081E-03
   9  -5   5      763.36      729.67       47.35 o   0.1255E-03
  10  -5   5        9.14        2.73        8.64 o   0.1189E-01
  11  -5   5      115.51      103.52       19.83 o   0.1430E-02
 -12  -4   5       27.41       47.26        8.13 o   0.6194E-02
 -11  -4   5       -4.08        2.51        8.11 o   0.1396E-01
 -10  -4   5      601.56      596.92       35.92 o   0.1930E-03
  -9  -4   5       46.48       31.53       10.67 o   0.5075E-02
  -8  -4   5     1191.50     1269.73       55.68 o   0.5766E-04
  -7  -4   5      381.13      307.46       30.38 o   0.4108E-03
  -6  -4   5      225.64      191.72       38.20 o   0.4556E-03
  -5  -4   5      386.54      504.85       59.28 o   0.1638E-03
  -4  -4   5       78.65      179.28       27.34 o   0.8420E-03
  -3  -4   5       77.70       20.84       18.54 o   0.2297E-02
  -2  -4   5       11.95        3.79       15.25 o   0.4092E-02
  -1  -4   5       20.18       13.50       21.34 o   0.2050E-02
   0  -4   5     3581.25     3173.01      102.39 o   0.1007E-04
   1  -4   5     1039.14     1007.53       49.71 o   0.8141E-04
   2  -4   5     3083.13     2690.08      107.83 o   0.1273E-04
   3  -4   5       20.52       21.19       14.34 o   0.4155E-02
   4  -4   5      950.90      913.87       69.80 o   0.7327E-04
   5  -4   5       47.19       55.83       19.82 o   0.1906E-02
   6  -4   5      180.54      169.66       24.48 o   0.8522E-03
   7  -4   5     3584.40     3658.08       99.44 o   0.8528E-05
   8  -4   5      472.28      370.62       37.46 o   0.2867E-03
   9  -4   5       -9.42        1.22        6.97 o   0.1780E-01
  10  -4   5       77.01       86.65       14.66 o   0.2302E-02
  11  -4   5       16.52       12.08       13.32 o   0.4843E-02
 -12  -3   5       81.83       72.35       10.85 o   0.3186E-02
 -11  -3   5       38.26       31.24       10.24 o   0.5534E-02
 -10  -3   5      362.04      368.93       27.35 o   0.3977E-03
  -9  -3   5     1083.64     1096.81       43.24 o   0.7655E-04
  -8  -3   5        8.35       19.88       10.14 o   0.7234E-02
  -7  -3   5      911.12      951.11       50.68 o   0.8971E-04
  -6  -3   5     3039.79     2977.91      226.58 o   0.7993E-05
  -5  -3   5       74.19       84.89       21.14 o   0.1534E-02
  -4  -3   5       96.65       22.13       23.81 o   0.1456E-02
  -3  -3   5      134.18       95.99       24.34 o   0.1098E-02
  -2  -3   5      296.67      270.52       31.61 o   0.4601E-03
  -1  -3   5     1497.95     1509.28       64.82 o   0.4137E-04
   0  -3   5      831.77      809.94       39.76 o   0.1172E-03
   1  -3   5        7.17        4.40        9.95 o   0.9055E-02
   2  -3   5     5859.17     5405.88      134.97 o   0.3722E-05
   3  -3   5       15.85       11.57       10.74 o   0.7333E-02
   4  -3   5      560.01      591.96       60.85 o   0.1339E-03
   5  -3   5      714.83      687.58       73.19 o   0.9703E-04
   6  -3   5      176.87      138.05       41.40 o   0.4557E-03
   7  -3   5      579.88      520.42       39.84 o   0.2046E-03
   8  -3   5       32.05       40.32       10.29 o   0.5149E-02
   9  -3   5        6.78       10.75        8.90 o   0.9981E-02
  10  -3   5      236.87      273.76       25.18 o   0.5931E-03
  11  -3   5       19.10       25.03        9.36 o   0.7257E-02
  12  -3   5       95.46      104.36       14.58 o   0.2014E-02
 -13  -2   5       50.95       48.57        9.62 o   0.4703E-02
 -12  -2   5      101.80       94.96       11.99 o   0.2407E-02
 -11  -2   5       83.96       72.89       13.78 o   0.2566E-02
 -10  -2   5        3.39        6.92        8.03 o   0.1308E-01
  -9  -2   5       38.80       33.33       12.99 o   0.4038E-02
  -8  -2   5     1357.75     1237.84       60.19 o   0.5393E-04
  -7  -2   5      178.79      153.43       31.20 o   0.6705E-03
  -6  -2   5      274.82      229.44       46.67 o   0.3242E-03
  -5  -2   5     1222.44     1216.74       71.88 o   0.5485E-04
  -4  -2   5      183.92      190.01       27.34 o   0.7340E-03
  -3  -2   5      523.37      575.99       50.89 o   0.1639E-03
  -2  -2   5     1107.47      817.62       54.81 o   0.8908E-04
  -1  -2   5    14483.87    16719.79      229.43 o   0.5005E-06
   0  -2   5       28.97      146.95        8.95 o   0.2834E-02
   1  -2   5     6178.42     6312.92       97.00 o   0.3127E-05
   2  -2   5      110.87      140.59       14.91 o   0.1709E-02
   3  -2   5     1913.97     1901.93       68.01 o   0.2793E-04
   4  -2   5      412.96      428.49       36.56 o   0.2914E-03
   5  -2   5      945.63      929.09       61.13 o   0.8297E-04
   6  -2   5      362.21      267.51       55.59 o   0.2286E-03
   7  -2   5       16.51        4.52       13.76 o   0.4815E-02
   8  -2   5        4.75       11.23       14.47 o   0.4395E-02
   9  -2   5     1232.69     1202.25       62.28 o   0.5756E-04
  10  -2   5        7.91       24.22       10.45 o   0.6548E-02
  11  -2   5      104.79       89.62       15.16 o   0.2029E-02
  12  -2   5       16.43       11.93        6.73 o   0.1329E-01
 -13  -1   5     1679.70     1684.34       58.92 o   0.3549E-04
 -12  -1   5      184.99      176.92       16.09 o   0.1154E-02
 -11  -1   5        6.03       17.14        7.59 o   0.1151E-01
 -10  -1   5      161.73      143.01       20.83 o   0.1111E-02
  -9  -1   5      137.63      110.64       19.01 o   0.1398E-02
  -8  -1   5     1414.15     1333.42       73.03 o   0.4535E-04
  -7  -1   5       14.62        6.24       23.34 o   0.1779E-02
  -6  -1   5       83.31      158.59       18.59 o   0.1278E-02
  -5  -1   5       90.04       29.24       18.53 o   0.2127E-02
  -4  -1   5     5982.85     6146.30      121.37 o   0.3237E-05
  -3  -1   5     1012.45     1084.61       53.47 o   0.7543E-04
  -2  -1   5     1535.99     1368.54       59.66 o   0.4404E-04
  -1  -1   5    23368.16    25358.07      266.14 o   0.2154E-06
   0  -1   5    12783.20    10349.22      189.27 o   0.9846E-06
   1  -1   5    28945.64    29179.96      206.01 o   0.1523E-06
   2  -1   5     2262.95     2185.70       62.32 o   0.2247E-04
   3  -1   5     2312.16     2522.46       71.31 o   0.1748E-04
   4  -1   5       65.47       89.02       16.94 o   0.2079E-02
   5  -1   5     1315.58     1262.32       68.77 o   0.5068E-04
   6  -1   5      227.35      242.53       42.09 o   0.3716E-03
   7  -1   5        3.30        1.20        9.91 o   0.9797E-02
   8  -1   5       42.78       57.28       12.81 o   0.3397E-02
   9  -1   5     2810.13     2853.34       93.55 o   0.1321E-04
  10  -1   5     2704.85     2570.82       88.09 o   0.1557E-04
  11  -1   5     1445.73     1428.36       46.03 o   0.4860E-04
  12  -1   5      427.66      404.30       25.31 o   0.3636E-03
 -12   0   5        8.25        0.46        8.33 o   0.1323E-01
 -11   0   5      383.88      352.62       26.18 o   0.4140E-03
 -10   0   5      183.13      239.53       20.49 o   0.8113E-03
  -9   0   5      183.27      194.60       25.89 o   0.7492E-03
  -8   0   5       69.52       29.76       18.14 o   0.2325E-02
  -7   0   5       49.59      105.32       14.77 o   0.2195E-02
  -6   0   5      771.59      686.64       74.59 o   0.9275E-04
  -5   0   5     1701.91     1428.33       80.02 o   0.3734E-04
  -4   0   5     1655.92     1772.01       71.73 o   0.3090E-04
  -3   0   5      868.62      884.15       40.67 o   0.1138E-03
  -2   0   5     4794.84     4825.42       83.92 o   0.5488E-05
  -1   0   5      108.61       89.82       12.71 o   0.2106E-02
   0   0   5     5220.30     5429.37      108.39 o   0.4201E-05
   1   0   5       91.57      131.04       10.63 o   0.2395E-02
   2   0   5     7137.35     7111.16      104.89 o   0.2450E-05
   3   0   5     3338.57     3447.52       82.10 o   0.9637E-05
   4   0   5       16.26        3.86        9.19 o   0.9960E-02
   5   0   5     3044.58     3135.79       99.96 o   0.1099E-04
   6   0   5      178.78      235.92       37.25 o   0.4566E-03
   7   0   5      350.97      359.10       41.34 o   0.2976E-03
   8   0   5       12.74        2.62       10.22 o   0.8561E-02
   9   0   5     1599.71     1539.90       69.41 o   0.3754E-04
  10   0   5      360.19      329.97       26.36 o   0.4390E-03
  11   0   5      128.63      146.57       14.71 o   0.1534E-02
  12   0   5      273.13      286.99       16.93 o   0.6815E-03
 -12   1   5      101.46      124.04       11.45 o   0.2130E-02
 -11   1   5      876.80      843.46       39.63 o   0.1133E-03
 -10   1   5       56.25        6.54       17.21 o   0.2874E-02
  -9   1   5       -6.95        0.83       10.37 o   0.8817E-02
  -8   1   5       57.32       73.03       19.56 o   0.1785E-02
  -7   1   5      498.94      563.83       57.28 o   0.1500E-03
  -6   1   5      341.31      294.72       51.79 o   0.2482E-03
  -5   1   5       66.47       40.20       23.99 o   0.1470E-02
  -4   1   5      762.05      767.32       62.83 o   0.9685E-04
  -3   1   5       10.33       14.71       16.24 o   0.3533E-02
  -2   1   5      485.69      461.07       30.37 o   0.2610E-03
  -1   1   5     3458.88     3096.56       74.45 o   0.1096E-04
   0   1   5      726.98      674.64       31.49 o   0.1555E-03
   1   1   5      674.59      769.69       49.75 o   0.1285E-03
   2   1   5     1502.10     1664.56       58.08 o   0.3774E-04
   3   1   5      400.89      354.27       31.47 o   0.3689E-03
   4   1   5      161.49      193.90       19.80 o   0.1062E-02
   5   1   5      194.37      283.27       27.50 o   0.5555E-03
   6   1   5     1667.59     1459.94      113.45 o   0.2932E-04
   7   1   5      245.32      253.45       48.05 o   0.3061E-03
   8   1   5     1685.21     1862.75       63.87 o   0.3071E-04
   9   1   5      137.31      136.99       22.88 o   0.1064E-02
  10   1   5      500.47      497.81       31.44 o   0.2593E-03
  11   1   5      148.27      150.23       15.92 o   0.1365E-02
  12   1   5       13.04        9.73        5.31 o   0.1964E-01
  13   1   5      170.70      134.64       18.43 o   0.1248E-02
 -12   2   5      144.39      178.89       15.12 o   0.1284E-02
 -11   2   5      181.26      215.71       18.37 o   0.9430E-03
 -10   2   5       73.34       71.53       16.56 o   0.2171E-02
  -9   2   5       74.36       68.86       16.10 o   0.2281E-02
  -8   2   5      982.72      969.00       52.00 o   0.8418E-04
  -7   2   5       93.65      103.61       17.18 o   0.1749E-02
  -6   2   5     1023.54      933.34       92.28 o   0.5777E-04
  -5   2   5     1100.40     1159.81       87.84 o   0.5113E-04
  -4   2   5      504.35      508.93       53.00 o   0.1767E-03
  -3   2   5      484.97      498.05       48.35 o   0.1997E-03
  -2   2   5     4485.32     4636.79      126.99 o   0.5420E-05
  -1   2   5    26357.62    28316.66      197.44 o   0.1666E-06
   0   2   5       40.29       42.08        8.35 o   0.6927E-02
   1   2   5     9867.34     7568.80      218.04 o   0.1682E-05
   2   2   5      127.46      100.35       17.69 o   0.1625E-02
   3   2   5      220.53      242.15       43.83 o   0.3412E-03
   4   2   5     3031.48     2970.98      118.17 o   0.1171E-04
   5   2   5       -4.39       12.63       12.44 o   0.5809E-02
   6   2   5      -21.94        3.05       20.24 o   0.2324E-02
   7   2   5      647.05      656.63       81.42 o   0.8894E-04
   8   2   5      210.42      227.06       23.91 o   0.7196E-03
   9   2   5      842.02      871.08       45.77 o   0.1051E-03
  10   2   5      568.65      569.13       32.89 o   0.2112E-03
  11   2   5      120.17      130.56       14.71 o   0.1692E-02
  12   2   5       50.48       51.42       10.94 o   0.4114E-02
  13   2   5       80.61       55.03       13.73 o   0.2887E-02
 -12   3   5       26.73       17.88        6.76 o   0.1112E-01
 -11   3   5       -6.80        0.90        6.45 o   0.2107E-01
 -10   3   5       81.96       71.17       13.20 o   0.2726E-02
  -9   3   5      257.21      240.58       28.84 o   0.5615E-03
  -8   3   5      737.27      816.53       44.51 o   0.1202E-03
  -7   3   5       14.92       15.30        9.10 o   0.8752E-02
  -6   3   5       66.95       70.28       27.38 o   0.1072E-02
  -5   3   5      -16.67        2.71       20.05 o   0.2400E-02
  -4   3   5     1223.69      894.49       90.45 o   0.5641E-04
  -3   3   5     2476.74     2545.99      114.62 o   0.1511E-04
  -2   3   5     3680.30     3270.93      127.37 o   0.8744E-05
  -1   3   5      549.43      568.85       45.24 o   0.1653E-03
   0   3   5     1851.56     1765.61       74.91 o   0.2859E-04
   1   3   5       24.98       38.85       13.60 o   0.3693E-02
   2   3   5      151.78      132.65       23.38 o   0.1079E-02
   3   3   5     1342.57     1384.21       62.98 o   0.4989E-04
   4   3   5      505.37      570.28       53.29 o   0.1633E-03
   5   3   5     4438.75     4106.63      163.94 o   0.6059E-05
   6   3   5       -3.28        1.02       12.68 o   0.6120E-02
   7   3   5      270.60      289.28       50.11 o   0.2726E-03
   8   3   5     1115.02     1334.61       63.24 o   0.5366E-04
   9   3   5      151.85      133.10       24.23 o   0.9773E-03
  10   3   5       -7.87        1.17       12.33 o   0.6298E-02
  11   3   5       -9.63        0.35       10.12 o   0.9132E-02
  12   3   5       87.29       77.26       14.15 o   0.2418E-02
  13   3   5       90.67       99.47       14.50 o   0.2082E-02
 -11   4   5       -1.95        3.61        6.20 o   0.2242E-01
 -10   4   5       -3.80        1.04        8.19 o   0.1410E-01
  -9   4   5      211.78      206.26       27.25 o   0.6747E-03
  -8   4   5      408.50      462.97       29.94 o   0.3036E-03
  -7   4   5       -2.19        4.52       12.24 o   0.6355E-02
  -6   4   5       92.45       75.63       22.28 o   0.1401E-02
  -5   4   5     1660.95     1726.39      119.73 o   0.2521E-04
  -4   4   5     2807.11     2972.91      143.75 o   0.1098E-04
  -3   4   5     1925.25     1635.20      109.55 o   0.2584E-04
  -2   4   5      520.53      452.30       53.92 o   0.1862E-03
  -1   4   5       52.74       30.31       14.76 o   0.3400E-02
   0   4   5      582.64      587.71       49.06 o   0.1623E-03
   1   4   5      400.75      354.40       38.23 o   0.3025E-03
   2   4   5       69.16       43.45       19.04 o   0.2125E-02
   3   4   5     2189.20     1990.34       87.06 o   0.2288E-04
   4   4   5      178.98      172.35       33.18 o   0.6202E-03
   5   4   5       64.60      110.04       25.69 o   0.1128E-02
   6   4   5      421.49      486.86       57.52 o   0.1693E-03
   7   4   5     1069.21     1205.36       59.00 o   0.6293E-04
   8   4   5      358.74      289.28       36.07 o   0.3754E-03
   9   4   5     1154.98     1156.12       59.31 o   0.6269E-04
  10   4   5       28.71       30.14       10.40 o   0.5699E-02
  11   4   5       41.88       32.94       11.26 o   0.4748E-02
  12   4   5       39.12       43.54       11.46 o   0.4365E-02
  13   4   5       -7.27        4.37        6.61 o   0.1816E-01
 -11   5   5       44.84       40.45        9.52 o   0.5331E-02
 -10   5   5      103.31      111.10       13.68 o   0.2001E-02
  -9   5   5      519.04      566.07       39.02 o   0.2019E-03
  -8   5   5        6.38        4.91       11.32 o   0.7180E-02
  -7   5   5     1282.47     1204.41       64.59 o   0.5571E-04
  -6   5   5     4110.50     4113.78      103.13 o   0.6743E-05
  -5   5   5      801.83      731.24       87.86 o   0.7354E-04
  -4   5   5       79.20       29.24       25.17 o   0.1349E-02
  -3   5   5       20.80        3.97       21.37 o   0.2087E-02
  -2   5   5     5591.02     5576.17      187.26 o   0.3563E-05
  -1   5   5     1825.87     2012.06       99.70 o   0.2368E-04
   0   5   5      337.69      259.17       41.92 o   0.3423E-03
   1   5   5     1789.85     1955.74       75.36 o   0.2684E-04
   2   5   5       31.72       42.99       12.79 o   0.3943E-02
   3   5   5     4925.92     3921.91      129.61 o   0.5958E-05
   4   5   5      679.20      750.14       68.83 o   0.1023E-03
   5   5   5       17.50        0.04       18.99 o   0.2682E-02
   6   5   5        7.46        3.60       20.57 o   0.2312E-02
   7   5   5      371.43      393.93       33.84 o   0.3277E-03
   8   5   5     5410.36     5471.81      144.03 o   0.3911E-05
   9   5   5     1068.41     1057.88       56.69 o   0.7213E-04
  10   5   5       16.29        1.04       10.58 o   0.8032E-02
  11   5   5      124.06      122.75       18.04 o   0.1445E-02
  12   5   5       69.67       55.71       10.95 o   0.3733E-02
 -11   6   5      620.44      617.34       44.21 o   0.1645E-03
 -10   6   5       -4.96        0.24        5.62 o   0.2829E-01
  -9   6   5       57.26       64.66        9.73 o   0.4001E-02
  -8   6   5        9.34        5.87        8.71 o   0.1111E-01
  -7   6   5     1303.45     1317.22       54.18 o   0.5331E-04
  -6   6   5      143.40      137.17       19.80 o   0.1227E-02
  -5   6   5      195.86      246.68       26.64 o   0.6288E-03
  -4   6   5     2416.96     2559.02      153.50 o   0.1310E-04
  -3   6   5      280.58      311.53       49.16 o   0.2701E-03
  -2   6   5     2886.87     2617.90      111.25 o   0.1372E-04
  -1   6   5      370.78      346.96       39.94 o   0.2988E-03
   0   6   5      499.88      454.08       43.73 o   0.2219E-03
   1   6   5      489.30      501.39       42.55 o   0.2138E-03
   2   6   5        9.19       10.85       10.07 o   0.7733E-02
   3   6   5     8374.65     7600.26      234.79 o   0.1812E-05
   4   6   5      112.28      102.92       29.12 o   0.8561E-03
   5   6   5       92.14       98.72       28.65 o   0.9060E-03
   6   6   5      404.71      443.28       60.28 o   0.1679E-03
   7   6   5     1445.54     1474.04       69.95 o   0.4171E-04
   8   6   5       65.01       93.19       15.70 o   0.2132E-02
   9   6   5      784.05      786.04       48.72 o   0.1170E-03
  10   6   5      254.30      231.06       27.55 o   0.6033E-03
  11   6   5      243.15      245.77       24.80 o   0.6412E-03
  12   6   5       21.10        7.14        8.37 o   0.1047E-01
 -10   7   5      146.04      151.44       15.83 o   0.1377E-02
  -9   7   5       57.03       64.24       10.07 o   0.3920E-02
  -8   7   5      179.84      164.98       16.67 o   0.1208E-02
  -7   7   5       -7.38        0.52        8.96 o   0.1163E-01
  -6   7   5     2153.68     2185.63       88.55 o   0.2062E-04
  -5   7   5      453.81      572.96       42.57 o   0.2008E-03
  -4   7   5      385.61      408.02       36.88 o   0.2962E-03
  -3   7   5     1912.93     1875.45      138.36 o   0.2000E-04
  -2   7   5      460.19      472.39       64.61 o   0.1483E-03
  -1   7   5     2151.47     2226.56      101.36 o   0.1941E-04
   0   7   5      701.18      851.23       56.85 o   0.1009E-03
   1   7   5     2886.92     2480.19      126.42 o   0.1372E-04
   2   7   5       17.47        1.84       11.70 o   0.6603E-02
   3   7   5     1293.68     1424.92       96.18 o   0.3726E-04
   4   7   5     1684.47     1472.42      116.71 o   0.2848E-04
   5   7   5     1384.43     1258.17      113.38 o   0.3577E-04
   6   7   5      779.48      703.21       64.03 o   0.1039E-03
   7   7   5      895.25      900.53       73.94 o   0.7459E-04
   8   7   5       20.76        0.26       12.38 o   0.5955E-02
   9   7   5      270.09      263.07       27.44 o   0.5550E-03
  10   7   5       97.07      127.30       17.22 o   0.1561E-02
  11   7   5       29.23       28.51        9.20 o   0.6702E-02
  12   7   5       39.18       18.93       13.84 o   0.4010E-02
 -10   8   5       22.18        9.43       10.05 o   0.7647E-02
  -9   8   5      660.47      644.26       56.05 o   0.1314E-03
  -8   8   5       87.87      108.42       17.41 o   0.1699E-02
  -7   8   5        4.43       11.12       11.41 o   0.6792E-02
  -6   8   5      107.86      117.01       20.90 o   0.1331E-02
  -5   8   5       -3.51        3.24       12.60 o   0.5999E-02
  -4   8   5      197.76      238.91       21.72 o   0.7548E-03
  -3   8   5        7.46        3.28        8.93 o   0.1104E-01
  -2   8   5       59.03      125.53       19.43 o   0.1506E-02
  -1   8   5      197.68      157.41       29.07 o   0.7172E-03
   0   8   5      199.52      287.08       29.21 o   0.5216E-03
   1   8   5       48.13       45.54       16.08 o   0.2713E-02
   2   8   5       72.13       65.42       20.12 o   0.1748E-02
   3   8   5     3516.18     3432.03      166.86 o   0.8016E-05
   4   8   5       12.70       11.05       20.09 o   0.2350E-02
   5   8   5       84.41       79.03       20.42 o   0.1585E-02
   6   8   5      226.28      158.14       41.25 o   0.4342E-03
   7   8   5     2354.35     2328.88      120.81 o   0.1646E-04
   8   8   5      261.14      349.68       40.49 o   0.3241E-03
   9   8   5        7.35       11.40       16.21 o   0.3506E-02
  10   8   5      183.75      111.07       32.08 o   0.6898E-03
  11   8   5       41.17       56.65       15.45 o   0.2757E-02
  12   8   5       -6.56        1.87        7.90 o   0.1434E-01
  -9   9   5       -0.43        0.50        9.50 o   0.1097E-01
  -8   9   5        9.63        3.89       14.37 o   0.4587E-02
  -7   9   5      182.09      199.91       25.44 o   0.7677E-03
  -6   9   5      118.73       92.46       21.62 o   0.1348E-02
  -5   9   5      650.51      619.82       50.01 o   0.1476E-03
  -4   9   5       -6.95        1.17       10.38 o   0.8755E-02
  -3   9   5      129.84      113.75       19.54 o   0.1367E-02
  -2   9   5      393.49      365.08       27.38 o   0.3908E-03
  -1   9   5      140.23      133.56       20.49 o   0.1168E-02
   0   9   5      141.97      127.58       28.02 o   0.8358E-03
   1   9   5     1647.10     1599.83      121.80 o   0.2635E-04
   2   9   5       66.31        9.09       55.14 o   0.3223E-03
   3   9   5     1105.97     1196.92       86.50 o   0.4996E-04
   4   9   5      283.02      270.31       38.88 o   0.3791E-03
   5   9   5      878.43      893.76       69.09 o   0.8027E-04
   6   9   5     2002.98     1938.38      110.20 o   0.2212E-04
   7   9   5     1638.73     1537.59      105.51 o   0.3026E-04
   8   9   5       13.12       34.00       18.98 o   0.2374E-02
   9   9   5      161.69      165.34       33.52 o   0.6002E-03
  10   9   5        9.27        5.50       15.03 o   0.4169E-02
  11   9   5        0.01        7.98        9.81 o   0.9310E-02
  12   9   5       66.05       40.63       14.96 o   0.2928E-02
  -9  10   5      223.47      262.14       23.94 o   0.6472E-03
  -8  10   5      126.84      134.63       23.73 o   0.1051E-02
  -7  10   5     1153.48     1062.15       55.97 o   0.7007E-04
  -6  10   5     1193.67     1111.90       63.48 o   0.6171E-04
  -5  10   5     1253.47     1255.43       67.41 o   0.5309E-04
  -4  10   5      466.21      414.43       33.14 o   0.2955E-03
  -3  10   5      471.18      440.97       36.58 o   0.2660E-03
  -2  10   5       41.72       34.30       10.19 o   0.5134E-02
  -1  10   5      212.14      192.42       23.72 o   0.7708E-03
   0  10   5       65.37       89.26       16.09 o   0.2108E-02
   1  10   5     3310.13     3355.78       88.19 o   0.1017E-04
   2  10   5     2620.11     2838.77       99.03 o   0.1364E-04
   3  10   5      220.42      247.32       31.26 o   0.5278E-03
   4  10   5      326.93      369.76       37.26 o   0.3230E-03
   5  10   5       -9.10        1.09       19.72 o   0.2517E-02
   6  10   5     1311.64     1151.42       93.57 o   0.4483E-04
   7  10   5        5.88        5.79       15.37 o   0.4041E-02
   8  10   5      434.16      391.00       52.98 o   0.2051E-03
   9  10   5     1024.58      991.38       77.53 o   0.6373E-04
  10  10   5       55.92       21.21       22.71 o   0.1693E-02
  11  10   5        9.37        6.94        8.66 o   0.1093E-01
  -8  11   5       79.55       56.37       17.67 o   0.2116E-02
  -7  11   5       34.17       37.30       11.50 o   0.4637E-02
  -6  11   5       91.03       58.16       18.02 o   0.1987E-02
  -5  11   5      165.01      173.12       24.00 o   0.8772E-03
  -4  11   5      394.60      409.69       30.67 o   0.3326E-03
  -3  11   5      169.23      181.32       18.89 o   0.1037E-02
  -2  11   5      197.10      213.31       23.40 o   0.7608E-03
  -1  11   5      529.76      534.50       39.29 o   0.2088E-03
   0  11   5     1165.94     1171.67       51.28 o   0.6480E-04
   1  11   5     3558.30     3456.15       89.21 o   0.9381E-05
   2  11   5     3399.90     3430.56      119.56 o   0.9066E-05
   3  11   5     2112.82     2088.45       82.76 o   0.2278E-04
   4  11   5     1229.21     1133.04       77.64 o   0.5397E-04
   5  11   5       59.51      100.78       22.54 o   0.1342E-02
   6  11   5      292.72      297.00       45.97 o   0.2948E-03
   7  11   5       16.04        0.92       18.56 o   0.2801E-02
   8  11   5       61.07       33.96       20.68 o   0.1889E-02
   9  11   5       -5.00        3.66       11.77 o   0.6810E-02
  10  11   5      287.64      244.70       34.47 o   0.4511E-03
  11  11   5       60.39       79.30       13.24 o   0.2763E-02
  -7  12   5      101.82       90.35       17.91 o   0.1744E-02
  -6  12   5       56.79       44.61       12.90 o   0.3491E-02
  -5  12   5       82.35       83.42       17.88 o   0.1842E-02
  -4  12   5       90.16      100.79       15.55 o   0.1955E-02
  -3  12   5       17.72        1.39       10.45 o   0.8140E-02
  -2  12   5      903.80      930.12       57.81 o   0.8681E-04
  -1  12   5     1058.89     1032.51       50.34 o   0.7769E-04
   0  12   5      117.50       93.92       18.35 o   0.1628E-02
   1  12   5      771.24      745.57       42.37 o   0.1324E-03
   2  12   5      427.99      385.16       31.26 o   0.3354E-03
   3  12   5      406.57      361.42       37.58 o   0.3094E-03
   4  12   5      100.06       94.72       19.60 o   0.1531E-02
   5  12   5       26.82       47.97       21.71 o   0.1766E-02
   6  12   5      204.12      266.09       35.78 o   0.4487E-03
   7  12   5      230.77      177.85       38.12 o   0.4677E-03
   8  12   5       21.10       34.11       11.65 o   0.4963E-02
   9  12   5       67.43       48.19       19.07 o   0.2009E-02
  10  12   5       16.20        1.42       10.69 o   0.7838E-02
  -6  13   5       66.58       58.21       12.84 o   0.3130E-02
  -5  13   5      121.65      123.84       16.04 o   0.1613E-02
  -4  13   5       59.25       54.10       11.39 o   0.3681E-02
  -3  13   5      585.21      542.65       44.50 o   0.1850E-03
  -2  13   5        7.85        3.04        8.85 o   0.1137E-01
  -1  13   5      516.82      547.77       34.09 o   0.2286E-03
   0  13   5       85.19       59.54       16.11 o   0.2330E-02
   1  13   5       18.32        4.33        9.40 o   0.9352E-02
   2  13   5      132.89      121.65       18.15 o   0.1415E-02
   3  13   5      259.65      263.48       29.64 o   0.5203E-03
   4  13   5      472.71      545.35       38.46 o   0.2193E-03
   5  13   5       14.54       10.83       17.81 o   0.2907E-02
   6  13   5       28.78       36.30       16.31 o   0.2905E-02
   7  13   5        3.86        0.84       11.87 o   0.6909E-02
   8  13   5       11.23       16.36       10.17 o   0.7454E-02
   9  13   5      675.27      664.81       47.06 o   0.1442E-03
  -4  14   5       44.69       40.95        9.82 o   0.5166E-02
  -3  14   5      327.25      346.64       29.25 o   0.4149E-03
  -2  14   5       71.46       86.29       17.01 o   0.1961E-02
  -1  14   5        1.55        1.38       11.41 o   0.7477E-02
   0  14   5        7.81       10.71        8.14 o   0.1133E-01
   1  14   5      295.33      250.92       24.32 o   0.6026E-03
   2  14   5       38.51       33.98       11.13 o   0.4823E-02
   3  14   5       88.14       84.85       17.50 o   0.1873E-02
   4  14   5      381.40      426.88       32.20 o   0.3164E-03
   5  14   5      363.21      159.18       43.69 o   0.3620E-03
   6  14   5        8.33       10.80       11.65 o   0.6386E-02
   7  14   5       -5.60        0.13       11.92 o   0.6843E-02
   8  14   5       84.52       70.89       18.15 o   0.1902E-02
   9  14   5        7.47       27.71        4.74 o   0.1461E-01
  -3  15   5       -0.53        0.60        6.37 o   0.2409E-01
  -2  15   5       26.12       23.09        9.34 o   0.6963E-02
  -1  15   5       15.88        4.26        8.79 o   0.1067E-01
   0  15   5        5.10        0.62       12.64 o   0.6091E-02
   1  15   5       19.43       22.59        8.89 o   0.7874E-02
   2  15   5      185.70      174.75       20.65 o   0.9777E-03
   3  15   5       64.64       43.77       13.52 o   0.3281E-02
   4  15   5       17.48        4.42        9.02 o   0.1006E-01
   5  15   5       84.62      112.48       20.37 o   0.1413E-02
   6  15   5      100.04       89.51       18.01 o   0.1737E-02
   7  15   5      101.91       90.57       17.29 o   0.1795E-02
  -1  16   5       55.87       42.15       10.79 o   0.4400E-02
   0  16   5      112.58       84.76       16.22 o   0.1913E-02
   1  16   5       -0.90        4.45        6.65 o   0.1958E-01
   2  16   5      126.71      106.76       22.22 o   0.1219E-02
   3  16   5       33.42       36.47        8.90 o   0.6196E-02
   4  16   5       41.16       73.14        8.02 o   0.4531E-02
   5  16   5       36.37       50.16        9.52 o   0.5002E-02
  -5 -15   6        8.71       12.11        9.54 o   0.8753E-02
  -4 -15   6       59.24       64.25       11.67 o   0.3425E-02
  -3 -15   6      146.69      147.98       17.92 o   0.1270E-02
  -2 -15   6       55.39       38.44       11.74 o   0.4175E-02
  -1 -15   6        0.08       16.75        6.45 o   0.1529E-01
   0 -15   6        3.25        0.01        6.19 o   0.2464E-01
   1 -15   6      367.94      339.12       23.61 o   0.4541E-03
  -7 -14   6      194.69      208.10       25.76 o   0.7162E-03
  -6 -14   6      141.68      142.32       25.67 o   0.9121E-03
  -5 -14   6       26.00       13.45       10.34 o   0.6911E-02
  -4 -14   6       16.36        5.15       12.42 o   0.5786E-02
  -3 -14   6       25.42        2.19       12.19 o   0.5892E-02
  -2 -14   6      272.00      274.82       28.43 o   0.5203E-03
  -1 -14   6      548.01      563.87       39.74 o   0.1980E-03
   0 -14   6       -5.95        3.21       10.44 o   0.8534E-02
   1 -14   6       81.25       75.83       14.82 o   0.2376E-02
   2 -14   6      152.63      138.34       17.92 o   0.1299E-02
  -8 -13   6       10.16        5.41        8.43 o   0.1171E-01
  -7 -13   6      125.22      119.38       27.15 o   0.9147E-03
  -6 -13   6       -0.89        1.72        7.91 o   0.1523E-01
  -5 -13   6      114.25      106.29       19.74 o   0.1420E-02
  -4 -13   6      185.83      154.33       23.61 o   0.9091E-03
  -3 -13   6      196.80      196.39       26.42 o   0.7218E-03
  -2 -13   6        8.93        2.61       12.26 o   0.6243E-02
  -1 -13   6      266.89      302.35       31.65 o   0.4513E-03
   0 -13   6      276.70      228.39       31.10 o   0.5179E-03
   1 -13   6       37.97       22.69       12.89 o   0.4385E-02
   2 -13   6       70.09       60.37       15.22 o   0.2561E-02
   3 -13   6      328.11      302.19       20.68 o   0.5590E-03
   4 -13   6       70.48       69.05       15.43 o   0.2399E-02
   5 -13   6      118.46      105.28       16.46 o   0.1710E-02
  -9 -12   6      176.38      169.24       25.30 o   0.8282E-03
  -8 -12   6       18.24       32.67       12.76 o   0.4443E-02
  -7 -12   6      111.11      176.35       28.38 o   0.7716E-03
  -6 -12   6      491.15      522.22       38.44 o   0.2205E-03
  -5 -12   6      134.73      132.46       26.15 o   0.9214E-03
  -4 -12   6       74.85      105.24       19.71 o   0.1549E-02
  -3 -12   6      190.05      195.05       28.06 o   0.6822E-03
  -2 -12   6      353.81      326.19       38.66 o   0.3285E-03
  -1 -12   6     1205.41     1206.73       68.01 o   0.5555E-04
   0 -12   6      532.09      532.98       45.28 o   0.1888E-03
   1 -12   6       74.43       90.95       16.08 o   0.2040E-02
   2 -12   6      221.69      195.58       27.63 o   0.6665E-03
   3 -12   6      136.71      154.19       20.77 o   0.1113E-02
   4 -12   6       13.12        2.82       12.86 o   0.5618E-02
   5 -12   6      149.44      103.00       24.67 o   0.1037E-02
   6 -12   6      108.30       76.13       18.78 o   0.1721E-02
 -10 -11   6       -4.64        1.18        6.56 o   0.2080E-01
  -9 -11   6       48.63       33.65       17.34 o   0.2560E-02
  -8 -11   6      235.73      184.93       39.26 o   0.4415E-03
  -7 -11   6      381.30      434.69       54.41 o   0.1941E-03
  -6 -11   6       60.21       59.98       18.97 o   0.1975E-02
  -5 -11   6       46.68       12.05       18.11 o   0.2623E-02
  -4 -11   6       69.18       84.70       18.44 o   0.1830E-02
  -3 -11   6       31.96       24.35       16.49 o   0.3018E-02
  -2 -11   6     1523.06     1556.78       77.88 o   0.3667E-04
  -1 -11   6      224.78      166.42       29.64 o   0.6609E-03
   0 -11   6       68.39       47.02       18.94 o   0.2043E-02
   1 -11   6       30.14       36.76       14.17 o   0.3567E-02
   2 -11   6        3.38       11.03       10.61 o   0.7685E-02
   3 -11   6        6.29        7.05       11.21 o   0.7162E-02
   4 -11   6      446.14      401.79       35.22 o   0.2951E-03
   5 -11   6       98.22      130.13       22.75 o   0.1141E-02
   6 -11   6      205.35      170.16       20.00 o   0.9874E-03
   7 -11   6       19.54        3.42       11.36 o   0.6768E-02
 -10 -10   6       86.70      101.81       19.18 o   0.1574E-02
  -9 -10   6      226.59      298.85       37.24 o   0.3959E-03
  -8 -10   6       47.94       52.99       22.19 o   0.1630E-02
  -7 -10   6      626.27      686.35       70.96 o   0.1023E-03
  -6 -10   6      101.42      112.57       20.16 o   0.1392E-02
  -5 -10   6        5.68        2.89       13.62 o   0.5136E-02
  -4 -10   6      309.02      320.98       37.52 o   0.3528E-03
  -3 -10   6      402.18      412.32       44.07 o   0.2486E-03
  -2 -10   6      993.64      988.63       57.35 o   0.7901E-04
  -1 -10   6      107.98      145.23       24.46 o   0.1005E-02
   0 -10   6      392.89      431.21       39.39 o   0.2676E-03
   1 -10   6        9.29       20.64       13.72 o   0.4521E-02
   2 -10   6       38.14       27.66       10.84 o   0.5225E-02
   3 -10   6       87.24       60.33       15.38 o   0.2425E-02
   4 -10   6      -10.18        1.53       10.96 o   0.7717E-02
   5 -10   6       56.05       75.48       20.28 o   0.1701E-02
   6 -10   6       29.47        0.65       15.20 o   0.3958E-02
   7 -10   6       52.66       44.89       11.76 o   0.3937E-02
   8 -10   6       42.02       36.57        8.51 o   0.6272E-02
 -11  -9   6       42.67       52.20       11.27 o   0.4112E-02
 -10  -9   6      188.16      170.96       31.85 o   0.6232E-03
  -9  -9   6      147.67      122.39       35.34 o   0.6069E-03
  -8  -9   6      842.44      793.96       80.53 o   0.7657E-04
  -7  -9   6       41.66       66.32       22.91 o   0.1495E-02
  -6  -9   6      284.44      312.08       48.58 o   0.2761E-03
  -5  -9   6       -1.26        1.57       10.11 o   0.9435E-02
  -4  -9   6       81.04       94.04       18.64 o   0.1693E-02
  -3  -9   6       23.45       10.50       14.64 o   0.4062E-02
  -2  -9   6        3.51        2.10       12.09 o   0.6598E-02
  -1  -9   6     2098.80     1906.22       80.45 o   0.2511E-04
   0  -9   6       67.07       89.66       20.63 o   0.1528E-02
   1  -9   6      679.46      745.22       42.73 o   0.1360E-03
   2  -9   6      146.09      146.72       20.44 o   0.1142E-02
   3  -9   6      356.77      244.73       31.36 o   0.4642E-03
   4  -9   6      146.55      160.71       23.19 o   0.9634E-03
   5  -9   6       10.02        0.22        9.01 o   0.1132E-01
   6  -9   6     3418.28     3473.14      141.27 o   0.8556E-05
   7  -9   6       65.64       56.28       15.93 o   0.2501E-02
   8  -9   6       24.44       18.72        9.68 o   0.7132E-02
   9  -9   6       61.03       53.33        9.28 o   0.4511E-02
 -11  -8   6      157.74      158.71       16.00 o   0.1300E-02
 -10  -8   6      261.25      254.58       25.29 o   0.6056E-03
  -9  -8   6       65.96       77.05       15.92 o   0.2240E-02
  -8  -8   6        2.88       20.46       14.29 o   0.4253E-02
  -7  -8   6       79.81      135.61       25.32 o   0.1005E-02
  -6  -8   6      387.65      412.85       52.02 o   0.2124E-03
  -5  -8   6      445.90      536.95       40.83 o   0.2150E-03
  -4  -8   6      271.28      316.02       32.02 o   0.4320E-03
  -3  -8   6      516.60      444.03       39.93 o   0.2380E-03
  -2  -8   6       -0.10       15.20       15.00 o   0.4089E-02
  -1  -8   6     1427.65     1794.18      116.86 o   0.2572E-04
   0  -8   6       48.10       33.23       21.75 o   0.1747E-02
   1  -8   6      428.23      440.51       35.47 o   0.2773E-03
   2  -8   6      306.31      313.28       26.73 o   0.4844E-03
   3  -8   6      695.55      708.56       48.86 o   0.1312E-03
   4  -8   6      212.61      214.34       28.69 o   0.6203E-03
   5  -8   6       37.97       31.62       14.87 o   0.3335E-02
   6  -8   6      269.38      287.42       42.55 o   0.3370E-03
   7  -8   6     1239.94      741.56       95.06 o   0.5857E-04
   8  -8   6      418.87      405.78       33.44 o   0.3092E-03
   9  -8   6       19.41       19.20        7.62 o   0.9928E-02
 -11  -7   6       20.29       37.73        8.78 o   0.6650E-02
 -10  -7   6      261.66      216.38       26.86 o   0.6264E-03
  -9  -7   6       10.92        3.03       11.64 o   0.6802E-02
  -8  -7   6      154.44      147.34       23.73 o   0.9625E-03
  -7  -7   6      227.26      247.36       46.23 o   0.3292E-03
  -6  -7   6       39.32       53.84       24.95 o   0.1344E-02
  -5  -7   6       48.81        0.36       21.83 o   0.1952E-02
  -4  -7   6      119.42        0.64       38.07 o   0.6477E-03
  -3  -7   6       -7.32        0.24       14.26 o   0.4790E-02
  -2  -7   6       64.69       51.96       20.09 o   0.1822E-02
  -1  -7   6       95.13       90.67       25.48 o   0.1139E-02
   0  -7   6     1579.16     1573.40       94.01 o   0.3193E-04
   1  -7   6      505.83      369.25       53.97 o   0.1984E-03
   2  -7   6      416.93      391.41       51.33 o   0.2128E-03
   3  -7   6      749.62      654.47       56.86 o   0.1230E-03
   4  -7   6       34.93       45.39       13.85 o   0.3474E-02
   5  -7   6     1553.21     1846.33       73.05 o   0.3140E-04
   6  -7   6      525.34      588.89       63.09 o   0.1323E-03
   7  -7   6      756.04      876.19       70.86 o   0.8336E-04
   8  -7   6      429.21      389.26       36.01 o   0.2999E-03
   9  -7   6      304.08      365.14       26.58 o   0.4336E-03
  10  -7   6       98.24       84.29       11.94 o   0.2597E-02
 -12  -6   6      303.70      318.94       27.49 o   0.4662E-03
 -11  -6   6       10.88        1.83        8.44 o   0.1229E-01
 -10  -6   6       21.27        6.42       13.26 o   0.5008E-02
  -9  -6   6      135.22      119.22       19.28 o   0.1353E-02
  -8  -6   6      952.22      987.90       67.24 o   0.7198E-04
  -7  -6   6      201.53      172.24       36.97 o   0.5065E-03
  -6  -6   6     1968.44     1974.50       95.28 o   0.2363E-04
  -5  -6   6      139.01      101.53       29.75 o   0.8306E-03
  -4  -6   6      366.77      352.77       39.93 o   0.3046E-03
  -3  -6   6       67.75       66.14       21.54 o   0.1592E-02
  -2  -6   6      406.99      471.24       46.98 o   0.2105E-03
  -1  -6   6      192.65      225.46       33.05 o   0.5410E-03
   0  -6   6     2026.96     2115.44       99.25 o   0.2099E-04
   1  -6   6     1314.31     1322.28       68.29 o   0.4755E-04
   2  -6   6     1871.30     2026.10      101.69 o   0.2240E-04
   3  -6   6     1286.22     1257.26       89.41 o   0.4494E-04
   4  -6   6      145.82      165.86       24.88 o   0.9007E-03
   5  -6   6      610.29      604.32       53.30 o   0.1462E-03
   6  -6   6       83.30       98.56       19.39 o   0.1594E-02
   7  -6   6      487.21      531.39       40.43 o   0.2113E-03
   8  -6   6     1111.90     1102.90       84.67 o   0.5377E-04
   9  -6   6       48.66       47.06       11.48 o   0.4094E-02
  10  -6   6       38.93       51.32        9.18 o   0.5115E-02
  11  -6   6       12.79       11.67        7.45 o   0.1222E-01
 -12  -5   6       45.93       55.48        8.80 o   0.4887E-02
 -11  -5   6      104.97       99.80       17.34 o   0.1710E-02
 -10  -5   6      556.29      572.16       43.04 o   0.1847E-03
  -9  -5   6     1287.72     1328.93       67.82 o   0.4883E-04
  -8  -5   6      436.51      482.37       37.65 o   0.2500E-03
  -7  -5   6      198.52      159.59       23.57 o   0.8867E-03
  -6  -5   6      130.08      123.12       20.74 o   0.1260E-02
  -5  -5   6      490.00      396.27       55.35 o   0.1881E-03
  -4  -5   6       92.75       89.57       19.55 o   0.1595E-02
  -3  -5   6      540.46      787.87       51.99 o   0.1244E-03
  -2  -5   6     1290.13     1353.96       76.35 o   0.4675E-04
  -1  -5   6       58.88       15.31       20.77 o   0.2008E-02
   0  -5   6       -0.95        0.45        9.78 o   0.1029E-01
   1  -5   6     4914.02     4971.59      121.00 o   0.4663E-05
   2  -5   6      381.55      557.45       51.31 o   0.1746E-03
   3  -5   6       13.72        4.36       16.06 o   0.3612E-02
   4  -5   6      105.98      131.98       29.37 o   0.8186E-03
   5  -5   6      277.31      303.63       29.32 o   0.4776E-03
   6  -5   6      474.76      442.95       41.05 o   0.2377E-03
   7  -5   6      472.98      507.36       46.72 o   0.1990E-03
   8  -5   6      -11.63       11.68       14.27 o   0.4352E-02
   9  -5   6      240.96      223.78       27.67 o   0.6132E-03
  10  -5   6      156.46      150.56       18.91 o   0.1194E-02
  11  -5   6       23.26       20.59       10.25 o   0.6596E-02
 -12  -4   6      145.30      144.69       12.70 o   0.1620E-02
 -11  -4   6      564.57      505.65       29.62 o   0.2493E-03
 -10  -4   6      160.56      142.61       19.06 o   0.1200E-02
  -9  -4   6       73.51       83.34       11.28 o   0.2920E-02
  -8  -4   6      197.84      259.00       32.79 o   0.5036E-03
  -7  -4   6      508.78      479.27       40.73 o   0.2223E-03
  -6  -4   6       45.87       43.50       24.45 o   0.1422E-02
  -5  -4   6       -2.26        7.14       13.84 o   0.4902E-02
  -4  -4   6     2487.36     2497.19      108.56 o   0.1561E-04
  -3  -4   6      781.46      859.92       58.08 o   0.9496E-04
  -2  -4   6      233.27      274.74       31.39 o   0.4975E-03
  -1  -4   6       28.01       37.50       13.33 o   0.3851E-02
   0  -4   6     2084.87     2297.61       71.41 o   0.2160E-04
   1  -4   6      250.55      242.34       25.56 o   0.6335E-03
   2  -4   6    11134.46     9699.11      211.01 o   0.1167E-05
   3  -4   6      252.06      203.44       35.20 o   0.4899E-03
   4  -4   6     1208.46     1075.87       81.77 o   0.5509E-04
   5  -4   6       20.69        9.05       17.51 o   0.2958E-02
   6  -4   6       41.54       32.72       15.71 o   0.3022E-02
   7  -4   6     1430.77     1419.81       79.12 o   0.4083E-04
   8  -4   6       82.08       97.50       15.19 o   0.2056E-02
   9  -4   6        5.22        3.16        6.94 o   0.1797E-01
  10  -4   6        6.46        0.20        8.74 o   0.1233E-01
  11  -4   6      131.22      129.15       22.33 o   0.1122E-02
 -12  -3   6       34.04       21.90        7.86 o   0.8394E-02
 -11  -3   6      424.30      387.67       27.84 o   0.3578E-03
 -10  -3   6      163.45      147.36       20.02 o   0.1138E-02
  -9  -3   6      645.77      618.96       40.41 o   0.1709E-03
  -8  -3   6        5.70        0.56        9.68 o   0.1016E-01
  -7  -3   6       50.61       52.61       10.40 o   0.4295E-02
  -6  -3   6      684.32      717.44       77.30 o   0.9066E-04
  -5  -3   6     1089.07     1133.69       74.02 o   0.5730E-04
  -4  -3   6        0.06       36.83       16.41 o   0.3109E-02
  -3  -3   6     1185.55      779.89       67.69 o   0.7714E-04
  -2  -3   6     4029.82     3487.69      117.30 o   0.8182E-05
  -1  -3   6      124.98      173.48       21.63 o   0.9941E-03
   0  -3   6       -2.86        0.56       10.18 o   0.9439E-02
   1  -3   6     3080.96     3164.92       80.05 o   0.1137E-04
   2  -3   6     1678.22     1692.74       75.00 o   0.3253E-04
   3  -3   6     3724.43     3304.22      120.31 o   0.9183E-05
   4  -3   6     2087.63     1801.05       99.79 o   0.2376E-04
   5  -3   6        9.71       10.37       16.71 o   0.3284E-02
   6  -3   6     1523.95     1448.11       67.65 o   0.4150E-04
   7  -3   6      291.45      317.10       29.01 o   0.4548E-03
   8  -3   6      260.45      297.31       24.86 o   0.5508E-03
   9  -3   6      401.44      378.84       34.87 o   0.3173E-03
  10  -3   6       25.08       19.93       10.20 o   0.6532E-02
  11  -3   6       24.04       23.29        8.31 o   0.8302E-02
  12  -3   6        4.10        0.23        6.49 o   0.2218E-01
 -12  -2   6        1.33        2.17        4.47 o   0.4210E-01
 -11  -2   6       37.22       38.91        9.55 o   0.5519E-02
 -10  -2   6        3.94        3.42        7.23 o   0.1673E-01
  -9  -2   6       18.87       20.05       10.20 o   0.6790E-02
  -8  -2   6     1400.69     1388.99       61.08 o   0.4697E-04
  -7  -2   6      356.86      331.59       34.09 o   0.3633E-03
  -6  -2   6      646.64      671.62       57.16 o   0.1276E-03
  -5  -2   6       14.28        2.70       10.64 o   0.7848E-02
  -4  -2   6      110.14      149.17       20.88 o   0.1219E-02
  -3  -2   6      572.68      732.03       44.64 o   0.1501E-03
  -2  -2   6      318.42      202.22       33.18 o   0.4897E-03
  -1  -2   6     1844.47     1778.81       71.54 o   0.3001E-04
   0  -2   6     9054.13    10494.23      187.23 o   0.1236E-05
   1  -2   6     2339.15     2132.75       74.92 o   0.2101E-04
   2  -2   6     6101.92     5424.48      106.32 o   0.3756E-05
   3  -2   6     8961.76     8062.70      180.91 o   0.1769E-05
   4  -2   6     5713.60     5191.58      135.83 o   0.3977E-05
   5  -2   6      553.97      442.72       46.96 o   0.2031E-03
   6  -2   6      670.25      661.18      113.36 o   0.5700E-04
   7  -2   6       50.74       49.32       11.48 o   0.3935E-02
   8  -2   6      380.78      387.35       37.19 o   0.3054E-03
   9  -2   6      775.99      735.61       49.12 o   0.1233E-03
  10  -2   6       80.39       78.81       16.71 o   0.2047E-02
  11  -2   6        1.52        5.13        7.57 o   0.1522E-01
  12  -2   6        7.74       10.69        5.07 o   0.2165E-01
 -12  -1   6       53.72       44.69       10.25 o   0.4560E-02
 -11  -1   6       54.17       51.12       14.56 o   0.2956E-02
 -10  -1   6      232.33      214.09       19.81 o   0.8318E-03
  -9  -1   6      640.97      624.12       39.95 o   0.1715E-03
  -8  -1   6      619.43      598.57       48.12 o   0.1576E-03
  -7  -1   6     1447.78     1470.68       93.72 o   0.3603E-04
  -6  -1   6      178.20      114.98       30.28 o   0.7481E-03
  -5  -1   6      811.89      719.12       58.60 o   0.1120E-03
  -4  -1   6     1378.70     1268.09       61.02 o   0.4980E-04
  -3  -1   6       21.06        0.15       12.22 o   0.6070E-02
  -2  -1   6      586.63      834.09       49.20 o   0.1200E-03
  -1  -1   6     9046.27     6984.28      180.39 o   0.2036E-05
   0  -1   6    14203.16    15006.78      177.84 o   0.5926E-06
   1  -1   6     1379.64      902.51       60.33 o   0.6825E-04
   2  -1   6     1088.64     1053.06       42.47 o   0.7818E-04
   3  -1   6      302.13      268.52       27.82 o   0.5076E-03
   4  -1   6       25.21       29.61       11.37 o   0.5094E-02
   5  -1   6     1094.30     1062.75       63.23 o   0.6638E-04
   6  -1   6     1627.85     1600.12      110.21 o   0.2858E-04
   7  -1   6       14.18        7.86        8.08 o   0.1157E-01
   8  -1   6      386.66      422.33       32.00 o   0.3138E-03
   9  -1   6      281.63      238.04       29.90 o   0.5254E-03
  10  -1   6      345.35      334.15       24.82 o   0.4610E-03
  11  -1   6       45.76       38.64       11.76 o   0.4293E-02
  12  -1   6       24.13       22.04        6.71 o   0.1060E-01
 -12   0   6       36.20       35.94        8.74 o   0.6290E-02
 -11   0   6       75.96       84.77       12.39 o   0.2683E-02
 -10   0   6      724.24      755.13       34.61 o   0.1453E-03
  -9   0   6      108.33      116.84       20.29 o   0.1353E-02
  -8   0   6      325.23      307.98       35.08 o   0.3844E-03
  -7   0   6      476.59      517.81       41.38 o   0.2147E-03
  -6   0   6     1154.48     1036.70       94.66 o   0.4942E-04
  -5   0   6     5542.44     5606.56      150.23 o   0.3785E-05
  -4   0   6      264.93      146.75       26.06 o   0.7321E-03
  -3   0   6     5714.89     6197.99      108.51 o   0.3361E-05
  -2   0   6      122.41       80.66       15.03 o   0.2057E-02
  -1   0   6     6217.62     7700.26       99.00 o   0.2439E-05
   0   0   6    33285.34    34158.43      302.58 o   0.1143E-06
   1   0   6     3402.17     3122.63       63.22 o   0.1120E-04
   2   0   6     6155.34     6373.00      131.09 o   0.3042E-05
   3   0   6      891.33      716.82       44.63 o   0.1261E-03
   4   0   6     2009.95     1982.63       62.90 o   0.2556E-04
   5   0   6      186.73      239.25       33.87 o   0.5094E-03
   6   0   6      163.22      113.73       35.94 o   0.5911E-03
   7   0   6      897.63      946.43       38.70 o   0.9990E-04
   8   0   6      287.82      284.49       26.56 o   0.5157E-03
   9   0   6      424.05      480.98       35.69 o   0.2609E-03
  10   0   6      423.19      403.67       28.70 o   0.3444E-03
  11   0   6      178.41      179.79       16.50 o   0.1128E-02
  12   0   6      102.98       95.54       13.01 o   0.2275E-02
 -12   1   6       54.21       43.95        8.73 o   0.5273E-02
 -11   1   6      665.46      623.88       33.97 o   0.1811E-03
 -10   1   6       23.35        6.21       16.39 o   0.3403E-02
  -9   1   6       21.12       22.75       12.11 o   0.5138E-02
  -8   1   6      -17.72        2.18       13.57 o   0.5019E-02
  -7   1   6       53.30       48.07       12.15 o   0.3802E-02
  -6   1   6       13.11       24.76       13.45 o   0.4536E-02
  -5   1   6      755.37      759.93       72.93 o   0.9078E-04
  -4   1   6      815.52      865.18       66.77 o   0.8641E-04
  -3   1   6     6876.04     6899.61      137.73 o   0.2573E-05
  -2   1   6    16802.11    17380.34      186.63 o   0.4407E-06
  -1   1   6    14340.47    14939.27      148.32 o   0.6053E-06
   0   1   6      111.58      119.73       15.19 o   0.1879E-02
   1   1   6     1779.39     1915.93       55.23 o   0.2978E-04
   2   1   6     1309.94     1495.10       59.73 o   0.4497E-04
   3   1   6     4415.84     4352.52      113.14 o   0.6142E-05
   4   1   6      113.05      141.89       15.00 o   0.1600E-02
   5   1   6     1167.38     1134.94       66.01 o   0.5872E-04
   6   1   6      844.80      832.94       80.37 o   0.7382E-04
   7   1   6      252.99      236.53       28.04 o   0.5735E-03
   8   1   6     1053.76     1111.52       51.22 o   0.7173E-04
   9   1   6      663.23      646.07       35.32 o   0.1753E-03
  10   1   6        7.50        1.07        8.29 o   0.1324E-01
  11   1   6      150.50      158.88       15.59 o   0.1343E-02
  12   1   6       10.34      510.68        5.68 o   0.6096E-03
 -12   2   6      325.87      320.92       23.26 o   0.5043E-03
 -11   2   6     2099.08     2085.49       59.01 o   0.2455E-04
 -10   2   6      229.74      205.03       38.03 o   0.4526E-03
  -9   2   6     1075.92     1194.67       48.29 o   0.6746E-04
  -8   2   6       81.76       68.65       16.81 o   0.2127E-02
  -7   2   6      359.37      395.82       29.78 o   0.3527E-03
  -6   2   6       85.12       77.78       29.52 o   0.9297E-03
  -5   2   6      570.10      620.10       65.30 o   0.1216E-03
  -4   2   6      631.30      554.32       62.20 o   0.1335E-03
  -3   2   6      177.29      130.40       32.42 o   0.6788E-03
  -2   2   6      771.22      724.23       55.49 o   0.1082E-03
  -1   2   6     2533.72     2433.07       64.92 o   0.1714E-04
   0   2   6      933.69     1132.49       35.86 o   0.8538E-04
   1   2   6     1628.22     1643.03       72.41 o   0.3433E-04
   2   2   6     1683.50     1768.08       68.84 o   0.3141E-04
   3   2   6      383.96      336.89       32.76 o   0.3672E-03
   4   2   6      140.77      159.72       24.89 o   0.8620E-03
   5   2   6      390.17      437.60       47.67 o   0.2166E-03
   6   2   6      461.18      351.27       61.66 o   0.1738E-03
   7   2   6       20.88       53.09       14.46 o   0.3302E-02
   8   2   6      166.86      134.87       17.41 o   0.1322E-02
   9   2   6      924.18      921.14       42.51 o   0.9941E-04
  10   2   6      723.60      639.48       36.16 o   0.1663E-03
  11   2   6     1384.79     1289.50       45.82 o   0.5555E-04
  12   2   6     1709.20     1598.11       53.99 o   0.3794E-04
  13   2   6        3.59        4.17        4.58 o   0.3412E-01
 -12   3   6       -8.22        0.17        6.06 o   0.2350E-01
 -11   3   6      369.83      357.20       23.94 o   0.4373E-03
 -10   3   6      297.29      293.37       23.66 o   0.5485E-03
  -9   3   6      659.28      651.43       38.05 o   0.1670E-03
  -8   3   6      104.22      132.62       18.60 o   0.1418E-02
  -7   3   6      652.04      724.50       42.64 o   0.1431E-03
  -6   3   6      122.71      135.11       36.53 o   0.5796E-03
  -5   3   6     1245.35     1227.57       99.85 o   0.4147E-04
  -4   3   6      311.46      267.94       48.49 o   0.2793E-03
  -3   3   6      104.74       33.03       27.54 o   0.1094E-02
  -2   3   6       18.62       27.94       16.61 o   0.2903E-02
  -1   3   6       83.51       70.51       22.21 o   0.1470E-02
   0   3   6      653.64      696.06       46.27 o   0.1444E-03
   1   3   6       14.34        7.88        7.97 o   0.1176E-01
   2   3   6     7365.22     5830.97      166.06 o   0.2907E-05
   3   3   6     2019.52     1662.85       85.88 o   0.2970E-04
   4   3   6      453.18      481.10       49.16 o   0.2083E-03
   5   3   6       23.78        3.32       19.54 o   0.2487E-02
   6   3   6      678.05      662.89       70.43 o   0.1047E-03
   7   3   6       15.94        1.56       15.00 o   0.4210E-02
   8   3   6      433.36      456.65       29.48 o   0.3058E-03
   9   3   6     2097.14     2246.53       79.76 o   0.2111E-04
  10   3   6      228.45      250.33       26.42 o   0.6067E-03
  11   3   6       32.56       32.31       10.14 o   0.5677E-02
  12   3   6       99.85       87.94       14.24 o   0.2217E-02
  13   3   6      469.54      439.89       30.46 o   0.2981E-03
 -12   4   6       99.95      108.73       16.10 o   0.1794E-02
 -11   4   6       17.26       19.91        7.19 o   0.1074E-01
 -10   4   6      530.49      560.73       29.41 o   0.2342E-03
  -9   4   6      321.40      369.77       26.79 o   0.4187E-03
  -8   4   6      343.12      407.72       27.73 o   0.3739E-03
  -7   4   6      694.75      734.56       44.38 o   0.1365E-03
  -6   4   6      454.00      456.10       32.11 o   0.2795E-03
  -5   4   6     4449.40     4348.36      201.13 o   0.5156E-05
  -4   4   6        3.95        3.76       20.72 o   0.2282E-02
  -3   4   6      702.87      760.07       67.29 o   0.9682E-04
  -2   4   6     1391.57     1569.52       87.36 o   0.3559E-04
  -1   4   6     1902.94     1699.70       93.82 o   0.2824E-04
   0   4   6      110.67      136.13       22.04 o   0.1111E-02
   1   4   6     4790.06     4058.75      141.70 o   0.6003E-05
   2   4   6     2895.70     1505.28      102.76 o   0.2200E-04
   3   4   6     1577.61     1331.57       73.45 o   0.4524E-04
   4   4   6      407.83      227.93       52.70 o   0.2462E-03
   5   4   6       74.24       82.81       28.36 o   0.9958E-03
   6   4   6     1586.63     1576.02      113.49 o   0.2894E-04
   7   4   6      -10.24        2.47        9.26 o   0.1045E-01
   8   4   6       18.58       34.91       13.77 o   0.3909E-02
   9   4   6      134.09      124.26       21.91 o   0.1164E-02
  10   4   6      642.32      618.77       43.25 o   0.1629E-03
  11   4   6      257.07      238.40       25.94 o   0.6162E-03
  12   4   6      162.61      157.13       17.17 o   0.1233E-02
 -11   5   6       -1.72        5.22        5.62 o   0.2491E-01
 -10   5   6        0.19        4.90        5.79 o   0.2449E-01
  -9   5   6       82.38       76.36       14.32 o   0.2422E-02
  -8   5   6      885.51      872.71       44.89 o   0.1042E-03
  -7   5   6     3380.32     3346.29      100.65 o   0.9805E-05
  -6   5   6     2102.14     2149.62       73.94 o   0.2269E-04
  -5   5   6      745.56      753.33       87.37 o   0.7434E-04
  -4   5   6     2187.32     2230.58      138.23 o   0.1640E-04
  -3   5   6       71.71       47.87       28.04 o   0.1087E-02
  -2   5   6     4022.67     3799.06      162.31 o   0.6807E-05
  -1   5   6     8317.76     7835.70      215.56 o   0.1811E-05
   0   5   6      132.33      219.18       27.10 o   0.7031E-03
   1   5   6     3398.03     3535.96      124.74 o   0.8867E-05
   2   5   6      389.41      232.31       36.99 o   0.4103E-03
   3   5   6      821.22      571.61       79.80 o   0.8922E-04
   4   5   6      346.06      237.06       54.22 o   0.2450E-03
   5   5   6      604.31      818.08       67.87 o   0.9939E-04
   6   5   6     1176.76     1271.70      104.28 o   0.4015E-04
   7   5   6     4014.03     4017.66      113.35 o   0.6978E-05
   8   5   6     2702.03     2724.93      102.02 o   0.1391E-04
   9   5   6      325.36      378.13       31.70 o   0.3713E-03
  10   5   6      297.63      284.02       29.51 o   0.4788E-03
  11   5   6      -10.75        1.14        7.81 o   0.1429E-01
  12   5   6       -3.59        7.20        6.33 o   0.1921E-01
 -11   6   6      480.43      453.26       38.81 o   0.2469E-03
 -10   6   6      225.46      187.25       17.02 o   0.9980E-03
  -9   6   6       18.50        9.48        7.73 o   0.1154E-01
  -8   6   6      156.11      176.17       19.04 o   0.1081E-02
  -7   6   6     1666.45     1702.08       61.45 o   0.3453E-04
  -6   6   6      100.60      117.69       16.16 o   0.1753E-02
  -5   6   6       46.07       24.90       13.52 o   0.3945E-02
  -4   6   6     1832.83     1930.34      134.25 o   0.2037E-04
  -3   6   6      601.54      541.74       71.45 o   0.1156E-03
  -2   6   6      401.51      395.29       43.45 o   0.2597E-03
  -1   6   6       27.80       40.81       14.87 o   0.3260E-02
   0   6   6       12.63        2.49       11.85 o   0.6563E-02
   1   6   6     1133.17     1108.23       84.55 o   0.5234E-04
   2   6   6      617.01      562.85       52.48 o   0.1577E-03
   3   6   6      224.35      210.93       47.16 o   0.3346E-03
   4   6   6     2187.13     1911.60      130.35 o   0.1897E-04
   5   6   6       94.09      135.15       33.96 o   0.6694E-03
   6   6   6      126.82      109.29       36.00 o   0.6145E-03
   7   6   6        9.62        6.55       13.53 o   0.5015E-02
   8   6   6       68.45       73.72       17.84 o   0.1965E-02
   9   6   6     1245.78     1239.54       60.83 o   0.5613E-04
  10   6   6       45.69       74.27       12.97 o   0.2981E-02
  11   6   6      329.33      323.61       28.18 o   0.4431E-03
  12   6   6        1.62        0.06        6.54 o   0.2277E-01
 -10   7   6        4.92        2.62        5.44 o   0.2739E-01
  -9   7   6       86.81       90.96       12.14 o   0.2568E-02
  -8   7   6      725.35      749.20       37.72 o   0.1405E-03
  -7   7   6       79.84      105.45       14.73 o   0.2095E-02
  -6   7   6      655.86      580.43       53.23 o   0.1451E-03
  -5   7   6       80.28       67.28       15.35 o   0.2376E-02
  -4   7   6     3421.83     3477.91      111.44 o   0.9102E-05
  -3   7   6     1114.75     1087.01      104.97 o   0.4493E-04
  -2   7   6       35.70        3.82       22.60 o   0.1845E-02
  -1   7   6       85.00       83.46       22.79 o   0.1334E-02
   0   7   6     3510.46     3391.14      129.84 o   0.8836E-05
   1   7   6     1833.07     1833.47       87.62 o   0.2735E-04
   2   7   6      532.26      463.19       48.93 o   0.1911E-03
   3   7   6      778.64      845.96       77.41 o   0.7637E-04
   4   7   6      421.14      336.12       59.75 o   0.1847E-03
   5   7   6      -10.56        0.29       17.50 o   0.3184E-02
   6   7   6      384.07      393.74       45.14 o   0.2512E-03
   7   7   6     3140.83     3087.02      107.26 o   0.1105E-04
   8   7   6       -5.43       16.10        8.04 o   0.1105E-01
   9   7   6      129.67      108.40       21.31 o   0.1262E-02
  10   7   6      763.02      788.56       44.52 o   0.1236E-03
  11   7   6      408.84      420.39       28.81 o   0.3344E-03
  12   7   6      164.57      131.90       14.25 o   0.1536E-02
 -10   8   6        4.43        4.62        7.43 o   0.1539E-01
  -9   8   6      237.49      211.92       32.83 o   0.5265E-03
  -8   8   6      144.26      142.50       22.56 o   0.1030E-02
  -7   8   6      124.80      105.86       21.90 o   0.1252E-02
  -6   8   6       38.27       26.31       15.04 o   0.3374E-02
  -5   8   6      573.86      541.16       47.18 o   0.1749E-03
  -4   8   6       26.85       45.51       10.27 o   0.4986E-02
  -3   8   6     1017.48      873.72       41.89 o   0.9936E-04
  -2   8   6      100.16       93.88       37.14 o   0.6103E-03
  -1   8   6      429.72      424.50       50.20 o   0.2086E-03
   0   8   6        4.61        9.75       14.30 o   0.4490E-02
   1   8   6       16.30       33.62       16.78 o   0.2939E-02
   2   8   6       45.50       42.16       18.06 o   0.2355E-02
   3   8   6      215.92      198.45       43.02 o   0.3913E-03
   4   8   6       36.04       22.98       24.33 o   0.1530E-02
   5   8   6       41.51       38.99       18.71 o   0.2248E-02
   6   8   6      795.69      844.50       69.49 o   0.8595E-04
   7   8   6      984.15     1017.55       79.01 o   0.6248E-04
   8   8   6      595.40      593.83       62.64 o   0.1287E-03
   9   8   6       49.41       36.80       23.51 o   0.1533E-02
  10   8   6       14.32       56.71       13.87 o   0.3392E-02
  11   8   6       20.07        9.66       13.67 o   0.4658E-02
  12   8   6      285.24      270.23       27.06 o   0.5359E-03
  -9   9   6       39.28       16.29       17.86 o   0.2674E-02
  -8   9   6       16.95       14.97        9.94 o   0.7479E-02
  -7   9   6        3.38        0.01       13.30 o   0.5578E-02
  -6   9   6      678.47      635.51       50.11 o   0.1438E-03
  -5   9   6       56.65       36.59       18.46 o   0.2239E-02
  -4   9   6      862.95      939.00       48.77 o   0.9575E-04
  -3   9   6      795.07      815.70       45.31 o   0.1143E-03
  -2   9   6       66.67       41.22       14.09 o   0.3082E-02
  -1   9   6      110.35      122.02       16.52 o   0.1630E-02
   0   9   6       -5.47        4.85       10.33 o   0.8457E-02
   1   9   6     1202.89     1287.11      104.70 o   0.3909E-04
   2   9   6      351.73      306.02       91.28 o   0.1026E-03
   3   9   6      451.90      488.70       46.86 o   0.2050E-03
   4   9   6      122.06      119.18       23.15 o   0.1130E-02
   5   9   6      493.37      500.71       53.38 o   0.1737E-03
   6   9   6      -10.31        5.97       14.98 o   0.4151E-02
   7   9   6      135.36      134.52       32.12 o   0.6941E-03
   8   9   6      521.57      479.17       59.78 o   0.1552E-03
   9   9   6       -1.40        1.57       12.27 o   0.6494E-02
  10   9   6       36.19       36.53       15.20 o   0.3157E-02
  11   9   6       -0.02        2.71        9.71 o   0.1020E-01
  12   9   6       34.65       16.04        9.02 o   0.7695E-02
  -9  10   6      328.15      276.48       28.93 o   0.4831E-03
  -8  10   6       -2.65        1.17        9.59 o   0.1050E-01
  -7  10   6        1.73        1.23       10.38 o   0.9058E-02
  -6  10   6       10.38        6.80       11.04 o   0.7150E-02
  -5  10   6       -6.45        1.66        9.98 o   0.9388E-02
  -4  10   6        3.79       14.63       12.67 o   0.5455E-02
  -3  10   6      226.90      247.16       21.86 o   0.7249E-03
  -2  10   6     1136.20     1248.60       48.09 o   0.6274E-04
  -1  10   6      838.10      844.58       46.63 o   0.1073E-03
   0  10   6       36.32       36.98        9.90 o   0.5561E-02
   1  10   6      367.13      427.89       36.91 o   0.2879E-03
   2  10   6       75.92       43.18       17.83 o   0.2214E-02
   3  10   6      760.57      817.46       53.61 o   0.1079E-03
   4  10   6       98.28       99.50       32.52 o   0.7509E-03
   5  10   6       77.98       42.44       40.16 o   0.5742E-03
   6  10   6      143.60      174.00       34.37 o   0.5838E-03
   7  10   6       -5.56       27.16       12.40 o   0.5078E-02
   8  10   6     1173.95     1169.30       84.98 o   0.5036E-04
   9  10   6       77.00       68.99       21.73 o   0.1526E-02
  10  10   6      415.31      350.46       43.46 o   0.2704E-03
  11  10   6       50.43       56.69       13.60 o   0.3122E-02
  -8  11   6       19.39       13.75       10.77 o   0.6627E-02
  -7  11   6       29.81       28.10       10.42 o   0.5732E-02
  -6  11   6       29.57       26.95        9.25 o   0.6698E-02
  -5  11   6        5.87        5.94        6.95 o   0.1646E-01
  -4  11   6      750.53      759.56       41.94 o   0.1315E-03
  -3  11   6     1674.27     1724.20       63.44 o   0.3377E-04
  -2  11   6       46.94       63.99       12.86 o   0.3218E-02
  -1  11   6        9.99       17.96        9.94 o   0.7361E-02
   0  11   6      405.11      440.42       30.60 o   0.3073E-03
   1  11   6     1403.77     1448.21       56.24 o   0.4652E-04
   2  11   6      798.00      727.06       58.28 o   0.1089E-03
   3  11   6      504.43      484.72       47.41 o   0.1972E-03
   4  11   6      776.78      805.63       56.88 o   0.1032E-03
   5  11   6      844.14      821.39       75.65 o   0.7911E-04
   6  11   6       82.23       37.80       31.58 o   0.8896E-03
   7  11   6     1146.42     1266.76       85.15 o   0.4768E-04
   8  11   6      349.68      335.25       46.94 o   0.2647E-03
   9  11   6      659.33      579.56       57.23 o   0.1370E-03
  10  11   6       47.94       50.00       15.56 o   0.2766E-02
  11  11   6      195.40      109.97       23.47 o   0.1023E-02
  -7  12   6       96.67      102.90       17.25 o   0.1723E-02
  -6  12   6       39.36       32.48       14.64 o   0.3394E-02
  -5  12   6      111.62      120.33       17.69 o   0.1518E-02
  -4  12   6      181.71      183.71       20.53 o   0.9635E-03
  -3  12   6      307.07      330.22       26.16 o   0.4691E-03
  -2  12   6       29.19       50.04       13.62 o   0.3406E-02
  -1  12   6       43.99       40.26       12.13 o   0.4169E-02
   0  12   6        1.82       10.96        7.96 o   0.1230E-01
   1  12   6       11.07       17.70        9.81 o   0.7700E-02
   2  12   6      587.35      585.55       45.17 o   0.1722E-03
   3  12   6       12.68       13.08       11.25 o   0.6511E-02
   4  12   6       92.15       76.50       18.82 o   0.1768E-02
   5  12   6      301.60      323.06       46.33 o   0.2821E-03
   6  12   6      652.20      630.29       65.01 o   0.1163E-03
   7  12   6      587.41      502.80       58.03 o   0.1526E-03
   8  12   6       29.77        8.56       16.77 o   0.3182E-02
   9  12   6       90.72       88.34       21.51 o   0.1420E-02
  10  12   6       12.93       21.71        8.27 o   0.9194E-02
  -6  13   6       37.09       29.69       10.55 o   0.5395E-02
  -5  13   6        6.28        0.36        6.17 o   0.2334E-01
  -4  13   6      134.57      130.21       15.37 o   0.1571E-02
  -3  13   6       24.52       22.26       12.76 o   0.4618E-02
  -2  13   6      262.70      194.68       36.43 o   0.4761E-03
  -1  13   6       92.33       86.91       16.29 o   0.2000E-02
   0  13   6       28.68       15.05       11.13 o   0.5991E-02
   1  13   6       40.86       40.40       10.59 o   0.4871E-02
   2  13   6     1228.46     1108.88       64.57 o   0.6095E-04
   3  13   6      296.11      317.54       31.05 o   0.4286E-03
   4  13   6      790.64      844.72       48.52 o   0.1093E-03
   5  13   6      379.94      324.12       50.63 o   0.2408E-03
   6  13   6       58.02       39.95       25.05 o   0.1354E-02
   7  13   6      102.96       83.37       22.65 o   0.1322E-02
   8  13   6       22.89       12.80       10.70 o   0.6697E-02
   9  13   6      357.34      353.29       33.31 o   0.3581E-03
  -4  14   6       16.85        2.02       12.00 o   0.6315E-02
  -3  14   6      729.95      769.26       42.46 o   0.1323E-03
  -2  14   6       89.41       98.39       17.37 o   0.1756E-02
  -1  14   6        9.83        3.64       11.58 o   0.6828E-02
   0  14   6       75.13       77.74       14.08 o   0.2537E-02
   1  14   6       31.46       39.80        9.78 o   0.5406E-02
   2  14   6      211.46      171.69       26.24 o   0.7587E-03
   3  14   6      366.93      354.09       33.02 o   0.3574E-03
   4  14   6      611.00      608.18       39.95 o   0.1778E-03
   5  14   6       86.79       96.30       23.55 o   0.1233E-02
   6  14   6       29.61       27.57       16.88 o   0.2873E-02
   7  14   6      219.02      182.93       29.09 o   0.6524E-03
   8  14   6       49.44       13.88       15.84 o   0.3238E-02
  -3  15   6       -0.68        3.34        8.48 o   0.1295E-01
  -2  15   6       -5.78        0.10        8.18 o   0.1408E-01
  -1  15   6      400.61      372.28       32.36 o   0.3452E-03
   0  15   6       47.73       44.50       11.72 o   0.4015E-02
   1  15   6       28.49       32.43       11.50 o   0.4922E-02
   2  15   6       33.99        4.94       12.02 o   0.5679E-02
   3  15   6       42.20       55.85       10.06 o   0.4446E-02
   4  15   6       19.04       16.59        8.27 o   0.9500E-02
   5  15   6      254.06      204.62       32.74 o   0.5303E-03
   6  15   6      178.63      170.71       26.29 o   0.7852E-03
   7  15   6       23.77       31.44       10.44 o   0.5788E-02
  -1  16   6      125.47      104.11       14.69 o   0.1877E-02
   0  16   6      244.75      241.00       22.31 o   0.6952E-03
   1  16   6       -0.36        8.79        6.42 o   0.1858E-01
   2  16   6       27.89       22.79        8.59 o   0.7841E-02
   3  16   6      180.29      169.00       16.80 o   0.1159E-02
   4  16   6       31.24       36.10        7.47 o   0.7379E-02
   5  16   6      192.26      174.79       21.44 o   0.9329E-03
  -5 -15   7        5.10        0.08        7.61 o   0.1626E-01
  -4 -15   7       37.15       22.77        9.00 o   0.7037E-02
  -3 -15   7      347.72      371.59       25.12 o   0.4226E-03
  -2 -15   7      390.69      377.08       27.27 o   0.3819E-03
  -1 -15   7       59.22       53.94       11.12 o   0.3874E-02
   0 -15   7      424.01      374.02       27.46 o   0.3690E-03
   1 -15   7       14.71        0.88        8.27 o   0.1249E-01
  -7 -14   7       47.44       40.51       13.21 o   0.3641E-02
  -6 -14   7      109.92       93.91       22.04 o   0.1308E-02
  -5 -14   7       -8.04        1.29        7.63 o   0.1518E-01
  -4 -14   7       31.33       19.69       10.87 o   0.5873E-02
  -3 -14   7      139.54      136.43       19.16 o   0.1268E-02
  -2 -14   7      356.62      378.84       31.37 o   0.3585E-03
  -1 -14   7      607.71      538.41       40.21 o   0.1954E-03
   0 -14   7       30.60       25.45       10.95 o   0.5525E-02
   1 -14   7        2.81        4.07        6.56 o   0.1974E-01
   2 -14   7       41.54       41.50       10.06 o   0.5060E-02
  -8 -13   7       16.17       13.46        8.07 o   0.1045E-01
  -7 -13   7       12.35        4.57       10.51 o   0.8020E-02
  -6 -13   7        2.41        3.65        8.63 o   0.1231E-01
  -5 -13   7      237.80      245.29       26.28 o   0.6151E-03
  -4 -13   7      109.30      115.11       19.76 o   0.1393E-02
  -3 -13   7       19.14       20.59       10.77 o   0.6272E-02
  -2 -13   7       44.44       38.57       15.85 o   0.2878E-02
  -1 -13   7      739.73      715.66       49.10 o   0.1274E-03
   0 -13   7        4.10       21.93        9.14 o   0.8566E-02
   1 -13   7        3.57        3.98       10.60 o   0.8331E-02
   2 -13   7        3.10        6.89        7.01 o   0.1658E-01
   3 -13   7       -0.65        3.63        5.84 o   0.2557E-01
   4 -13   7       26.91       29.46        9.69 o   0.6377E-02
  -9 -12   7       88.58       77.61       17.92 o   0.1861E-02
  -8 -12   7      112.91       87.89       25.36 o   0.1105E-02
  -7 -12   7       -3.06        0.42       11.22 o   0.7765E-02
  -6 -12   7      223.25      251.92       25.68 o   0.6283E-03
  -5 -12   7       73.82       68.00       18.03 o   0.1966E-02
  -4 -12   7       41.92       50.30       14.44 o   0.3126E-02
  -3 -12   7       -6.21       21.67       11.51 o   0.5966E-02
  -2 -12   7       30.98       26.68       15.96 o   0.3137E-02
  -1 -12   7     1459.89     1329.15       73.88 o   0.4442E-04
   0 -12   7       13.91        2.48        9.97 o   0.8878E-02
   1 -12   7       39.35       13.48       14.94 o   0.3688E-02
   2 -12   7      187.76      174.52       25.66 o   0.7906E-03
   3 -12   7        0.91        5.71        8.67 o   0.1208E-01
   4 -12   7       67.56       41.93       17.65 o   0.2298E-02
   5 -12   7       96.67      105.93       19.80 o   0.1473E-02
   6 -12   7       44.54       35.22       11.30 o   0.4594E-02
  -9 -11   7       -5.66        0.32       10.55 o   0.8659E-02
  -8 -11   7      213.62      186.31       35.98 o   0.5035E-03
  -7 -11   7       28.74       18.75       14.28 o   0.3969E-02
  -6 -11   7       33.17       37.52       13.64 o   0.3751E-02
  -5 -11   7       55.08       51.55       15.68 o   0.2695E-02
  -4 -11   7      -14.12        4.12       11.98 o   0.6293E-02
  -3 -11   7       17.71       11.02       15.34 o   0.3789E-02
  -2 -11   7     2417.90     2235.92       97.73 o   0.1845E-04
  -1 -11   7      504.64      529.23       44.64 o   0.1968E-03
   0 -11   7       80.81       55.20       17.73 o   0.2118E-02
   1 -11   7       15.89       11.13       12.21 o   0.5633E-02
   2 -11   7        0.27        2.08        8.27 o   0.1393E-01
   3 -11   7      734.37      732.81       37.56 o   0.1438E-03
   4 -11   7      167.91      169.28       20.59 o   0.1014E-02
   5 -11   7      370.41      309.84       39.94 o   0.3258E-03
   6 -11   7       -0.39        5.20        5.86 o   0.2329E-01
   7 -11   7      197.96      231.22       24.63 o   0.6987E-03
 -10 -10   7      374.42      393.37       38.07 o   0.2965E-03
  -9 -10   7       52.96        3.52       21.16 o   0.2034E-02
  -8 -10   7      316.97      348.48       48.06 o   0.2591E-03
  -7 -10   7      -10.93       18.34       21.32 o   0.2036E-02
  -6 -10   7      197.02      187.90       28.25 o   0.6776E-03
  -5 -10   7      251.26      255.07       31.62 o   0.4969E-03
  -4 -10   7      271.81      249.21       33.18 o   0.4727E-03
  -3 -10   7     1698.14     1734.02       84.65 o   0.3019E-04
  -2 -10   7       45.36       54.66       16.65 o   0.2495E-02
  -1 -10   7       48.19       56.00       17.06 o   0.2351E-02
   0 -10   7      -13.60        2.23       13.29 o   0.5258E-02
   1 -10   7       14.11       15.19       10.06 o   0.7472E-02
   2 -10   7      101.49       95.23       16.51 o   0.1866E-02
   3 -10   7      271.60      263.92       24.65 o   0.5881E-03
   4 -10   7      445.08      476.51       37.15 o   0.2518E-03
   5 -10   7       26.39       51.25       14.86 o   0.3074E-02
   6 -10   7       25.41       50.56       13.98 o   0.3382E-02
   7 -10   7      184.00      177.69       19.32 o   0.1015E-02
   8 -10   7       85.71       71.37       16.96 o   0.2058E-02
 -11  -9   7      132.28      150.18       20.23 o   0.1165E-02
 -10  -9   7      199.37      223.77       29.92 o   0.5930E-03
  -9  -9   7      117.13      114.27       28.72 o   0.8646E-03
  -8  -9   7     1003.91     1029.49       88.19 o   0.5620E-04
  -7  -9   7       32.13       24.30       20.21 o   0.2123E-02
  -6  -9   7      235.40      255.84       29.17 o   0.5510E-03
  -5  -9   7        5.27       12.15       15.22 o   0.3939E-02
  -4  -9   7      145.53      153.69       26.57 o   0.8488E-03
  -3  -9   7        7.96        2.62       14.92 o   0.4311E-02
  -2  -9   7      346.95      313.47       34.52 o   0.3804E-03
  -1  -9   7     1945.19     1912.09       79.23 o   0.2666E-04
   0  -9   7      501.63      432.57       44.75 o   0.2201E-03
   1  -9   7      856.49      802.97       50.08 o   0.1085E-03
   2  -9   7       31.39       17.53        8.50 o   0.8414E-02
   3  -9   7       10.08        5.79       11.67 o   0.6628E-02
   4  -9   7      147.60      114.82       24.40 o   0.1029E-02
   5  -9   7      170.04      122.84       32.73 o   0.6673E-03
   6  -9   7       15.90        8.41       13.14 o   0.5105E-02
   7  -9   7      425.65      384.07       33.52 o   0.3187E-03
   8  -9   7     1079.08      924.31       44.95 o   0.8967E-04
   9  -9   7       22.90       37.09        7.20 o   0.7977E-02
 -11  -8   7      700.95      738.40       49.93 o   0.1261E-03
 -10  -8   7      419.39      454.29       51.67 o   0.1978E-03
  -9  -8   7      408.65      429.85       55.36 o   0.1902E-03
  -8  -8   7        9.34       24.10       20.09 o   0.2230E-02
  -7  -8   7       40.39       74.73       26.34 o   0.1177E-02
  -6  -8   7        7.74       15.43       18.26 o   0.2761E-02
  -5  -8   7      925.03     1121.92       61.10 o   0.6902E-04
  -4  -8   7      330.91      341.98       36.49 o   0.3506E-03
  -3  -8   7      108.83       69.46       19.11 o   0.1699E-02
  -2  -8   7      170.19      197.32       22.98 o   0.8690E-03
  -1  -8   7     1722.54     1472.06       71.00 o   0.3720E-04
   0  -8   7        1.22        3.69       10.54 o   0.8576E-02
   1  -8   7      473.36      424.68       40.30 o   0.2539E-03
   2  -8   7      184.74      137.18       21.97 o   0.1041E-02
   3  -8   7       61.27       75.54       14.38 o   0.2574E-02
   4  -8   7       15.60       24.24       13.55 o   0.4331E-02
   5  -8   7      307.07      330.40       31.53 o   0.4103E-03
   6  -8   7      240.43      249.91       39.25 o   0.3996E-03
   7  -8   7      172.74      207.63       32.73 o   0.5654E-03
   8  -8   7      200.76      176.11       22.72 o   0.8721E-03
   9  -8   7       20.02        3.51        7.03 o   0.1471E-01
 -11  -7   7       38.04       18.99       10.42 o   0.6104E-02
 -10  -7   7       34.32       32.74       11.72 o   0.4652E-02
  -9  -7   7      306.43      277.34       31.88 o   0.4529E-03
  -8  -7   7     1233.01     1264.68      100.95 o   0.4036E-04
  -7  -7   7     1666.41     1749.15      123.05 o   0.2436E-04
  -6  -7   7      190.02      197.09       36.00 o   0.5101E-03
  -5  -7   7      954.10      986.55       59.33 o   0.7791E-04
  -4  -7   7      177.43      181.47       27.25 o   0.7356E-03
  -3  -7   7       66.06       64.52       25.11 o   0.1251E-02
  -2  -7   7       31.59       50.78       21.73 o   0.1754E-02
  -1  -7   7      522.09      582.01       56.47 o   0.1480E-03
   0  -7   7      963.69      856.18       75.75 o   0.7559E-04
   1  -7   7       36.10       10.32       18.07 o   0.2758E-02
   2  -7   7      197.84      269.77       39.97 o   0.3972E-03
   3  -7   7        7.39        4.33        7.55 o   0.1456E-01
   4  -7   7      700.16      673.30       47.90 o   0.1386E-03
   5  -7   7       75.98       77.46       23.52 o   0.1327E-02
   6  -7   7     1126.42     1164.92       89.19 o   0.4928E-04
   7  -7   7     1228.29     1124.30       88.29 o   0.4918E-04
   8  -7   7      295.80      357.81       29.28 o   0.4160E-03
   9  -7   7      232.28      189.65       22.48 o   0.8160E-03
  10  -7   7       71.71       79.65       14.67 o   0.2417E-02
 -11  -6   7       10.49        4.77        8.07 o   0.1267E-01
 -10  -6   7       21.60       16.91       11.31 o   0.5982E-02
  -9  -6   7       59.30       53.74       14.75 o   0.2800E-02
  -8  -6   7      831.48      841.56       54.03 o   0.1005E-03
  -7  -6   7      775.54      830.99       70.17 o   0.8528E-04
  -6  -6   7       -2.56        0.14       16.09 o   0.3833E-02
  -5  -6   7      483.95      429.54       46.07 o   0.2202E-03
  -4  -6   7       77.60       28.14       24.98 o   0.1374E-02
  -3  -6   7      701.74      705.59       65.58 o   0.1070E-03
  -2  -6   7      504.15      580.16       54.36 o   0.1566E-03
  -1  -6   7      985.20     1180.51       88.72 o   0.4967E-04
   0  -6   7      468.81      515.12       50.08 o   0.1920E-03
   1  -6   7     1433.22     1454.68       73.44 o   0.4226E-04
   2  -6   7      139.82       65.80       31.50 o   0.8024E-03
   3  -6   7     1413.28     1451.97       96.02 o   0.3617E-04
   4  -6   7      857.60      847.43       61.71 o   0.9158E-04
   5  -6   7      364.90      366.06       34.30 o   0.3458E-03
   6  -6   7      645.73      697.08       50.59 o   0.1351E-03
   7  -6   7       11.70        0.99       12.13 o   0.6379E-02
   8  -6   7      252.02      280.02       41.89 o   0.3505E-03
   9  -6   7      322.09      290.85       28.72 o   0.4738E-03
  10  -6   7       35.59       54.34        8.58 o   0.5255E-02
 -12  -5   7       49.40       42.91        9.59 o   0.5018E-02
 -11  -5   7      297.15      256.78       28.19 o   0.5275E-03
 -10  -5   7      115.23      110.26       21.43 o   0.1282E-02
  -9  -5   7       99.50      121.02       19.06 o   0.1436E-02
  -8  -5   7       81.95       81.38       19.97 o   0.1608E-02
  -7  -5   7     1405.06     1356.07       59.06 o   0.4927E-04
  -6  -5   7     1768.59     2058.24       73.47 o   0.2584E-04
  -5  -5   7     2636.89     2633.09      130.44 o   0.1328E-04
  -4  -5   7    10960.16    10562.18      297.84 o   0.1024E-05
  -3  -5   7      250.04      315.55       37.43 o   0.3793E-03
  -2  -5   7       98.56       78.55       24.70 o   0.1211E-02
  -1  -5   7      116.21      127.15       25.62 o   0.9433E-03
   0  -5   7       19.83        4.02       17.82 o   0.2945E-02
   1  -5   7      684.42      689.21       47.16 o   0.1393E-03
   2  -5   7       77.12      176.96       28.54 o   0.7839E-03
   3  -5   7      169.57      177.70       30.73 o   0.6432E-03
   4  -5   7       55.70      124.36       20.58 o   0.1377E-02
   5  -5   7     1366.33     1525.17       62.16 o   0.4376E-04
   6  -5   7       -1.00        5.82       16.15 o   0.3698E-02
   7  -5   7      281.64      265.20       31.22 o   0.4815E-03
   8  -5   7      112.11      135.39       27.71 o   0.8698E-03
   9  -5   7       10.85       10.82        9.33 o   0.9152E-02
  10  -5   7      106.83       98.40       24.09 o   0.1156E-02
  11  -5   7       27.65       15.39        9.95 o   0.7027E-02
 -12  -4   7       16.66       19.63        7.94 o   0.9700E-02
 -11  -4   7      204.57      221.39       18.74 o   0.8772E-03
 -10  -4   7       62.79       60.37       12.71 o   0.3206E-02
  -9  -4   7      166.49      143.62       17.45 o   0.1271E-02
  -8  -4   7        5.72        0.54       11.20 o   0.7677E-02
  -7  -4   7      130.19      169.55       21.44 o   0.1039E-02
  -6  -4   7       57.44       50.73       20.82 o   0.1796E-02
  -5  -4   7       76.20       65.16       21.57 o   0.1563E-02
  -4  -4   7       26.34        1.81       15.46 o   0.3832E-02
  -3  -4   7      116.38       45.52       24.71 o   0.1276E-02
  -2  -4   7        3.02        0.13       13.67 o   0.5251E-02
  -1  -4   7       12.00       19.81       12.13 o   0.5181E-02
   0  -4   7     4707.58     4530.45      135.97 o   0.5347E-05
   1  -4   7     2283.90     2445.52       78.89 o   0.1869E-04
   2  -4   7      598.05      500.60       51.22 o   0.1736E-03
   3  -4   7      277.07      253.38       37.39 o   0.4204E-03
   4  -4   7       28.36       43.07       15.46 o   0.3145E-02
   5  -4   7       77.48       79.40       18.22 o   0.1881E-02
   6  -4   7      310.37      295.59       31.23 o   0.4411E-03
   7  -4   7     2499.98     2320.61      105.04 o   0.1705E-04
   8  -4   7       18.19       11.76       11.79 o   0.5904E-02
   9  -4   7       41.20       43.59        9.39 o   0.5259E-02
  10  -4   7      318.45      346.05       39.62 o   0.3207E-03
  11  -4   7       14.05        8.86       10.49 o   0.7601E-02
 -12  -3   7       53.04       43.22        8.25 o   0.5611E-02
 -11  -3   7       10.51       10.24        6.82 o   0.1455E-01
 -10  -3   7      234.22      203.07       23.08 o   0.7629E-03
  -9  -3   7       68.21       86.73       16.43 o   0.2082E-02
  -8  -3   7      270.52      254.12       33.82 o   0.4585E-03
  -7  -3   7       89.09      103.60       15.83 o   0.1886E-02
  -6  -3   7       54.18       80.43       21.39 o   0.1564E-02
  -5  -3   7      143.37      145.50       28.49 o   0.7782E-03
  -4  -3   7      355.10      323.20       52.12 o   0.2397E-03
  -3  -3   7     3678.00     3733.64      124.11 o   0.7923E-05
  -2  -3   7       67.18       62.60       20.82 o   0.1716E-02
  -1  -3   7     5708.10     6367.04      175.63 o   0.3035E-05
   0  -3   7     4096.00     3939.51      118.62 o   0.7049E-05
   1  -3   7      267.23      184.21       25.97 o   0.7009E-03
   2  -3   7      159.53      128.32       23.82 o   0.9748E-03
   3  -3   7     3930.99     3109.47      159.38 o   0.8590E-05
   4  -3   7     2331.77     2411.82      134.42 o   0.1505E-04
   5  -3   7     1442.48     1232.85       93.18 o   0.4126E-04
   6  -3   7      463.73      433.57       42.51 o   0.2392E-03
   7  -3   7      215.17      205.23       23.57 o   0.7636E-03
   8  -3   7        5.25        7.53        7.78 o   0.1349E-01
   9  -3   7      143.36      139.96       22.26 o   0.1077E-02
  10  -3   7      164.43      186.85       20.82 o   0.9596E-03
  11  -3   7       64.27       34.21       10.79 o   0.4537E-02
 -12  -2   7       48.33       43.53        8.92 o   0.5334E-02
 -11  -2   7       36.32       20.02        8.92 o   0.7337E-02
 -10  -2   7       29.03       15.45       11.49 o   0.5685E-02
  -9  -2   7      130.12      150.93       19.80 o   0.1190E-02
  -8  -2   7      196.42      207.06       23.98 o   0.7678E-03
  -7  -2   7     1038.50     1112.93       50.75 o   0.7253E-04
  -6  -2   7      124.48       91.54       26.73 o   0.1010E-02
  -5  -2   7       12.29        0.29       10.28 o   0.8753E-02
  -4  -2   7       92.75       80.47       22.08 o   0.1420E-02
  -3  -2   7       69.98       30.23       18.30 o   0.2262E-02
  -2  -2   7      527.25      334.67       43.01 o   0.2575E-03
  -1  -2   7      571.03      322.55       43.06 o   0.2581E-03
   0  -2   7     2030.01     2262.52       78.40 o   0.2119E-04
   1  -2   7       -6.78        7.44       10.71 o   0.7809E-02
   2  -2   7       20.02       32.70       12.59 o   0.4395E-02
   3  -2   7      568.41      546.20       37.75 o   0.2065E-03
   4  -2   7     1047.56      879.28       59.25 o   0.8207E-04
   5  -2   7      210.05      182.86       37.10 o   0.4951E-03
   6  -2   7     1426.89     1212.90      166.87 o   0.2335E-04
   7  -2   7     1352.79     1356.22       59.05 o   0.5023E-04
   8  -2   7     2489.24     2564.12       84.77 o   0.1650E-04
   9  -2   7     1564.97     1580.10       68.70 o   0.3763E-04
  10  -2   7       94.37       87.27       18.05 o   0.1779E-02
  11  -2   7        1.86        3.95        5.89 o   0.2411E-01
  12  -2   7       20.14        5.15        9.06 o   0.9646E-02
 -12  -1   7       75.28       81.01        9.96 o   0.3244E-02
 -11  -1   7       26.82        5.00       15.47 o   0.3766E-02
 -10  -1   7       83.42       91.32       12.84 o   0.2464E-02
  -9  -1   7      272.64      298.96       27.32 o   0.5055E-03
  -8  -1   7      427.59      424.95       40.92 o   0.2538E-03
  -7  -1   7       20.08        0.11       16.08 o   0.3664E-02
  -6  -1   7     1495.30     1604.88       87.98 o   0.3464E-04
  -5  -1   7      543.99      560.04       43.35 o   0.1922E-03
  -4  -1   7     1122.60     1233.04       56.83 o   0.5982E-04
  -3  -1   7     1434.63     1697.83       58.77 o   0.3887E-04
  -2  -1   7     1665.97     1332.23       57.26 o   0.4518E-04
  -1  -1   7     1237.23     1356.14       45.32 o   0.5590E-04
   0  -1   7    21156.03    22183.36      285.50 o   0.2684E-06
   1  -1   7    30981.06    32357.35      293.06 o   0.1277E-06
   2  -1   7      859.03     1001.40       39.79 o   0.9483E-04
   3  -1   7     3118.65     3021.59       89.43 o   0.1192E-04
   4  -1   7      378.04      354.32       35.44 o   0.3260E-03
   5  -1   7      483.89      403.27       43.17 o   0.2434E-03
   6  -1   7      137.25      195.36       34.71 o   0.5520E-03
   7  -1   7     2053.91     2085.03       71.36 o   0.2418E-04
   8  -1   7       29.56       13.56       13.65 o   0.4360E-02
   9  -1   7      623.90      609.50       36.63 o   0.1831E-03
  10  -1   7        1.39        8.23        8.95 o   0.1096E-01
  11  -1   7       86.18       67.16       14.15 o   0.2578E-02
  12  -1   7       77.44       91.77       10.67 o   0.2907E-02
 -12   0   7        8.51        6.78        5.31 o   0.2274E-01
 -11   0   7       32.63       10.51       14.09 o   0.4217E-02
 -10   0   7      176.69      212.05       20.96 o   0.8714E-03
  -9   0   7       55.55       56.51       15.62 o   0.2631E-02
  -8   0   7       -5.82        0.94       14.55 o   0.4606E-02
  -7   0   7       12.30       32.50        9.58 o   0.6500E-02
  -6   0   7       64.98       89.85       24.02 o   0.1282E-02
  -5   0   7     2373.28     2270.76      102.16 o   0.1802E-04
  -4   0   7     5009.52     5234.05      118.16 o   0.4499E-05
  -3   0   7      119.88       81.70       18.21 o   0.1637E-02
  -2   0   7     2809.15     2910.27       72.43 o   0.1322E-04
  -1   0   7     1819.93     2661.54       58.81 o   0.1903E-04
   0   0   7      492.71      321.37       40.96 o   0.2862E-03
   1   0   7     2421.66     2735.87       63.49 o   0.1635E-04
   2   0   7     1860.13     1601.04       55.01 o   0.3552E-04
   3   0   7      169.01      195.64       20.80 o   0.9411E-03
   4   0   7      159.82      114.75       22.23 o   0.1140E-02
   5   0   7     4099.75     3718.32      159.02 o   0.6956E-05
   6   0   7       56.07       45.91       25.31 o   0.1323E-02
   7   0   7        5.03       12.87        7.98 o   0.1145E-01
   8   0   7       73.33       92.80       15.49 o   0.2103E-02
   9   0   7      472.14      401.49       27.18 o   0.3333E-03
  10   0   7       67.72       53.65       12.02 o   0.3462E-02
  11   0   7       79.96       80.97       14.28 o   0.2395E-02
  12   0   7       92.79       79.84       11.41 o   0.2830E-02
 -12   1   7      107.01       71.29       12.47 o   0.2639E-02
 -11   1   7       83.82       92.58       17.53 o   0.1823E-02
 -10   1   7      389.97      366.85       28.80 o   0.3807E-03
  -9   1   7      110.20       89.52       21.40 o   0.1381E-02
  -8   1   7      243.96      218.92       26.41 o   0.6538E-03
  -7   1   7       44.21       61.02       11.53 o   0.3835E-02
  -6   1   7      157.74       38.45       43.36 o   0.4796E-03
  -5   1   7       14.57        0.93       16.63 o   0.3450E-02
  -4   1   7        4.24        0.20       10.72 o   0.8397E-02
  -3   1   7     3737.72     4190.57      104.58 o   0.7158E-05
  -2   1   7     4564.29     4482.05      101.24 o   0.5898E-05
  -1   1   7        1.22        0.03        7.23 o   0.1881E-01
   0   1   7     3369.27     3743.56       83.62 o   0.8766E-05
   1   1   7      567.20      595.37       42.52 o   0.1765E-03
   2   1   7      352.90      417.04       34.33 o   0.3150E-03
   3   1   7       40.21       16.59       11.02 o   0.5826E-02
   4   1   7     2153.08     2256.44      104.03 o   0.1858E-04
   5   1   7      392.12      460.76       38.41 o   0.2643E-03
   6   1   7        6.23        2.82       16.94 o   0.3400E-02
   7   1   7       98.12       91.95       17.83 o   0.1747E-02
   8   1   7       -0.75        8.02        9.21 o   0.1026E-01
   9   1   7      808.71      766.22       38.79 o   0.1293E-03
  10   1   7      214.75      234.09       19.74 o   0.8129E-03
  11   1   7       38.66       26.07        9.01 o   0.6668E-02
  12   1   7      125.00      106.27       21.18 o   0.1297E-02
 -12   2   7        5.62        1.88        4.99 o   0.3186E-01
 -11   2   7      175.82      171.30       18.21 o   0.1097E-02
 -10   2   7      165.51      179.28       21.58 o   0.9448E-03
  -9   2   7       32.04       34.44       11.39 o   0.4823E-02
  -8   2   7       17.74        6.93       14.98 o   0.4045E-02
  -7   2   7      270.11      238.46       25.67 o   0.6092E-03
  -6   2   7       14.71        2.54       16.65 o   0.3427E-02
  -5   2   7      594.37      570.62       70.29 o   0.1178E-03
  -4   2   7     1103.63     1148.14       84.81 o   0.5286E-04
  -3   2   7      155.21       78.60       30.97 o   0.7866E-03
  -2   2   7     9221.86     8901.81      147.56 o   0.1520E-05
  -1   2   7     1058.41     1155.72       44.17 o   0.7393E-04
   0   2   7     1075.37     1015.87       53.23 o   0.7368E-04
   1   2   7        3.47        7.76        9.39 o   0.1018E-01
   2   2   7      229.47      322.25       30.74 o   0.4466E-03
   3   2   7      535.80      545.82       42.27 o   0.1870E-03
   4   2   7       11.68        9.81       23.81 o   0.1707E-02
   5   2   7     2484.62     2351.96      102.11 o   0.1688E-04
   6   2   7       93.75       64.19       27.13 o   0.1066E-02
   7   2   7      619.18      774.87       33.82 o   0.1534E-03
   8   2   7      203.38      201.28       20.00 o   0.8845E-03
   9   2   7       15.61       22.09        9.15 o   0.7900E-02
  10   2   7       33.70       10.87       15.86 o   0.3445E-02
  11   2   7       45.01       49.71       14.49 o   0.3070E-02
  12   2   7      -12.33        1.50        9.92 o   0.9166E-02
 -12   3   7       31.18       38.12        5.82 o   0.8539E-02
 -11   3   7      249.60      256.24       19.55 o   0.7243E-03
 -10   3   7       55.84       56.87       10.89 o   0.3910E-02
  -9   3   7     1306.27     1299.55       53.46 o   0.5428E-04
  -8   3   7       -2.34        4.73        9.95 o   0.9379E-02
  -7   3   7      243.23      255.38       27.84 o   0.5720E-03
  -6   3   7       39.20       22.91       18.44 o   0.2452E-02
  -5   3   7     1828.23     1853.89      123.86 o   0.2218E-04
  -4   3   7      852.88      848.13       78.47 o   0.7459E-04
  -3   3   7      222.77      160.87       38.45 o   0.4780E-03
  -2   3   7        0.85       14.05       19.95 o   0.2380E-02
  -1   3   7    11779.41    11627.05      216.21 o   0.8942E-06
   0   3   7       12.21       22.97       12.52 o   0.5302E-02
   1   3   7       70.53       88.67       19.27 o   0.1608E-02
   2   3   7     4178.17     3517.16      139.37 o   0.7768E-05
   3   3   7     3312.84     3182.60      107.31 o   0.1012E-04
   4   3   7      573.93      470.09       59.74 o   0.1519E-03
   5   3   7     2138.68     1985.27      121.03 o   0.2035E-04
   6   3   7       45.17       44.47       20.55 o   0.1889E-02
   7   3   7      803.58      902.13       35.56 o   0.1158E-03
   8   3   7      355.47      297.89       26.31 o   0.4764E-03
   9   3   7     5365.74     5420.12      126.37 o   0.4030E-05
  10   3   7      595.98      597.96       41.42 o   0.1780E-03
  11   3   7       61.75       71.70       14.47 o   0.2592E-02
  12   3   7      426.32      441.20       25.97 o   0.3334E-03
 -11   4   7      169.64      150.91       18.98 o   0.1153E-02
 -10   4   7       69.64       60.30       11.95 o   0.3293E-02
  -9   4   7      365.55      385.07       28.86 o   0.3744E-03
  -8   4   7      -11.32       19.36       13.64 o   0.4492E-02
  -7   4   7       29.92       39.32       10.93 o   0.4921E-02
  -6   4   7      151.69      159.16       20.06 o   0.1102E-02
  -5   4   7        9.42        0.36       17.19 o   0.3305E-02
  -4   4   7     1457.23     1591.46      107.87 o   0.3046E-04
  -3   4   7     6043.03     6290.57      201.92 o   0.2893E-05
  -2   4   7      182.30      166.86       33.44 o   0.6020E-03
  -1   4   7     4860.71     4523.18      153.28 o   0.5005E-05
   0   4   7     1951.81     2043.07       91.27 o   0.2368E-04
   1   4   7      181.68       95.63       30.43 o   0.7856E-03
   2   4   7    10631.44     5961.74      212.99 o   0.2021E-05
   3   4   7     1096.52      678.67      116.13 o   0.4968E-04
   4   4   7     2390.90     2490.03      127.70 o   0.1535E-04
   5   4   7      751.79      687.90       73.62 o   0.9546E-04
   6   4   7      194.34      218.57       41.70 o   0.3989E-03
   7   4   7     1382.35     1490.60       57.00 o   0.4530E-04
   8   4   7     2350.50     2428.30       61.89 o   0.1902E-04
   9   4   7        9.41       15.45        9.87 o   0.7933E-02
  10   4   7      105.08      142.68       18.25 o   0.1368E-02
  11   4   7       22.51       19.83       10.85 o   0.6147E-02
  12   4   7      178.17      171.23       17.25 o   0.1137E-02
 -11   5   7      116.25      134.20       14.35 o   0.1688E-02
 -10   5   7      354.77      355.61       22.53 o   0.4598E-03
  -9   5   7      562.56      563.73       33.87 o   0.2128E-03
  -8   5   7      254.65      201.11       24.62 o   0.7059E-03
  -7   5   7      794.24      731.66       47.29 o   0.1241E-03
  -6   5   7     3994.61     4083.85      101.28 o   0.7046E-05
  -5   5   7      328.32      322.26       33.92 o   0.3810E-03
  -4   5   7       26.66       16.59       19.61 o   0.2335E-02
  -3   5   7      519.85      475.71       64.97 o   0.1411E-03
  -2   5   7      362.33      258.75       49.33 o   0.2748E-03
  -1   5   7      157.69      150.15       32.51 o   0.6407E-03
   0   5   7      101.82      109.14       25.96 o   0.1033E-02
   1   5   7     3235.97     2866.44      128.76 o   0.1112E-04
   2   5   7       24.27        5.30       12.28 o   0.5630E-02
   3   5   7     7871.61     4111.82      227.01 o   0.3646E-05
   4   5   7       21.75        1.80       23.61 o   0.1727E-02
   5   5   7      109.74      119.90       29.38 o   0.8255E-03
   6   5   7      285.29      354.78       52.87 o   0.2325E-03
   7   5   7      399.77      358.56       36.22 o   0.3240E-03
   8   5   7     1996.36     1918.34       87.87 o   0.2464E-04
   9   5   7      789.30      768.33       48.16 o   0.1186E-03
  10   5   7      275.85      267.07       28.14 o   0.5338E-03
  11   5   7      166.29      187.05       20.18 o   0.9827E-03
  12   5   7       23.60       33.28        7.84 o   0.7667E-02
 -11   6   7      139.33      116.43       21.53 o   0.1194E-02
 -10   6   7      213.08      247.49       16.39 o   0.8536E-03
  -9   6   7        5.14        4.74        7.27 o   0.1597E-01
  -8   6   7     1013.91     1020.21       46.71 o   0.8295E-04
  -7   6   7      109.53      171.31       20.51 o   0.1109E-02
  -6   6   7     2649.39     2844.76      104.13 o   0.1336E-04
  -5   6   7       39.21       16.28       17.48 o   0.2799E-02
  -4   6   7      389.63      438.64       60.92 o   0.1692E-03
  -3   6   7       63.57      112.61       26.12 o   0.1044E-02
  -2   6   7      534.10      474.56       66.64 o   0.1365E-03
  -1   6   7     1526.90     1635.80      104.01 o   0.2990E-04
   0   6   7      757.98      688.04       69.42 o   0.9889E-04
   1   6   7     1871.32     2064.83      110.25 o   0.2147E-04
   2   6   7     1116.81      978.78       73.78 o   0.6302E-04
   3   6   7     4325.93     2660.84      187.66 o   0.8522E-05
   4   6   7      161.50      122.32       42.08 o   0.4542E-03
   5   6   7      -25.65       32.33       21.51 o   0.1893E-02
   6   6   7      177.87      178.06       32.38 o   0.6032E-03
   7   6   7       40.52       40.79       17.39 o   0.2498E-02
   8   6   7       84.00       73.31       14.15 o   0.2503E-02
   9   6   7      376.73      351.35       33.17 o   0.3510E-03
  10   6   7      299.80      335.72       29.50 o   0.4292E-03
  11   6   7      238.63      205.74       23.62 o   0.7360E-03
  12   6   7       29.74       33.22        7.86 o   0.7558E-02
 -10   7   7       37.89       15.13       13.39 o   0.4350E-02
  -9   7   7      240.69      254.55       16.31 o   0.7945E-03
  -8   7   7        1.22        4.27        8.37 o   0.1292E-01
  -7   7   7       16.56       21.16       13.52 o   0.4449E-02
  -6   7   7       19.39        0.04       17.42 o   0.3154E-02
  -5   7   7      127.15      107.05       25.08 o   0.1054E-02
  -4   7   7      294.27      309.65       28.63 o   0.4637E-03
  -3   7   7      306.96      369.83       57.13 o   0.2044E-03
  -2   7   7      510.17      525.79       53.36 o   0.1685E-03
  -1   7   7     2297.25     2090.64      109.36 o   0.1940E-04
   0   7   7       45.71       35.90       16.05 o   0.2880E-02
   1   7   7     5359.18     5468.35      201.34 o   0.3627E-05
   2   7   7      414.53      321.18       49.69 o   0.2467E-03
   3   7   7      908.20      918.11       96.88 o   0.5648E-04
   4   7   7      838.16      870.86       86.65 o   0.6700E-04
   5   7   7       23.40        1.29       21.56 o   0.2068E-02
   6   7   7       17.49        4.25       16.43 o   0.3472E-02
   7   7   7      195.67      205.86       28.10 o   0.6591E-03
   8   7   7      301.24      305.68       32.37 o   0.4181E-03
   9   7   7      339.48      349.83       31.66 o   0.3789E-03
  10   7   7       76.82       78.17       14.75 o   0.2373E-02
  11   7   7      629.68      615.50       34.73 o   0.1862E-03
  12   7   7      166.52      161.41       14.13 o   0.1364E-02
 -10   8   7      120.49      107.69       17.51 o   0.1580E-02
  -9   8   7      368.03      330.50       39.86 o   0.3135E-03
  -8   8   7      116.45      123.93       18.46 o   0.1420E-02
  -7   8   7      153.63      165.03       26.48 o   0.8195E-03
  -6   8   7     1030.57     1057.70       62.63 o   0.6884E-04
  -5   8   7      264.62      343.60       33.32 o   0.4012E-03
  -4   8   7       28.91       16.52       12.35 o   0.5084E-02
  -3   8   7      521.83      631.06       31.26 o   0.2080E-03
  -2   8   7      252.26      271.47       39.03 o   0.3876E-03
  -1   8   7      184.24      181.52       34.92 o   0.5422E-03
   0   8   7     2084.70     1897.05      133.49 o   0.1971E-04
   1   8   7      972.48     1001.07       91.42 o   0.5573E-04
   2   8   7      -23.85        8.99       20.75 o   0.2180E-02
   3   8   7      135.67      125.38       37.89 o   0.5503E-03
   4   8   7      326.08      331.56       56.18 o   0.2172E-03
   5   8   7      797.33      771.40       66.25 o   0.9485E-04
   6   8   7       58.72       30.35       22.38 o   0.1686E-02
   7   8   7      546.51      466.12       60.51 o   0.1545E-03
   8   8   7     1213.42     1176.34       88.24 o   0.4840E-04
   9   8   7       18.57       20.03       10.90 o   0.6171E-02
  10   8   7      187.85      137.88       20.31 o   0.1104E-02
  11   8   7       22.55        7.88       12.36 o   0.5564E-02
  12   8   7       42.53       63.86       11.74 o   0.3591E-02
  -9   9   7       73.20       56.38       17.37 o   0.2192E-02
  -8   9   7       34.71       33.19       11.71 o   0.4745E-02
  -7   9   7       70.33       59.70       17.30 o   0.2204E-02
  -6   9   7      122.77      101.63       22.60 o   0.1222E-02
  -5   9   7       86.85       89.59       18.36 o   0.1723E-02
  -4   9   7     1038.35      947.53       53.39 o   0.8263E-04
  -3   9   7      564.62      566.61       38.16 o   0.1991E-03
  -2   9   7       19.52       19.12        7.42 o   0.1012E-01
  -1   9   7     1160.67     1082.84       50.17 o   0.7034E-04
   0   9   7       -5.42        2.39        9.39 o   0.1054E-01
   1   9   7      586.62      521.72       41.61 o   0.1985E-03
   2   9   7      851.61      985.44       73.45 o   0.7135E-04
   3   9   7      437.40      457.47       46.09 o   0.2181E-03
   4   9   7        9.71        0.43       15.11 o   0.4242E-02
   5   9   7       94.38       84.29       24.31 o   0.1208E-02
   6   9   7      453.72      499.30       54.44 o   0.1757E-03
   7   9   7       12.04        4.92       14.54 o   0.4438E-02
   8   9   7      287.11      268.18       44.00 o   0.3255E-03
   9   9   7      206.18      235.81       34.22 o   0.4963E-03
  10   9   7       99.91       89.55       22.36 o   0.1329E-02
  11   9   7       92.61       64.62       18.73 o   0.1846E-02
  -9  10   7      247.53      269.21       23.94 o   0.6119E-03
  -8  10   7      130.67      226.29       17.90 o   0.1010E-02
  -7  10   7       10.48        1.62       12.19 o   0.6308E-02
  -6  10   7       15.17       12.23       12.26 o   0.5616E-02
  -5  10   7      668.03      696.94       39.37 o   0.1535E-03
  -4  10   7      102.43      109.26       17.45 o   0.1645E-02
  -3  10   7      143.02      157.21       22.64 o   0.9901E-03
  -2  10   7      638.62      724.50       35.92 o   0.1603E-03
  -1  10   7      167.15      154.21       19.77 o   0.1085E-02
   0  10   7      151.98       99.78       20.41 o   0.1308E-02
   1  10   7     1094.71     1081.04       60.98 o   0.6686E-04
   2  10   7      899.42      853.05       58.84 o   0.9154E-04
   3  10   7      183.22      181.74       26.64 o   0.7541E-03
   4  10   7      256.64      232.84       46.86 o   0.3208E-03
   5  10   7       58.92       17.18       25.03 o   0.1431E-02
   6  10   7      943.70      982.04       78.76 o   0.6495E-04
   7  10   7      213.40      170.41       41.10 o   0.4321E-03
   8  10   7      249.09      198.14       37.99 o   0.4479E-03
   9  10   7       12.01        1.04       11.34 o   0.7234E-02
  10  10   7       -4.65        3.47       12.57 o   0.6021E-02
  11  10   7      601.12      501.74       41.99 o   0.2004E-03
  -8  11   7       70.56       74.18       14.82 o   0.2457E-02
  -7  11   7       20.60       13.19        9.24 o   0.8397E-02
  -6  11   7        0.75        0.72       11.05 o   0.8090E-02
  -5  11   7       45.50       61.48       12.32 o   0.3443E-02
  -4  11   7        3.63        0.74        9.03 o   0.1177E-01
  -3  11   7      649.18      618.09       40.00 o   0.1726E-03
  -2  11   7      192.52      151.39       22.56 o   0.9354E-03
  -1  11   7       89.02       74.56       18.29 o   0.1864E-02
   0  11   7     1326.12     1274.09       54.82 o   0.5500E-04
   1  11   7     2515.94     2507.60      100.36 o   0.1586E-04
   2  11   7     2329.56     2406.33       99.78 o   0.1739E-04
   3  11   7      132.70      131.73       26.20 o   0.9149E-03
   4  11   7      213.12      181.27       27.62 o   0.7001E-03
   5  11   7      124.77      145.41       33.42 o   0.6497E-03
   6  11   7      216.69      250.69       39.17 o   0.4060E-03
   7  11   7     2740.10     2604.73      130.46 o   0.1329E-04
   8  11   7      151.67      175.71       32.18 o   0.6306E-03
   9  11   7      110.82       94.45       25.32 o   0.1088E-02
  10  11   7      134.99      141.62       22.15 o   0.1088E-02
  11  11   7       18.44       31.28        7.61 o   0.8367E-02
  -7  12   7       34.96       23.34       11.70 o   0.5008E-02
  -6  12   7        9.79        2.99        8.21 o   0.1272E-01
  -5  12   7       36.68       29.49       13.38 o   0.3979E-02
  -4  12   7      217.66      248.99       21.88 o   0.7098E-03
  -3  12   7       -6.90        1.93        8.61 o   0.1236E-01
  -2  12   7        1.48        3.39       12.21 o   0.6447E-02
  -1  12   7      138.41      104.30       18.98 o   0.1424E-02
   0  12   7      287.09      326.73       26.07 o   0.4796E-03
   1  12   7       26.54       19.04       10.40 o   0.6363E-02
   2  12   7      225.73      232.68       28.38 o   0.6018E-03
   3  12   7      108.24      116.40       20.94 o   0.1305E-02
   4  12   7      642.44      641.64       44.30 o   0.1562E-03
   5  12   7       49.93       32.31       27.00 o   0.1225E-02
   6  12   7      166.07      135.31       37.18 o   0.5444E-03
   7  12   7      147.51      146.83       27.64 o   0.8139E-03
   8  12   7       41.22       57.76       14.97 o   0.2847E-02
   9  12   7        3.82        0.28       10.20 o   0.9344E-02
  10  12   7       51.70       29.81       13.26 o   0.3839E-02
  -5  13   7       20.61       18.33        7.41 o   0.1047E-01
  -4  13   7       43.85       41.44       12.99 o   0.3762E-02
  -3  13   7       38.45       49.56       14.76 o   0.3083E-02
  -2  13   7       15.65       13.34       13.28 o   0.4840E-02
  -1  13   7       -1.25        4.56       12.46 o   0.6094E-02
   0  13   7      156.64      155.59       19.79 o   0.1102E-02
   1  13   7        6.69       19.98       11.14 o   0.6376E-02
   2  13   7       95.68      101.33       19.70 o   0.1509E-02
   3  13   7      147.99      110.93       21.39 o   0.1216E-02
   4  13   7     1024.07     1002.36       55.28 o   0.7797E-04
   5  13   7       -1.30        8.50       13.04 o   0.5477E-02
   6  13   7      175.43      182.37       32.99 o   0.5888E-03
   7  13   7      132.02      110.11       27.11 o   0.9250E-03
   8  13   7      127.37      106.54       23.30 o   0.1149E-02
   9  13   7       49.85       33.63       14.60 o   0.3303E-02
  -4  14   7        7.63        6.06        5.87 o   0.2105E-01
  -3  14   7      282.70      304.87       27.60 o   0.4899E-03
  -2  14   7      437.64      444.81       36.15 o   0.2744E-03
  -1  14   7        5.03        2.97       11.17 o   0.7608E-02
   0  14   7        4.51        1.25        8.95 o   0.1180E-01
   1  14   7       92.11      119.74       19.15 o   0.1463E-02
   2  14   7       68.39       64.85       15.48 o   0.2457E-02
   3  14   7        1.94        3.65        8.92 o   0.1168E-01
   4  14   7      762.90      695.40       44.37 o   0.1368E-03
   5  14   7      343.09      311.57       40.12 o   0.3274E-03
   6  14   7      147.00      123.81       26.72 o   0.9011E-03
   7  14   7       71.74       45.40       17.25 o   0.2329E-02
   8  14   7       37.54       28.47       13.93 o   0.3758E-02
  -3  15   7       21.03       13.42       11.59 o   0.5969E-02
  -2  15   7       51.41       44.33       12.19 o   0.3793E-02
  -1  15   7      504.73      520.42       35.68 o   0.2314E-03
   0  15   7      322.69      290.31       29.82 o   0.4593E-03
   1  15   7       21.47       10.93        8.26 o   0.1003E-01
   2  15   7       13.57       12.18        9.31 o   0.8828E-02
   3  15   7       69.13       45.39       13.91 o   0.3085E-02
   4  15   7       56.25       55.54       11.56 o   0.3718E-02
   5  15   7        3.68        2.90        9.17 o   0.1099E-01
   6  15   7        9.73        6.71        9.34 o   0.9718E-02
   7  15   7      236.50      241.86       25.10 o   0.6438E-03
  -1  16   7      234.93      201.45       19.49 o   0.8646E-03
   0  16   7        9.11        4.85        6.94 o   0.1638E-01
   1  16   7        6.24        7.10        5.99 o   0.1992E-01
   2  16   7       35.50       31.48        8.97 o   0.6424E-02
   3  16   7      185.20      162.87       14.53 o   0.1289E-02
   4  16   7       -3.65        0.66        6.09 o   0.2466E-01
   5  16   7      219.94      227.60       23.28 o   0.7257E-03
  -4 -15   8      106.34       98.55       12.47 o   0.2286E-02
  -3 -15   8       26.81       24.65        8.61 o   0.7652E-02
  -2 -15   8      411.57      405.69       25.69 o   0.3629E-03
  -1 -15   8        8.76        0.88        6.72 o   0.1908E-01
   0 -15   8       24.21       16.34        7.08 o   0.1095E-01
  -6 -14   8        2.92        9.04        8.07 o   0.1260E-01
  -5 -14   8       12.99       24.90        7.22 o   0.1025E-01
  -4 -14   8        1.18        6.37        8.28 o   0.1281E-01
  -3 -14   8       -0.17       13.86        7.36 o   0.1346E-01
  -2 -14   8       60.55       90.06       12.22 o   0.2768E-02
  -1 -14   8      216.58      254.43       22.86 o   0.6931E-03
   0 -14   8      469.75      466.68       32.80 o   0.2692E-03
   1 -14   8        3.18        0.75        6.25 o   0.2376E-01
   2 -14   8       38.27       27.35        9.38 o   0.6350E-02
  -8 -13   8       21.42       24.45        9.26 o   0.7225E-02
  -7 -13   8       22.51        1.36       15.15 o   0.4047E-02
  -6 -13   8       63.02       85.64       11.88 o   0.2897E-02
  -5 -13   8       38.58       45.58       12.04 o   0.4052E-02
  -4 -13   8       -0.17        1.50       10.99 o   0.8141E-02
  -3 -13   8       27.39       13.11       13.80 o   0.4357E-02
  -2 -13   8       -0.14       17.94       13.25 o   0.5018E-02
  -1 -13   8      339.41      312.32       33.25 o   0.3912E-03
   0 -13   8       39.85        9.86       11.10 o   0.6042E-02
   1 -13   8      129.92       90.67       19.80 o   0.1465E-02
   2 -13   8       38.20       32.50       10.60 o   0.5229E-02
   3 -13   8        1.52       16.55        3.96 o   0.2487E-01
   4 -13   8        6.44       14.59        6.34 o   0.1500E-01
  -9 -12   8       92.64      101.14       16.13 o   0.1876E-02
  -8 -12   8      126.93      119.50       24.45 o   0.1042E-02
  -7 -12   8        7.13       21.60       13.16 o   0.4790E-02
  -6 -12   8       17.37       20.52        9.29 o   0.7843E-02
  -5 -12   8       18.16       15.10       13.37 o   0.4672E-02
  -4 -12   8      187.15      184.12       27.51 o   0.7147E-03
  -3 -12   8       28.43       15.71       13.05 o   0.4680E-02
  -2 -12   8      678.75      693.27       49.65 o   0.1352E-03
  -1 -12   8     2195.75     2124.30       89.20 o   0.2114E-04
   0 -12   8       77.59       74.46       18.28 o   0.1881E-02
   1 -12   8     1382.26     1442.63       66.87 o   0.4440E-04
   2 -12   8       21.55       29.20        8.92 o   0.7162E-02
   3 -12   8      296.44      270.49       37.44 o   0.3911E-03
   4 -12   8       96.31       78.33       20.87 o   0.1526E-02
   5 -12   8      267.56      234.15       29.79 o   0.5363E-03
   6 -12   8        8.72       14.17        7.62 o   0.1202E-01
  -9 -11   8       71.19       89.92       18.64 o   0.1758E-02
  -8 -11   8       17.52        0.76       16.47 o   0.3514E-02
  -7 -11   8       -4.07        6.53       17.41 o   0.3183E-02
  -6 -11   8      390.29      324.85       35.67 o   0.3477E-03
  -5 -11   8        8.89       12.85       11.49 o   0.6373E-02
  -4 -11   8       22.24        0.91       16.28 o   0.3548E-02
  -3 -11   8      153.14      108.14       24.85 o   0.1022E-02
  -2 -11   8     1486.83     1265.47       75.50 o   0.4548E-04
  -1 -11   8       51.87       48.46       19.77 o   0.1965E-02
   0 -11   8       19.91        7.26       12.92 o   0.5237E-02
   1 -11   8       13.34       25.69        9.44 o   0.7374E-02
   2 -11   8       76.39       63.31       14.14 o   0.2703E-02
   3 -11   8      101.64      146.52       14.17 o   0.1659E-02
   4 -11   8       12.39        8.26        7.67 o   0.1272E-01
   5 -11   8       -1.22        0.40        9.28 o   0.1143E-01
   6 -11   8       26.45       31.63        8.03 o   0.7571E-02
   7 -11   8       34.50       28.09        9.90 o   0.6002E-02
 -10 -10   8       80.89       72.97       19.31 o   0.1758E-02
  -9 -10   8       11.01        5.54       13.79 o   0.4849E-02
  -8 -10   8      718.89      733.74       69.59 o   0.9627E-04
  -7 -10   8      102.54       65.89       31.81 o   0.8239E-03
  -6 -10   8      163.08      129.88       27.39 o   0.8437E-03
  -5 -10   8       59.73       53.83       17.74 o   0.2195E-02
  -4 -10   8      169.39      185.10       26.05 o   0.7781E-03
  -3 -10   8      408.16      426.52       40.50 o   0.2604E-03
  -2 -10   8       -6.09        3.03       14.80 o   0.4387E-02
  -1 -10   8       16.11       41.46       14.19 o   0.3657E-02
   0 -10   8       29.46        7.41       11.82 o   0.5825E-02
   1 -10   8      173.34      177.46       20.40 o   0.9853E-03
   2 -10   8       80.71       94.22       14.18 o   0.2240E-02
   3 -10   8      145.08      135.91       17.64 o   0.1345E-02
   4 -10   8      189.82      177.64       23.62 o   0.8487E-03
   5 -10   8      111.11       97.39       26.28 o   0.1027E-02
   6 -10   8        4.45        0.93        9.57 o   0.1045E-01
   7 -10   8       19.95       21.15        7.98 o   0.9342E-02
   8 -10   8       13.40        9.19        7.79 o   0.1213E-01
 -10  -9   8       98.94      104.61       23.06 o   0.1218E-02
  -9  -9   8       81.79       88.89       26.41 o   0.1080E-02
  -8  -9   8      200.51      147.63       39.53 o   0.4743E-03
  -7  -9   8       53.77       79.21       21.08 o   0.1588E-02
  -6  -9   8       -3.76        3.18       15.79 o   0.3885E-02
  -5  -9   8       -2.42        2.51       12.72 o   0.6024E-02
  -4  -9   8      319.08      382.23       35.60 o   0.3350E-03
  -3  -9   8       19.65       20.61       14.23 o   0.4036E-02
  -2  -9   8        2.31        1.52       11.81 o   0.6970E-02
  -1  -9   8      951.49     1023.70       61.17 o   0.7539E-04
   0  -9   8        4.21       15.61       13.29 o   0.4907E-02
   1  -9   8      166.61      180.84       19.23 o   0.1028E-02
   2  -9   8      263.49      287.52       28.19 o   0.5145E-03
   3  -9   8      397.62      326.83       30.24 o   0.3944E-03
   4  -9   8       32.75       25.83       13.08 o   0.4268E-02
   5  -9   8      375.54      269.98       50.12 o   0.2619E-03
   6  -9   8      -22.22       25.80       16.47 o   0.3063E-02
   7  -9   8       41.73       52.88       17.14 o   0.2421E-02
   8  -9   8      189.61      219.19       18.30 o   0.9128E-03
 -11  -8   8      338.14      318.89       35.14 o   0.3720E-03
 -10  -8   8      111.63      144.16       26.48 o   0.9027E-03
  -9  -8   8      308.65      349.44       47.52 o   0.2645E-03
  -8  -8   8      482.33      523.37       64.96 o   0.1385E-03
  -7  -8   8      -12.77        1.38       16.94 o   0.3365E-02
  -6  -8   8       20.42        8.23       13.64 o   0.4756E-02
  -5  -8   8      128.97      106.43       24.37 o   0.1075E-02
  -4  -8   8     1964.46     2117.06       89.54 o   0.2252E-04
  -3  -8   8       65.23       63.43       16.78 o   0.2250E-02
  -2  -8   8       67.90       60.68       17.23 o   0.2187E-02
  -1  -8   8     1959.28     1970.63       78.66 o   0.2587E-04
   0  -8   8      336.89      360.18       36.84 o   0.3231E-03
   1  -8   8       35.27       31.38       14.55 o   0.3503E-02
   2  -8   8       -0.50        1.81        7.90 o   0.1524E-01
   3  -8   8       47.37       19.09       16.43 o   0.2990E-02
   4  -8   8       -0.17        6.51        8.76 o   0.1162E-01
   5  -8   8      -19.19       17.65       19.80 o   0.2314E-02
   6  -8   8     1926.75     1644.29      111.53 o   0.2583E-04
   7  -8   8      133.19      168.04       29.50 o   0.7261E-03
   8  -8   8       37.03       33.37       10.24 o   0.5432E-02
   9  -8   8      233.04      231.89       18.69 o   0.8194E-03
 -11  -7   8      681.40      692.56       53.84 o   0.1269E-03
 -10  -7   8      348.56      308.71       47.51 o   0.2713E-03
  -9  -7   8       67.44       82.35       23.27 o   0.1344E-02
  -8  -7   8      179.31      152.33       38.55 o   0.4992E-03
  -7  -7   8      200.91      110.94       47.13 o   0.3741E-03
  -6  -7   8       24.11       28.79       17.67 o   0.2690E-02
  -5  -7   8      161.75      173.08       26.72 o   0.7785E-03
  -4  -7   8      111.80       80.82       18.27 o   0.1724E-02
  -3  -7   8      658.54      703.34       68.84 o   0.1024E-03
  -2  -7   8       82.77       82.17       25.66 o   0.1124E-02
  -1  -7   8       30.21       15.35       18.64 o   0.2503E-02
   0  -7   8      367.79      453.33       50.82 o   0.2114E-03
   1  -7   8      185.91      134.43       46.18 o   0.3831E-03
   2  -7   8      694.49      737.90       50.98 o   0.1235E-03
   3  -7   8       12.36       12.12       14.90 o   0.4023E-02
   4  -7   8     1106.29     1236.45       85.25 o   0.4886E-04
   5  -7   8      154.32      175.56       34.41 o   0.5732E-03
   6  -7   8      277.68      336.84       43.97 o   0.2996E-03
   7  -7   8      148.05      160.88       31.47 o   0.6681E-03
   8  -7   8      127.23      136.99       27.38 o   0.8649E-03
   9  -7   8      417.78      430.22       28.82 o   0.3279E-03
  10  -7   8      -10.22        2.83        6.49 o   0.1885E-01
 -11  -6   8       70.57       62.25       20.58 o   0.1705E-02
 -10  -6   8      183.51      189.52       23.55 o   0.8308E-03
  -9  -6   8      226.26      221.11       27.76 o   0.6213E-03
  -8  -6   8     1235.49     1181.55      101.42 o   0.4273E-04
  -7  -6   8     1201.56     1245.10       88.00 o   0.4576E-04
  -6  -6   8       30.90        0.23       21.03 o   0.2155E-02
  -5  -6   8     2895.17     2718.69      113.35 o   0.1296E-04
  -4  -6   8       88.76       77.10       26.78 o   0.1074E-02
  -3  -6   8     1245.33     1280.08       89.14 o   0.4365E-04
  -2  -6   8      678.25      602.57       64.29 o   0.1160E-03
  -1  -6   8      159.34      327.21       40.31 o   0.3723E-03
   0  -6   8     1606.81     2139.65      116.45 o   0.2116E-04
   1  -6   8      750.89      877.82       54.89 o   0.9730E-04
   2  -6   8       72.71       67.19       23.18 o   0.1384E-02
   3  -6   8      277.47      445.96       41.37 o   0.2693E-03
   4  -6   8      147.05      147.69       33.82 o   0.6296E-03
   5  -6   8       30.56       37.56       14.78 o   0.3384E-02
   6  -6   8      159.00      153.11       24.02 o   0.9326E-03
   7  -6   8      106.85       92.71       19.81 o   0.1510E-02
   8  -6   8       88.65       57.49       25.08 o   0.1247E-02
   9  -6   8      399.80      299.59       31.07 o   0.4035E-03
  10  -6   8       -9.91        1.34        9.25 o   0.1060E-01
 -12  -5   8       54.24       43.73       15.29 o   0.2875E-02
 -11  -5   8      380.84      389.54       29.85 o   0.3559E-03
 -10  -5   8      114.08      124.73       18.72 o   0.1420E-02
  -9  -5   8      113.63       93.47       21.55 o   0.1351E-02
  -8  -5   8       19.54       13.50       11.09 o   0.6453E-02
  -7  -5   8       12.06        1.32       14.54 o   0.4520E-02
  -6  -5   8      396.33      377.78       36.37 o   0.3148E-03
  -5  -5   8       -5.99        6.31       17.27 o   0.3202E-02
  -4  -5   8      153.11       38.28       40.63 o   0.5400E-03
  -3  -5   8       65.02       49.29       23.52 o   0.1484E-02
  -2  -5   8       94.38       94.53       26.11 o   0.1096E-02
  -1  -5   8      790.52      736.92       63.19 o   0.1012E-03
   0  -5   8     1022.18     1229.68       87.18 o   0.4845E-04
   1  -5   8     2508.19     2242.57       92.71 o   0.1792E-04
   2  -5   8      272.38      211.04       39.77 o   0.3999E-03
   3  -5   8        7.29       15.79       13.80 o   0.4673E-02
   4  -5   8      290.21      251.89       36.70 o   0.4102E-03
   5  -5   8     1096.24     1246.11       64.75 o   0.5764E-04
   6  -5   8      190.75      178.40       29.33 o   0.6701E-03
   7  -5   8     1691.14     1693.49       76.31 o   0.3227E-04
   8  -5   8       -0.96        0.28        9.16 o   0.1177E-01
   9  -5   8        1.89        1.72        7.68 o   0.1596E-01
  10  -5   8      191.02      172.31       28.34 o   0.7105E-03
  11  -5   8       27.18       28.16        8.82 o   0.7127E-02
 -12  -4   8       13.16        0.75        7.46 o   0.1522E-01
 -11  -4   8      425.39      397.36       32.08 o   0.3209E-03
 -10  -4   8        2.22        6.93        7.48 o   0.1481E-01
  -9  -4   8      136.00      125.80       16.59 o   0.1515E-02
  -8  -4   8      -14.35        0.64        8.24 o   0.1271E-01
  -7  -4   8      161.94      177.97       22.69 o   0.9303E-03
  -6  -4   8        0.11        5.89       11.09 o   0.7589E-02
  -5  -4   8      602.91      581.45       61.65 o   0.1299E-03
  -4  -4   8     2446.49     2421.19      117.82 o   0.1569E-04
  -3  -4   8      772.63      821.47       63.64 o   0.9660E-04
  -2  -4   8      995.74      874.21       68.46 o   0.7714E-04
  -1  -4   8     1166.28     1422.26       88.92 o   0.4035E-04
   0  -4   8      921.39      896.77       64.10 o   0.8001E-04
   1  -4   8      395.25      378.55       34.25 o   0.3289E-03
   2  -4   8       46.93       44.42       16.30 o   0.2711E-02
   3  -4   8       67.63       97.15       21.33 o   0.1465E-02
   4  -4   8      154.75      157.65       31.45 o   0.6658E-03
   5  -4   8      128.80      161.16       20.10 o   0.1118E-02
   6  -4   8      121.67      103.75       28.37 o   0.8993E-03
   7  -4   8      619.70      656.53       46.96 o   0.1504E-03
   8  -4   8      569.81      577.08       44.90 o   0.1754E-03
   9  -4   8       -1.48        0.24       11.97 o   0.6910E-02
  10  -4   8      -10.69        4.99       14.57 o   0.4410E-02
  11  -4   8       15.67        7.21        8.51 o   0.1076E-01
 -12  -3   8       17.83       13.40        4.75 o   0.1843E-01
 -11  -3   8       60.84       57.70       10.92 o   0.3784E-02
 -10  -3   8       37.64       19.56       11.09 o   0.5563E-02
  -9  -3   8      -17.68        1.44       12.75 o   0.5658E-02
  -8  -3   8      146.76      147.87       25.21 o   0.9065E-03
  -7  -3   8       16.89       13.16       11.31 o   0.6295E-02
  -6  -3   8      248.24      282.15       33.76 o   0.4398E-03
  -5  -3   8      157.58      182.53       28.72 o   0.7156E-03
  -4  -3   8      -10.09        3.04       23.43 o   0.1789E-02
  -3  -3   8      612.09      506.24       52.97 o   0.1605E-03
  -2  -3   8      164.82      198.47       28.55 o   0.6651E-03
  -1  -3   8        8.86       61.88       13.14 o   0.3338E-02
   0  -3   8      167.24      177.99       27.60 o   0.7243E-03
   1  -3   8      996.21     1033.74       58.57 o   0.7423E-04
   2  -3   8      845.42      793.48       58.25 o   0.9944E-04
   3  -3   8      104.72      117.89       25.93 o   0.9860E-03
   4  -3   8       18.96       47.01       12.73 o   0.4181E-02
   5  -3   8     1180.02     1081.69       84.59 o   0.5412E-04
   6  -3   8        9.32        0.61       13.08 o   0.5598E-02
   7  -3   8     2332.84     2251.70       83.39 o   0.1961E-04
   8  -3   8      296.75      295.11       25.31 o   0.5284E-03
   9  -3   8      463.94      439.59       36.55 o   0.2673E-03
  10  -3   8      210.37      200.79       22.35 o   0.8184E-03
  11  -3   8       24.81       50.46        7.87 o   0.6278E-02
 -12  -2   8       74.23       74.00        9.49 o   0.3544E-02
 -11  -2   8       75.14       91.14       12.22 o   0.2641E-02
 -10  -2   8      -11.36        5.06       12.44 o   0.5892E-02
  -9  -2   8      257.41      243.91       34.04 o   0.4689E-03
  -8  -2   8      268.32      295.93       28.70 o   0.4977E-03
  -7  -2   8      935.49      912.01       47.43 o   0.9448E-04
  -6  -2   8     1040.28      992.46       76.32 o   0.6336E-04
  -5  -2   8      322.44      355.44       36.56 o   0.3384E-03
  -4  -2   8      165.33      135.26       23.61 o   0.1020E-02
  -3  -2   8     2875.16     2759.68      109.42 o   0.1287E-04
  -2  -2   8     2468.78     2107.18       96.80 o   0.1916E-04
  -1  -2   8      250.73      230.32       31.46 o   0.5151E-03
   0  -2   8      331.43      344.11       34.88 o   0.3586E-03
   1  -2   8       40.73       22.70       13.75 o   0.3939E-02
   2  -2   8      903.22      930.19       54.64 o   0.8816E-04
   3  -2   8     1631.75     1934.05       65.04 o   0.2914E-04
   4  -2   8      108.18       94.57       19.68 o   0.1443E-02
   5  -2   8      427.21      538.62       48.07 o   0.1881E-03
   6  -2   8     1852.65     1938.99       67.45 o   0.2803E-04
   7  -2   8       31.58       16.52       11.37 o   0.5677E-02
   8  -2   8      305.01      237.61       25.55 o   0.5875E-03
   9  -2   8       24.83       16.06        9.99 o   0.7031E-02
  10  -2   8      468.20      500.86       34.39 o   0.2520E-03
  11  -2   8      229.46      227.13       20.50 o   0.7840E-03
 -12  -1   8       26.04       26.39        7.52 o   0.8684E-02
 -11  -1   8       23.46       13.28        8.65 o   0.9056E-02
 -10  -1   8      116.82      139.98       21.06 o   0.1188E-02
  -9  -1   8      159.90      190.91       20.70 o   0.9566E-03
  -8  -1   8       44.63       46.14       13.29 o   0.3471E-02
  -7  -1   8      725.63      671.87       51.03 o   0.1294E-03
  -6  -1   8      762.31      817.18       64.96 o   0.9348E-04
  -5  -1   8       -1.19        0.72       12.99 o   0.5854E-02
  -4  -1   8       39.55       37.65       18.35 o   0.2294E-02
  -3  -1   8       -4.57        0.75       10.53 o   0.8714E-02
  -2  -1   8     1966.67     2189.23       66.37 o   0.2357E-04
  -1  -1   8     2125.54     2401.32       81.60 o   0.1897E-04
   0  -1   8     4871.02     4550.65      147.66 o   0.5145E-05
   1  -1   8    13724.49    14397.32      250.57 o   0.6233E-06
   2  -1   8     3176.30     3378.13       93.86 o   0.1010E-04
   3  -1   8     7637.27     7065.00      133.98 o   0.2305E-05
   4  -1   8       -2.10        7.49       10.49 o   0.8265E-02
   5  -1   8     1735.01     1312.16      104.51 o   0.3359E-04
   6  -1   8     3462.11     3213.89      163.38 o   0.8658E-05
   7  -1   8       88.11      143.36       15.03 o   0.1654E-02
   8  -1   8      496.25      538.65       33.27 o   0.2394E-03
   9  -1   8        3.51        2.28       10.25 o   0.8999E-02
  10  -1   8      263.43      245.30       26.74 o   0.5866E-03
  11  -1   8       12.43        9.22        6.69 o   0.1515E-01
  12  -1   8       -1.73        8.68        6.26 o   0.1903E-01
 -12   0   8      235.79      190.79       16.14 o   0.1006E-02
 -11   0   8       61.48       61.13       15.37 o   0.2583E-02
 -10   0   8      390.91      411.39       29.99 o   0.3390E-03
  -9   0   8       14.38       11.35        8.33 o   0.1042E-01
  -8   0   8      148.33      139.87       26.19 o   0.8923E-03
  -7   0   8      995.65     1019.47       60.01 o   0.7453E-04
  -6   0   8     2102.07     2031.12      132.82 o   0.1886E-04
  -5   0   8      375.53      296.53       52.29 o   0.2338E-03
  -4   0   8      749.14      880.39       47.50 o   0.1096E-03
  -3   0   8       37.67       26.36       12.73 o   0.4330E-02
  -2   0   8       35.39       27.82       14.06 o   0.3741E-02
  -1   0   8       70.85      133.01       18.19 o   0.1503E-02
   0   0   8    17355.24    17692.04      257.57 o   0.4088E-06
   1   0   8     7655.51     7403.59      173.80 o   0.2133E-05
   2   0   8       20.07       17.74        9.38 o   0.7848E-02
   3   0   8     3204.55     3028.51       90.36 o   0.1155E-04
   4   0   8     1523.21     1556.46       68.51 o   0.3895E-04
   5   0   8     5783.42     5296.05      191.10 o   0.3676E-05
   6   0   8      740.34      716.25       75.72 o   0.8936E-04
   7   0   8       12.97       25.18        7.50 o   0.9575E-02
   8   0   8      398.51      390.64       32.71 o   0.3242E-03
   9   0   8       35.23       59.80       11.62 o   0.3828E-02
  10   0   8       -7.77        9.82        9.30 o   0.9508E-02
  11   0   8        8.14        0.32        7.60 o   0.1572E-01
  12   0   8        9.12       13.28        7.25 o   0.1286E-01
 -12   1   8       66.08       81.94        9.12 o   0.3531E-02
 -11   1   8        8.47        6.66       10.25 o   0.8341E-02
 -10   1   8        1.60        8.03       10.58 o   0.8040E-02
  -9   1   8      519.92      602.98       43.37 o   0.1792E-03
  -8   1   8      874.54      929.48       49.23 o   0.9535E-04
  -7   1   8      101.43      109.97       15.28 o   0.1879E-02
  -6   1   8       26.83       12.49       19.24 o   0.2423E-02
  -5   1   8      191.16      241.65       39.65 o   0.4201E-03
  -4   1   8      340.08      334.69       47.21 o   0.2661E-03
  -3   1   8     3529.80     3487.57      104.77 o   0.8956E-05
  -2   1   8      825.91      834.84       44.58 o   0.1121E-03
  -1   1   8     8000.98     8631.78      122.22 o   0.1735E-05
   0   1   8     5333.08     5879.41      144.64 o   0.3496E-05
   1   1   8     1190.67     1128.77       63.07 o   0.6015E-04
   2   1   8      222.56      197.35       20.31 o   0.8716E-03
   3   1   8     3868.59     3752.71       97.65 o   0.7968E-05
   4   1   8      205.77      176.25       34.09 o   0.5535E-03
   5   1   8     4713.77     4145.27      139.14 o   0.5909E-05
   6   1   8       55.14        6.99       28.71 o   0.1143E-02
   7   1   8     2586.29     2434.73       65.70 o   0.1769E-04
   8   1   8       -1.38        9.16        9.83 o   0.9058E-02
   9   1   8      353.23      271.33       27.95 o   0.4893E-03
  10   1   8      817.34      807.21       46.65 o   0.1134E-03
  11   1   8      109.35      112.74       16.29 o   0.1710E-02
  12   1   8       17.99        2.54        9.65 o   0.9143E-02
 -12   2   8      188.86      160.50       13.05 o   0.1369E-02
 -11   2   8       11.45        0.56        9.53 o   0.1005E-01
 -10   2   8       26.46       17.53       10.36 o   0.6488E-02
  -9   2   8      876.96      846.81       44.09 o   0.1093E-03
  -8   2   8       24.75       21.45       11.22 o   0.5672E-02
  -7   2   8      265.25      267.16       26.34 o   0.5772E-03
  -6   2   8      766.82      704.25       86.04 o   0.7710E-04
  -5   2   8      369.08      342.48       56.98 o   0.2045E-03
  -4   2   8      438.15      555.75       56.09 o   0.1628E-03
  -3   2   8       -2.24        0.99       13.81 o   0.5148E-02
  -2   2   8     2040.24     2347.67       73.09 o   0.2119E-04
  -1   2   8       14.84        0.08       10.72 o   0.7936E-02
   0   2   8      262.20      290.26       30.52 o   0.4511E-03
   1   2   8       38.42       34.40       12.22 o   0.4490E-02
   2   2   8    10849.86    10867.45      206.91 o   0.1037E-05
   3   2   8       26.08       69.72       14.99 o   0.2782E-02
   4   2   8     1000.50     1064.82      110.96 o   0.4367E-04
   5   2   8     1335.02     1335.42       77.64 o   0.4547E-04
   6   2   8      912.20      922.48       86.56 o   0.6400E-04
   7   2   8     1916.74     1836.63       65.89 o   0.2890E-04
   8   2   8     1318.43     1383.80       47.96 o   0.5223E-04
   9   2   8      333.51      292.20       26.45 o   0.4949E-03
  10   2   8       76.82       75.89       15.07 o   0.2349E-02
  11   2   8      162.24      159.28       19.17 o   0.1124E-02
  12   2   8        5.45        1.96        8.31 o   0.1326E-01
 -12   3   8       44.74       55.07        7.61 o   0.5432E-02
 -11   3   8       94.96      106.94       16.00 o   0.1836E-02
 -10   3   8       12.23       18.83        7.34 o   0.1108E-01
  -9   3   8      110.25       82.84       16.62 o   0.1890E-02
  -8   3   8       84.26       95.32       15.11 o   0.2099E-02
  -7   3   8      108.80      125.29       17.14 o   0.1534E-02
  -6   3   8       83.50       87.21       15.27 o   0.2168E-02
  -5   3   8      201.45      222.25       46.65 o   0.3387E-03
  -4   3   8     1002.51     1051.49       88.01 o   0.5634E-04
  -3   3   8     5608.10     5833.63      186.41 o   0.3392E-05
  -2   3   8     1100.79     1163.90       76.88 o   0.5670E-04
  -1   3   8     3368.05     3290.59      118.34 o   0.9353E-05
   0   3   8     1407.32     1508.46      113.96 o   0.3055E-04
   1   3   8       15.59       12.83        9.60 o   0.8243E-02
   2   3   8     1110.61     1130.18       72.67 o   0.5773E-04
   3   3   8      303.36      254.88       66.05 o   0.1850E-03
   4   3   8      358.55      287.20       48.44 o   0.2647E-03
   5   3   8     1325.91     1313.62       98.23 o   0.3936E-04
   6   3   8       98.90      104.07       23.88 o   0.1153E-02
   7   3   8       44.26       72.32        9.96 o   0.3903E-02
   8   3   8      649.94      680.39       31.22 o   0.1767E-03
   9   3   8       45.94       27.99       14.09 o   0.3602E-02
  10   3   8      424.73      387.46       34.25 o   0.3136E-03
  11   3   8      167.44      194.94       19.98 o   0.9648E-03
  12   3   8       69.90       42.50       16.99 o   0.2406E-02
 -11   4   8        4.26        0.71        7.50 o   0.1661E-01
 -10   4   8      183.60      162.64       15.17 o   0.1261E-02
  -9   4   8     1082.47     1086.40       46.93 o   0.7519E-04
  -8   4   8      216.19      251.28       23.11 o   0.6943E-03
  -7   4   8       18.39       17.37       10.18 o   0.7065E-02
  -6   4   8      123.99      141.06       19.76 o   0.1228E-02
  -5   4   8      202.68      167.19       44.60 o   0.3869E-03
  -4   4   8      519.07      464.83       66.86 o   0.1390E-03
  -3   4   8     1986.23     2003.67      119.29 o   0.2044E-04
  -2   4   8     6152.62     6033.91      191.27 o   0.3102E-05
  -1   4   8     1613.66     1446.16       91.00 o   0.3492E-04
   0   4   8      551.85      549.13       77.86 o   0.1067E-03
   1   4   8     3281.83     3153.72      191.91 o   0.8417E-05
   2   4   8     1702.33     1232.91       97.78 o   0.3822E-04
   3   4   8      301.21      229.96       71.75 o   0.1602E-03
   4   4   8      242.57      172.81       44.04 o   0.3850E-03
   5   4   8     1933.93     2023.63      122.51 o   0.2048E-04
   6   4   8     3184.67     3300.70      167.48 o   0.8704E-05
   7   4   8        7.53        9.11        7.63 o   0.1285E-01
   8   4   8      424.54      444.65       27.62 o   0.3242E-03
   9   4   8       65.16       42.78       15.21 o   0.2857E-02
  10   4   8       89.10       49.06       17.93 o   0.2098E-02
  11   4   8        5.69        0.21        7.95 o   0.1484E-01
  12   4   8       56.38      108.38       10.68 o   0.2771E-02
 -11   5   8        4.56        1.37        5.14 o   0.3184E-01
 -10   5   8       15.44        8.64        8.55 o   0.1046E-01
  -9   5   8      146.60      139.86       17.88 o   0.1301E-02
  -8   5   8      352.84      366.92       29.09 o   0.3881E-03
  -7   5   8     1849.66     1957.24       75.22 o   0.2669E-04
  -6   5   8       81.14       77.72       15.53 o   0.2220E-02
  -5   5   8       49.00       59.77       15.09 o   0.2728E-02
  -4   5   8       45.58       36.07       26.39 o   0.1271E-02
  -3   5   8      883.74      950.11       85.10 o   0.6467E-04
  -2   5   8     5320.79     5138.51      192.65 o   0.3982E-05
  -1   5   8     8374.27     7551.72      225.00 o   0.1901E-05
   0   5   8     1106.72      856.60       78.50 o   0.6665E-04
   1   5   8       34.63       25.52       26.77 o   0.1296E-02
   2   5   8     1036.76      629.04       76.98 o   0.8159E-04
   3   5   8      958.22      731.16       86.23 o   0.7006E-04
   4   5   8     2395.22     1792.91      144.44 o   0.1819E-04
   5   5   8      156.94      188.19       34.79 o   0.5573E-03
   6   5   8        0.04        2.84       19.61 o   0.2574E-02
   7   5   8      408.23      389.52       30.99 o   0.3396E-03
   8   5   8      100.58       64.45       15.56 o   0.2284E-02
   9   5   8       54.97       52.45       12.30 o   0.3588E-02
  10   5   8        6.84        1.39        9.58 o   0.1016E-01
  11   5   8      262.17      257.96       23.64 o   0.6274E-03
  12   5   8       85.12       61.40       12.16 o   0.3059E-02
 -11   6   8      168.41      136.10       22.80 o   0.1013E-02
 -10   6   8      177.72      191.63       18.28 o   0.1028E-02
  -9   6   8      181.96      207.25       18.50 o   0.9527E-03
  -8   6   8      496.66      506.67       32.95 o   0.2490E-03
  -7   6   8     1531.45     1544.97       58.98 o   0.4092E-04
  -6   6   8     1033.22     1142.20       65.32 o   0.6298E-04
  -5   6   8       31.10       38.58       15.78 o   0.3031E-02
  -4   6   8      994.88     1093.04       57.98 o   0.7155E-04
  -3   6   8      794.32      736.72       86.49 o   0.7472E-04
  -2   6   8      221.19      156.16       43.21 o   0.4040E-03
  -1   6   8      324.86      300.68       49.20 o   0.2620E-03
   0   6   8       34.66       35.47       27.80 o   0.1163E-02
   1   6   8       55.23       41.14       19.75 o   0.2038E-02
   2   6   8     4508.06     3068.60      147.55 o   0.7981E-05
   3   6   8       12.67        7.76       22.72 o   0.1869E-02
   4   6   8      484.50      456.01       73.53 o   0.1266E-03
   5   6   8       -5.46        0.15       19.18 o   0.2687E-02
   6   6   8      129.61      169.56       18.36 o   0.1189E-02
   7   6   8      349.60      447.81       35.76 o   0.2893E-03
   8   6   8        6.60        2.22       10.61 o   0.8370E-02
   9   6   8     1483.71     1467.39       65.24 o   0.4268E-04
  10   6   8       -5.30        0.14       14.32 o   0.4784E-02
  11   6   8      -13.84        0.42        8.63 o   0.1181E-01
  12   6   8       77.55       76.06       10.27 o   0.3304E-02
 -10   7   8      142.45      131.30       22.14 o   0.1110E-02
  -9   7   8      219.15      234.38       18.62 o   0.8271E-03
  -8   7   8      346.71      332.10       34.73 o   0.3640E-03
  -7   7   8      757.59      813.17       53.96 o   0.1069E-03
  -6   7   8     1790.02     1868.76       83.35 o   0.2772E-04
  -5   7   8     1898.83     1954.33       68.94 o   0.2701E-04
  -4   7   8       -1.88       10.00       11.78 o   0.6437E-02
  -3   7   8      181.08      143.26       24.57 o   0.9061E-03
  -2   7   8      546.98      595.67       56.44 o   0.1430E-03
  -1   7   8      295.37      338.77       40.34 o   0.3258E-03
   0   7   8     2372.47     2232.81      138.66 o   0.1573E-04
   1   7   8      154.65       79.56       36.44 o   0.6143E-03
   2   7   8       10.88        0.80       14.07 o   0.4841E-02
   3   7   8     1694.64     1258.45      132.68 o   0.2850E-04
   4   7   8      860.21      708.87      101.41 o   0.6131E-04
   5   7   8      760.90      784.86       62.29 o   0.1001E-03
   6   7   8      197.70      295.79       24.94 o   0.5929E-03
   7   7   8       13.42        0.54       13.23 o   0.5396E-02
   8   7   8      100.29       83.03       18.49 o   0.1707E-02
   9   7   8       42.08       36.81       13.47 o   0.3697E-02
  10   7   8      817.58      813.11       44.45 o   0.1154E-03
  11   7   8        8.17       18.62        6.41 o   0.1360E-01
  12   7   8       77.81       75.87       13.81 o   0.2561E-02
 -10   8   8       12.55        2.07        9.12 o   0.1056E-01
  -9   8   8       83.06      134.64       13.24 o   0.1903E-02
  -8   8   8       50.20       53.73       14.32 o   0.3042E-02
  -7   8   8       56.03       34.25       16.52 o   0.2711E-02
  -6   8   8      567.14      520.36       46.55 o   0.1861E-03
  -5   8   8      107.98      110.27       20.43 o   0.1353E-02
  -4   8   8       -0.41        7.76       13.92 o   0.4856E-02
  -3   8   8        5.14        2.67       10.62 o   0.8356E-02
  -2   8   8      155.02      150.02       25.53 o   0.8756E-03
  -1   8   8      322.87      410.87       44.94 o   0.2571E-03
   0   8   8       31.87       34.74       24.04 o   0.1521E-02
   1   8   8      255.63      342.88       45.94 o   0.2841E-03
   2   8   8      670.68      643.63       78.68 o   0.9257E-04
   3   8   8       19.29       22.95       23.22 o   0.1713E-02
   4   8   8      541.98      567.35       54.01 o   0.1563E-03
   5   8   8     2142.10     2150.79      109.65 o   0.1949E-04
   6   8   8       42.77       82.29       19.03 o   0.1877E-02
   7   8   8      -40.78        1.99       31.04 o   0.1004E-02
   8   8   8      126.80      140.15       19.87 o   0.1220E-02
   9   8   8       -3.23        1.98        7.73 o   0.1534E-01
  10   8   8      270.13      272.69       24.32 o   0.5875E-03
  11   8   8      173.51      173.57       26.16 o   0.7936E-03
  -9   9   8      208.35      187.72       26.36 o   0.7242E-03
  -8   9   8       17.44        6.76       10.75 o   0.7227E-02
  -7   9   8       -2.49        0.28       10.25 o   0.9342E-02
  -6   9   8      405.88      450.38       39.15 o   0.2605E-03
  -5   9   8       33.87       25.25        9.90 o   0.6130E-02
  -4   9   8      211.03      170.09       26.36 o   0.7476E-03
  -3   9   8       11.52       23.34        9.34 o   0.7795E-02
  -2   9   8      731.35      736.73       38.55 o   0.1402E-03
  -1   9   8       25.42       17.94       13.74 o   0.4275E-02
   0   9   8     2752.57     2626.84       86.44 o   0.1501E-04
   1   9   8     1165.13     1177.60       60.98 o   0.6043E-04
   2   9   8     1060.63     1035.57       55.07 o   0.7452E-04
   3   9   8       -0.70        0.48       11.34 o   0.7699E-02
   4   9   8        1.58        1.51       14.17 o   0.4902E-02
   5   9   8       17.81       13.59       16.27 o   0.3390E-02
   6   9   8      335.14      362.47       49.32 o   0.2433E-03
   7   9   8      199.51      219.74       38.84 o   0.4369E-03
   8   9   8      281.13      248.14       42.39 o   0.3551E-03
   9   9   8       53.68       38.34       22.95 o   0.1591E-02
  10   9   8       17.97       17.54       14.87 o   0.3867E-02
  11   9   8       14.60       29.12        7.40 o   0.9126E-02
  -8  10   8      214.57      187.53       19.99 o   0.9116E-03
  -7  10   8        1.73        0.53        8.85 o   0.1245E-01
  -6  10   8       48.11       27.18       16.33 o   0.2925E-02
  -5  10   8       10.50       11.37        9.88 o   0.8228E-02
  -4  10   8       -8.27        2.03        9.48 o   0.1019E-01
  -3  10   8      138.45      133.52       20.14 o   0.1214E-02
  -2  10   8     1586.24     1632.68       63.72 o   0.3696E-04
  -1  10   8       44.46       43.79       15.85 o   0.2842E-02
   0  10   8       49.24       26.45       16.74 o   0.2820E-02
   1  10   8      122.16      103.14       21.44 o   0.1286E-02
   2  10   8        3.56       16.32       14.52 o   0.4210E-02
   3  10   8        3.49        7.14       12.78 o   0.5695E-02
   4  10   8      393.83      475.15       57.56 o   0.1739E-03
   5  10   8     1015.99     1037.57       95.60 o   0.5211E-04
   6  10   8      577.44      766.36       62.95 o   0.1093E-03
   7  10   8        7.85       20.15       14.03 o   0.4283E-02
   8  10   8       94.19      108.20       27.30 o   0.9668E-03
   9  10   8       -6.70        9.58       13.18 o   0.5225E-02
  10  10   8       -3.74        1.13        8.68 o   0.1259E-01
  11  10   8       77.98      103.11       14.98 o   0.2086E-02
  -8  11   8       57.32       48.41       12.74 o   0.3424E-02
  -7  11   8      197.54      164.35       20.38 o   0.1004E-02
  -6  11   8       55.73       38.67       15.71 o   0.2841E-02
  -5  11   8      178.39      154.38       23.88 o   0.9051E-03
  -4  11   8        6.13        0.33        8.02 o   0.1453E-01
  -3  11   8      102.58       58.04       16.44 o   0.2195E-02
  -2  11   8       49.97       44.84       14.67 o   0.3090E-02
  -1  11   8      147.58      169.21       19.04 o   0.1104E-02
   0  11   8      134.29      106.19       27.49 o   0.9214E-03
   1  11   8      522.19      520.33       45.55 o   0.1923E-03
   2  11   8      682.83      695.19       55.41 o   0.1239E-03
   3  11   8        6.08       12.04       15.50 o   0.3818E-02
   4  11   8      959.83     1005.33       54.08 o   0.8144E-04
   5  11   8       30.26       20.40       20.46 o   0.2129E-02
   6  11   8      128.45      103.04       29.83 o   0.8226E-03
   7  11   8       64.53      104.12       23.43 o   0.1246E-02
   8  11   8       47.70       30.18       23.16 o   0.1612E-02
   9  11   8       -0.34       23.51       13.24 o   0.4779E-02
  10  11   8       -6.98        1.22       11.99 o   0.6660E-02
  -7  12   8       76.40       75.91       14.39 o   0.2456E-02
  -6  12   8       95.42       93.70       14.32 o   0.2153E-02
  -5  12   8        0.09        8.66        8.56 o   0.1182E-01
  -4  12   8      168.26      192.88       21.70 o   0.9018E-03
  -3  12   8       99.86      123.88       20.39 o   0.1324E-02
  -2  12   8        5.95        4.60       12.89 o   0.5625E-02
  -1  12   8       21.09       31.28       11.60 o   0.4965E-02
   0  12   8       10.45        4.41        9.31 o   0.9912E-02
   1  12   8     1394.84     1367.70       70.04 o   0.4536E-04
   2  12   8      158.21      113.59       25.48 o   0.9606E-03
   3  12   8       88.32       93.08       18.08 o   0.1731E-02
   4  12   8        7.86        3.01       10.23 o   0.8758E-02
   5  12   8       37.02       13.02       20.21 o   0.2197E-02
   6  12   8        0.16        1.21       18.67 o   0.2854E-02
   7  12   8       63.56       43.13       26.74 o   0.1196E-02
   8  12   8       27.40        5.02       15.61 o   0.3704E-02
   9  12   8       68.56       29.13       19.02 o   0.2173E-02
  10  12   8        3.80        1.40        6.45 o   0.2173E-01
  -5  13   8       32.37       59.00        9.78 o   0.4629E-02
  -4  13   8        4.77        2.07       13.75 o   0.5117E-02
  -3  13   8      217.87      243.29       26.77 o   0.6127E-03
  -2  13   8      250.22      215.66       30.36 o   0.5550E-03
  -1  13   8      251.47      231.75       22.21 o   0.7121E-03
   0  13   8       37.45       29.12       13.96 o   0.3773E-02
   1  13   8      245.74      255.61       28.91 o   0.5423E-03
   2  13   8     1327.76     1253.42       65.57 o   0.5186E-04
   3  13   8       12.28        0.49       11.16 o   0.7481E-02
   4  13   8      537.85      562.83       39.33 o   0.1991E-03
   5  13   8       42.53       51.26       20.07 o   0.1925E-02
   6  13   8      112.99       84.45       28.00 o   0.9578E-03
   7  13   8      263.73      219.41       36.45 o   0.4501E-03
   8  13   8       13.30       27.36       10.98 o   0.5874E-02
   9  13   8       42.31       72.35       11.35 o   0.3491E-02
  -4  14   8       57.12       79.66       12.33 o   0.2922E-02
  -3  14   8       16.78       29.65        7.03 o   0.9698E-02
  -2  14   8       51.44       64.19       14.60 o   0.2764E-02
  -1  14   8        4.67        1.28       10.11 o   0.9311E-02
   0  14   8        7.28        6.65        9.56 o   0.9542E-02
   1  14   8      461.26      423.02       37.85 o   0.2687E-03
   2  14   8      494.04      494.54       38.48 o   0.2294E-03
   3  14   8      120.96      136.58       19.02 o   0.1324E-02
   4  14   8       37.30       32.60       11.41 o   0.4810E-02
   5  14   8       68.30       53.07       23.35 o   0.1451E-02
   6  14   8      225.66      154.65       32.39 o   0.6059E-03
   7  14   8       93.24      115.11       19.51 o   0.1451E-02
   8  14   8       17.68        6.39        9.52 o   0.8894E-02
  -3  15   8       25.80        2.69       11.85 o   0.6180E-02
  -2  15   8      246.83      232.78       23.00 o   0.6975E-03
  -1  15   8      121.76      132.90       17.90 o   0.1398E-02
   0  15   8      333.90      347.03       29.66 o   0.4088E-03
   1  15   8       20.73       18.35        7.44 o   0.1033E-01
   2  15   8       38.95       37.61        9.77 o   0.5468E-02
   3  15   8      227.03      261.84       22.10 o   0.6775E-03
   4  15   8       -3.54        3.58        6.34 o   0.2116E-01
   5  15   8       63.81       68.77       16.20 o   0.2306E-02
   6  15   8      196.32      163.16       25.18 o   0.8254E-03
   7  15   8      283.74      278.06       27.00 o   0.5283E-03
  -1  16   8       -7.78        1.61        9.07 o   0.1114E-01
   0  16   8      175.36      153.00       18.32 o   0.1167E-02
   1  16   8       -0.39        0.25        8.97 o   0.1233E-01
   2  16   8       46.17       40.06       10.02 o   0.4997E-02
   3  16   8       65.10       71.21        8.52 o   0.4040E-02
   4  16   8      124.18      157.28       18.85 o   0.1226E-02
   5  16   8      286.97      266.28       26.32 o   0.5518E-03
  -3 -15   9       11.20        6.96        5.82 o   0.1935E-01
  -2 -15   9      133.79      125.77       14.04 o   0.1725E-02
  -1 -15   9       73.27      102.27        9.76 o   0.2912E-02
  -6 -14   9       93.91       56.49       18.51 o   0.1925E-02
  -5 -14   9      156.91      148.55       16.38 o   0.1341E-02
  -4 -14   9      221.33      234.04       20.75 o   0.7707E-03
  -3 -14   9        1.78        7.57        7.63 o   0.1422E-01
  -2 -14   9      308.54      293.08       26.63 o   0.5098E-03
  -1 -14   9      126.34      148.24       16.24 o   0.1438E-02
   0 -14   9       90.96       84.92       13.61 o   0.2367E-02
   1 -14   9        6.61        6.07        6.93 o   0.1635E-01
  -7 -13   9       69.08       77.97       16.84 o   0.2091E-02
  -6 -13   9       -1.62        2.99        8.01 o   0.1441E-01
  -5 -13   9       25.21       30.90       10.84 o   0.5461E-02
  -4 -13   9       39.50       72.88       10.74 o   0.3703E-02
  -3 -13   9      168.54      132.38       23.68 o   0.9944E-03
  -2 -13   9      135.28      108.61       21.90 o   0.1224E-02
  -1 -13   9      116.06       84.24       19.16 o   0.1588E-02
   0 -13   9      694.03      607.47       44.09 o   0.1584E-03
   1 -13   9      289.96      304.73       26.46 o   0.5073E-03
   2 -13   9      812.02      809.79       39.11 o   0.1220E-03
  -8 -12   9      272.04      306.21       33.50 o   0.4182E-03
  -7 -12   9       67.69       61.89       22.95 o   0.1458E-02
  -6 -12   9       17.01       13.77       10.33 o   0.7211E-02
  -5 -12   9      123.45      116.89       20.20 o   0.1316E-02
  -4 -12   9       21.44        4.93       12.75 o   0.5414E-02
  -3 -12   9       53.82       31.48       17.75 o   0.2474E-02
  -2 -12   9       25.07       27.66       14.97 o   0.3523E-02
  -1 -12   9      520.44      480.73       43.14 o   0.2128E-03
   0 -12   9      407.95      420.22       43.02 o   0.2487E-03
   1 -12   9      114.38       80.17       19.15 o   0.1621E-02
   2 -12   9      104.00       68.62       18.55 o   0.1803E-02
   3 -12   9       51.08       40.30       15.96 o   0.2762E-02
   4 -12   9        0.28        1.51        9.37 o   0.1108E-01
   5 -12   9        0.93        0.22        6.99 o   0.2011E-01
  -9 -11   9       98.13       97.30       20.92 o   0.1418E-02
  -8 -11   9       -8.25        0.08       11.15 o   0.7685E-02
  -7 -11   9       25.98       41.64       12.89 o   0.3993E-02
  -6 -11   9      402.94      416.54       36.83 o   0.2852E-03
  -5 -11   9        9.47        9.41       12.69 o   0.5530E-02
  -4 -11   9        6.41        0.85       12.12 o   0.6564E-02
  -3 -11   9       11.72       17.24       13.09 o   0.4880E-02
  -2 -11   9       23.39       36.71       15.40 o   0.3242E-02
  -1 -11   9      211.35      199.79       29.29 o   0.6305E-03
   0 -11   9      859.39      801.18       44.22 o   0.1145E-03
   1 -11   9      683.15      708.19       38.25 o   0.1523E-03
   2 -11   9      170.65      193.87       19.49 o   0.9818E-03
   3 -11   9      523.16      554.66       37.37 o   0.2111E-03
   4 -11   9      191.96      223.46       30.47 o   0.5855E-03
   5 -11   9        4.20        6.39        6.70 o   0.1746E-01
   6 -11   9        9.12       24.83        6.46 o   0.1206E-01
 -10 -10   9       72.36       60.25       16.09 o   0.2380E-02
  -9 -10   9       79.97       76.43       23.54 o   0.1319E-02
  -8 -10   9      102.04      128.42       27.31 o   0.9162E-03
  -7 -10   9      -17.38        4.62       14.24 o   0.4499E-02
  -6 -10   9       -2.37        1.35       12.94 o   0.5835E-02
  -5 -10   9      -11.89        1.25       12.89 o   0.5682E-02
  -4 -10   9        2.57        7.58       12.91 o   0.5580E-02
  -3 -10   9      907.44      866.79       59.76 o   0.8914E-04
  -2 -10   9        6.26       14.21       10.72 o   0.7198E-02
  -1 -10   9      898.89      884.41       59.84 o   0.8781E-04
   0 -10   9        2.85        0.78        8.33 o   0.1375E-01
   1 -10   9       73.02       60.00       15.55 o   0.2484E-02
   2 -10   9       67.86       73.50       12.74 o   0.2925E-02
   3 -10   9       84.21       53.37       13.47 o   0.2924E-02
   4 -10   9       48.52       46.91       14.60 o   0.3077E-02
   5 -10   9      155.93      155.20       29.41 o   0.7400E-03
   6 -10   9        5.23        0.89        7.79 o   0.1524E-01
   7 -10   9       88.29       85.86       13.67 o   0.2367E-02
 -10  -9   9       14.47        9.05       12.45 o   0.5628E-02
  -9  -9   9        3.69       10.27       14.24 o   0.4551E-02
  -8  -9   9        0.94       15.85       21.19 o   0.2123E-02
  -7  -9   9      116.27      140.47       34.14 o   0.6423E-03
  -6  -9   9      161.16      185.72       25.86 o   0.7833E-03
  -5  -9   9      635.81      736.10       49.70 o   0.1318E-03
  -4  -9   9      501.77      587.43       48.69 o   0.1711E-03
  -3  -9   9        9.46       29.09       10.88 o   0.5955E-02
  -2  -9   9       42.96       47.86       14.53 o   0.3088E-02
  -1  -9   9     2358.19     2344.49       99.52 o   0.1753E-04
   0  -9   9      537.02      401.96       49.64 o   0.2030E-03
   1  -9   9     1747.28     1662.30       70.94 o   0.3349E-04
   2  -9   9       27.78       17.60       10.54 o   0.6339E-02
   3  -9   9        3.67        6.97       11.90 o   0.6544E-02
   4  -9   9       -2.02        0.84        8.92 o   0.1213E-01
   5  -9   9       19.63        0.47       11.67 o   0.6646E-02
   6  -9   9      243.74      233.46       36.04 o   0.4543E-03
   7  -9   9      407.62      372.04       41.54 o   0.2774E-03
   8  -9   9      150.97      120.96       15.91 o   0.1540E-02
 -11  -8   9       50.39       62.96       14.74 o   0.2759E-02
 -10  -8   9       21.00        8.55       11.56 o   0.6211E-02
  -9  -8   9      320.46      323.40       46.91 o   0.2737E-03
  -8  -8   9       25.35       15.58       15.22 o   0.3645E-02
  -7  -8   9       14.15        2.10       23.92 o   0.1709E-02
  -6  -8   9      220.99      242.57       28.48 o   0.5909E-03
  -5  -8   9        0.71       10.63       12.50 o   0.5894E-02
  -4  -8   9       26.21       46.39       14.48 o   0.3333E-02
  -3  -8   9      204.72      190.68       26.94 o   0.7130E-03
  -2  -8   9       92.47       86.69       19.57 o   0.1574E-02
  -1  -8   9      441.20      508.31       38.65 o   0.2375E-03
   0  -8   9      978.33      917.60       61.86 o   0.8123E-04
   1  -8   9       57.40       34.84       17.95 o   0.2397E-02
   2  -8   9      359.25      395.42       32.37 o   0.3411E-03
   3  -8   9      430.77      378.18       43.97 o   0.2537E-03
   4  -8   9      268.51      308.02       43.43 o   0.3168E-03
   5  -8   9        7.33       11.72       17.86 o   0.2940E-02
   6  -8   9        4.17       22.39       14.00 o   0.4329E-02
   7  -8   9       69.67       72.16       21.78 o   0.1524E-02
   8  -8   9      439.06      420.87       30.62 o   0.3137E-03
   9  -8   9       -1.89        2.20        3.91 o   0.5184E-01
 -11  -7   9     1490.17     1387.92       76.69 o   0.4181E-04
 -10  -7   9      531.59      471.49       58.97 o   0.1581E-03
  -9  -7   9      317.62      302.30       49.28 o   0.2660E-03
  -8  -7   9      631.01      680.18       72.84 o   0.1005E-03
  -7  -7   9      422.50      486.41       62.28 o   0.1550E-03
  -6  -7   9      334.78      375.07       37.70 o   0.3141E-03
  -5  -7   9      905.56     1000.35       60.90 o   0.7906E-04
  -4  -7   9       64.60       81.91       21.25 o   0.1530E-02
  -3  -7   9      340.87      341.21       41.03 o   0.3110E-03
  -2  -7   9      303.81      311.77       37.89 o   0.3507E-03
  -1  -7   9      145.14      179.29       27.02 o   0.7842E-03
   0  -7   9     1476.39     1548.68       79.51 o   0.3600E-04
   1  -7   9      503.73      487.03       55.52 o   0.1728E-03
   2  -7   9     1493.39     1459.09       76.02 o   0.3960E-04
   3  -7   9      296.86      301.42       46.94 o   0.2877E-03
   4  -7   9       60.42       66.32       23.62 o   0.1379E-02
   5  -7   9       59.15       32.27       26.38 o   0.1264E-02
   6  -7   9       23.48       29.27       18.32 o   0.2527E-02
   7  -7   9      112.35      188.58       29.59 o   0.7098E-03
   8  -7   9       97.00       73.49       24.04 o   0.1265E-02
   9  -7   9        1.12        1.65        6.56 o   0.2157E-01
 -11  -6   9      -12.61        2.95       13.39 o   0.5202E-02
 -10  -6   9       33.96       24.98       19.08 o   0.2338E-02
  -9  -6   9       68.49       53.18       29.62 o   0.9773E-03
  -8  -6   9     1452.81     1455.32      112.94 o   0.3150E-04
  -7  -6   9      989.45      927.69       97.42 o   0.5523E-04
  -6  -6   9      829.97      945.77       76.42 o   0.7133E-04
  -5  -6   9     1281.95     1154.48       90.95 o   0.4645E-04
  -4  -6   9      582.78      683.18       52.62 o   0.1364E-03
  -3  -6   9     1293.26     1205.79       94.03 o   0.4442E-04
  -2  -6   9      115.76       76.76       28.46 o   0.9426E-03
  -1  -6   9      172.95      184.55       35.40 o   0.5456E-03
   0  -6   9      286.41      252.38       42.57 o   0.3385E-03
   1  -6   9      276.12      196.06       54.77 o   0.2595E-03
   2  -6   9      150.54      148.47       44.53 o   0.4085E-03
   3  -6   9      290.80      242.63       39.17 o   0.3864E-03
   4  -6   9       -0.27        3.43       14.31 o   0.4767E-02
   5  -6   9      134.68      130.65       24.75 o   0.9918E-03
   6  -6   9       62.55       43.88       17.65 o   0.2311E-02
   7  -6   9       57.38       51.32       17.81 o   0.2233E-02
   8  -6   9       -8.31       16.95       18.37 o   0.2713E-02
   9  -6   9      159.22      144.34       19.70 o   0.1163E-02
  10  -6   9       -4.54        2.67        7.24 o   0.1695E-01
 -12  -5   9       20.57        1.94       11.08 o   0.7138E-02
 -11  -5   9      255.97      220.71       37.41 o   0.4390E-03
 -10  -5   9      214.96      201.39       25.45 o   0.7238E-03
  -9  -5   9      144.32       93.62       35.10 o   0.6465E-03
  -8  -5   9      115.89       86.04       37.72 o   0.5909E-03
  -7  -5   9     2088.25     2236.30       99.53 o   0.1970E-04
  -6  -5   9      138.89      137.49       23.20 o   0.1040E-02
  -5  -5   9       -3.91        0.24       11.31 o   0.7640E-02
  -4  -5   9      359.36      383.82       50.55 o   0.2302E-03
  -3  -5   9       74.25       27.90       26.02 o   0.1278E-02
  -2  -5   9       20.32       31.79       19.00 o   0.2404E-02
  -1  -5   9        1.55       25.56       16.80 o   0.3231E-02
   0  -5   9     1618.47     1401.99       93.94 o   0.3488E-04
   1  -5   9      232.43      172.77       47.55 o   0.3416E-03
   2  -5   9      466.05      375.75       65.31 o   0.1583E-03
   3  -5   9      472.07      468.65       73.40 o   0.1250E-03
   4  -5   9      259.11      240.50       30.61 o   0.5347E-03
   5  -5   9      210.95      233.78       30.90 o   0.5455E-03
   6  -5   9      190.57      234.14       29.36 o   0.5923E-03
   7  -5   9      600.47      569.03       45.61 o   0.1724E-03
   8  -5   9      806.17      771.39       51.16 o   0.1133E-03
   9  -5   9      144.13       86.87       20.79 o   0.1366E-02
  10  -5   9       25.76       35.82       10.91 o   0.5151E-02
 -12  -4   9       -2.32        0.21        7.20 o   0.1862E-01
 -11  -4   9      324.72      347.09       28.46 o   0.4207E-03
 -10  -4   9      684.02      664.23       45.07 o   0.1470E-03
  -9  -4   9     1455.03     1354.14       60.06 o   0.4755E-04
  -8  -4   9      240.84      202.39       33.91 o   0.5203E-03
  -7  -4   9      387.71      346.46       39.72 o   0.3032E-03
  -6  -4   9      339.90      361.83       37.77 o   0.3199E-03
  -5  -4   9        2.51        5.18       16.14 o   0.3718E-02
  -4  -4   9      155.17       75.84       34.49 o   0.6733E-03
  -3  -4   9       27.63       15.06       14.16 o   0.4182E-02
  -2  -4   9       12.97       17.57       14.43 o   0.3901E-02
  -1  -4   9      637.88      905.12       70.28 o   0.8944E-04
   0  -4   9       76.52       84.74       28.61 o   0.9671E-03
   1  -4   9       59.62       32.82       22.24 o   0.1671E-02
   2  -4   9     5415.81     5314.72      213.93 o   0.3691E-05
   3  -4   9       97.51       36.27       31.58 o   0.8714E-03
   4  -4   9       -0.29        0.20       16.72 o   0.3562E-02
   5  -4   9      271.60      241.73       31.16 o   0.5037E-03
   6  -4   9      102.08      105.25       23.97 o   0.1149E-02
   7  -4   9      140.48      114.41       22.49 o   0.1149E-02
   8  -4   9      123.32      158.39       20.83 o   0.1115E-02
   9  -4   9      698.21      635.56       43.30 o   0.1551E-03
  10  -4   9       24.38       10.54       14.65 o   0.4060E-02
  11  -4   9       -5.45        2.39        5.43 o   0.2758E-01
 -12  -3   9       10.50        6.61        6.05 o   0.1885E-01
 -11  -3   9       17.43        0.13        9.02 o   0.1069E-01
 -10  -3   9      409.01      362.14       27.45 o   0.3854E-03
  -9  -3   9      768.20      759.20       43.70 o   0.1285E-03
  -8  -3   9       14.65       17.90       17.30 o   0.2971E-02
  -7  -3   9      281.01      235.83       36.40 o   0.4284E-03
  -6  -3   9      728.26      755.00       47.05 o   0.1269E-03
  -5  -3   9      453.75      443.57       53.96 o   0.1850E-03
  -4  -3   9     2054.51     2039.81      134.56 o   0.1873E-04
  -3  -3   9     3188.31     3135.10      126.85 o   0.1042E-04
  -2  -3   9      906.44      789.93       65.69 o   0.8672E-04
  -1  -3   9      530.68      539.61       50.11 o   0.1728E-03
   0  -3   9     4153.13     4191.61      133.89 o   0.6237E-05
   1  -3   9     1833.83     1709.38      113.15 o   0.2549E-04
   2  -3   9      152.89      128.87       36.44 o   0.5771E-03
   3  -3   9      326.07      427.92       51.18 o   0.2232E-03
   4  -3   9      615.01      700.30       75.76 o   0.9648E-04
   5  -3   9        1.05        6.26        7.39 o   0.1578E-01
   6  -3   9      393.10      379.20       45.12 o   0.2548E-03
   7  -3   9     1316.64     1402.12       62.70 o   0.4795E-04
   8  -3   9      101.44      117.46       15.26 o   0.1795E-02
   9  -3   9       11.68        1.09        7.81 o   0.1414E-01
  10  -3   9       89.79       95.81       14.04 o   0.2207E-02
  11  -3   9      128.52      122.12       19.16 o   0.1360E-02
 -12  -2   9       20.65       16.64        6.11 o   0.1308E-01
 -11  -2   9       15.44       10.98        7.58 o   0.1192E-01
 -10  -2   9      135.14      122.23       18.76 o   0.1370E-02
  -9  -2   9        4.76        1.41       16.27 o   0.3702E-02
  -8  -2   9       63.97       28.98       20.32 o   0.1960E-02
  -7  -2   9       24.64       10.59       19.17 o   0.2503E-02
  -6  -2   9      246.12      306.01       29.60 o   0.4873E-03
  -5  -2   9       60.40       42.82       18.00 o   0.2318E-02
  -4  -2   9        6.88        2.50       11.62 o   0.7006E-02
  -3  -2   9      927.07      952.97       65.99 o   0.7503E-04
  -2  -2   9     2324.67     2627.23       98.05 o   0.1584E-04
  -1  -2   9      130.39      139.93       23.50 o   0.9911E-03
   0  -2   9      549.64      677.60       56.99 o   0.1290E-03
   1  -2   9     1755.03     1644.28      104.35 o   0.2805E-04
   2  -2   9       10.63        8.92       16.17 o   0.3576E-02
   3  -2   9      797.19      766.40       71.82 o   0.8990E-04
   4  -2   9      675.96      696.87       74.09 o   0.9498E-04
   5  -2   9     1003.01     1009.10       95.05 o   0.5391E-04
   6  -2   9       28.58       40.48       10.58 o   0.4953E-02
   7  -2   9      309.12      298.35       30.61 o   0.4550E-03
   8  -2   9      379.36      374.77       28.79 o   0.3709E-03
   9  -2   9      369.83      367.62       27.67 o   0.3927E-03
  10  -2   9      219.40      231.71       22.70 o   0.7303E-03
  11  -2   9      307.87      323.78       21.37 o   0.5340E-03
 -12  -1   9        6.46        5.49        4.29 o   0.3298E-01
 -11  -1   9      140.55      142.01       15.50 o   0.1469E-02
 -10  -1   9      176.23      180.65       28.36 o   0.7109E-03
  -9  -1   9      336.55      275.21       37.92 o   0.3722E-03
  -8  -1   9      117.72      150.47       14.23 o   0.1556E-02
  -7  -1   9       -0.15        1.75        7.74 o   0.1600E-01
  -6  -1   9      584.77      574.21       41.55 o   0.1798E-03
  -5  -1   9      186.72      190.31       27.54 o   0.7176E-03
  -4  -1   9      763.17      724.36       50.56 o   0.1247E-03
  -3  -1   9     6181.20     6247.17      132.06 o   0.3062E-05
  -2  -1   9    14647.36    13718.12      239.52 o   0.6317E-06
  -1  -1   9     5501.17     5586.56      169.89 o   0.3693E-05
   0  -1   9      876.72      846.63       67.93 o   0.8434E-04
   1  -1   9     1470.01     1311.82       87.49 o   0.4044E-04
   2  -1   9       -3.08        1.13       14.47 o   0.4684E-02
   3  -1   9      864.91      906.12       56.91 o   0.9075E-04
   4  -1   9      689.21      771.52       45.43 o   0.1265E-03
   5  -1   9      923.68      761.45       69.84 o   0.8772E-04
   6  -1   9     1115.38     1094.22       39.87 o   0.7577E-04
   7  -1   9      539.56      556.69       29.43 o   0.2377E-03
   8  -1   9      232.85      230.00       22.69 o   0.7266E-03
   9  -1   9       -0.85        2.53        9.40 o   0.1085E-01
  10  -1   9      359.60      342.29       30.28 o   0.3926E-03
  11  -1   9        1.14        0.69        6.22 o   0.2483E-01
 -12   0   9       15.98        6.14        6.13 o   0.1729E-01
 -11   0   9        2.84        9.51        6.97 o   0.1576E-01
 -10   0   9      226.60      255.68       30.30 o   0.5312E-03
  -9   0   9       12.50       22.17       11.01 o   0.6193E-02
  -8   0   9      475.09      479.20       43.08 o   0.2190E-03
  -7   0   9      673.04      716.28       38.38 o   0.1541E-03
  -6   0   9      958.71      956.11       53.51 o   0.8695E-04
  -5   0   9      535.47      513.69       63.13 o   0.1414E-03
  -4   0   9      580.87      618.68       49.47 o   0.1517E-03
  -3   0   9      158.44      151.88       24.24 o   0.9259E-03
  -2   0   9      827.94      944.99       68.01 o   0.7898E-04
  -1   0   9     1242.58     1110.43       76.89 o   0.5558E-04
   0   0   9     1584.29     1645.44       84.65 o   0.3190E-04
   1   0   9     1605.26     1783.69       84.58 o   0.3019E-04
   2   0   9      808.02      751.75       59.60 o   0.1024E-03
   3   0   9      463.89      561.27       33.52 o   0.2314E-03
   4   0   9     1945.06     1823.95       79.25 o   0.2766E-04
   5   0   9      146.27      154.73       31.21 o   0.6883E-03
   6   0   9      930.52      989.14       50.34 o   0.8695E-04
   7   0   9       88.40      122.27       13.82 o   0.1978E-02
   8   0   9      696.54      626.01       39.20 o   0.1658E-03
   9   0   9     1379.33     1368.16       53.00 o   0.5041E-04
  10   0   9      518.42      535.86       36.51 o   0.2207E-03
  11   0   9       53.03       50.19       10.37 o   0.4306E-02
  12   0   9      191.90      174.66       21.59 o   0.9302E-03
 -12   1   9      118.72      112.16       10.76 o   0.2246E-02
 -11   1   9        8.26       16.17        8.17 o   0.1040E-01
 -10   1   9      129.18      171.54       23.07 o   0.9636E-03
  -9   1   9       26.07       39.59       12.71 o   0.4126E-02
  -8   1   9        5.22        2.50        9.56 o   0.1025E-01
  -7   1   9       57.97       54.75       16.28 o   0.2526E-02
  -6   1   9      270.57      321.57       30.34 o   0.4439E-03
  -5   1   9       36.58       50.04       22.35 o   0.1671E-02
  -4   1   9      521.16      740.88       58.35 o   0.1250E-03
  -3   1   9      499.93      524.53       41.14 o   0.2094E-03
  -2   1   9      304.22      275.24       30.81 o   0.4760E-03
  -1   1   9       -2.10       23.13       11.39 o   0.5723E-02
   0   1   9     1097.55     1123.28       55.97 o   0.6909E-04
   1   1   9      126.22      118.46       19.48 o   0.1338E-02
   2   1   9     2228.29     2238.62       80.87 o   0.2039E-04
   3   1   9     1232.14     1303.51       48.67 o   0.5801E-04
   4   1   9      185.07      204.19       31.45 o   0.5929E-03
   5   1   9     2761.80     2711.68      136.43 o   0.1236E-04
   6   1   9      117.06      104.33       33.04 o   0.7173E-03
   7   1   9      392.16      355.59       25.30 o   0.4130E-03
   8   1   9      155.51      108.15       17.72 o   0.1483E-02
   9   1   9     1211.42     1195.28       50.08 o   0.6324E-04
  10   1   9       94.46       87.93       17.77 o   0.1792E-02
  11   1   9      604.77      586.33       52.10 o   0.1525E-03
  12   1   9      297.19      285.51       29.54 o   0.4788E-03
 -12   2   9        8.86        8.99        3.81 o   0.3008E-01
 -11   2   9        4.67        0.91        8.61 o   0.1271E-01
 -10   2   9      100.28       81.68       15.71 o   0.2078E-02
  -9   2   9       40.53       35.19       11.58 o   0.4591E-02
  -8   2   9       -1.26       13.95       10.47 o   0.7576E-02
  -7   2   9       50.41       54.21       12.07 o   0.3604E-02
  -6   2   9     3378.38     3634.48       87.28 o   0.9155E-05
  -5   2   9       28.59       25.51       20.71 o   0.2067E-02
  -4   2   9     1088.04     1192.65       88.34 o   0.4948E-04
  -3   2   9      423.59      334.36       49.00 o   0.2441E-03
  -2   2   9       11.23       24.98        7.29 o   0.9386E-02
  -1   2   9       33.80       33.31       10.73 o   0.5108E-02
   0   2   9      208.85      180.68       27.64 o   0.6831E-03
   1   2   9     5699.36     6389.71      145.62 o   0.3043E-05
   2   2   9      322.17      309.71       32.10 o   0.4237E-03
   3   2   9       61.18       59.86       16.29 o   0.2432E-02
   4   2   9      393.38      484.48       49.18 o   0.2052E-03
   5   2   9     1188.12     1069.94       75.02 o   0.5838E-04
   6   2   9       -0.77       19.63       14.57 o   0.4143E-02
   7   2   9      617.20      589.79       36.82 o   0.1875E-03
   8   2   9      930.92      876.66       48.47 o   0.9883E-04
   9   2   9      582.01      607.72       43.56 o   0.1717E-03
  10   2   9      194.14      217.86       35.39 o   0.4980E-03
  11   2   9      177.79      182.40       29.50 o   0.6740E-03
  12   2   9       67.92       53.05       15.35 o   0.2646E-02
 -11   3   9      128.16      112.67       17.01 o   0.1582E-02
 -10   3   9       -8.35        2.13        8.64 o   0.1198E-01
  -9   3   9      444.88      475.77       30.86 o   0.2863E-03
  -8   3   9      130.55      134.11       18.53 o   0.1328E-02
  -7   3   9      498.45      539.62       34.40 o   0.2289E-03
  -6   3   9      754.41      751.06       42.90 o   0.1336E-03
  -5   3   9      325.17      296.25       54.43 o   0.2348E-03
  -4   3   9      421.63      479.93       58.24 o   0.1674E-03
  -3   3   9      354.70      470.70       50.24 o   0.2032E-03
  -2   3   9     2852.42     3006.54      123.79 o   0.1129E-04
  -1   3   9     1059.22     1001.05       70.23 o   0.6807E-04
   0   3   9      156.94      204.66       44.03 o   0.3971E-03
   1   3   9        6.41        4.44        9.55 o   0.9202E-02
   2   3   9      534.46      488.90       39.72 o   0.2288E-03
   3   3   9     1219.99     1144.84      126.00 o   0.3451E-04
   4   3   9     3690.45     3230.63      221.17 o   0.7034E-05
   5   3   9       55.62       55.91       24.94 o   0.1309E-02
   6   3   9      -24.70       24.45       19.96 o   0.2200E-02
   7   3   9     1623.35     1570.57       60.70 o   0.3814E-04
   8   3   9       31.97       28.78        9.36 o   0.6448E-02
   9   3   9      505.88      458.02       38.37 o   0.2418E-03
  10   3   9      641.02      678.74       40.41 o   0.1586E-03
  11   3   9       29.12       30.26       13.42 o   0.4050E-02
  12   3   9      -14.53        1.88       12.30 o   0.6108E-02
 -11   4   9       55.96       29.86       11.41 o   0.4558E-02
 -10   4   9      325.12      282.50       27.48 o   0.4980E-03
  -9   4   9      121.32      124.76       15.62 o   0.1656E-02
  -8   4   9       30.90       31.04       10.13 o   0.5767E-02
  -7   4   9       14.66       42.74       12.20 o   0.4404E-02
  -6   4   9      235.22      220.13       25.35 o   0.6772E-03
  -5   4   9     1395.89     1506.09       67.33 o   0.4194E-04
  -4   4   9       -0.12       10.59       17.46 o   0.3116E-02
  -3   4   9     4182.35     4020.05      175.38 o   0.6029E-05
  -2   4   9     2514.52     2471.92      124.55 o   0.1495E-04
  -1   4   9     7306.42     7438.10      199.76 o   0.2177E-05
   0   4   9      803.21      614.58       98.18 o   0.7050E-04
   1   4   9      791.54      842.29       92.64 o   0.6395E-04
   2   4   9       31.60       40.75       19.96 o   0.2032E-02
   3   4   9      134.63      100.44       46.07 o   0.4092E-03
   4   4   9     5619.10     4806.33      210.20 o   0.3990E-05
   5   4   9      792.49      733.38       83.95 o   0.7836E-04
   6   4   9      166.21      193.54       30.14 o   0.6483E-03
   7   4   9      365.04      391.64       25.70 o   0.3937E-03
   8   4   9      500.08      492.72       29.66 o   0.2691E-03
   9   4   9       99.72      109.91       17.42 o   0.1657E-02
  10   4   9      198.62      201.23       23.25 o   0.7980E-03
  11   4   9      404.98      356.71       29.14 o   0.3749E-03
  12   4   9       12.52       15.67        8.65 o   0.9515E-02
 -11   5   9       98.45       83.20       12.51 o   0.2534E-02
 -10   5   9      286.26      250.85       20.26 o   0.6819E-03
  -9   5   9      364.84      411.31       26.34 o   0.3720E-03
  -8   5   9        9.86       14.18        8.43 o   0.1022E-01
  -7   5   9      226.25      220.70       23.98 o   0.7157E-03
  -6   5   9     2194.15     2187.48       93.42 o   0.2016E-04
  -5   5   9      108.31       99.51       22.18 o   0.1286E-02
  -4   5   9      160.17      129.83       43.22 o   0.4331E-03
  -3   5   9       68.91       48.76       25.43 o   0.1283E-02
  -2   5   9      974.47      836.15       84.87 o   0.6602E-04
  -1   5   9      380.57      277.67       49.96 o   0.2638E-03
   0   5   9     1583.78     1352.22      146.43 o   0.2537E-04
   1   5   9      172.93      119.41       47.51 o   0.3719E-03
   2   5   9     1233.68      911.63       89.15 o   0.5539E-04
   3   5   9     1001.90      563.63      118.25 o   0.5252E-04
   4   5   9      226.95      191.35       51.45 o   0.2921E-03
   5   5   9       26.12        8.66       26.03 o   0.1413E-02
   6   5   9     1876.06     1805.46       77.68 o   0.2869E-04
   7   5   9      140.43      131.98       19.05 o   0.1275E-02
   8   5   9     1598.23     1654.06       56.05 o   0.3776E-04
   9   5   9      540.38      543.12       38.79 o   0.2076E-03
  10   5   9       98.41       85.92       16.83 o   0.1919E-02
  11   5   9       83.66       84.79       14.08 o   0.2377E-02
  12   5   9       53.53       53.89       13.23 o   0.3251E-02
 -10   6   9      117.55       99.70       15.98 o   0.1794E-02
  -9   6   9       44.11       49.59        8.77 o   0.5218E-02
  -8   6   9       68.67       57.64       13.33 o   0.3005E-02
  -7   6   9      101.99       77.34       22.11 o   0.1385E-02
  -6   6   9      553.38      618.55       50.18 o   0.1552E-03
  -5   6   9      135.25      167.90       19.49 o   0.1137E-02
  -4   6   9        2.23        2.93        8.86 o   0.1185E-01
  -3   6   9       74.49       82.38       30.13 o   0.8858E-03
  -2   6   9       53.81       43.64       23.06 o   0.1531E-02
  -1   6   9     1938.22     1932.61      119.96 o   0.2164E-04
   0   6   9      123.60       69.59       41.73 o   0.5062E-03
   1   6   9       10.33       10.03       24.28 o   0.1642E-02
   2   6   9      123.65       88.08       35.59 o   0.6545E-03
   3   6   9     1486.17      879.07      113.09 o   0.4130E-04
   4   6   9     1341.07     1043.79      119.56 o   0.3741E-04
   5   6   9       75.40       87.51       28.48 o   0.9621E-03
   6   6   9       40.40       37.43       13.45 o   0.3750E-02
   7   6   9      545.11      522.23       38.90 o   0.2114E-03
   8   6   9      110.89      120.56       18.16 o   0.1506E-02
   9   6   9      245.72      235.20       27.46 o   0.5931E-03
  10   6   9       70.11       94.51       14.31 o   0.2312E-02
  11   6   9      203.78      192.15       20.08 o   0.9144E-03
  12   6   9      253.96      210.59       25.29 o   0.6736E-03
 -10   7   9       12.38        5.11        8.09 o   0.1239E-01
  -9   7   9      204.07      209.54       17.67 o   0.9349E-03
  -8   7   9     1866.71     1949.96       78.66 o   0.2636E-04
  -7   7   9      528.89      498.79       45.58 o   0.1984E-03
  -6   7   9      937.55      989.10       61.09 o   0.7711E-04
  -5   7   9      596.80      676.69       50.21 o   0.1442E-03
  -4   7   9       17.99        9.73       10.97 o   0.6801E-02
  -3   7   9       33.53       28.33       12.30 o   0.4621E-02
  -2   7   9       45.97       37.12       21.82 o   0.1762E-02
  -1   7   9      270.18      183.56       46.79 o   0.3373E-03
   0   7   9      844.30      928.85       84.69 o   0.6636E-04
   1   7   9        3.08        2.00       17.72 o   0.3130E-02
   2   7   9       22.54       34.67       17.58 o   0.2612E-02
   3   7   9     2634.93     1331.80      159.72 o   0.1913E-04
   4   7   9      848.80      583.68       99.92 o   0.6756E-04
   5   7   9      155.32      125.56       25.30 o   0.9428E-03
   6   7   9     1955.99     2145.40       83.91 o   0.2268E-04
   7   7   9     1551.79     1714.30       77.54 o   0.3294E-04
   8   7   9       18.37       15.85        9.09 o   0.8553E-02
   9   7   9       14.76       11.19       10.07 o   0.7767E-02
  10   7   9      116.01      142.90       16.47 o   0.1475E-02
  11   7   9      227.02      222.16       19.92 o   0.8113E-03
 -10   8   9       18.43       14.17        9.79 o   0.7760E-02
  -9   8   9       23.42       18.57        9.34 o   0.7595E-02
  -8   8   9       91.35       83.16       18.50 o   0.1742E-02
  -7   8   9       77.02       78.16       20.13 o   0.1631E-02
  -6   8   9     1053.40     1101.23       64.14 o   0.6628E-04
  -5   8   9      711.56      750.97       52.97 o   0.1183E-03
  -4   8   9      172.83      224.93       21.78 o   0.8163E-03
  -3   8   9      221.69      247.41       24.60 o   0.6569E-03
  -2   8   9       22.48       29.80        8.64 o   0.7377E-02
  -1   8   9      145.36      131.00       19.64 o   0.1244E-02
   0   8   9      951.50      931.70       95.32 o   0.5678E-04
   1   8   9      489.47      521.32       68.11 o   0.1311E-03
   2   8   9       35.12        5.87       23.64 o   0.1682E-02
   3   8   9      443.30      299.30       79.30 o   0.1266E-03
   4   8   9      473.23      414.05       51.61 o   0.2007E-03
   5   8   9      373.39      322.28       47.45 o   0.2617E-03
   6   8   9      510.01      545.63       58.57 o   0.1499E-03
   7   8   9       -5.31        8.00        9.65 o   0.9168E-02
   8   8   9       15.93       33.59        7.30 o   0.8468E-02
   9   8   9       -1.86        2.06        8.89 o   0.1204E-01
  10   8   9       -0.13        5.87        7.31 o   0.1612E-01
  11   8   9       19.61       21.78        6.38 o   0.1139E-01
  -9   9   9       84.59       68.72       17.10 o   0.2078E-02
  -8   9   9       45.84       56.31       11.84 o   0.3764E-02
  -7   9   9       44.80       51.15       13.25 o   0.3384E-02
  -6   9   9      529.87      484.88       44.80 o   0.2040E-03
  -5   9   9      286.14      245.40       33.70 o   0.4587E-03
  -4   9   9     1214.98     1191.05       55.27 o   0.6177E-04
  -3   9   9       23.06       28.47       10.27 o   0.6061E-02
  -2   9   9      176.21      190.44       18.64 o   0.1019E-02
  -1   9   9       22.93       30.56       16.70 o   0.2939E-02
   0   9   9      226.61      228.37       27.71 o   0.6120E-03
   1   9   9     1073.32      967.67       60.63 o   0.7561E-04
   2   9   9     2249.10     2174.85       75.19 o   0.2149E-04
   3   9   9      424.81      478.61       31.13 o   0.2843E-03
   4   9   9      413.15      411.20       51.62 o   0.2093E-03
   5   9   9       16.59       23.72       21.51 o   0.1967E-02
   6   9   9     1033.77      892.42       97.59 o   0.5560E-04
   7   9   9      146.67       92.10       29.81 o   0.8224E-03
   8   9   9       -2.50       11.33       11.70 o   0.6485E-02
   9   9   9      366.44      267.73       46.00 o   0.2935E-03
  10   9   9      576.51      653.33       48.42 o   0.1519E-03
  11   9   9        4.68       10.92        6.52 o   0.1632E-01
  -8  10   9      268.22      247.42       22.24 o   0.6598E-03
  -7  10   9       28.53       28.63       10.10 o   0.6061E-02
  -6  10   9      112.60      113.74       21.54 o   0.1262E-02
  -5  10   9       68.54       63.70       16.52 o   0.2286E-02
  -4  10   9       75.64       77.42       16.22 o   0.2157E-02
  -3  10   9       57.99       73.61       14.23 o   0.2684E-02
  -2  10   9      445.15      441.31       32.29 o   0.2891E-03
  -1  10   9      163.95      143.77       29.07 o   0.7619E-03
   0  10   9     1137.30     1060.64       67.86 o   0.6354E-04
   1  10   9        3.20        8.46        9.68 o   0.9368E-02
   2  10   9     3020.68     2678.80       89.90 o   0.1380E-04
   3  10   9       12.31       26.67       12.09 o   0.5137E-02
   4  10   9      139.84      140.28       37.44 o   0.5441E-03
   5  10   9      306.75      378.43       50.47 o   0.2348E-03
   6  10   9      757.87      742.14       71.42 o   0.9308E-04
   7  10   9      115.67       83.43       29.38 o   0.8982E-03
   8  10   9       37.99       12.42       19.29 o   0.2392E-02
   9  10   9       16.65        9.39       15.11 o   0.3943E-02
  10  10   9       16.22        0.27       12.59 o   0.5879E-02
  11  10   9      754.69      740.12       41.12 o   0.1347E-03
  -7  11   9       21.07        5.73        9.31 o   0.9112E-02
  -6  11   9      118.56      109.13       18.08 o   0.1532E-02
  -5  11   9      105.65       85.95       21.99 o   0.1358E-02
  -4  11   9      399.75      407.36       30.14 o   0.3372E-03
  -3  11   9       90.08       77.50       15.53 o   0.2209E-02
  -2  11   9      206.98      191.18       22.67 o   0.8387E-03
  -1  11   9       11.16       17.30       10.38 o   0.7175E-02
   0  11   9       79.70      102.62       17.57 o   0.1736E-02
   1  11   9     1257.09     1292.43       52.89 o   0.5645E-04
   2  11   9      182.84      169.77       26.76 o   0.7738E-03
   3  11   9      931.38     1015.65       54.79 o   0.8046E-04
   4  11   9        7.30        1.89       16.30 o   0.3660E-02
   5  11   9      480.99      459.14       57.87 o   0.1685E-03
   6  11   9       80.04       72.39       21.25 o   0.1543E-02
   7  11   9       12.14       12.53       15.51 o   0.3742E-02
   8  11   9      185.28      196.11       31.14 o   0.6092E-03
   9  11   9        7.71       23.16        9.73 o   0.7527E-02
  10  11   9        7.31        3.35        9.04 o   0.1094E-01
  -6  12   9        7.25        3.62        5.55 o   0.2475E-01
  -5  12   9       13.31        6.17       10.52 o   0.7729E-02
  -4  12   9      312.10      328.33       25.01 o   0.4879E-03
  -3  12   9       53.03       36.58       17.81 o   0.2426E-02
  -2  12   9       91.80      106.48       20.65 o   0.1411E-02
  -1  12   9       75.39       87.03       14.16 o   0.2346E-02
   0  12   9        8.77        0.29        8.98 o   0.1145E-01
   1  12   9      167.13      164.02       26.55 o   0.8043E-03
   2  12   9       47.79       63.43       16.31 o   0.2437E-02
   3  12   9       -3.66        2.22       11.47 o   0.7307E-02
   4  12   9      271.04      276.80       29.37 o   0.5022E-03
   5  12   9      313.63      272.60       47.92 o   0.2863E-03
   6  12   9       96.74       90.16       27.72 o   0.9807E-03
   7  12   9       23.92       40.98       14.76 o   0.3360E-02
   8  12   9       58.68       67.11       20.52 o   0.1714E-02
   9  12   9      365.49      324.48       36.26 o   0.3501E-03
  10  12   9       74.60       87.21       14.89 o   0.2258E-02
  -5  13   9       20.76        5.11        8.72 o   0.1012E-01
  -4  13   9       69.75       39.38       22.84 o   0.1553E-02
  -3  13   9      252.33      240.43       28.48 o   0.5660E-03
  -2  13   9      334.05      289.99       34.66 o   0.3992E-03
  -1  13   9      394.82      407.87       30.29 o   0.3313E-03
   0  13   9       88.00       78.85       16.34 o   0.2092E-02
   1  13   9      103.06       98.39       20.49 o   0.1426E-02
   2  13   9      693.24      660.12       47.10 o   0.1435E-03
   3  13   9        6.11       21.34       11.57 o   0.5873E-02
   4  13   9      389.19      338.61       33.92 o   0.3553E-03
   5  13   9       51.10       43.38       20.96 o   0.1820E-02
   6  13   9       25.73       39.88       13.82 o   0.3670E-02
   7  13   9      221.70      112.79       33.22 o   0.6360E-03
   8  13   9       51.75       69.48       15.84 o   0.2427E-02
   9  13   9       83.93       71.53       15.78 o   0.2254E-02
  -4  14   9      148.88      142.06       16.65 o   0.1368E-02
  -3  14   9       21.85       13.52        9.06 o   0.8447E-02
  -2  14   9       50.17       41.57       11.35 o   0.4206E-02
  -1  14   9       25.77       17.28       12.06 o   0.5335E-02
   0  14   9       -0.92        0.89        7.46 o   0.1737E-01
   1  14   9       22.01        7.11        9.96 o   0.7981E-02
   2  14   9      353.93      339.66       31.71 o   0.3860E-03
   3  14   9       87.40       50.36       17.66 o   0.2130E-02
   4  14   9      101.04      109.91       15.58 o   0.1824E-02
   5  14   9      504.28      436.70       51.73 o   0.1922E-03
   6  14   9      216.45      245.51       33.52 o   0.4933E-03
   7  14   9       -2.68        5.01        8.19 o   0.1322E-01
   8  14   9      245.33      254.81       26.23 o   0.6013E-03
  -3  15   9      140.90       21.82       24.71 o   0.1313E-02
  -2  15   9       40.26       53.42       14.10 o   0.3183E-02
  -1  15   9       35.04       18.86       11.22 o   0.5567E-02
   0  15   9       21.42       28.47        8.81 o   0.7434E-02
   1  15   9      103.21      103.92       13.52 o   0.2107E-02
   2  15   9      215.05      228.84       18.75 o   0.8464E-03
   3  15   9     1163.17     1195.21       40.20 o   0.6868E-04
   4  15   9       41.49       14.28       17.35 o   0.2834E-02
   5  15   9       61.95       59.00       16.48 o   0.2381E-02
   6  15   9        9.45       21.56        8.57 o   0.8975E-02
   7  15   9        6.21        7.96        7.99 o   0.1262E-01
  -1  16   9       16.96       11.26        9.13 o   0.8981E-02
   0  16   9        7.47        8.33        9.87 o   0.8739E-02
   1  16   9       11.61        0.66        5.49 o   0.2548E-01
   2  16   9      149.43      147.71       15.30 o   0.1426E-02
   3  16   9       67.54       73.82       13.66 o   0.2683E-02
   4  16   9      529.29      570.45       36.55 o   0.2087E-03
   5  16   9      248.16      227.62       23.82 o   0.6841E-03
  -5 -14  10      160.84      161.87       23.28 o   0.9388E-03
  -4 -14  10      305.65      306.08       22.64 o   0.5443E-03
  -3 -14  10        0.74        0.28        6.06 o   0.2653E-01
  -2 -14  10       18.27       11.27        8.24 o   0.1030E-01
  -1 -14  10      469.91      465.24       29.52 o   0.2876E-03
   0 -14  10      402.57      476.59       25.63 o   0.3231E-03
   1 -14  10       35.07        9.75        7.64 o   0.1014E-01
  -7 -13  10       33.28       18.23       12.65 o   0.4724E-02
  -6 -13  10      121.21      174.12       22.81 o   0.9796E-03
  -5 -13  10      152.08      115.77       18.19 o   0.1401E-02
  -4 -13  10      310.96      292.06       28.07 o   0.4838E-03
  -3 -13  10      311.82      298.14       29.42 o   0.4600E-03
  -2 -13  10       44.11       35.19       13.21 o   0.3821E-02
  -1 -13  10      232.76      230.87       25.58 o   0.6482E-03
   0 -13  10       15.97        0.31       12.99 o   0.5547E-02
   1 -13  10      106.97       34.27       21.72 o   0.1625E-02
   2 -13  10       29.29       39.73        7.56 o   0.7158E-02
  -8 -12  10       96.42       71.03       18.40 o   0.1821E-02
  -7 -12  10      101.73       92.95       22.86 o   0.1266E-02
  -6 -12  10      235.66      261.08       22.83 o   0.6624E-03
  -5 -12  10      148.06       91.43       20.93 o   0.1326E-02
  -4 -12  10      898.67      832.90       53.29 o   0.9899E-04
  -3 -12  10       39.48       42.27       14.63 o   0.3201E-02
  -2 -12  10       38.87       45.70       15.45 o   0.2914E-02
  -1 -12  10      152.72      155.96       23.25 o   0.9642E-03
   0 -12  10      232.29      192.20       27.88 o   0.6640E-03
   1 -12  10       -0.09        1.40        8.53 o   0.1341E-01
   2 -12  10       10.63        8.72        9.02 o   0.9918E-02
   3 -12  10       37.03       47.43        9.78 o   0.5062E-02
   4 -12  10      137.20      147.54       21.75 o   0.1073E-02
   5 -12  10       -1.41        1.88        5.09 o   0.3465E-01
  -9 -11  10       80.46      100.16       17.64 o   0.1753E-02
  -8 -11  10        9.02       15.28        9.64 o   0.8225E-02
  -7 -11  10       33.99       50.11       15.22 o   0.2972E-02
  -6 -11  10      330.20      286.41       32.10 o   0.4272E-03
  -5 -11  10      136.55      150.39       24.16 o   0.9622E-03
  -4 -11  10       56.09       60.67       18.61 o   0.2022E-02
  -3 -11  10        0.84       29.37       12.75 o   0.4877E-02
  -2 -11  10      144.88      168.41       24.81 o   0.8787E-03
  -1 -11  10      366.13      352.28       28.74 o   0.4004E-03
   0 -11  10       20.47       29.11       12.36 o   0.4773E-02
   1 -11  10      411.75      390.06       31.19 o   0.3342E-03
   2 -11  10       16.21        0.33        7.69 o   0.1413E-01
   3 -11  10        7.06       10.40        7.45 o   0.1319E-01
   4 -11  10      392.74      322.27       42.28 o   0.2961E-03
   5 -11  10       32.03       47.94       11.18 o   0.4410E-02
   6 -11  10       34.74       30.88        8.42 o   0.6920E-02
 -10 -10  10      157.91      187.26       21.90 o   0.9233E-03
  -9 -10  10       78.31       66.19       23.11 o   0.1405E-02
  -8 -10  10      -13.30       12.39       16.79 o   0.3246E-02
  -7 -10  10       24.63       12.06       21.07 o   0.2087E-02
  -6 -10  10        6.39       14.05       11.08 o   0.6786E-02
  -5 -10  10       -2.02        6.13       11.84 o   0.6652E-02
  -4 -10  10       13.67        2.75       12.27 o   0.6104E-02
  -3 -10  10      983.87      998.11       61.75 o   0.7507E-04
  -2 -10  10       82.49       39.43       19.93 o   0.1885E-02
  -1 -10  10       10.21       51.02       11.84 o   0.4464E-02
   0 -10  10       45.20       47.10       12.43 o   0.3787E-02
   1 -10  10      809.45      821.19       42.90 o   0.1174E-03
   2 -10  10      701.55      714.92       38.40 o   0.1494E-03
   3 -10  10      660.61      679.38       44.00 o   0.1477E-03
   4 -10  10      273.58      477.25       39.15 o   0.2771E-03
   5 -10  10        6.85        5.83       11.23 o   0.7233E-02
   6 -10  10      -15.78        0.26        9.17 o   0.1046E-01
   7 -10  10       54.45       45.30        8.83 o   0.5096E-02
 -10  -9  10       -5.93        0.22       10.54 o   0.8667E-02
  -9  -9  10       60.01       59.58       20.91 o   0.1710E-02
  -8  -9  10       20.09        0.60       21.27 o   0.2140E-02
[truncated: 381,953 more chars]
