# Supplementary material for: Unravelling venetoclax solvate behaviour: insights from crystal structures and computational surface analysis
Source: IUCrJ. 2025 Aug 28;12(Pt 5):595–609. doi: 10.1107/S2052252525006785 (PMC12403167; doi:10.1107/S2052252525006785)
Supplement: Supplementary file 1 [file m-12-00595-sup1.zip › str for CCDC/ven EtAc final/ID00002643_ST-VTX-2-EtAc_1.cif_od]

data_xcalibur
_audit_creation_date           2018-09-11
_audit_creation_method         'CrysAlisPro 1.171.39.46 (Rigaku OD, 2018)'
_computing_data_collection     'CrysAlisPro 1.171.39.46 (Rigaku OD, 2018)'
_computing_cell_refinement     'CrysAlisPro 1.171.39.46 (Rigaku OD, 2018)'
_computing_data_reduction      'CrysAlisPro 1.171.39.46 (Rigaku OD, 2018)'
_cell_length_a                  13.76215(11) 
_cell_length_b                  12.51206(10) 
_cell_length_c                  29.9705(3) 
_cell_angle_alpha               90.0 
_cell_angle_beta                92.5017(8) 
_cell_angle_gamma               90.0 
_cell_volume                    5155.79(8) 
_cell_formula_units_Z           2
_cell_measurement_temperature   120.00(10) 
_cell_measurement_reflns_used   36624
_cell_measurement_theta_min     3.4550
_cell_measurement_theta_max     67.6100
_cell_oxdiff_length_a                  13.76336(13) 
_cell_oxdiff_length_b                  12.51489(13) 
_cell_oxdiff_length_c                  29.9608(4) 
_cell_oxdiff_angle_alpha               89.9922(9) 
_cell_oxdiff_angle_beta                92.4871(9) 
_cell_oxdiff_angle_gamma               90.0086(8) 
_cell_oxdiff_volume                    5155.79(10) 
_cell_oxdiff_measurement_reflns_used   36624
_exptl_crystal_size_max                             0.441
_exptl_crystal_size_mid                             0.256
_exptl_crystal_size_min                             0.088
loop_
_exptl_crystal_face_index_h
_exptl_crystal_face_index_k
_exptl_crystal_face_index_l
_exptl_crystal_face_perp_dist
   1    0   19 0.0372
   2    0  -19 0.0659
  -2    0   19 0.0341
  -5    6    6 0.1429
  -4    0   17 0.0627
   5    0  -17 0.0900
   6    5   -9 0.1582
   9    1   -1 0.1215
  -9   -1    1 0.1329
   0   -6   12 0.1364
  -1    0  -19 0.0512
  -5    5  -10 0.1358
loop_
_exptl_oxdiff_crystal_face_indexfrac_h
_exptl_oxdiff_crystal_face_indexfrac_k
_exptl_oxdiff_crystal_face_indexfrac_l
_exptl_oxdiff_crystal_face_x
_exptl_oxdiff_crystal_face_y
_exptl_oxdiff_crystal_face_z
 0.9748  0.0009 19.0062 -0.4672  0.6215  0.6112
 2.0234 -0.0014 -18.9734  0.7001 -0.3801 -0.5926
-2.0234  0.0014 18.9734 -0.7001  0.3801  0.5926
-5.0035  5.9976  5.9510 -0.8664  0.1085 -0.4192
-4.0196  0.0017 16.9520 -0.7981  0.1621  0.5165
 5.0190 -0.0019 -16.9410  0.8757 -0.0817 -0.5103
 6.0090  4.9954 -8.9261  0.4688  0.5100 -0.7320
 8.9960  0.9977 -0.9000  0.6764  0.7525 -0.0726
-8.9960 -0.9977  0.9000 -0.6764 -0.7525  0.0726
-0.0167 -5.9957 11.9898 -0.0380  0.0016  0.9613
-0.9748 -0.0009 -19.0062  0.4672 -0.6215 -0.6112
-4.9830  4.9973 -10.0462 -0.3565 -0.4038 -0.8321
_exptl_absorpt_coefficient_mu                       1.450
_exptl_absorpt_correction_T_min                   0.73711
_exptl_absorpt_correction_T_max                   1.00000
_exptl_absorpt_correction_type            multi-scan
_exptl_absorpt_process_details
;
CrysAlisPro 1.171.39.46 (Rigaku Oxford Diffraction, 2018)
Empirical absorption correction using spherical harmonics,
 implemented in SCALE3 ABSPACK scaling algorithm.
;
_oxdiff_exptl_absorpt_empirical_full_min           0.798
_oxdiff_exptl_absorpt_empirical_full_max           1.270
_oxdiff_exptl_absorpt_empirical_details
;
Empirical correction (ABSPACK) includes:
- Absorption correction using spherical harmonics
- Frame scaling
;
_diffrn_ambient_temperature 120.00(10) 
_diffrn_ambient_environment N~2~
_diffrn_source 'fine-focus sealed X-ray tube'
_diffrn_source_type 'Enhance Ultra (Cu) X-ray Source'
_diffrn_radiation_probe x-ray
_diffrn_radiation_type 'Cu K\a'
_diffrn_radiation_wavelength 1.54184
_diffrn_radiation_monochromator mirror
_diffrn_measurement_device 'four-circle diffractometer'
_diffrn_measurement_device_type 'Xcalibur, AtlasS2, Gemini ultra'
_diffrn_detector 'CCD plate'
_diffrn_detector_type AtlasS2
_diffrn_detector_area_resol_mean 5.1783
_diffrn_reflns_number 91532
_diffrn_reflns_av_R_equivalents 0.0374
_diffrn_reflns_av_sigmaI/netI 0.0508
_diffrn_reflns_limit_h_min -16
_diffrn_reflns_limit_h_max 16
_diffrn_reflns_limit_k_min -14
_diffrn_reflns_limit_k_max 14
_diffrn_reflns_limit_l_min -35
_diffrn_reflns_limit_l_max 35
_diffrn_reflns_theta_min 2.9517
_diffrn_reflns_theta_max 67.5567
_diffrn_measured_fraction_theta_max 0.9956
_diffrn_reflns_theta_full 64.9871
_diffrn_measured_fraction_theta_full 0.9999
_diffrn_orient_matrix_type 'CrysAlisPro convention (1999,Acta A55,543-557)'
_diffrn_orient_matrix_UB_11       0.0779867000
_diffrn_orient_matrix_UB_12      -0.0510302000
_diffrn_orient_matrix_UB_13      -0.0285807000
_diffrn_orient_matrix_UB_21       0.0802273000
_diffrn_orient_matrix_UB_22       0.0566633000
_diffrn_orient_matrix_UB_23       0.0285825000
_diffrn_orient_matrix_UB_31       0.0058392000
_diffrn_orient_matrix_UB_32      -0.0966354000
_diffrn_orient_matrix_UB_33       0.0318608000
_diffrn_measurement_details
;
List of Runs (angles in degrees, time in seconds):

  # Type    Start    End  Width  t~exp~   \w     \q     \k     \f   Frames
--------------------------------------------------------------------------
  1  \w    -98.00 -71.00   1.00    5.00    --  -38.95 -70.00-110.00   27
  2  \w    -34.00  -7.00   1.00    5.00    --  -38.95 -70.00-110.00   27
  3  \w     35.00  99.00   1.00    5.00    --   38.95  70.00  21.00   64
  4  \w     76.00 113.00   1.00   20.00    --   93.50 -70.00-110.00   37
  5  \w     19.00  68.00   1.00   20.00    --   93.50 -70.00-110.00   49
  6  \w     64.00  93.00   1.00   20.00    --   93.50  70.00  21.00   29
  7  \w     -1.00  24.00   1.00    5.00    --   34.00  82.00  37.22   25
  8  \w     -2.00  23.00   1.00    5.00    --   34.00  84.00 -29.81   25
  9  \w    -67.00   3.00   1.00    5.00    --  -38.95 -21.00 111.24   70
 10  \w    -69.00  26.00   1.00    5.00    --  -38.95  70.00  21.00   95
 11  \w      9.00 108.00   1.00    5.00    --   38.95  57.00-120.00   99
 12  \w    -36.00  65.00   1.00    5.00    --   38.95 -37.00  60.00  101
 13  \w    -37.00  55.00   1.00    5.00    --   38.95 -70.00-110.00   92
 14  \w     20.00  46.00   1.00    5.00    --   54.00  79.00  82.32   26
 15  \w     20.00  46.00   1.00    5.00    --   54.00  79.00 -44.05   26
 16  \w     20.00  47.00   1.00    5.00    --   54.00  79.00 142.20   27
 17  \w     24.00  50.00   1.00    5.00    --   58.00  77.00  43.03   26
 18  \w     24.00  50.00   1.00    5.00    --   58.00  79.00-139.95   26
 19  \w     28.00  59.00   1.00    5.00    --   62.00  79.00  -4.23   31
 20  \w     28.00  63.00   1.00    5.00    --   62.00  78.00 162.19   35
 21  \w     28.00  54.00   1.00    5.00    --   62.00  79.00 -30.09   26
 22  \w     28.00  55.00   1.00    5.00    --   62.00  79.00-100.12   27
 23  \w     28.00  72.00   1.00    5.00    --   62.00  78.00  72.14   44
 24  \w     36.00  62.00   1.00   20.00    --   70.00  78.00 177.19   26
 25  \w     37.00  66.00   1.00   20.00    --   70.00  79.00-102.02   29
 26  \w     38.00  65.00   1.00   20.00    --   70.00  77.00 -70.03   27
 27  \w     36.00  62.00   1.00   20.00    --   70.00  78.00 101.54   26
 28  \w     41.00  82.00   1.00   20.00    --   74.00  79.00 112.61   41
 29  \w     40.00  67.00   1.00   20.00    --   74.00  78.00  51.04   27
 30  \w     40.00  66.00   1.00   20.00    --   74.00  78.00  19.16   26
 31  \w     40.00  67.00   1.00   20.00    --   74.00  79.00-159.28   27
 32  \w     91.00 157.00   1.00   20.00    --   78.00  79.00 -39.54   66
 33  \w     44.00  71.00   1.00   20.00    --   78.00  79.00 -39.54   27
 34  \w     52.00  89.00   1.00   20.00    --   86.00  77.00 126.84   37
 35  \w     18.00 118.00   1.00   20.00    --   93.50 -91.00  26.94  100
 36  \w     61.00  86.00   1.00   20.00    --   93.50  77.00-180.00   25
 37  \w     61.00 172.00   1.00   20.00    --   93.50  77.00 -60.00  111
 38  \w     60.00 147.00   1.00   20.00    --   93.50  77.00 -90.00   87
 39  \w     61.00 162.00   1.00   20.00    --   93.50  77.00 -30.00  101
 40  \w     61.00 157.00   1.00   20.00    --   93.50  72.00-149.87   96
 41  \w     60.00 172.00   1.00   20.00    --   93.50  77.00 120.00  112
 42  \w     60.00 141.00   1.00   20.00    --   93.50  77.00 150.00   81
 43  \w     34.00 120.00   1.00   20.00    --   93.50 -45.00  30.00   86
 44  \w     60.00 172.00   1.00   20.00    --   93.50  77.00  60.00  112
 45  \w     96.00 172.00   1.00   20.00    --   93.50  77.00   0.00   76
 46  \w     61.00 156.00   1.00   20.00    --   93.50  77.00-120.00   95
 47  \w     82.00 109.00   1.00   20.00    --   93.50 -91.00 -70.49   27
 48  \w     60.00  86.00   1.00   20.00    --   93.50  77.00   0.00   26
 49  \w     57.00 132.00   1.00   20.00    --   93.50 -91.00 122.87   75
 50  \w     60.00 171.00   1.00   20.00    --   93.50  77.00  90.00  111
 51  \w     60.00 143.00   1.00   20.00    --   93.50  77.00  30.00   83
 52  \w     82.00 130.00   1.00   20.00    --   93.50 -91.00-163.09   48
 53  \w     41.00  71.00   1.00   20.00    --   93.50 -91.00-163.09   30
 54  \w     89.00 168.00   1.00   20.00    --   93.50  77.00-180.00   79
;
_diffrn_measurement_method '\w scans'
_space_group_IT_number 14
_space_group_crystal_system monoclinic
_space_group_name_H-M_alt 'P 1 21/n 1'
_reflns_odcompleteness_completeness		99.99
_reflns_odcompleteness_theta		64.99
_reflns_odcompleteness_iscentric		1
_chemical_oxdiff_formula 'Cu Mn Cl4 C18 N6 H34'
