# Supplementary material for: Unravelling venetoclax solvate behaviour: insights from crystal structures and computational surface analysis
Source: IUCrJ. 2025 Aug 28;12(Pt 5):595–609. doi: 10.1107/S2052252525006785 (PMC12403167; doi:10.1107/S2052252525006785)
Supplement: Supplementary file 1 [file m-12-00595-sup1.zip › str for CCDC/ven EtAc final/ID00002643_ST-VTX-2-EtAc_1.hkl]

   0   0   2 492056. 1524.38  12
   0   0   3 42.3623 26.5157   7
   0   0   3 40.0429 66.0422  12
   0   0  -3 22.1280 51.1998   9
   0   0   4 207881. 1400.93  12
   0   0   4 206963. 805.217   7
   0   0   5 56.9917 43.4564   7
   0   0   5 4.92177 117.755  12
   0   0  -5 133.828 97.9997   9
   0   0   6 38741.7 406.802   7
   0   0  -6 38530.0 802.383  16
   0   0  -6 37191.4 724.989   9
   0   0   6 37846.6 737.536  12
   0   0  -7 61.5825 164.408  16
   0   0  -7 23.1296 124.487   9
   0   0   7 52.3669 142.387  12
   0   0   8 104466. 1406.90  12
   0   0  -8 101085. 1506.89  16
   0   0  -8 103374. 1385.01   9
   0   0   9 6.05498 160.477  12
   0   0  -9 87.6400 187.741  16
   0   0  -9 68.8759 138.150   9
   0   0  10 49299.3 1095.69  12
   0   0 -10 45962.2 1167.29  16
   0   0 -10 46062.2 1063.25   9
   0   0 -11-0.96324 149.868   9
   0   0 -11 84.7556 94.1864  27
   0   0 -11-19.5108 137.572  23
   0   0  11-5.77013 186.429  12
   0   0 -11 26.3287 203.325  16
   0   0 -12 3689.54 194.151  27
   0   0 -12 3649.50 363.331   9
   0   0 -12 3764.10 203.365  28
   0   0  12 3934.96 387.358  12
   0   0 -12 3628.23 412.239  16
   0   0 -12 3297.99 309.790  23
   0   0 -13 214.982 113.864  27
   0   0 -13 60.7529 129.235  28
   0   0 -13 102.774 271.268  16
   0   0 -13 30.8350 181.340  23
   0   0  13-11.5528 212.377  12
   0   0 -14 32990.0 560.535  27
   0   0  14 34535.3 1116.59  12
   0   0 -14 32151.4 929.620  23
   0   0 -14 33002.5 577.561  28
   0   0 -14 33939.4 1207.46  16
   0   0 -15-7.82764 118.107  27
   0   0 -15 40.9652 281.537  16
   0   0 -15 53.9733 141.921  28
   0   0  15 39.4298 215.876  12
   0   0  16 43492.3 1363.41  12
   0   0 -16 41638.9 701.076  28
   0   0 -16 42199.0 1461.05  16
   0   0 -16 41446.2 672.760  27
   0   0 -17-15.7221 138.928  28
   0   0 -17 69.2700 334.889  16
   0   0 -17-33.5222 128.840  27
   0   0  17 134.947 241.660  12
   0   0  18 1994.60 196.181  43
   0   0  18 2059.45 189.927  46
   0   0 -18 1809.07 421.959  16
   0   0  18 2035.32 185.671  35
   0   0  18 1849.58 374.842  12
   0   0 -18 2128.41 218.999  28
   0   0  18 1824.95 178.178  38
   0   0  19 181.538 121.597  46
   0   0 -19 38.8945 152.312  28
   0   0 -19 87.3235 285.208  16
   0   0  19 82.5509 111.298  37
   0   0  19-37.6316 121.570  38
   0   0  19-61.5845 131.585  35
   0   0  19 3.59572 250.908  12
   0   0  19 40.1267 133.314  43
   0   0 -19-88.4279 322.898  20
   0   0  20 13801.8 452.804  46
   0   0  20 13512.6 455.161  43
   0   0 -20 13719.5 991.730  20
   0   0  20 13273.6 906.410  12
   0   0  20 14460.7 463.790  35
   0   0  20 13810.8 405.036  37
   0   0 -20 14595.2 1023.13  16
   0   0 -20 14453.1 485.646  28
   0   0  20 13948.4 443.560  38
   0   0  21-109.955 253.459  12
   0   0 -21-94.7916 293.228  20
   0   0  21 35.6641 154.013  43
   0   0  21 132.444 150.475  35
   0   0  21-5.03372 135.339  38
   0   0 -21 79.6112 159.925  28
   0   0  21 145.586 112.698  37
   0   0 -21-86.6419 181.328  34
   0   0 -21-122.999 336.724  16
   0   0 -22 1113.06 227.298  34
   0   0  22 620.097 294.400  12
   0   0  22 1319.72 200.678  35
   0   0  22 1176.04 193.767  38
   0   0  22 1261.66 211.558  43
   0   0  22 1185.12 167.269  37
   0   0 -22 1253.62 218.166  28
   0   0 -22 1466.52 467.088  20
   0   0  23-22.0914 148.133  38
   0   0 -23-46.9730 174.950  28
   0   0  23-13.0483 169.091  43
   0   0 -23 827.185 224.417  41
   0   0  23-59.2675 153.868  35
   0   0  23 23.1230 124.744  37
   0   0  23 112.761 250.972  12
   0   0 -23-29.9542 355.019  20
   0   0 -23-241.017 220.521  34
   0   0  24-53.5960 184.119  43
   0   0 -24-57.8148 352.136  20
   0   0 -24-119.079 229.142  34
   0   0  24 129.813 166.602  35
   0   0  24-29.1090 164.621  38
   0   0  24 307.125 300.169  12
   0   0 -24 9.05754 182.630  28
   0   0  24 32.3255 127.194  37
   0   0 -24 795.506 247.276  41
   0   0 -25-6.42724 184.217  28
   0   0 -25 437.712 221.456  41
   0   0  25-83.1617 187.365  38
   0   0  25 19.2509 176.557  35
   0   0  25-150.323 134.827  37
   0   0  25 10.8706 195.784  43
   0   0 -25-247.251 407.931  20
   0   0 -25-133.943 242.682  34
   0   0  25 210.529 310.184  12
   0   0 -26 1306.60 243.011  28
   0   0 -26 1342.57 270.242  34
   0   0  26 1403.92 190.758  37
   0   0  26 1517.74 243.036  35
   0   0 -26 1909.66 281.407  41
   0   0  26 1203.43 240.926  43
   0   0 -26 1105.72 455.095  20
   0   0 -27-158.744 237.826  34
   0   0 -27 110.598 186.960  28
   0   0  27-117.223 216.627  43
   0   0 -27 36.2552 349.256  20
   0   0 -27 64.3430 183.958  41
   0   0 -28 196.599 231.492  34
   0   0 -28 81.6516 180.906  41
   0   0  28 216.946 208.929  43
   0   0 -28 393.745 194.746  24
   0   0 -28 145.421 363.535  20
   0   0 -28 203.566 191.864  28
   0   0 -29-76.7432 185.544  28
   0   0 -29 59.5639 224.894  34
   0   0  29 66.8263 201.680  43
   0   0 -29-48.9864 190.809  41
   0   0 -29 250.520 355.043  20
   0   0 -29 121.120 165.332  24
   0   0 -30 17466.6 594.146  28
   0   0 -30 17584.6 601.180  41
   0   0 -30 15545.7 1184.93  20
   0   0 -30 18824.8 648.207  34
   0   0  30 18998.6 606.439  43
   0   0 -30 16616.0 583.437  24
   0   0 -31 35.1291 186.387  42
   0   0 -31-188.147 175.233  41
   0   0 -31-35.8699 151.583  24
   0   0 -31 73.3437 202.244  34
   0   0  31 33.1620 178.752  43
   0   0 -32 221.586 176.587  42
   0   0  32 135.765 160.876  43
   0   0 -32 199.931 199.513  34
   0   0 -32-96.3153 167.508  41
   0   0 -33-329.839 176.697  42
   0   0  33-71.4905 112.193  49
   0   0 -33-433.677 160.190  41
   0   0 -33-149.666 178.215  34
   0   0  33 23.6486 149.707  43
   0   0 -34-29.3862 166.231  34
   0   0  34 12.4223 105.114  49
   0   0 -34 47.7445 136.741  42
   0   0  34 182.208 138.128  43
   0   0 -34 152.088 118.056  41
   0   0 -35-74.2599 111.392  41
   0   0  35-113.968 121.424  43
   0   0 -35 117.080 126.318  42
   0  -1   0-14.6489 46.6916  13
   0   1   0 2.30474 22.6152  11
   0  -1   1 2916.00 136.218  13
   0   1   1 3057.27 133.230   8
   0   1   1 3023.14 101.835  11
   0  -1  -1 2926.75 136.908  13
   0   1   1 2975.55 104.628  12
   0  -1  -2 1108.62 93.1646  10
   0  -1   2 1118.20 90.9404  10
   0   1   2 1107.73 99.2905  12
   0  -1  -2 1056.91 100.213   9
   0  -1  -2 1124.64 94.4073  13
   0  -1   2 1079.60 73.5014  12
   0  -1   2 1066.37 94.5642  13
   0  -1   3 6004.87 199.537  12
   0  -1  -3 5731.21 189.444  13
   0   1  -3 6045.99 154.324   9
   0  -1   3 6118.82 192.846  10
   0  -1   3 5780.39 189.241  13
   0   1   3 5883.31 227.997  12
   0  -1  -3 5904.54 192.901  10
   0   1   4 2914.25 200.619  12
   0  -1   4 2768.11 178.497  12
   0  -1   4 2868.35 137.825  13
   0  -1  -4 3020.49 146.423  10
   0   1  -4 3144.71 147.021   9
   0  -1   4 3115.41 143.225  10
   0  -1  -4 3107.74 146.127  13
   0  -1  -5 9628.12 240.053  13
   0  -1   5 9539.18 332.286  12
   0  -1   5 9884.78 241.632  10
   0  -1  -5 10155.7 375.669  16
   0   1  -5 10037.0 295.330   9
   0  -1   5 9698.68 236.040  13
   0   1   5 9754.43 370.305  12
   0  -1  -5 9822.69 244.170  10
   0  -1   6 123252. 813.659  10
   0  -1  -6 123096. 1376.54  16
   0   1  -6 121008. 979.220   7
   0   1   6 121250. 1358.46  12
   0  -1  -6 118525. 796.664  13
   0  -1   6 120290. 792.159  13
   0   1  -6 119848. 1127.42   9
   0  -1   6 120364. 1255.95  12
   0  -1  -6 120300. 808.282  10
   0   1   7 19996.4 305.379   2
   0   1  -7 20933.3 536.565   9
   0  -1   7 21910.7 589.117  12
   0   1  -7 20974.6 534.600  14
   0   1  -7 21215.1 431.239   7
   0  -1   7 21548.0 330.339  10
   0  -1  -7 21185.6 643.619  16
   0  -1  -7 20225.4 323.305  10
   0   1  -7 20630.5 332.254   2
   0   1   7 21847.9 630.185  12
   0   1  -8 108560. 990.764   7
   0  -1   8 111993. 1413.17  12
   0   1   8 113004. 1496.29  12
   0  -1  -8 109058. 1547.48  16
   0   1  -8 107680. 1282.99  14
   0   1  -8 110075. 1313.07   9
   0   1  -8 108532. 686.700   2
   0  -1   9 1478.80 225.543  12
   0   1   9 1776.91 265.707  12
   0   1  -9 1446.89 204.103   9
   0  -1  -9 1913.64 281.731  16
   0  -1  -9 1493.31 246.509   9
   0   1  -9 1490.62 206.040  14
   0  -1 -10 44489.7 1118.70   9
   0   1 -10 44756.8 968.601   9
   0  -1  10 46591.2 1039.68  12
   0  -1 -10 42317.4 1123.01  16
   0   1  10 46654.2 1091.30  12
   0   1 -10 41781.4 917.555  14
   0  -1 -11 483.902 202.960   9
   0  -1 -11 503.801 242.058  16
   0   1 -11 429.066 234.880  16
   0   1 -11 286.004 149.870  23
   0   1  11 414.604 214.944  12
   0   1 -11 165.248 158.083  14
   0  -1  11 450.269 199.907  12
   0   1 -11 594.428 111.260  27
   0   1 -11 396.862 167.685   9
   0   1  12 12895.4 663.146  12
   0   1 -12 12690.5 591.622   9
   0   1 -12 12856.7 693.780  16
   0  -1  12 12593.6 620.799  12
   0  -1 -12 12359.1 692.634  16
   0   1 -12 11593.7 514.282  23
   0  -1 -12 12566.6 346.320  28
   0   1 -12 12586.9 313.387  27
   0   1  13 11058.9 649.021  12
   0   1 -13 10481.2 308.486  27
   0  -1 -13 11070.4 691.278  16
   0  -1  13 11130.2 614.972  12
   0   1 -13 10084.1 510.018  23
   0   1 -13 11300.3 696.127  16
   0   1 -13 10501.1 570.033   9
   0  -1 -13 10416.0 337.655  28
   0   1 -14 24441.5 795.593  23
   0  -1 -14 26456.6 1075.03  16
   0   1  14 26411.4 1007.15  12
   0  -1  14 25486.5 950.396  12
   0  -1 -14 24898.4 523.504  28
   0   1 -14 24531.4 473.319  27
   0   1 -14 26266.2 1069.07  16
   0   1  15 6877.13 570.591  12
   0  -1 -15 6825.95 305.467  28
   0   1 -15 6635.62 462.470  23
   0   1 -15 6735.41 293.439  28
   0   1 -15 6327.38 269.516  27
   0  -1 -15 7121.79 627.669  16
   0   1 -15 6962.57 630.890  16
   0  -1  15 6698.15 539.074  12
   0  -1 -15 6298.40 599.902  20
   0  -1  16 791.918 269.501  12
   0   1 -16 585.037 337.428  16
   0   1  16 478.129 261.812  12
   0   1 -16 639.544 153.214  28
   0  -1 -16 663.308 167.570  28
   0   1 -16 527.278 134.637  27
   0  -1 -16 831.550 320.401  20
   0  -1 -16 812.535 345.048  16
   0  -1 -17 5812.02 622.550  16
   0   1 -17 5564.51 288.406  28
   0  -1 -17 5527.41 605.310  20
   0   1 -17 6042.57 636.795  16
   0   1 -17 5502.10 275.482  27
   0  -1 -17 5607.42 300.310  28
   0  -1  17 5205.29 523.683  12
   0   1  17 5757.25 571.977  12
   0  -1 -17 5569.88 329.079  34
   0  -1 -18 1638.60 414.844  20
   0   1  18 1662.57 175.604  38
   0   1  18 1499.73 169.845  46
   0   1 -18 1649.05 198.159  28
   0  -1  18 1432.36 169.433  38
   0   1 -18 1097.36 368.938  16
   0   1  18 1513.72 334.800  12
   0   1  18 1361.97 182.217  43
   0  -1  18 1440.53 177.167  43
   0   1  18 1773.98 183.734  35
   0  -1  18 1482.93 174.108  35
   0  -1 -18 1418.59 203.153  28
   0  -1  18 1439.35 343.138  12
   0  -1  18 1626.83 178.031  46
   0  -1 -18 1494.37 212.074  34
   0   1 -18 1616.01 178.505  27
   0  -1 -19 4204.68 303.471  34
   0   1  19 4047.55 285.912  43
   0   1  19 4241.48 255.947  38
   0   1  19 5141.69 290.195  35
   0  -1  19 4086.55 261.917  35
   0  -1  19 4042.51 248.369  38
   0  -1  19 3502.81 478.035  12
   0   1  19 3998.07 254.646  46
   0   1 -19 4758.84 618.576  16
   0  -1 -19 4142.86 260.276  50
   0   1 -19 4392.65 276.997  28
   0  -1 -19 3846.41 547.397  20
   0  -1  19 3917.37 257.135  43
   0   1  19 4271.85 235.637  37
   0   1  19 3983.41 528.352  12
   0   1 -19 4184.77 260.571  27
   0  -1 -19 4269.92 292.323  28
   0  -1 -20 2466.56 259.992  34
   0  -1 -20 2398.89 226.737  50
   0   1  20 2726.31 464.815  12
   0  -1  20 2445.14 225.960  35
   0  -1 -20 3158.98 279.884  41
   0  -1 -20 2453.51 251.120  28
   0   1  20 2360.33 214.415  46
   0   1  20 2758.59 232.605  35
   0  -1  20 2589.69 205.810  37
   0   1 -20 2358.98 232.132  28
   0  -1  20 2546.93 219.090  38
   0   1  20 2418.79 199.295  37
   0   1  20 2419.17 234.867  43
   0  -1 -20 2573.56 495.093  20
   0   1  20 2704.46 223.427  38
   0  -1  20 2137.40 404.010  12
   0   1 -20 2554.97 229.021  27
   0   1 -20 3019.87 532.203  16
   0  -1  20 2464.35 233.221  43
   0   1 -21 2869.82 540.242  16
   0  -1 -21 2473.01 271.408  34
   0   1  21 2130.31 496.846  12
   0   1  21 2490.61 224.594  46
   0  -1 -21 3188.23 289.896  41
   0  -1  21 2558.91 455.846  12
   0  -1 -21 2312.65 481.491  20
   0  -1  21 2993.94 262.121  35
   0   1  21 2536.46 228.627  38
   0   1 -21 2618.39 540.325  20
   0   1  21 2910.11 258.031  43
   0  -1 -21 2397.45 228.144  50
   0  -1  21 2592.65 205.441  37
   0   1  21 3146.74 285.040  35
   0  -1 -21 2749.07 276.650  28
   0  -1  21 2431.49 233.158  38
   0   1 -21 2808.39 256.375  28
   0   1  21 2588.07 207.997  37
   0  -1  21 2592.92 235.298  43
   0  -1  22-48.4895 151.866  35
   0  -1 -22 134.988 321.433  20
   0   1 -22 180.812 175.090  28
   0   1 -22 19.9900 365.513  16
   0  -1 -22 635.597 212.754  41
   0   1  22 54.2593 125.105  37
   0   1 -22 84.7177 370.453  20
   0  -1  22 217.708 123.138  37
   0  -1 -22 146.366 179.283  28
   0   1  22 86.1863 161.851  43
   0   1  22 338.509 173.047  35
   0  -1  22 59.4781 154.547  43
   0   1  22 264.181 288.720  12
   0  -1 -22-24.4903 196.867  34
   0   1  22-7.75553 126.023  46
   0  -1  22 15.1009 258.651  12
   0  -1 -22-93.4038 147.802  50
   0   1  22 32.4141 144.066  38
   0   1  23 970.720 172.840  37
   0   1  23 561.921 328.234  12
   0  -1 -23 809.085 391.083  20
   0  -1  23 970.549 207.638  35
   0  -1  23 250.139 313.468  12
   0   1  23 850.089 205.896  43
   0  -1 -23 1125.30 184.419  50
   0  -1 -23 1457.75 250.525  41
   0  -1  23 835.949 198.253  43
   0   1  23 806.663 192.962  38
   0   1 -23 894.416 205.487  28
   0  -1  23 986.905 161.509  37
   0   1  23 1150.50 213.438  35
   0   1 -23 854.553 426.188  16
   0  -1 -23 775.702 239.816  34
   0   1 -23 899.977 441.025  20
   0  -1 -23 896.657 224.348  28
   0   1 -23 644.567 213.409  34
   0  -1  24 16398.8 552.383  43
   0  -1 -24 17577.7 608.463  28
   0   1  24 18031.6 567.562  38
   0  -1 -24 17360.1 1207.51  20
   0   1  24 16781.2 571.741  43
   0   1  24 17326.1 508.845  37
   0   1 -24 17966.5 589.951  28
   0  -1  24 17717.9 496.466  37
   0  -1  24 17217.4 578.962  35
   0  -1 -24 17452.4 630.178  34
   0   1  24 15846.6 1148.87  12
   0   1 -24 17055.3 603.652  34
   0   1 -24 17089.2 1231.98  20
   0  -1  24 15923.6 1106.49  12
   0  -1 -24 17307.7 613.022  41
   0   1  25 1175.85 232.576  43
   0  -1 -25 1657.66 262.374  41
   0  -1 -25 1297.43 276.268  34
   0   1 -25 811.734 457.112  20
   0  -1  25 1246.15 227.943  43
   0   1 -25 2171.19 277.801  41
   0  -1 -25 1270.01 252.000  28
   0  -1  25 1214.52 234.805  35
   0  -1  25 1000.10 375.397  12
   0  -1 -25 711.128 406.543  20
   0   1  25 1045.15 183.979  37
   0   1  25 1329.43 230.181  38
   0   1  25 377.409 314.967  12
   0   1 -25 1134.35 250.180  34
   0   1 -25 1144.71 225.897  28
   0   1  26 818.470 171.223  37
   0   1 -26 875.069 228.118  28
   0  -1 -26 510.141 220.882  28
   0   1 -26 1542.41 249.793  41
   0   1 -26 643.131 244.271  34
   0  -1 -26 744.428 219.650  41
   0  -1 -26 658.299 194.347  24
   0  -1  26 813.268 216.042  43
   0   1  26 599.039 218.018  43
   0  -1 -26 757.791 418.407  20
   0   1  26 826.571 219.607  38
   0   1 -26 312.616 342.409  20
   0  -1  26 737.298 218.689  35
   0  -1 -26 588.036 258.017  34
   0   1  27 8925.88 447.054  38
   0   1 -27 9703.82 468.049  28
   0   1  27 9967.61 484.388  43
   0   1  27 9684.62 391.257  37
   0  -1 -27 8308.94 897.320  20
   0   1 -27 9247.24 958.481  20
   0  -1  27 9796.62 472.449  35
   0   1 -27 10073.8 503.061  34
   0  -1 -27 9896.35 512.847  34
   0  -1 -27 9769.25 480.320  41
   0  -1 -27 9254.94 472.814  28
   0  -1  27 9181.54 448.811  43
   0  -1 -27 8833.91 443.520  24
   0   1 -27 10017.9 479.403  41
   0   1  28 1046.65 246.900  43
   0  -1  28 953.462 235.657  43
   0   1  28 832.010 170.536  37
   0   1 -28 910.637 228.306  41
   0  -1 -28 565.149 193.629  24
   0   1 -28 769.992 434.264  20
   0  -1 -28 570.183 213.634  41
   0  -1 -28 945.183 434.628  20
   0   1 -28 926.722 251.338  34
   0  -1 -28 721.582 215.736  28
   0  -1  28 1105.46 252.718  35
   0   1 -28 735.065 209.466  28
   0  -1 -28 986.498 274.869  34
   0   1 -29 155.112 177.055  28
   0  -1  29-45.2519 181.854  43
   0   1 -29 197.065 351.176  20
   0  -1 -29 87.9010 230.954  34
   0   1 -29 164.112 170.611  24
   0   1 -29 114.636 211.401  34
   0  -1 -29 18.0255 149.615  24
   0  -1 -29 327.306 373.892  20
   0   1  29 151.027 207.277  43
   0   1 -29 54.0300 172.248  41
   0  -1 -29 202.916 204.519  42
   0  -1 -29-83.7827 198.815  41
   0   1 -30 4204.17 320.985  28
   0   1 -30 4445.49 323.613  41
   0   1 -30 4220.96 333.405  24
   0  -1 -30 3436.41 693.831  20
   0   1 -30 5097.74 373.175  34
   0  -1 -30 3520.15 288.673  24
   0  -1 -30 3910.06 321.327  41
   0  -1 -30 4790.54 396.507  34
   0   1 -30 4194.52 678.384  20
   0  -1  30 4410.49 321.964  43
   0  -1 -30 4471.07 368.773  42
   0   1  30 4699.06 345.435  43
   0   1 -31 749.947 194.360  24
   0   1 -31 525.509 171.711  41
   0   1 -31 1051.65 238.273  34
   0   1  31 854.773 218.327  43
   0   1 -31 677.289 190.634  28
   0  -1 -31 744.948 216.382  42
   0  -1 -31 890.208 237.008  34
   0  -1 -31 509.084 179.627  41
   0  -1  31 832.026 200.475  43
   0  -1  32 7.76888 155.094  43
   0   1 -32 169.257 181.818  34
   0  -1 -32-88.1651 160.269  41
   0  -1 -32-45.5293 186.569  34
   0   1 -32 33.2943 168.969  42
   0  -1 -32-250.159 180.518  42
   0  -1  32-155.070 141.037  49
   0   1  32-145.466 178.680  43
   0   1 -32-149.939 159.187  41
   0  -1 -33 228.246 146.936  41
   0   1 -33 132.317 157.073  34
   0  -1 -33 49.3806 168.092  34
   0  -1 -33 66.0673 152.388  42
   0  -1  33 145.834 124.143  49
   0   1  33 134.617 103.347  49
   0   1 -33 3.57605 156.693  42
   0  -1  33 97.2324 149.409  43
   0   1  33 211.312 157.177  43
   0   1 -33-225.085 161.080  41
   0   1 -34 142.335 136.697  42
   0   1  34 161.334 106.219  49
   0  -1 -34 23.5201 155.927  34
   0   1 -34 82.8770 150.847  34
   0  -1 -34 103.852 123.440  41
   0  -1  34 73.4602 129.552  43
   0   1  34 138.445 135.814  43
   0   1 -34 74.3917 109.710  41
   0  -1 -34 421.957 156.195  42
   0  -1  34-15.6654 107.059  49
   0   1 -35 3797.33 225.811  41
   0  -1  35 4459.92 241.799  43
   0  -1 -35 3812.55 246.339  42
   0  -1 -35 3911.63 233.139  41
   0  -1  35 4159.59 227.040  49
   0   1 -35 4111.16 260.007  42
   0   2   0 20911.5 312.965  11
   0   2   0 21189.1 475.457   8
   0   2  -1 368.118 69.8227  11
   0  -2  -1 324.010 124.814  13
   0  -2   1 347.625 123.981  13
   0   2   1 404.248 66.2625  12
   0   2   1 341.706 113.279   8
   0   2   1 373.365 66.6778  11
   0   2   2 57802.0 827.655  15
   0  -2   2 57028.1 825.057  10
   0   2   2 56276.1 609.633  12
   0   2   2 58158.6 615.034  11
   0   2   2 55437.4 776.684   8
   0  -2  -2 54291.2 808.198  13
   0  -2  -2 55429.9 822.959  10
   0   2  -2 60081.7 633.345  11
   0  -2   2 55982.0 812.777  13
   0   2   3 153412. 1174.12  12
   0  -2  -3 155360. 1361.57  13
   0   2   3 157955. 1407.19  15
   0  -2   3 156443. 1364.69  10
   0   2  -3 157400. 655.581   9
   0  -2   3 155912. 861.270  12
   0  -2   3 154881. 1345.25  13
   0  -2  -3 154584. 1370.29  10
   0  -2  -4 29253.5 599.436  13
   0   2   4 29158.2 587.615  12
   0  -2  -4 28971.8 600.205  10
   0  -2   4 29325.8 588.518  13
   0  -2   4 30069.1 600.032  10
   0  -2   4 29152.8 468.337  12
   0   2  -4 30338.2 341.307   9
   0  -2  -5 366611. 2087.54  10
   0  -2   5 369008. 2052.44  13
   0   2  -5 370800. 1458.35   9
   0  -2  -5 358096. 2072.87  13
   0  -2   5 377756. 2092.83  10
   0   2   5 363543. 2256.25  12
   0  -2   5 361737. 1881.73  12
   0  -2  -6 138473. 1284.41  10
   0  -2  -6 142082. 1286.00  13
   0  -2   6 142153. 1269.41  13
   0  -2   6 139614. 1313.86  12
   0   2  -6 141901. 1065.79   9
   0   2   6 142621. 1521.98  12
   0  -2   6 144987. 1291.37  10
   0  -2  -7 662.107 129.648  10
   0  -2   7 544.701 113.633  13
   0  -2   7 744.867 173.823  12
   0   2   7 657.560 185.973  12
   0   2  -7 639.577 113.108   9
   0  -2  -7 546.722 119.944  13
   0  -2   7 612.956 118.790  10
   0  -2  -8 204853. 1499.32  13
   0   2  -8 207226. 1668.97   7
   0  -2   8 207219. 1510.26  10
   0  -2   8 206389. 1870.03  12
   0  -2  -8 202169. 1522.69  10
   0  -2   8 203306. 1486.93  13
   0   2   8 209813. 2099.67  12
   0   2  -9 1807.47 188.210   9
   0   2   9 1946.01 270.316  12
   0   2  -9 2055.42 197.738   7
   0  -2   9 2319.68 261.267  12
   0  -2   9 1768.16 157.383  10
   0   2  -9 2012.35 175.349   2
   0   2   9 2018.17 158.024   2
   0  -2  -9 1875.32 168.776  10
   0  -2  -9 1949.97 265.837  20
   0  -2 -10 115647. 1751.64  20
   0   2 -10 121043. 1441.05   9
   0  -2  10 120747. 1089.13  10
   0   2  10 122983. 1804.93  12
   0  -2  10 120424. 1629.37  12
   0   2 -10 116179. 1083.63   2
   0   2  10 115802. 1019.46   2
   0   2 -10 116898. 1302.46   7
   0   2 -10 116492. 1524.13  14
   0   2 -11 39515.6 598.375   2
   0   2  11 43270.5 1137.00  12
   0  -2  11 41734.6 1031.65  12
   0  -2 -11 40589.6 591.259  28
   0   2 -11 40451.1 956.358  14
   0   2 -11 40358.8 897.174   9
   0   2 -11 39647.3 776.683   7
   0   2 -11 40417.1 908.778  23
   0  -2 -11 40545.0 1110.36  20
   0   2  12 33358.2 1049.78  12
   0  -2  12 31593.3 947.197  12
   0  -2 -12 31817.4 1039.71  20
   0   2 -12 31930.8 847.449   9
   0  -2 -12 31078.0 551.229  28
   0   2 -12 30352.2 826.627  23
   0   2 -12 31050.8 884.258  14
   0  -2 -13 22092.1 494.196  28
   0   2  13 23858.4 937.280  12
   0  -2 -13 22613.9 940.300  20
   0  -2  13 23167.1 853.421  12
   0   2 -13 21801.3 781.522  14
   0   2 -13 21576.0 740.011  23
   0   2 -14 1204.23 251.715  14
   0  -2 -14 1289.12 183.068  28
   0   2 -14 1323.14 253.602  23
   0  -2  14 1370.89 278.432  12
   0   2 -14 1552.75 163.965  27
   0   2 -14 1491.38 373.436  16
   0   2  14 1398.31 326.228  12
   0  -2 -14 1536.08 345.220  20
   0  -2  15 714.288 232.630  12
   0  -2 -15 778.868 177.597  34
   0   2  15 739.525 120.638  32
   0   2 -15 452.556 204.138  23
   0   2 -15 867.043 330.259  16
   0  -2 -15 709.424 175.828  28
   0   2 -15 753.756 143.860  27
   0  -2 -15 739.505 324.226  20
   0   2  15 710.053 282.965  12
   0  -2 -16 8642.33 365.838  28
   0  -2  16 8740.82 615.882  12
   0   2  16 8997.62 280.725  32
   0   2 -16 8725.43 317.443  27
   0  -2 -16 8902.93 694.481  20
   0   2 -16 9297.58 722.465  16
   0   2  16 8527.05 663.866  12
   0  -2 -16 8575.23 368.503  34
   0   2  17 1403.47 170.833  43
   0   2 -17 1660.76 171.310  27
   0  -2 -17 1330.22 360.066  20
   0  -2 -17 1432.89 205.996  28
   0   2 -17 1624.65 411.373  16
   0  -2 -17 1381.51 206.784  34
   0   2  17 1730.07 389.263  12
   0  -2 -17 1709.74 209.460  41
   0  -2  17 1584.70 174.361  35
   0   2  17 1644.63 178.752  38
   0  -2  17 1440.56 321.592  12
   0  -2  18 1478.42 177.739  43
   0   2  18 1360.57 164.923  46
   0   2  18 1487.87 177.530  38
   0  -2 -18 1498.34 216.609  28
   0  -2 -18 1713.19 220.933  41
   0   2 -18 1519.14 194.117  28
   0  -2  18 1397.78 317.891  12
   0  -2  18 1530.38 183.300  35
   0  -2 -18 1656.27 406.600  20
   0  -2 -18 1366.44 181.063  50
   0  -2 -18 1545.88 223.633  34
   0   2  18 1505.47 378.710  12
   0   2  18 1442.45 169.686  37
   0   2 -18 1567.04 197.237  27
   0   2  18 1301.98 188.657  43
   0   2  18 1515.46 176.474  35
   0   2 -18 1331.79 390.856  16
   0   2  19 22415.9 546.610  38
   0   2  19 21854.8 533.242  46
   0   2  19 22420.3 569.033  35
   0  -2 -19 21469.2 614.178  41
   0  -2 -19 22507.2 615.006  28
   0   2  19 21672.0 514.040  37
   0  -2 -19 22142.0 621.569  34
   0  -2  19 21230.4 1051.04  12
   0  -2  19 20855.2 526.574  43
   0   2 -19 23424.3 1240.00  16
   0  -2  19 22116.9 567.277  35
   0   2  19 22654.1 1152.96  12
   0   2  19 20375.6 549.457  43
   0   2 -19 21563.7 531.455  27
   0   2 -19 21719.0 554.767  28
   0  -2 -19 21418.0 558.600  50
   0  -2 -19 21711.9 1171.28  20
   0  -2 -20 6744.18 385.447  34
   0  -2 -20 7059.56 383.207  28
   0  -2  20 6475.29 624.701  12
   0   2 -20 7212.26 752.347  16
   0   2  20 7070.39 338.769  38
   0  -2  20 6589.39 326.640  43
   0  -2  20 6962.96 301.447  37
   0  -2 -20 6970.32 345.890  50
   0   2  20 6791.02 312.535  37
   0   2  20 6666.21 321.505  46
   0   2 -20 6518.23 321.226  27
   0  -2  20 6736.42 344.635  35
   0  -2 -20 6831.91 726.346  20
   0  -2 -20 7461.98 399.663  41
   0   2  20 6439.45 676.219  12
   0   2  20 6146.78 339.152  43
   0   2 -20 6893.38 348.321  28
   0  -2  21 17974.6 553.002  35
   0   2  21 17825.4 494.445  37
   0   2 -21 17706.2 514.716  27
   0   2  21 16669.5 504.641  46
   0  -2 -21 18078.2 596.115  28
   0  -2  21 17186.5 465.065  37
   0  -2  21 17041.4 512.725  43
   0  -2 -21 17546.9 1114.99  20
   0   2 -21 17565.3 1148.98  16
   0  -2 -21 19841.8 628.918  41
   0   2  21 16474.2 1076.76  12
   0  -2 -21 17302.7 597.037  34
   0  -2 -21 17846.2 534.556  50
   0   2  21 17843.1 531.081  38
   0   2 -21 17699.6 537.264  28
   0  -2  21 17237.0 1018.84  12
   0   2  21 17602.9 541.930  43
   0  -2  22 963.966 188.144  35
   0   2 -22 865.710 421.911  16
   0   2  22 926.728 193.723  38
   0  -2 -22 1150.42 404.721  20
   0  -2 -22 1033.65 233.470  28
   0  -2  22 853.445 320.224  12
   0   2  22 593.490 347.026  12
   0   2  22 1137.65 209.664  43
   0   2 -22 1540.67 491.360  20
   0  -2 -22 1132.87 228.834  41
   0   2  22 1219.60 187.744  37
   0   2 -22 1069.88 208.803  28
   0   2  22 1093.30 180.729  46
   0   2 -22 1214.77 193.308  27
   0  -2 -22 1560.13 274.020  34
   0  -2  22 981.538 190.544  43
   0  -2 -22 1632.71 222.353  50
   0   2 -23 2474.62 258.945  28
   0  -2  23 1921.87 425.144  12
   0   2  23 2304.40 247.207  38
   0  -2 -23 2696.02 283.892  41
   0  -2 -23 2482.62 311.020  34
   0   2  23 2345.53 511.655  12
   0  -2  23 2105.62 242.444  35
   0  -2 -23 2597.21 296.278  28
   0  -2 -23 2807.08 250.106  50
   0  -2  23 2110.42 237.210  43
   0   2  23 2558.53 276.400  43
   0   2 -23 2817.23 566.573  20
   0   2  23 2531.46 226.784  37
   0  -2 -23 2349.35 505.711  20
   0   2  23 2188.75 231.208  46
   0   2 -23 2386.72 546.414  16
   0  -2 -24 190.108 148.709  24
   0   2  24 193.297 137.325  37
   0  -2  24 38.8622 309.705  12
   0  -2 -24 219.313 143.273  50
   0  -2 -24 81.9049 311.766  20
   0  -2 -24 166.820 211.607  28
   0   2 -24 19.7248 412.182  20
   0  -2  24 263.677 179.616  43
   0  -2 -24 330.661 194.627  41
   0   2  24 205.602 340.490  12
   0   2 -24-71.0628 352.360  16
   0   2  24 249.923 196.207  43
   0   2  24 190.799 177.164  38
   0   2 -24 211.758 176.089  28
   0  -2 -24 251.348 238.900  34
   0  -2  24 219.530 181.019  35
   0  -2  25 943.800 228.691  35
   0  -2 -25 828.301 224.583  41
   0  -2 -25 905.314 193.377  24
   0   2  25 1008.94 220.224  38
   0  -2 -25 1096.10 417.784  20
   0   2  25 1043.26 228.370  43
   0  -2  25 674.316 339.128  12
   0   2  25 1105.35 187.346  37
   0   2 -25 793.875 423.016  20
   0  -2  25 1174.29 221.034  43
   0   2 -25 1126.95 219.675  28
   0   2 -25 979.951 238.010  34
   0  -2 -25 1359.54 296.040  34
   0  -2 -25 1041.15 183.973  50
   0  -2 -25 957.743 231.749  28
   0   2 -26 5225.24 352.329  28
   0   2  26 5218.30 357.236  38
   0   2  26 5244.69 374.245  43
   0  -2 -26 5136.81 418.734  34
   0  -2 -26 4672.13 325.110  24
   0  -2  26 5133.25 367.159  35
   0  -2 -26 4718.11 368.806  28
   0   2 -26 4562.22 725.775  20
   0   2 -26 5922.74 378.027  41
   0  -2 -26 4890.43 372.774  41
   0  -2 -26 3911.00 643.650  20
   0   2  26 4827.29 304.091  37
   0   2 -26 4840.46 370.747  34
   0  -2  26 4678.44 325.870  43
   0   2 -27 898.277 212.595  28
   0  -2  27 1065.55 216.006  43
   0   2  27 1066.74 251.003  43
   0   2  27 911.440 221.778  38
   0  -2 -27 699.319 419.239  20
   0  -2 -27 943.737 276.277  34
   0   2 -27 767.437 413.847  20
   0   2  27 1009.07 182.205  37
   0  -2  27 1247.81 250.369  35
   0  -2 -27 968.398 251.555  42
   0   2 -27 960.476 245.685  34
   0  -2 -27 771.076 214.878  41
   0  -2 -28 439.555 256.480  34
   0  -2  28 736.852 233.887  35
   0   2  28 498.925 218.166  38
   0  -2 -28 532.664 227.766  42
   0   2 -28 586.726 200.766  28
   0   2  28 560.966 240.035  43
   0   2 -28 1025.24 223.595  41
   0  -2 -28 5.06611 367.389  20
   0  -2 -28 96.4314 207.604  41
   0   2 -28 475.624 413.477  20
   0   2  28 439.253 155.910  37
   0   2 -28 345.330 214.528  34
   0  -2  28 430.650 192.181  43
   0   2 -29 13947.6 550.367  34
   0   2 -29 13213.3 1127.91  20
   0  -2  29 13314.1 498.754  43
   0  -2  29 15349.2 562.963  35
   0   2  29 13274.4 438.681  37
   0  -2 -29 14478.0 586.281  34
   0   2 -29 13197.9 516.491  41
   0   2 -29 13358.6 511.680  28
   0  -2 -29 12361.7 556.488  42
   0  -2 -29 13603.4 557.047  41
   0   2  29 14442.9 562.121  43
   0  -2 -30 141.833 213.338  34
   0   2 -30 247.411 180.965  28
   0  -2 -30-14.7357 186.377  41
   0   2 -30 276.470 209.822  34
   0  -2  30 331.990 178.222  43
   0   2  30 188.950 203.427  43
   0   2 -30 16.1844 162.972  41
   0  -2 -30 239.091 183.671  42
   0   2 -30 309.332 372.948  20
   0   2 -30 340.317 177.738  24
   0   2  31 3872.72 313.248  43
   0   2 -31 3235.71 285.765  28
   0  -2 -31 3094.77 299.209  42
   0  -2  31 3443.72 287.912  49
   0  -2 -31 3401.64 298.430  41
   0   2 -31 3505.61 306.063  24
   0   2 -31 3817.54 315.618  34
   0  -2 -31 3395.67 314.401  34
   0  -2  31 3594.35 276.847  43
   0   2 -31 2949.46 262.013  41
   0   2 -32 221.506 138.440  41
   0  -2  32 549.963 166.091  43
   0   2 -32 812.475 209.375  34
   0  -2  32 569.957 160.498  49
   0  -2 -32 885.042 199.325  42
   0  -2 -32 527.753 177.128  41
   0   2  32 733.040 192.505  43
   0  -2 -32 427.639 202.344  34
   0   2  33 673.911 185.885  43
   0   2 -33 183.489 132.178  41
   0  -2 -33 453.862 173.648  34
   0  -2 -33 436.969 153.758  41
   0  -2  33 515.529 143.732  49
   0  -2 -33 686.651 177.287  42
   0   2 -33 638.585 191.379  42
   0  -2  33 591.942 155.940  43
   0   2 -33 656.988 187.046  34
   0   2 -34 26.3703 134.824  42
   0  -2 -34 63.8641 125.203  42
   0   2 -34-77.8445 121.072  41
   0   2  34 45.5705 136.786  43
   0   2 -34-69.5662 147.326  34
   0  -2  34 35.6548 117.778  43
   0  -2 -34-35.0746 117.786  41
   0  -2  34-15.8702 108.574  49
   0   2 -35-85.4150 128.867  42
   0   2  35 37.2745 118.715  43
   0  -2  35-69.2958 97.8611  49
   0  -2 -35 209.912 113.991  41
   0  -3   0 107.718 153.136  13
   0   3   0-3.84149 137.354   8
   0   3   0 77.8326 63.2332  11
   0  -3  -1 55702.2 1014.63  13
   0   3   1 57800.6 640.549  11
   0   3   1 57553.3 967.744   8
   0   3   1 57335.3 501.948  12
   0  -3   1 55228.4 1007.49  13
   0   3  -1 56870.6 639.692  11
   0   3   1 57751.2 993.862  15
   0   3  -1 57448.6 975.672   8
   0   3   2 42276.0 836.682   8
   0   3   2 42253.6 590.683  11
   0  -3  -2 41545.7 876.024  13
   0   3  -2 43094.8 607.051  11
   0   3   2 42515.3 862.059  15
   0  -3   2 42433.8 872.941  13
   0   3   2 41964.2 550.065  12
   0  -3  -3 18591.4 594.778  13
   0   3   3 18011.0 428.454  12
   0   3   3 18760.3 590.807  15
   0  -3   3 18975.1 600.619  10
   0  -3   3 18534.4 583.244  13
   0   3   3 19262.2 576.535   8
   0  -3  -3 18723.0 602.354  10
   0   3  -3 18862.4 445.090  11
   0  -3   4 136980. 866.110  12
   0   3  -4 137795. 647.765   9
   0  -3   4 140544. 1593.21  10
   0   3   4 137667. 1298.57  12
   0  -3   4 139909. 1574.68  13
   0  -3  -4 138296. 1601.09  13
   0   3   4 144821. 1632.31  15
   0   3  -4 146727. 1341.12  11
   0   3   4 145204. 1590.96  21
   0  -3  -4 136104. 1584.97  10
   0  -3   5 35721.4 798.411  13
   0  -3  -5 35376.4 814.728  10
   0   3   5 35247.9 819.685  21
   0   3   5 35975.4 853.565  15
   0  -3   5 35657.4 806.833  10
   0   3   5 35089.0 735.998  12
   0  -3  -5 35974.6 820.465  13
   0   3  -5 35924.4 362.847   9
   0  -3   5 34890.6 542.771  12
   0  -3  -6 144121. 1618.58  10
   0   3   6 144180. 1588.90  12
   0  -3   6 139595. 1254.11  12
   0  -3  -6 145211. 1621.52  13
   0  -3   6 149815. 1623.95  10
   0   3  -6 147864. 878.212   9
   0  -3   6 146110. 1593.68  13
   0   3   6 147180. 1695.75  21
   0  -3   7 8502.95 404.257  13
   0   3   7 8687.30 443.399  12
   0  -3   7 8384.79 353.747  12
   0   3  -7 8523.35 250.670   9
   0  -3   7 8422.39 399.923  10
   0  -3  -7 8386.57 407.701  10
   0  -3  -7 8696.57 410.669  13
   0   3   7 8473.30 455.731  21
   0   3   8 21724.1 710.547  12
   0  -3   8 20849.2 591.959  12
   0   3   8 22360.3 718.537  21
   0  -3   8 21982.6 628.683  10
   0  -3   8 21367.1 619.289  13
   0  -3  -8 21557.8 631.195  10
   0  -3  -8 21767.7 627.109  13
   0   3  -8 22077.8 454.789   9
   0   3   9 898.715 223.089  12
   0  -3   9 949.219 181.122  12
   0  -3  -9 795.780 200.338  20
   0  -3   9 933.646 169.602  13
   0  -3   9 919.515 168.678  10
   0   3  -9 866.757 125.205   9
   0  -3  -9 883.696 126.864  28
   0  -3  -9 873.311 165.619  10
   0  -3  -9 960.219 184.523  13
   0   3 -10 38654.7 819.139   2
   0  -3 -10 38147.6 985.362  20
   0  -3  10 37986.0 913.742  12
   0  -3 -10 39524.7 577.654  28
   0   3 -10 39549.9 737.415   9
   0   3  10 39356.4 790.702   2
   0  -3 -10 38752.1 822.479  10
   0  -3  10 38859.5 818.637  10
   0   3  10 39742.8 1061.72  12
   0   3 -10 38876.8 880.615   7
   0   3  11 23956.0 608.392   2
   0  -3 -11 22933.0 828.282  20
   0  -3  11 24610.9 637.253  10
   0  -3  11 23939.1 775.241  12
   0  -3 -11 24004.3 483.309  28
   0   3  11 25158.2 894.747  12
   0  -3 -11 24079.3 650.210  10
   0   3 -11 24165.1 637.615   2
   0   3 -11 24299.1 714.336   7
   0  -3 -12 40997.4 1173.19  20
   0   3 -12 41718.9 941.260   7
   0  -3  12 42337.0 1077.94  12
   0   3 -12 40838.3 797.130   2
   0   3 -12 43354.9 1084.38  14
   0  -3 -12 41125.5 653.157  28
   0   3  12 39788.6 753.653   2
   0   3  12 43353.9 1220.90  12
   0  -3  13 119.434 183.077  12
   0   3 -13 184.937 179.544  23
   0   3 -13 204.907 188.599  14
   0   3  13 83.4777 209.960  12
   0  -3 -13 468.506 251.774  20
   0  -3 -13 213.869 147.132  28
   0   3 -13 176.700 153.462   7
   0   3 -14 1836.03 283.883  23
   0  -3 -14 1789.47 204.571  28
   0   3  14 1853.87 347.268  12
   0  -3 -14 1738.06 349.421  20
   0  -3 -14 2234.14 236.646  34
   0  -3  14 2303.69 332.423  12
   0   3 -14 1860.18 297.416  14
   0  -3 -15 47939.3 802.718  28
   0   3  15 52030.1 1512.24  12
   0  -3 -15 47676.4 1452.91  20
   0   3 -15 50990.5 1565.07  16
   0   3 -15 48379.4 1276.55  14
   0  -3 -15 47246.6 803.916  34
   0   3 -15 50344.5 1241.13  23
   0  -3  15 48392.0 1322.98  12
   0   3 -16 383.499 215.784  14
   0   3 -16 319.091 124.175  27
   0  -3 -16 362.045 171.857  34
   0  -3 -16 451.430 153.613  41
   0  -3  16 237.787 130.280  35
   0  -3  16 393.135 217.908  12
   0  -3 -16 146.275 247.891  20
   0  -3 -16 427.243 184.093  28
   0   3  16 205.482 261.305  12
   0   3 -16 216.706 282.726  16
   0   3  16 233.208 125.867  38
   0  -3  17 20550.6 529.224  35
   0   3  17 20672.2 1049.23  12
   0  -3 -17 19940.4 534.116  50
   0   3  17 20612.2 509.997  38
   0  -3 -17 20632.4 583.024  41
   0  -3 -17 19923.2 578.925  34
   0  -3  17 19249.2 914.352  12
   0   3 -17 19867.5 1070.63  16
   0  -3 -17 19884.7 566.332  28
   0   3  17 18923.0 503.717  43
   0   3 -17 20582.7 490.917  27
   0   3  17 20381.0 501.442  37
   0   3  17 19742.4 440.867  32
   0  -3 -17 19416.5 1024.23  20
   0   3 -18 8262.73 749.761  16
   0  -3 -18 8350.63 728.520  20
   0   3  18 7806.04 323.094  46
   0   3  18 7645.74 351.043  43
   0  -3 -18 8240.67 406.783  34
   0   3  18 8062.40 337.608  37
   0   3  18 7926.19 294.468  32
   0  -3  18 8449.71 361.734  35
   0   3  18 8099.61 346.719  38
   0  -3 -18 7820.99 389.244  41
   0   3  18 8521.23 716.171  12
   0  -3 -18 7944.87 362.695  50
   0  -3  18 7992.43 326.591  43
   0  -3 -18 8180.36 395.814  28
   0   3 -18 7938.12 323.369  27
   0  -3  18 7830.98 631.216  12
   0  -3 -19 995.280 181.862  50
   0  -3 -19 991.249 190.785  41
   0   3  19 1072.07 175.125  38
   0   3  19 1017.16 181.998  43
   0   3 -19 1227.77 395.637  16
   0   3  19 1020.17 152.489  46
   0   3  19 1099.44 169.019  37
   0  -3  19 995.585 166.015  43
   0  -3 -19 838.263 337.265  20
   0  -3 -19 1078.02 241.036  34
   0   3 -19 974.460 159.811  27
   0   3  19 1093.70 337.154  12
   0  -3  19 1100.21 181.674  35
   0  -3  19 911.604 284.806  12
   0  -3 -19 1074.14 222.290  28
   0   3  20 17.5823 113.336  46
   0  -3 -20-2.12041 188.664  28
   0   3  20 85.5182 127.319  37
   0   3 -20 73.5492 141.837  28
   0  -3 -20 81.1123 134.646  50
   0  -3  20 26.9772 130.878  43
   0  -3  20 70.0952 212.952  12
   0  -3 -20 29.0170 190.097  34
   0   3 -20 68.2935 119.217  27
   0  -3 -20-23.2599 305.340  20
   0   3  20-47.7461 145.369  38
   0  -3  20 26.8696 139.412  35
   0   3  20 147.053 288.737  12
   0   3  20 39.6616 147.758  43
   0  -3 -20 72.9219 161.694  41
   0   3 -20 250.630 322.316  16
   0  -3 -20 94.1325 127.496  24
   0   3 -21 862.454 184.140  28
   0   3 -21 734.101 390.270  16
   0   3  21 807.951 177.998  37
   0  -3  21 793.836 170.279  43
   0   3  21 879.729 186.254  38
   0  -3 -21 766.645 172.150  50
   0  -3  21 387.905 285.718  12
   0   3 -21 847.058 163.212  27
   0   3  21 735.459 188.860  43
   0   3  21 749.457 336.933  12
   0  -3  21 705.302 173.978  35
   0  -3 -21 747.796 362.518  20
   0   3  21 790.269 159.974  46
   0  -3 -21 720.390 192.912  41
   0  -3 -21 860.368 226.615  28
   0  -3 -21 910.434 246.037  34
   0   3  22 757.456 172.790  37
   0  -3  22 457.340 170.661  35
   0  -3 -22 732.415 172.250  50
   0  -3  22 457.974 274.207  12
   0  -3 -22 497.075 356.106  20
   0   3  22 555.245 147.253  46
   0  -3 -22 493.748 191.568  41
   0  -3  22 562.687 164.283  43
   0   3 -22 809.126 186.987  28
   0   3 -22 503.569 366.434  16
   0   3 -22 681.131 158.890  27
   0   3  22 733.144 200.560  43
   0  -3 -22 682.772 225.942  28
   0  -3 -22 805.836 261.178  34
   0   3  22 637.565 184.842  38
   0   3  22 467.295 326.340  12
   0  -3 -23 24.1215 293.756  20
   0  -3  23 73.7908 147.966  43
   0   3 -23 32.3583 160.289  28
   0   3 -23-234.686 347.469  16
   0   3  23-70.8127 179.220  43
   0   3  23-22.1440 168.429  38
   0   3 -23-87.1529 147.427  27
   0  -3 -23-90.4227 197.429  41
   0  -3 -23-99.3206 237.032  28
   0  -3  23-194.312 258.886  12
   0  -3  23-184.110 186.915  35
   0   3  23-19.8602 313.697  12
   0   3  23-40.5224 144.573  37
   0  -3 -23-26.0469 140.484  50
   0   3 -23 48.8169 356.275  20
   0   3  23 19.4921 137.183  46
   0  -3 -23 17.8408 235.963  34
   0  -3 -24 1145.99 230.551  41
   0  -3  24 1024.47 216.675  35
   0   3  24 1458.85 236.890  43
   0  -3  24 1255.98 206.629  43
   0  -3 -24 1194.73 243.075  42
   0  -3 -24 973.734 190.906  50
   0   3  24 1439.64 202.670  37
   0   3  24 1233.51 230.407  38
   0   3 -24 1453.97 502.429  20
   0   3  24 1085.53 420.993  12
   0  -3 -24 1389.05 432.908  20
   0   3 -24 1032.48 448.928  16
   0  -3 -24 1406.43 293.954  34
   0   3 -24 1514.63 225.644  28
   0   3  25 266.634 204.232  43
   0  -3  25 282.675 165.140  43
   0  -3 -25 46.8295 140.077  50
   0  -3 -25 417.548 357.647  20
   0  -3 -25 55.5639 245.887  34
   0  -3 -25 103.536 185.621  42
   0  -3  25 66.0125 192.221  35
   0   3 -25-2.75004 166.980  28
   0   3  25 47.4225 141.867  37
   0   3 -25 559.299 417.660  16
   0   3  25 124.003 185.801  38
   0   3 -25 310.546 381.707  20
   0  -3 -25-76.6334 218.872  41
   0  -3 -26 580.461 213.774  42
   0  -3 -26 299.121 210.959  41
   0  -3  26 812.969 202.363  43
   0   3  26 1020.61 221.245  38
   0   3  26 983.869 247.671  43
   0   3 -26 659.080 440.167  20
   0  -3 -26 647.510 171.621  50
   0  -3 -26 957.103 406.371  20
   0  -3 -26 894.959 278.225  34
   0   3  26 809.298 175.288  37
   0   3 -26 798.984 197.517  28
   0   3 -26 880.434 231.245  34
   0   3  27 4124.64 280.807  37
   0  -3 -27 3576.32 343.281  42
   0  -3 -27 4157.32 377.893  34
   0   3 -27 4410.76 349.620  34
   0   3 -27 4316.22 727.130  20
   0   3  27 4613.42 341.520  38
   0   3 -27 4493.25 341.281  41
   0  -3  27 4092.26 297.916  43
   0   3  27 4544.44 353.367  43
   0  -3  27 5872.09 421.263  35
   0  -3 -27 3944.73 287.702  50
   0   3 -27 3752.59 310.386  28
   0  -3 -27 4079.54 344.825  41
   0   3  28 57.9389 132.428  37
   0   3 -28 513.395 198.216  41
   0   3 -28 184.652 173.472  28
   0   3  28 153.259 206.010  43
   0  -3  28 116.283 199.783  35
   0   3  28-32.6035 188.724  38
   0  -3 -28-371.784 232.971  41
   0  -3 -28-257.245 260.639  34
   0  -3 -28 67.7640 166.377  42
   0   3 -28-26.9309 197.210  34
   0  -3  28 62.2305 155.134  43
   0   3 -28-33.6661 375.405  20
   0   3  29 48.9412 130.011  37
   0   3 -29-59.9343 384.632  20
   0  -3  29 125.357 199.518  35
   0   3  29 105.700 204.754  43
   0  -3 -29 26.1744 182.468  41
   0   3 -29 89.6069 161.678  28
   0  -3 -29 33.6906 165.174  42
   0  -3  29-15.1254 149.532  43
   0   3 -29 51.0248 186.383  34
   0   3 -29 427.742 181.139  41
   0  -3  29-5.22178 166.003  49
   0  -3 -29-239.298 252.835  34
   0   3  29 15.7284 183.429  38
   0  -3 -30 807.428 206.894  42
   0  -3  30 207.951 155.145  43
   0   3 -30 630.955 188.497  41
   0  -3  30-15.5175 160.161  49
   0  -3 -30 142.520 171.034  41
   0   3  30 255.288 133.110  37
   0   3 -30 297.375 188.041  24
   0   3  30 82.9107 196.073  43
   0   3 -30 159.350 181.403  34
   0  -3  30 375.040 191.010  35
   0  -3 -30-8.30767 221.354  34
   0   3 -31 877.362 180.323  41
   0   3  31 1475.61 245.601  43
   0   3 -31 1402.44 226.368  34
   0  -3 -31 1155.71 212.184  42
   0  -3 -31 1169.90 216.098  41
   0  -3  31 1196.34 188.125  43
   0  -3  31 1259.43 202.177  49
   0  -3 -31 1091.38 233.989  34
   0   3 -31 1112.63 217.674  24
   0  -3 -32 7951.33 380.847  42
   0  -3  32 9402.57 359.559  43
   0   3 -32 9963.36 418.856  34
   0  -3  32 9911.26 409.204  49
   0   3  32 10526.2 432.197  43
   0   3 -32 7096.79 337.326  41
   0  -3 -32 9619.60 419.972  41
   0   3 -33 1221.38 208.987  42
   0  -3 -33 835.398 159.711  42
   0   3  33 1211.41 191.485  43
   0  -3  33 1152.32 169.603  49
   0  -3 -33 1045.62 179.123  41
   0   3 -33 1265.33 214.236  34
   0  -3 -34-20.0092 116.514  41
   0   3  34 190.298 140.830  43
   0  -3  34 126.102 108.090  49
   0  -3 -34 130.220 116.983  42
   0   3 -34-4.27620 134.498  42
   0   3  35-25.0740 116.857  43
   0  -3 -35 89.5802 104.087  41
   0   3 -35-109.658 129.189  42
   0   4   0 2634.16 239.150  22
   0   4   0 2796.77 164.842  11
   0  -4   0 2807.92 296.128  10
   0  -4   0 2910.08 306.780  13
   0  -4  -1 35193.0 948.593  13
   0  -4   1 34787.5 945.819  10
   0   4   1 35923.5 560.617  11
   0  -4   1 35783.5 948.018  13
   0   4   1 36859.0 838.032  22
   0   4   1 36352.5 913.324   8
   0   4   1 36338.9 924.160  15
   0   4  -1 36070.1 916.406   8
   0   4  -1 35725.1 565.967  11
   0  -4  -1 34619.1 946.263  10
   0  -4   2 2152.35 288.891  10
   0   4   2 1847.22 258.596   8
   0   4   2 2091.19 262.090  15
   0   4  -2 1806.54 149.695  11
   0   4  -2 1956.26 260.975   8
   0  -4  -2 2289.84 300.610  13
   0   4   2 2018.98 226.642  22
   0  -4   2 2312.86 298.102  13
   0   4   2 1815.41 132.198  12
   0  -4  -2 2265.88 301.389  10
   0  -4  -3 173676. 2092.45  13
   0   4   3 171719. 2020.97  15
   0   4  -3 175520. 1434.06  11
   0   4   3 170022. 1301.99  12
   0   4   3 177404. 1998.30   8
   0  -4  -3 168616. 2067.11  10
   0  -4   3 171902. 2069.93  10
   0  -4   3 176950. 2063.26  13
   0  -4   4 224302. 2316.29  13
   0   4   4 220976. 2327.29  15
   0  -4   4 220186. 2330.45  10
   0   4   4 217823. 1680.65  12
   0  -4  -4 221772. 2360.89  13
   0   4   4 223887. 1164.84  26
   0   4  -4 230198. 1775.22  11
   0  -4  -4 216108. 2353.56  10
   0  -4  -5 19993.4 731.912  10
   0   4   5 20212.0 719.512  21
   0   4   5 20685.5 738.640  15
   0   4  -5 20911.1 584.712  11
   0   4   5 20094.5 576.420  12
   0  -4  -5 20176.9 728.014  13
   0  -4   5 21007.0 737.272  10
   0  -4   5 20549.6 718.774  13
   0   4   5 21010.1 376.179  26
   0  -4  -6 22100.8 758.630  13
   0  -4   6 21519.3 737.379  10
   0   4   6 21194.4 758.290  21
   0  -4  -6 20588.8 738.555  10
   0   4  -6 21603.9 638.106  11
   0   4   6 21602.0 396.467  26
   0  -4   6 21498.0 736.380  13
   0   4   6 20918.8 630.806  12
   0  -4   7 5164.73 384.778  13
   0   4   7 5490.74 363.596  12
   0  -4  -7 5473.96 398.467  10
   0  -4   7 5324.48 263.667  12
   0  -4   7 5400.60 388.021  10
   0   4  -7 5388.45 350.244  11
   0  -4  -7 5471.90 397.199  13
   0   4   7 5700.41 424.371  21
   0  -4  -8 17622.4 676.053  13
   0   4   8 17713.5 663.753  12
   0  -4   8 16866.9 656.539  10
   0  -4  -8 16898.2 666.176  10
   0  -4   8 17426.7 509.420  12
   0  -4   8 17068.3 651.324  13
   0   4   8 17921.3 727.226  21
   0  -4  -9 8053.55 469.076  10
   0   4   9 7779.31 465.730  19
   0   4   9 8070.73 525.272  21
   0  -4   9 8503.27 465.406  13
   0  -4   9 8284.97 401.728  12
   0  -4   9 8500.23 475.162  10
   0   4   9 8130.51 485.979  12
   0  -4  -9 8327.04 481.923  13
   0  -4  10 69516.1 1295.27  10
   0  -4 -10 72716.1 1324.21  13
   0  -4 -10 70294.5 1322.05  10
   0  -4  10 69589.5 1192.00  12
   0   4  10 71433.2 1294.06  19
   0   4  10 74012.4 1472.47  12
   0   4  10 72400.1 783.149  33
   0   4  10 71466.7 1268.45   2
   0  -4  10 73490.9 1311.16  13
   0  -4  11 47774.4 1061.64  10
   0   4 -11 46772.2 1126.62   7
   0  -4 -11 46663.9 1145.95  20
   0  -4 -11 47369.6 1088.25  10
   0  -4  11 46241.1 1047.68  12
   0   4  11 47770.1 656.240  33
   0   4  11 47811.2 1031.79   2
   0   4  11 46271.4 1052.10  19
   0   4 -11 47400.8 1070.70   2
   0   4  11 49137.9 1268.31  12
   0   4  12 12615.1 364.752  33
   0  -4  12 12823.9 557.640  10
   0  -4 -12 12763.3 656.947  20
   0   4 -12 12806.0 569.025   2
   0  -4  12 12554.5 598.046  12
   0   4  12 13315.6 708.902  12
   0   4  12 13011.3 544.108   2
   0  -4 -12 12752.4 567.316  10
   0   4 -12 12981.1 608.728   7
   0  -4 -13 373.964 157.247  34
   0  -4 -13 335.878 211.393  20
   0   4 -13 219.353 168.007   7
   0   4 -13 379.334 202.916  14
   0   4  13 186.964 203.364  12
   0  -4  13 425.813 197.495  12
   0  -4  14 291.894 189.586  12
   0   4 -14 251.793 175.362   7
   0  -4 -14 178.979 146.072  34
   0  -4 -14 473.445 234.734  20
   0   4  14 355.406 219.823  12
   0   4 -14 436.994 210.449  14
   0  -4 -15 1655.68 192.062  41
   0  -4 -15 1690.22 357.939  20
   0  -4  15 1928.24 188.769  35
   0   4 -15 1852.66 315.280  23
   0  -4  15 1495.19 272.936  12
   0  -4 -15 1715.75 211.661  34
   0   4 -15 1519.17 284.197  14
   0   4  15 1772.24 188.746  38
   0   4  15 1841.52 363.464  12
   0   4  15 1917.01 198.004  37
   0  -4  16 12269.3 709.431  12
   0   4  16 12143.2 407.207  38
   0  -4 -16 13260.1 472.286  41
   0   4  16 12375.6 403.446  43
   0   4  16 13035.9 827.870  12
   0  -4 -16 12280.8 437.492  50
   0  -4 -16 12258.5 783.537  20
   0   4 -16 12462.1 711.091  14
   0   4  16 11774.0 407.044  37
   0   4 -16 12803.7 869.131  16
   0  -4  16 12659.6 429.624  35
   0  -4 -16 12025.7 456.272  34
   0   4  17 288.823 137.735  37
   0   4 -17 337.550 305.124  16
   0   4 -17 236.055 209.564  14
   0  -4 -17 371.861 283.881  20
   0  -4 -17 222.048 175.485  34
   0   4  17 164.890 138.043  43
   0  -4  17 409.503 144.825  35
   0  -4 -17 178.072 145.104  41
   0   4  17 235.252 244.705  12
   0  -4 -17 236.502 144.515  42
   0  -4  17 135.192 182.340  12
   0   4  17 216.643 117.070  46
   0   4  17 297.158 141.163  38
   0  -4 -17 113.126 136.777  50
   0   4 -18 232.041 336.734  16
   0  -4 -18 57.2317 190.074  34
   0  -4 -18 66.5078 133.769  50
   0  -4 -18 171.859 267.742  20
   0   4  18 189.793 146.172  37
   0  -4  18 148.745 130.945  35
   0  -4 -18-53.2321 160.142  41
   0  -4 -18 216.495 166.681  42
   0   4  18 214.299 147.061  38
   0  -4  18 61.0549 191.379  12
   0   4  18 59.7424 108.313  46
   0   4  18 83.5087 134.500  43
   0  -4  18 73.5320 120.068  53
   0   4 -18 80.3544 117.301  27
   0   4  18 205.862 251.334  12
   0   4  19 1330.37 173.719  46
   0   4  19 1582.12 201.905  38
   0  -4 -19 1546.01 271.663  34
   0   4  19 1423.43 162.705  32
   0  -4 -19 1513.24 219.627  41
   0  -4 -19 1058.88 183.801  50
   0   4  19 1197.64 193.294  43
   0  -4 -19 1075.85 233.464  42
   0  -4  19 1606.05 207.436  35
   0   4 -19 1482.44 182.972  27
   0  -4 -19 1296.35 365.099  20
   0   4 -19 1233.09 414.438  16
   0   4  19 1351.90 191.557  37
   0   4  19 1408.53 374.357  12
   0   4  20 5795.27 301.046  46
   0   4 -20 6069.34 308.272  27
   0  -4  20 5996.56 342.229  35
   0  -4 -20 5595.92 648.955  20
   0   4  20 6013.97 337.272  38
   0  -4 -20 5348.38 361.081  42
   0   4  20 6290.04 696.596  12
   0   4  20 5636.13 332.018  43
   0  -4 -20 5949.34 373.080  41
   0  -4 -20 6152.08 398.381  34
   0  -4 -20 6329.55 353.666  50
   0   4  20 5969.42 327.352  37
   0   4 -20 5803.89 697.635  16
   0   4 -21 1284.16 185.166  27
   0   4  21 1362.63 178.145  46
   0   4  21 1428.47 210.821  38
   0   4 -21 1306.36 456.375  16
   0   4  21 1037.76 378.020  12
   0  -4 -21 966.390 207.038  42
   0  -4 -21 930.256 212.693  41
   0   4  21 1258.62 197.827  37
   0  -4 -21 1194.78 267.501  34
   0   4  21 1134.42 210.083  43
   0   4 -21 1549.21 214.328  28
   0  -4  21 1295.43 211.296  35
   0  -4 -21 1404.15 206.403  50
   0  -4 -21 1063.10 364.609  20
   0   4 -22 3642.52 262.267  27
   0  -4  22 3633.24 262.814  43
   0  -4 -22 4202.71 370.274  34
   0  -4 -22 3655.21 325.374  42
   0  -4  22 3954.35 307.780  35
   0   4 -22 3744.88 631.671  16
   0   4  22 3570.99 291.375  43
   0   4  22 3788.04 302.168  38
   0  -4 -22 3924.04 299.785  50
   0   4  22 3490.57 258.993  46
   0  -4 -22 3961.82 332.657  41
   0   4 -22 3868.97 287.655  28
   0   4  22 3201.11 551.138  12
   0   4  22 3795.31 280.072  37
   0   4 -23 134.640 158.855  28
   0  -4 -23-171.517 217.426  41
   0  -4 -23-48.5866 247.028  34
   0  -4 -23-78.4635 162.401  50
   0   4  23-35.1961 133.461  46
   0  -4  23 0.08892 136.679  43
   0   4  23 1.45725 177.581  38
   0   4  23-19.9410 195.489  43
   0   4 -23-13.0471 351.827  16
   0  -4 -23-27.4273 176.243  42
   0   4 -23 84.4820 366.603  20
   0  -4  23-137.173 196.781  35
   0   4  23 53.3418 155.226  37
   0   4  23 9.21519 335.834  12
   0   4  24 345.918 166.658  37
   0   4 -24 412.044 176.630  28
   0  -4 -24 418.726 238.418  34
   0  -4 -24-26.2058 213.270  41
   0   4  24 329.701 192.505  43
   0  -4 -24 287.685 177.708  42
   0  -4  24 172.403 194.595  35
   0  -4  24 276.534 148.244  43
   0   4 -24 541.301 395.650  16
   0  -4 -24 367.181 162.942  50
   0   4 -24 787.820 478.101  20
   0   4  24 323.411 188.273  38
   0   4  25 4631.97 306.135  37
   0  -4  25 4399.06 338.815  35
   0  -4 -25 4021.19 306.579  50
   0  -4 -25 4224.40 349.281  42
   0  -4 -25 4406.37 360.099  41
   0  -4  25 4189.49 285.665  43
   0   4 -25 4425.40 721.966  16
   0  -4 -25 4444.63 386.081  34
   0   4  25 4609.58 351.729  43
   0   4 -25 4754.40 323.629  28
   0   4  25 4470.54 338.799  38
   0   4 -25 4178.20 712.969  20
   0   4  26 8760.36 446.393  43
   0  -4 -26 7400.14 433.947  42
   0  -4  26 8302.91 442.820  35
   0  -4 -26 8384.39 484.414  34
   0   4  26 8234.54 383.507  37
   0   4 -26 8526.49 440.632  34
   0  -4 -26 7923.31 402.614  50
   0   4  26 8210.95 427.025  38
   0   4 -26 6784.66 850.700  16
   0  -4  26 7686.72 365.628  43
   0   4 -26 8334.81 941.968  20
   0   4 -26 8356.88 408.060  28
   0  -4 -26 8472.44 476.365  41
   0   4 -27 14945.9 525.284  28
   0   4 -27 15870.6 1244.99  20
   0  -4 -27 13050.2 548.977  42
   0  -4  27 15763.0 577.600  35
   0  -4 -27 13895.5 502.655  50
   0  -4  27 15517.6 586.858  49
   0  -4 -27 15247.2 609.352  34
   0   4 -27 16171.2 574.251  34
   0  -4 -27 15672.3 614.248  41
   0   4  27 16220.5 575.284  43
   0   4  27 16630.3 571.299  38
   0   4  27 15262.1 495.511  37
   0  -4  28 11767.3 504.950  49
   0  -4 -28 10744.1 432.895  50
   0  -4  28 11978.8 503.705  35
   0   4  28 12290.0 506.965  43
   0   4 -28 11533.0 1090.35  20
   0  -4 -28 11578.3 529.348  41
   0   4 -28 10804.0 456.686  41
   0   4 -28 11542.5 493.112  34
   0  -4 -28 9565.39 466.418  42
   0   4  28 11468.0 426.458  37
   0  -4 -28 11463.9 531.394  34
   0   4  28 12127.4 494.551  38
   0   4 -29 2920.81 617.282  20
   0  -4 -29 3406.88 316.584  41
   0   4 -29 3407.51 304.252  34
   0  -4  29 3757.30 313.707  35
   0   4  29 3382.23 304.543  43
   0   4  29 3432.85 251.853  37
   0   4  29 3399.01 305.123  38
   0   4 -29 3127.23 274.598  41
   0  -4 -29 2860.36 276.242  42
   0  -4  29 3141.35 286.342  49
   0   4  30 2648.50 264.786  38
   0   4 -30 3028.15 298.110  24
   0  -4 -30 2760.51 276.541  41
   0  -4  30 2829.23 266.928  49
   0  -4  30 2586.16 268.453  35
   0   4  30 2754.27 219.859  37
   0  -4 -30 1965.76 228.394  42
   0   4 -30 2947.95 277.657  34
   0   4 -30 2307.87 232.504  41
   0   4  30 3042.37 285.488  43
   0   4  31 2635.71 255.109  43
   0  -4 -31 2317.92 251.093  41
   0   4 -31 1541.01 194.541  41
   0  -4 -31 1631.06 205.565  42
   0   4 -31 2456.61 250.507  34
   0  -4  31 2604.65 246.390  49
   0  -4  32 7237.02 345.696  49
   0   4  32 8026.43 360.525  43
   0  -4 -32 6899.14 355.917  41
   0   4 -32 7095.58 350.611  34
   0   4 -33 406.955 164.807  42
   0  -4 -33 257.299 132.625  41
   0  -4  33 342.516 130.263  49
   0   4  33 122.239 145.097  43
   0  -4  34 2154.80 183.197  49
   0  -4 -34 2209.06 193.823  41
   0   4 -34 1884.69 203.258  42
   0   5   0 4.02180 76.3889  11
   0   5   0-38.0927 190.841  15
   0   5   0-77.1552 142.137  22
   0  -5   0 122.156 198.223  10
   0   5   0 71.7157 209.286   8
   0  -5   0 32.1695 190.423  13
   0   5   1 13912.5 598.708  22
   0   5   1 13828.6 667.703  15
   0  -5  -1 13351.4 700.625  10
   0   5   1 13807.5 664.318   8
   0   5  -1 14191.6 378.734  11
   0   5  -1 13473.5 592.948  22
   0  -5   1 13640.2 697.532  10
   0  -5  -1 14486.3 708.878  13
   0   5  -1 14112.0 674.000   8
   0  -5   1 14661.8 705.050  13
   0  -5   2 3089.82 358.849  10
   0   5  -2 2880.39 299.405  22
   0   5   2 3142.95 365.044   8
   0   5   2 3485.74 367.944  15
   0  -5  -2 3212.29 377.185  13
   0   5   2 3375.71 173.813  26
   0  -5  -2 3053.49 382.803  10
   0  -5   2 3556.01 393.067  13
   0   5  -2 3528.93 370.679   8
   0   5  -2 3278.37 203.990  11
   0   5  -2 3441.87 272.103  18
   0  -5  -3 789.026 251.929  13
   0  -5  -3 765.311 247.537  10
   0   5   3 897.609 113.968  26
   0  -5   3 831.567 248.536  13
   0  -5   3 792.675 244.681  10
   0   5   3 978.207 98.5508  25
   0   5  -3 762.422 238.371   8
   0   5   3 799.641 234.550  15
   0   5  -3 820.082 131.275  11
   0   5   3 735.024 115.245  12
   0   5   4 283.085 212.997  15
   0  -5  -4 197.564 212.625  10
   0   5   4 204.394 93.4946  26
   0   5  -4 86.7305 202.341   8
   0   5   4 122.084 191.209  21
   0   5   4 213.893 108.333  12
   0   5  -4 276.301 116.198  11
   0  -5   4 14.0385 181.872  10
   0  -5  -4 198.311 218.932  13
   0  -5   4 146.155 194.539  13
   0   5   5 3806.20 267.575  12
   0   5  -5 4094.24 413.557   8
   0   5   5 3956.38 200.636  26
   0   5   5 4044.31 391.817  21
   0  -5  -5 4160.67 411.179  10
   0   5  -5 3833.29 274.415  11
   0  -5   5 4180.92 409.519  13
   0   5   5 4250.44 416.596  15
   0  -5  -5 3969.27 407.669  13
   0  -5   5 3939.82 390.593  10
   0   5   6 44598.9 919.574  12
   0  -5  -6 44961.5 1233.07  10
   0  -5   6 45155.7 1207.81  10
   0  -5  -6 46470.5 1241.38  13
   0  -5   6 45883.2 1202.72  13
   0   5  -6 44644.4 933.441  11
   0   5   6 44659.3 624.399  26
   0   5   6 45525.6 1210.86  21
   0  -5  -7 27644.2 972.244  10
   0   5   7 26856.8 960.689  21
   0   5   7 28656.9 515.759  33
   0  -5   7 27812.0 942.364  13
   0   5   7 27015.7 783.218  12
   0   5  -7 27158.3 780.563  11
   0  -5   7 27711.7 950.506  10
   0  -5  -7 28745.8 978.495  13
   0  -5   8 154946. 2212.25  10
   0  -5   8 155240. 2188.53  13
   0   5  -8 148670. 1912.79  11
   0   5   8 150812. 1154.67  33
   0  -5  -8 154982. 2231.07  13
   0   5   8 149032. 1928.61  12
   0  -5  -8 148234. 2212.73  10
   0   5   8 153070. 2274.27  21
   0   5   9 2771.84 390.244  21
   0  -5  -9 2531.45 334.046  13
   0   5  -9 2849.22 306.844  11
   0   5   9 2956.34 245.530  33
   0  -5   9 2867.49 341.448  13
   0  -5  -9 2661.77 344.640  10
   0   5   9 2622.37 312.894  12
   0  -5   9 2606.03 333.572  10
   0  -5  10 7602.01 512.798  13
   0   5  10 7485.61 301.924  33
   0   5  10 7577.05 573.371  21
   0   5 -10 7488.56 520.477   2
   0  -5 -10 7467.36 519.601  13
   0  -5 -10 7433.50 522.870  10
   0   5  10 7773.18 502.252   2
   0  -5  10 7481.57 506.236  10
   0   5 -10 6701.54 482.913  11
   0   5  10 8487.34 538.106  12
   0   5  10 7888.53 529.433  19
   0   5  11 15620.2 699.982   2
   0  -5 -11 15205.4 419.862  34
   0   5 -11 13809.3 705.456  11
   0   5  11 15587.7 755.740  12
   0   5 -11 15540.0 741.840   7
   0  -5  11 15282.1 707.231  10
   0  -5 -11 14851.4 712.272  10
   0   5  11 14571.7 420.949  33
   0   5  11 14561.3 701.020  19
   0   5 -11 15964.2 735.821   2
   0  -5 -12 17489.8 758.929  10
   0   5 -12 17293.7 784.988   7
   0   5 -12 14818.3 770.262  11
   0   5 -12 16454.4 735.529   2
   0   5  12 17514.8 725.284   2
   0  -5  12 17009.2 738.426  10
   0  -5 -12 16963.9 464.384  34
   0   5  12 17209.4 825.288  12
   0   5  12 16849.1 445.471  33
   0   5  13 39.5799 120.783  33
   0   5  13 159.042 185.121  12
   0  -5 -13-13.3838 140.100  34
   0   5 -13-18.7122 178.252  11
   0   5 -13-9.03637 165.419   7
   0  -5 -13 65.8762 115.918  50
   0   5  13-99.5079 153.367  37
   0  -5 -14 10453.6 404.000  41
   0  -5  14 10091.6 377.615  35
   0  -5 -14 10089.2 395.755  50
   0   5 -14 9997.38 624.299   7
   0   5  14 10130.1 708.361  12
   0  -5 -14 10173.6 400.783  34
   0   5  14 9647.77 376.804  37
   0   5  14 9483.84 362.737  38
   0   5  15 57.8198 147.025  37
   0  -5 -15 39.1084 132.214  50
   0   5  15-189.140 228.945  12
   0  -5 -15-8.32560 125.837  41
   0   5  15 42.4142 130.025  43
   0   5 -15 76.0188 203.060  14
   0  -5  15 69.7925 130.349  53
   0  -5 -15-67.5324 163.216  34
   0   5  15 53.6710 132.609  38
   0  -5  15 35.0702 119.780  35
   0  -5  16 3237.84 233.045  53
   0  -5  16 3374.41 245.108  35
   0   5  16 2949.81 230.214  43
   0  -5 -16 3217.22 264.332  41
   0   5  16 3322.96 247.139  38
   0  -5 -16 3095.27 257.525  50
   0   5  16 3162.85 253.492  37
   0  -5 -16 3268.64 274.829  34
   0   5 -16 3378.27 420.196  14
   0   5  16 3347.99 463.858  12
   0  -5  17 398.355 135.048  53
   0  -5 -17 313.214 168.794  42
   0   5  17 304.053 155.597  37
   0   5  17 326.556 139.018  43
   0   5  17 219.176 144.824  38
   0  -5 -17 251.528 180.329  34
   0  -5  17 246.329 147.469  35
   0  -5 -17 337.041 150.376  41
   0  -5 -17 409.864 156.732  50
   0   5 -17 264.341 295.966  16
   0   5  17 173.225 217.426  12
   0   5  18 2573.26 237.762  43
   0  -5 -18 2480.58 262.301  42
   0  -5  18 2659.23 224.297  53
   0  -5 -18 3145.65 280.365  41
   0  -5 -18 2905.79 260.940  50
   0  -5  18 2888.42 248.575  35
   0   5  18 2697.28 250.333  37
   0   5  18 2530.69 440.737  12
   0   5  18 2805.48 242.619  38
   0   5 -18 2764.11 498.536  16
   0  -5 -18 2636.96 275.918  34
   0  -5 -19 250.227 187.338  42
   0   5  19-151.805 295.606  12
   0   5 -19 318.423 277.792  11
   0   5  19-14.7073 149.049  38
   0   5 -19 45.5201 126.019  27
   0  -5 -19-104.350 175.344  41
   0  -5  19 106.280 119.212  53
   0  -5 -19-11.3900 203.280  34
   0  -5 -19-98.0539 166.516  50
   0   5 -19 93.6380 325.390  16
   0   5  19 32.9333 159.045  37
   0  -5  19-58.4326 151.610  35
   0   5  19 64.7203 156.085  43
   0  -5  20 46.4422 158.199  35
   0  -5 -20-108.190 176.949  50
   0   5 -20-0.90862 323.671  16
   0   5  20 51.5587 157.890  37
   0   5 -20-39.4733 282.215  11
   0  -5 -20-63.2067 219.962  34
   0  -5 -20-11.6272 187.051  41
   0  -5 -20 36.0115 162.860  42
   0   5  20 25.8182 159.502  38
   0   5  20-108.866 172.339  43
   0   5  20 40.9862 281.380  12
   0   5 -21 4234.79 668.141  16
   0   5  21 4731.54 324.867  38
   0  -5 -21 4672.96 358.590  41
   0  -5  21 4776.04 330.704  35
   0   5  21 4307.92 307.824  43
   0  -5 -21 4494.49 329.429  50
   0   5  21 4656.67 315.433  37
   0  -5 -21 4509.92 370.410  34
   0   5  21 3756.33 605.959  12
   0  -5 -21 4276.17 354.922  42
   0   5 -22 176.987 162.792  28
   0  -5 -22-207.789 211.962  41
   0  -5 -22-285.661 264.579  34
   0  -5 -22 398.481 199.696  42
   0  -5  22 139.244 175.064  35
   0  -5  22-148.358 167.996  49
   0   5  22-21.5134 166.333  38
   0   5 -22 152.172 387.171  16
   0   5  22-2.75911 157.909  37
   0   5  22-217.225 191.826  43
   0   5  22-195.551 405.329  12
   0  -5 -22-21.4966 168.367  50
   0  -5  23 861.886 203.207  35
   0  -5 -23 684.308 249.884  34
   0  -5 -23 963.752 202.681  50
   0   5 -23 1170.83 478.090  20
   0  -5 -23 864.040 221.323  42
   0   5  23 957.625 201.001  37
   0   5 -23 848.902 444.721  16
   0   5  23 968.753 206.440  43
   0   5 -23 1028.24 197.715  28
   0  -5 -23 938.946 233.577  41
   0  -5  23 698.971 194.572  49
   0   5  23 1164.93 219.971  38
   0  -5  24 3744.46 330.135  49
   0  -5 -24 4216.20 364.370  41
   0   5 -24 4364.15 722.819  20
   0   5  24 3985.74 317.756  43
   0  -5  24 3938.52 321.974  35
   0   5 -24 3412.95 628.999  16
   0  -5 -24 4263.54 319.728  50
   0  -5 -24 3834.79 330.026  42
   0   5  24 4310.86 307.131  37
   0  -5 -24 3708.34 356.592  34
   0   5  24 3792.06 316.675  38
   0   5 -24 4046.84 301.248  28
   0  -5 -25 1650.32 270.699  41
   0   5  25 2019.32 236.713  37
   0  -5  25 1757.12 259.291  49
   0   5 -25 1476.31 506.610  20
   0  -5 -25 1546.88 243.138  42
   0   5  25 1905.12 254.797  43
   0  -5  25 1827.51 256.370  35
   0  -5 -25 1909.21 245.915  50
   0   5  25 2086.95 270.964  38
   0   5 -25 1654.64 531.367  16
   0   5 -26 1977.31 256.265  34
   0  -5  26 1955.92 262.047  49
   0   5  26 1978.13 261.758  38
   0   5  26 1887.34 228.109  37
   0  -5  26 1764.19 265.135  35
   0   5 -26 1665.06 578.288  16
   0  -5 -26 1606.57 243.403  42
   0   5  26 2059.78 264.693  43
   0  -5 -26 1902.91 280.024  41
   0   5 -26 1454.34 496.915  20
   0  -5 -26 1890.10 234.077  50
   0  -5 -27 3.52823 194.238  41
   0  -5  27 134.930 181.735  49
   0   5 -27 112.596 398.530  20
   0   5  27 177.203 157.839  37
   0   5  27 112.042 188.137  38
   0  -5 -27 20.3036 148.480  42
   0  -5 -27 1.72054 142.268  50
   0   5  27 79.3919 186.517  43
   0   5 -27 9.51228 180.704  34
   0  -5  27 95.0146 191.447  35
   0  -5  28 1013.72 228.538  35
   0   5 -28 1000.59 210.643  34
   0   5  28 830.166 205.222  38
   0   5  28 1068.96 208.838  43
   0  -5  28 727.501 189.073  49
   0   5 -28 826.113 476.457  20
   0  -5 -28 769.149 170.660  50
   0  -5 -28 1083.21 224.485  41
   0   5  28 742.504 169.827  37
   0  -5 -28 611.528 167.724  42
   0   5 -28 1262.35 209.919  41
   0   5  29 4103.79 301.825  43
   0  -5 -29 4132.80 323.179  41
   0   5 -29 4241.63 343.614  24
   0  -5  29 4044.74 307.824  49
   0   5  29 3938.80 258.735  37
   0  -5  29 3897.60 297.465  35
   0   5  29 4010.65 301.121  38
   0  -5 -29 3636.77 257.501  50
   0   5 -29 3986.39 298.543  34
   0  -5  30 1039.92 194.811  35
   0   5  30 898.001 190.079  43
   0  -5  30 774.055 177.410  49
   0   5  30 713.610 145.735  37
   0   5 -30 864.082 196.010  34
   0  -5 -30 939.568 196.506  41
   0   5  30 791.433 181.000  38
   0   5  31 118.536 111.778  37
   0  -5  31-55.3685 127.277  49
   0   5  31 28.0161 144.885  43
   0  -5 -31-85.8636 147.892  41
   0  -5  32 7708.97 340.242  49
   0   5  32 8272.67 338.598  43
   0  -5 -33 229.985 118.210  41
   0   5 -33 277.071 142.045  42
   0   5  33 373.521 136.526  43
   0  -5  33 312.920 114.911  49
   0  -6   0 10120.7 675.266  13
   0   6   0 10213.2 652.880  15
   0   6   0 9874.40 277.598  25
   0   6   0 9943.12 647.796   8
   0  -6   0 9909.52 687.671  10
   0   6   0 10611.9 584.352  22
   0   6  -1 8708.05 604.824   8
   0  -6  -1 8439.39 628.407  13
   0   6   1 8183.87 253.541  25
   0   6  -1 8487.47 601.301  15
   0   6   1 8922.00 615.960  15
   0   6   1 8249.91 286.922  26
   0  -6   1 8429.24 625.023  10
   0   6   1 8403.68 522.471  22
   0   6  -1 8163.71 522.061  22
   0   6  -1 8522.26 262.546  25
   0  -6   1 8114.38 610.658  13
   0  -6  -1 8613.20 642.102  10
   0   6   1 8990.12 608.936   8
   0  -6   2 6499.33 562.058  10
   0  -6   2 6707.18 556.468  13
   0   6   2 6422.38 545.553  15
   0   6  -2 6426.98 473.566  22
   0   6   2 6733.86 537.423   8
   0   6  -2 6668.87 547.107   8
   0  -6  -2 6312.20 570.982  10
   0   6   2 6226.66 254.545  26
   0   6   2 6187.31 223.601  25
   0  -6  -2 6538.96 555.363  13
   0   6   3 13167.3 317.871  25
   0  -6  -3 13585.0 788.103  10
   0  -6   3 13698.2 780.362  10
   0   6  -3 13422.1 671.691  22
   0  -6   3 14091.7 770.802  13
   0   6   3 14158.2 767.124  15
   0   6  -3 13982.3 759.676   8
   0  -6  -3 14064.9 794.523  13
   0   6   3 13748.6 367.495  26
   0   6  -4 2423.92 353.997   8
   0  -6  -4 2397.38 393.117  10
   0  -6  -4 2692.38 408.546  13
   0  -6   4 2446.96 375.666  13
   0  -6   4 2450.68 372.228  10
   0   6   4 2664.39 376.838  21
   0   6   4 2415.14 369.121  15
   0   6   4 2470.49 183.031  26
   0   6   5 3062.46 416.417  15
   0   6  -5 2681.35 383.804   8
   0  -6  -5 2632.45 412.258  10
   0  -6   5 3019.16 408.635  10
   0   6   5 2551.54 379.462  21
   0  -6   5 2471.02 373.632  13
   0  -6  -5 2490.93 393.764  13
   0   6   5 2626.51 189.947  26
   0  -6   6 15135.1 790.800  13
   0   6  -6 14491.0 794.697   8
   0  -6  -6 13973.0 795.658  10
   0  -6   6 14809.6 795.075  10
   0  -6  -6 14608.8 805.832  13
   0   6   6 13918.2 769.657  21
   0   6   6 14265.5 399.295  26
   0   6  -7 76786.7 1799.88   8
   0   6   7 76275.7 1768.95  21
   0  -6   7 77098.7 1761.44  10
   0  -6  -7 77873.8 1800.03  13
   0  -6   7 77001.9 1753.34  13
   0   6   7 76058.2 889.165  33
   0  -6  -7 76675.2 1793.38  10
   0  -6   8 84509.4 1833.74  10
   0  -6   8 83152.8 1805.95  13
   0  -6  -8 84395.8 1878.04  10
   0   6   8 81305.2 943.653  33
   0   6  -8 83046.9 1896.76   8
   0  -6  -8 86225.3 1884.34  13
   0   6   8 83705.0 1859.85  21
   0   6   9 282.780 137.399  33
   0   6  -9 245.264 213.949   8
   0  -6   9 232.093 205.422  13
   0  -6   9 69.4391 182.866  10
   0   6   9 254.520 268.087  21
   0   6  -9 203.267 208.958   2
   0  -6  -9 178.391 194.539  13
   0   6   9 222.757 166.817  12
   0   6   9 303.911 189.466   2
   0  -6  -9 398.812 221.307  10
   0   6  10 427.862 188.024  12
   0  -6 -10 318.879 231.119  10
   0   6 -10 191.988 205.558   2
   0   6  10 436.705 148.080  33
   0  -6  10 544.099 218.655  10
   0   6  10 553.539 163.786  37
   0   6 -10 516.079 256.907   8
   0   6  10 357.926 220.190  19
   0   6  10 602.448 263.025  21
   0   6  10 402.074 180.428   2
   0  -6 -10 520.399 134.545  50
   0  -6 -11 6796.32 313.479  41
   0   6 -11 6326.51 533.280   2
   0   6  11 6354.31 316.934  37
   0   6  11 6261.44 302.835  33
   0   6  11 6379.41 514.851   2
   0   6 -11 6257.65 540.850   7
   0  -6 -11 6308.41 307.844  50
   0  -6 -11 6050.19 534.715  10
   0   6  11 6142.46 527.332  19
   0  -6  11 6217.56 522.768  10
   0  -6 -11 5788.39 290.385  52
   0   6  11 5787.70 491.717  12
   0   6 -11 6066.14 569.670   8
   0  -6 -12 704.539 152.043  50
   0  -6  12 585.000 144.213  49
   0   6  12 916.525 161.521  38
   0  -6  12 706.629 153.745  53
   0   6  12 532.524 216.103   2
   0   6  12 558.125 173.728  37
   0  -6  12 495.335 198.042  10
   0  -6 -12 516.792 230.165  10
   0   6 -12 548.691 226.051   7
   0   6  12 609.855 159.008  33
   0   6  12 489.965 210.680  12
   0   6 -12 789.882 286.968   8
   0  -6 -12 621.095 142.734  41
   0  -6  12 508.145 140.651  35
   0   6 -12 469.774 211.857   2
   0   6 -13 18755.3 988.246   8
   0  -6  13 18489.5 559.181  49
   0  -6  13 18885.2 510.080  53
   0   6 -13 19386.7 940.395   7
   0   6  13 19518.3 931.850  12
   0  -6 -13 19770.2 554.295  41
   0   6  13 18178.3 504.819  38
   0   6  13 18328.7 508.299  39
   0   6  13 19755.4 524.191  33
   0  -6 -13 19284.9 551.837  50
   0   6  13 18712.4 531.599  37
   0  -6  13 19532.1 521.375  35
   0  -6 -13 19106.3 509.843  44
   0  -6 -14 299.557 133.852  41
   0  -6  14 151.466 121.948  49
   0   6  14 497.681 236.902  12
   0  -6 -14 300.267 146.942  50
   0  -6  14 273.109 135.454  35
   0   6  14 141.935 165.756  37
   0   6 -14 309.468 249.999   8
   0   6 -14 189.414 220.577   7
   0   6  14 325.310 149.116  38
   0  -6  14 338.226 147.286  53
   0  -6 -14 167.056 141.162  44
   0   6  14 143.498 143.881  39
   0   6  15 703.995 291.042  12
   0   6  15 357.978 153.812  38
   0  -6 -15 481.892 156.536  50
   0   6  15 854.886 188.004  39
   0  -6 -15 603.013 160.234  41
   0   6 -15 786.866 274.967  14
   0  -6  15 595.090 152.330  53
   0   6  15 244.186 174.620  37
   0   6 -15 245.696 219.495   8
   0  -6  15 497.451 157.994  49
   0  -6  15 557.205 152.769  35
   0  -6 -16 18043.7 576.591  50
   0  -6  16 18480.9 548.009  35
   0  -6  16 17542.1 586.098  49
   0   6  16 17984.8 556.107  37
   0  -6  16 17739.9 520.062  53
   0   6  16 18670.2 1030.16  12
   0  -6 -16 18870.1 596.002  41
   0   6  16 17642.6 529.075  38
   0  -6 -17 723.603 195.756  50
   0   6  17 527.415 179.810  38
   0   6  17 616.144 199.950  37
   0   6  17 514.915 325.148  12
   0  -6  17 446.078 166.681  49
   0  -6  17 561.260 174.962  35
   0   6 -17 612.078 356.420  16
   0  -6  17 628.672 169.975  53
   0  -6 -17 695.130 196.836  41
   0   6  18 40422.9 1596.44  12
   0  -6 -18 40139.6 890.796  50
   0   6 -18 43791.0 1749.00  16
   0  -6 -18 41300.2 926.908  41
   0  -6  18 42277.7 842.295  35
   0   6  18 39489.2 767.454  43
   0  -6  18 41436.9 911.907  49
   0   6  18 41044.0 840.161  37
   0  -6  18 40379.3 778.733  53
   0   6  18 42259.2 828.427  38
   0   6  19-186.068 344.156  12
   0  -6  19 225.514 162.675  35
   0  -6 -19 173.256 180.619  41
   0  -6 -19 167.690 164.917  50
   0  -6  19 211.940 142.254  53
   0   6  19 214.133 157.277  43
   0   6  19 273.415 172.241  38
   0   6  19 128.193 175.341  37
   0  -6  19 241.471 163.734  49
   0   6 -19 247.419 356.287  16
   0   6  20 1603.80 470.616  12
   0  -6  20 2208.16 217.557  53
   0   6  20 2212.50 260.646  37
   0   6  20 2330.82 257.842  38
   0  -6  20 2171.32 259.874  49
   0  -6 -20 2451.05 278.614  50
   0   6 -20 2035.00 503.717  16
   0   6  20 2436.09 242.112  43
   0  -6  20 2490.86 266.586  35
   0  -6 -20 2786.43 307.492  41
   0  -6 -21 243.424 187.780  50
   0  -6 -21 157.717 190.060  41
   0   6  21 164.579 179.835  38
   0  -6  21 43.0399 166.393  35
   0   6  21 38.1806 155.777  43
   0   6 -21-341.632 394.451  16
   0   6  21 112.917 170.998  37
   0  -6  21 22.3575 167.733  49
   0  -6  22 3670.58 309.421  35
   0   6 -22 3527.64 634.406  16
   0  -6  22 3511.27 317.844  49
   0  -6 -22 3877.36 322.174  50
   0   6  22 3566.02 283.974  43
   0   6  22 3666.24 300.230  37
   0   6 -22 3132.22 617.774  20
   0   6  22 3721.85 308.101  38
   0  -6 -22 3788.74 346.437  41
   0   6  23 8001.67 391.826  43
   0   6 -23 8589.12 905.422  16
   0  -6 -23 8395.82 438.332  50
   0  -6  23 8398.94 420.957  35
   0   6 -23 8431.87 927.312  20
   0   6  23 8613.68 427.550  38
   0  -6 -23 8415.92 482.178  41
   0   6  23 8101.35 406.299  37
   0  -6  23 8184.87 443.504  49
   0   6 -24 1625.17 580.911  16
   0  -6 -24 1441.20 234.711  50
   0   6 -24 675.544 436.267  20
   0  -6  24 1050.76 217.709  35
   0   6  24 1448.80 239.342  38
   0  -6 -24 1443.92 261.967  41
   0   6  24 1305.33 217.477  43
   0   6  24 1310.90 225.794  37
   0  -6  24 1293.06 226.231  49
   0   6 -25 9822.90 989.999  20
   0  -6  25 9345.69 444.258  35
   0   6  25 10426.7 434.680  37
   0   6  25 10091.5 438.558  43
   0   6  25 10357.5 462.964  38
   0  -6 -25 10088.2 456.837  50
   0  -6 -25 10984.7 528.113  41
   0  -6  25 10526.1 481.065  49
   0  -6  26 13.8535 174.343  35
   0   6 -26-20.9331 178.269  34
   0  -6 -26 235.493 160.047  50
   0   6  26 258.702 184.554  38
   0  -6  26 285.671 172.336  49
   0   6  26 409.987 181.283  43
   0  -6 -26 336.277 197.165  41
   0   6  26 319.785 165.077  37
   0   6 -26 475.896 467.513  20
   0  -6  27 3789.68 302.596  49
   0  -6 -27 3696.16 320.636  41
   0   6  27 3566.75 267.932  37
   0   6  27 4047.59 299.276  38
   0  -6  27 3694.06 298.088  35
   0  -6 -27 3545.16 278.022  50
   0   6  27 3707.83 277.503  43
   0  -6  28 2317.84 250.399  35
   0  -6 -28 2466.05 270.300  41
   0   6  28 2390.00 221.738  37
   0   6 -28 2934.72 292.054  24
   0  -6 -28 2299.00 222.742  50
   0  -6  28 2342.21 244.359  49
   0   6  28 2593.20 237.606  43
   0   6  28 2355.72 245.065  38
   0   6  29 1991.31 230.378  38
   0  -6 -29 2020.37 238.904  41
   0  -6  29 2248.33 236.068  35
   0   6  29 2074.38 197.391  37
   0   6  29 2128.65 215.558  43
   0  -6  29 2273.96 231.111  49
   0  -6 -29 2001.47 202.451  50
   0   6  30 422.362 147.669  43
   0   6  30 390.093 127.666  37
   0   6  30 329.865 149.723  38
   0  -6  30 268.893 136.523  49
   0  -6  30 710.514 171.964  35
   0  -6 -30 280.791 140.820  41
   0  -6 -31 607.645 150.600  41
   0   6  31 670.023 128.685  37
   0  -6  31 631.076 138.988  49
   0   6  31 798.610 152.018  43
   0  -6  32 1408.30 161.267  49
   0  -6 -32 1327.35 165.823  41
   0   6 -32 1108.84 172.483  42
   0   7   0-2.76414 159.561  22
   0   7   0 119.962 226.639   8
   0  -7   0 73.2737 244.729  10
   0  -7   0 112.870 269.739  13
   0   7   0-1.15130 104.505  26
   0   7   0 33.3907 78.2174  25
   0   7   0 44.9328 245.265  15
   0   7  -1 26150.4 1117.82  15
   0   7  -1 26904.3 1133.55   8
   0   7  -1 25031.6 482.937  25
   0  -7  -1 24943.8 1167.61  10
   0  -7   1 26938.9 1177.14  13
   0  -7  -1 26315.9 1177.96  13
   0   7  -1 26360.8 1001.05  22
   0  -7   1 25191.9 1171.47  10
   0   7   1 25108.3 471.591  25
   0   7   1 26115.2 544.072  26
   0   7  -1 26686.9 548.688  26
   0   7   1 26129.3 1131.26  15
   0   7   2 1419.23 129.747  25
   0  -7  -2 1503.51 364.292  13
   0   7   2 1559.09 360.522  15
   0  -7  -2 1538.74 359.938  10
   0  -7   2 1528.48 347.952  13
   0   7   2 1354.62 154.002  26
   0   7  -2 1346.73 131.751  25
   0   7  -2 1596.67 282.154  22
   0  -7   2 1587.59 357.430  10
   0   7  -2 1469.37 332.587  15
   0   7  -2 1670.71 363.387   8
   0   7  -3 1102.48 121.810  25
   0   7   3 1090.71 321.891  21
   0   7  -3 1314.83 338.664  15
   0   7  -3 1343.05 329.211   8
   0  -7  -3 1168.12 329.842  13
   0   7   3 1318.58 160.542  26
   0   7  -3 1161.67 248.213  22
   0   7   3 1275.60 348.148  15
   0  -7  -3 1390.01 351.361  10
   0  -7   3 1102.00 308.162  10
   0  -7   3 1114.09 322.044  13
   0   7   4 2601.14 417.493  15
   0   7   4 2350.55 401.609  21
   0  -7  -4 2593.63 419.928  13
   0  -7  -4 2463.45 421.248  10
   0  -7   4 2644.79 415.431  13
   0   7  -4 2253.93 386.650  15
   0   7  -4 2907.05 362.446  22
   0   7   4 2594.13 202.868  26
   0   7  -4 2543.87 400.944   8
   0  -7   4 2502.93 408.632  10
   0   7  -5 16859.7 837.741  22
   0   7   5 17351.5 464.950  26
   0  -7  -5 15996.9 945.374  10
   0   7   5 17860.1 937.748  21
   0   7  -5 17901.9 954.121   8
   0  -7   5 17685.2 959.206  10
   0  -7   5 17887.8 955.129  13
   0  -7  -5 17073.9 965.845  13
   0   7   5 18432.0 980.092  15
   0   7   6 7741.21 660.813  21
   0  -7   6 7450.56 643.757  10
   0  -7  -6 7591.56 306.140  52
   0   7   6 7762.90 330.031  26
   0  -7  -6 7547.06 331.085  50
   0  -7  -6 7293.35 316.829  44
   0  -7  -6 7416.63 656.334  10
   0   7  -6 7142.42 634.134   8
   0  -7   6 7538.29 637.434  13
   0  -7  -6 7742.50 663.835  13
   0  -7   7 1072.93 313.674  10
   0  -7   7 1108.39 319.712  13
   0  -7  -7 906.339 159.818  44
   0  -7  -7 951.535 161.049  52
   0   7   7 1146.76 363.574  21
   0  -7  -7 913.026 315.179  10
   0   7  -7 1169.13 326.908   2
   0   7  -7 1137.39 333.625   8
   0   7   7 1132.62 319.126   2
   0  -7  -7 1165.02 349.987  13
   0  -7  -7 975.720 159.273  50
   0   7   7 1062.66 185.993  33
   0   7  -8 78083.4 1992.49   2
   0  -7  -8 73611.6 1014.57  50
   0   7  -8 75974.9 1985.89   8
   0  -7  -8 77789.2 961.429  52
   0  -7  -8 76592.2 1988.66  10
   0   7   8 76674.5 1970.81  21
   0  -7  -8 79006.3 2003.20  13
   0  -7   8 73732.4 927.530   5
   0  -7  -8 74229.1 994.290  44
   0   7   8 75446.7 989.411  33
   0   7   8 76348.6 1894.14   2
   0   7   8 73543.1 972.733  37
   0  -7   8 75978.1 1927.99  10
   0  -7  -8 74938.5 987.259  41
   0   7   9 12657.4 785.240   2
   0   7  -9 12192.7 834.286   8
   0  -7  -9 13728.0 425.400  52
   0   7   9 12565.2 434.146  33
   0  -7  -9 12690.5 440.122  50
   0  -7  -9 12099.4 424.250  44
   0  -7   9 12274.3 417.715  49
   0   7   9 11983.7 427.922  37
   0  -7   9 12235.3 795.082  10
   0   7  -9 12994.2 833.494   2
   0   7   9 12893.2 842.886  21
   0   7   9 11549.6 388.829  38
   0  -7  -9 12915.4 430.589  41
   0  -7  -9 12322.4 408.850   5
   0  -7   9 12413.6 399.341   5
   0  -7  -9 12679.6 833.236  10
   0  -7 -10 1653.74 197.733  50
   0   7 -10 1582.11 354.314   2
   0   7  10 1871.00 395.803  21
   0   7  10 1513.37 311.485   2
   0   7  10 1597.47 259.926  37
   0   7  10 1536.57 187.424  38
   0  -7  10 1604.78 185.176  35
   0   7 -10 1298.84 341.591   8
   0  -7 -10 1629.18 189.547  44
   0  -7 -10 1355.52 328.412  10
   0  -7 -10 1560.48 188.990  41
   0   7  10 1612.48 210.713  33
   0  -7  10 1672.45 190.625  49
   0  -7 -10 2021.18 273.825  52
   0  -7  10 1307.58 303.621  10
   0   7  10 1505.98 334.689  19
   0  -7  10 1543.65 172.702   5
   0   7  11 11986.9 767.269   2
   0  -7  11 11724.5 440.066  49
   0   7 -11 12296.9 808.067   2
   0   7 -11 12751.0 833.240   7
   0  -7 -11 12101.3 438.914  41
   0  -7 -11 11963.0 449.177  50
   0  -7 -11 14422.4 455.341  52
   0   7  11 12223.7 442.004  33
   0   7  11 12684.7 796.944  19
   0  -7 -11 11566.0 421.905  44
   0  -7  11 12258.6 785.749  10
   0  -7 -11 12094.3 803.500  10
   0   7 -11 11209.7 819.760   8
   0   7  11 11524.8 409.102  38
   0   7  11 11441.5 442.747  37
   0  -7  11 11900.0 420.742  35
   0  -7 -12 10372.6 426.892  50
   0   7  12 10604.9 713.176   2
   0   7  12 10348.6 432.034  37
   0  -7  12 10497.0 414.534  53
   0  -7  12 10227.6 393.765  35
   0   7  12 10231.9 396.931  38
   0   7 -12 10481.3 770.673   7
   0  -7  12 10163.7 718.363  10
   0   7 -12 10174.8 790.976   8
   0   7 -12 10751.3 752.669   2
   0  -7 -12 10579.8 745.431  10
   0   7  12 10295.1 407.122  33
   0  -7  12 10689.3 436.778  49
   0  -7 -12 10533.5 410.148  44
   0  -7 -12 10757.3 424.428  41
   0  -7 -13 6044.69 327.208  44
   0  -7  13 6066.26 330.224  53
   0  -7 -13 6260.78 341.031  41
   0   7  13 6078.67 336.747  33
   0   7 -13 5675.98 591.810   7
   0  -7  13 6176.59 351.466  49
   0  -7 -13 5757.49 338.964  50
   0   7  13 5620.55 341.434  37
   0  -7  13 5881.26 315.704  35
   0   7 -13 5761.02 623.578   8
   0   7  13 5617.49 318.813  38
   0   7  14 5409.76 316.192  38
   0   7  14 5469.99 342.176  37
   0  -7 -14 5991.22 345.562  41
   0   7  14 5509.19 333.247  33
   0   7  14 5689.67 318.721  39
   0   7 -14 5070.85 580.524   8
   0  -7  14 6110.97 355.321  49
   0  -7  14 5740.82 327.638  53
   0  -7 -14 5837.92 321.803  44
   0  -7  14 5968.26 329.094  35
   0  -7 -14 5671.83 344.894  50
   0   7 -14 5809.55 613.230   7
   0   7  15 7502.38 369.087  38
   0   7  15 7268.86 366.774  39
   0  -7  15 7567.29 409.901  49
   0  -7 -15 8005.03 373.697  44
   0  -7  15 7877.41 375.697  53
   0   7 -15 6832.13 681.872   8
   0   7  15 6865.33 375.431  37
   0  -7 -15 7670.55 406.050  50
   0  -7  15 7696.31 371.770  35
   0  -7 -15 8110.54 406.704  41
   0   7  16 12.7695 198.048  37
   0  -7  16 47.0785 142.495  49
   0   7 -16 12.7675 318.313  16
   0   7  16 126.079 156.818  39
   0  -7 -16 137.206 156.341  41
   0  -7 -16-14.9206 172.724  50
   0  -7  16 176.687 151.000  53
   0   7  16-41.3325 169.509  38
   0  -7  16-28.9781 149.057  35
   0  -7 -17 1306.75 233.621  50
   0  -7  17 1235.72 190.725  53
   0  -7 -17 1595.78 236.583  41
   0  -7  17 1306.60 214.415  49
   0  -7  17 1415.03 210.347  35
   0   7 -17 1587.76 442.334  16
   0   7  17 1280.73 208.123  38
   0   7  17 1416.63 238.453  37
   0  -7 -18 399.909 179.651  41
   0  -7  18 338.239 167.644  49
   0  -7  18 486.285 158.777  53
   0  -7  18 385.217 168.715  35
   0   7 -18 260.772 353.803  16
   0  -7 -18 63.8879 173.408  50
   0   7  18 360.323 194.759  37
   0   7  18 302.421 167.989  38
   0  -7 -19 1232.77 230.895  50
   0   7 -19 1152.47 406.763  16
   0  -7  19 1213.75 212.249  35
   0  -7  19 1016.72 214.006  49
   0  -7  19 1138.57 183.424  53
   0  -7 -19 988.712 221.340  41
   0   7  19 1124.73 223.902  37
   0   7  19 1211.18 212.909  38
   0   7 -20 122.890 349.178  16
   0  -7  20 56.8749 154.376  49
   0   7  20 58.8879 169.779  38
   0  -7 -20 201.102 184.024  41
   0   7  20 52.3411 180.817  37
   0  -7 -20 204.902 188.097  50
   0  -7  20 184.754 163.257  35
   0   7  21 33.4757 171.745  38
   0  -7  21 127.375 162.027  35
   0  -7 -21 84.3821 180.021  50
   0   7 -21 144.427 363.637  16
   0  -7  21 59.8582 154.891  49
   0   7 -21-126.352 336.376  20
   0   7  21 145.875 179.728  37
   0  -7 -21 296.216 200.232  41
   0   7 -22 347.620 385.401  20
   0  -7 -22 9.31776 169.523  50
   0   7  22 32.6881 171.733  38
   0   7  22-17.7242 177.537  37
   0  -7  22-54.7830 154.128  49
   0  -7 -22-248.696 195.659  41
   0  -7  22-249.313 185.352  35
   0  -7  23 1806.17 248.292  49
   0  -7 -23 2044.15 256.897  50
   0   7  23 1906.33 245.158  37
   0  -7 -23 2166.49 284.229  41
   0   7  23 2192.29 254.299  38
   0   7 -23 2008.50 527.888  20
   0  -7  23 1874.45 248.305  35
   0   7  24 4216.87 312.183  37
   0  -7  24 4460.26 335.996  49
   0   7  24 4777.30 323.685  38
   0   7 -24 4073.75 675.095  20
   0  -7  24 4329.86 314.739  35
   0  -7 -24 4846.04 343.853  50
   0  -7 -24 4748.77 367.163  41
   0   7 -25 934.284 516.803  20
   0   7  25 780.355 192.015  38
   0  -7  25 655.033 182.156  35
   0  -7 -25 623.085 213.229  41
   0   7  25 801.234 186.918  37
   0  -7 -25 752.231 190.728  50
   0  -7  25 836.748 190.504  49
   0  -7  26-44.3599 144.372  49
   0  -7  26-32.0673 155.877  35
   0  -7 -26 0.89407 168.584  41
   0   7  26-92.6136 153.320  37
   0  -7 -26-58.5975 141.616  50
   0   7  26-74.5695 152.599  38
   0   7  27 91.7000 135.145  37
   0   7 -27 141.313 162.601  24
   0  -7  27 253.807 159.049  35
   0  -7 -27-10.8922 161.551  41
   0  -7 -27 190.838 146.126  50
   0  -7  27 76.5647 130.525  49
   0   7  27 74.3053 146.783  38
   0  -7  28 318.861 139.393  49
   0   7  28 234.666 146.918  38
   0  -7 -28 364.641 137.054  50
   0  -7 -28 311.740 152.691  41
   0   7  28 267.576 129.953  37
   0  -7  28 565.385 160.214  35
   0  -7  29 104.444 120.382  49
   0   7  29-13.8614 127.620  38
   0  -7  29 136.524 135.562  35
   0  -7 -29 21.6748 124.056  41
   0  -7 -29-34.1689 111.057  50
   0   7  29 112.455 111.682  37
   0   7  30 101.967 115.994  38
   0  -7  30 188.672 125.635  35
   0   7  30 106.357 99.9584  37
   0  -7  30-34.2934 117.036  49
   0  -7 -30 154.322 120.812  41
   0  -7 -31-19.9967 102.417  41
   0  -8   0 37670.4 705.679  52
   0  -8   0 38006.0 729.505  44
   0  -8   0 34812.7 1509.88  10
   0   8   0 37691.5 705.759  26
   0   8   0 38155.0 1481.85  15
   0  -8   0 38241.0 1554.99  13
   0  -8   0 36353.6 752.958   5
   0  -8   0 37477.3 719.321  50
   0   8  -1 2145.06 438.692  15
   0  -8   1 2536.52 475.502  10
   0   8   1 2619.37 459.252  15
   0  -8  -1 2392.81 466.329  13
   0  -8   1 2410.69 225.516  44
   0   8   1 2115.98 441.186  21
   0  -8  -1 2935.27 272.058  52
   0  -8  -1 2150.58 200.400  50
   0  -8   1 2327.64 451.495  13
   0  -8   1 2364.48 226.135  52
   0  -8   1 2294.65 209.470  50
   0   8  -1 2190.23 204.025  26
   0   8   1 2422.32 213.608  26
   0  -8  -1 2444.45 243.776   5
   0  -8   1 2415.85 244.453   5
   0  -8  -1 2436.80 215.349  44
   0  -8  -1 1777.43 412.742  10
   0  -8   2 3184.92 251.990   5
   0  -8  -2 3022.90 487.696  10
   0  -8  -2 3205.38 507.595  13
   0  -8  -2 3514.31 258.486  52
   0  -8  -2 3086.60 254.406   5
   0   8  -2 2981.72 221.029  26
   0  -8   2 3493.90 267.752  52
   0  -8   2 3150.39 493.365  13
   0   8   2 3126.32 488.517  15
   0  -8   2 3057.17 230.305  50
   0   8  -2 3234.35 479.358   8
   0   8   2 3542.11 515.345  21
   0   8   2 3352.15 239.478  26
   0  -8  -2 3270.02 234.522  50
   0   8  -2 2851.55 394.044  22
   0  -8   2 3387.01 511.000  10
   0  -8  -2 3219.81 275.815  44
   0   8  -2 2942.22 471.247  15
   0  -8   2 2934.10 239.857  44
   0  -8   3 135.917 122.660  50
   0   8  -3 300.112 256.514   8
   0   8  -3 182.550 250.643  15
   0   8   3 144.003 269.486  21
   0  -8  -3 661.463 198.895  52
   0  -8  -3 44.7430 140.506   5
   0   8  -3 187.037 274.153   2
   0  -8   3 116.275 127.255  44
   0  -8   3 370.219 166.840  52
   0  -8  -3 96.0804 128.314  44
   0  -8  -3 453.432 297.986  13
   0   8   3-99.6018 244.196   2
   0  -8   3 72.5077 231.508  10
   0  -8  -3-86.3228 289.133  10
   0  -8   3 100.600 246.664  13
   0   8   3 115.260 121.061  26
   0  -8   3 33.6436 134.058   5
   0  -8  -3 111.576 113.782  41
   0  -8  -3 94.6133 120.160  50
   0   8   3 254.133 298.588  15
   0   8  -3 28.2677 112.863  26
   0   8  -3 130.601 191.180  22
   0   8  -4-90.7530 187.264  22
   0  -8  -4 28.2723 105.503  41
   0   8   4-1.22727 133.550  38
   0   8   4 221.997 292.420  15
   0  -8  -4-161.642 267.958  10
   0   8  -4 96.2017 229.641   8
   0  -8   4-21.3700 234.997  10
   0  -8  -4 11.3949 120.787  50
   0  -8   4-101.508 220.986  13
   0   8   4 61.5817 217.271   2
   0   8  -4-56.0591 249.509  15
   0  -8  -4-44.6460 143.133   5
   0  -8  -4-46.8048 120.969  44
   0  -8  -4-0.38949 236.335  13
   0   8  -4 104.389 264.515   2
   0   8   4 75.1688 115.712  26
   0  -8   4 49.6298 120.079  50
   0   8   4 26.5342 273.797  21
   0  -8   4 79.9874 119.887  44
   0  -8   4 128.534 155.473  52
   0  -8  -4 12.4807 132.125  52
   0  -8   4 112.030 133.751   5
   0  -8  -5 3186.31 283.095  52
   0  -8  -5 1410.96 173.482  41
   0  -8  -5 1668.95 198.171  50
   0   8  -5 1526.69 394.811   2
   0   8   5 1552.73 177.931  38
   0   8  -5 1578.64 313.504  22
   0  -8   5 1218.36 350.996  10
   0   8   5 1642.60 195.467  26
   0  -8   5 1471.61 177.677  50
   0  -8  -5 1769.25 412.145  13
   0  -8   5 1217.35 342.500  13
   0  -8   5 1389.41 196.950  52
   0   8   5 1379.53 349.979   2
   0   8   5 1342.66 386.974  21
   0  -8   5 1463.22 200.482  44
   0   8  -5 1328.64 144.533  25
   0  -8  -5 1554.63 188.699  44
   0   8  -5 1429.13 370.266   8
   0  -8   5 1400.84 185.485   5
   0   8  -5 1172.63 330.467  15
   0  -8  -5 1372.15 190.996   5
   0  -8  -5 1265.28 365.217  10
   0  -8  -6 4303.63 266.191  41
   0  -8  -6 4373.83 578.347  10
   0  -8  -6 4644.24 285.560  44
   0   8   6 4584.09 547.091   2
   0  -8  -6 4549.75 272.480  52
   0   8  -6 4334.16 547.584  15
   0   8   6 5196.42 600.332  21
   0  -8   6 4463.15 269.593  50
   0  -8   6 4351.08 543.198  10
   0  -8  -6 4484.86 291.505  50
   0  -8   6 4860.55 285.464   5
   0   8  -6 4129.77 468.338  22
   0  -8   6 5113.34 298.477  44
   0   8  -6 4168.11 553.179   8
   0   8  -6 4527.58 585.511   2
   0   8   6 4172.31 255.380  38
   0  -8  -6 4562.98 288.866   5
   0   8   6 4681.11 306.071  33
   0  -8  -7 24582.1 623.596  50
   0  -8   7 25435.7 594.500  50
   0   8  -7 24355.4 1250.23   2
   0   8   7 25991.8 637.924  33
   0   8   7 25539.6 1266.99  21
   0   8   7 25297.7 1211.69   2
   0   8   7 23385.5 544.850  38
   0   8  -7 25181.4 1254.85   8
   0  -8   7 23983.6 586.655   5
   0  -8   7 24946.9 1233.81  10
   0   8  -7 22353.2 1055.05  22
   0  -8  -7 24300.4 591.849  41
   0  -8  -7 24783.7 630.672  44
   0  -8  -7 24023.9 1258.57  10
   0   8  -7 24097.1 1203.30  15
   0  -8  -7 24645.8 613.780   5
   0  -8  -7 24475.0 585.962  52
   0  -8   8 3187.70 253.778   5
   0  -8  -8 3562.00 252.452  41
   0  -8   8 3102.24 254.799  49
   0  -8  -8 3200.10 257.309   5
   0   8   8 3459.74 537.336  21
   0   8  -8 3240.39 513.220   8
   0   8  -8 3407.89 508.552  15
   0   8  -8 3268.83 512.799   2
   0   8  -8 2623.68 399.905  22
   0   8   8 3446.83 281.018  37
   0   8   8 3158.94 233.324  38
   0  -8   8 2936.73 462.614  10
   0  -8  -8 3507.52 266.209  44
   0   8   8 3582.83 284.152  33
   0  -8  -8 3326.01 517.934  10
   0  -8  -8 3200.64 266.149  50
   0   8   8 3063.58 468.705   2
   0  -8  -8 3204.31 253.589  52
   0  -8  -9 13804.4 460.932  52
   0  -8  -9 12604.2 449.183  41
   0  -8   9 12700.0 440.491  49
   0  -8   9 11758.7 863.323  10
   0   8   9 11926.5 416.913  38
   0  -8  -9 12724.1 468.441  44
   0  -8  -9 12735.5 469.453  50
   0  -8   9 12568.7 434.735   5
   0   8  -9 12678.0 909.730   2
   0   8   9 13224.4 885.110   2
   0   8   9 12566.0 481.290  37
   0   8   9 12899.4 928.124  21
   0  -8  -9 12482.7 905.214  10
   0   8  -9 12602.4 919.687   8
   0   8   9 13005.1 486.299  33
   0   8   9 12312.0 863.306  19
   0  -8  -9 12995.4 450.383   5
   0   8  10 1593.27 419.452  19
   0   8 -10 1478.90 405.216   8
   0  -8 -10 1416.06 380.975  10
   0  -8  10 1457.62 192.900   5
   0   8  10 1511.94 245.272  33
   0  -8 -10 1465.29 201.072  52
   0   8  10 1584.73 278.283  37
   0  -8 -10 1743.78 235.251  44
   0  -8 -10 1641.84 214.013  41
   0   8  10 794.280 299.365   2
   0   8 -10 1399.00 397.490   2
   0   8  10 1674.18 215.995  38
   0   8 -10 1012.25 348.033   7
   0  -8  10 1351.26 365.570  10
   0  -8 -10 1605.86 225.610  50
   0  -8 -10 1521.22 205.550   5
   0   8  10 1570.47 420.258  21
   0  -8  10 1131.99 175.178  49
   0  -8  10 1493.92 199.938  35
   0  -8 -11 65986.7 1055.09  44
   0  -8 -11 66336.1 1078.11  50
   0   8 -11 63795.0 2072.13   8
   0   8  11 66745.8 1929.88   2
   0  -8  11 65573.2 973.378  35
   0   8  11 67193.2 1924.36  19
   0  -8  11 65289.9 1947.60  10
   0   8  11 65272.4 976.726  38
   0  -8 -11 69505.2 987.830   5
   0  -8  11 67247.7 1055.16  49
   0   8  11 65135.6 1053.24  37
   0   8 -11 68841.9 2024.87   2
   0  -8 -11 67444.1 2016.85  10
   0  -8 -11 70875.7 1018.29  52
   0  -8  11 68004.6 965.821   5
   0   8 -11 70498.0 2090.43   7
   0  -8 -11 66864.9 1043.99  41
   0   8  11 69821.6 1079.30  33
   0   8  12 16891.8 571.691  37
   0  -8 -12 17103.5 552.697  44
   0  -8  12 17116.5 562.877  49
   0   8  12 16309.1 515.612  38
   0   8 -12 17201.2 1062.49   7
   0  -8 -12 16834.8 574.495  50
   0  -8 -12 17154.1 551.157  41
   0  -8  12 16226.5 506.324  35
   0   8 -12 16171.9 1078.31   8
   0   8  12 17701.4 572.282  33
   0   8  13 8545.65 418.504  33
   0   8 -13 8718.21 806.076   7
   0  -8 -13 8277.93 426.297  50
   0  -8 -13 8263.93 403.636  41
   0   8  13 8142.53 423.071  37
   0   8  13 8045.64 382.755  38
   0   8 -13 8198.53 807.245   8
   0  -8 -13 8378.45 399.686  44
   0  -8  13 7902.48 371.232  35
   0  -8  13 8316.59 412.858  49
   0   8  14-245.829 242.174  37
   0  -8 -14 3.09639 144.952  44
   0  -8  14 23.8623 145.647  35
   0   8  14-74.1877 185.133  33
   0   8  14-216.337 199.759  39
   0  -8 -14-11.4398 152.555  41
   0  -8  14 7.04090 146.337  49
   0  -8 -14-16.6200 166.761  50
   0   8  14 19.9571 159.500  38
   0   8 -14 328.564 348.832   8
   0  -8  15 116.233 143.825  49
   0   8  15-89.3808 198.660  38
   0  -8  15 72.5632 140.144  35
   0  -8 -15-26.1765 162.984  41
   0   8  15-158.737 189.137  39
   0   8  15-212.208 248.822  37
   0  -8 -15 50.6333 138.412  44
   0  -8 -15 28.8523 184.471  50
   0  -8 -16 1766.94 239.030  41
   0  -8 -16 1696.77 257.661  50
   0  -8  16 2021.23 258.791  49
   0   8  16 1570.90 249.374  37
   0   8  16 1996.08 243.687  39
   0   8  16 1555.48 217.329  38
   0  -8  16 1846.94 217.933  35
   0  -8 -16 1808.89 220.014  44
   0  -8 -17 532.121 207.298  50
   0  -8 -17 531.613 187.463  41
   0  -8  17 385.521 163.670  35
   0   8  17 328.706 169.670  38
   0   8  17 408.599 212.885  37
   0  -8  17 516.887 186.246  49
   0   8  17 544.610 191.756  39
   0  -8 -18 6144.72 397.185  50
   0   8  18 6174.30 390.892  37
   0  -8 -18 6113.29 393.621  41
   0  -8  18 5776.07 389.810  49
   0  -8  18 6278.87 355.786  35
   0   8  18 6489.49 367.004  38
   0  -8  19 782.765 187.049  35
   0   8  19 763.707 200.031  38
   0  -8 -19 911.925 213.549  41
   0  -8  19 681.488 191.220  49
   0   8  19 708.962 217.637  37
   0  -8 -19 805.834 221.488  50
   0  -8  20 1437.55 232.803  49
   0  -8  20 1507.93 219.384  35
   0  -8 -20 1614.38 252.556  41
   0   8  20 1550.36 228.603  38
   0  -8 -20 1621.08 260.961  50
   0   8  20 1634.48 260.805  37
   0   8  21 758.301 203.771  38
   0  -8 -21 618.632 207.740  41
   0  -8  21 670.467 187.869  49
   0  -8 -21 766.513 215.894  50
   0  -8  21 832.929 187.970  35
   0   8  21 583.381 209.018  37
   0  -8  22 2397.87 260.124  49
   0  -8 -22 2538.16 296.962  41
   0   8  22 2572.38 268.773  37
   0   8  22 2597.73 256.347  38
   0  -8  22 2248.24 238.942  35
   0  -8 -22 2725.84 291.688  50
   0  -8  23 4024.03 292.865  35
   0  -8 -23 4459.58 330.444  50
   0  -8 -23 4173.02 344.122  41
   0   8  23 4535.41 309.248  38
   0   8  23 4306.30 312.631  37
   0  -8  23 4331.05 316.483  49
   0  -8 -24-33.9360 158.053  50
   0  -8 -24 47.0589 172.243  41
   0   8  24 68.9422 148.345  38
   0   8  24 26.3840 155.953  37
   0  -8  24-1.24254 134.727  49
   0  -8  24-40.0282 153.964  35
   0  -8 -25 2431.24 259.611  41
   0  -8  25 2210.00 226.370  35
   0   8  25 2603.52 243.146  37
   0  -8 -25 2528.21 245.526  50
   0   8  25 1892.85 227.458  38
   0  -8  25 2386.98 240.051  49
   0  -8 -26 3548.35 289.305  41
   0  -8 -26 3569.19 266.673  50
   0   8  26 3657.52 260.050  38
   0   8  26 3812.17 258.582  37
   0  -8  26 3279.45 250.910  35
   0  -8  26 3584.27 269.590  49
   0  -8  27 692.430 154.168  35
   0  -8 -27 530.354 142.211  50
   0   8  27 624.012 148.341  38
   0  -8 -27 504.071 158.594  41
   0   8  27 582.029 150.303  37
   0   8  28-2.67541 109.866  37
   0   8  28 9.96712 120.146  38
   0  -8  28-339.892 155.237  49
   0  -8 -28-7.69673 117.623  50
   0  -8  28 63.6963 114.547  35
   0  -8 -28-24.2922 123.682  41
   0   8  29 1845.17 160.940  37
   0   8  29 1555.16 165.663  38
   0  -8  29 1125.15 156.194  49
   0  -8  29 1673.13 169.273  35
   0  -8 -29 1552.95 172.373  41
   0  -8 -30 186.651 103.354  41
   0  -8  30-251.690 119.412  49
   0  -9   0 203.997 317.889  10
   0  -9   0 35.4377 171.652   5
   0  -9   0 67.4314 150.410  52
   0  -9   0-29.3984 133.156  50
   0  -9   0-68.6253 136.556  44
   0   9   0 58.5159 128.358  26
   0   9   0-10.5946 282.152   2
   0   9   0 188.224 297.992  15
   0   9   0 164.666 332.306  21
   0   9   1 2770.08 512.701  15
   0  -9  -1 2476.11 516.683  10
   0  -9  -1 2653.56 245.585  52
   0  -9  -1 2684.73 245.971  50
   0   9   1 2887.53 240.261  26
   0  -9  -1 2705.54 251.490  44
   0  -9   1 2648.59 254.272  44
   0   9  -1 2828.28 235.900  26
   0  -9   1 2451.34 241.470  52
   0   9  -1 2538.99 522.499   2
   0  -9   1 2714.86 239.498  50
   0   9   1 2877.87 523.810  21
   0   9  -1 2895.13 510.115  15
   0  -9   1 2929.93 268.264   5
   0   9   1 2215.19 461.471   2
   0  -9  -1 2922.34 270.098   5
   0  -9   1 3070.18 540.689  10
   0   9  -1 2582.82 518.989  21
   0  -9  -2 2947.91 535.526  10
   0   9  -2 2426.20 487.965   2
   0  -9   2 2544.97 240.551  52
   0  -9  -2 2482.27 248.855  52
   0  -9  -2 2463.98 237.515  50
   0   9   2 2451.56 470.955   2
   0  -9   2 2187.89 464.715  10
   0   9   2 2617.22 521.009  21
   0   9  -2 2884.88 500.174  15
   0   9  -2 2715.16 230.962  26
   0   9   2 2531.53 237.076  26
   0  -9   2 2572.27 253.219  44
   0  -9  -2 2727.50 265.716   5
   0  -9  -2 2515.63 239.381  44
   0   9   2 2417.05 495.486  15
   0  -9   2 2320.69 230.303  50
   0  -9   2 2563.98 252.152   5
   0   9  -3 913.821 359.869  15
   0  -9  -3 1013.74 188.670  44
   0  -9  -3 880.830 148.976  41
   0  -9   3 1085.03 193.358  52
   0  -9   3 722.826 354.069  10
   0  -9   3 960.984 172.731  50
   0   9  -3 1001.06 367.143   2
   0  -9   3 827.671 183.405  44
   0   9   3 944.646 331.579   2
   0  -9  -3 901.675 192.147  52
   0  -9  -3 940.191 204.797   5
   0   9   3 955.379 394.391  21
   0   9   3 1171.04 400.303  15
   0  -9  -3 810.663 171.070  50
   0  -9  -3 907.222 418.518  10
   0  -9   3 957.805 192.761   5
   0   9   3 966.012 177.743  26
   0   9  -3 858.005 161.874  26
   0   9   4 2024.43 224.358  26
   0  -9  -4 1654.41 187.139  41
   0  -9  -4 1804.96 219.846  50
   0   9  -4 2046.05 204.670  26
   0  -9   4 2374.02 249.203   5
   0  -9  -4 2015.11 232.238  44
   0  -9   4 1957.91 244.706  52
   0  -9   4 1979.91 244.938  44
   0   9  -4 1793.28 460.453   2
   0   9   4 1492.06 440.886  21
   0  -9  -4 1996.99 467.917  10
   0  -9   4 2018.08 211.706  50
   0  -9   4 1904.40 437.728  10
   0   9  -4 1959.83 446.019  15
   0  -9  -4 1821.67 221.946  52
   0   9   4 2541.43 485.415   2
   0  -9  -4 1889.26 245.132   5
   0   9  -5 13825.9 466.522  26
   0  -9   5 14911.8 491.399  50
   0  -9  -5 14163.0 506.850  44
   0   9  -5 13750.1 1050.54   2
   0  -9   5 14784.5 526.334  52
   0  -9  -5 14029.7 516.812   5
   0  -9  -5 13951.7 499.470  50
   0   9   5 14704.0 527.774  33
   0   9  -5 13380.7 993.628   8
   0  -9  -5 14431.5 485.254  52
   0  -9  -5 13562.4 1048.55  10
   0   9   5 13588.6 985.363   2
   0  -9   5 14941.5 518.804  44
   0   9   5 14808.0 1047.99  21
   0   9  -5 14019.5 997.040  15
   0   9   5 13102.3 428.216  38
   0  -9   5 14198.1 1029.06  10
   0  -9   5 14560.7 505.851   5
   0  -9  -5 13840.8 461.659  41
   0  -9  -6 4892.24 293.811  41
   0  -9   6 5677.86 368.377  52
   0   9   6 5196.31 347.625  33
   0  -9   6 5152.79 319.780   5
   0   9  -6 4818.45 640.194   8
   0   9  -6 5252.96 682.286   2
   0  -9  -6 5080.12 332.641  44
   0   9  -6 4731.85 615.441  15
   0  -9   6 5083.32 647.864  10
   0  -9   6 5090.50 305.568  50
   0  -9  -6 4988.95 329.521   5
   0  -9  -6 4879.04 319.124  50
   0  -9  -6 4990.10 324.255  52
   0  -9  -6 5235.05 695.720  10
   0   9   6 5270.18 643.322   2
   0   9   6 5043.31 673.478  21
   0   9   6 4731.67 282.856  38
   0   9   7 44.4351 198.405  33
   0   9   7 23.9655 235.165   2
   0   9  -7 20.6624 260.374  15
   0   9   7-57.7058 148.462  38
   0  -9  -7 1880.63 307.586  52
   0  -9   7 70.4653 144.835   5
   0  -9   7 1527.43 269.939  52
   0  -9  -7-52.2606 122.376  41
   0   9  -7 243.561 303.207   2
   0  -9  -7 41.5186 158.101  50
   0  -9  -7 18.3235 276.251  10
   0   9   7 119.344 324.848  21
   0   9   7 455.416 225.352  37
   0  -9  -7 64.2246 158.475  44
   0   9  -7 15.4202 305.225   8
   0  -9   7 10.5349 243.269  10
   0  -9  -7 47.9426 160.074   5
   0   9   8 6542.46 744.925  21
   0   9   8 7278.71 729.693   2
   0   9   8 7529.64 411.309  37
   0   9   8 7510.33 403.255  33
   0   9   8 7077.75 347.288  38
   0  -9  -8 7049.42 379.964  44
   0  -9  -8 7763.66 381.956  52
   0   9  -8 8012.16 796.214   7
   0   9  -8 7169.00 767.228   2
   0   9  -8 7410.14 743.242  15
   0  -9  -8 7197.98 355.118  41
   0  -9   8 7129.43 362.830   5
   0  -9   8 6533.71 381.924  52
   0   9   8 7460.85 745.234  19
   0  -9  -8 7169.27 375.040   5
   0   9  -8 7226.69 774.357   8
   0  -9  -8 6771.87 755.459  10
   0  -9  -8 6950.44 380.873  50
   0  -9   8 7081.22 740.339  10
   0  -9  -9 13558.3 518.722  44
   0  -9  -9 13828.0 488.357  52
   0   9  -9 13348.9 1002.81   7
   0   9  -9 12400.2 971.056   2
   0   9  -9 12569.8 955.680  15
   0   9   9 14342.6 544.033  33
   0  -9  -9 12668.6 997.801  10
   0  -9  -9 13418.6 494.042   5
   0   9   9 12089.3 945.304  19
   0   9  -9 12604.5 1007.08   8
   0  -9   9 13359.1 514.408  52
   0   9   9 13848.8 536.917  37
   0   9   9 13473.1 463.514  38
   0  -9   9 13163.9 480.567   5
   0   9   9 12755.0 945.139   2
   0   9   9 14090.6 1046.44  21
   0  -9  -9 13564.0 511.267  50
   0  -9   9 13299.7 981.022  10
   0  -9  -9 13539.6 482.255  41
   0   9  10 733.452 187.158  38
   0   9  10 904.670 256.405  37
   0   9 -10 691.053 399.357   7
   0  -9 -10 729.560 186.332   5
   0   9 -10 551.643 315.315  15
   0   9  10 468.825 324.596   2
   0  -9 -10 1301.15 237.063  52
   0  -9 -10 820.022 203.543  44
   0   9 -10 255.763 302.821   2
   0  -9 -10 841.613 171.898  41
   0  -9  10 564.616 190.220  52
   0   9  10 448.641 322.315  19
   0  -9 -10 996.415 212.043  50
   0  -9  10 749.075 186.761   5
   0   9 -10 625.389 402.890   8
   0   9  10 865.749 222.221  33
   0  -9 -11 372.329 181.832  44
   0   9  11-30.3673 296.463   2
   0   9  11 432.518 238.583  37
   0  -9 -11 327.926 181.518  50
   0   9  11 159.589 196.662  33
   0  -9  11 256.779 193.498  52
   0  -9 -11 279.986 157.858   5
   0  -9  11 111.371 158.359  49
   0   9  11 427.158 176.657  38
   0   9  11 316.683 285.931  19
   0   9 -11 193.384 329.872   7
   0   9 -11 61.7797 281.062  15
   0   9 -11-31.3441 348.072   2
   0   9 -11 642.391 372.113   8
   0  -9 -11 115.918 174.005  52
   0  -9 -11 358.463 151.221  41
   0  -9  11 197.227 154.457   5
   0  -9 -12 3540.11 298.539  44
   0  -9  12 2703.22 262.486  49
   0   9  12 3192.95 300.536  33
   0   9 -12 3162.22 547.406  15
   0  -9 -12 3404.96 277.310  41
   0   9  12 3207.24 323.449  37
   0   9  12 3549.80 281.880  38
   0  -9 -12 3632.03 316.955  50
   0  -9 -13 2628.07 254.886  41
   0  -9  13 2662.10 239.514  35
   0   9  13 2682.69 259.948  38
   0   9  13 2632.44 291.545  33
   0   9  13 2470.34 295.230  37
   0  -9 -13 2784.57 272.945  44
   0  -9  13 2122.87 238.928  49
   0   9 -13 2538.58 495.568  15
   0  -9 -13 2650.41 295.098  50
   0   9  13 2540.23 286.183  39
   0   9  14 2140.88 290.644  37
   0  -9 -14 2508.38 260.919  41
   0  -9  14 2324.67 236.851  35
   0   9  14 2523.35 260.158  38
   0   9  14 2160.37 262.205  39
   0  -9 -14 2489.47 256.428  44
   0  -9 -14 2351.16 288.353  50
   0  -9  14 2151.58 250.240  49
   0  -9  15 14347.8 495.805  35
   0  -9  15 13131.5 533.791  49
   0   9  15 14524.3 571.374  37
   0  -9 -15 14319.1 544.849  41
   0   9  15 13936.0 530.106  39
   0  -9 -15 14995.0 539.578  44
   0   9  15 14377.8 512.218  38
   0  -9 -15 15056.7 593.068  50
   0   9  16 472.981 187.187  38
   0  -9  16-81.6121 209.489  49
   0   9  16 616.572 251.075  37
   0  -9 -16 475.871 191.738  41
   0  -9 -16 666.256 234.497  50
   0  -9  16 601.983 172.983  35
   0   9  16 703.650 202.051  39
   0  -9 -16 510.773 177.203  44
   0   9  17 22052.8 621.624  38
   0  -9 -17 20526.3 667.041  41
   0  -9  17 21275.4 597.323  35
   0  -9  17 19902.2 649.484  49
   0   9  17 22059.1 687.993  37
   0   9  17 20324.0 593.664  39
   0  -9 -17 21878.3 715.269  50
   0   9  18 3155.14 323.159  37
   0  -9 -18 3327.97 329.204  50
   0  -9  18 2193.72 252.408  49
   0  -9 -18 3182.46 301.685  41
   0  -9  18 2887.69 261.257  47
   0   9  18 3644.84 292.313  38
   0  -9  18 3119.08 263.869  35
   0  -9  19 2339.50 260.379  49
   0  -9 -19 2916.62 291.428  41
   0  -9  19 2884.11 253.936  35
   0  -9 -19 2893.15 315.648  50
   0  -9  19 2412.90 238.689  52
   0   9  19 3169.63 311.170  37
   0   9  19 3225.84 272.872  38
   0  -9 -20 4366.42 338.585  41
   0   9  20 4689.35 338.596  37
   0   9  20 5057.07 312.432  38
   0  -9  20 3724.93 265.449  52
   0  -9 -20 4996.50 370.761  50
   0  -9  20 3762.60 305.732  49
   0  -9  20 4244.70 288.424  35
   0   9  21 1237.69 196.912  38
   0  -9 -21 1221.93 228.941  41
   0   9  21 1062.60 220.796  37
   0  -9  21 1183.70 187.015  35
   0  -9  21 585.543 176.498  49
   0  -9 -21 1196.24 238.213  50
   0  -9 -22 8164.78 430.130  41
   0  -9 -22 8961.50 442.804  50
   0  -9  22 7204.25 383.248  49
   0   9  22 8804.65 407.433  37
   0  -9  22 7753.46 360.545  35
   0   9  22 9047.49 386.061  38
   0  -9  23-28.9036 128.635  35
   0  -9  23-364.093 187.070  49
   0  -9 -23 112.984 160.387  50
   0  -9 -23 96.0100 149.562  41
   0   9  23-65.8234 164.068  37
   0   9  23-166.461 149.656  38
   0   9  24 563.177 153.622  38
   0  -9  24 629.079 148.473  35
   0  -9 -24 477.765 160.258  41
   0  -9  24 175.820 141.215  49
   0  -9 -24 524.465 167.400  50
   0   9  24 537.050 167.048  37
   0  -9  25 182.309 120.675  35
   0   9  25 63.6174 124.023  37
   0  -9 -25 109.716 130.301  50
   0   9  25 117.874 134.930  38
   0  -9  25-377.671 171.162  49
   0  -9 -25 36.1708 145.979  41
   0  -9 -26-125.443 125.064  50
   0   9  26 26.7110 116.014  37
   0  -9 -26-77.0414 129.203  41
   0  -9  26-358.257 145.599  49
   0   9  26-21.8567 119.954  38
   0  -9  26 32.6004 110.005  35
   0  -9 -27-45.8127 113.531  50
   0   9  27 161.291 106.117  37
   0  -9 -27-33.7037 107.407  41
   0  -9  27-302.867 132.691  49
   0   9  27-46.1133 113.918  38
   0  -9  27-20.9494 102.492  35
   0   9  28 12.6076 94.0204  37
   0  -9  28-59.1076 103.752  49
   0  -9 -28 38.2541 92.6912  41
   0 -10   0 20918.2 1401.12  10
   0 -10   0 22762.5 677.192   5
   0 -10   0 21113.3 620.950  52
   0 -10   0 21629.2 650.499  44
   0  10   0 21990.7 1319.37  21
   0  10   0 21407.1 1291.14  15
   0 -10   0 21473.8 633.680  50
   0  10   0 20726.2 1351.60   2
   0  10   0 21871.3 615.422  26
   0 -10  -1 876.852 416.721  10
   0 -10   1 1133.13 432.955  10
   0  10   1 685.716 421.462  21
   0  10   1 1307.39 440.152  15
   0 -10   1 1102.41 203.381  50
   0 -10   1 2465.72 306.372   5
   0  10  -1 1256.11 471.609  21
   0 -10  -1 1256.10 240.129  44
   0 -10  -1 1188.24 232.447  50
   0  10  -1 1256.36 216.550  26
   0 -10  -1 1245.52 233.147  52
   0  10   1 1304.47 210.770  26
   0 -10  -1 1848.22 285.294   5
   0  10   1 1137.67 434.714   2
   0 -10   1 1139.09 238.533  52
   0  10  -1 1231.14 434.641   2
   0  10  -1 1075.27 418.750  15
   0 -10   1 1435.51 234.010  44
   0  10  -2 2648.35 540.581  21
   0 -10  -2 2560.14 577.651  10
   0 -10   2 2912.65 594.186  10
   0  10  -2 3120.64 597.507   2
   0  10  -2 2270.36 493.130  15
   0 -10   2 2839.28 295.102   5
   0 -10  -2 2513.06 272.444  44
   0 -10   2 2583.13 254.720  50
   0 -10  -2 2781.98 309.626   5
   0 -10  -2 2602.57 277.720  52
   0 -10   2 2733.88 285.873  44
   0  10   2 2816.92 259.047  26
   0  10   2 3145.67 595.991   2
   0  10   2 2515.28 545.353  21
   0 -10  -2 2804.57 270.916  50
   0 -10   2 2478.40 279.865  52
   0  10  -2 2675.92 244.760  26
   0 -10  -3 5653.44 351.008  50
   0 -10  -3 4931.78 339.573  52
   0  10  -3 4926.18 701.709  21
   0  10   3 4975.88 692.872   2
   0  10   3 5493.11 382.998  33
   0 -10  -3 5154.82 354.731  44
   0 -10  -3 4494.46 700.871  10
   0  10  -3 5177.32 314.322  26
   0  10  -3 4831.05 660.043  15
   0  10  -3 4225.49 688.562   2
   0 -10  -3 5348.64 380.007   5
   0 -10   3 4915.15 701.103  10
   0 -10   3 4744.53 331.460  52
   0  10   3 4837.27 684.109  21
   0 -10   3 5571.95 371.098   5
   0 -10   3 5483.34 357.467  44
   0 -10   3 4907.20 323.476  50
   0  10   4 8655.42 868.516  21
   0  10  -4 8436.68 861.534  21
   0 -10   4 8540.98 429.735  52
   0 -10   4 8901.76 409.717  50
   0  10  -4 8575.07 392.876  26
   0  10   4 9757.02 477.091  33
   0  10  -4 9277.13 869.916  15
   0 -10  -4 8695.21 422.792  50
   0 -10  -4 9136.61 444.586  44
   0 -10  -4 8865.89 430.291  52
   0  10   4 8190.09 847.433   2
   0 -10  -4 8813.33 454.722   5
   0 -10   4 8578.59 427.370   5
   0  10  -4 7849.29 884.451   2
   0 -10   4 8301.73 877.747  10
   0 -10  -4 7544.35 863.099  10
   0 -10  -5 352.461 205.260   5
   0  10   5 4.47266 275.489   2
   0  10  -5-82.7021 359.559   2
   0  10  -5 49.0162 396.060  21
   0  10  -5 200.724 143.775  26
   0 -10   5 199.751 203.239  52
   0 -10  -5 323.455 188.768  44
   0 -10  -5 339.989 196.245  52
   0  10   5 512.425 242.739  37
   0  10   5 310.987 240.045  33
   0  10   5 165.626 368.690  21
   0 -10   5 385.483 196.184   5
   0 -10   5 148.336 283.608  10
   0  10  -5 22.8456 280.392  15
   0 -10  -5 269.700 341.636  10
   0 -10   5 212.163 148.419  50
   0 -10  -5 280.397 172.693  50
   0 -10  -6 1593.80 246.690  44
   0  10   6 1335.45 399.051   2
   0 -10  -6 1569.45 205.117  41
   0 -10   6 1741.15 261.504  52
   0 -10  -6 1227.21 448.024  10
   0  10   6 1504.78 470.939  19
   0 -10  -6 1422.09 230.922  50
   0 -10  -6 1774.30 267.521   5
   0  10   6 1055.92 419.766  21
   0 -10   6 1460.94 443.081  10
   0  10  -6 1621.41 453.053  15
   0  10   6 1941.47 304.480  33
   0  10  -6 1576.84 201.362  26
   0  10   6 1695.96 281.118  37
   0  10  -6 1597.74 468.887   2
   0  10  -6 1484.11 464.889  21
   0 -10  -6 2162.59 321.275  52
   0 -10   6 1644.14 242.542   5
   0 -10   7 29083.9 726.571   5
   0  10  -7 26983.7 1453.91  21
   0  10   7 28053.5 1489.14  19
   0 -10  -7 28446.6 709.843  52
   0  10  -7 26561.8 664.082  26
   0  10   7 27486.1 1502.77  21
   0 -10  -7 28424.2 751.379   5
   0  10   7 29585.4 774.376  37
   0  10  -7 26728.2 1446.25  15
   0 -10   7 27480.6 741.450  52
   0 -10  -7 27524.0 741.958  50
   0  10  -7 27005.7 1534.76   2
   0  10   7 29722.8 789.496  33
   0 -10  -7 26595.4 1552.73  10
   0 -10  -7 29188.3 769.159  44
   0 -10  -7 26578.3 660.019  41
   0 -10  -8 470.934 226.192  44
   0 -10  -8 386.635 213.084   5
   0 -10  -8 390.843 166.632  41
   0 -10   8 409.349 231.547  52
   0 -10  -8 420.559 216.495  52
   0 -10  -8 677.332 224.159  50
   0  10   8 273.085 371.967  19
   0  10   8 813.222 292.066  37
   0  10  -8 510.382 367.686  15
   0 -10   8 622.686 207.592   5
   0  10  -8 357.340 162.271  26
   0  10   8 436.116 409.723  21
   0  10   8 391.862 254.980  33
   0 -10  -9 29902.7 726.284  52
   0  10   9 28340.4 779.546  37
   0  10   9 30481.7 793.317  33
   0 -10  -9 29430.9 781.269  44
   0  10   9 28642.4 1457.17  19
   0 -10  -9 27349.0 685.720  41
   0 -10   9 27512.5 751.202  52
   0  10  -9 27236.5 682.468  26
   0  10  -9 25528.6 1411.16  15
   0 -10   9 28707.6 718.846   5
   0 -10  -9 29512.3 743.348   5
   0  10   9 27893.9 665.072  38
   0 -10  -9 29003.7 764.029  50
   0 -10 -10 2399.97 240.723  41
   0  10  10 2113.62 491.305  19
   0  10  10 2254.89 242.100  38
   0  10 -10 1570.20 433.605  15
   0 -10 -10 2835.41 294.385  52
   0  10  10 2743.57 332.688  37
   0 -10  10 2509.09 286.904  52
   0  10  10 2159.06 283.992  33
   0 -10 -10 2410.43 276.610  44
   0 -10 -10 2370.36 274.754  50
   0  10  11-34.5734 233.743  37
   0  10 -11-168.756 295.015  15
   0 -10 -11 90.8647 174.492  44
   0  10  11-124.146 209.654  33
   0 -10 -11-86.4405 134.831  41
   0 -10  11 85.5933 197.767  52
   0  10  11-59.4806 157.010  38
   0 -10 -11 6.80729 175.769  50
   0  10  12-202.720 250.779  37
   0  10 -12-175.817 330.770  15
   0  10  12-125.408 162.159  38
   0  10  12-6.84256 189.298  33
   0 -10 -12-9.33233 175.451  44
   0 -10 -12-24.9762 137.165  41
   0  10  12 55.2103 214.839  39
   0 -10 -12-240.592 219.186  50
   0  10  13 711.265 216.180  33
   0  10  13 794.064 188.898  38
   0  10  13 628.348 237.815  37
   0 -10 -13 957.637 207.267  44
   0 -10  13 830.007 215.715  52
   0 -10 -13 814.061 176.919  41
   0  10  13 835.016 228.420  39
   0 -10 -13 823.472 217.019  50
   0 -10 -14 3052.32 273.680  41
   0  10  14 3052.79 264.539  38
   0  10  14 2661.85 315.383  37
   0  10  14 3057.28 305.512  39
   0 -10  14 3498.66 322.494  52
   0 -10 -14 3425.81 299.207  44
   0 -10 -14 3023.29 326.000  50
   0 -10 -15 7106.04 389.945  44
   0  10  15 6539.14 416.031  37
   0 -10 -15 6073.86 362.173  41
   0  10  15 6320.88 350.303  38
   0 -10 -15 6878.82 430.518  50
   0 -10  15 5529.40 349.291  49
   0 -10  15 6473.81 386.069  52
   0  10  15 6215.89 383.330  39
   0 -10 -16 772.577 179.267  41
   0  10  16 965.647 253.220  37
   0  10  16 844.077 201.548  39
   0 -10  16 684.964 198.433  52
   0 -10 -16 778.508 220.895  50
   0  10  16 939.495 183.377  38
   0 -10 -16 1052.72 199.648  44
   0 -10  16 565.648 171.601  49
   0  10  17 98.9026 206.415  37
   0  10  17 236.197 160.282  38
   0 -10  17 366.382 176.720  52
   0 -10 -17 198.846 145.558  41
   0 -10  17-43.3466 193.617  47
   0 -10  17 135.230 153.542  49
   0 -10 -17 200.456 196.463  50
   0  10  17 240.470 166.300  39
   0  10  18 12570.4 514.610  37
   0 -10 -18 11690.5 534.747  50
   0  10  18 12318.6 447.043  38
   0 -10  18 10594.9 455.164  49
   0 -10 -18 10745.9 474.329  41
   0 -10  18 11380.5 426.748  47
   0 -10  18 10712.2 428.853  52
   0  10  19 5319.12 359.312  37
   0 -10  19 3935.15 294.106  49
   0 -10 -19 4919.57 359.426  50
   0 -10  19 4249.85 275.005  52
   0  10  19 4858.14 296.918  38
   0 -10 -19 4173.85 314.289  41
   0 -10  20 6979.48 364.129  49
   0 -10 -20 8488.30 436.243  50
   0 -10  20 6836.15 321.479  52
   0  10  20 8570.82 368.797  38
   0 -10 -20 7381.51 393.770  41
   0  10  20 9044.14 418.560  37
   0 -10 -21 3096.91 268.803  41
   0  10  21 3830.09 290.257  37
   0 -10 -21 3544.27 293.142  50
   0  10  21 3495.21 258.036  38
   0 -10  21 2954.98 246.123  49
   0 -10 -22 2513.36 247.563  50
   0 -10 -22 1949.70 220.301  41
   0  10  22 2051.01 214.170  38
   0 -10  22 2029.52 205.263  49
   0  10  22 2440.41 235.255  37
   0  10  23 1609.51 198.199  37
   0 -10 -23 1857.12 215.474  50
   0 -10  23 1735.49 192.448  49
   0 -10 -23 1331.61 190.854  41
   0  10  23 1457.07 181.335  38
   0  10  24 1140.24 160.089  38
   0 -10  24 776.028 145.075  49
   0 -10 -24 1163.34 168.763  41
   0 -10 -24 1355.05 180.108  50
   0  10  24 1425.09 176.997  37
   0  10  25 1244.31 152.337  37
   0 -10 -25 754.696 137.400  41
   0  10  25 915.106 143.810  38
   0 -10 -25 921.681 143.051  50
   0 -10  25 914.128 140.151  49
   0  10  26 676.403 120.974  37
   0 -10 -26 345.265 111.885  50
   0 -11   0 139.242 189.544  44
   0  11   0-7.16384 350.673  21
   0 -11   0 66.8232 211.212   5
   0 -11   0 71.8223 155.600  50
   0 -11   0-90.0756 197.946  52
   0  11   0 122.186 150.802  26
   0  11   0-39.3262 222.902  33
   0  11  -1 364.086 388.901  21
   0 -11   1 305.277 170.368  50
   0  11   1 520.331 385.499  21
   0 -11   1 532.512 214.722  52
   0 -11  -1 331.266 220.793   5
   0 -11  -1 331.483 202.268  44
   0 -11  -1 189.387 167.943  50
   0 -11  -1 240.268 206.640  52
   0 -11   1 208.205 207.453   5
   0  11  -1 547.556 167.530  26
   0  11   1 203.861 210.797  33
   0 -11   2 224.492 160.184  50
   0  11   2 250.771 230.461  33
   0 -11  -2 168.967 179.541  50
   0  11   2-140.076 392.214  21
   0 -11  -2 178.865 213.540   5
   0 -11   2 43.7548 207.861  52
   0 -11  -2 220.341 206.024  44
   0  11  -2 174.245 153.078  26
   0  11  -2-4.08902 371.634  21
   0 -11  -2 153.280 216.975  52
   0 -11   2 196.173 210.233   5
   0  11   3 506.184 403.851  21
   0  11   3 535.808 250.747  33
   0 -11  -3 925.187 263.977   5
   0 -11   3 507.508 174.990  50
   0  11   3 394.215 358.954  19
   0 -11   3 787.824 233.910   5
   0 -11  -3 680.712 215.981  50
   0  11  -3 325.153 345.351  21
   0  11  -3 682.402 169.562  26
   0  11   3 814.409 284.197  37
   0 -11  -3 714.649 234.757  44
   0  11  -3 273.727 358.551  15
   0 -11  -3 463.670 230.672  52
   0 -11   3 528.795 223.729  52
   0  11   4 7378.29 448.906  37
   0 -11  -4 6906.27 411.941  50
   0  11  -4 6620.66 784.746  15
   0 -11  -4 7654.17 458.991   5
   0  11   4 7118.11 437.589  33
   0 -11   4 7629.57 432.012   5
   0  11  -4 6544.05 354.700  26
   0 -11   4 6896.32 413.448  52
   0 -11  -4 7104.19 418.948  52
   0  11   4 6637.15 810.519  19
   0  11   4 6995.36 834.867  21
   0 -11  -4 7390.90 437.083  44
   0  11  -4 6281.57 793.886  21
   0  11  -5 19336.7 586.986  26
   0 -11  -5 21911.5 698.191   5
   0  11   5 21866.7 699.830  33
   0  11   5 20247.0 1320.44  19
   0 -11  -5 22391.1 697.625  44
   0  11   5 20652.4 1350.95  21
   0 -11   5 22052.8 675.683   5
   0 -11  -5 20967.3 656.950  50
   0  11  -5 19212.4 1288.05  21
   0 -11   5 21674.5 676.789  52
   0 -11  -5 21209.7 644.704  52
   0  11   5 22381.7 675.388  37
   0  11  -5 20455.5 1306.00  15
   0 -11  -6 5420.34 393.766  44
   0 -11   6 5314.21 402.263  52
   0  11  -6 4912.27 321.017  26
   0  11   6 4634.31 698.387  21
   0  11  -6 4092.73 656.704  21
   0  11   6 4267.19 691.586  19
   0  11   6 5017.55 386.009  33
   0  11   6 5435.04 405.243  37
   0 -11  -6 5066.54 376.443  50
   0 -11  -6 5315.79 357.737  52
   0  11  -6 4474.16 671.298  15
   0 -11  -7 3724.02 326.841  44
   0 -11  -7 4144.67 352.045  52
   0  11   7 3609.05 351.934  37
   0  11   7 3177.21 608.390  21
   0  11   7 2795.85 582.392  19
   0 -11   7 3849.38 339.240  52
   0 -11  -7 3407.36 309.457  50
   0  11  -7 2516.42 563.667  21
   0  11  -7 3223.42 583.601  15
   0  11   7 3186.26 321.068  33
   0 -11   8 313.869 213.576  52
   0 -11  -8 107.775 188.561  52
   0  11   8 345.014 330.285  19
   0 -11  -8 333.004 189.657  50
   0  11   8 312.183 254.121  37
   0  11  -8-257.543 370.112  21
   0  11  -8 175.076 345.131  15
   0 -11  -8 402.105 209.364  44
   0  11   8 22.7104 215.520  33
   0  11   9-27.7679 231.321  33
   0  11  -9 272.958 348.971  15
   0  11   9 470.150 352.232  19
   0 -11  -9 173.874 188.415  44
   0 -11  -9 149.617 172.389  50
   0 -11  -9-61.0866 209.411  52
   0  11  -9-111.010 349.304  21
   0  11   9 106.747 227.037  37
   0 -11 -10 1330.28 234.127  50
   0  11  10 1277.53 252.635  33
   0  11  10 1274.60 270.215  37
   0  11 -10 1298.87 460.634  15
   0 -11 -10 1357.71 236.498  44
   0  11 -10 537.629 356.890  21
   0 -11 -11 759.937 204.353  44
   0 -11  11 434.768 198.060  52
   0 -11 -11 591.821 209.237  50
   0  11  11 343.734 250.907  37
   0  11  11 636.832 220.763  39
   0  11 -11 105.168 324.377  21
   0 -11 -11 526.818 151.772  41
   0  11  11 931.886 254.024  33
   0 -11 -12 108.271 174.176  44
   0 -11  12 71.9349 178.295  52
   0 -11 -12-46.3453 123.966  41
   0 -11 -12-125.535 162.997   4
   0  11  12 173.032 195.392  33
   0  11 -12-72.4321 377.923  21
   0  11  12-102.270 201.927  39
   0  11  12-228.139 257.406  37
   0 -11 -12-28.7113 182.845  50
   0 -11 -13 3874.69 332.866  50
   0  11  13 3872.54 325.842  39
   0 -11 -13 4231.52 322.126  44
   0 -11 -13 3564.13 269.019  41
   0 -11  13 3929.04 313.704  52
   0  11  13 3870.45 339.428  37
   0 -11 -14 1833.89 254.813  50
   0  11  14 1793.32 249.489  39
   0 -11  14 1572.73 231.013  52
   0 -11 -14 1585.34 231.390  44
   0  11  14 1801.43 274.440  37
   0 -11 -14 1482.84 198.166  41
   0 -11  15 3237.03 276.135  52
   0  11  15 4155.78 338.520  37
   0 -11 -15 3864.15 326.149  50
   0  11  15 3731.84 295.799  39
   0 -11 -15 3721.15 291.422  44
   0 -11 -15 3416.65 265.708  41
   0  11  16 16.9952 192.341  37
   0 -11  16 40.7782 137.465  52
   0 -11 -16 228.912 148.492  44
   0 -11 -16 167.530 181.787  50
   0 -11  16-345.187 197.454  47
   0 -11 -16 112.688 133.944  41
   0  11  16 408.006 174.854  39
   0 -11  17 2083.06 220.222  47
   0 -11 -17 2491.50 269.311  50
   0  11  17 2676.41 230.384  39
   0  11  17 2404.36 270.328  37
   0 -11  17 2246.40 223.165  52
   0 -11 -17 2162.92 221.655  41
   0 -11  18-57.5311 140.584  47
   0  11  18 8.16713 167.166  37
   0 -11 -18-39.9582 163.928  50
   0 -11  18-69.6199 124.733  52
   0 -11 -18 19.4388 120.956  41
   0  11  19 108.653 158.555  37
   0 -11  19 18.7097 114.557  52
   0 -11 -19 183.436 166.912  50
   0 -11 -19 301.564 133.167  41
   0  11  20 1472.45 202.094  37
   0 -11 -20 1309.19 176.141  41
   0 -11 -20 1548.87 214.296  50
   0  11  21 3642.60 252.930  37
   0 -11 -21 3530.24 263.831  50
   0  11  22 4197.20 248.223  37
   0 -11 -22 3981.21 258.095  50
   0  11  23 349.388 128.622  37
   0 -11 -23 87.3256 115.996  50
   0  11  24 308.542 111.202  37
   0  12   0 5347.57 380.689  33
   0  12   0 5752.85 367.634  37
   0 -12   0 6932.49 401.747  52
   0  12   0 5148.46 762.880  19
   0  12   0 5163.11 737.686  21
   0 -12   0 5630.75 348.476  50
   0  12   1 1501.10 275.435  37
   0 -12  -1 1831.32 312.242  52
   0  12  -1 789.835 247.864  33
   0  12  -1 413.670 370.219  21
   0  12   1 643.088 384.873  21
   0  12  -1 635.212 408.360  19
   0 -12   1 840.399 250.543  52
   0  12   1 958.312 242.199  33
   0 -12   1 720.079 193.144  50
   0  12   1 878.243 443.241  19
   0 -12  -1 721.993 191.121  50
   0  12   2 1304.79 284.936  37
   0 -12  -2 545.935 235.909  52
   0  12  -2 343.259 229.238  33
   0 -12   2 772.603 232.089  52
   0  12   2 288.359 239.321  33
   0  12  -2 426.762 415.011  19
   0  12   2 319.004 376.661  21
   0  12  -2 290.310 372.033  21
   0 -12  -2 454.412 202.936  50
   0  12   2 670.214 406.827  19
   0  12   3 8609.85 891.378  21
   0  12  -3 8875.63 455.876  33
   0  12  -3 8419.01 927.409  19
   0  12   3 9551.93 483.277  33
   0 -12  -3 9452.27 446.626  50
   0 -12  -3 9026.68 445.793  52
   0  12   3 10053.1 463.166  37
   0  12  -3 8932.34 906.841  21
   0 -12   3 9106.96 452.157  52
   0  12   3 8514.85 906.421  19
   0  12   4 855.869 274.619  37
   0  12  -4 238.217 215.025  33
   0  12   4 187.420 377.075  21
   0  12  -4 157.414 375.957  19
   0  12  -4 212.923 351.456  21
   0 -12   4-94.3672 211.270  52
   0  12   4-1.04373 311.614  19
   0  12   4 281.139 230.001  33
   0 -12  -4 258.646 209.097  52
   0 -12  -4 452.150 208.637  50
   0  12  -5 2843.59 288.273  33
   0 -12  -5 3541.14 338.806  44
   0  12   5 3588.72 339.798  37
   0  12  -5 2976.50 624.687  19
   0  12  -5 3881.98 652.594  21
   0 -12  -5 3168.04 306.012  52
   0 -12   5 3350.20 318.664  52
   0  12   5 1811.58 489.578  19
   0 -12  -5 3166.51 291.249  50
   0  12   5 3303.91 326.180  33
   0 -12  -6 2341.64 329.385  52
   0 -12   6 2412.21 291.529  52
   0 -12  -6 2239.55 278.513  44
   0  12   6 2314.88 299.680  37
   0 -12  -6 2168.62 258.236  50
   0  12   6 1891.06 483.878  19
   0  12  -6 1838.11 495.433  21
   0  12   6 1971.30 273.187  33
   0  12  -6 1739.32 523.588  19
   0  12   7-26.9441 339.636  19
   0 -12  -7-84.3958 201.433  52
   0  12   7 454.869 240.149  37
   0 -12   7-2.46746 197.890  52
   0 -12  -7-1.64074 177.710  44
   0  12   7-185.080 210.083  33
   0 -12  -7 110.169 171.092  50
   0  12  -7 138.849 379.283  21
   0  12  -7 39.3324 374.172  19
   0 -12  -8-274.590 219.488  52
   0  12   8-12.5884 220.503  37
   0 -12  -8 48.1799 165.478  50
   0 -12   8 43.7687 184.398  52
   0  12  -8-332.248 407.435  19
   0  12   8-23.1896 192.266  33
   0  12  -8 247.268 376.417  21
   0 -12  -8-23.9952 182.991  44
   0  12   8-380.859 396.125  19
   0  12   9 469.622 214.392  37
   0  12  -9 907.444 427.664  21
   0 -12  -9 777.137 215.165  44
   0 -12  -9 717.404 194.155  50
   0  12   9 617.922 233.516  39
   0  12   9 289.411 190.965  33
   0  12  -9 487.539 460.505  19
   0 -12   9 680.598 210.818  52
   0  12  10 144.312 183.067  33
   0 -12 -10 101.991 165.154  50
   0 -12  10 53.8286 177.136  52
   0  12  10 112.141 201.890  39
   0 -12  10 50.4699 132.705   4
   0 -12 -10 131.962 161.005   4
   0  12  10-96.1918 234.669  37
   0 -12 -10 203.934 183.059  44
   0 -12 -11 483.744 177.988  44
   0  12  11 276.625 180.583  39
   0 -12 -11 308.276 167.991  50
   0 -12  11 377.387 148.859   4
   0 -12 -11 323.987 144.923   4
   0  12  11 55.2745 235.057  37
   0 -12  11 473.764 187.214  52
   0  12  12 540.943 207.446  37
   0 -12 -12 877.663 201.715  44
   0 -12  12 720.615 157.255   4
   0 -12 -12 818.906 205.580  50
   0  12  12 977.246 222.022  39
   0  12  13 941.099 218.751  37
   0 -12  13 907.164 186.567  52
   0 -12 -13 864.255 193.656  50
   0  12  13 1069.02 212.977  39
   0 -12 -14 18.1313 166.985  50
   0  12  14 82.2796 179.959  37
   0  12  14 224.088 169.759  39
   0 -12  14 149.603 151.447  52
   0 -12  15 708.416 175.538  47
   0  12  15 1276.42 196.426  39
   0  12  15 1236.05 214.237  37
   0 -12 -15 1148.53 203.126  50
   0  12  16 2106.41 233.264  37
   0  12  16 1790.15 195.742  39
   0 -12  16 1598.94 191.098  47
   0 -12 -16 1865.45 228.662  50
   0 -12  16 1939.10 194.531  52
   0 -12 -17 496.908 164.593  50
   0 -12  17 667.383 136.518  52
   0 -12  17 291.357 139.638  47
   0  12  17 572.096 170.271  37
   0 -12  18-26.4795 101.286  52
   0 -12 -18-67.9478 141.246  50
   0  12  18-10.2319 137.849  37
   0 -12 -19 1539.17 186.649  50
   0  12  19 1449.72 176.918  37
   0 -12 -20 156.920 123.148  50
   0  12  20 259.633 125.614  37
   0 -12 -21 20.4676 108.975  50
   0  12  21 160.014 105.029  37
   0  13   0 172.503 184.178  37
   0  13   0 115.354 173.631  33
   0 -13   0 150.822 202.600  52
   0 -13  -1 123.787 144.270  50
   0  13  -1 57.4449 169.726  33
   0 -13  -1 80.7534 170.848  52
   0  13  -1 182.044 180.602  37
   0  13   1 83.1175 180.278  37
   0  13   1-20.7752 177.130  33
   0 -13   1 224.191 193.747  52
   0  13  -2 45.7607 166.940  33
   0  13   2 298.165 196.258  37
   0  13   2-69.1352 182.518  33
   0 -13  -2 179.017 213.789  52
   0 -13  -2 144.266 145.491  50
   0  13  -2 341.528 185.584  37
   0 -13   2 202.157 198.715  52
   0  13  -3 543.417 198.032  33
   0  13   3 244.980 181.341  33
   0  13  -3 513.226 188.723  37
   0 -13   3 704.135 219.864  52
   0 -13  -3 513.018 205.137  52
   0 -13  -3 522.951 163.851  50
   0  13   3 808.978 219.940  37
   0 -13  -4 224.021 151.220  50
   0 -13   4 201.216 207.025  52
   0  13  -4 318.800 185.503  37
   0  13   4 5.52931 178.835  33
   0  13   4 346.692 197.034  37
   0  13  -4-17.4044 165.540  33
   0 -13  -4 73.4575 169.603  52
   0 -13  -5 2153.40 266.050   4
   0  13   5 2383.76 263.246  37
   0 -13  -5 2374.49 241.727  50
   0  13  -5 1996.51 246.007  33
   0  13   5 1846.86 249.061  33
   0  13  -5 2351.18 245.021  37
   0 -13  -5 2014.87 246.559  52
   0 -13   5 2267.26 275.926  52
   0 -13   5 2075.75 242.865   4
   0  13   6 3086.59 286.748  37
   0 -13   6 2583.87 281.293  52
   0 -13  -6 3145.79 286.061   4
   0 -13   6 2847.21 259.390   4
   0  13   6 2681.79 273.269  33
   0  13  -6 3108.49 255.332  37
   0 -13  -6 3072.37 268.150  50
   0  13  -6 2507.92 254.416  33
   0 -13   7 4002.82 299.160  52
   0  13   7 4216.98 314.158  33
   0 -13  -7 4142.99 304.341   4
   0 -13   7 3895.22 280.936   4
   0  13   7 4084.32 317.187  39
   0 -13  -7 4253.31 299.930  50
   0  13  -7 3912.16 290.582  33
   0  13   7 3823.67 302.506  37
   0 -13   8 814.670 205.489  52
   0 -13   8 1010.50 187.589   4
   0 -13  -8 1138.47 190.222   4
   0  13   8 767.358 203.859  37
   0  13  -8 1101.71 198.277  33
   0  13   8 963.906 208.689  39
   0  13   8 1344.10 214.761  33
   0 -13  -8 1089.70 195.818  50
   0 -13   9 41.9698 155.341  52
   0  13   9 17.2684 187.617  37
   0  13  -9 315.385 164.849  33
   0 -13   9 318.008 143.090   4
   0 -13  -9 60.5352 151.642   4
   0 -13  -9 301.441 157.151  50
   0  13   9 210.316 171.550  39
   0 -13 -10-105.579 144.612   4
   0  13  10-179.936 182.206  37
   0  13  10-22.5133 170.601  39
   0 -13  10 111.677 120.905   4
   0 -13  10-281.402 176.636  52
   0 -13 -10 145.906 146.917  50
   0  13  11 1300.89 214.305  39
   0  13  11 1260.25 206.187  37
   0 -13  11 926.454 193.405  52
   0 -13 -11 1427.87 202.915  50
   0 -13  11 1135.25 164.626   4
   0 -13 -11 1185.40 167.426   4
   0  13  12 1302.67 208.173  39
   0 -13 -12 1277.03 191.832  50
   0 -13  12 1003.81 176.388  52
   0  13  12 1285.79 199.993  37
   0  13  13 1281.70 190.324  39
   0 -13 -13 1211.16 187.916  50
   0  13  13 1596.64 199.497  37
   0 -13  13 1088.74 164.641  52
   0  13  14 561.259 150.597  39
   0 -13  14 464.107 143.597  52
   0 -13 -14 623.377 154.906  50
   0 -13  14 488.002 163.237  47
   0  13  14 576.063 158.531  37
   0 -13 -15 439.803 138.782  50
   0 -13  15 318.612 120.948  52
   0 -13  15 215.183 133.412  47
   0  13  15 292.870 136.758  37
   0  13  15 158.417 118.530  39
   0 -13 -16 291.772 131.093  50
   0  13  16 271.511 130.366  37
   0 -13  16 164.792 121.652  47
   0  13  17 2937.34 198.108  37
   0 -13 -17 2805.62 212.215  50
   0 -14   0 108.575 148.417  52
   0 -14   0 4.81766 157.603   4
   0  14   0 87.7344 137.139  37
   0  14   1 133.759 150.441  33
   0  14   1 709.816 173.282  37
   0 -14   1 98.5356 152.952   4
   0  14  -1 438.981 162.515  37
   0 -14  -1-47.6137 153.109  52
   0 -14  -1 175.670 162.082   4
   0 -14   1 167.466 172.183  52
   0 -14  -2 2439.77 224.639  52
   0 -14  -2 2534.37 241.609   4
   0  14  -2 2590.26 218.757  37
   0 -14   2 2638.07 235.443   4
   0  14   2 2393.67 217.518  37
   0 -14   2 2481.73 244.372  52
   0  14   3 1394.15 196.776  37
   0  14   3 1464.59 231.446  39
   0 -14   3 1144.46 206.831  52
   0 -14  -3 1357.31 214.002   4
   0 -14   3 1360.10 197.788   4
   0 -14  -4 2484.12 237.675   4
   0 -14   4 2459.02 245.037  52
   0  14   4 1942.34 198.642  37
   0 -14   4 2389.61 218.547   4
   0  14   4 2291.27 251.767  39
   0  14   5 731.681 185.725  39
   0 -14   5 866.929 159.724   4
   0 -14  -5 767.193 171.064   4
   0  14   5 698.068 159.021  37
   0  14   6 584.438 163.334  37
   0  14   6 416.009 167.676  39
   0 -14   6 817.207 178.161  52
   0 -14  -6 928.503 160.269  50
   0 -14  -6 405.472 156.829   4
   0 -14   6 463.711 137.728   4
   0  14   7 7160.99 312.920  37
   0 -14  -7 7265.65 317.338  50
   0 -14  -7 6582.67 313.637   4
   0 -14   7 6303.12 316.028  52
   0  14   7 7222.71 332.192  39
   0 -14   7 6696.50 297.957   4
   0 -14   8 64.9778 113.471   4
   0 -14  -8 178.464 127.869   4
   0  14   8 296.904 153.951  39
   0  14   8 269.401 147.320  37
   0 -14   8 191.694 139.312  52
   0 -14  -8 403.533 140.029  50
   0  14   9 950.613 179.506  39
   0 -14   9 544.365 132.527   4
   0  14   9 678.034 149.929  37
   0 -14  -9 741.436 149.695   4
   0 -14  -9 927.486 153.080  50
   0 -14   9 848.508 155.176  52
   0  14  10 336.760 144.023  39
   0 -14  10 150.420 123.227  52
   0  14  10 56.1420 121.261  37
   0 -14 -10 107.821 109.757  50
   0 -14 -11-7.96136 105.235  50
   0  14  11 105.861 124.633  39
   0 -14  11 130.181 117.369  52
   0  14  11-87.4685 113.373  37
   0 -14  11-268.738 142.259  47
   0 -14  12-59.4931 118.409  47
   0 -14 -12-2.11605 101.002  50
   0  14  12 190.185 114.098  37
  -1   0  35 193.672 122.442  43
   1   0 -35 234.033 135.553  42
   1   0 -35-0.74234 108.396  41
   1   0 -34 104.980 147.948  42
   1   0 -34-301.413 176.793  34
  -1   0  34-252.347 117.410  49
   1   0 -34-24.7824 119.877  41
  -1   0  34-74.7580 133.575  43
  -1   0  33 874.849 180.797  43
   1   0 -33 675.320 156.592  41
   1   0 -33 569.960 180.768  34
   1   0 -33 543.769 178.375  42
  -1   0  33 552.283 135.486  49
  -1   0  32 44.7359 162.670  43
   1   0 -32-345.811 198.419  34
   1   0 -32-191.703 179.599  42
   1   0 -32-168.893 158.097  41
  -1   0  32-11.7697 115.994  49
   1   0 -31 11464.2 485.690  24
  -1   0  31 11936.7 457.538  49
  -1   0  31 13695.1 506.872  43
   1   0 -31 12849.4 559.789  42
   1   0 -31 11404.3 467.718  41
   1   0 -31 12986.3 519.001  34
   1   0 -30 87.3363 212.474  34
   1   0 -30 115.224 201.287  42
   1   0 -30-25.0611 161.128  24
  -1   0  30-76.7932 130.847  37
   1   0 -30-304.703 186.773  41
  -1   0  30-1.62580 189.559  43
   1   0 -30-77.1771 346.455  20
  -1   0  29 836.000 173.451  37
   1   0 -29 410.148 184.666  41
   1   0 -29 908.495 254.687  34
  -1   0  29 950.777 228.620  43
   1   0 -29 1249.67 484.866  20
   1   0 -29 872.829 203.689  24
   1   0 -28-39.1818 191.229  24
   1   0 -28-358.840 198.567  41
   1   0 -28 112.166 172.310  28
   1   0 -28 10.5058 220.039  34
  -1   0  28 13.8569 142.174  37
  -1   0  28-13.3638 195.146  43
   1   0 -28 14.9159 352.945  20
   1   0 -27 4203.62 711.094  20
   1   0 -27 5362.57 368.093  41
   1   0 -27 5107.07 355.991  28
  -1   0  27 5532.21 319.958  37
   1   0 -27 5440.70 399.423  34
  -1   0  27 4828.60 358.069  43
   1   0 -27 4764.05 360.239  24
  -1   0  26 66.1423 144.990  37
   1   0 -26 90.9012 174.382  41
   1   0 -26 237.978 396.348  20
   1   0 -26-127.380 230.582  34
  -1   0  26-89.5675 206.730  43
   1   0 -26-12.2347 179.793  28
   1   0 -26 35.2508 180.334  24
  -1   0  25 68.1944 290.371  12
  -1   0  25 558.012 201.453  35
   1   0 -25 499.910 206.536  41
   1   0 -25 283.130 179.266  28
  -1   0  25 315.327 151.810  37
  -1   0  25 211.702 191.715  43
   1   0 -25 358.070 362.568  20
   1   0 -25 223.300 221.055  34
  -1   0  24 139.543 174.357  35
   1   0 -24 885.282 237.536  41
  -1   0  24-47.8327 177.881  43
  -1   0  24-49.5336 272.249  12
   1   0 -24-88.0564 176.061  28
   1   0 -24-68.6509 365.586  20
  -1   0  24 3.66879 136.871  37
   1   0 -24 59.1981 285.299  34
  -1   0  23 750.943 196.698  43
   1   0 -23 358.917 204.872  34
  -1   0  23 1172.17 227.723  35
   1   0 -23 573.138 393.917  20
   1   0 -23 615.238 192.087  28
  -1   0  23 439.961 325.179  12
  -1   0  23 440.445 145.674  37
   1   0 -23 870.846 219.881  41
  -1   0  23 366.180 166.407  38
  -1   0  22-64.4929 127.404  37
  -1   0  22 129.831 165.265  43
  -1   0  22-216.241 317.236  12
  -1   0  22 40.2820 156.911  35
  -1   0  22-70.0971 145.645  38
   1   0 -22 236.736 367.133  20
   1   0 -22 485.710 185.519  41
   1   0 -22 41.1918 163.862  28
   1   0 -22-36.9938 188.214  34
  -1   0  21 4932.99 306.503  43
  -1   0  21 4774.91 301.872  35
  -1   0  21 4734.50 293.873  38
  -1   0  21 4801.04 608.428  12
   1   0 -21 6162.12 365.408  41
  -1   0  21 4719.50 267.226  37
   1   0 -21 5014.00 336.291  34
   1   0 -21 5097.27 677.244  20
   1   0 -21 4979.04 316.411  28
  -1   0  20 72.8104 156.947  35
  -1   0  20 50.1043 111.510  37
  -1   0  20 0.08598 138.916  43
  -1   0  20 23.6837 124.073  38
   1   0 -20 19.5461 154.119  28
   1   0 -20 182.933 328.271  20
  -1   0  20-48.0396 263.302  12
   1   0 -20-14.5152 165.232  34
  -1   0  19 3077.10 233.811  35
  -1   0  19 2697.34 228.434  43
   1   0 -19 2823.34 253.195  34
  -1   0  19 2615.42 177.951  32
  -1   0  19 2677.16 435.391  12
   1   0 -19 3030.07 532.553  20
   1   0 -19 2900.72 240.147  28
  -1   0  19 2878.31 221.880  38
  -1   0  19 2711.23 199.714  37
  -1   0  18-8.87182 88.1491  32
  -1   0  18-3.77488 129.422  43
   1   0 -18-22.3583 149.354  34
  -1   0  18-256.541 280.669  12
  -1   0  18-53.9860 114.267  38
   1   0 -18-136.892 311.090  16
   1   0 -18-7.49324 288.628  20
  -1   0  18 70.3470 122.802  35
   1   0 -18-56.2680 148.730  28
   1   0 -17 5407.61 624.433  20
  -1   0  17 5324.16 539.020  12
   1   0 -17 5274.08 287.991  28
   1   0 -17 5209.60 529.620   9
   1   0 -17 5532.47 610.245  16
  -1   0  17 5419.85 224.167  32
   1   0 -16-100.644 292.527  20
  -1   0  16 10.6197 91.2286  32
   1   0 -16 79.5574 295.694  16
   1   0 -16-90.4282 199.372   9
  -1   0  16-22.1530 230.301  12
   1   0 -16 53.9350 135.075  28
   1   0 -15 1273.82 385.953  16
  -1   0  15 1525.92 326.035  12
  -1   0  15 1351.56 126.681  32
   1   0 -15 1322.73 174.568  28
   1   0 -15 1693.07 382.567  20
   1   0 -15 1685.63 322.319   9
   1   0 -14 105.267 124.816  28
   1   0 -14-83.8403 207.361   9
  -1   0  14 86.4886 226.812  12
   1   0 -14 96.1865 266.990  20
   1   0 -14 7.86694 291.721  16
  -1   0  13 15143.5 737.684  12
   1   0 -13 14043.6 343.173  27
   1   0 -13 14999.2 785.253  16
   1   0 -13 14288.8 364.117  28
   1   0 -13 14075.2 708.000   9
   1   0 -12 7.52932 95.1314  27
   1   0 -12-115.051 234.589  16
  -1   0  12 84.6703 209.949  12
   1   0 -12 378.376 191.548   9
   1   0 -11 673.028 260.288  16
   1   0 -11 873.429 206.587   9
  -1   0  11 701.375 223.598  12
   1   0 -10-32.7590 140.462   9
  -1   0  10 88.7572 172.254  12
   1   0 -10 31.6480 193.090  16
   1   0  -9 182.932 136.149   9
  -1   0   9 121.334 163.172  12
   1   0  -8 59.0910 123.659   9
  -1   0   8 39.6615 160.969  12
   1   0  -8 7.81931 48.7631  10
  -1   0   8 27.0953 40.3558  13
   1   0  -8 56.4338 166.069  16
   1   0  -7 127274. 1417.72   9
  -1   0   7 123245. 690.003  13
  -1   0   7 125379. 1461.86  12
   1   0  -7 126032. 1540.54  16
  -1   0   6 32.0806 52.7463   3
   1   0  -6 54.5700 143.125  16
   1   0  -6-32.9423 105.063   9
  -1   0   6 6.40817 138.987  12
  -1   0   5 19329.3 310.123   3
   1   0  -5 19187.7 473.184   9
   1   0  -5 19514.5 514.700  16
   1   0  -5 19237.4 331.532   1
  -1   0   5 18766.5 492.636  12
  -1   0   4-18.5312 96.9982  12
  -1   0   4 15.4455 51.0453   3
   1   0  -4 38.7955 75.5959   9
   1   0  -4 39.4813 69.3772   1
  -1   0   3 212342. 1044.28   3
   1   0  -3 211812. 1075.25   1
   1   0  -2 51.2240 57.0418   1
  -1   0   2 47.2973 45.8435   3
  -1   0   2 32.4838 59.1764  12
  -1   0   1 1634.31 101.912   3
   1   0  -1 1192.86 88.6351  11
   1   0   0 56.0107 39.2037  11
  -1   0   0 21.5980 50.9680   3
   1   0   1 162092. 946.826  11
  -1   0  -1 158545. 933.276   3
   1   0   2-1.79471 50.2975  11
   1   0   2 30.7410 59.5914  12
   1   0   2 6.97825 48.5181   1
  -1   0  -2 17.1308 48.6318   3
   1   0   3 4444.65 160.853   1
   1   0   3 4319.79 205.633  12
  -1   0  -3 4302.81 163.004   3
   1   0   4-2.40742 55.5814   1
   1   0   4 22.6884 102.677  12
  -1   0  -4 18.8182 58.2524   3
   1   0   5 72993.0 968.979  12
  -1   0  -5 72855.1 1005.42  14
   1   0   5 71727.6 603.417   1
  -1   0  -5 72499.8 611.525   3
  -1   0  -6 25.4415 129.531  14
   1   0   6 15.3771 136.483  12
  -1   0  -6-14.0039 52.0263   3
  -1   0  -7 4720.79 155.486  13
  -1   0  -7 4849.88 324.983  14
   1   0   7 4871.67 320.931  12
  -1   0  -8 21.6688 42.3973  13
   1   0   8 47.1526 37.2495  10
   1   0   8-2.40127 162.017  12
   1   0   9 84755.8 1379.54  12
  -1   0  -9 83746.2 1338.59  23
  -1   0 -10-52.3716 159.552  23
  -1   0 -10 88.0117 95.6923  27
   1   0  10-15.0148 172.251  12
   1   0  11 28742.5 899.781  12
  -1   0 -11 28348.1 464.183  27
  -1   0 -11 27514.3 945.580  16
  -1   0 -12-10.4037 226.896  16
  -1   0 -12 55.9795 167.209  23
   1   0  12 115.748 195.404  12
  -1   0 -12 85.1205 112.662  27
   1   0  13 29060.9 994.810  12
  -1   0 -13 26594.6 891.220  23
  -1   0 -13 28707.7 1064.83  16
  -1   0 -13 27325.2 505.284  27
  -1   0 -14 45.3128 137.488  28
  -1   0 -14-155.292 283.282  16
  -1   0 -14 57.9396 122.220  27
   1   0  14 15.9143 217.275  12
  -1   0 -14 27.9393 190.664  23
   1   0  15 2650.66 380.943  12
  -1   0 -15 2459.39 210.889  28
  -1   0 -15 2622.07 437.742  16
  -1   0 -15 2500.67 204.065  27
  -1   0 -15 2101.45 329.325  23
  -1   0 -16 18.7740 174.478  23
  -1   0 -16 54.2901 125.213  27
  -1   0 -16 41.7147 286.205  16
  -1   0 -16-3.10783 136.806  28
   1   0  16-122.620 239.104  12
  -1   0 -17 1227.96 175.324  27
   1   0  17 1159.18 325.332  12
  -1   0 -17 1197.43 188.599  28
  -1   0 -17 1310.16 394.090  16
   1   0  18 60.6943 227.250  12
   1   0  18-175.730 125.232  35
   1   0  18 230.343 114.709  46
  -1   0 -18 31.4321 148.313  28
  -1   0 -18-36.6130 140.954  27
   1   0  18-34.6821 109.486  38
  -1   0 -18 99.5042 290.384  16
   1   0  18-1.96621 128.671  43
  -1   0 -19 12417.4 900.013  16
   1   0  19 12111.3 397.363  38
  -1   0 -19 12075.0 426.031  27
   1   0  19 11396.8 410.141  43
  -1   0 -19 12280.1 441.950  28
   1   0  19 11559.0 404.206  46
   1   0  19 11471.6 401.243  35
  -1   0 -19 11356.8 401.871  50
   1   0  19 11360.9 817.701  12
   1   0  20-67.7280 138.338  35
   1   0  20 60.9380 143.824  43
   1   0  20-67.9367 273.834  12
  -1   0 -20 45.4616 162.480  28
  -1   0 -20-143.662 310.412  16
   1   0  20 9.98334 116.385  46
   1   0  20 0.23900 125.380  38
  -1   0 -20 495.760 193.936  50
   1   0  21 1168.20 195.184  43
  -1   0 -21 1072.85 210.436  28
   1   0  21 940.562 173.060  35
  -1   0 -21 978.860 390.210  20
  -1   0 -21 1156.93 409.294  16
   1   0  21 1105.11 343.664  12
   1   0  21 1048.33 179.156  38
  -1   0 -21 1270.54 209.030  50
   1   0  21 1021.88 174.531  46
   1   0  22 363.685 262.094  12
  -1   0 -22 177.061 342.816  20
  -1   0 -22 43.9599 183.492  28
   1   0  22-92.5450 144.622  35
   1   0  22 48.7986 145.604  38
  -1   0 -22 73.1780 147.333  50
   1   0  22-16.5904 157.327  43
  -1   0 -22-8.14443 325.578  16
   1   0  22-22.2412 133.820  46
   1   0  23 1442.74 211.844  46
   1   0  23 1547.41 212.742  35
   1   0  23 1796.52 431.394  12
   1   0  23 1677.87 240.195  43
  -1   0 -23 1852.50 217.716  50
  -1   0 -23 1290.04 456.624  16
   1   0  23 1559.98 216.544  38
  -1   0 -23 1721.22 267.649  34
  -1   0 -23 1764.16 251.657  28
  -1   0 -23 2018.99 497.424  20
   1   0  24-163.568 296.578  12
  -1   0 -24-15.3722 157.501  50
  -1   0 -24 158.685 327.061  20
  -1   0 -24-76.9734 229.631  34
   1   0  24 58.0461 161.417  38
  -1   0 -24-25.4138 203.758  28
   1   0  24 160.000 161.470  35
   1   0  24-61.4900 187.399  43
   1   0  25 1048.99 216.448  35
  -1   0 -25 884.711 242.313  28
   1   0  25 728.051 216.955  43
  -1   0 -25 924.214 193.806  50
   1   0  25 835.785 204.474  38
  -1   0 -25 686.671 407.701  20
   1   0  25 1167.13 398.102  12
  -1   0 -25 900.293 254.551  34
   1   0  26 115.363 207.044  43
   1   0  26 37.8419 179.223  35
  -1   0 -26-178.743 355.587  20
  -1   0 -26 139.392 238.861  34
  -1   0 -26 29.4241 196.012  28
  -1   0 -26 28.2983 171.173  50
  -1   0 -26 864.128 263.208  41
   1   0  27 28348.9 735.968  35
   1   0  27 28187.9 751.969  43
  -1   0 -27 28485.7 784.969  41
  -1   0 -27 29092.1 815.208  34
  -1   0 -27 26379.0 1533.59  20
  -1   0 -27 28221.1 779.868  28
   1   0  28-27.3327 205.766  43
  -1   0 -28 363.368 214.347  41
  -1   0 -28 41.4331 237.830  34
  -1   0 -28-106.864 198.957  28
  -1   0 -28 227.033 362.454  20
  -1   0 -29 39.5172 156.454  24
   1   0  29-34.9460 198.733  43
  -1   0 -29-178.650 244.315  34
  -1   0 -29-63.8856 191.689  28
  -1   0 -29-307.981 375.535  20
  -1   0 -29 81.0345 191.389  41
  -1   0 -30-250.930 199.018  41
  -1   0 -30 101.985 236.157  34
  -1   0 -30 9.18729 371.412  20
  -1   0 -30-127.755 159.717  24
  -1   0 -30-262.290 206.212  28
   1   0  30-83.7553 193.932  43
  -1   0 -31 217.389 215.365  34
  -1   0 -31 141.243 173.895  28
  -1   0 -31-76.3526 183.512  41
  -1   0 -31 236.557 156.266  24
   1   0  31 179.545 180.551  43
   1   0  32-82.2229 163.365  43
  -1   0 -32 131.427 187.095  34
  -1   0 -32-99.9220 167.206  42
  -1   0 -32-243.402 177.218  41
  -1   0 -33 3292.24 277.297  42
   1   0  33 4277.20 282.136  43
  -1   0 -33 3473.78 264.206  41
  -1   0 -33 4393.11 305.170  34
  -1   0 -34 2.68586 131.908  42
   1   0  34-32.4993 130.850  43
   1   0  34-20.3962 104.815  49
  -1   0 -34-155.727 131.430  41
  -1   0 -34-116.162 160.122  34
   1   0  35 27.9681 114.939  43
   1   0  35-101.195 100.769  49
  -1   0 -35 181.528 120.964  42
  -1   0 -35-25.7751 110.339  41
   1   1 -35 288.172 138.154  42
  -1  -1  35 136.741 113.005  43
   1  -1 -35 73.1924 116.600  42
  -1   1  35 135.562 124.010  43
   1  -1 -35 169.349 111.292  41
  -1   1  34 18.8914 137.568  43
   1   1 -34 92.2375 112.517  41
   1  -1 -34 310.211 154.729  42
  -1  -1  34 65.4483 129.648  43
   1   1 -34-345.027 178.824  34
   1  -1 -34-9.17336 110.616  41
  -1  -1  34 131.527 105.429  49
   1   1 -34 121.263 148.263  42
   1  -1 -33 182.771 158.829  42
   1   1 -33 26.0259 122.059  41
  -1  -1  33 50.3874 146.641  43
  -1   1  33 188.308 157.375  43
  -1  -1  33-65.6464 121.971  49
   1  -1 -33-139.548 176.166  34
   1   1 -33-44.9998 156.258  42
   1  -1 -33 16.6841 126.642  41
   1   1 -33-163.495 168.133  34
   1  -1 -32 146.151 174.849  42
  -1  -1  32-79.2685 126.327  49
  -1   1  32 32.9432 165.961  43
   1   1 -32-254.795 160.894  41
   1  -1 -32-30.2437 143.320  41
   1  -1 -32-80.2994 193.094  34
   1   1 -32-61.8942 184.475  34
   1   1 -32-36.9311 180.142  42
  -1  -1  32-11.1893 160.279  43
  -1   1  32 66.3025 108.804  49
  -1   1  31 164.079 189.845  43
  -1  -1  31 44.4145 162.123  43
   1  -1 -31-158.013 208.831  34
   1  -1 -31-17.5536 182.173  42
   1   1 -31 78.9089 191.862  42
   1   1 -31 112.059 198.350  34
   1   1 -31-242.865 169.261  41
  -1   1  31 16.0487 123.850  37
   1  -1 -31 73.8077 159.518  41
   1  -1 -31 29.7116 162.730  24
  -1  -1  31-30.9099 132.838  49
   1   1 -31 124.681 160.532  24
  -1  -1  30 4598.65 330.249  43
   1   1 -30 3950.17 668.684  20
   1   1 -30 4676.10 350.043  34
  -1   1  30 4633.01 343.822  43
   1  -1 -30 3566.30 304.813  41
   1   1 -30 4060.26 332.872  24
  -1   1  30 4487.81 278.457  37
   1  -1 -30 4216.83 365.937  42
   1   1 -30 3614.74 290.250  41
   1  -1 -30 4331.70 352.610  34
   1  -1 -30 3844.73 671.073  20
   1  -1 -30 3940.97 308.918  24
   1  -1 -29 1703.36 285.980  34
  -1  -1  29 1825.64 210.422  37
  -1   1  29 1779.75 212.170  37
   1  -1 -29 1396.86 231.761  41
   1  -1 -29 1751.66 286.526  42
   1   1 -29 1526.42 222.846  41
   1   1 -29 1902.18 258.936  24
  -1   1  29 2042.87 279.378  43
   1   1 -29 1819.02 272.468  34
   1  -1 -29 1519.53 231.170  24
   1  -1 -29 1359.14 462.214  20
  -1  -1  29 1964.09 254.930  43
   1   1 -29 1507.59 489.413  20
   1   1 -29 1700.50 236.600  28
   1   1 -28 818.464 216.004  24
  -1  -1  28 985.528 218.259  43
   1   1 -28 773.854 201.279  41
  -1  -1  28 1052.41 185.151  37
  -1   1  28 1066.64 246.291  43
   1   1 -28 851.650 208.970  28
   1   1 -28 1019.81 468.254  20
  -1   1  28 998.734 183.149  37
   1   1 -28 1064.88 251.513  34
   1  -1 -28 632.306 199.470  41
   1  -1 -28 921.538 209.129  24
   1  -1 -28 801.661 243.468  42
   1  -1 -28 1063.83 270.658  34
   1  -1 -28 1256.30 447.496  20
   1   1 -27 3631.13 330.842  24
   1  -1 -27 3827.67 324.007  28
   1  -1 -27 3120.72 614.789  20
   1   1 -27 4097.51 322.140  28
   1   1 -27 3541.25 638.408  20
  -1   1  27 4122.99 341.099  43
   1  -1 -27 3455.73 311.581  41
  -1  -1  27 3918.14 316.294  43
   1  -1 -27 4207.37 376.313  34
  -1   1  27 3985.16 287.853  37
   1   1 -27 4136.30 319.689  41
   1  -1 -27 3708.99 316.668  24
   1   1 -27 4132.79 354.687  34
  -1  -1  27 4591.51 355.657  35
  -1  -1  27 4060.60 280.442  37
  -1   1  26 5316.81 321.890  37
   1  -1 -26 5345.79 372.713  28
   1  -1 -26 4684.09 701.280  20
   1   1 -26 5839.21 367.689  41
   1   1 -26 5484.06 386.797  34
  -1   1  26 5264.06 355.088  38
   1  -1 -26 5410.11 409.493  34
  -1   1  26 5177.05 379.133  43
  -1  -1  26 5605.95 373.554  35
   1   1 -26 4901.78 737.183  20
   1   1 -26 5012.84 346.299  28
   1  -1 -26 4814.69 348.561  24
   1  -1 -26 5037.85 365.040  41
  -1  -1  26 4849.37 345.172  43
  -1  -1  26 5439.83 316.161  37
  -1   1  25 13000.6 460.983  37
  -1   1  25 12074.1 508.724  43
  -1  -1  25 11002.8 957.329  12
   1   1 -25 12691.0 503.216  28
   1   1 -25 12624.8 537.928  34
  -1  -1  25 12909.7 518.468  35
   1   1 -25 12752.7 1107.67  20
   1  -1 -25 10958.5 1005.03  20
   1  -1 -25 12282.7 519.297  24
  -1  -1  25 12617.4 448.627  37
   1   1 -25 12308.9 514.456  41
   1  -1 -25 12717.1 567.113  34
   1  -1 -25 12866.1 526.410  28
  -1   1  25 10695.7 982.994  12
  -1   1  25 12564.7 501.206  38
   1  -1 -25 12288.9 526.523  41
  -1  -1  25 12165.7 491.302  43
   1   1 -24 5694.75 377.011  34
   1   1 -24 6047.31 372.152  41
  -1   1  24 5668.64 354.193  38
   1  -1 -24 5530.90 361.972  24
   1  -1 -24 5618.39 374.489  28
  -1   1  24 5246.66 700.883  12
   1   1 -24 6035.37 357.831  28
  -1  -1  24 5765.46 314.619  37
   1   1 -24 5608.20 754.648  20
   1  -1 -24 5804.08 378.610  41
  -1  -1  24 5074.82 659.284  12
  -1   1  24 5613.75 363.987  43
  -1  -1  24 6087.84 369.717  35
  -1   1  24 5784.59 324.846  37
   1  -1 -24 5783.42 407.479  34
   1  -1 -24 5442.71 744.391  20
  -1  -1  24 5736.93 357.808  43
  -1  -1  23 3436.73 249.871  37
   1  -1 -23 3460.57 308.335  41
   1   1 -23 3322.60 281.402  28
  -1  -1  23 2841.76 514.268  12
  -1   1  23 3263.34 255.861  37
   1  -1 -23 3168.67 589.371  20
   1   1 -23 3777.04 309.695  41
   1   1 -23 2897.40 579.499  20
  -1   1  23 3108.65 273.341  38
   1  -1 -23 3533.96 336.261  34
  -1  -1  23 3231.72 279.477  43
  -1  -1  23 3454.81 293.232  35
  -1   1  23 2938.05 541.693  12
   1  -1 -23 3579.72 310.144  28
  -1   1  23 3224.52 292.232  43
   1   1 -23 2996.98 288.610  34
   1  -1 -22 2648.50 271.697  28
  -1   1  22 2500.63 474.301  12
  -1  -1  22 2344.23 457.985  12
   1   1 -22 2650.32 267.943  34
   1  -1 -22 2677.75 292.599  34
   1  -1 -22 3236.19 296.484  41
  -1  -1  22 2639.89 222.508  37
   1  -1 -22 2862.61 546.377  20
  -1   1  22 2554.11 259.120  43
  -1   1  22 2594.70 229.848  37
  -1  -1  22 2633.49 256.719  35
   1   1 -22 2536.64 251.122  28
  -1   1  22 2677.24 246.781  38
  -1  -1  22 2751.91 256.077  43
   1   1 -22 2333.12 556.182  20
  -1   1  21 400.187 141.385  37
   1   1 -21 405.802 347.469  16
  -1   1  21 579.772 180.773  43
  -1   1  21 454.688 152.756  38
   1   1 -21 309.820 175.632  34
  -1  -1  21 472.332 165.015  43
  -1  -1  21 559.084 173.074  35
  -1  -1  21 683.773 159.284  37
   1  -1 -21 381.029 196.491  34
   1  -1 -21 546.967 376.930  20
  -1  -1  21 115.141 232.117  12
  -1   1  21 597.242 187.033  35
  -1   1  21 359.210 400.198  12
   1   1 -21 532.884 172.274  28
   1  -1 -21 1625.07 232.770  41
   1   1 -21 605.803 356.575  20
   1  -1 -21 478.842 185.883  28
   1   1 -20 7937.96 784.396  16
  -1   1  20 7146.10 349.772  43
   1   1 -20 7835.44 358.276  28
   1  -1 -20 7793.66 382.143  28
  -1   1  20 6654.02 673.523  12
  -1  -1  20 7148.15 670.101  12
  -1   1  20 8462.96 375.732  35
  -1  -1  20 7311.76 343.887  43
  -1  -1  20 7045.63 331.244  38
  -1   1  20 7585.26 321.064  37
  -1   1  20 7355.14 338.714  38
   1  -1 -20 7415.30 394.569  34
  -1  -1  20 7373.47 313.799  37
   1  -1 -20 7656.91 388.982  41
   1   1 -20 7458.37 773.733  20
   1  -1 -20 7626.95 759.312  20
  -1  -1  20 7656.51 357.307  35
   1   1 -19 33402.9 1452.75  16
   1  -1 -19 32573.0 724.614  41
  -1  -1  19 31777.3 655.410  43
  -1  -1  19 34204.1 681.308  35
  -1  -1  19 32675.1 607.927  37
  -1   1  19 33539.4 571.243  32
   1  -1 -19 33451.3 741.174  34
   1   1 -19 33977.4 1512.80  20
  -1   1  19 32998.1 646.084  38
   1  -1 -19 33600.6 708.345  28
  -1   1  19 32007.5 641.418  46
   1  -1 -19 33565.0 1458.28  20
  -1   1  19 33223.1 673.451  35
  -1  -1  19 33116.7 1343.47  12
  -1   1  19 33833.1 1398.72  12
  -1   1  19 33085.1 620.044  37
  -1  -1  19 33146.3 656.524  38
  -1   1  19 32300.9 674.067  43
   1   1 -19 34315.6 679.545  28
   1  -1 -18 5524.26 633.449  20
  -1   1  18 5247.80 255.384  37
  -1  -1  18 4957.25 273.537  43
  -1  -1  18 5173.99 542.332  12
  -1  -1  18 5088.64 276.513  38
   1   1 -18 5149.46 617.486  16
  -1   1  18 4831.32 231.309  32
   1  -1 -18 5532.66 322.620  41
   1  -1 -18 5529.58 310.707  28
  -1   1  18 5372.86 274.725  38
   1   1 -18 5199.03 282.262  28
  -1  -1  18 4927.33 273.179  35
   1   1 -18 5181.86 624.923  20
  -1   1  18 4814.52 279.755  43
   1  -1 -18 5132.77 314.354  34
  -1   1  18 5383.52 574.183  12
  -1   1  18 4826.57 261.935  46
  -1   1  18 5315.20 276.463  35
  -1  -1  18 5013.37 228.962  32
   1  -1 -17 21758.6 542.967  28
   1   1 -17 22236.4 1115.18  16
   1   1 -17 21412.8 1129.45  20
   1   1 -17 20905.0 961.773   9
   1  -1 -17 21993.0 1134.49  20
  -1  -1  17 21183.8 999.344  12
   1   1 -17 21266.5 478.478  27
  -1   1  17 21503.2 429.899  32
   1  -1 -17 21766.2 565.541  34
  -1  -1  17 20877.6 422.266  32
   1   1 -17 20962.9 503.829  28
  -1   1  17 22733.3 1065.97  12
   1  -1 -16 4472.71 513.838   9
   1  -1 -16 5676.17 608.406  20
  -1  -1  16 5463.34 525.169  12
   1   1 -16 5496.77 599.989  16
  -1   1  16 5499.19 538.785  12
   1  -1 -16 5330.40 299.219  34
   1   1 -16 5016.80 489.111   9
  -1  -1  16 5223.77 218.639  32
  -1   1  16 5277.14 221.416  32
   1   1 -16 5389.33 250.309  27
   1  -1 -16 5184.91 279.192  28
   1   1 -16 5038.58 259.651  28
  -1   1  15 17835.5 882.785  12
   1  -1 -15 16720.7 895.149   9
   1   1 -15 17183.1 805.117   9
  -1  -1  15 17212.0 842.080  12
   1  -1 -15 16572.7 463.915  34
   1  -1 -15 16484.1 909.752  20
   1  -1 -15 17119.1 449.988  28
  -1  -1  15 16730.1 356.766  32
   1   1 -15 16708.5 398.128  27
   1   1 -15 17274.0 920.515  16
   1   1 -15 16520.5 418.143  28
  -1   1  15 17359.7 368.026  32
  -1   1  14 17125.3 830.106  12
   1   1 -14 16205.5 747.469   9
   1  -1 -14 15876.0 859.754  20
   1  -1 -14 16116.4 422.250  28
   1  -1 -14 16243.4 844.193   9
  -1  -1  14 17139.4 804.765  12
   1   1 -14 16059.3 375.108  27
   1   1 -14 16436.7 861.094  16
   1   1 -14 16054.4 399.553  28
   1  -1 -13 38440.4 1240.54  20
   1   1 -13 37515.6 561.141  28
   1   1 -13 37630.9 531.126  27
  -1  -1  13 40446.6 1150.31  12
   1  -1 -13 38113.7 599.006  28
   1   1 -13 40080.4 1239.92  16
  -1   1  13 40101.0 1196.92  12
   1   1 -13 38753.0 1091.50   9
   1  -1 -13 37372.7 1191.93   9
   1  -1 -12 6827.00 258.857  28
   1   1 -12 7145.10 540.302  16
   1   1 -12 6655.74 226.069  27
   1  -1 -12 6353.07 495.644   9
   1   1 -12 6577.34 447.763   9
  -1  -1  12 6928.53 487.817  12
  -1   1  12 6984.38 512.232  12
   1  -1 -12 6735.74 520.227  20
  -1  -1  11 18401.7 722.333  12
   1  -1 -11 17741.0 753.627   9
   1   1 -11 18242.1 673.444   9
   1  -1 -11 17301.7 768.366  20
  -1   1  11 18030.2 743.985  12
   1   1 -11 18619.6 780.238  16
   1  -1 -10 920.643 227.296   9
   1  -1 -10 842.062 78.7674  10
   1   1 -10 717.821 84.7663   1
  -1   1  10 964.920 232.858  12
  -1   1  10 814.394 71.5130   3
   1  -1 -10 1018.53 242.151  20
   1   1 -10 873.586 187.200   9
  -1  -1  10 756.302 73.8691  13
   1   1 -10 845.492 250.345  16
  -1  -1  10 1147.68 245.861  12
   1   1  -9 22634.2 569.141  14
  -1   1   9 21950.2 348.385   3
  -1  -1   9 22571.3 704.782  12
   1  -1  -9 22604.6 769.167  20
   1  -1  -9 22380.5 365.828  10
  -1   1   9 22210.1 733.389  12
  -1  -1   9 22282.1 360.469  13
   1   1  -9 22146.0 374.734   7
   1   1  -9 21842.2 649.069   9
   1  -1  -9 22201.0 770.878   9
   1   1  -9 21716.3 768.113  16
   1   1  -8 21586.4 720.092  16
  -1  -1   8 22111.1 658.100  12
  -1  -1   8 22556.7 387.993  13
  -1   1   8 22603.7 694.086  12
   1   1  -8 21923.1 517.646  14
   1  -1  -8 22917.0 716.049  20
   1  -1  -8 21934.8 390.920  10
   1   1  -8 22582.3 605.522   9
  -1   1   8 21571.3 380.534   3
  -1  -1   7 39927.5 816.169  12
  -1   1   7 40040.8 851.429  12
  -1   1   7 38648.9 528.476   3
  -1  -1   7 39262.9 523.955  13
   1   1  -7 38993.6 885.250  16
   1   1  -7 38925.0 727.059   9
   1  -1  -7 39129.4 539.954  10
  -1   1   6 24784.1 439.855   3
   1   1  -6 24496.6 649.585  16
  -1   1   6 24503.2 625.924  12
   1  -1  -6 23910.7 440.877  10
   1   1  -6 25031.9 536.514   9
  -1  -1   6 25347.2 433.525  13
  -1  -1   6 24425.3 596.269  12
  -1  -1   5 172911. 1410.76  12
  -1  -1   5 173417. 1133.77  13
  -1   1   5 171585. 1493.79  12
   1   1  -5 171902. 1275.65   9
   1  -1  -5 170064. 1173.96  10
   1   1  -5 169697. 1515.77  16
   1   1  -4 822.854 106.939   9
  -1  -1   4 869.872 135.743  12
  -1  -1   4 813.255 104.020  13
   1   1  -4 1039.85 127.977   2
   1  -1  -4 823.971 117.157  10
  -1   1   4 825.690 135.305  12
   1  -1  -3 12188.3 355.685   9
  -1  -1   3 12749.7 320.852  13
  -1  -1   3 12251.4 315.985  12
  -1   1   3 12386.0 338.115  12
   1  -1  -3 12439.1 330.908  10
   1   1  -3 12652.4 320.043   2
  -1   1   2 28574.0 446.323  12
   1  -1  -2 28376.9 489.672  10
  -1  -1   2 28120.5 472.393  13
   1  -1  -2 27736.8 473.249   9
   1   1  -2 28319.4 473.344   2
   1  -1  -1 48810.8 527.789   9
   1   1  -1 52786.6 635.621  11
  -1  -1   1 49306.6 624.903  13
  -1   1   1 49334.9 567.247   7
   1   1   0 49733.5 600.434  11
  -1   1   0 48310.0 593.314   7
  -1  -1   0 47533.1 617.578  13
   1  -1   0 48551.0 441.575   9
  -1   1  -1 56880.4 676.089   7
   1  -1   1 57878.9 438.525  11
   1   1   1 58673.9 665.611  11
   1   1   2 14891.0 361.455  11
   1   1   2 14098.5 332.266  12
  -1  -1  -2 14250.1 348.798  13
   1   1   2 14833.8 335.871   2
   1  -1   2 15239.3 355.248  10
  -1   1  -2 14862.2 285.063   8
   1  -1   2 14323.2 292.549  12
  -1   1  -2 14665.1 367.679   7
   1   1   3 227467. 1048.52   8
   1   1   3 232534. 1526.57  11
   1   1   3 222153. 1448.84  12
  -1   1  -3 227322. 1113.52   8
   1  -1   3 231198. 1347.09  10
  -1   1  -3 224413. 1462.32   7
  -1  -1  -3 222161. 1346.02  13
   1   1   3 229644. 1292.34   2
   1  -1   3 223146. 1288.40  12
   1  -1   4 29478.0 535.387  12
   1  -1   4 29498.2 484.237  10
  -1   1  -4 29563.5 562.906   7
   1   1   4 29679.5 596.403  12
  -1  -1  -4 29654.9 496.017  13
  -1  -1  -5 71956.5 975.229  16
  -1  -1  -5 70238.4 753.400  13
   1   1   5 70274.8 994.212  12
   1  -1   5 72074.1 740.646  10
   1  -1   5 72385.5 918.663  12
   1  -1   6 2289.47 221.475  12
   1  -1   6 2151.42 146.107  10
  -1  -1  -6 2441.75 246.996  16
  -1  -1  -6 2137.33 148.130  13
  -1   1  -6 2184.90 157.565   3
   1   1   6 2197.90 231.934  12
  -1   1  -7 138906. 1521.15  14
   1   1   7 137061. 1603.13  12
  -1  -1  -7 137323. 1620.36  16
  -1   1  -7 135308. 1031.78   3
  -1  -1  -7 135496. 1002.44  13
   1  -1   7 139131. 983.970  10
   1  -1   7 138857. 1501.88  12
   1   1   8 247118. 2284.00  12
   1  -1   8 246461. 2144.82  12
  -1   1  -8 243557. 2130.07  14
  -1   1  -8 239217. 1314.31   3
   1  -1   8 249033. 1268.91  10
  -1  -1  -8 242854. 1285.81  13
  -1   1  -8 250627. 2128.47  23
  -1  -1  -8 244289. 2233.28  23
  -1  -1  -8 243953. 2315.35  16
  -1  -1  -9 473.306 186.911  23
  -1   1  -9 612.313 190.212  14
  -1   1  -9 586.808 178.130  23
   1  -1   9 490.269 74.6898  10
  -1  -1  -9 564.703 214.253  16
  -1   1  -9 428.830 77.1562   3
  -1  -1  -9 428.706 72.5216  13
   1   1   9 445.983 189.883  12
   1  -1   9 1090.74 210.432  12
  -1   1 -10 4432.41 146.346   3
   1   1  10 5818.56 430.303  12
   1  -1  10 5092.06 152.940  10
  -1  -1 -10 5864.97 225.885  27
  -1   1 -10 5419.88 386.644  23
   1  -1  10 5620.69 399.035  12
  -1  -1 -10 5088.21 403.203  23
  -1  -1 -10 4254.50 145.304  13
  -1   1 -10 5238.17 383.871  14
  -1  -1 -10 5271.30 433.792  16
  -1   1 -11 27189.7 861.497  14
   1  -1  11 30171.0 898.369  12
  -1  -1 -11 30710.1 987.853  16
  -1   1 -11 27952.5 832.886  23
  -1  -1 -11 30042.6 497.210  27
  -1  -1 -11 29459.3 500.257  28
   1   1  11 30149.0 950.510  12
  -1  -1 -12 12026.2 344.322  27
  -1  -1 -12 12211.1 687.311  16
  -1   1 -12 11239.0 595.106  14
  -1  -1 -12 12331.3 353.226  28
  -1   1 -12 12249.8 590.541  23
   1  -1  12 12604.3 632.015  12
   1   1  12 12808.8 671.071  12
  -1   1 -13 17049.9 397.543  27
   1   1  13 16946.4 795.418  12
  -1  -1 -13 16723.7 421.660  27
  -1  -1 -13 16692.9 432.877  28
  -1  -1 -13 16904.3 837.576  16
   1  -1  13 17535.4 763.564  12
  -1   1 -13 15521.4 683.265  23
   1   1  14 516.367 260.624  12
   1  -1  14 384.106 229.339  12
  -1  -1 -14 314.517 138.620  27
  -1  -1 -14 442.515 153.861  28
  -1   1 -14 201.849 210.692  23
  -1   1 -14 467.274 315.924  16
  -1   1 -14 332.610 128.321  27
  -1  -1 -14 318.719 282.580  16
   1   1  15 3155.37 427.697  12
  -1  -1 -15 2836.91 440.835  16
  -1   1 -15 3258.31 455.721  16
  -1   1 -15 2871.41 360.895  23
   1  -1  15 3313.41 408.498  12
  -1  -1 -15 3168.02 226.864  27
  -1  -1 -15 2762.48 229.909  28
  -1   1 -15 3163.31 220.050  27
  -1   1 -16 5927.39 489.353  23
   1   1  16 6112.26 565.294  12
  -1   1 -16 6758.46 631.394  16
  -1  -1 -16 5424.79 600.355  16
  -1   1 -16 5796.97 283.339  27
   1  -1  16 5651.90 524.129  12
  -1  -1 -16 5958.44 309.723  28
  -1   1 -17 146.999 310.206  16
   1   1  17 293.236 244.408  12
   1  -1  17 170.449 221.963  12
  -1   1 -17 296.282 212.115  23
  -1   1 -17 39.3167 128.364  27
  -1  -1 -17 50.2925 300.185  16
  -1   1 -17 80.6745 144.770  28
  -1  -1 -17 190.911 154.805  28
   1  -1  18 7324.90 322.759  35
   1   1  18 7615.27 314.599  35
   1   1  18 7196.44 324.811  43
   1  -1  18 6525.87 600.328  12
   1   1  18 7195.81 651.876  12
  -1   1 -18 6761.49 549.196  23
  -1   1 -18 7450.02 342.646  28
   1  -1  18 6757.55 314.978  46
   1   1  18 7273.10 321.499  46
   1  -1  18 6906.00 314.327  43
  -1  -1 -18 7413.76 703.846  16
  -1  -1 -18 6923.53 321.357  50
  -1   1 -18 7787.86 724.315  16
   1  -1  18 7187.84 305.032  38
  -1   1 -18 7577.00 327.783  27
  -1  -1 -18 7410.57 353.801  28
   1   1  18 7211.12 312.397  38
  -1   1 -19 6971.43 333.819  27
   1   1  19 6402.01 640.413  12
   1  -1  19 7146.58 329.869  35
  -1   1 -19 7543.46 741.438  16
  -1  -1 -19 6580.54 328.384  50
   1  -1  19 6703.20 304.809  38
   1  -1  19 6490.29 623.751  12
  -1  -1 -19 6707.91 685.278  20
   1   1  19 6559.07 357.310  43
  -1  -1 -19 6967.28 358.295  28
  -1  -1 -19 7632.09 735.660  16
   1  -1  19 6539.48 316.950  46
   1  -1  19 6561.63 321.069  43
   1   1  19 6623.17 307.533  35
   1   1  19 6669.09 317.373  46
  -1   1 -19 7159.27 350.398  28
   1   1  19 6715.39 310.487  38
   1  -1  20 519.999 145.546  38
   1   1  20 569.556 137.631  37
   1   1  20 512.891 145.681  46
  -1   1 -20 604.894 159.319  27
   1  -1  20 528.708 140.642  46
  -1   1 -20 1538.53 255.107  50
  -1  -1 -20 616.582 191.449  28
  -1  -1 -20 762.620 343.952  20
   1  -1  20 485.683 150.903  35
   1   1  20 498.439 171.411  43
   1   1  20 487.143 297.431  12
  -1   1 -20 626.272 183.427  28
   1  -1  20 247.875 253.382  12
   1   1  20 462.538 144.207  35
  -1  -1 -20 470.564 183.939  50
  -1   1 -20 207.453 303.464  16
   1  -1  20 566.386 166.093  43
  -1  -1 -20 370.635 179.850  34
  -1  -1 -20 326.237 320.994  16
   1   1  20 511.628 152.739  38
   1   1  21 3824.11 283.863  43
  -1  -1 -21 4272.47 296.465  50
  -1   1 -21 3816.15 282.755  27
  -1   1 -21 3941.09 295.638  28
  -1  -1 -21 3690.16 302.809  28
   1  -1  21 3630.82 274.652  43
  -1   1 -21 3721.72 585.690  16
   1   1  21 3533.65 264.652  46
   1  -1  21 3809.42 271.310  35
   1  -1  21 3606.08 261.587  38
  -1  -1 -21 3652.98 579.893  20
   1  -1  21 3588.10 522.814  12
   1   1  21 3785.49 237.961  37
   1   1  21 2929.54 494.505  12
   1  -1  21 3593.93 265.433  46
  -1  -1 -21 3335.35 295.612  34
   1   1  21 3619.82 267.981  38
   1   1  21 3864.41 267.318  35
  -1   1 -21 3369.96 269.391  50
   1   1  22 484.275 162.383  38
   1   1  22 570.721 161.919  46
   1  -1  22 432.178 166.769  35
  -1  -1 -22 559.193 208.353  34
   1  -1  22 619.078 308.257  12
   1   1  22 568.766 159.916  35
   1  -1  22 627.322 167.985  38
  -1  -1 -22 467.275 337.691  20
  -1  -1 -22 1192.84 248.831  41
  -1  -1 -22 550.971 202.666  28
   1   1  22 624.252 186.968  43
  -1  -1 -22 518.926 177.066  50
  -1   1 -22 564.752 193.903  28
   1  -1  22 649.343 185.046  43
  -1   1 -22 1448.06 226.507  50
  -1   1 -22 433.896 364.941  16
   1   1  22 702.524 319.925  12
   1   1  22 529.214 143.193  37
  -1   1 -23 504.775 171.916  50
  -1  -1 -23 478.127 212.321  28
  -1   1 -23 594.452 397.267  20
  -1  -1 -23 1274.33 241.588  41
   1   1  23 348.830 186.494  43
  -1   1 -23 625.442 203.261  28
   1  -1  23 297.830 167.125  35
  -1  -1 -23 169.527 321.297  20
   1   1  23 372.576 167.789  38
   1   1  23 526.908 173.205  35
   1  -1  23 437.194 164.745  38
  -1   1 -23 277.318 339.011  16
   1   1  23 544.530 166.779  46
   1  -1  23 412.839 179.559  43
  -1  -1 -23 309.261 209.378  34
   1   1  23 444.189 294.536  12
   1  -1  23 380.462 289.241  12
  -1  -1 -23 236.912 158.034  50
  -1   1 -24 7018.47 369.316  50
  -1  -1 -24 6000.46 736.556  20
   1  -1  24 5911.80 362.395  43
  -1  -1 -24 6596.06 408.508  28
  -1  -1 -24 7091.91 422.717  41
   1  -1  24 5682.75 685.605  12
  -1  -1 -24 5563.70 349.363  50
  -1   1 -24 5238.38 738.442  20
   1   1  24 6268.48 358.760  38
  -1   1 -24 5479.14 740.450  16
   1   1  24 5804.94 374.268  43
   1   1  24 4994.08 701.842  12
  -1   1 -24 6052.56 381.969  28
   1   1  24 6024.80 347.740  35
   1   1  24 5683.48 347.871  46
  -1  -1 -24 6226.77 415.270  34
   1  -1  24 6058.25 364.262  35
   1  -1  25 5213.48 353.942  35
   1   1  25 5075.09 333.262  35
   1  -1  25 4909.20 347.272  43
  -1  -1 -25 5409.79 335.039  50
   1  -1  25 4649.67 659.833  12
   1   1  25 5017.27 345.185  38
  -1   1 -25 5031.75 363.159  28
  -1  -1 -25 6072.57 398.927  41
  -1  -1 -25 4940.39 392.934  34
  -1   1 -25 4784.22 377.285  34
  -1  -1 -25 4207.53 643.964  20
   1   1  25 4945.65 351.964  43
  -1  -1 -25 5124.02 382.037  28
  -1   1 -25 4174.32 671.386  20
  -1  -1 -26 670.551 231.445  41
  -1  -1 -26 146.916 343.378  20
   1  -1  26 169.754 195.432  43
  -1   1 -26 138.748 220.375  34
  -1   1 -26 231.860 372.591  20
  -1  -1 -26 922.639 191.269  50
   1  -1  26 356.768 193.192  35
   1   1  26 318.091 219.753  43
  -1  -1 -26 329.629 225.107  28
  -1  -1 -26 307.504 239.415  34
  -1   1 -26 296.540 204.255  28
   1   1  26 111.476 182.673  38
   1  -1  27 1207.59 236.443  43
   1   1  27 939.183 243.750  43
   1  -1  27 1683.30 262.024  35
  -1  -1 -27 1398.48 292.010  34
  -1  -1 -27 978.478 434.918  20
  -1   1 -27 1143.61 487.593  20
   1   1  27 1042.98 226.473  38
  -1  -1 -27 1233.47 254.259  41
  -1   1 -27 1145.83 240.573  28
  -1  -1 -27 1241.81 203.185  50
  -1  -1 -27 984.868 250.235  28
  -1   1 -27 809.604 256.107  34
  -1   1 -27 1999.98 294.066  41
   1   1  28 2312.53 300.884  43
  -1  -1 -28 2293.03 294.438  28
  -1  -1 -28 2390.01 336.799  34
   1  -1  28 2219.05 270.229  43
  -1  -1 -28 2231.41 284.100  41
  -1  -1 -28 1697.38 506.027  20
   1  -1  28 2489.24 282.738  35
  -1   1 -28 2396.84 319.348  34
  -1   1 -28 3658.66 339.697  41
  -1   1 -28 2544.82 284.901  28
  -1  -1 -28 2296.28 252.862  24
  -1   1 -28 1845.99 522.558  20
  -1   1 -29 2134.29 558.857  20
   1   1  29 2915.92 311.724  43
  -1   1 -29 2796.93 294.483  28
   1  -1  29 3132.01 303.124  35
  -1   1 -29 2810.62 321.203  34
  -1  -1 -29 1876.89 521.288  20
  -1  -1 -29 2639.28 265.655  24
  -1  -1 -29 2787.12 332.853  34
  -1  -1 -29 2936.38 312.266  28
  -1  -1 -29 2240.98 280.673  41
   1  -1  29 2736.43 288.177  43
  -1   1 -29 3052.37 309.367  41
  -1  -1 -30 8166.50 460.621  42
  -1  -1 -30 9801.87 497.990  34
  -1   1 -30 9211.53 468.909  34
   1   1  30 9299.35 456.572  43
  -1  -1 -30 8443.81 446.032  41
  -1   1 -30 7735.33 863.983  20
  -1   1 -30 8733.18 436.870  28
  -1   1 -30 8807.33 444.555  24
   1  -1  30 9430.34 437.260  43
  -1  -1 -30 7332.22 835.013  20
  -1   1 -30 8872.31 441.056  41
  -1   1 -31 1801.62 234.572  41
  -1   1 -31 1798.18 234.577  24
  -1   1 -31 1835.86 239.752  28
  -1  -1 -31 1812.41 241.963  41
   1   1  31 1958.58 254.845  43
  -1  -1 -31 2173.98 287.677  34
   1  -1  31 2080.93 248.815  43
  -1  -1 -31 1607.09 246.913  42
  -1   1 -31 2411.12 309.077  34
  -1  -1 -32 1158.37 229.947  34
  -1  -1 -32 1068.74 195.391  41
  -1   1 -32 1650.90 242.930  34
   1   1  32 1558.48 223.427  43
  -1   1 -32 977.001 192.865  28
   1  -1  32 1525.98 210.326  43
  -1   1 -32 1030.96 185.931  41
  -1  -1 -32 812.753 189.404  42
  -1  -1 -33-76.6497 143.490  41
  -1   1 -33 80.4157 149.446  42
  -1   1 -33-406.650 168.935  41
   1   1  33 200.251 161.108  43
   1  -1  33-85.6381 120.909  49
  -1  -1 -33-222.280 181.097  34
  -1   1 -33 36.0064 171.425  34
  -1  -1 -33-72.4889 148.518  42
   1  -1  33 39.4007 140.169  43
  -1  -1 -34 1539.05 193.261  42
  -1   1 -34 1139.17 160.580  41
  -1  -1 -34 1519.59 203.694  34
   1   1  34 1513.44 163.408  49
   1   1  34 1957.54 202.569  43
   1  -1  34 1486.35 168.182  49
  -1   1 -34 1482.55 196.524  42
  -1  -1 -34 1758.47 191.191  41
  -1   1 -34 1761.91 213.368  34
   1  -1  34 1695.43 187.932  43
  -1   1 -35 2.90217 103.065  41
  -1   1 -35-127.942 128.841  42
   1  -1  35-69.5521 102.935  49
  -1  -1 -35 166.179 122.038  42
   1  -1  35 92.2112 109.302  43
  -1  -1 -35 33.7926 103.728  41
   1   1  35-56.2075 118.391  43
   1  -2 -35 1569.86 174.013  42
   1   2 -35 1931.40 202.095  42
   1  -2 -35 1694.14 170.988  41
   1   2 -34 5214.32 312.048  42
  -1  -2  34 6127.16 276.618  43
   1  -2 -34 5001.23 292.981  42
  -1  -2  34 5438.63 273.405  49
   1  -2 -34 5148.80 283.901  41
   1   2 -33 3338.40 239.551  41
   1   2 -33 4600.82 297.143  34
  -1  -2  33 4580.74 270.411  43
   1   2 -33 3843.06 305.424  42
  -1   2  33 5221.60 309.582  43
  -1  -2  33 4367.30 271.703  49
   1  -2 -33 4273.29 303.708  42
   1  -2 -33 4177.74 282.340  41
   1  -2 -32-80.8966 151.816  41
   1   2 -32 120.849 171.497  34
   1  -2 -32 273.633 175.052  42
  -1   2  32 151.275 178.281  43
  -1  -2  32 148.989 150.699  43
   1   2 -32-257.987 159.342  41
   1   2 -32 345.746 189.226  42
   1  -2 -32-27.6981 178.341  34
  -1  -2  32 88.2605 131.137  49
  -1   2  31 6999.12 391.958  43
   1   2 -31 6684.38 377.851  34
   1   2 -31 6468.67 386.868  24
   1  -2 -31 6003.03 400.644  42
   1   2 -31 5200.99 316.254  41
  -1  -2  31 6404.06 342.476  43
  -1   2  31 6327.80 307.604  37
   1  -2 -31 6423.20 372.757  41
  -1  -2  31 6373.28 355.840  49
   1  -2 -31 6676.53 394.013  34
   1  -2 -30 2768.14 307.654  34
   1   2 -30 2704.82 285.163  24
   1  -2 -30 2828.38 285.452  41
   1   2 -30 1458.27 482.371  20
  -1   2  30 2656.51 290.517  43
   1   2 -30 2848.00 290.390  34
  -1   2  30 2650.53 229.137  37
  -1  -2  30 2670.00 264.926  49
  -1  -2  30 2803.87 263.927  43
   1  -2 -30 2225.51 290.013  42
   1   2 -30 2191.45 239.828  41
  -1   2  29 3202.69 256.646  37
   1   2 -29 2922.20 298.707  34
  -1  -2  29 2952.33 269.936  43
   1   2 -29 3016.72 623.071  20
  -1   2  29 3228.01 318.035  43
   1  -2 -29 3148.71 301.529  41
   1   2 -29 2908.85 288.669  41
   1   2 -29 2893.87 308.966  24
   1  -2 -29 3251.67 329.450  34
   1  -2 -29 2873.09 322.539  42
   1   2 -29 2926.29 270.794  28
  -1  -2  29 2900.51 284.360  49
   1  -2 -28 1145.67 220.181  41
  -1   2  28 1588.13 273.680  43
   1   2 -28 1821.75 515.379  20
   1  -2 -28 1538.15 287.483  34
  -1  -2  28 1803.06 275.285  35
   1   2 -28 2276.26 297.941  34
   1   2 -28 1579.52 267.266  24
  -1  -2  28 1483.46 226.499  43
   1  -2 -28 1434.12 474.367  20
   1   2 -28 1432.38 225.746  28
   1  -2 -28 1404.07 214.666  24
   1  -2 -28 1349.16 264.560  42
  -1   2  28 1563.69 207.826  37
   1   2 -28 1468.07 222.968  41
  -1  -2  27 151.045 172.806  43
   1   2 -27 120.425 199.225  34
  -1   2  27 6.04916 162.161  37
   1  -2 -27 139.509 234.231  34
  -1   2  27 55.0557 200.916  38
   1  -2 -27 85.4488 148.160  24
   1   2 -27 300.848 171.003  28
   1   2 -27 368.652 185.124  41
   1  -2 -27-145.585 353.931  20
   1   2 -27 451.602 433.013  20
   1  -2 -27-87.5768 196.414  42
  -1   2  27 124.999 214.888  43
  -1  -2  27 91.2717 139.786  37
  -1  -2  27 94.7193 199.497  35
  -1   2  26-167.633 155.852  37
   1  -2 -26-237.243 360.629  20
   1   2 -26-62.8951 207.888  34
   1  -2 -26-324.612 223.283  41
  -1   2  26 33.5225 208.070  43
  -1  -2  26-31.1946 138.239  37
  -1  -2  26-48.2336 175.582  43
  -1  -2  26 95.8032 201.430  35
  -1   2  26-28.9590 195.082  38
   1  -2 -26-9.25388 201.860  42
   1  -2 -26 128.205 244.189  34
   1   2 -26 163.691 175.088  28
   1   2 -26 315.356 404.308  20
   1  -2 -26 184.252 162.233  24
   1   2 -26 553.995 199.275  41
   1   2 -25 4131.63 335.230  34
   1  -2 -25 4090.18 314.614  24
  -1   2  25 4616.03 357.781  43
  -1   2  25 4372.43 332.363  38
   1  -2 -25 4368.38 681.072  20
   1  -2 -25 3898.59 329.707  41
   1   2 -25 3948.02 679.319  20
   1  -2 -25 4100.63 382.967  42
  -1  -2  25 2992.63 583.140  12
  -1  -2  25 4118.35 281.018  37
  -1  -2  25 4319.36 312.456  43
   1   2 -25 4273.84 310.806  28
   1   2 -25 4661.66 333.619  41
   1  -2 -25 4610.01 397.370  34
  -1  -2  25 4349.61 341.867  35
  -1   2  25 4522.16 298.709  37
  -1   2  24 5597.11 350.927  38
  -1  -2  24 4298.43 600.884  12
  -1   2  24 5553.21 734.768  12
   1  -2 -24 5384.99 351.428  24
  -1  -2  24 5521.48 308.751  37
   1  -2 -24 5590.31 382.349  28
  -1  -2  24 5804.36 373.016  35
   1  -2 -24 5254.75 375.911  41
   1   2 -24 5099.81 351.223  34
   1   2 -24 5322.42 741.436  20
  -1   2  24 5537.53 323.906  37
   1  -2 -24 5807.65 422.706  34
   1  -2 -24 4704.87 695.455  20
  -1  -2  24 5260.59 333.174  43
   1   2 -24 5516.23 342.192  28
  -1   2  24 5552.66 368.097  43
   1  -2 -23 7156.29 387.676  24
  -1   2  23 7287.19 789.313  12
   1  -2 -23 7393.90 445.902  34
   1  -2 -23 6861.14 793.391  20
   1   2 -23 7491.89 854.972  20
  -1  -2  23 6970.87 718.935  12
  -1  -2  23 7289.39 370.991  43
   1   2 -23 7494.60 378.201  28
  -1   2  23 7413.99 356.397  37
  -1   2  23 7702.75 383.336  38
  -1  -2  23 7660.98 403.675  35
   1  -2 -23 7058.57 407.648  41
  -1  -2  23 7649.47 346.016  37
  -1   2  23 7374.25 400.796  43
   1   2 -23 7012.03 395.908  34
   1  -2 -23 7649.18 421.147  28
  -1   2  22-15.2543 141.919  37
   1   2 -22 136.369 355.078  16
   1  -2 -22-45.2888 154.138  24
  -1  -2  22 71.1771 161.614  35
   1   2 -22 28.0443 151.744  28
   1  -2 -22-174.564 328.399  20
   1   2 -22 123.432 351.426  20
   1  -2 -22 39.0236 186.134  28
  -1  -2  22 194.108 245.206  12
  -1  -2  22 67.1154 149.700  43
  -1   2  22 104.823 147.280  38
  -1  -2  22 54.6456 131.226  37
  -1   2  22 126.474 167.900  43
  -1   2  22-64.8453 287.074  12
   1  -2 -22 199.012 230.653  34
   1  -2 -22-4.39495 165.428  41
  -1  -2  21 1641.87 185.873  37
   1   2 -21 1677.81 486.294  20
  -1   2  21 1589.35 208.779  38
  -1   2  21 1456.31 412.916  12
  -1   2  21 1697.14 194.414  37
   1  -2 -21 1667.84 457.980  20
  -1   2  21 1552.91 215.588  43
   1  -2 -21 1666.75 229.835  41
   1   2 -21 1921.78 497.817  16
   1   2 -21 1873.59 213.999  28
   1  -2 -21 1731.55 217.217  24
   1  -2 -21 1742.31 246.912  28
   1  -2 -21 1863.65 271.433  34
  -1  -2  21 1529.99 209.512  35
  -1  -2  21 1693.41 208.350  43
  -1  -2  21 1522.32 394.904  12
   1   2 -20 102.318 136.859  28
   1   2 -20 140.435 343.153  16
  -1   2  20 60.0897 152.609  43
  -1  -2  20 42.6379 142.187  35
  -1   2  20 223.963 136.122  37
   1  -2 -20 150.006 175.135  28
  -1  -2  20 117.526 223.789  12
  -1   2  20 315.630 128.673  46
  -1   2  20 210.969 138.241  38
   1   2 -20 87.6198 120.978  27
  -1   2  20-18.7731 273.675  12
   1  -2 -20 153.433 193.228  34
  -1   2  20 132.128 103.929  32
   1   2 -20 194.072 341.218  20
   1  -2 -20 59.6249 298.914  20
   1  -2 -20 217.402 167.411  41
  -1  -2  20 143.079 127.389  37
  -1  -2  20 237.355 150.276  43
  -1  -2  19 3831.58 495.454  12
   1   2 -19 3842.75 240.750  27
   1   2 -19 4075.23 562.917  16
  -1   2  19 3843.79 270.685  43
   1  -2 -19 4609.87 311.089  41
  -1   2  19 4416.18 263.335  38
  -1   2  19 4220.46 249.210  46
  -1   2  19 4224.43 228.749  32
  -1   2  19 4110.93 253.423  37
  -1  -2  19 4273.43 272.597  35
  -1  -2  19 4087.02 245.771  37
   1  -2 -19 4247.81 315.555  34
   1  -2 -19 3870.64 571.988  20
   1  -2 -19 4802.38 314.815  28
   1   2 -19 4129.24 273.731  28
   1   2 -19 4275.34 629.678  20
  -1   2  19 3830.60 531.077  12
  -1  -2  19 3773.48 251.749  43
   1  -2 -18 2680.28 250.167  28
  -1  -2  18 2610.77 407.846  12
  -1   2  18 2446.52 184.012  32
   1  -2 -18 2415.43 254.547  34
  -1  -2  18 2474.69 210.602  35
   1   2 -18 2769.22 478.948  16
  -1  -2  18 2423.06 176.094  32
  -1   2  18 2602.75 226.453  43
   1  -2 -18 2802.74 246.784  41
   1   2 -18 2414.67 194.051  27
  -1   2  18 2637.24 211.583  38
  -1   2  18 2421.83 196.050  46
  -1   2  18 2423.23 200.267  37
  -1  -2  18 2692.98 208.492  37
  -1   2  18 3004.84 483.138  12
   1   2 -18 2671.59 219.123  28
  -1  -2  18 2516.39 209.018  43
   1  -2 -18 2538.59 476.018  20
   1  -2 -17 37274.4 748.077  41
  -1   2  17 38448.1 595.163  32
  -1   2  17 36672.0 678.417  43
  -1   2  17 38012.8 652.168  38
   1   2 -17 37756.0 621.557  27
  -1  -2  17 39251.3 688.523  35
   1  -2 -17 37664.2 730.374  28
   1  -2 -17 36328.2 747.800  34
  -1  -2  17 36729.5 574.804  32
   1  -2 -17 37649.2 1439.27  20
  -1  -2  17 37326.1 1309.87  12
   1   2 -17 37974.5 1439.57  16
  -1   2  17 38721.9 1404.81  12
   1   2 -17 36311.5 1192.23   9
   1   2 -17 36327.6 648.837  28
   1   2 -16 39921.5 1411.52  16
  -1  -2  16 36765.7 562.258  32
   1  -2 -16 37645.0 729.678  34
   1   2 -16 37446.1 597.377  27
   1   2 -16 37665.3 1164.88   9
   1   2 -16 36713.5 626.633  28
  -1  -2  16 37690.0 1264.40  12
  -1   2  16 37361.1 577.507  32
  -1   2  16 39079.7 1355.10  12
   1  -2 -16 37534.6 1380.79  20
   1  -2 -16 37199.8 700.489  28
   1  -2 -15 263.304 249.115   9
   1  -2 -15 251.132 157.616  28
  -1   2  15 409.841 111.227  32
   1  -2 -15 235.674 270.655  20
  -1   2  15 448.387 268.677  12
   1   2 -15 224.212 180.637   9
   1   2 -15 264.165 112.410  27
   1  -2 -15 265.217 154.973  34
  -1  -2  15 199.522 91.5933  32
  -1  -2  15 306.707 241.206  12
   1   2 -15 452.433 316.934  16
  -1   2  14 42044.5 578.718  32
   1   2 -14 41758.0 581.996  27
   1  -2 -14 41659.6 1378.78   9
  -1  -2  14 43228.8 1243.85  12
  -1   2  14 45031.3 1336.38  12
   1  -2 -14 41762.8 1340.69  20
   1   2 -14 42832.9 1134.19   9
   1  -2 -14 41260.1 682.099  28
   1   2 -14 44265.5 1371.84  16
   1   2 -13 71586.1 1657.97  16
   1  -2 -13 68522.5 833.514  28
   1  -2 -13 70554.2 1708.49   9
   1  -2 -13 68905.3 1623.15  20
   1   2 -13 66978.2 1229.17  14
  -1   2  13 74028.4 1638.44  12
  -1  -2  13 71759.5 1513.25  12
   1   2 -13 69701.1 1376.41   9
   1   2 -13 68407.0 704.337  27
   1   2 -12 25673.7 796.787   9
   1  -2 -12 24750.7 483.252  28
  -1   2  12 26544.1 953.620  12
   1   2 -12 25891.6 964.526  16
   1   2 -12 23618.6 704.028  14
  -1  -2  12 24706.9 860.875  12
   1  -2 -12 25366.4 947.268  20
   1   2 -12 24218.9 551.069   7
   1  -2 -12 24912.6 1005.09   9
   1   2 -11 151.684 128.510   9
   1  -2 -11 333.020 217.682  20
   1  -2 -11 30.3865 196.294   9
   1   2 -11 177.108 217.681  16
   1   2 -11 133.708 103.050   7
   1  -2 -11 98.6001 113.971  28
  -1   2  11 109.708 35.8138   7
   1   2 -11 170.819 135.395  14
  -1   2  11 504.742 229.165  12
  -1  -2  11 86.8075 77.9791  13
  -1  -2  11 73.6295 172.567  12
  -1   2  11 84.9757 87.6911   3
   1  -2 -11 94.3402 92.7452  10
  -1  -2  10 902.389 218.124  12
   1   2 -10 805.977 249.050  16
   1  -2 -10 761.733 227.970  20
   1  -2 -10 723.825 123.962  10
  -1  -2  10 860.825 127.829  13
   1  -2 -10 798.596 225.722   9
   1   2 -10 779.451 155.287  14
  -1   2  10 803.890 126.001   3
  -1   2  10 867.712 234.994  12
   1   2 -10 904.416 170.895   9
   1   2  -9 18066.0 548.134   9
  -1  -2   9 17865.8 627.625  12
  -1   2   9 18427.6 688.213  12
  -1  -2   9 18419.8 467.536  13
   1  -2  -9 17594.7 676.489  20
   1   2  -9 18043.9 519.169  14
   1  -2  -9 18103.7 744.641   9
   1  -2  -9 17998.9 473.422  10
  -1  -2   8 39198.4 852.771  12
  -1   2   8 38652.8 926.000  12
   1  -2  -8 38760.1 921.603  20
   1  -2  -8 37856.5 698.348  10
  -1  -2   8 38652.6 684.564  13
   1   2  -8 37619.9 695.175   2
   1  -2  -8 38851.6 1012.35   9
   1   2  -8 38362.7 729.929   9
   1   2  -7 270011. 1784.51   9
  -1   2   7 275003. 2270.45  12
   1  -2  -7 267266. 1855.02  10
  -1  -2   7 273542. 1827.90  13
   1  -2  -7 278217. 2270.52  20
  -1  -2   7 271317. 2067.21  12
   1   2  -7 268026. 1867.42   2
  -1  -2   6 53424.0 853.789  12
   1  -2  -6 52677.7 847.017  10
   1   2  -6 53841.8 846.428   2
  -1  -2   6 54747.6 825.702  13
   1   2  -6 53653.0 737.108   9
  -1   2   6 54591.2 952.427  12
  -1  -2   5 204970. 1529.25  12
   1   2  -5 209346. 1359.89   9
   1   2  -5 208862. 1659.12   2
  -1   2   5 213112. 1721.00  12
   1  -2  -5 206319. 1940.80   9
   1  -2  -5 206814. 1658.70  10
  -1  -2   5 216818. 1669.50  10
  -1  -2   5 212318. 1619.05  13
   1   2  -4 28448.2 629.453  11
  -1   2   4 26983.6 572.677  12
  -1  -2   4 28423.1 610.941  10
   1  -2  -4 26539.7 606.678  10
   1  -2  -4 26178.6 652.879   9
  -1  -2   4 27712.6 597.813  13
   1   2  -4 26744.7 605.023   2
  -1   2   3 1142.17 137.531  12
  -1  -2   3 1220.39 170.246  10
   1   2  -3 1033.28 142.818  11
   1   2  -3 1125.69 165.329   2
   1  -2  -3 1127.67 158.528   9
   1  -2  -3 1251.41 177.693  10
  -1  -2   3 1095.34 156.831  13
   1  -2  -2 3017.73 230.746  10
   1   2  -2 3157.51 229.372   2
  -1  -2   2 3234.40 226.503  10
  -1  -2   2 3001.80 225.963  13
  -1   2   2 3202.08 171.900  12
  -1   2   2 3050.27 215.185  15
   1   2  -2 3000.86 197.190  11
   1  -2  -2 2876.66 200.838   9
  -1  -2   1 25032.2 583.208  13
   1  -2  -1 24753.4 467.845   9
   1   2  -1 25916.8 512.806  11
  -1  -2   0 9444.76 370.962  13
  -1   2   0 10503.0 341.508  15
   1  -2   0 9755.06 254.201   9
   1   2   0 10637.0 327.309  11
  -1   2   0 10481.0 355.465   8
  -1   2  -1 7334.90 299.540   8
   1  -2   1 7222.85 171.397   9
   1   2   1 7643.00 286.115  11
   1   2   1 7486.51 238.360  12
  -1  -2  -1 7132.68 325.273  13
   1   2   2 2033.46 155.718  12
  -1  -2  -2 2001.76 210.473  13
   1   2   2 2275.28 209.782   2
   1  -2   2 2056.99 112.103  12
  -1  -2  -2 2276.51 221.589  10
   1  -2   2 2353.87 210.899  10
   1   2   2 1987.49 173.473   8
   1   2   2 2076.48 172.763  11
  -1   2  -2 1963.26 173.239   8
  -1   2  -3 931678. 3213.33   8
   1   2   3 963393. 3129.27   8
   1  -2   3 945488. 3499.34  10
   1   2   3 957886. 3437.67   2
   1  -2   3 950851. 2459.32  12
   1   2   3 939617. 3149.68  12
   1   2   3 946497. 3362.31  11
  -1  -2  -3 936553. 3560.49  10
  -1  -2  -4 27140.9 613.824  10
   1  -2   4 26548.1 485.726  12
   1   2   4 27686.9 546.522   8
   1   2   4 26853.2 600.309  12
   1   2   4 27683.5 603.140  15
   1   2   4 26800.6 588.182   2
  -1  -2  -4 26646.3 606.904  13
   1  -2   4 27032.9 591.622  10
   1   2   4 27422.2 621.622  11
  -1   2  -4 26981.5 627.607   7
  -1  -2  -5 141894. 1384.81  10
   1   2   5 140581. 1313.50   2
   1   2   5 141671. 1461.35  12
   1  -2   5 141687. 1337.78  10
  -1   2  -5 141526. 1449.29   7
   1   2   5 141884. 1409.76  15
  -1  -2  -5 137458. 1348.85  13
   1  -2   5 139582. 1230.17  12
   1   2   6 50504.1 782.641   2
  -1  -2  -6 48736.9 803.865  13
   1  -2   6 50676.8 793.711  10
  -1   2  -6 50659.2 888.467   7
   1  -2   6 48322.0 801.949  12
  -1  -2  -6 51500.7 885.123  16
   1   2   6 50174.1 944.803  12
  -1  -2  -7 403952. 2703.83  16
   1   2   7 403471. 2827.02  12
  -1  -2  -7 396040. 2248.07  13
   1  -2   7 400541. 2478.11  12
  -1   2  -7 406032. 2553.08   7
   1   2   7 408871. 2177.74   2
   1  -2   7 407442. 2221.42  10
   1   2   8 229927. 2262.23  12
  -1  -2  -8 225350. 2199.71  16
  -1  -2  -8 225153. 1666.28  13
  -1   2  -8 227316. 1958.82   7
   1  -2   8 227054. 1999.66  12
   1  -2   8 229563. 1669.60  10
  -1  -2  -9 642.758 224.193  16
   1  -2   9 802.432 188.578  12
   1  -2   9 598.356 119.418  10
  -1  -2  -9 744.628 132.014  13
  -1   2  -9 720.532 178.559   7
  -1   2  -9 916.261 175.179  17
   1  -2  10 40021.0 668.438  10
  -1  -2 -10 40342.2 569.341  28
   1  -2  10 40698.4 963.730  12
  -1   2 -10 40039.9 865.594  17
   1   2  10 40306.0 1067.96  12
  -1   2 -10 40179.9 691.170   3
  -1  -2 -10 37995.7 1063.98  16
  -1  -2 -10 40398.9 677.439  13
  -1   2 -10 39512.1 992.123  14
  -1  -2 -11 18482.2 782.636  16
   1   2  11 18402.6 769.249  12
  -1   2 -11 17456.2 590.260  17
  -1   2 -11 17756.2 679.198  23
  -1  -2 -11 17668.3 409.864  28
   1  -2  11 18704.2 699.145  12
  -1   2 -11 17631.8 696.785  14
  -1   2 -11 17008.8 431.206   3
  -1  -2 -11 18047.1 426.635  13
   1  -2  11 17969.8 429.487  10
   1  -2  12 758.081 236.072  12
  -1   2 -12 704.322 233.191  14
  -1   2 -12 1008.76 249.960  23
  -1  -2 -12 827.175 160.826  28
  -1  -2 -12 817.617 306.674  16
  -1   2 -12 756.629 190.131  17
   1   2  12 742.663 259.355  12
  -1   2 -13 16404.6 712.546  23
  -1   2 -13 15808.7 587.337  17
   1   2  13 16953.0 810.495  12
   1  -2  13 16950.2 734.364  12
  -1  -2 -13 16827.2 838.971  16
  -1  -2 -13 16108.1 434.258  28
  -1   2 -13 15650.8 725.110  14
   1  -2  14 45719.6 1240.67  12
  -1  -2 -14 43365.9 1343.00  20
  -1  -2 -14 44503.3 723.930  28
  -1  -2 -14 45177.6 1395.86  16
   1   2  14 47009.6 1369.03  12
  -1   2 -14 43511.9 1178.15  23
  -1   2 -14 43841.5 1219.37  14
  -1   2 -15 19.6953 200.983  23
   1  -2  15 321.050 216.477  12
  -1  -2 -15 226.313 153.989  34
   1   2  15 261.005 263.291  12
  -1  -2 -15 502.625 292.562  20
  -1   2 -15 162.299 193.759  14
  -1  -2 -15 310.942 304.706  16
  -1  -2 -15 285.989 156.926  28
  -1   2 -16 1415.28 285.608  23
  -1   2 -16 1752.83 188.967  27
  -1   2 -16 1553.82 390.064  16
   1  -2  16 2118.22 359.217  12
  -1  -2 -16 1833.67 216.844  28
   1   2  16 1410.80 337.147  12
  -1  -2 -16 1503.51 359.654  20
  -1  -2 -16 1745.87 216.896  34
   1   2  17 2789.52 433.231  12
  -1   2 -17 2374.01 355.435  23
   1  -2  17 2432.38 383.819  12
  -1   2 -17 2575.44 213.998  27
   1   2  17 2574.69 214.434  43
   1   2  17 2296.40 197.821  46
   1  -2  17 2695.25 215.786  35
   1  -2  17 2641.89 209.582  46
  -1  -2 -17 2690.54 250.590  34
  -1  -2 -17 2576.79 242.835  28
   1   2  17 2835.98 218.287  38
  -1  -2 -17 2510.46 438.451  20
  -1   2 -17 2728.31 477.888  16
   1   2  18 7518.27 341.597  43
  -1  -2 -18 8218.58 711.078  20
   1  -2  18 7346.63 315.958  38
   1   2  18 8040.66 697.786  12
  -1  -2 -18 7500.34 346.901  50
   1   2  18 7590.39 328.656  46
  -1  -2 -18 7682.74 379.029  34
   1  -2  18 8062.92 347.968  35
   1   2  18 7614.33 331.590  38
  -1   2 -18 7766.23 336.208  27
  -1   2 -18 7126.79 566.895  23
  -1  -2 -18 7933.91 379.994  41
   1  -2  18 7657.04 627.557  12
   1  -2  18 7536.52 332.206  46
  -1  -2 -18 7844.06 379.251  28
   1  -2  18 7192.13 323.158  43
  -1   2 -18 8452.07 761.451  16
   1   2  18 7388.74 313.027  35
  -1   2 -19 9518.96 395.311  28
   1  -2  19 8523.09 680.365  12
   1   2  19 9478.16 373.235  38
  -1  -2 -19 8942.56 385.727  50
  -1  -2 -19 9174.38 424.195  34
   1   2  19 9127.69 352.499  35
   1   2  19 9431.30 372.163  46
   1  -2  19 9351.46 385.540  35
   1   2  19 8919.63 384.558  43
  -1   2 -19 9744.92 830.864  16
  -1   2 -19 9825.21 383.505  27
   1   2  19 9752.60 786.383  12
  -1  -2 -19 9437.30 422.023  28
   1  -2  19 8912.30 364.147  43
  -1  -2 -19 9485.81 422.703  41
  -1  -2 -19 9472.91 783.592  20
   1   2  19 9444.30 346.283  37
  -1  -2 -20 2670.19 276.627  28
  -1  -2 -20 2283.08 452.514  20
  -1  -2 -20 3041.17 281.013  41
   1  -2  20 2354.10 225.359  43
   1   2  20 2323.43 234.225  43
  -1  -2 -20 2163.33 225.275  50
   1   2  20 2367.02 457.712  12
  -1   2 -20 2434.92 231.011  27
   1  -2  20 2138.69 393.623  12
   1   2  20 2418.99 231.091  38
   1  -2  20 2446.03 237.247  35
   1   2  20 2412.39 207.117  37
   1   2  20 2425.62 210.641  35
  -1  -2 -20 2284.86 269.607  34
  -1   2 -20 2175.25 497.068  16
  -1   2 -20 2568.26 250.300  28
   1   2  20 2133.42 214.431  46
  -1  -2 -21 620.779 166.103  50
  -1   2 -21 856.637 410.077  16
   1   2  21 767.270 182.957  43
  -1  -2 -21 903.484 363.037  20
  -1   2 -21 848.136 203.206  28
  -1  -2 -21 790.424 215.338  28
   1  -2  21 961.058 181.381  35
   1   2  21 929.966 166.950  35
   1  -2  21 878.922 177.945  43
  -1   2 -21 1000.91 191.131  27
   1   2  21 1058.99 186.105  38
   1   2  21 765.448 322.414  12
  -1  -2 -21 938.232 229.276  34
   1   2  21 984.605 165.887  37
   1  -2  21 1007.08 326.399  12
   1   2  21 843.588 174.645  46
  -1  -2 -21 1442.50 250.223  41
   1  -2  22 255.457 161.198  35
  -1  -2 -22 652.929 231.382  34
  -1   2 -22 669.102 205.948  28
   1  -2  22 377.229 282.914  12
   1   2  22 571.303 194.093  43
  -1   2 -22 1025.23 193.579  50
  -1  -2 -22 1909.07 282.147  41
   1   2  22 750.863 156.340  37
   1  -2  22 580.174 175.279  43
   1   2  22 451.006 305.903  12
  -1  -2 -22 809.714 226.540  28
  -1   2 -22 581.278 173.433  27
  -1  -2 -22 1922.42 251.284  50
   1   2  22 563.610 162.735  46
  -1   2 -22 184.080 353.451  16
   1   2  22 657.481 174.852  38
  -1  -2 -22 693.580 335.791  20
  -1  -2 -23 857.074 241.700  28
   1   2  23 760.668 158.102  37
   1   2  23 672.361 191.629  38
   1   2  23 785.960 208.334  43
   1  -2  23 733.511 195.626  35
   1  -2  23 644.625 186.195  43
   1   2  23 556.433 320.574  12
  -1  -2 -23 496.622 358.983  20
  -1  -2 -23 1289.33 214.357  50
  -1   2 -23 485.260 390.377  16
   1  -2  23 677.548 290.325  12
  -1   2 -23 619.269 181.153  27
  -1   2 -23 726.185 209.856  28
  -1  -2 -23 1208.78 251.930  41
   1   2  23 745.276 178.918  46
  -1  -2 -23 786.333 244.019  34
  -1  -2 -24 1022.14 408.502  20
   1   2  24 1289.50 429.439  12
  -1   2 -24 1972.38 532.701  20
  -1  -2 -24 2138.43 243.335  50
  -1   2 -24 1157.49 432.326  16
   1  -2  24 1454.25 408.038  12
  -1   2 -24 1747.77 248.888  28
   1   2  24 1583.14 244.640  43
  -1  -2 -24 1855.23 290.404  34
   1   2  24 1760.51 243.456  38
   1   2  24 1882.99 201.186  37
  -1  -2 -24 2967.79 314.047  41
   1  -2  24 1683.50 240.136  35
   1   2  24 1606.00 226.203  46
   1  -2  24 1571.67 233.502  43
  -1  -2 -24 1875.63 283.689  28
  -1   2 -25 5805.22 378.681  28
  -1  -2 -25 5639.14 346.291  50
   1   2  25 5446.05 373.355  43
  -1  -2 -25 5857.67 404.770  28
  -1  -2 -25 5339.05 412.363  34
   1   2  25 4919.73 341.301  46
  -1   2 -25 5647.60 784.111  20
  -1   2 -25 5655.43 797.976  16
   1   2  25 5714.13 305.842  37
   1   2  25 5517.30 356.305  38
  -1  -2 -25 4684.39 675.876  20
   1  -2  25 5201.21 339.832  43
   1  -2  25 5578.05 372.110  35
  -1  -2 -25 6183.83 402.132  41
  -1  -2 -26 777.051 226.756  41
   1  -2  26 739.996 203.201  43
   1  -2  26 884.266 229.898  35
  -1  -2 -26 791.472 242.063  28
  -1   2 -26 771.773 442.593  16
   1   2  26 636.311 234.564  43
  -1  -2 -26 970.220 279.326  34
  -1   2 -26 720.688 234.785  34
  -1  -2 -26 747.078 372.045  20
  -1  -2 -26 838.614 181.881  50
  -1   2 -26 486.238 394.012  20
  -1   2 -26 718.191 217.849  28
   1   2  26 786.153 222.240  38
   1  -2  27 899.357 216.609  43
   1   2  27 747.259 212.018  38
  -1  -2 -27 838.340 190.570  50
  -1   2 -27 1058.53 228.783  28
  -1  -2 -27 290.128 360.820  20
  -1   2 -27 917.110 254.407  34
  -1  -2 -27 986.628 280.621  34
   1   2  27 924.946 244.729  43
   1  -2  27 921.935 228.784  35
  -1   2 -27 595.740 444.793  20
  -1  -2 -27 843.811 267.726  28
  -1  -2 -27 881.780 235.139  41
  -1   2 -28 5050.95 754.893  20
   1   2  28 5539.98 369.150  38
  -1  -2 -28 5285.12 383.122  41
   1  -2  28 5933.77 379.175  35
  -1  -2 -28 5294.61 323.065  50
  -1   2 -28 5507.20 368.654  28
  -1   2 -28 6969.02 415.564  41
  -1  -2 -28 5534.44 391.895  28
  -1  -2 -28 4954.60 387.749  42
  -1   2 -28 5463.26 390.707  34
   1  -2  28 5363.82 344.534  43
  -1  -2 -28 6661.53 449.727  34
  -1  -2 -28 3927.16 646.738  20
   1   2  28 6020.74 401.235  43
   1  -2  29 6687.74 398.183  35
  -1   2 -29 7191.59 429.202  34
  -1  -2 -29 6008.13 399.412  41
  -1   2 -29 6229.85 376.160  28
  -1   2 -29 6163.09 802.293  20
   1  -2  29 6235.51 367.802  43
   1   2  29 6066.36 373.576  38
   1   2  29 6944.23 415.403  43
  -1  -2 -29 6468.40 429.058  34
  -1  -2 -29 5708.33 394.674  42
  -1   2 -29 7480.98 419.769  41
   1  -2  30 5344.98 337.996  43
  -1  -2 -30 4991.21 357.591  41
  -1   2 -30 5578.97 361.021  41
   1  -2  30 6039.44 365.463  35
  -1   2 -30 4413.53 684.585  20
  -1  -2 -30 4580.74 343.611  42
  -1  -2 -30 5844.01 397.492  34
   1   2  30 5766.91 374.940  43
  -1   2 -30 5777.41 382.833  34
  -1   2 -30 5300.55 348.005  28
   1  -2  31-65.5326 156.640  43
  -1   2 -31 143.360 198.794  34
  -1   2 -31 29.8721 151.789  41
   1   2  31 123.071 190.970  43
  -1  -2 -31-150.525 168.510  42
  -1   2 -31 23.0458 163.780  24
  -1  -2 -31-129.166 205.937  34
  -1  -2 -31-95.5339 180.065  41
  -1   2 -31-19.5675 166.908  28
   1  -2  32 257.399 147.803  43
  -1   2 -32 80.2283 144.744  41
   1   2  32 202.199 173.831  43
   1  -2  32 284.451 143.716  49
  -1  -2 -32 117.316 149.478  42
  -1  -2 -32 154.104 188.972  34
  -1  -2 -32 113.416 149.400  41
  -1   2 -32 355.074 188.421  34
  -1   2 -33 5277.56 290.649  41
   1  -2  33 6662.60 324.717  49
   1  -2  33 6501.56 311.145  43
  -1  -2 -33 6617.49 357.097  34
   1   2  33 7311.94 349.014  43
  -1  -2 -33 6447.70 337.757  41
  -1   2 -33 6940.49 358.116  34
  -1  -2 -33 5386.28 310.813  42
  -1   2 -34 920.587 171.507  42
   1   2  34 1383.46 181.688  43
  -1  -2 -34 771.046 157.005  42
  -1   2 -34 1171.98 185.088  34
   1  -2  34 1230.77 160.382  49
   1  -2  34 1058.31 153.492  43
  -1   2 -34 569.566 136.991  41
  -1  -2 -34 1117.70 166.686  41
   1   2  35 655.394 141.072  43
  -1   2 -35 569.378 144.494  42
  -1  -2 -35 595.836 135.019  41
   1  -2  35 589.461 120.852  49
  -1   3  35 6386.81 276.771  43
   1   3 -35 4795.17 270.549  42
  -1  -3  34 114.674 107.494  49
   1  -3 -34 174.859 117.988  41
   1  -3 -34 281.288 125.837  42
  -1   3  34 112.683 131.429  43
   1  -3 -33 52.6679 126.093  41
   1  -3 -33 155.769 131.065  42
  -1   3  33 239.463 155.829  43
   1   3 -33 57.7121 151.651  42
  -1  -3  33 129.117 125.221  49
   1   3 -32 2870.46 281.878  42
  -1  -3  32 2677.29 216.892  43
  -1   3  32 3417.93 281.021  43
  -1  -3  32 2844.39 243.211  49
  -1   3  32 2894.53 212.743  37
   1   3 -32 3192.60 272.933  34
   1  -3 -32 2514.89 249.645  42
   1  -3 -32 2882.51 257.227  41
  -1   3  31 5998.76 373.737  43
  -1  -3  31 5567.08 333.303  49
   1   3 -31 5854.81 351.167  34
   1  -3 -31 5457.73 346.702  41
   1  -3 -31 5029.83 350.760  42
   1   3 -31 5625.28 369.402  24
  -1  -3  31 5191.65 293.084  43
  -1   3  31 5527.28 285.703  37
   1  -3 -30-107.068 222.790  34
  -1   3  30 202.669 206.193  43
   1   3 -30 198.525 181.037  24
  -1  -3  30 62.7986 145.515  49
  -1   3  30 186.420 138.747  37
   1   3 -30-125.329 149.735  41
   1  -3 -30 178.304 170.447  41
  -1  -3  30 282.643 151.448  43
   1  -3 -30 540.939 210.642  42
   1   3 -30 263.426 182.873  34
   1  -3 -29 331.703 218.206  34
   1  -3 -29 508.779 208.590  42
  -1   3  29 307.401 153.567  37
  -1   3  29 506.572 219.397  43
   1   3 -29 35.8254 404.369  20
  -1  -3  29 237.096 164.107  49
   1   3 -29 349.761 190.815  34
  -1  -3  29 472.301 162.856  43
  -1  -3  29 589.573 222.950  35
   1   3 -29 571.397 169.586  41
   1  -3 -29 341.053 190.484  41
   1   3 -29 269.308 174.760  24
  -1  -3  28 902.333 201.923  49
   1   3 -28 867.543 424.829  20
  -1  -3  28 937.471 228.493  35
   1  -3 -28 612.257 240.485  34
  -1  -3  28 820.520 188.934  43
   1   3 -28 1090.66 242.192  24
   1  -3 -28 916.576 226.882  41
   1   3 -28 695.670 205.750  34
  -1   3  28 646.300 206.525  38
   1  -3 -28 845.283 231.330  42
   1   3 -28 1152.50 208.068  41
  -1   3  28 999.492 245.697  43
  -1   3  28 895.095 181.014  37
   1  -3 -27 5649.96 412.324  42
  -1  -3  27 5724.61 378.392  49
   1  -3 -27 6395.37 410.891  41
  -1  -3  27 5777.08 384.050  35
   1   3 -27 5588.92 366.137  34
  -1   3  27 5571.09 368.932  38
  -1   3  27 5940.61 334.444  37
   1   3 -27 5390.36 782.767  20
   1   3 -27 5651.24 348.854  41
  -1   3  27 6154.29 402.417  43
   1  -3 -27 5713.45 410.116  34
  -1  -3  27 5394.00 326.914  43
  -1  -3  26 3133.74 314.058  35
   1  -3 -26 2670.22 302.817  41
  -1   3  26 2947.24 305.756  43
   1  -3 -26 2696.62 312.860  42
  -1  -3  26 2695.60 236.598  37
  -1  -3  26 2855.78 261.284  43
   1   3 -26 3211.76 291.848  41
   1   3 -26 2936.64 639.843  20
   1   3 -26 2725.01 259.580  28
  -1   3  26 2838.41 295.288  38
   1  -3 -26 2831.01 338.909  34
  -1   3  26 3049.40 266.136  37
   1   3 -26 2908.92 293.398  34
   1   3 -25 836.434 458.716  20
   1  -3 -25 532.435 202.277  41
   1  -3 -25 892.226 267.373  34
  -1   3  25 890.076 230.193  43
   1  -3 -25 699.145 217.624  42
  -1  -3  25 724.651 180.318  43
   1  -3 -25 1038.64 416.969  20
   1   3 -25 584.078 191.787  34
  -1  -3  25 769.608 167.060  37
  -1   3  25 847.809 213.483  38
  -1   3  25 857.948 192.510  37
  -1  -3  25 889.211 222.999  35
   1   3 -25 616.377 174.584  28
   1  -3 -24 176.168 352.992  20
  -1   3  24-26.3061 191.008  43
  -1   3  24-81.4375 159.178  37
  -1   3  24-23.0900 175.486  38
  -1   3  24-152.642 375.039  12
  -1  -3  24-79.5079 162.311  43
   1  -3 -24-333.835 223.880  41
  -1  -3  24-24.8654 173.372  35
  -1  -3  24-76.8529 138.325  37
   1   3 -24 84.6834 376.312  20
   1  -3 -24 58.1055 239.239  34
   1  -3 -24-93.7545 202.508  42
   1   3 -24-218.755 215.262  34
   1   3 -24 94.2095 156.009  28
  -1  -3  23 315.746 179.013  35
   1  -3 -23 188.115 130.003  50
   1   3 -23 469.640 382.055  16
  -1   3  23 323.014 172.761  38
   1  -3 -23 401.164 245.803  34
  -1  -3  23 183.612 131.437  37
   1   3 -23 215.359 386.663  20
  -1   3  23 392.824 185.921  43
  -1  -3  23 58.2255 274.549  12
  -1  -3  23 205.140 153.432  43
  -1   3  23 341.063 327.516  12
   1  -3 -23 70.4778 308.390  20
   1  -3 -23 61.8177 200.105  41
   1  -3 -23 281.879 189.611  42
   1   3 -23 164.154 152.055  28
  -1   3  23 271.935 156.694  37
  -1   3  22 14333.2 499.650  38
   1  -3 -22 14163.4 1052.62  20
  -1   3  22 14243.1 476.987  37
   1   3 -22 15219.8 1148.75  20
   1  -3 -22 13836.4 552.795  41
  -1  -3  22 12647.6 912.593  12
  -1  -3  22 14783.1 520.593  35
   1   3 -22 14471.1 484.957  28
   1  -3 -22 14346.9 494.001  50
   1  -3 -22 14664.3 593.922  34
  -1  -3  22 13705.5 467.303  43
   1  -3 -22 14621.5 593.371  42
   1  -3 -22 14027.1 502.144  24
  -1   3  22 13369.4 1028.80  12
  -1  -3  22 13834.0 451.635  37
  -1   3  22 14300.4 517.623  43
   1   3 -22 14604.2 1082.46  16
  -1  -3  21 4857.08 292.383  43
  -1   3  21 4516.06 629.175  12
  -1  -3  21 4340.03 562.337  12
   1  -3 -21 4864.85 300.112  50
  -1   3  21 4770.99 299.064  37
   1  -3 -21 4813.73 346.988  41
   1  -3 -21 4897.63 658.776  20
   1   3 -21 5015.37 649.434  16
  -1  -3  21 5165.13 293.047  37
  -1   3  21 4859.97 303.178  38
  -1   3  21 5045.10 263.829  32
   1   3 -21 4728.62 689.260  20
  -1   3  21 4937.42 320.685  43
   1  -3 -21 5094.10 378.208  34
   1  -3 -21 5147.81 387.841  42
   1  -3 -21 4967.55 311.733  24
   1   3 -21 5352.60 304.187  28
  -1  -3  21 4915.36 316.746  35
  -1   3  21 4439.30 272.020  46
   1  -3 -20 8250.53 373.676  50
   1   3 -20 8842.48 855.483  20
   1  -3 -20 8638.75 448.292  34
   1  -3 -20 8668.17 431.400  28
   1  -3 -20 8188.39 447.452  42
   1  -3 -20 8447.78 379.878  24
  -1   3  20 8598.75 365.616  37
  -1   3  20 8360.86 387.228  43
  -1   3  20 8742.61 793.298  12
  -1   3  20 7905.54 340.254  46
  -1   3  20 8764.05 328.945  32
  -1  -3  20 8380.60 714.250  12
  -1   3  20 8806.17 370.628  38
   1   3 -20 8761.97 370.961  28
  -1  -3  20 8177.80 375.348  35
  -1  -3  20 8103.34 346.654  37
   1   3 -20 9349.19 839.637  16
   1  -3 -20 8492.98 422.175  41
  -1  -3  20 8347.82 353.317  43
   1  -3 -20 8039.73 778.997  20
   1  -3 -19 102.005 128.470  50
   1  -3 -19-114.829 174.952  41
   1   3 -19 58.8011 300.434  16
  -1  -3  19 68.1451 208.402  12
  -1   3  19 41.7024 106.427  46
   1   3 -19 47.8779 111.847  27
   1   3 -19 158.534 139.117  28
  -1   3  19-144.917 261.372  12
  -1   3  19-8.32855 110.887  32
  -1  -3  19 82.1054 127.388  37
  -1  -3  19 72.0935 134.787  43
  -1   3  19-45.8526 145.972  43
  -1   3  19-104.194 134.709  37
   1  -3 -19 14.2721 127.163  24
   1  -3 -19 139.092 199.866  34
   1  -3 -19-97.6974 265.938  20
  -1  -3  19-124.360 150.817  35
  -1   3  19-84.7834 133.089  38
   1  -3 -19-31.4359 183.097  28
   1   3 -18 67.5758 105.372  27
  -1   3  18 17.5562 121.053  38
  -1  -3  18 41.8058 117.218  37
   1   3 -18 108.727 289.238  16
  -1  -3  18 49.5032 214.099  12
  -1  -3  18 35.0602 128.393  35
  -1   3  18 29.3532 134.502  43
   1  -3 -18-70.8120 172.637  34
  -1  -3  18 46.3658 104.665  32
   1  -3 -18 33.0667 121.666  24
   1  -3 -18 36.9238 117.934  50
  -1   3  18 107.070 108.609  32
   1  -3 -18-88.6715 174.566  28
   1   3 -18 113.058 130.172  28
   1  -3 -18 60.9099 140.331  41
   1  -3 -18 20.3987 264.899  20
  -1   3  18 35.7646 105.969  46
  -1   3  18 61.4410 257.403  12
  -1  -3  18 55.2568 127.741  43
  -1   3  18-3.12164 122.920  37
   1  -3 -17 4630.22 557.341  20
   1  -3 -17 4925.86 321.277  34
  -1  -3  17 4566.60 481.840  12
  -1   3  17 4870.98 280.725  43
  -1  -3  17 4734.08 233.031  32
  -1   3  17 5016.84 249.455  32
  -1   3  17 4819.78 265.205  38
   1  -3 -17 4678.23 267.010  24
  -1   3  17 4814.77 265.996  37
  -1  -3  17 5377.88 286.009  35
   1   3 -17 4878.66 578.631  16
   1  -3 -17 5203.46 310.736  41
   1   3 -17 5084.55 246.755  27
   1  -3 -17 5232.87 316.108  28
  -1   3  17 5453.44 573.751  12
   1   3 -16 18224.0 424.424  27
  -1  -3  16 17474.0 413.901  32
  -1  -3  16 17172.1 853.668  12
  -1   3  16 19158.6 986.967  12
   1  -3 -16 17518.3 512.672  28
   1   3 -16 19841.1 1027.62  16
   1  -3 -16 17534.9 525.271  34
   1  -3 -16 17995.3 979.234  20
   1  -3 -16 17080.4 458.419  24
   1  -3 -16 18270.8 530.359  41
  -1  -3  15 855.275 126.875  32
  -1  -3  15 828.730 252.395  12
  -1   3  15 844.355 288.336  12
   1  -3 -15 1003.25 183.524  28
   1   3 -15 670.986 193.825   9
   1   3 -15 957.014 132.998  27
   1   3 -15 888.610 228.808  14
   1  -3 -15 1029.30 306.421  20
   1   3 -15 981.554 348.401  16
   1  -3 -15 931.366 151.230  24
   1  -3 -15 1077.54 200.706  34
   1  -3 -14 541.571 268.069  20
   1  -3 -14 234.913 122.000  24
   1  -3 -14 313.220 147.002  28
   1   3 -14 415.504 184.998  14
   1   3 -14 294.002 152.326   9
  -1  -3  14 221.482 102.286  32
  -1  -3  14 161.885 199.654  12
   1  -3 -14 375.990 167.471  34
   1   3 -14 344.108 280.469  16
  -1   3  14 211.916 223.095  12
  -1   3  13 12446.5 707.579  12
  -1  -3  13 11725.4 324.496  32
   1  -3 -13 11729.4 705.822  20
  -1  -3  13 11767.9 639.805  12
   1   3 -13 11741.9 485.750   7
   1   3 -13 12466.2 563.274   9
   1   3 -13 12956.1 751.299  16
   1  -3 -13 11858.6 336.396  24
   1  -3 -13 11855.3 379.801  28
   1   3 -13 12042.7 555.816  14
  -1  -3  12 4732.82 415.150  12
   1  -3 -12 4680.77 246.818  28
  -1   3  12 4791.27 461.521  12
   1   3 -12 4577.54 318.887   7
   1  -3 -12 4647.64 498.379   9
   1   3 -12 4906.86 351.011   9
   1   3 -12 4831.80 475.821  16
   1   3 -12 4601.42 354.618  14
   1  -3 -12 4718.22 455.315  20
  -1  -3  12 4517.13 294.296  13
   1  -3 -12 4464.28 210.493  24
   1  -3 -12 4903.29 302.744  10
   1  -3 -11 27565.2 703.342  10
  -1  -3  11 27049.0 856.464  12
  -1   3  11 28465.0 952.349  12
   1   3 -11 27801.4 732.694   9
   1  -3 -11 26724.0 918.231  20
   1   3 -11 26791.4 687.739   2
  -1  -3  11 27534.7 689.538  13
   1  -3 -11 27505.6 1054.94   9
   1  -3 -11 27799.7 510.643  28
   1   3 -10 20133.1 614.069   2
   1  -3 -10 20355.8 880.641   9
  -1  -3  10 20593.8 606.686  13
  -1  -3  10 19443.9 692.689  12
   1   3 -10 20691.7 591.229   9
  -1   3  10 20754.1 788.036  12
   1  -3 -10 20801.3 622.779  10
   1  -3 -10 19616.9 754.391  20
  -1   3  10 19786.6 647.581  19
   1  -3  -9 3377.29 275.902  10
  -1  -3   9 3204.18 292.504  12
  -1   3   9 3155.63 306.985  19
   1  -3  -9 3114.16 327.998  20
  -1   3   9 3277.33 327.905  12
   1   3  -9 3021.29 274.061   2
  -1  -3   9 3131.49 268.841  13
   1   3  -9 3403.71 236.071   9
   1  -3  -9 3122.66 369.994   9
  -1   3   8 30218.1 789.550  19
  -1  -3   8 29769.7 735.912  12
   1   3  -8 30180.5 767.803   2
   1  -3  -8 29691.1 964.528   9
   1   3  -8 30788.5 613.925   9
  -1   3   8 31094.4 852.898  12
  -1  -3   8 30445.2 754.767  10
   1  -3  -8 30204.5 760.616  10
   1  -3  -8 30197.6 836.326  20
  -1  -3   8 30739.4 747.617  13
   1   3  -7 1423.62 141.012   9
  -1  -3   7 1182.47 189.411  13
   1  -3  -7 1230.56 201.269  10
   1   3  -7 1190.36 202.088   2
   1  -3  -7 1369.08 249.314   9
  -1   3   7 1199.09 204.825  12
  -1  -3   7 1346.86 194.983  10
  -1  -3   7 1255.98 178.010  12
  -1   3   7 1328.03 211.330  19
  -1   3   6 11029.7 487.160  19
  -1   3   6 10956.9 460.348  12
   1  -3  -6 10970.2 544.580   9
  -1  -3   6 11675.5 483.340  10
   1   3  -6 11579.1 340.723   9
   1   3  -6 11632.4 489.152  11
   1   3  -6 11128.9 480.990   2
   1  -3  -6 10922.4 477.023  10
  -1  -3   6 11262.4 466.650  13
  -1   3   6 11039.8 526.631  21
  -1  -3   5 352204. 2576.27  10
   1   3  -5 358846. 2519.61  11
   1   3  -5 339608. 2575.89   2
  -1   3   5 353086. 2684.18  21
  -1   3   5 340663. 2275.22  12
  -1  -3   5 347715. 2501.25  13
   1  -3  -5 343348. 2721.79   9
   1  -3  -5 342915. 2589.18  10
   1  -3  -4 8842.95 442.394  10
   1   3  -4 8743.55 442.018   2
  -1   3   4 8836.10 348.827  12
  -1  -3   4 8996.17 437.803  10
  -1   3   4 8849.78 440.906  21
   1  -3  -4 8944.71 435.985  13
   1   3  -4 9437.21 399.452  11
  -1  -3   4 9024.33 428.333  13
   1  -3  -4 8919.04 428.231   9
   1   3  -3 78928.4 1067.90  11
   1  -3  -3 75691.5 1099.56   9
   1  -3  -3 76377.3 1216.36  13
  -1   3   3 77633.9 891.069  12
  -1  -3   3 78053.0 1221.87  10
  -1   3   3 77159.9 1197.25  15
   1  -3  -3 75923.6 1229.27  10
  -1   3   3 79167.0 1204.20  21
  -1  -3   3 76663.5 1191.40  13
   1  -3  -2 3351.76 290.355  13
  -1   3   2 3449.51 271.159  15
  -1   3   2 3512.99 276.566  21
  -1  -3   2 3326.53 277.776  13
   1   3  -2 3289.42 224.656  11
   1  -3  -2 3302.17 232.989   9
   1   3  -1 35044.9 662.105  11
   1  -3  -1 33186.1 610.509   9
   1  -3  -1 34990.3 822.191  13
  -1   3   1 34928.3 769.769  15
  -1  -3   1 34481.5 817.894  13
  -1   3   0 51895.7 934.009   8
   1   3   0 47945.2 553.866  12
  -1  -3   0 49416.0 975.365  13
   1  -3   0 50092.8 985.279  13
   1   3   0 51391.3 791.445  11
  -1   3   0 52265.0 922.343  15
   1   3   1 262.789 110.155  11
  -1  -3  -1 383.559 168.748  13
  -1   3  -1 329.396 158.131   8
   1   3   1 270.401 91.5691  12
   1  -3   1 332.163 163.944  13
  -1   3  -1 319.406 133.511  15
  -1   3  -2 196.566 139.748   8
   1   3   2 154.712 126.306  22
   1   3   2 176.420 103.520  12
   1   3   2 73.4570 96.5484  11
  -1  -3  -2 132.835 145.250  13
   1  -3   2 127.111 133.010  13
   1  -3   2 114.532 46.4329  12
   1   3   2 121.869 133.156   8
  -1   3  -2 113.491 50.5458  11
  -1  -3  -3 40001.9 896.066  10
  -1  -3  -3 39138.1 877.088  13
   1   3   3 39829.7 692.309  12
  -1   3  -3 40375.9 834.343   8
   1  -3   3 39974.8 877.456  10
   1   3   3 39924.0 755.070  11
   1   3   3 40113.3 862.516   2
   1   3   3 40271.8 813.181   8
   1   3   3 40150.1 854.417  15
   1  -3   3 39555.3 440.603  12
   1  -3   3 40202.7 869.018  13
   1   3   4 115165. 1272.15  12
  -1   3  -4 115493. 1417.79   8
   1   3   4 117753. 1371.95   8
  -1  -3  -4 118712. 1514.53  10
   1   3   4 117955. 1355.34  11
   1  -3   4 116869. 1475.83  10
   1  -3   4 118921. 1476.14  13
   1  -3   4 115051. 899.805  12
   1   3   4 118494. 1478.19  15
  -1  -3  -4 112120. 1475.11  13
   1   3   4 117252. 1453.03   2
  -1  -3  -5 5143.68 346.163  10
   1   3   5 5160.41 341.926  15
  -1  -3  -5 5011.84 337.541  13
   1   3   5 4932.18 330.854   2
   1   3   5 4959.38 312.251  12
   1  -3   5 5179.61 331.669  10
   1  -3   5 4935.31 232.558  12
  -1   3  -5 4869.34 318.921   8
  -1   3  -6 5218.42 344.858   7
   1   3   6 4749.94 331.677  12
   1   3   6 5027.80 323.081   2
   1   3   6 5098.38 325.395  21
  -1  -3  -6 5068.17 335.802  13
  -1  -3  -6 4969.08 344.069  10
   1  -3   6 4971.28 325.785  10
   1   3   6 5166.64 350.104  15
   1  -3   6 5146.24 268.381  12
  -1  -3  -7 3494.85 290.673  10
  -1  -3  -7 3547.56 284.551  13
   1  -3   7 3462.29 248.238  12
   1   3   7 3379.03 286.827  21
   1  -3   7 3540.60 277.322  10
   1   3   7 3738.63 310.633  12
  -1   3  -7 3043.52 297.745   7
   1   3   7 3405.01 269.493   2
   1   3   8 5399.79 388.904  12
  -1   3  -8 5274.46 361.118   7
   1   3   8 5120.58 317.698   2
  -1  -3  -8 5163.81 333.645  13
   1  -3   8 5427.23 320.844  12
   1  -3   8 5214.30 327.209  10
   1   3   8 4932.81 348.332  21
  -1   3  -9 42926.4 984.007   7
   1   3   9 42168.8 852.623   2
   1   3   9 43149.5 1072.69  12
  -1  -3  -9 43613.9 580.062  28
  -1  -3  -9 43013.9 889.187  13
   1  -3   9 42624.7 909.337  12
   1  -3   9 43081.3 883.191  10
   1   3   9 42680.5 958.600  21
  -1  -3  -9 41802.1 920.328  20
  -1  -3 -10 1120.21 181.321  13
  -1   3 -10 940.621 218.596   7
  -1  -3 -10 1008.56 228.128  20
   1   3  10 909.446 243.152  12
   1  -3  10 1162.57 181.689  10
   1  -3  10 957.655 201.964  12
   1   3  10 923.013 159.887   2
  -1  -3 -10 1087.32 151.339  28
   1   3  11 67693.4 1466.42  12
  -1   3 -11 63418.1 1230.38   7
  -1  -3 -11 63038.3 1311.96  20
  -1  -3 -11 66444.9 1061.36  13
  -1  -3 -11 64986.1 786.332  28
   1  -3  11 66452.5 1260.84  12
   1  -3  11 64501.1 1045.72  10
  -1  -3 -12 1400.37 184.778  13
  -1   3 -12 1292.14 237.937  17
   1  -3  12 1244.04 248.486  12
  -1  -3 -12 1207.76 172.103  28
   1   3  12 1350.78 317.679  12
  -1   3 -12 1437.86 286.304  14
  -1  -3 -12 1225.71 286.348  20
   1  -3  12 1170.15 174.530  10
  -1   3 -13 4541.47 415.946  23
   1   3  13 4585.76 471.273  12
  -1  -3 -13 4685.82 277.763  28
   1  -3  13 4634.61 414.694  12
  -1   3 -13 4549.48 367.467  17
  -1  -3 -13 4723.61 455.496  20
  -1   3 -13 4643.58 436.539  14
   1   3  14 27763.2 1085.27  12
  -1   3 -14 26891.9 993.382  14
   1  -3  14 26138.7 931.192  12
  -1  -3 -14 26092.2 578.329  34
  -1  -3 -14 26208.8 588.436  28
  -1  -3 -14 24970.7 994.252  20
  -1   3 -14 27265.1 974.972  23
  -1   3 -15 15985.4 778.313  23
   1  -3  15 16296.1 771.003  12
  -1  -3 -15 15893.4 845.487  20
  -1  -3 -15 15826.9 482.384  34
   1   3  15 16595.5 885.141  12
  -1   3 -15 16120.8 805.171  14
  -1  -3 -15 16004.3 485.105  28
  -1   3 -16 11372.0 676.670  23
  -1  -3 -16 11851.3 441.102  34
  -1  -3 -16 11784.9 766.393  20
  -1   3 -16 12716.3 747.435  14
  -1  -3 -16 11761.9 437.043  41
   1   3  16 11703.0 393.161  38
   1   3  16 12190.7 787.752  12
   1  -3  16 12405.2 706.910  12
  -1  -3 -16 12052.3 447.712  28
   1  -3  16 12523.4 415.205  35
   1  -3  17 5844.73 522.291  12
  -1   3 -17 6166.36 528.599  23
   1   3  17 6120.66 287.527  46
  -1   3 -17 6234.11 299.534  27
   1  -3  17 6299.67 315.277  35
  -1  -3 -17 5697.29 340.398  34
   1   3  17 5955.10 285.426  37
   1   3  17 5692.93 295.697  43
  -1  -3 -17 5976.53 324.687  50
   1   3  17 5489.96 575.030  12
  -1  -3 -17 6258.43 351.842  28
   1   3  17 6055.32 302.314  38
  -1  -3 -17 6256.30 341.998  41
  -1  -3 -17 5510.99 565.611  20
  -1   3 -17 5674.20 529.864  14
  -1   3 -17 6158.95 655.998  16
  -1   3 -18 1965.65 351.187  23
  -1  -3 -18 2293.40 234.624  50
  -1  -3 -18 1982.48 248.985  28
   1   3  18 2314.06 418.900  12
   1  -3  18 1519.15 187.080  43
  -1   3 -18 1872.83 201.963  27
   1   3  18 1795.15 190.711  37
  -1   3 -18 1814.77 461.036  16
   1  -3  18 1772.56 333.675  12
   1  -3  18 1804.93 206.150  35
   1   3  18 1933.23 203.887  38
  -1  -3 -18 1910.62 381.997  20
   1   3  18 1595.05 199.620  43
  -1  -3 -18 1898.58 243.072  34
  -1  -3 -18 2123.71 240.869  41
   1   3  18 1726.51 180.173  46
   1  -3  19 387.872 143.372  35
   1   3  19 202.923 121.593  37
  -1  -3 -19 665.344 213.956  28
   1   3  19 322.152 127.726  46
   1   3  19 377.912 286.206  12
   1  -3  19 502.838 151.679  43
   1   3  19 382.149 148.789  38
  -1  -3 -19 491.936 312.013  20
   1  -3  19 435.887 244.220  12
  -1  -3 -19 603.497 195.663  41
  -1  -3 -19 360.424 188.792  34
   1   3  19 349.533 161.388  43
  -1   3 -19 425.706 148.285  27
  -1   3 -19 186.512 308.786  16
  -1  -3 -19 986.158 204.234  50
   1   3  20 486.007 141.037  37
  -1  -3 -20 572.654 209.095  28
  -1  -3 -20 753.429 204.663  41
  -1   3 -20 514.303 374.469  16
  -1   3 -20 577.926 157.293  27
   1  -3  20 411.228 248.034  12
  -1  -3 -20 583.762 202.793  34
   1   3  20 158.257 267.439  12
  -1  -3 -20 533.200 321.860  20
   1  -3  20 580.631 165.997  35
   1  -3  20 601.535 159.759  43
   1   3  20 572.242 170.265  43
   1   3  20 438.090 160.005  38
   1   3  20 505.437 139.041  46
   1   3  21 82.0286 157.440  43
  -1  -3 -21 283.210 295.770  20
  -1   3 -21 153.910 137.664  27
   1  -3  21 109.232 259.876  12
  -1  -3 -21 515.306 181.470  50
   1  -3  21 133.119 149.886  35
   1  -3  21 209.465 140.635  43
  -1   3 -21 84.0923 173.976  28
   1   3  21 177.246 129.600  37
   1   3  21 151.572 130.483  46
   1   3  21 126.535 150.556  38
  -1  -3 -21 168.600 205.850  34
   1   3  21 206.544 273.117  12
  -1   3 -21 235.291 419.193  16
  -1  -3 -21 293.861 184.488  41
  -1  -3 -21 103.578 207.869  28
  -1   3 -22 6088.60 342.023  27
   1   3  22 5984.34 352.472  38
  -1  -3 -22 6078.91 406.745  34
   1   3  22 6438.24 364.350  43
  -1  -3 -22 5174.88 640.243  20
   1   3  22 6197.52 319.505  37
  -1  -3 -22 6407.98 410.448  28
   1  -3  22 5296.92 622.948  12
  -1  -3 -22 6584.45 366.745  50
   1  -3  22 6047.02 332.477  43
  -1  -3 -22 5799.49 376.812  41
   1   3  22 5923.78 721.585  12
  -1   3 -22 6242.31 363.102  28
  -1   3 -22 5803.15 752.095  16
   1   3  22 5710.29 329.831  46
   1  -3  22 6078.71 361.477  35
  -1  -3 -23 103.690 185.530  41
   1   3  23 209.015 148.633  46
  -1  -3 -23 97.6139 287.085  20
  -1   3 -23 279.006 180.035  28
   1   3  23 143.769 171.569  38
  -1   3 -23 329.855 165.936  27
  -1  -3 -23 345.743 236.817  34
   1  -3  23 194.463 181.900  35
  -1  -3 -23 375.891 215.798  28
   1   3  23 332.195 152.525  37
   1  -3  23 650.688 339.664  12
  -1   3 -23 148.962 374.260  16
  -1  -3 -23 481.818 181.395  50
   1   3  23 434.819 359.627  12
   1   3  23 247.396 193.470  43
   1  -3  23 185.254 163.317  43
   1  -3  24 4413.11 306.206  43
  -1  -3 -24 3679.86 582.635  20
   1   3  24 3717.59 643.246  12
   1   3  24 4378.64 337.405  43
  -1  -3 -24 4262.89 381.639  34
  -1   3 -24 3762.06 668.250  16
   1   3  24 4213.93 323.634  38
  -1   3 -24 4352.21 307.643  27
   1  -3  24 3879.86 322.808  35
   1   3  24 4224.17 280.217  37
  -1  -3 -24 4492.67 325.583  50
   1   3  24 4181.85 301.171  46
  -1  -3 -24 4306.60 369.026  28
  -1  -3 -24 4662.31 359.574  41
  -1   3 -24 4770.71 340.971  28
  -1  -3 -25 9293.93 488.621  28
   1   3  25 9351.89 459.750  43
  -1  -3 -25 9284.62 499.674  34
  -1   3 -25 9079.93 949.357  16
   1  -3  25 8872.46 410.699  43
  -1   3 -25 9502.13 451.161  28
  -1  -3 -25 9554.64 483.097  41
   1   3  25 9255.45 385.944  37
   1  -3  25 9334.18 454.355  35
   1   3  25 9558.22 450.691  38
  -1   3 -25 9011.67 964.822  20
   1   3  25 8811.79 416.062  46
  -1  -3 -25 8594.92 419.006  50
  -1  -3 -25 8176.63 468.002  42
  -1   3 -26 1018.47 478.301  16
  -1  -3 -26 804.045 259.172  34
   1   3  26 939.662 228.229  38
   1   3  26 1058.28 176.474  37
   1   3  26 1067.97 240.992  43
   1  -3  26 995.007 205.769  43
  -1  -3 -26 998.020 241.663  41
  -1   3 -26 1389.22 507.083  20
  -1  -3 -26 1202.15 206.130  50
  -1  -3 -26 883.800 226.396  42
   1  -3  26 1290.22 246.743  35
  -1   3 -26 914.705 211.948  28
  -1  -3 -27-366.681 236.128  41
  -1  -3 -27-129.252 165.595  50
   1  -3  27 619.063 237.730  35
   1   3  27 16.5772 128.623  37
  -1   3 -27-82.3007 169.354  28
  -1  -3 -27-38.1557 176.259  42
   1  -3  27-27.7451 159.202  43
   1   3  27 63.7354 203.671  43
  -1   3 -27 451.185 435.942  20
   1   3  27 148.655 193.592  38
  -1   3 -27-79.8394 217.377  34
  -1  -3 -27-104.241 243.010  34
  -1   3 -28 4213.50 687.511  20
   1   3  28 4759.05 358.692  43
  -1   3 -28 4384.63 329.596  28
   1   3  28 4619.38 346.216  38
  -1  -3 -28 3956.64 292.836  50
  -1   3 -28 4690.80 358.196  34
   1  -3  28 4259.82 306.062  43
   1  -3  28 4604.12 349.374  35
  -1  -3 -28 3353.99 310.845  42
  -1  -3 -28 4558.07 377.912  34
  -1  -3 -28 3849.64 337.149  41
   1  -3  29 1231.26 203.056  43
  -1  -3 -29 1357.86 260.100  34
   1   3  29 1508.18 238.781  38
  -1   3 -29 1860.43 251.350  41
  -1   3 -29 1453.92 226.132  28
  -1  -3 -29 1027.59 233.213  41
   1   3  29 1411.27 245.952  43
   1  -3  29 1667.63 248.252  35
  -1   3 -29 1492.59 529.910  20
  -1  -3 -29 789.294 193.091  42
  -1  -3 -29 1180.24 194.728  50
  -1   3 -29 1103.41 235.949  34
   1  -3  30 155.502 183.687  35
  -1   3 -30 559.700 194.702  41
  -1  -3 -30 48.4613 151.947  42
   1   3  30-10.7046 173.334  38
   1   3  30 105.327 187.082  43
  -1   3 -30 148.217 164.155  28
   1  -3  30 47.6458 147.694  43
  -1  -3 -30 20.5378 206.070  34
  -1   3 -30-85.4204 188.960  34
  -1  -3 -30 164.934 176.899  41
   1   3  31 575.380 200.766  43
  -1   3 -31 415.842 182.952  28
  -1   3 -31 539.020 169.295  41
   1  -3  31 443.926 151.616  43
  -1   3 -31 832.645 204.761  34
  -1  -3 -31 582.684 185.256  41
  -1  -3 -31 411.437 193.636  34
   1  -3  31 848.315 206.544  35
   1  -3  31 499.379 167.068  49
  -1  -3 -31 549.251 168.652  42
  -1   3 -31 591.904 186.997  24
   1   3  32 235.250 167.448  43
  -1  -3 -32 363.130 163.795  41
   1  -3  32 302.176 138.769  43
  -1  -3 -32 372.463 148.948  42
   1  -3  32 366.874 148.925  49
  -1   3 -32 216.495 135.806  41
  -1  -3 -32 185.685 170.196  34
  -1   3 -32 459.689 183.583  34
   1  -3  33 11.2202 116.016  49
  -1   3 -33-189.213 140.772  41
   1  -3  33 166.893 120.568  43
   1   3  33 117.783 151.213  43
  -1  -3 -33 118.645 136.745  41
  -1   3 -33 121.451 171.975  34
  -1  -3 -33 40.0023 117.300  42
   1  -3  34 630.298 132.488  49
  -1  -3 -34 551.658 144.943  41
   1   3  34 775.379 160.565  43
  -1   3 -34 507.951 153.835  42
   1  -4 -34-1.39959 106.787  41
   1   4 -34-116.196 132.914  42
  -1   4  34 14.4787 124.629  43
  -1  -4  34 9.91027 96.9918  49
   1  -4 -33 3037.60 220.111  42
   1   4 -33 2941.36 246.978  42
   1  -4 -33 3927.86 260.043  41
  -1   4  33 4436.72 267.080  43
  -1  -4  33 3887.25 247.148  49
   1  -4 -32 5210.46 312.123  41
  -1   4  32 5191.66 257.872  37
  -1  -4  32 5607.13 308.900  49
   1  -4 -32 4453.98 278.157  42
   1   4 -32 5193.25 331.587  42
  -1   4  32 5737.43 317.984  43
   1  -4 -31 1606.29 212.303  42
  -1  -4  31 2099.71 230.778  49
  -1   4  31 2120.01 196.098  37
  -1   4  31 2138.84 243.151  43
   1  -4 -31 2069.02 239.998  41
  -1   4  30 2711.42 231.141  37
   1  -4 -30 2471.28 268.985  41
   1  -4 -30 2084.97 246.947  42
  -1  -4  30 2541.46 259.729  49
   1   4 -30 2599.46 264.648  34
   1   4 -30 2686.40 295.826  24
  -1   4  30 2561.15 275.457  43
  -1   4  29 19320.7 610.770  43
  -1  -4  29 18065.1 604.448  49
   1   4 -29 18592.1 575.297  34
  -1   4  29 18086.3 581.700  38
   1  -4 -29 18585.7 635.711  41
   1   4 -29 19868.0 673.883  24
  -1  -4  29 18621.0 588.721  35
   1   4 -29 18432.8 1298.57  20
  -1   4  29 17793.0 519.647  37
   1  -4 -28 63.2271 184.803  42
  -1   4  28 47.4083 188.095  38
   1  -4 -28 159.256 189.560  41
  -1   4  28 71.8630 156.962  37
   1   4 -28 175.523 185.793  34
   1   4 -28 209.817 191.892  24
  -1  -4  28 113.003 180.939  49
  -1   4  28 99.6759 216.153  43
   1   4 -28 637.699 475.560  20
  -1  -4  28 256.011 209.051  35
  -1  -4  27 191.321 196.699  35
   1   4 -27 499.392 181.147  41
   1   4 -27-19.6171 176.604  34
   1  -4 -27 101.734 183.734  42
  -1  -4  27-10.1488 161.157  49
  -1   4  27 115.439 183.665  38
  -1   4  27-3.17532 154.994  37
  -1   4  27-49.0182 194.064  43
   1  -4 -27 94.8225 203.039  41
   1  -4 -27-315.762 255.510  34
   1   4 -27-200.163 387.784  20
  -1  -4  26-8.27009 171.825  49
  -1   4  26-61.9827 195.270  43
   1  -4 -26-104.302 270.595  34
  -1  -4  26 101.568 198.727  35
  -1   4  26 91.1858 183.095  38
   1  -4 -26 231.949 201.714  42
  -1   4  26 54.8181 157.977  37
   1  -4 -26 89.0285 193.722  41
   1   4 -26 687.838 196.245  41
   1   4 -26 74.5752 179.988  34
   1   4 -26 175.906 365.867  20
  -1   4  25 3861.84 326.166  43
   1  -4 -25 3708.60 343.886  41
   1  -4 -25 3733.66 365.753  34
  -1   4  25 3611.70 292.632  37
   1   4 -25 3542.55 670.107  20
  -1   4  25 3470.17 307.074  38
   1   4 -25 3836.55 310.945  34
   1  -4 -25 3083.19 331.700  42
  -1  -4  25 3273.30 303.444  49
   1  -4 -25 3474.84 273.178  50
  -1  -4  25 3717.75 324.826  35
  -1   4  24 33.5830 172.886  38
   1   4 -24 149.590 356.146  16
  -1  -4  24-50.1491 176.974  49
   1  -4 -24 59.2261 196.730  41
  -1   4  24 157.287 166.398  37
   1   4 -24 143.630 399.090  20
  -1  -4  24 216.366 143.365  37
  -1  -4  24 277.144 187.033  35
   1  -4 -24 109.226 251.493  34
  -1   4  24 189.873 190.404  43
   1   4 -24 86.1154 166.499  34
   1  -4 -24 58.6572 139.013  50
   1  -4 -24 231.825 203.891  42
   1   4 -23 115.598 382.442  16
   1  -4 -23 183.673 184.063  42
  -1  -4  23 303.900 145.007  37
   1   4 -23 508.209 431.791  20
   1  -4 -23 158.817 239.567  34
  -1   4  23 269.908 175.183  37
  -1  -4  23 175.034 133.764  53
   1   4 -23 298.640 153.271  28
  -1   4  23 358.611 181.361  38
  -1   4  23 181.991 187.847  43
   1   4 -23 11.9576 357.199  11
   1  -4 -23 40.9926 200.627  41
   1  -4 -23 157.409 147.733  50
  -1   4  23 222.726 335.764  12
  -1  -4  23 65.9661 168.503  35
  -1   4  22 1452.73 216.005  37
  -1   4  22 977.007 391.788  12
   1   4 -22 1471.35 478.181  20
   1  -4 -22 1167.35 239.701  42
  -1  -4  22 1406.81 187.121  37
   1   4 -22 1122.51 431.978  16
   1   4 -22 647.465 389.830  11
   1  -4 -22 1375.55 204.554  50
  -1  -4  22 1150.97 176.248  53
   1  -4 -22 1472.20 277.237  34
  -1   4  22 1233.67 214.430  43
   1  -4 -22 1269.50 232.736  41
  -1  -4  22 1361.46 213.538  35
   1   4 -22 1356.31 194.625  28
  -1   4  22 1422.82 214.303  38
   1   4 -21 980.492 421.480  20
   1   4 -21 1252.40 410.244  16
   1  -4 -21 1194.96 263.453  34
   1   4 -21 1545.48 197.799  28
  -1  -4  21 1016.53 194.372  35
  -1   4  21 1347.65 170.034  32
  -1   4  21 1377.64 213.339  38
   1  -4 -21 1155.55 227.921  41
  -1  -4  21 1158.71 177.948  37
  -1   4  21 943.111 345.483  12
  -1   4  21 1406.24 220.393  43
  -1   4  21 1185.38 203.922  37
  -1  -4  21 1259.50 180.964  53
   1  -4 -21 1286.98 194.138  50
   1  -4 -21 1095.68 226.767  42
   1  -4 -20 622.870 232.497  34
  -1  -4  20 510.614 161.876  35
   1   4 -20 746.558 172.354  28
   1  -4 -20 518.205 155.166  50
  -1  -4  20 533.339 148.291  53
  -1   4  20 533.057 142.648  32
   1   4 -20 449.570 380.414  20
  -1  -4  20 436.820 145.447  37
  -1   4  20 684.920 175.325  37
  -1   4  20 582.323 170.313  38
   1   4 -20 684.823 365.191  16
   1  -4 -20 282.521 171.770  41
   1  -4 -20 456.374 197.407  42
  -1   4  20 199.409 290.412  12
  -1   4  20 696.971 187.468  43
   1   4 -19 14937.9 1005.74  16
   1  -4 -19 14801.3 506.218  50
  -1   4  19 14660.6 470.965  38
  -1   4  19 14102.3 484.305  43
  -1   4  19 15101.5 442.058  32
   1  -4 -19 15416.2 557.806  41
   1   4 -19 15191.6 460.453  28
  -1   4  19 15171.9 485.110  37
   1  -4 -19 14735.4 556.428  34
  -1  -4  19 14518.6 456.324  37
  -1  -4  19 14521.6 462.039  53
  -1  -4  19 14792.8 493.185  35
  -1   4  19 14960.8 1004.39  12
   1  -4 -19 14159.2 567.860  42
   1  -4 -18 6344.92 662.600  20
  -1  -4  18 6377.80 583.877  12
   1  -4 -18 6831.90 387.540  34
  -1   4  18 6793.06 327.690  38
  -1  -4  18 6937.64 322.070  37
  -1  -4  18 6768.82 327.571  53
  -1   4  18 6867.41 305.797  32
  -1   4  18 6851.04 338.216  43
  -1   4  18 7106.16 679.416  12
   1   4 -18 7729.19 725.332  16
  -1   4  18 6756.53 341.095  37
  -1  -4  18 6918.34 343.645  35
   1  -4 -18 6643.27 366.892  41
   1  -4 -18 6119.17 381.138  42
   1  -4 -18 6698.11 343.461  50
  -1   4  17 64.3739 128.825  38
   1   4 -17 67.9335 262.821  16
  -1   4  17 106.451 234.474  12
   1  -4 -17 241.677 268.175  20
  -1  -4  17 72.2567 181.201  12
   1  -4 -17 8.05279 153.030  41
  -1  -4  17 129.246 125.605  35
  -1  -4  17 32.2352 125.146  37
  -1   4  17 65.9157 132.376  37
   1  -4 -17 142.378 178.982  34
  -1   4  17 6.13153 135.189  43
   1  -4 -17 62.8541 120.848  50
   1  -4 -17 141.764 145.523  42
  -1  -4  16 919.769 274.874  12
   1  -4 -16 952.363 159.883  50
   1   4 -16 912.779 335.004  16
   1  -4 -16 812.331 165.841  42
   1  -4 -16 1229.15 336.976  20
  -1   4  16 1000.84 158.215  38
  -1   4  16 899.569 160.894  43
  -1   4  16 1094.89 172.499  37
  -1   4  16 838.822 283.729  12
  -1  -4  16 1135.89 165.171  35
   1  -4 -16 921.026 195.093  34
   1  -4 -16 819.776 166.660  41
   1  -4 -15 0.28460 241.043  20
   1   4 -15 44.3786 239.805  16
  -1  -4  15 67.8852 176.978  12
   1  -4 -15 107.274 131.520  41
  -1   4  15-57.2598 244.652  12
   1  -4 -15-3.16105 153.704  34
  -1   4  15 166.561 138.808  37
  -1   4  14 33996.3 1226.23  12
   1   4 -14 34736.2 1266.98  16
  -1  -4  14 32248.8 1066.39  12
   1  -4 -14 33290.6 671.841  34
   1   4 -14 34276.3 1007.15  14
  -1   4  13 1267.26 293.630  12
   1   4 -13 908.431 210.125   7
   1   4 -13 1275.64 247.711  14
  -1  -4  13 1021.08 237.196  12
   1  -4 -13 1224.53 182.444  34
  -1  -4  12 85.3074 130.283  13
   1  -4 -12 25.6088 134.773  34
   1   4 -12 35.8563 161.380   2
  -1   4  12 41.4664 178.924  19
   1  -4 -12 0.44957 141.578  10
  -1  -4  12 4.50941 171.296  12
  -1   4  12 166.796 199.275  12
  -1   4  11 33385.4 573.234  33
  -1   4  11 34617.9 1078.75  12
   1  -4 -11 32570.1 909.067  10
  -1   4  11 33859.2 958.704  19
  -1  -4  11 34630.3 922.714  13
  -1  -4  11 33844.3 929.735  12
   1   4 -11 33325.2 909.876   2
   1   4 -10 4467.18 409.131  11
   1   4 -10 4380.98 261.656   9
  -1   4  10 4142.50 236.632  33
  -1   4  10 4621.85 411.451  12
  -1  -4  10 4286.60 350.789  13
   1  -4 -10 4213.68 352.766  10
  -1   4  10 4478.18 386.143  19
   1   4 -10 4262.74 363.140   2
   1   4  -9 33779.4 1007.08  11
   1   4  -9 35470.9 662.258   9
  -1  -4   9 34622.0 939.347  10
  -1   4   9 35272.7 983.679  12
  -1  -4   9 34753.0 923.090  13
  -1   4   9 33555.8 954.310  19
  -1   4   9 34682.4 550.747  33
   1  -4  -9 33637.2 937.508  10
   1   4  -9 34649.2 950.258   2
  -1  -4   8 18060.2 683.995  10
   1   4  -8 17571.3 696.538  11
  -1   4   8 17937.7 675.573  12
   1  -4  -8 17245.3 683.486  10
   1   4  -8 17869.7 441.459   9
  -1   4   8 17454.9 755.121  21
   1   4  -8 17777.0 695.600   2
  -1  -4   8 17588.6 674.900  13
  -1   4   8 17608.2 698.245  19
   1   4  -7 60.3055 68.6317   9
   1   4  -7 44.2960 167.944   2
  -1   4   7 5.65238 144.457  12
  -1   4   7 85.2618 172.654  19
  -1  -4   7 36.0394 154.109  13
  -1   4   7 74.1765 193.198  21
   1  -4  -7 58.5963 172.003  10
   1   4  -7 91.5621 142.345  11
  -1  -4   7 265.846 171.380  10
   1   4  -6 7749.21 478.174   2
   1  -4  -6 7733.28 475.159  10
  -1  -4   6 7687.00 458.811  13
  -1   4   6 7860.16 488.325  21
  -1  -4   6 7739.26 473.231  10
   1   4  -6 7686.31 278.783   9
  -1   4   6 7539.50 400.420  12
   1   4  -6 7980.40 440.027  11
  -1  -4   5 23169.8 783.249  10
   1  -4  -5 22909.2 786.786  13
   1   4  -5 22921.7 802.396   2
  -1  -4   5 22533.7 752.616  13
  -1   4   5 22566.0 780.732  21
  -1   4   5 22662.6 610.872  12
   1  -4  -5 23490.5 798.846  10
   1   4  -5 23316.2 692.842  11
   1  -4  -4 44797.2 1110.10  10
  -1   4   4 45309.8 780.687  12
  -1  -4   4 45914.1 1092.08  10
   1  -4  -4 46779.4 1112.67  13
  -1   4   4 45742.9 1083.93  21
   1   4  -4 47103.2 932.348  11
  -1  -4   4 46235.2 1072.59  13
  -1  -4   3 27170.5 852.178  10
   1  -4  -3 26060.5 853.920  10
  -1   4   3 26825.4 814.969  15
  -1   4   3 26472.7 814.954  21
   1   4  -3 26882.1 675.888  11
  -1  -4   3 27414.7 839.448  13
   1  -4  -3 27088.4 849.023  13
  -1   4   2 17217.1 644.528  15
  -1  -4   2 16799.0 678.452  10
   1   4  -2 16988.3 521.210  11
  -1   4   2 16811.5 644.453  21
   1   4  -2 17209.3 569.642  18
  -1  -4   2 17512.5 681.277  13
   1  -4  -2 16662.0 676.867  13
   1  -4  -2 16555.4 685.212  10
   1  -4  -1 2799.79 316.507  10
   1   4  -1 2504.17 104.268  12
   1   4  -1 2591.62 216.907  11
   1   4  -1 2623.45 245.399  18
   1  -4  -1 2893.32 337.443  13
  -1  -4   1 2786.95 315.879  10
  -1  -4   1 2852.52 314.821  13
  -1   4   1 2560.26 278.493  15
  -1   4   0 111979. 1606.12   8
   1   4   0 116655. 1359.63  18
  -1   4   0 111080. 1588.29  15
   1   4   0 112850. 1291.97  11
  -1  -4   0 109868. 1684.30  13
   1   4   0 114670. 1616.73  22
   1  -4   0 115528. 1717.19  13
   1  -4   0 109593. 1705.50  10
   1   4   0 114571. 1617.00   8
  -1  -4   0 110477. 1701.43  10
   1   4   0 107518. 788.243  12
   1  -4   1 19096.6 720.618  10
  -1  -4  -1 18600.5 719.840  10
   1  -4   1 19659.2 724.939  13
   1   4   1 18272.3 391.032  12
  -1   4  -1 18978.6 673.841   8
  -1   4  -1 18806.6 661.386  15
  -1  -4  -1 18982.5 719.754  13
   1   4   1 19947.1 685.918   8
   1   4   1 19349.7 674.452  22
   1   4   1 19047.7 540.763  11
  -1   4  -2 24388.0 763.342   8
   1   4   2 24162.5 619.448  11
   1  -4   2 24635.8 806.177  13
   1   4   2 24812.8 756.935   8
   1  -4   2 24552.4 809.997  10
  -1  -4  -2 24205.1 817.705  10
  -1  -4  -2 23679.8 798.140  13
   1   4   2 24748.4 768.381  22
   1   4   2 23709.9 505.242  12
   1   4   3 16579.6 625.767   8
  -1   4  -3 15400.8 321.727  11
   1   4   3 16084.4 524.614  11
  -1   4  -3 16456.9 634.453   8
  -1  -4  -3 15887.1 666.391  10
   1  -4   3 15884.3 655.811  10
   1   4   3 16736.8 330.506  26
  -1  -4  -3 16029.0 662.768  13
   1   4   3 15849.6 465.015  12
   1   4   3 16116.1 643.344  15
   1  -4   3 16418.9 653.558  13
   1  -4   4 15008.8 634.910  10
   1   4   4 14657.8 589.002   8
   1   4   4 15012.8 526.906  11
   1   4   4 14585.0 611.978   2
   1  -4   4 14583.9 623.322  13
  -1   4  -4 14473.3 600.317   8
   1   4   4 14005.9 478.019  12
   1   4   4 15001.9 318.894  26
   1   4   4 14038.6 611.658  15
  -1  -4  -4 14107.4 631.855  10
  -1  -4  -4 14376.5 628.198  13
  -1   4  -4 14473.6 380.997  11
   1  -4   5 3965.88 165.474  12
   1   4   5 4532.27 366.005   2
  -1   4  -5 4378.27 362.205   8
   1  -4   5 4382.79 366.070  13
   1  -4   5 4359.23 368.320  10
   1   4   5 4487.02 189.885  26
   1   4   5 4175.62 368.666  15
  -1  -4  -5 4282.21 372.411  13
  -1  -4  -5 4282.05 369.163  10
   1   4   5 4360.31 306.078  12
   1   4   6 26510.5 735.564  12
   1   4   6 26668.8 810.649   2
   1  -4   6 26164.8 488.549  12
   1  -4   6 26893.0 828.631  10
   1   4   6 27255.3 447.881  26
  -1  -4  -6 26321.5 833.528  13
  -1   4  -6 27200.7 825.082   8
   1   4   6 26160.1 809.115  21
  -1  -4  -6 26796.2 851.290  10
   1   4   6 26718.4 847.727  15
  -1   4  -7 4861.30 383.050   8
   1   4   7 4773.45 210.104  26
  -1  -4  -7 4715.83 382.714  13
  -1  -4  -7 4580.54 381.317  10
   1  -4   7 4655.88 256.038  12
   1   4   7 4953.19 362.921  12
   1  -4   7 4658.44 365.522  10
   1   4   7 4749.32 364.950   2
   1   4   7 4551.61 372.500  21
  -1   4  -8 110352. 1719.79   7
  -1   4  -8 106938. 1671.49   8
   1   4   8 111944. 1687.90  21
   1  -4   8 109628. 1637.70  10
  -1  -4  -8 110820. 1676.16  13
   1   4   8 109199. 1608.38   2
   1  -4   8 105672. 1245.26  12
   1   4   8 110107. 1667.45  12
  -1  -4  -8 110333. 1696.40  10
  -1  -4  -9 53596.6 1165.68  13
   1   4   9 54665.0 1230.88  12
   1   4   9 52989.4 1200.49  21
  -1  -4  -9 53811.4 1183.32  10
   1   4   9 52961.1 1118.02   2
   1  -4   9 51980.9 951.935  12
  -1   4  -9 52623.6 1210.35   7
   1  -4   9 53252.3 1142.10  10
   1  -4  10 14253.8 605.178  10
  -1  -4 -10 13868.0 380.316  28
   1   4  10 14098.6 659.578  21
  -1   4 -10 14222.5 663.741   7
   1   4  10 15259.5 694.963  12
  -1  -4 -10 14527.8 617.298  13
   1   4  10 13996.5 584.016   2
   1  -4  10 13963.1 547.193  12
   1   4  11 106651. 1880.48  12
   1  -4  11 102709. 1569.88  10
   1  -4  11 102277. 1529.27  12
  -1  -4 -11 100469. 1026.38  28
  -1   4 -11 102532. 1729.00   7
   1   4  11 103336. 1532.93   2
  -1  -4 -11 104635. 1586.96  13
   1   4  11 101402. 924.959  33
   1   4  12 5132.07 363.738   2
  -1  -4 -12 4772.67 360.808  13
   1   4  12 4604.13 231.987  33
  -1   4 -12 5249.99 439.067   7
   1  -4  12 4789.02 353.992  10
   1   4  12 5316.18 484.093  12
  -1  -4 -12 4956.45 272.357  28
   1  -4  12 4932.24 387.701  12
  -1  -4 -13 21335.2 516.010  34
  -1   4 -13 21336.8 831.603   7
  -1  -4 -13 21446.8 529.029  28
  -1   4 -13 21703.4 829.049  17
   1  -4  13 21273.4 790.758  12
   1   4  13 22398.7 950.169  12
   1   4  14-32.8394 226.175  12
   1  -4  14 194.103 177.576  12
  -1  -4 -14 36.8140 163.312  28
  -1   4 -14 182.431 168.629  17
  -1   4 -14 118.693 197.218  14
  -1  -4 -14 12.7635 156.952  34
   1   4  15 12301.9 412.769  38
  -1  -4 -15 13375.1 462.240  41
   1   4  15 13043.5 809.095  12
  -1  -4 -15 12560.1 446.140  34
   1  -4  15 12557.5 672.406  12
  -1   4 -15 13740.9 773.489  14
  -1  -4 -15 13442.9 451.431  50
  -1  -4 -15 12819.9 452.522  28
  -1   4 -15 13316.8 744.792  23
   1  -4  15 13854.7 435.848  35
   1   4  16-132.934 147.248  38
   1  -4  16 131.937 178.632  12
  -1   4 -16-13.3972 210.221  23
   1   4  16-179.092 256.336  12
  -1  -4 -16-58.7287 169.462  28
  -1  -4 -16 102.976 141.371  50
   1   4  16-3.84553 101.922  46
   1   4  16 104.028 136.041  37
   1   4  16 30.3596 124.620  43
  -1  -4 -16-23.3853 140.454  41
   1  -4  16-0.34234 129.057  35
  -1  -4 -16 31.0335 158.292  34
  -1   4 -16 113.134 205.362  14
  -1   4 -17 2418.00 380.965  23
   1  -4  17 2520.07 362.700  12
   1  -4  17 2702.55 234.689  35
  -1  -4 -17 2681.80 243.481  50
  -1  -4 -17 2641.20 262.901  28
   1   4  17 2726.17 231.639  38
  -1   4 -17 2660.64 411.102  14
   1   4  17 2619.62 431.129  12
   1   4  17 2656.67 219.408  43
   1   4  17 2615.82 225.449  37
  -1  -4 -17 2451.88 238.686  41
   1   4  17 2401.05 205.206  46
  -1  -4 -17 2683.56 273.016  34
  -1   4 -18 1340.57 320.241  14
   1   4  18 1516.93 194.972  43
   1  -4  18 1734.62 192.085  43
  -1   4 -18 1594.47 407.565  16
  -1  -4 -18 1553.93 243.635  28
   1  -4  18 1616.07 199.959  35
   1   4  18 1392.50 341.684  12
  -1  -4 -18 2490.45 297.167  34
   1   4  18 1644.82 178.559  46
  -1  -4 -18 1751.38 226.010  50
   1   4  18 1665.07 208.511  38
   1   4  18 1608.26 195.829  37
  -1  -4 -18 1311.29 204.704  41
  -1   4 -19 630.826 378.245  16
  -1  -4 -19 662.686 210.349  28
  -1  -4 -19 455.531 169.261  41
   1  -4  19 513.096 163.990  35
   1   4  19 467.197 154.076  43
   1   4  19 522.376 288.760  12
  -1  -4 -19 732.510 179.871  50
  -1   4 -19 772.919 294.863  14
  -1  -4 -19 719.287 226.091  34
   1  -4  19 705.709 154.861  43
  -1  -4 -19 637.237 180.438  42
  -1   4 -19 569.399 158.306  27
   1   4  19 590.114 162.665  37
   1   4  19 619.221 172.033  38
   1   4  19 625.796 146.757  46
  -1  -4 -20 765.267 205.521  42
   1  -4  20 311.342 136.590  43
  -1   4 -20 306.769 362.286  16
  -1  -4 -20 297.230 161.749  50
  -1   4 -20 487.592 161.920  27
   1   4  20 259.645 289.815  12
   1   4  20 306.300 131.903  46
  -1  -4 -20 487.712 225.715  34
   1   4  20 343.727 155.523  43
  -1  -4 -20 126.112 179.630  41
   1  -4  20 319.894 161.315  35
   1   4  20 282.741 151.838  37
  -1  -4 -20 174.514 205.672  28
   1   4  20 310.051 173.133  38
   1   4  21 9175.53 417.832  38
   1   4  21 8377.24 375.041  46
  -1   4 -21 9280.59 900.005  16
  -1  -4 -21 7857.10 434.998  42
  -1  -4 -21 8774.04 447.825  41
  -1   4 -21 8578.80 387.054  27
   1  -4  21 8868.13 420.583  35
   1   4  21 8453.63 400.816  43
  -1  -4 -21 8624.60 423.609  50
   1   4  21 8825.15 383.504  37
   1   4  21 8974.83 834.782  12
  -1  -4 -21 8792.72 472.743  34
   1  -4  21 8013.91 358.456  43
  -1  -4 -22 370.959 167.799  50
   1   4  22 538.406 160.974  37
  -1   4 -22 453.862 187.519  28
  -1  -4 -22 376.274 229.838  34
   1  -4  22 515.332 180.417  35
   1   4  22 247.479 315.621  12
  -1  -4 -22 188.538 186.262  41
   1  -4  22 546.634 163.135  43
   1   4  22 647.872 201.078  38
   1   4  22 364.485 178.888  43
  -1   4 -22 486.498 168.125  27
  -1  -4 -22 474.132 184.961  42
   1   4  22 502.997 154.739  46
  -1   4 -22 420.804 374.462  16
  -1  -4 -23 197.975 166.417  50
  -1   4 -23 83.9399 144.140  27
  -1   4 -23 326.282 402.390  16
  -1  -4 -23 308.772 234.303  34
  -1  -4 -23 34.9263 202.049  41
   1  -4  23 263.843 149.821  43
  -1  -4 -23 176.804 184.176  42
   1   4  23 156.892 179.934  43
  -1   4 -23 223.531 186.441  28
   1   4  23 227.033 194.713  38
   1   4  23 112.153 146.885  37
   1   4  23 222.088 140.110  46
   1   4  23 209.124 357.561  12
   1  -4  23 138.088 182.144  35
  -1  -4 -24 282.305 174.530  42
  -1  -4 -24 263.063 197.814  41
  -1   4 -24 525.500 409.781  16
  -1  -4 -24 290.195 171.178  50
   1  -4  24 347.099 197.179  35
  -1  -4 -24 603.692 249.221  34
   1   4  24 459.837 199.883  43
   1   4  24 540.742 162.415  37
   1  -4  24 385.138 163.763  43
   1   4  24 472.492 202.614  38
  -1   4 -24 631.665 202.709  28
  -1   4 -24 422.065 159.972  27
   1   4  24 507.409 165.337  46
   1  -4  25 323.290 158.861  43
  -1   4 -25 449.131 417.722  16
  -1  -4 -25 481.060 245.051  34
   1   4  25 588.169 216.966  38
   1  -4  25 360.091 196.877  35
  -1  -4 -25 447.152 178.791  50
  -1  -4 -25 431.156 185.745  42
  -1   4 -25 451.235 165.508  27
  -1  -4 -25 159.902 214.070  41
  -1   4 -25 544.671 463.703  20
   1   4  25 329.297 156.661  46
   1   4  25 725.311 220.567  43
  -1   4 -25 556.304 195.878  28
   1   4  25 746.862 172.464  37
   1   4  26 6192.82 328.811  37
   1   4  26 6104.20 383.503  43
  -1  -4 -26 5827.99 410.730  34
  -1  -4 -26 5129.12 362.732  42
   1  -4  26 5774.99 390.432  35
  -1  -4 -26 6095.48 366.771  50
  -1   4 -26 6136.40 823.697  16
  -1  -4 -26 5714.59 401.687  41
   1  -4  26 5727.72 327.300  43
   1   4  26 6326.63 388.832  38
  -1   4 -26 5970.74 367.255  28
  -1   4 -26 6165.54 835.769  20
  -1  -4 -27 2261.71 284.886  41
  -1   4 -27 1867.59 247.707  28
  -1  -4 -27 1585.12 241.936  42
   1   4  27 2144.17 273.957  43
   1  -4  27 1846.91 270.796  35
  -1  -4 -27 1820.10 283.947  34
   1   4  27 2112.68 272.839  38
   1  -4  27 1844.08 221.508  43
   1   4  27 2153.54 215.036  37
  -1  -4 -27 1808.73 230.312  50
  -1   4 -27 1953.47 553.833  20
  -1   4 -27 2259.49 283.356  34
  -1   4 -28 799.108 201.036  28
  -1  -4 -28 573.455 218.808  34
   1   4  28 836.384 220.507  38
   1  -4  28 663.313 170.243  43
   1   4  28 626.469 208.288  43
  -1   4 -28 836.855 225.219  34
   1  -4  28 884.644 224.478  35
   1   4  28 841.705 159.633  37
  -1   4 -28 746.668 465.368  20
  -1  -4 -28 718.496 188.676  42
  -1  -4 -28 748.529 222.648  41
  -1  -4 -28 343.862 156.243  50
   1  -4  28 717.979 203.533  49
  -1   4 -29 394.333 181.523  28
  -1  -4 -29 485.011 157.552  50
   1  -4  29 408.663 172.795  49
   1  -4  29 393.556 198.908  35
  -1  -4 -29 153.426 203.827  34
  -1   4 -29 868.199 208.560  41
   1   4  29 585.893 203.136  43
   1   4  29 517.293 195.841  38
  -1  -4 -29 399.894 193.680  41
  -1   4 -29 196.992 183.041  34
  -1  -4 -29 456.884 170.317  42
  -1   4 -30 409.780 173.652  41
   1  -4  30-35.0509 164.431  35
   1  -4  30-21.0085 140.709  49
   1   4  30-103.632 175.125  43
  -1   4 -30-81.7624 177.109  34
  -1  -4 -30-11.1201 128.048  42
  -1  -4 -30 113.406 128.615  50
  -1  -4 -30 120.037 157.734  41
   1   4  30-33.1282 164.450  38
   1  -4  31 3573.86 275.096  49
  -1   4 -31 3165.27 259.292  41
   1   4  31 4065.57 289.037  43
  -1  -4 -31 3478.54 284.304  41
   1  -4  31 3644.72 279.016  35
  -1   4 -31 3512.84 285.238  34
   1   4  32 2671.95 238.330  43
   1  -4  32 2339.53 218.635  49
  -1  -4 -32 2238.35 228.488  41
  -1   4 -32 1911.56 204.231  41
  -1   4 -32 2741.92 261.278  34
  -1  -4 -33 8963.30 367.158  41
   1  -4  33 9488.86 362.427  49
   1  -4  34 157.880 104.373  49
  -1  -4 -34 51.6551 107.026  41
   1   4  34 189.473 127.295  43
  -1   4 -34 164.460 137.066  42
   1   5 -33 163.275 128.669  42
   1  -5 -33 532.495 135.472  41
  -1  -5  33 523.200 123.905  49
  -1   5  33 463.001 142.550  43
  -1   5  32 1339.74 152.294  37
   1   5 -32 1281.47 189.767  42
  -1   5  32 1680.56 190.105  43
  -1  -5  32 1153.39 166.493  49
   1  -5 -32 1219.54 178.326  41
  -1  -5  31 381.371 148.266  49
   1  -5 -31 367.537 157.104  41
  -1   5  31 492.858 160.568  43
  -1   5  31 552.751 138.562  37
   1  -5 -31 423.248 131.843  42
   1  -5 -30-73.4163 155.783  41
   1  -5 -30 128.967 132.969  42
  -1   5  30-166.821 165.562  43
  -1  -5  30-29.2957 149.541  49
  -1   5  30 52.2111 126.664  37
   1  -5 -29 2029.42 230.634  42
  -1   5  29 2290.16 247.997  38
  -1   5  29 2383.28 255.694  43
   1   5 -29 2465.32 289.957  24
  -1  -5  29 2482.67 256.831  49
  -1   5  29 2323.31 223.437  37
   1  -5 -29 2411.65 276.220  41
  -1  -5  29 2486.89 259.166  35
  -1  -5  28 4570.63 325.823  35
   1   5 -28 4472.32 713.842  20
  -1  -5  28 4598.52 333.801  49
  -1   5  28 4705.22 325.251  38
  -1   5  28 4690.51 301.306  37
  -1   5  28 5082.72 335.352  43
   1  -5 -28 5110.60 374.397  41
   1   5 -28 5137.00 375.708  24
   1  -5 -28 3936.83 306.722  42
   1  -5 -27 297.424 204.560  41
  -1   5  27 504.730 209.571  43
  -1   5  27 412.018 171.318  37
  -1  -5  27 678.013 216.315  35
  -1  -5  27 270.317 185.993  49
   1   5 -27 142.796 408.577  20
   1  -5 -27 322.952 173.333  42
  -1   5  27 225.013 189.569  38
  -1   5  26 394.462 196.821  43
   1  -5 -26 365.306 178.652  42
  -1   5  26 816.315 198.860  37
   1   5 -26 727.651 198.508  34
   1  -5 -26 685.017 179.303  50
   1   5 -26 1029.83 459.527  20
  -1  -5  26 601.264 200.254  49
  -1   5  26 496.949 200.782  38
   1  -5 -26 675.206 242.450  41
  -1  -5  26 734.328 214.143  35
  -1  -5  25 744.723 218.958  35
   1   5 -25 817.430 199.799  34
   1  -5 -25 566.690 167.810  50
   1  -5 -25 589.127 224.862  41
   1  -5 -25 650.628 204.096  42
  -1   5  25 478.582 192.387  43
  -1  -5  25 564.351 195.371  49
  -1   5  25 595.105 200.659  38
  -1   5  25 771.696 196.565  37
   1   5 -25 642.423 410.948  20
  -1   5  24 6063.07 370.777  38
   1  -5 -24 6209.81 361.496  50
  -1  -5  24 6095.98 396.597  49
   1  -5 -24 6860.64 439.094  41
   1   5 -24 6660.93 800.181  16
  -1   5  24 6653.97 385.050  43
  -1   5  24 6711.10 371.583  37
   1   5 -24 5873.47 795.503  20
  -1  -5  24 6360.86 379.610  35
   1  -5 -24 5940.92 401.147  42
   1   5 -23 2980.21 604.990  16
   1  -5 -23 3049.02 277.057  50
  -1  -5  23 3350.32 293.423  35
  -1   5  23 3158.23 286.716  37
   1   5 -23 3275.03 654.603  20
  -1   5  23 3346.53 294.886  38
  -1  -5  23 3016.16 302.500  49
  -1   5  23 3160.58 294.075  43
   1  -5 -23 2590.32 300.450  42
   1  -5 -23 3576.76 337.622  41
  -1  -5  23 3339.10 259.728  53
  -1  -5  22 2276.54 262.500  35
   1   5 -22 2320.26 577.528  20
  -1   5  22 2247.00 259.056  38
  -1   5  22 2427.41 259.404  37
   1  -5 -22 2710.80 306.591  41
   1  -5 -22 2245.55 246.820  50
  -1   5  22 2182.22 265.707  43
   1  -5 -22 2164.76 286.361  42
  -1   5  22 1116.96 451.916  12
   1   5 -22 2264.35 527.268  16
  -1   5  22 2229.85 208.489  32
  -1  -5  22 2267.20 269.888  49
  -1  -5  22 2127.50 222.870  53
  -1   5  21 15593.7 522.064  38
  -1   5  21 14595.6 1067.41  12
  -1  -5  21 15296.7 502.455  53
  -1  -5  21 15049.8 531.914  35
   1  -5 -21 16129.7 619.241  41
  -1   5  21 15274.8 531.676  43
  -1   5  21 15179.5 535.580  37
  -1  -5  21 15569.2 581.815  49
   1  -5 -21 14132.7 593.816  42
  -1   5  21 15779.0 475.341  32
   1   5 -21 15221.5 1149.46  20
   1  -5 -21 15715.4 547.981  50
   1   5 -21 14782.5 1077.42  16
   1  -5 -21 15277.0 611.765  34
   1  -5 -20 878.945 225.026  41
   1  -5 -20 772.061 255.452  34
   1   5 -20 706.492 409.167  20
  -1  -5  20 789.654 171.858  53
  -1   5  20 895.144 211.971  37
  -1  -5  20 715.919 190.969  35
  -1  -5  20 814.948 197.196  49
   1  -5 -20 551.732 177.409  50
  -1   5  20 801.485 192.425  38
   1  -5 -20 764.959 211.183  42
  -1   5  20 871.829 361.985  12
  -1   5  20 747.723 164.018  32
  -1   5  20 735.957 198.926  43
   1   5 -20 883.266 415.555  16
   1   5 -20 317.230 330.355  11
  -1   5  19 29303.7 670.798  38
   1  -5 -19 28093.7 769.526  34
   1   5 -19 28681.6 1394.53  16
  -1  -5  19 28067.8 654.889  53
   1  -5 -19 27164.1 758.287  42
   1  -5 -19 27728.6 708.522  50
  -1  -5  19 29646.0 691.294  35
  -1   5  19 27971.6 669.991  43
   1  -5 -19 29163.7 780.289  41
  -1   5  19 28494.4 1382.36  12
  -1   5  19 28354.3 630.072  32
  -1   5  19 28859.4 690.061  37
  -1  -5  19 29116.5 746.355  49
  -1  -5  18 1079.24 174.446  53
  -1   5  18 1330.91 194.242  38
   1  -5 -18 1081.89 209.175  42
   1  -5 -18 1184.59 197.096  50
   1  -5 -18 1405.83 225.337  41
   1   5 -18 1257.53 402.173  16
  -1   5  18 1089.71 192.859  37
   1   5 -18 807.627 335.904  11
  -1   5  18 994.350 347.896  12
  -1   5  18 1228.74 195.019  43
   1  -5 -18 1234.14 238.043  34
  -1  -5  18 1206.44 186.214  35
  -1  -5  18 1225.37 199.513  49
   1  -5 -17 576.981 156.575  50
  -1   5  17 724.994 162.574  38
  -1   5  17 560.356 167.838  37
   1  -5 -17 782.620 191.378  42
   1  -5 -17 721.588 203.671  34
  -1   5  17 570.373 299.693  12
   1   5 -17 757.341 330.837  16
   1  -5 -17 869.861 191.053  41
  -1  -5  17 635.007 157.003  35
   1   5 -17 536.578 284.682  11
  -1   5  17 611.366 157.161  39
  -1  -5  17 576.743 156.426  49
  -1  -5  17 696.328 154.459  53
  -1   5  17 706.281 160.207  43
  -1   5  16 4750.57 281.096  43
   1   5 -16 3250.68 487.352  11
  -1  -5  16 4722.57 281.024  35
  -1   5  16 5132.20 557.794  12
  -1   5  16 4661.72 290.571  37
   1  -5 -16 4806.70 316.253  34
  -1   5  16 4722.76 276.278  39
  -1  -5  16 4239.69 304.467  49
  -1   5  16 4585.55 275.248  38
   1   5 -16 4871.93 575.125  16
   1  -5 -16 5079.20 319.165  41
   1  -5 -16 4564.38 312.962  42
  -1  -5  16 4505.25 277.766  53
   1  -5 -16 4433.17 286.783  50
  -1  -5  15 9407.30 415.451  49
   1  -5 -15 9920.05 410.319  42
  -1   5  15 9652.56 365.137  38
  -1  -5  15 9924.54 385.102  53
  -1   5  15 9676.54 718.521  12
   1   5 -15 10039.0 757.238  16
  -1   5  15 10136.8 399.106  37
  -1  -5  15 10427.1 385.418  35
  -1   5  15 9655.25 362.741  43
   1   5 -15 9326.75 737.186  11
   1  -5 -15 10112.8 398.614  50
   1  -5 -15 10276.8 417.925  34
  -1   5  15 9796.32 372.992  39
   1  -5 -15 10725.1 426.912  41
  -1   5  14 948.285 174.553  37
   1  -5 -14 879.272 174.323  34
  -1   5  14 972.930 284.986  12
  -1  -5  14 975.267 163.939  53
   1   5 -14 972.124 240.773   7
   1   5 -14 1136.16 300.049  16
  -1  -5  14 1142.93 157.781  35
  -1  -5  14 926.633 164.718  49
   1  -5 -14 997.232 156.298  50
   1  -5 -14 1058.91 168.000  41
  -1   5  14 839.303 147.971  38
   1   5 -14 792.395 253.576  11
   1   5 -13 6968.63 601.584  11
   1   5 -13 7547.57 525.501   7
  -1   5  13 7330.46 591.103  12
  -1  -5  13 7014.20 344.796  49
  -1   5  13 7215.83 328.444  37
   1  -5 -13 8008.66 345.703  41
  -1   5  12 68.7471 199.669  12
   1   5 -12 200.376 175.509   2
  -1   5  12-11.7659 187.357  19
   1  -5 -12 141.809 177.295  10
  -1  -5  12 88.4586 154.361  13
   1   5 -12 160.867 183.963  11
  -1   5  12 134.163 129.270  33
  -1   5  11 1553.40 287.337  19
   1   5 -11 1382.05 268.865   2
   1  -5 -11 1417.90 262.153  10
  -1   5  11 1405.92 173.531  33
  -1  -5  11 1369.38 267.936  13
   1   5 -11 1577.00 295.343  11
  -1   5  11 1788.62 301.118  12
  -1   5  10 4188.28 430.006  19
  -1   5  10 3875.69 394.803  12
   1  -5 -10 3845.18 391.940  10
   1   5 -10 3990.56 393.429   2
   1   5 -10 3577.47 381.264  11
  -1   5  10 3785.67 230.634  33
  -1  -5  10 3664.65 385.309  10
  -1  -5  10 3638.70 379.494  13
  -1  -5   9 21004.8 842.434  10
   1   5  -9 22118.5 870.483   2
   1  -5  -9 20742.2 848.433  10
   1   5  -9 20476.8 817.292  11
  -1  -5   9 21085.4 826.731  13
  -1   5   9 20778.8 848.860  19
  -1   5   9 20779.3 475.437  33
  -1   5   9 21064.8 789.096  12
  -1   5   8 19539.7 716.550  12
  -1   5   8 19918.2 871.153  21
  -1  -5   8 19893.0 825.754  10
  -1   5   8 19952.6 827.491  19
   1   5  -8 19909.1 764.892  11
   1  -5  -8 19521.1 832.999  10
  -1  -5   8 19455.9 805.091  13
  -1   5   8 19729.1 445.266  33
   1   5  -8 20088.7 835.465   2
   1   5  -7 9025.43 578.072   2
  -1   5   7 9287.48 478.226  12
  -1   5   7 9982.52 326.137  33
  -1  -5   7 9612.56 580.493  13
   1  -5  -7 9267.37 594.991  10
  -1  -5   7 9509.25 585.131  10
  -1   5   7 9407.13 618.201  21
   1   5  -7 9918.80 525.515  11
  -1   5   6 6322.28 369.579  12
   1  -5  -6 6125.02 498.649  10
  -1  -5   6 6578.57 499.760  10
  -1  -5   6 6352.04 488.537  13
   1   5  -6 6129.36 499.853   2
   1   5  -6 6050.33 401.678  11
  -1   5   6 6412.99 259.968  33
  -1   5   6 6136.15 494.028  21
  -1  -5   5 96567.6 1789.88  10
   1  -5  -5 98192.9 1816.26  13
   1   5  -5 95575.2 1455.27  11
   1  -5  -5 92022.4 1797.09  10
   1   5  -5 94107.1 1783.42   2
  -1   5   5 94481.9 1753.56  21
  -1   5   5 92365.5 859.056  26
  -1   5   5 91080.9 1228.13  12
  -1  -5   5 94860.7 1752.88  13
  -1  -5   4 8743.34 568.027  10
  -1   5   4 8839.54 567.446  21
  -1  -5   4 8854.23 558.611  13
  -1   5   4 8905.48 269.139  26
   1   5  -4 9112.50 582.841   2
   1   5  -4 8988.50 440.079  11
   1  -5  -4 9133.94 594.039  10
   1  -5  -4 9054.52 589.047  13
  -1   5   4 9211.97 571.950  15
  -1   5   3 9751.26 575.648  21
  -1   5   3 9565.21 271.469  26
  -1  -5   3 9585.50 602.637  10
   1  -5  -3 9519.53 612.313  10
   1   5  -3 9600.28 435.497  11
   1  -5  -3 10188.5 618.890  13
   1   5  -3 9991.42 494.429  18
  -1  -5   3 9643.84 580.555  13
  -1   5   3 9797.64 575.855  15
   1   5  -2 62738.5 1060.02  11
   1  -5  -2 59709.8 1453.02  10
   1   5  -2 61643.0 1380.41   8
  -1   5   2 61449.6 648.846  26
  -1  -5   2 61190.8 1421.75  13
  -1   5   2 60382.5 1350.70  15
  -1   5   2 60350.6 1358.81  21
   1   5  -2 59822.2 1148.59  18
  -1  -5   2 60589.5 1437.94  10
   1  -5  -2 60614.1 1442.23  13
   1  -5  -1 4331.33 429.826  10
   1   5  -1 4391.13 292.334  11
  -1  -5   1 4381.96 425.989  10
   1   5  -1 4197.18 403.810   8
   1   5  -1 4352.43 321.788  18
  -1   5   1 4205.03 386.151  15
  -1   5   1 4365.69 183.252  26
   1   5  -1 4193.69 373.452  22
   1  -5  -1 4545.05 442.922  13
  -1  -5   1 4725.87 437.731  13
   1   5   0 1305.45 175.564  11
  -1  -5   0 1430.56 296.559  10
   1   5   0 1406.36 116.574  25
  -1   5   0 1418.84 115.505  26
  -1   5   0 1306.25 256.164  15
  -1   5   0 1431.26 199.753  22
   1   5   0 1287.71 229.611  22
   1   5   0 1348.29 270.384   8
  -1   5   0 1365.90 276.966   8
  -1  -5   0 1259.82 282.259  13
   1  -5   0 1547.45 310.440  13
   1  -5   0 1314.99 270.768  10
   1   5   1 184.406 67.8148  12
  -1  -5  -1 226.411 225.324  10
   1  -5   1 249.081 204.952  10
  -1   5  -1 347.516 220.870   8
   1   5   1 25.6405 170.408  22
  -1   5  -1 48.6818 122.178  22
   1   5   1 179.019 108.757  11
  -1   5  -1 157.390 174.350  15
   1   5   1 168.104 202.837   8
   1  -5   1 332.862 225.202  13
   1   5   1 78.4843 75.1198  25
  -1  -5  -1 239.471 212.228  13
   1   5   2 7207.56 503.803  15
  -1  -5  -2 7269.61 543.673  10
  -1   5  -2 7448.76 510.020   8
   1   5   2 7099.79 478.109  22
  -1   5  -2 7499.83 415.473  22
   1  -5   2 7885.20 546.851  13
   1   5   2 7292.10 266.232  12
  -1   5  -2 7155.88 483.490  15
   1   5   2 7554.39 507.852   8
  -1  -5  -2 7186.60 543.266  13
   1   5   2 7311.92 236.345  25
   1   5   2 7352.13 372.983  11
   1  -5   2 7694.23 545.254  10
   1  -5   3 122264. 1995.29  13
   1   5   3 117524. 1859.28   8
   1   5   3 115444. 1182.89  12
  -1  -5  -3 115604. 1988.61  10
   1   5   3 114273. 894.953  25
  -1  -5  -3 116312. 1977.37  13
   1   5   3 115718. 1476.61  11
  -1   5  -3 118362. 1892.53   8
   1   5   3 118121. 970.872  26
   1   5   3 119611. 1935.86  15
   1  -5   3 116892. 1982.67  10
   1   5   4 34512.4 1020.50   8
   1   5   4 32988.5 491.717  25
   1   5   4 34804.1 537.126  26
   1  -5   4 36090.7 1087.88  13
  -1  -5  -4 35193.1 1108.47  10
   1   5   4 34932.3 1058.01  15
   1   5   4 33533.3 720.341  12
  -1   5  -4 36169.7 1065.25   8
   1  -5   4 35039.7 1088.31  10
  -1  -5  -4 34767.2 1103.71  13
   1   5   4 34776.2 1055.83   2
  -1   5  -5 3996.67 399.550   8
   1   5   5 3875.89 404.493  15
  -1  -5  -5 3608.13 400.783  10
  -1   5  -5 3259.54 210.998  11
  -1  -5  -5 4286.28 432.703  13
   1   5   5 3793.99 203.585  26
   1   5   5 3568.23 282.907  12
   1  -5   5 3850.18 392.400  10
   1   5   5 3845.94 384.096   2
   1  -5   5 3617.45 385.876  13
   1   5   6 3502.41 396.095  15
   1  -5   6 3689.77 391.149  10
  -1  -5  -6 4182.91 422.315  13
   1   5   6 3861.33 311.159  12
   1   5   6 3868.33 387.751  21
  -1  -5  -6 3615.48 397.364  10
   1   5   6 3925.95 394.387   2
   1   5   6 3600.56 202.302  26
  -1   5  -6 3374.05 246.470  11
  -1   5  -6 4018.50 401.610   8
  -1   5  -7 12183.2 653.482   8
   1   5   7 11795.1 632.190  21
   1   5   7 12400.1 559.321  12
  -1  -5  -7 12283.8 669.778  10
   1  -5   7 11835.5 639.867  10
  -1  -5  -7 12425.5 669.008  13
   1   5   7 11780.0 669.233  15
   1   5   7 11602.1 344.745  26
  -1   5  -7 10697.4 454.557  11
   1   5   7 11942.9 629.888   2
   1   5   8 194.935 192.551   2
  -1  -5  -8 125.373 203.213  13
   1   5   8 166.101 201.816  21
   1  -5   8 71.5628 172.385  10
  -1   5  -8 99.7860 187.795   8
  -1   5  -8-64.3790 244.655   7
  -1   5  -8 56.8997 118.259  11
   1   5   8 166.054 116.343  33
   1   5   8 219.016 175.066  12
  -1  -5  -8 10.0543 196.046  10
  -1   5  -9 513.430 219.451   7
   1   5   9 595.652 202.302  12
  -1   5  -9 585.903 233.276   8
  -1  -5  -9 719.115 231.826  13
   1  -5   9 629.353 210.708  10
  -1  -5  -9 793.109 248.838  10
   1   5   9 693.666 253.300  21
   1   5   9 808.426 156.509  33
   1   5   9 960.322 237.249   2
  -1   5  -9 497.929 168.157  11
  -1  -5 -10 1987.71 296.316  13
   1   5  10 2272.61 302.578   2
   1  -5  10 1900.48 290.799  10
  -1   5 -10 2008.97 332.111   7
   1   5  10 1916.59 181.587  33
  -1   5 -10 2037.92 319.592   8
   1   5  10 1892.27 323.853  21
   1   5  10 1865.01 285.312  12
   1   5  11 21378.7 877.125  12
  -1   5 -11 20267.2 880.725   8
   1   5  11 21863.2 822.454   2
   1  -5  11 21864.5 845.043  10
   1   5  11 21361.0 475.789  33
  -1   5 -11 21718.3 897.589   7
  -1  -5 -11 21877.2 845.737  13
  -1   5 -12 9388.26 625.401   8
  -1  -5 -12 9883.94 576.619  13
   1   5  12 9750.74 559.633   2
   1  -5  12 9709.93 567.220  10
  -1   5 -12 9390.67 620.718   7
   1   5  12 9802.65 642.252  12
  -1  -5 -12 9353.72 347.534  34
   1   5  12 9505.77 334.579  33
   1   5  13 3189.90 410.101  12
   1  -5  13 3247.41 231.882  35
   1   5  13 2940.72 212.640  33
  -1   5 -13 3111.30 388.157   8
  -1   5 -13 2860.72 372.734   7
   1   5  13 3309.15 236.829  38
   1   5  13 3111.44 232.236  37
  -1  -5 -13 2972.99 234.057  50
  -1  -5 -13 2837.14 231.761  34
  -1   5 -14 889.465 270.707   7
  -1  -5 -14 555.060 162.497  34
  -1  -5 -14 556.545 156.323  50
   1   5  14 613.749 158.982  38
  -1   5 -14 617.233 235.801   8
   1  -5  14 750.211 157.306  35
   1   5  14 437.619 143.977  37
   1   5  14 641.193 250.767  12
  -1  -5 -14 512.361 140.838  41
  -1  -5 -15 255.271 140.580  50
   1   5  15 414.370 153.853  38
  -1  -5 -15 211.323 140.893  41
   1  -5  15 417.617 149.432  35
  -1   5 -15 276.822 197.701  14
   1   5  15 629.125 264.283  12
  -1  -5 -15 304.465 151.265  34
   1   5  15 203.907 147.015  37
  -1   5 -16 1434.35 330.156  14
   1   5  16 1401.24 201.943  37
   1   5  16 1358.88 197.712  38
  -1  -5 -16 1548.38 217.243  34
   1  -5  16 1520.46 200.546  35
  -1  -5 -16 1255.60 184.180  41
   1   5  16 1308.56 171.686  46
  -1   5 -16 1231.57 324.276  23
   1   5  16 1407.32 191.278  43
  -1  -5 -16 1430.33 209.668  50
   1   5  16 1709.39 355.129  12
   1   5  17 149.936 243.098  12
  -1  -5 -17 50.9018 141.967  50
  -1   5 -17 80.6072 219.245  23
   1  -5  17 6.15965 132.606  35
   1   5  17-10.9059 137.095  43
   1   5  17 212.992 156.759  37
   1   5  17 33.9515 112.494  46
  -1  -5 -17 73.7577 176.964  34
  -1   5 -17 161.479 237.556  14
   1   5  17-22.7514 153.994  38
  -1  -5 -17-225.416 185.902  41
  -1  -5 -18 2194.92 247.577  41
   1   5  18 2882.36 474.712  12
   1   5  18 2293.32 223.219  43
  -1   5 -18 2346.22 415.646  14
   1   5  18 2310.55 211.497  46
   1  -5  18 2471.03 248.570  35
  -1  -5 -18 2518.86 277.136  34
   1   5  18 2414.16 238.810  38
  -1  -5 -18 2195.95 246.238  50
   1   5  18 2462.53 239.102  37
  -1  -5 -19 370.847 169.455  50
   1  -5  19 302.630 164.688  35
  -1   5 -19 549.310 266.057  14
  -1  -5 -19 229.929 210.063  34
  -1   5 -19 491.038 385.885  16
   1   5  19 453.970 173.700  38
   1   5  19 324.603 159.216  37
  -1  -5 -19-5.69605 202.071  41
   1   5  19 388.059 301.805  12
   1   5  19 361.635 132.379  46
   1   5  19 408.586 162.467  43
   1   5  20 6724.10 359.066  37
   1   5  20 5789.02 697.231  12
   1  -5  20 7278.33 384.676  35
  -1  -5 -20 6641.55 416.260  34
  -1   5 -20 6984.82 352.447  27
   1   5  20 7143.29 382.130  38
  -1  -5 -20 6824.72 397.935  50
  -1  -5 -20 6574.32 400.194  41
   1   5  20 6714.60 348.748  43
  -1   5 -20 7338.93 812.988  16
   1   5  20 7491.74 345.851  46
   1   5  21 1726.39 224.564  37
  -1   5 -21 1864.44 217.089  27
   1   5  21 1530.82 219.994  43
   1  -5  21 1793.19 245.447  35
   1   5  21 1884.62 246.163  38
   1   5  21 1754.56 201.331  46
  -1  -5 -21 1516.06 236.642  50
  -1   5 -21 1776.32 508.172  16
   1   5  21 1356.46 428.567  12
  -1  -5 -21 1696.02 245.744  41
  -1  -5 -21 1674.53 269.605  34
   1   5  22 16110.8 558.366  38
  -1   5 -22 16427.1 1204.62  16
  -1  -5 -22 14996.6 572.921  50
   1   5  22 14339.8 1084.05  12
   1   5  22 14569.5 490.609  46
  -1  -5 -22 16960.8 636.505  41
  -1  -5 -22 16059.2 617.436  34
   1   5  22 15905.6 536.146  43
  -1   5 -22 15991.6 526.538  27
   1  -5  22 15811.6 562.021  35
   1   5  22 15738.5 520.468  37
  -1  -5 -23 399.843 228.946  34
  -1  -5 -23 312.442 183.829  50
   1   5  23 460.867 151.331  46
  -1   5 -23 545.757 410.096  16
   1   5  23 571.252 210.411  38
   1   5  23 701.036 183.500  37
   1  -5  23 653.519 206.128  35
  -1   5 -23 873.953 209.090  28
  -1   5 -23 734.550 177.206  27
  -1  -5 -23 1012.99 243.826  41
   1   5  23 587.560 185.717  43
   1  -5  24 14.8452 197.110  35
  -1  -5 -24 29.6801 171.767  50
  -1  -5 -24-93.8293 242.878  34
   1   5  24 142.119 163.922  37
  -1  -5 -24 267.223 207.503  41
   1   5  24 76.0823 133.593  46
  -1   5 -24-15.8275 176.535  28
   1   5  24 237.706 197.838  38
   1   5  24 154.137 183.154  43
  -1   5 -24 107.370 365.896  16
  -1  -5 -25 22616.4 678.398  50
   1   5  25 24912.5 687.072  38
  -1   5 -25 24164.9 1517.09  20
   1  -5  25 23606.9 690.291  35
   1   5  25 22864.8 654.864  43
  -1  -5 -25 22983.4 727.948  34
   1   5  25 22987.3 606.942  37
   1  -5  25 23443.5 709.831  49
  -1   5 -25 22934.7 1457.49  16
   1   5  25 20014.0 577.494  46
  -1   5 -25 23095.3 657.833  28
  -1  -5 -25 24335.2 758.020  41
   1   5  26 1029.94 235.149  38
   1   5  26 1039.98 215.290  43
  -1  -5 -26 958.527 209.574  50
  -1  -5 -26 760.930 228.703  34
  -1   5 -26 1245.14 498.773  20
   1  -5  26 1056.96 214.205  49
  -1   5 -26 1053.11 209.132  28
  -1  -5 -26 1131.49 236.523  41
   1   5  26 970.760 185.562  37
   1  -5  26 938.555 227.624  35
   1  -5  27-36.1602 186.558  35
  -1  -5 -27-220.988 160.163  50
  -1   5 -27 25.3459 163.273  28
  -1  -5 -27 56.5862 181.966  41
  -1   5 -27-263.814 446.839  20
   1   5  27-39.4230 171.662  43
   1   5  27 41.3475 130.999  37
   1  -5  27 35.6723 155.512  49
   1   5  27-24.1620 180.657  38
   1   5  28 74.1008 123.135  37
   1   5  28 112.654 169.849  43
   1   5  28 195.395 177.968  38
  -1   5 -28-134.518 197.316  34
   1  -5  28-22.2064 175.607  35
   1  -5  28 18.4174 146.046  49
  -1  -5 -28 134.585 169.114  41
  -1  -5 -28 264.328 151.325  50
   1  -5  29 124.265 149.036  49
  -1   5 -29-198.405 188.177  34
   1   5  29 50.3369 120.264  37
   1   5  29-50.1700 164.737  38
  -1  -5 -29 20.5901 132.326  50
   1   5  29 19.9082 155.951  43
   1  -5  29 164.883 175.658  35
  -1  -5 -29-106.645 168.691  41
   1   5  30 273.115 166.262  43
   1  -5  30 295.272 169.324  35
  -1   5 -30 443.744 163.819  41
  -1  -5 -30 196.699 150.640  41
   1   5  30 161.043 153.891  38
  -1  -5 -30 128.273 124.067  50
  -1   5 -30 44.2785 166.612  34
   1  -5  30 205.793 144.498  49
  -1  -5 -31 1376.94 193.463  41
  -1   5 -31 1313.73 183.518  41
   1  -5  31 1576.33 194.102  49
   1   5  31 1848.33 204.277  43
  -1   5 -31 1390.05 210.972  34
   1   5  31 1370.99 195.356  38
   1  -5  31 1597.80 207.156  35
   1  -5  32 74.3174 108.685  49
  -1  -5 -32 36.6865 118.714  41
   1   5  32 146.216 132.252  43
   1  -5  33 353.294 110.080  49
  -1  -5 -33 189.124 111.389  41
   1  -6 -32 82.9392 108.085  41
  -1  -6  32-265.113 133.302  49
   1   6 -31 389.009 144.911  42
   1  -6 -31 201.974 132.173  41
  -1   6  31 519.842 128.755  37
  -1  -6  31 284.975 123.573  49
  -1   6  31 310.578 132.797  43
  -1   6  30 815.872 168.939  43
  -1   6  30 861.786 151.527  37
   1  -6 -30 584.504 161.861  41
  -1  -6  30 608.248 150.802  49
  -1   6  29 3160.66 251.130  43
   1  -6 -29 2781.75 265.617  41
  -1  -6  29 3116.45 260.060  49
  -1   6  29 2610.20 241.886  38
  -1  -6  29 3361.83 261.923  35
  -1   6  29 2983.18 232.860  37
  -1   6  28 205.386 157.279  38
  -1  -6  28 248.563 154.821  49
   1   6 -28 247.238 172.323  24
   1  -6 -28 169.399 164.652  41
  -1  -6  28 419.743 169.863  35
  -1   6  28 365.094 149.538  37
  -1   6  28 185.663 162.874  43
   1  -6 -27 5280.15 308.881  50
   1   6 -27 5835.13 382.471  24
  -1   6  27 5699.89 326.712  37
  -1  -6  27 5432.52 353.601  49
  -1   6  27 5309.38 325.974  43
  -1   6  27 4904.93 325.977  38
   1  -6 -27 5334.93 373.118  41
  -1  -6  27 5229.15 338.938  35
   1  -6 -26 56.2654 196.286  41
   1  -6 -26 299.694 152.981  50
  -1   6  26 348.577 183.669  38
   1   6 -26 89.1597 399.217  20
  -1  -6  26 192.071 160.844  49
  -1   6  26 314.437 171.531  43
  -1  -6  26 374.896 180.387  35
  -1   6  26 376.006 181.447  37
  -1   6  25 150.364 164.952  37
  -1  -6  25 110.734 167.325  49
   1  -6 -25 200.021 154.531  42
   1  -6 -25-106.603 156.359  50
  -1   6  25 80.6451 166.728  38
   1   6 -25 64.4882 375.605  20
  -1   6  25 99.6871 171.417  43
  -1  -6  25-41.5173 172.155  35
   1  -6 -25-130.896 214.305  41
  -1  -6  24 6595.85 380.648  35
  -1   6  24 7310.59 388.575  38
  -1   6  24 7217.68 388.852  37
   1  -6 -24 7221.11 455.225  41
  -1   6  24 6789.50 376.752  43
   1   6 -24 6557.63 836.302  20
   1  -6 -24 6839.43 385.582  50
   1  -6 -24 6052.32 385.705  42
  -1  -6  24 7112.53 425.485  49
  -1  -6  23 110.911 179.774  49
   1  -6 -23 146.767 212.706  41
  -1   6  23 151.906 186.409  37
  -1  -6  23-62.5512 196.358  35
  -1   6  23 323.655 188.546  43
  -1  -6  23 262.225 143.840  53
   1  -6 -23 455.581 181.307  50
   1   6 -23 87.8383 401.356  20
  -1   6  23 17.4148 162.761  38
   1   6 -23 100.028 400.723  16
   1  -6 -23 380.753 176.703  42
   1   6 -22 2102.90 541.434  16
   1   6 -22 1838.76 484.807  20
  -1  -6  22 1991.85 215.700  53
  -1  -6  22 1784.08 258.098  49
   1  -6 -22 2050.75 255.354  50
  -1   6  22 2253.41 255.779  38
  -1   6  22 2114.51 209.032  32
  -1   6  22 1925.03 237.804  43
   1  -6 -22 1802.66 253.177  42
  -1   6  22 2242.70 267.010  37
  -1  -6  22 1872.48 238.610  35
   1  -6 -22 2305.30 299.694  41
  -1   6  21 6598.18 393.490  37
  -1   6  21 6644.18 340.252  32
   1  -6 -21 7328.81 446.526  41
  -1  -6  21 6587.98 369.470  35
  -1  -6  21 6938.43 355.799  53
  -1  -6  21 6334.44 407.989  49
   1   6 -21 6600.56 754.377  16
   1  -6 -21 6924.40 398.689  50
  -1   6  21 7150.25 375.888  38
   1   6 -21 7247.46 837.682  20
  -1   6  21 6747.09 372.997  43
   1  -6 -21 6014.60 395.052  42
  -1   6  20 154.415 180.157  37
  -1  -6  20 77.4826 165.650  49
  -1  -6  20 168.901 155.870  35
   1  -6 -20-89.3308 171.955  50
  -1   6  20 204.927 177.178  43
   1  -6 -20 164.574 191.069  41
   1  -6 -20 122.519 165.901  42
  -1   6  20 152.735 147.447  32
  -1   6  20 268.168 179.587  38
   1   6 -20 267.929 362.168  16
  -1  -6  20 195.763 154.251  53
   1   6 -20 167.722 364.902  20
  -1   6  20 5.68359 391.723  12
   1  -6 -19 16920.7 620.644  41
  -1   6  19 16445.3 527.783  43
  -1  -6  19 17339.4 549.371  35
   1  -6 -19 16774.3 582.840  50
  -1   6  19 15980.8 1063.23  12
  -1  -6  19 15976.8 522.853  53
  -1  -6  19 16646.1 605.503  49
   1  -6 -19 15704.2 574.484  42
  -1   6  19 17375.1 536.015  38
  -1   6  19 17399.0 570.170  37
   1   6 -19 16942.4 1163.80  20
   1   6 -19 17652.0 1122.75  16
   1  -6 -18 5773.02 376.312  41
  -1  -6  18 5502.33 324.381  53
  -1   6  18 5034.46 616.157  12
  -1   6  18 5455.26 349.396  37
  -1  -6  18 5396.23 357.705  49
   1  -6 -18 4963.88 342.382  42
  -1   6  18 5054.22 309.454  43
   1   6 -18 5541.03 657.437  16
  -1  -6  18 5654.66 331.422  35
  -1   6  18 4752.18 299.026  39
   1  -6 -18 5336.34 344.583  50
  -1   6  18 5968.18 330.960  38
  -1   6  17 2664.69 465.414  12
  -1  -6  17 3228.17 264.376  35
  -1   6  17 3022.17 281.286  37
  -1   6  17 3176.08 257.630  39
   1  -6 -17 3299.76 289.617  41
  -1  -6  17 3149.38 259.315  53
  -1  -6  17 3231.25 288.134  49
   1   6 -17 3473.47 515.682  16
  -1   6  17 3281.01 260.944  38
  -1   6  17 3395.47 259.622  43
   1  -6 -17 3228.94 274.147  50
   1  -6 -16 837.298 176.416  41
  -1   6  16 586.608 160.141  43
   1  -6 -16 653.797 170.678  50
  -1   6  16 647.141 171.697  39
  -1   6  16 896.154 203.839  37
  -1   6  16 681.470 158.586  38
  -1  -6  16 856.729 169.747  35
  -1  -6  16 830.961 182.247  49
  -1   6  16 714.083 282.045  12
  -1  -6  16 651.387 157.584  53
   1   6 -16 977.095 346.801  16
  -1  -6  15 15495.4 477.029  35
   1  -6 -15 15690.8 519.728  50
  -1  -6  15 14659.4 488.715  53
   1  -6 -15 16146.1 539.523  41
   1   6 -15 16398.9 966.902  16
  -1  -6  15 14595.4 535.007  49
   1   6 -15 12482.8 855.189  11
  -1   6  15 15698.9 514.595  37
  -1   6  15 14557.7 463.813  38
  -1   6  15 14116.5 472.485  39
  -1   6  15 14846.1 899.748  12
  -1  -6  14 3098.88 265.143  49
  -1   6  14 2833.70 238.121  39
  -1   6  14 3024.81 232.970  38
   1   6 -14 2230.13 388.669  11
  -1  -6  14 3206.93 239.693  35
   1   6 -14 3014.95 448.435  16
   1  -6 -14 3430.28 261.940  41
  -1  -6  14 2839.48 241.062  53
   1  -6 -14 3464.50 259.814  50
  -1   6  14 3171.96 435.030  12
  -1   6  14 2844.50 249.381  37
  -1   6  13 4213.39 270.217  39
   1   6 -13 3423.81 434.803  11
  -1   6  13 4179.41 313.712  37
  -1  -6  13 4361.07 293.800  49
   1  -6 -13 4595.00 283.857  50
  -1  -6  13 4082.79 271.454  53
   1  -6 -13 4382.64 282.729  41
  -1   6  13 4001.22 253.634  38
   1   6 -13 4401.75 471.822   7
  -1  -6  13 4340.41 258.349  35
  -1   6  13 3977.07 455.376  12
  -1   6  12 166.436 123.140  38
  -1  -6  12 118.509 135.383  53
   1  -6 -12 29.6311 112.782  41
  -1   6  12 13.1038 196.420  12
  -1   6  12-4.49402 158.827   2
  -1   6  12 174.822 202.808  19
  -1   6  12 89.3614 153.387  37
  -1   6  12 95.5793 148.172  39
   1   6 -12 126.931 186.181  11
  -1  -6  12 3.19715 168.314  13
  -1   6  12-1.05789 143.035  33
   1  -6 -12 50.4273 119.022  50
   1   6 -12 120.019 178.193   2
   1  -6 -12 104.102 178.800  10
  -1  -6  12 118.749 114.700  49
   1   6 -11 2548.36 348.957  11
   1  -6 -11 3214.29 227.937  50
   1   6 -11 3414.62 416.423   2
   1  -6 -11 3450.03 239.584  41
  -1   6  11 3110.92 362.201  12
  -1   6  11 3171.07 247.558  33
  -1  -6  11 3384.00 239.637  53
  -1   6  11 2988.13 242.457  37
  -1  -6  11 3224.51 238.715  49
   1  -6 -11 3198.69 218.404  52
   1  -6 -11 3150.96 407.235  10
  -1  -6  11 2861.94 389.256  13
  -1   6  11 3403.82 418.861  19
  -1  -6  10 4600.81 462.879  10
  -1   6  10 4420.71 465.871  19
  -1  -6  10 4618.48 456.027  13
  -1   6  10 4416.58 272.670  33
  -1   6  10 4587.84 411.403  12
   1  -6 -10 4923.05 270.916  50
   1   6 -10 3790.21 389.577  11
  -1   6  10 4495.76 272.330  37
   1  -6 -10 4523.98 471.615  10
   1   6 -10 4666.07 467.983   2
   1   6  -9 42212.2 1331.89   2
  -1  -6   9 42739.9 1312.71  13
  -1  -6   9 43491.7 1338.19  10
  -1   6   9 43358.4 1345.92  19
   1  -6  -9 43160.1 1354.78  10
  -1   6   9 43211.6 1411.92  21
   1   6  -9 39445.1 1146.00  11
  -1   6   9 42337.8 714.342  33
   1  -6  -8 599.793 251.914  10
  -1  -6   8 655.426 251.437  13
  -1  -6   8 524.447 246.111  10
  -1   6   8 596.703 282.753  21
  -1   6   8 1235.92 234.953  33
  -1   6   8 540.989 256.091  19
   1   6  -8 552.852 179.185  11
   1   6  -8 423.104 233.033   2
   1  -6  -7 40843.4 1331.89  10
  -1  -6   7 41561.8 1294.94  13
  -1  -6   7 42383.0 1322.82  10
  -1   6   7 41536.7 681.672  33
  -1   6   7 42611.2 1353.90  21
   1   6  -7 39002.6 1042.92  11
   1   6  -7 41937.2 1334.09   2
  -1   6   6 1903.27 186.227  33
   1   6  -6 1612.11 237.645  11
  -1  -6   6 1744.66 339.467  10
   1  -6  -6 1586.65 338.989  10
   1   6  -6 1792.71 353.517   2
  -1  -6   6 1738.02 333.921  13
  -1   6   6 1868.17 370.278  21
   1   6  -5 36914.9 1243.86   8
  -1   6   5 37690.7 1242.94  21
   1   6  -5 35332.9 913.788  11
   1   6  -5 36622.3 1071.80  18
  -1  -6   5 36410.9 1219.38  13
  -1   6   5 35785.0 593.895  26
   1  -6  -5 35539.1 1264.74  10
  -1  -6   5 35974.0 1241.96  10
   1   6  -5 35109.6 1236.64   2
  -1  -6   4 48587.5 1437.38  10
   1   6  -4 48500.2 1405.19   8
  -1   6   4 48487.3 1388.98  21
  -1  -6   4 47441.4 1395.64  13
   1   6  -4 47515.7 1436.96   2
  -1   6   4 46642.2 659.063  26
   1   6  -4 49367.4 1191.19  18
  -1   6   4 48400.0 1392.72  15
   1   6  -4 46247.3 1012.13  11
   1  -6  -4 46089.2 1445.88  10
   1   6  -3 4421.49 464.138   8
   1   6  -3 3896.65 406.325  22
   1  -6  -3 4604.83 503.163  13
   1   6  -3 4356.45 478.647   2
   1   6  -3 4583.00 377.760  18
  -1  -6   3 4566.05 495.628  13
  -1  -6   3 4723.07 494.270  10
  -1   6   3 4455.05 218.669  26
  -1   6   3 4435.17 468.941  21
   1  -6  -3 4559.14 499.521  10
   1   6  -3 4498.63 319.644  11
  -1   6   3 4734.98 476.028  15
   1  -6  -2 1526.97 343.786  13
  -1   6   2 1411.00 325.976  15
   1   6  -2 1172.71 298.404   8
   1  -6  -2 1491.01 351.428  10
   1   6  -2 1070.25 248.302  22
  -1   6   2 1386.69 141.435  26
   1   6  -2 1251.52 219.661  18
  -1   6   2 1375.38 311.186  21
   1   6  -2 1572.34 340.394   2
   1   6  -2 1345.16 190.648  11
  -1  -6   2 1276.66 302.782  10
  -1  -6   2 1614.90 333.551  13
  -1   6   1 25540.9 471.100  26
  -1  -6   1 25697.2 1072.10  10
   1  -6  -1 25805.7 1066.63  13
  -1   6   1 25633.8 992.849  15
  -1  -6   1 25033.6 1044.15  13
  -1   6   1 25261.3 993.598  21
   1   6  -1 25622.4 1001.30   8
   1   6  -1 25900.4 699.182  11
   1   6  -1 24745.9 1043.11   2
   1   6  -1 25136.3 471.200  25
   1  -6  -1 25387.0 1071.43  10
   1   6  -1 24888.0 954.080  22
   1  -6   0 21269.7 969.818  13
  -1  -6   0 19530.8 936.961  13
   1   6   0 20133.6 611.575  11
   1   6   0 21181.3 920.541   8
   1  -6   0 20148.3 958.565  10
   1   6   0 20808.8 870.825  22
   1   6   0 20137.5 939.222   2
  -1  -6   0 20149.0 957.937  10
   1   6   0 19702.7 420.473  25
  -1   6   0 20117.8 420.849  26
  -1   6   0 20651.8 893.130  15
   1   6   0 21123.3 935.174  15
  -1   6  -1 10090.7 658.146   8
   1   6   1 9465.57 429.099  11
   1   6   1 9670.32 634.607   8
   1   6   1 9548.78 601.588  22
   1   6   1 9470.43 650.314  15
  -1   6  -1 10103.8 530.602  22
   1  -6   1 10481.5 697.605  13
  -1   6  -1 9749.81 631.592  15
   1   6   1 9193.79 289.010  25
   1  -6   1 9615.62 684.344  10
   1   6   1 9719.94 676.209   2
  -1   6  -1 9652.90 296.934  26
  -1  -6  -1 9968.75 699.779  13
  -1  -6  -1 9788.88 691.812  10
  -1   6  -2 60846.0 1529.07   8
   1  -6   2 59469.7 1574.80  13
   1   6   2 61437.1 1564.50  15
   1   6   2 58397.3 1062.58  11
  -1   6  -2 60395.7 1277.60  22
  -1   6  -2 59336.7 1478.80  15
   1   6   2 60947.4 1513.07   8
   1   6   2 57844.8 700.987  25
   1   6   2 58759.8 1555.09   2
   1   6   2 60730.6 769.767  26
   1  -6   2 59045.8 1586.57  10
  -1  -6  -2 56321.6 1592.88  10
  -1  -6  -2 59276.2 1598.36  13
  -1   6  -3 15045.7 660.964  22
   1   6   3 16004.1 787.962   8
   1   6   3 16161.8 829.425   2
   1   6   3 14324.8 358.184  25
   1   6   3 15483.1 398.968  26
  -1   6  -3 15391.8 773.818  15
   1  -6   3 15938.8 839.237  10
   1   6   3 15803.3 812.210  15
  -1   6  -3 15413.9 791.088   8
   1  -6   3 15531.6 821.624  13
  -1  -6  -3 14569.3 818.324  10
  -1  -6  -3 15498.0 841.392  13
  -1   6  -4-69.5307 219.036  15
  -1  -6  -4 152.064 226.783  13
   1   6   4 46.4346 225.097  15
   1   6   4 126.058 218.713   2
   1   6   4 31.8078 107.147  26
  -1   6  -4 153.097 219.793   8
   1  -6   4 121.705 196.400  10
  -1  -6  -4 137.773 284.653  10
  -1  -6  -5 13448.8 783.045  10
   1   6   5 13750.1 384.846  26
  -1  -6  -5 14075.5 801.602  13
  -1   6  -5 13574.4 752.607   8
   1   6   5 13465.5 760.564  15
   1  -6   5 13580.7 771.697  10
   1   6   5 13912.9 761.329   2
  -1   6  -6 1594.81 328.738   8
  -1  -6  -6 2093.72 359.410  13
   1   6   6 1917.13 185.988  26
   1   6   6 2317.62 348.503   2
  -1  -6  -6 1945.32 345.412  10
   1   6   6 1800.89 352.899  15
   1  -6   6 1870.95 342.584  10
   1   6   6 1878.92 330.544  21
   1   6   7 116011. 2125.14  21
  -1  -6  -7 116241. 2211.98  13
   1   6   7 112889. 2091.85   2
   1   6   7 113387. 1120.86  26
  -1  -6  -7 115403. 2203.38  10
   1  -6   7 114815. 2146.66  10
  -1   6  -7 114529. 2165.34   8
   1  -6   8 23467.7 984.104  10
  -1   6  -8 23377.9 1005.69   8
  -1   6  -8 22350.8 997.934   7
   1   6   8 23510.8 964.813   2
   1   6   8 23094.4 990.034  21
   1   6   8 22771.2 501.121  33
  -1  -6  -8 23241.8 1001.24  10
   1   6   8 21870.3 786.337  12
  -1  -6  -8 24673.8 1030.85  13
   1   6   9 10599.5 688.736  21
   1  -6   9 10570.3 668.101  10
  -1  -6  -9 10606.0 685.375  13
   1   6   9 10625.6 577.452  12
   1   6   9 10164.1 352.150  33
  -1  -6  -9 10904.0 698.303  10
  -1   6  -9 10914.0 702.000   7
  -1   6  -9 10775.6 700.401   8
   1   6   9 10812.3 667.417   2
   1   6  10 5526.62 450.692  12
  -1   6 -10 5735.05 531.667   7
   1  -6  10 5861.07 510.796  10
  -1  -6 -10 5539.14 288.803  50
   1   6  10 5604.70 281.821  33
   1   6  10 5685.40 293.872  37
  -1  -6 -10 5938.75 525.668  13
   1   6  10 5562.88 493.474   2
  -1   6 -10 5265.79 513.826   8
   1   6  10 5791.33 543.819  21
   1   6  11 12315.4 691.545  12
   1   6  11 12278.6 398.097  33
   1   6  11 12813.9 718.015   2
   1   6  11 12228.8 758.349  21
  -1  -6 -11 12688.8 432.600  50
  -1   6 -11 12514.8 771.127   7
  -1  -6 -11 12199.6 412.184  44
  -1   6 -11 12017.6 754.958   8
   1   6  11 12401.0 418.569  37
   1  -6  11 12283.0 408.353  35
   1  -6  11 12665.2 728.302  10
  -1  -6 -11 12821.7 743.888  13
   1   6  11 11853.6 393.164  38
   1   6  12 612.932 216.601   2
   1   6  12 618.555 161.899  38
   1   6  12 633.396 150.932  33
  -1  -6 -12 399.631 200.094  13
  -1  -6 -12 662.849 146.160  41
   1   6  12 684.089 179.823  37
   1   6  12 341.770 221.640  12
  -1   6 -12 543.679 255.054   7
   1  -6  12 503.879 139.169  49
  -1  -6 -12 516.643 143.189  50
   1  -6  12 629.257 150.885  35
  -1  -6 -12 484.245 147.081  52
  -1  -6 -12 586.171 146.473  44
   1  -6  12 616.992 233.344  10
  -1   6 -12 510.240 244.690   8
   1  -6  13 29143.2 686.919  49
  -1  -6 -13 30041.7 696.492  50
   1   6  13 28162.6 627.651  38
   1   6  13 30325.7 628.148  33
   1   6  13 30286.5 1153.25  12
   1  -6  13 29150.8 611.827  53
  -1   6 -13 30633.0 1207.02   7
   1  -6  13 29759.5 657.027  35
  -1  -6 -13 30326.4 675.883  41
   1   6  13 27938.8 644.869  37
  -1  -6 -13 28707.9 639.481  44
  -1   6 -13 29271.0 1184.49   8
   1  -6  14 5906.84 303.580  53
   1   6  14 5113.66 314.235  37
  -1   6 -14 5146.67 541.113   8
  -1   6 -14 5262.34 544.493   7
   1  -6  14 5434.99 324.030  49
  -1  -6 -14 5530.21 332.520  50
  -1  -6 -14 5524.89 308.999  44
   1   6  14 6408.70 584.940  12
   1   6  14 5474.48 309.020  38
   1  -6  14 5552.87 314.094  35
  -1  -6 -14 5680.72 321.612  41
   1   6  14 5637.50 297.193  33
  -1  -6 -15 6807.82 338.552  44
  -1  -6 -15 6883.22 361.127  41
   1  -6  15 6486.43 316.375  53
  -1   6 -15 7387.09 641.231  14
   1   6  15 6266.69 341.830  37
  -1   6 -15 6175.12 571.859   7
   1  -6  15 6403.84 355.294  49
   1  -6  15 6565.73 348.777  35
   1   6  15 6831.24 625.181  12
  -1  -6 -15 6413.66 364.495  50
   1   6  15 6395.81 335.897  38
  -1   6 -16-71.1544 242.042  14
   1   6  16 57.9175 155.546  38
   1   6  16-188.432 270.026  12
  -1  -6 -16 165.753 166.435  50
   1   6  16-93.1317 188.736  37
  -1  -6 -16 88.7183 135.037  44
   1  -6  16-212.580 181.738  47
   1  -6  16 161.307 151.138  35
  -1  -6 -16 59.1410 144.917  41
   1  -6  16 52.2832 143.815  49
   1  -6  17 1871.59 208.530  47
  -1  -6 -17 2221.87 250.925  41
  -1  -6 -17 2055.36 259.054  50
   1   6  17 2181.36 247.981  37
   1   6  17 2168.31 426.258  12
   1   6  17 1984.53 230.146  38
  -1   6 -17 2418.12 435.522  14
   1  -6  17 2187.13 240.614  35
   1  -6  17 1908.85 233.786  49
  -1   6 -18-104.642 237.186  14
   1   6  18-110.124 186.533  38
   1  -6  18 44.9763 139.831  49
   1   6  18-273.526 320.613  12
  -1  -6 -18-14.0180 164.911  41
  -1  -6 -18-55.8587 178.485  50
   1   6  18 96.9068 172.218  37
   1  -6  18 50.5104 163.823  35
   1   6  19 4219.19 288.738  43
   1   6  19 4014.25 311.648  38
  -1  -6 -19 4389.83 343.297  50
  -1   6 -19 4398.28 652.902  16
   1   6  19 4157.76 311.278  37
   1   6  19 4289.55 609.597  12
  -1  -6 -19 4408.05 343.044  41
   1  -6  19 4313.33 314.451  35
   1  -6  19 4400.60 327.374  49
   1  -6  20 338.274 183.317  35
  -1  -6 -20 229.295 196.212  41
   1   6  20 183.993 188.118  38
   1   6  20 170.988 171.834  37
   1  -6  20 204.459 151.051  49
   1   6  20 5.19085 372.865  12
   1   6  20 75.4865 162.360  43
  -1   6 -20 415.525 390.424  16
  -1   6 -20 164.670 146.054  27
  -1  -6 -20 80.5639 183.004  50
   1   6  21 3339.36 290.579  37
  -1   6 -21 4250.63 686.904  16
  -1  -6 -21 3897.27 332.522  50
   1   6  21 3617.04 278.138  43
  -1  -6 -21 4087.82 351.352  41
   1  -6  21 3872.21 315.712  35
   1   6  21 3909.93 316.426  38
  -1   6 -21 4001.10 289.439  27
   1  -6  21 3762.67 313.384  49
   1  -6  22 6491.37 390.395  35
  -1   6 -22 6282.39 802.629  16
   1   6  22 6231.68 363.048  37
   1   6  22 5928.00 338.584  43
  -1  -6 -22 6446.96 402.025  50
   1  -6  22 6047.47 387.194  49
   1   6  22 6092.52 373.789  38
  -1  -6 -22 6616.40 426.151  41
   1   6  23 4895.57 325.661  37
   1   6  23 5125.77 354.291  38
  -1  -6 -23 5173.95 388.189  41
  -1   6 -23 5197.42 340.519  28
  -1  -6 -23 5066.78 361.705  50
  -1   6 -23 5594.70 776.529  16
   1   6  23 4867.60 316.995  43
   1  -6  23 5110.08 356.414  35
   1  -6  23 4869.08 357.473  49
   1   6  24 2158.85 241.881  43
  -1   6 -24 2781.70 632.967  20
   1   6  24 2311.83 262.061  38
  -1   6 -24 2298.30 253.385  28
   1  -6  24 2146.14 260.935  35
  -1  -6 -24 2343.63 261.755  50
   1  -6  24 2201.98 261.722  49
  -1   6 -24 1880.47 590.685  16
  -1  -6 -24 2211.93 287.218  41
   1   6  24 2587.01 252.614  37
  -1   6 -25-76.7906 377.695  20
   1   6  25-80.8032 147.299  37
   1   6  25 59.1432 177.454  38
  -1  -6 -25-19.5866 163.521  50
  -1  -6 -25 15.5291 177.096  41
   1  -6  25-65.3365 201.813  35
   1   6  25 79.0764 152.092  43
  -1   6 -25 94.8115 167.112  28
   1  -6  25 93.0381 152.924  49
   1   6  26-51.7803 170.062  38
  -1  -6 -26 40.7308 176.287  41
  -1  -6 -26-157.571 162.609  50
   1   6  26-5.16004 143.706  37
   1  -6  26 70.5653 151.255  49
   1  -6  26-213.383 197.838  35
  -1   6 -26-344.421 433.823  20
   1   6  26-1.62421 154.413  43
   1   6  27 202.900 132.467  37
   1  -6  27 264.793 156.089  49
   1   6  27 276.740 178.347  38
   1   6  27 306.267 166.074  43
  -1  -6 -27 411.214 179.543  41
  -1  -6 -27 239.700 154.655  50
   1  -6  27 92.2367 172.963  35
  -1  -6 -28 1923.24 241.751  41
  -1   6 -28 2204.98 243.830  34
   1  -6  28 2058.98 230.260  49
   1  -6  28 2344.80 247.799  35
  -1  -6 -28 2426.36 233.557  50
   1   6  28 2106.88 222.481  43
   1   6  28 2218.35 203.257  37
   1   6  28 2192.80 262.934  38
   1   6  29 3356.20 279.064  38
   1  -6  29 4105.32 282.196  35
   1  -6  29 4125.93 283.495  49
  -1  -6 -29 3660.97 255.980  50
  -1   6 -29 4237.05 296.494  34
   1   6  29 3768.74 229.008  37
  -1  -6 -29 3458.61 280.064  41
   1   6  29 3744.85 255.567  43
   1   6  30 2796.10 222.079  43
   1  -6  30 2842.67 231.936  49
   1  -6  30 2845.52 238.856  35
   1   6  30 2635.65 239.980  38
  -1  -6 -30 2672.54 237.633  41
  -1  -6 -30 2568.74 211.675  50
   1  -6  31 1261.00 167.066  49
  -1  -6 -31 1127.52 169.079  41
   1  -6  31 1393.04 178.357  35
   1   6  31 1351.13 175.213  43
   1   6  31 1236.23 175.188  38
   1  -6  32 615.743 124.009  49
  -1  -6 -32 596.175 129.723  41
  -1   7  31 1268.16 137.124  37
   1  -7 -31 1318.30 159.869  41
   1  -7 -30 1876.40 194.692  41
  -1   7  30 2052.56 175.569  37
  -1  -7  29 401.148 132.716  49
  -1   7  29 605.995 147.802  37
  -1   7  29 632.207 148.047  38
   1  -7 -29 788.377 166.735  41
  -1  -7  29 651.362 154.168  35
   1  -7 -28 2734.05 260.915  41
  -1   7  28 2680.32 230.225  38
  -1   7  28 2913.62 228.885  37
  -1  -7  28 3005.96 252.643  49
  -1  -7  28 2819.90 242.609  35
  -1   7  27-65.9256 142.247  38
  -1   7  27-77.9815 147.963  37
   1  -7 -27-109.350 165.953  41
  -1  -7  27 15.8316 139.574  35
   1  -7 -27-9.22268 125.569  50
  -1  -7  27 27.9251 138.472  49
  -1  -7  26 40.1388 150.460  35
  -1   7  26 27.5493 146.066  38
   1  -7 -26-73.5841 143.452  50
   1  -7 -26-153.401 194.269  41
   1   7 -26 119.435 165.002  24
  -1   7  26-134.693 170.605  37
  -1  -7  26 28.9556 143.489  49
  -1   7  25 544.234 168.017  43
   1  -7 -25 629.952 205.975  41
  -1  -7  25 588.723 182.930  35
   1  -7 -25 660.402 173.915  50
  -1   7  25 708.173 181.164  38
  -1  -7  25 785.355 194.705  49
   1   7 -25 768.006 201.842  24
  -1   7  25 681.846 187.295  37
   1  -7 -24 480.894 175.358  50
  -1  -7  24 441.133 172.745  35
  -1   7  24 466.550 190.574  37
   1  -7 -24 511.056 213.852  41
   1   7 -24 389.235 439.537  20
  -1  -7  24 446.408 183.430  49
  -1   7  24 592.858 177.316  38
  -1   7  23 400.679 181.972  38
   1   7 -23 102.779 363.979  20
   1  -7 -23 529.347 185.177  50
   1  -7 -23 633.835 219.251  41
  -1  -7  23 658.305 153.575  53
  -1  -7  23 640.934 197.333  49
  -1   7  23 598.711 199.399  37
  -1  -7  23 510.775 173.959  35
  -1  -7  22 132.957 164.219  49
  -1   7  22 350.890 198.792  37
  -1   7  22 254.701 136.627  32
  -1  -7  22 81.8971 175.149  35
   1  -7 -22 327.834 178.885  50
   1  -7 -22 265.547 206.550  41
   1   7 -22-8.96486 381.981  20
  -1  -7  22 215.928 139.988  53
  -1   7  22 286.138 166.548  38
  -1   7  21 4385.87 288.921  32
  -1   7  21 4348.09 314.208  38
  -1  -7  21 4333.16 295.437  53
   1   7 -21 4255.71 648.757  20
   1  -7 -21 3928.86 349.530  41
  -1  -7  21 4341.90 344.821  49
   1  -7 -21 4481.59 347.490  50
  -1   7  21 4390.37 335.866  37
  -1  -7  21 4012.17 296.582  35
  -1   7  20 1503.38 211.870  38
   1  -7 -20 1644.58 273.947  41
  -1  -7  20 1555.20 245.018  49
  -1   7  20 1261.25 234.569  37
   1  -7 -20 1616.40 239.568  50
  -1  -7  20 1441.77 202.662  53
   1   7 -20 923.147 436.254  20
  -1  -7  20 1295.00 210.817  35
  -1  -7  19 67.2446 158.108  49
   1  -7 -19 170.613 189.263  41
   1  -7 -19 104.511 168.554  50
  -1   7  19-47.3436 158.987  39
   1   7 -19 323.852 310.037  20
  -1   7  19-16.6977 192.592  37
  -1  -7  19 239.762 162.595  35
  -1  -7  19 77.9773 148.216  53
  -1   7  19 116.855 161.944  38
  -1   7  18 2991.59 261.622  38
  -1  -7  18 3411.97 275.667  35
  -1   7  18 3236.49 300.557  37
   1  -7 -18 3449.43 321.830  41
  -1  -7  18 3418.32 277.499  53
   1   7 -18 2975.28 546.005  20
  -1  -7  18 3569.55 316.983  49
  -1   7  18 3248.97 282.217  39
   1  -7 -18 3223.02 301.069  50
   1  -7 -17 1467.55 243.594  41
   1  -7 -17 1435.21 231.148  50
  -1  -7  17 1532.88 219.474  53
  -1   7  17 1450.24 218.275  39
  -1  -7  17 1594.97 212.627  35
  -1   7  17 1398.02 206.386  38
  -1   7  17 1302.88 243.549  37
  -1  -7  17 1290.17 227.914  49
  -1  -7  16 10613.0 486.838  49
   1  -7 -16 10428.3 475.652  41
  -1   7  16 9942.65 452.165  37
   1  -7 -16 10408.9 471.436  50
   1   7 -16 9421.25 830.789   8
  -1   7  16 10466.2 422.253  38
  -1  -7  16 10602.3 422.984  35
  -1  -7  16 10156.4 439.741  53
  -1   7  16 9659.36 429.831  39
  -1  -7  15 11879.3 500.874  49
  -1   7  15 11472.8 451.922  39
  -1   7  15 11145.7 422.621  38
   1  -7 -15 11495.2 478.168  50
   1  -7 -15 12090.3 492.464  41
   1   7 -15 10622.0 855.612   8
  -1  -7  15 11569.4 463.292  53
  -1  -7  15 11650.1 433.208  35
  -1   7  15 10977.6 466.986  37
   1  -7 -14 37113.3 811.668  50
  -1   7  14 37071.5 757.092  39
  -1  -7  14 37592.6 849.128  49
   1  -7 -14 38009.8 824.490  41
  -1  -7  14 36398.5 781.226  53
  -1  -7  14 37045.3 729.011  35
   1   7 -14 35274.6 1499.66   8
  -1   7  14 35350.8 779.296  37
  -1   7  14 34577.1 710.479  38
  -1   7  13 1042.12 209.161  33
   1  -7 -13 1271.63 194.282  41
  -1  -7  13 1286.48 198.161  49
  -1   7  13 945.281 169.377  38
  -1   7  13 1075.35 207.061  39
  -1  -7  13 1147.06 195.383  53
   1   7 -13 816.452 283.678   7
   1  -7 -13 1175.03 199.286  50
  -1  -7  13 1139.40 172.321  35
   1   7 -13 1003.79 339.377   8
   1  -7 -13 1094.16 182.050  44
  -1   7  13 926.617 195.823  37
   1   7 -12 712.973 266.497   2
   1  -7 -12 1105.08 302.066  10
   1  -7 -12 1119.15 185.003  50
  -1   7  12 1061.54 295.359   2
   1  -7 -12 1198.03 186.806  41
  -1  -7  12 1533.00 214.245  53
  -1   7  12 1108.38 208.341  33
   1  -7 -12 1075.09 172.875  44
   1   7 -12 795.881 307.459   8
  -1   7  12 1129.95 210.877  37
  -1  -7  12 1214.26 190.961  49
  -1  -7  12 1103.30 166.346  35
  -1   7  12 1344.81 189.744  38
  -1   7  12 1128.07 331.801  19
  -1  -7  11 38961.6 779.570  53
  -1   7  11 41606.4 1397.04   2
   1   7 -11 38648.6 1517.84   8
   1  -7 -11 42810.0 771.545  52
   1  -7 -11 39577.8 747.902  44
  -1   7  11 38766.1 774.719  37
  -1  -7  11 41829.1 814.308  49
   1  -7 -11 40300.3 1444.11  10
   1  -7 -11 41454.1 800.652  41
  -1  -7  11 40877.1 1413.33  13
   1   7 -11 41604.2 1454.79   2
  -1   7  11 37749.1 696.900  38
  -1   7  11 41794.8 792.027  33
  -1   7  11 42766.4 1450.60  19
   1  -7 -11 39513.8 783.012  50
  -1   7  10 4724.66 265.446  38
   1  -7 -10 4912.26 281.856  44
   1  -7 -10 4685.46 288.814  41
  -1   7  10 5182.76 306.885  33
  -1   7  10 4771.95 303.128  37
   1   7 -10 4972.43 541.630   2
   1  -7 -10 4873.45 539.764  10
   1  -7 -10 5400.90 288.914  52
   1   7 -10 4497.11 543.942   8
   1  -7 -10 4834.06 291.865  50
  -1   7  10 4699.05 526.461  19
  -1  -7  10 4737.30 289.793  49
  -1  -7  10 4786.20 299.381  53
  -1  -7  10 4248.28 267.498   5
   1  -7 -10 5010.46 281.511   5
  -1  -7  10 5069.85 533.506  13
  -1  -7   9 178.544 138.724   5
  -1   7   9 333.163 184.782  37
  -1  -7   9 282.749 243.540  13
   1   7  -9 262.736 247.817   2
  -1   7   9 280.311 161.658  33
  -1   7   9 411.053 282.773  19
  -1  -7   9 317.047 170.953  53
  -1   7   9 235.431 266.890  21
  -1  -7   9 321.837 243.007  10
   1  -7  -9 244.847 128.776  41
   1  -7  -9 247.826 141.026   5
   1  -7  -9 207.635 244.508  10
   1  -7  -9 430.038 145.119  44
  -1  -7   9 376.190 138.231  49
   1   7  -9 6.25340 219.702   8
   1  -7  -9 279.569 138.217  50
  -1  -7   8 44480.5 779.240  53
   1  -7  -8 44452.1 783.981  50
  -1   7   8 44843.1 771.131  37
   1   7  -8 45274.1 1534.14   2
   1   7  -8 44638.9 1392.98  18
   1   7  -8 43991.7 1556.77   8
  -1   7   8 45464.7 1508.62  19
  -1  -7   8 45156.6 772.554  49
   1  -7  -8 47861.0 811.183  52
  -1   7   8 46191.8 796.278  33
   1  -7  -8 45472.9 761.422   5
  -1  -7   8 45740.3 1516.79  10
  -1   7   8 48019.4 1595.47  21
  -1  -7   8 47012.0 1510.36  13
   1  -7  -8 45005.5 773.813  44
   1  -7  -8 44965.4 791.167  41
   1  -7  -8 45188.7 1544.45  10
  -1  -7   8 43853.6 724.194   5
   1  -7  -7 24226.7 574.052  41
  -1   7   7 24255.0 582.028  33
   1  -7  -7 25483.2 560.494  52
   1  -7  -7 24284.1 563.135  44
  -1  -7   7 24916.8 1132.41  10
   1   7  -7 23343.0 981.934  18
  -1  -7   7 24624.8 1109.88  13
  -1   7   7 25566.6 1139.45  19
  -1   7   7 23827.3 557.760  37
   1   7  -7 24463.6 1153.93   8
   1   7  -7 23817.3 1124.02   2
   1  -7  -7 23816.6 1136.42  10
   1  -7  -7 23699.6 573.112  50
  -1   7   7 26068.0 1183.48  21
  -1  -7   6 35402.2 1354.46  10
   1   7  -6 35999.7 1370.39   8
   1   7  -6 35026.5 1147.62  18
  -1   7   6 36025.1 1362.62  21
   1  -7  -6 36187.2 653.330  52
   1  -7  -6 34499.6 1373.80  10
  -1  -7   6 34927.5 1309.88  13
  -1   7   6 34627.4 669.598  33
   1  -7  -6 35412.9 667.684  44
   1  -7  -6 34800.1 677.049  50
   1   7  -6 34245.5 1343.60   2
  -1  -7   5 43527.0 1465.62  13
   1   7  -5 41909.7 1489.74   2
  -1   7   5 41811.7 721.218  33
  -1   7   5 44077.2 1473.38  21
   1  -7  -5 42061.6 730.263  50
   1   7  -5 40826.3 1368.48  22
   1  -7  -5 42316.1 695.613  52
  -1  -7   5 42643.3 1487.90  10
   1   7  -5 42366.5 1467.41   8
   1  -7  -5 42168.8 1512.21  10
   1   7  -4 2391.38 419.640   2
  -1  -7   4 2634.55 425.081  13
  -1   7   4 2920.35 458.087  21
   1  -7  -4 2663.78 448.657  10
  -1  -7   4 2823.74 435.977  10
   1   7  -4 2350.48 353.170  22
   1   7  -4 2841.96 432.872   8
  -1   7   4 2663.98 200.731  26
  -1   7   3 9269.09 709.272  15
   1   7  -3 8561.93 638.523  22
   1   7  -3 9016.79 692.012   8
   1   7  -3 8852.86 717.012   2
   1  -7  -3 8717.63 724.195  10
  -1  -7   3 9162.76 721.487  10
  -1   7   3 9012.02 328.482  26
  -1  -7   3 9014.39 699.342  13
  -1   7   3 9485.32 711.871  21
  -1   7   2 28996.1 1182.15  15
   1   7  -2 29593.9 1196.32   8
   1  -7  -2 27519.5 1235.93  10
   1   7  -2 28398.1 553.195  25
   1   7  -2 29366.4 1139.23  22
   1   7  -2 28582.3 1232.43   2
  -1  -7   2 29869.2 1239.70  13
  -1   7   2 28816.1 557.389  26
  -1   7   2 29567.7 1202.07  21
  -1  -7   2 28460.7 1239.00  10
  -1  -7   1 63531.6 1809.22  13
  -1  -7   1 62822.7 1832.79  10
   1   7  -1 65119.0 1788.72  15
   1   7  -1 61812.7 1795.48   2
   1   7  -1 65139.3 1753.87   8
   1   7  -1 65809.8 1677.64  22
   1  -7  -1 60432.1 1816.20  10
  -1   7   1 62666.8 806.274  26
  -1   7   1 65383.5 1743.53  15
  -1   7   1 62951.4 1730.39  21
   1   7  -1 63129.5 812.425  25
  -1   7   0 4043.53 485.999  15
   1   7   0 3620.04 491.039   2
   1   7   0 4027.69 507.579  15
  -1  -7   0 4019.25 520.916  10
   1   7   0 3363.53 206.322  25
  -1  -7   0 3523.25 494.155  13
   1   7   0 3813.19 475.521   8
   1   7   0 3518.56 438.473  22
  -1   7   0 3984.75 222.063  26
   1  -7   0 3729.35 504.167  10
  -1   7   0 3819.67 483.472  21
   1   7   1 31091.5 1216.89   8
  -1   7  -1 30497.1 1190.41  15
  -1   7  -1 31084.0 566.221  26
   1  -7   1 29942.2 1276.11  10
  -1  -7  -1 31171.2 1286.83  13
   1   7   1 30944.3 612.483  26
  -1  -7  -1 30330.1 1285.25  10
   1   7   1 31328.8 1261.26   2
   1   7   1 30488.4 558.336  25
   1   7   1 31733.7 1260.70  15
   1   7   2 421.237 253.216   8
  -1   7  -2 593.831 270.157  15
  -1  -7  -2 826.717 322.490  13
   1   7   2 458.852 107.009  25
   1  -7   2 582.073 269.344  10
  -1   7  -2 587.147 119.277  26
  -1  -7  -2 504.240 317.293  10
   1   7   2 412.165 274.924  15
   1   7   2 522.033 134.981  26
   1   7   2 650.697 294.552   2
   1   7   3 19071.0 996.797  15
  -1   7  -3 19160.9 952.789  15
   1   7   3 17928.3 428.009  25
  -1  -7  -3 19180.0 1014.92  13
   1   7   3 18583.9 476.932  26
   1  -7   3 18351.6 1001.48  10
  -1   7  -3 18797.1 955.987   8
  -1  -7  -3 18256.5 1014.39  10
   1   7   3 17917.0 955.360   2
  -1   7  -4 7246.85 619.957   8
   1   7   4 7222.03 624.873   2
   1   7   4 6808.44 307.406  26
  -1  -7  -4 6855.48 640.128  13
   1   7   4 7454.15 645.122  15
   1  -7   4 6925.86 628.421  10
  -1   7  -4 6685.25 583.092  15
  -1  -7  -4 7134.38 648.903  10
  -1   7  -5 10340.8 711.512  15
  -1  -7  -5 10325.0 371.621  44
   1   7   5 10158.4 734.647  21
  -1  -7  -5 10413.5 769.788  13
   1   7   5 10063.1 719.171   2
   1  -7   5 10639.2 759.247  10
  -1   7  -5 10409.1 740.181   8
   1   7   5 10840.7 378.821  26
   1   7   5 10633.7 749.407  15
  -1  -7  -5 10752.3 776.662  10
  -1   7  -6 2826.83 421.606   8
  -1  -7  -6 2599.79 419.646  10
   1   7   6 2983.60 226.412  26
  -1  -7  -6 2797.73 442.477  13
  -1   7  -6 2958.90 418.836  15
   1  -7   6 2866.79 415.498  10
  -1  -7  -6 2895.38 215.898  44
   1   7   6 2701.57 424.846  21
  -1  -7  -6 3112.39 209.133  52
  -1  -7  -6 3012.16 220.946  50
   1   7   6 2820.45 410.985   2
   1   7   6 2898.84 450.704  15
  -1   7  -7 95.1297 206.370  15
  -1  -7  -7 132.003 126.061  50
   1   7   7 134.856 125.041  38
  -1  -7  -7 143.331 224.091  13
   1  -7   7-8.08856 115.313   5
   1  -7   7-153.567 227.775  10
  -1  -7  -7 69.7505 221.223  10
   1   7   7 224.041 136.743  26
  -1  -7  -7 124.868 127.090  52
  -1  -7  -7 3.69297 138.603   5
  -1  -7  -7 133.742 122.682  44
  -1   7  -7 73.7931 219.780   8
   1   7   7 118.150 239.878  21
   1   7   7 128.185 199.878   2
   1   7   8 23863.7 1099.86  21
   1   7   8 21622.4 509.418  38
  -1   7  -8 24035.9 1127.81   8
   1  -7   8 23654.2 537.172   5
   1   7   8 23933.1 1066.86   2
  -1  -7  -8 23330.2 584.916  50
  -1  -7  -8 24938.4 564.751  52
   1  -7   8 24138.0 1098.27  10
  -1  -7  -8 23796.0 579.723  44
   1   7   8 23895.5 559.684  33
  -1  -7  -8 24118.6 1132.63  13
  -1   7  -8 23860.9 1118.39   7
  -1  -7  -8 23406.7 1120.69  10
   1  -7   8 23061.5 540.580  35
  -1  -7  -8 22996.6 545.612   5
   1  -7   9 1008.14 163.878  35
  -1   7  -9 623.270 265.514   7
   1  -7   9 869.109 169.121   5
   1   7   9 1133.03 289.533   2
  -1  -7  -9 946.105 159.954   5
  -1  -7  -9 1307.93 332.004  13
  -1   7  -9 1096.50 310.518   8
  -1  -7  -9 1298.59 182.356  52
   1   7   9 914.603 308.734  21
  -1  -7  -9 984.486 166.026  41
   1   7   9 1043.44 174.262  33
  -1  -7  -9 895.867 311.164  10
   1   7   9 996.546 187.092  37
   1  -7   9 1226.21 318.659  10
   1   7   9 1044.27 167.399  38
  -1  -7  -9 970.940 163.122  44
  -1  -7  -9 1010.65 172.426  50
  -1  -7 -10 738.905 201.400  52
   1   7  10 247.932 133.442  38
   1  -7  10 304.635 129.232  35
  -1  -7 -10 270.758 130.282  44
  -1   7 -10 165.813 227.146   8
  -1  -7 -10 234.268 122.083  50
   1  -7  10 256.772 133.595   5
   1   7  10 308.441 163.441  37
   1   7  10 103.100 184.612   2
   1  -7  10 91.0573 182.419  10
   1   7  10 234.468 270.038  21
   1  -7  10 196.270 123.451  49
   1   7  10 362.126 160.208  33
  -1   7 -10 289.095 228.657   7
  -1  -7 -10 259.324 123.241  41
  -1  -7 -10 249.742 209.878  13
   1  -7  11 73.9079 117.265  49
  -1  -7 -11 76.8582 112.158  41
  -1  -7 -11 82.2437 120.924  44
  -1   7 -11 103.784 226.542   7
   1  -7  11-2.75964 182.622  10
   1   7  11-95.1625 207.771   2
  -1  -7 -11 128.949 134.926  52
   1   7  11 263.853 186.963  37
   1   7  11 215.686 153.265  38
  -1  -7 -11-6.81899 198.254  13
   1   7  11 137.327 234.471  21
  -1  -7 -11 143.902 137.531  50
  -1   7 -11-29.8227 246.351   2
   1  -7  11 108.867 129.948  35
  -1   7 -11 226.043 248.014   8
   1   7  11 52.6460 161.529  33
  -1  -7 -12 13479.8 469.989  44
  -1  -7 -12 13761.0 469.776  41
   1  -7  12 13715.2 479.658  49
  -1   7 -12 13803.1 895.971   7
   1   7  12 13528.9 457.308  38
  -1   7 -12 13170.6 879.785   8
  -1  -7 -12 13727.2 494.095  50
   1   7  12 14053.4 464.482  33
   1   7  12 13561.4 482.949  37
   1  -7  12 13982.0 471.586  35
  -1  -7 -12 13175.4 425.380  52
  -1   7 -12 14414.8 872.735   2
   1  -7  12 13947.4 845.678  10
   1   7  12 13709.5 806.435   2
  -1  -7 -13 11536.8 471.169  50
  -1   7 -13 12308.6 855.205   7
   1   7  13 12011.6 445.743  33
   1  -7  13 11205.1 455.879  49
  -1   7 -13 11254.3 821.904   8
   1  -7  13 11716.6 445.471  35
   1   7  13 11008.4 429.485  38
   1   7  13 11302.7 454.443  37
  -1  -7 -13 11982.8 453.470  41
  -1  -7 -13 11230.5 446.637  44
   1  -7  14 11644.6 452.572  35
  -1   7 -14 11521.4 846.453   7
   1   7  14 11073.2 419.724  39
   1  -7  14 11309.1 468.904  49
  -1  -7 -14 11550.8 449.085  44
   1   7  14 11342.1 461.715  37
   1   7  14 11308.1 439.891  33
   1   7  14 11303.4 440.643  38
  -1  -7 -14 11901.1 490.593  50
  -1  -7 -14 11695.3 466.593  41
  -1  -7 -15 2063.82 236.451  41
   1   7  15 1506.68 236.833  37
   1  -7  15 1942.10 234.992  49
   1  -7  15 1795.20 225.866  35
   1   7  15 1794.14 235.472  38
  -1  -7 -15 1937.61 248.239  50
  -1  -7 -15 1897.78 222.167  44
   1  -7  16 26047.1 683.164  35
  -1  -7 -16 26954.4 732.245  41
   1   7  16 25159.3 683.221  37
   1   7  16 24866.7 661.960  38
  -1   7 -16 27185.8 1261.20  14
   1  -7  16 25782.8 722.093  49
  -1  -7 -16 26713.4 741.824  50
  -1  -7 -16 26352.0 666.544  44
   1   7  17 1499.74 250.092  37
   1  -7  17 1071.44 190.048  47
   1  -7  17 1416.59 222.284  49
   1  -7  17 1615.54 236.285  35
  -1  -7 -17 1729.37 257.319  50
   1   7  17 1549.98 237.115  38
  -1  -7 -17 1654.68 212.677  44
  -1   7 -17 1347.58 375.722  14
  -1  -7 -17 1786.80 249.750  41
  -1   7 -18 4217.24 637.689  16
   1  -7  18 3318.39 286.512  35
   1   7  18 3317.96 303.272  37
   1  -7  18 3047.81 290.130  49
  -1  -7 -18 3617.74 332.497  50
  -1  -7 -18 3597.45 314.744  41
   1   7  18 3365.57 294.916  38
   1  -7  18 3520.83 300.131  47
   1  -7  19 396.898 168.996  49
   1   7  19 620.491 204.610  37
  -1  -7 -19 452.663 192.570  41
   1   7  19 422.789 188.001  38
  -1   7 -19 557.777 406.110  16
  -1  -7 -19 696.320 216.305  50
   1  -7  19 683.804 197.212  35
  -1  -7 -20 1587.81 259.203  41
  -1   7 -20 1711.98 514.871  16
   1  -7  20 1537.02 229.898  49
   1  -7  20 1750.39 241.523  35
  -1  -7 -20 1711.87 267.668  50
   1   7  20 1947.62 254.184  38
   1   7  20 1667.99 246.383  37
   1  -7  21 300.841 188.650  35
  -1  -7 -21 260.417 184.594  41
  -1   7 -21 637.573 440.647  16
   1  -7  21 58.8835 146.417  49
   1   7  21 161.598 175.099  37
  -1  -7 -21 349.876 193.165  50
   1   7  21 87.4163 181.838  38
  -1  -7 -22 4281.43 344.725  50
   1   7  22 4028.38 312.737  38
  -1   7 -22 3836.69 703.662  16
  -1  -7 -22 3988.56 343.894  41
   1  -7  22 3803.82 324.124  49
   1   7  22 3978.22 309.031  37
   1  -7  22 4272.05 331.044  35
   1   7  23 703.544 206.415  38
  -1  -7 -23 842.821 218.416  41
  -1   7 -23 1214.02 512.020  20
  -1  -7 -23 895.604 211.524  50
   1   7  23 882.439 199.697  37
  -1   7 -23 299.291 502.634  16
   1  -7  23 823.352 192.996  49
   1  -7  23 990.433 203.097  35
   1   7  24 2064.67 259.101  38
  -1  -7 -24 2210.68 277.890  41
   1  -7  24 2437.04 257.938  49
  -1  -7 -24 2350.15 270.480  50
  -1   7 -24 2453.32 599.437  20
   1  -7  24 1934.50 243.222  35
   1   7  24 2322.10 242.532  37
  -1  -7 -25 5258.61 366.980  41
   1   7  25 6024.48 359.006  38
   1   7  25 5774.98 327.330  37
  -1  -7 -25 5960.02 366.314  50
  -1   7 -25 5969.29 830.934  20
   1  -7  25 5834.37 353.527  49
   1  -7  25 5450.73 344.617  35
   1   7  26 132.476 155.109  38
   1   7  26-4.40930 142.842  37
   1  -7  26-57.6282 162.808  35
   1  -7  26-21.4042 139.703  49
  -1  -7 -26-60.2741 158.831  41
  -1  -7 -26-19.9147 146.340  50
   1   7  27-66.0458 124.724  37
   1   7  27 43.6851 146.955  38
  -1  -7 -27-94.3128 146.024  50
   1  -7  27-19.3136 146.958  35
   1  -7  27-41.0531 134.562  49
  -1  -7 -27-96.0834 156.822  41
   1   7  28 151.377 115.806  37
   1  -7  28 179.971 149.001  35
   1   7  28 170.255 142.895  38
  -1  -7 -28 67.5265 127.175  50
   1  -7  28 217.988 128.534  49
  -1  -7 -28 100.491 133.325  41
   1   7  29 626.470 164.867  37
  -1  -7 -29 534.648 136.562  50
   1  -7  29 721.974 158.445  35
   1  -7  29 514.141 135.462  49
  -1  -7 -29 564.607 149.870  41
   1   7  29 627.597 156.692  38
   1   7  30 75.0397 113.766  38
  -1  -7 -30-51.1035 112.640  50
  -1  -7 -30 132.658 115.012  41
   1  -7  30 85.0084 121.234  35
   1  -7  30-25.7911 98.1426  49
   1  -7  31 1649.30 164.619  35
  -1  -7 -31 1225.75 148.333  41
   1  -7  31 1166.30 144.606  49
  -1  -8  30-233.615 117.335  49
   1  -8 -30 53.2950 95.3155  41
  -1   8  29 1956.88 170.065  37
   1  -8 -29 1581.35 174.955  41
  -1  -8  28 123.050 119.095  35
   1  -8 -28-10.7594 121.792  41
  -1   8  28-73.6298 122.958  38
  -1   8  28 55.5873 111.826  37
  -1  -8  27 192.177 129.554  35
   1  -8 -27 119.805 142.601  41
   1  -8 -27 76.0370 119.390  50
  -1   8  27 178.877 130.211  37
  -1   8  27 62.0192 122.521  38
  -1  -8  26-16.2681 125.058  35
  -1  -8  26-468.818 190.681  49
  -1   8  26-49.0392 135.811  38
   1  -8 -26 44.5770 150.578  41
  -1   8  26 88.5230 139.141  37
   1  -8 -26-76.5507 134.038  50
  -1   8  25 2805.09 245.977  37
  -1   8  25 2617.23 238.978  38
  -1  -8  25 2239.77 238.654  49
  -1  -8  25 2777.65 233.610  35
   1  -8 -25 3071.74 256.147  50
   1  -8 -25 2802.72 278.407  41
  -1  -8  24 1576.41 202.085  35
  -1   8  24 1357.48 197.644  38
   1  -8 -24 1682.45 251.175  41
  -1  -8  24 1794.72 229.075  49
  -1   8  24 1635.10 225.182  37
   1  -8 -24 1793.52 222.719  50
  -1  -8  23 14968.9 503.468  35
   1  -8 -23 16569.4 626.192  41
  -1   8  23 16962.8 554.833  37
   1  -8 -23 15937.0 563.032  50
  -1   8  23 16997.4 518.834  38
  -1  -8  23 16450.4 583.528  49
  -1   8  22 1171.44 235.268  37
   1   8 -22 1360.31 543.571  18
  -1  -8  22 1364.68 237.367  49
   1  -8 -22 1349.77 232.401  50
   1  -8 -22 1433.42 258.367  41
  -1  -8  22 1101.32 192.808  35
  -1   8  22 1179.81 179.504  32
  -1   8  22 1369.85 207.822  38
   1  -8 -21 3855.11 324.391  50
  -1  -8  21 3237.13 262.655  35
  -1  -8  21 3478.57 316.946  49
   1  -8 -21 3741.74 349.239  41
  -1   8  21 3343.90 259.074  32
  -1   8  21 3632.28 281.119  38
  -1   8  21 3558.46 314.717  37
   1  -8 -20 10428.1 499.476  50
  -1  -8  20 11149.2 523.373  49
   1  -8 -20 11077.1 530.594  41
  -1   8  20 11623.0 497.863  37
  -1  -8  20 10285.3 431.454  35
  -1   8  20 11240.0 446.922  38
  -1  -8  19 186.964 179.215  49
  -1   8  19 52.7039 154.105  38
   1  -8 -19 8.72138 187.542  41
  -1   8  19 78.2166 196.125  37
  -1   8  19-272.991 179.014  39
   1  -8 -19 144.908 186.755  50
  -1  -8  19 14.3487 145.609  35
  -1   8  18 2187.88 235.318  38
  -1   8  18 2184.67 274.258  37
  -1  -8  18 2296.18 276.894  49
  -1  -8  18 2358.49 230.967  35
  -1   8  18 2492.98 260.385  39
   1  -8 -18 2329.77 279.587  50
   1  -8 -18 2435.80 281.725  41
   1  -8 -17 4167.46 336.233  41
  -1   8  17 3637.14 303.694  39
  -1   8  17 3959.01 328.211  37
  -1   8  17 4359.61 296.180  38
  -1  -8  17 4023.72 283.612  35
   1  -8 -17 4132.59 342.001  50
  -1  -8  17 4049.18 339.145  49
   1  -8 -16 731.359 211.795  50
  -1  -8  16 496.783 161.033  35
  -1   8  16 565.149 165.260  38
   1  -8 -16 514.326 184.414  41
  -1  -8  16 772.817 201.354  49
  -1   8  16 515.003 216.680  37
  -1   8  16 703.525 209.282  39
   1   8 -15-82.6466 357.736   8
  -1   8  15 81.1745 179.672  39
  -1  -8  15 121.796 132.368  35
  -1   8  15 15.6013 154.653  38
   1  -8 -15 42.3753 172.414  50
   1  -8 -15-4.59021 168.192  41
  -1   8  15-197.418 251.902  37
  -1  -8  15 300.087 177.918  49
  -1   8  14 222.298 175.608  39
   1   8 -14-5.44497 346.659   8
  -1   8  14 294.267 156.382  38
  -1  -8  14 593.496 181.228  49
   1  -8 -14 456.154 161.367  44
   1   8 -14 753.448 324.920  18
  -1   8  14 209.634 222.212  37
   1  -8 -14 513.635 176.881  50
   1  -8 -14 454.386 168.975  41
  -1  -8  14 368.917 147.812  35
  -1   8  13 552.680 162.866  38
   1   8 -13 552.653 312.151  18
   1  -8 -13 560.399 167.145  44
   1   8 -13 577.761 327.941   7
  -1   8  13 361.122 174.429  39
  -1  -8  13 623.096 167.162  49
   1   8 -13 311.207 309.435   8
  -1   8  13 563.760 208.781  33
   1  -8 -13 448.104 156.623  41
   1  -8 -13 633.351 191.230  50
  -1   8  13 381.789 207.964  37
  -1   8  12 769.721 170.909  38
   1  -8 -12 666.009 171.046  44
   1   8 -12 634.679 322.033   7
  -1   8  12 572.195 203.494  37
  -1  -8  12 326.138 172.390  49
  -1   8  12 1354.21 261.457  39
  -1   8  12 718.057 324.573  19
   1  -8 -12 742.254 172.613  41
   1   8 -12 436.774 311.977   8
   1  -8 -12 812.952 195.274  50
  -1   8  12 540.980 218.356  33
  -1   8  11 11689.9 845.099  19
   1  -8 -11 11652.4 450.181  44
   1  -8 -11 11869.3 876.424  10
  -1   8  11 11716.2 481.349  33
   1   8 -11 10896.6 884.534   8
   1  -8 -11 11614.7 466.883  50
  -1   8  11 11494.4 472.106  37
   1   8 -11 11621.8 865.172   2
   1  -8 -11 12086.5 464.309  41
  -1  -8  11 11386.6 424.171   5
  -1   8  11 11310.4 414.502  38
  -1   8  11 11700.8 830.677   2
  -1  -8  11 12436.7 482.202  49
   1  -8 -11 12265.6 459.908  52
   1  -8 -10 547.911 160.948  41
   1  -8 -10 505.846 166.190  50
  -1   8  10 331.109 187.313  33
  -1  -8  10 406.937 146.509   5
   1   8 -10 622.300 320.310   8
  -1   8  10 765.349 334.102  19
   1  -8 -10 515.128 175.273  52
   1  -8 -10 418.171 262.030  10
   1   8 -10 687.845 316.955   2
   1  -8 -10 482.631 157.994  44
  -1   8  10 702.335 215.276  37
  -1   8  10 527.457 162.405  38
  -1   8  10 217.670 286.690   2
  -1  -8  10 194.566 166.017  49
   1   8  -9 7873.08 752.680   8
   1  -8  -9 8280.79 385.142  50
   1  -8  -9 8466.41 384.759  52
  -1   8   9 8150.47 713.074   2
  -1  -8   9 8054.54 356.519   5
  -1   8   9 8957.66 409.363  33
  -1   8   9 9334.62 777.268  19
  -1   8   9 8693.87 788.917  21
   1  -8  -9 8030.31 752.209  10
  -1  -8   9 7885.73 709.023  13
   1  -8  -9 8298.31 373.837   5
   1  -8  -9 8422.10 380.578  44
  -1  -8   9 7526.51 357.366  49
  -1   8   9 7983.37 396.250  37
   1   8  -9 7873.98 721.624   2
   1  -8  -9 8137.02 374.883  41
  -1  -8   8 5380.70 595.641  10
  -1  -8   8 5673.89 305.824   5
   1  -8  -8 5569.85 323.219  50
   1  -8  -8 6531.54 359.672  52
   1   8  -8 5319.91 624.651   8
   1  -8  -8 5669.16 317.923  44
   1   8  -8 4971.66 554.954  22
   1  -8  -8 5345.02 625.256  10
  -1  -8   8 5935.04 624.526  13
  -1   8   8 5989.84 674.059  21
   1  -8  -8 5537.05 315.360   5
  -1   8   8 5895.01 652.714  19
  -1   8   8 5531.51 348.737  33
   1   8  -8 5549.36 628.029   2
  -1  -8   8 5043.14 293.153  49
  -1   8   8 5430.99 335.246  37
   1  -8  -8 5607.47 314.790  41
  -1  -8   7 21529.1 550.548  49
  -1  -8   7 22645.6 1165.24  13
  -1  -8   7 22495.5 1183.19  10
  -1  -8   7 23876.3 591.478  44
   1   8  -7 21718.6 1181.95   2
   1  -8  -7 21937.0 591.754  50
   1  -8  -7 22316.1 588.630  44
  -1   8   7 23389.8 1230.21  21
  -1  -8   7 22052.6 566.820   5
   1  -8  -7 22046.2 590.301   5
   1   8  -7 21173.0 1085.09  22
   1  -8  -7 22277.9 1218.58  10
  -1   8   7 23317.0 1181.23  19
   1   8  -7 22764.5 1214.78   8
  -1   8   7 21489.4 583.682  37
  -1   8   7 26109.1 671.642  33
   1  -8  -7 23059.7 574.898  52
   1  -8  -7 22097.2 580.933  41
   1  -8  -6 1627.46 205.494   5
  -1  -8   6 1563.58 186.297  49
  -1   8   6 1529.94 415.960  21
  -1  -8   6 1520.21 194.109   5
   1  -8  -6 1508.78 198.292  50
   1  -8  -6 1923.19 433.795  10
   1  -8  -6 1692.21 201.514  44
  -1  -8   6 1516.03 193.265  44
   1  -8  -6 1942.14 207.585  52
  -1  -8   6 1366.87 355.293  10
  -1   8   6 1791.22 236.383  37
   1   8  -6 1480.08 339.657  22
   1   8  -6 1422.17 380.213   2
  -1  -8   6 1392.08 349.229  13
   1   8  -6 1858.16 408.310   8
  -1   8   6 1672.27 231.318  33
  -1  -8   6 1482.98 177.770  50
   1  -8  -6 1703.71 190.729  41
   1  -8  -5 320.965 119.321  41
   1   8  -5 187.696 255.780   8
  -1   8   5 359.769 160.994  33
   1  -8  -5 438.247 155.377   5
  -1  -8   5 640.283 163.362  49
   1   8  -5 339.393 250.796   2
   1  -8  -5 232.309 268.554  10
  -1   8   5 423.228 325.477  21
   1  -8  -5 355.513 135.146  44
   1  -8  -5 350.686 132.561  50
  -1  -8   5 248.822 132.619   5
  -1  -8   5 298.796 123.840  50
   1  -8  -5 270.457 156.937  52
   1   8  -5 336.029 110.190  25
  -1  -8   5 281.617 251.716  10
  -1  -8   5 438.057 135.794  44
   1   8  -5 282.449 199.721  22
  -1  -8   5 508.681 293.440  13
   1   8  -4 1467.51 388.757  15
   1   8  -4 1197.87 367.346   2
   1  -8  -4 1241.42 391.262  10
  -1   8   4 1531.97 207.887  33
   1  -8  -4 1422.76 198.901   5
  -1  -8   4 1384.10 179.374   5
  -1  -8   4 1226.78 321.158  13
  -1   8   4 1472.06 181.482  26
   1   8  -4 1487.94 169.521  25
   1  -8  -4 1524.08 185.536  44
  -1  -8   4 1005.11 339.318  10
  -1  -8   4 1496.37 190.827  44
   1   8  -4 1480.66 360.211   8
   1  -8  -4 1456.00 177.332  41
  -1   8   4 1838.76 435.187  21
   1  -8  -4 1229.31 175.133  50
   1  -8  -4 1431.30 188.722  52
   1   8  -4 1340.36 329.108  22
  -1  -8   4 1353.71 165.874  50
   1  -8  -3 13446.5 440.532  52
  -1  -8   3 12638.0 912.998  10
   1  -8  -3 12092.5 924.881  10
  -1   8   3 12930.0 901.023  21
   1  -8  -3 12767.6 438.433  44
   1   8  -3 12364.9 878.511  15
   1  -8  -3 12000.1 444.131   5
   1   8  -3 12160.4 871.560   8
  -1   8   3 12507.9 415.251  26
  -1  -8   3 12267.2 430.045  52
   1   8  -3 11988.5 890.245   2
   1   8  -3 12555.7 401.186  25
   1   8  -3 12914.4 827.305  22
   1  -8  -3 12239.6 417.226  41
  -1  -8   3 12370.2 436.651   5
  -1  -8   3 12247.7 881.636  13
  -1  -8   3 13298.4 437.832  44
   1  -8  -3 12022.9 431.247  50
  -1  -8   3 12777.8 413.220  50
   1   8  -2 5010.91 543.354  22
   1  -8  -2 4747.16 292.695  44
   1  -8  -2 4836.14 283.491  50
  -1  -8   2 6498.56 371.003  52
   1   8  -2 4285.87 559.601   2
  -1  -8   2 4844.37 589.097  13
  -1  -8   2 4568.60 265.573  50
  -1  -8   2 4630.81 585.809  10
   1  -8  -2 4186.81 582.009  10
   1  -8  -2 4947.00 288.806  52
   1   8  -2 5224.95 268.737  25
   1  -8  -2 4462.49 293.434   5
  -1   8   2 4765.66 598.166  21
  -1  -8   2 4695.06 290.382  44
  -1  -8   2 4731.87 291.772   5
  -1   8   2 4757.57 266.192  26
   1   8  -2 4831.77 577.118  15
  -1   8   2 4272.49 547.339  15
   1   8  -2 4767.66 569.169   8
   1  -8  -2 4579.15 261.424  41
   1  -8  -1 965.249 354.855  10
  -1  -8   1 893.417 170.481   5
   1   8  -1 904.769 154.481  26
   1  -8  -1 992.883 177.323   5
   1  -8  -1 867.250 156.993  52
   1  -8  -1 960.099 161.970  50
   1   8  -1 774.383 319.938  15
  -1   8   1 903.812 352.030  21
   1   8  -1 1035.83 321.569   8
  -1  -8   1 1024.11 173.695  44
   1   8  -1 938.072 134.541  25
   1   8  -1 900.928 308.287  22
  -1  -8   1 1514.30 198.068  52
   1   8  -1 1074.88 343.416   2
   1  -8  -1 946.401 146.334  41
  -1  -8   1 957.355 149.430  50
  -1   8   1 855.845 317.038  15
  -1  -8   1 937.916 346.330  13
  -1  -8   1 902.268 323.590  10
   1  -8  -1 861.863 154.736  44
  -1   8   1 940.188 148.276  26
   1  -8   0 370.934 260.890  10
  -1  -8   0 296.479 124.797  50
   1   8   0 474.801 287.133  15
   1   8   0 445.145 259.061   8
  -1  -8   0 427.434 206.441   5
   1  -8   0 283.912 132.042  41
   1  -8   0 312.764 182.633   5
   1   8   0 313.403 264.988   2
  -1   8   0 396.103 268.798  15
  -1  -8   0 317.555 267.231  10
  -1  -8   0 366.709 140.591  44
   1   8   0 468.694 116.124  25
   1  -8   0 402.157 145.598  52
   1  -8   0 393.886 133.041  50
   1  -8   0 333.878 191.462  44
  -1  -8   0 1382.44 210.160  52
   1   8   0 407.069 134.361  26
  -1  -8   0 605.178 323.494  13
  -1   8   0 420.219 123.056  26
  -1   8   0 375.777 282.955  21
  -1   8  -1 772.298 325.859  21
  -1  -8  -1 1178.45 171.858  52
  -1  -8  -1 992.243 180.061   5
   1  -8   1 1029.01 181.741   5
  -1   8  -1 942.236 321.416  15
   1   8   1 990.451 136.930  25
  -1   8  -1 917.808 139.465  26
  -1  -8  -1 1069.35 168.104  44
  -1  -8  -1 949.285 360.636  13
   1  -8   1 897.475 161.081  41
   1  -8   1 934.243 320.960  10
   1  -8   1 1005.63 168.424  44
   1   8   1 1248.38 348.233   2
  -1  -8  -1 934.260 155.710  50
   1   8   1 940.487 159.197  26
  -1  -8  -1 956.178 340.097  10
   1  -8   1 1015.62 165.270  50
   1   8   1 828.282 303.138   8
   1  -8   1 859.332 163.141  52
   1   8   1 940.254 325.792  15
   1   8   2 4159.32 245.588  25
  -1  -8  -2 3417.09 533.866  10
  -1  -8  -2 4071.09 260.849  50
   1  -8   2 4136.17 265.962  50
   1  -8   2 3941.91 240.411  41
  -1  -8  -2 4509.73 285.856  52
   1   8   2 4319.24 574.235   2
  -1  -8  -2 3996.16 271.145  44
  -1   8  -2 3767.55 525.670  21
   1  -8   2 4165.00 285.592   5
   1  -8   2 3938.26 268.265  52
  -1   8  -2 3902.63 238.547  26
  -1   8  -2 4049.78 533.473  15
   1   8   2 4062.42 543.774  15
   1  -8   2 3809.77 560.308  10
  -1  -8  -2 4124.61 287.391   5
  -1  -8  -2 4009.07 569.172  13
   1   8   2 4115.74 266.157  26
   1  -8   2 4079.77 270.127  44
  -1  -8  -3 38579.2 1572.29  13
   1   8   3 34689.6 647.858  38
   1  -8   3 36675.6 736.674   5
   1   8   3 39209.3 749.352  26
   1  -8   3 37303.4 1547.67  10
   1   8   3 39368.9 1508.81  21
  -1   8  -3 37525.7 1441.83  15
   1  -8   3 38440.0 733.731  50
   1  -8   3 39672.8 764.084  44
  -1  -8  -3 37788.9 749.046  44
  -1  -8  -3 37594.5 736.951  50
  -1  -8  -3 36827.9 706.003  52
   1   8   3 37448.3 1500.48  15
   1  -8   3 36369.2 673.752  41
  -1  -8  -3 36531.7 1563.00  10
  -1  -8  -3 37081.2 755.598   5
   1  -8   3 37113.4 722.835  52
   1   8   3 37034.7 1494.14   2
  -1   8  -3 36995.8 677.685  26
  -1  -8  -4 26733.9 1321.88  13
   1   8   4 24564.7 1211.75   2
  -1  -8  -4 24624.7 625.466   5
  -1  -8  -4 26100.9 1319.88  10
   1   8   4 23502.0 538.715  38
   1  -8   4 25961.4 612.046  50
  -1   8  -4 24965.2 558.017  26
   1   8   4 25692.6 1222.88  21
   1  -8   4 25023.6 610.292   5
   1  -8   4 24077.0 1237.96  10
   1   8   4 26258.0 622.890  26
   1  -8   4 24816.9 559.029  41
   1   8   4 26215.5 1266.32  15
   1  -8   4 26958.4 631.845  52
  -1  -8  -4 25817.4 596.024  52
  -1  -8  -4 25915.0 617.435  50
  -1  -8  -4 25026.2 615.849  44
   1  -8   4 26467.5 642.157  44
  -1   8  -4 25301.1 1197.50  15
   1   8   5 1686.29 207.543  26
   1  -8   5 1785.63 199.812  50
   1  -8   5 1773.56 213.268   5
   1   8   5 1744.69 189.984  38
   1   8   5 1984.80 443.686  15
   1  -8   5 1607.02 177.143  41
  -1   8  -5 1756.31 391.242  15
  -1  -8  -5 1782.85 221.825   5
  -1  -8  -5 1649.62 207.497  44
   1   8   5 1459.80 378.613   2
  -1   8  -5 1832.19 175.828  26
   1  -8   5 1844.06 210.706  52
  -1  -8  -5 1866.58 426.422  13
   1  -8   5 1743.10 409.489  10
  -1  -8  -5 1924.46 207.966  50
  -1  -8  -5 1644.10 417.738  10
   1   8   5 1292.67 395.140  21
  -1  -8  -5 1974.56 222.007  52
   1   8   6 14719.2 944.146   2
  -1  -8  -6 14267.6 977.671  10
  -1  -8  -6 14314.3 479.748  50
   1   8   6 15014.1 491.709  26
   1  -8   6 14172.6 434.710  41
  -1  -8  -6 14253.3 487.262   5
   1  -8   6 14576.5 470.449   5
  -1   8  -6 15152.3 930.667  15
   1  -8   6 14585.7 469.736  52
   1  -8   6 15432.7 483.021  50
   1   8   6 14081.1 439.068  38
  -1  -8  -6 14153.9 449.148  52
  -1   8  -6 13855.4 929.723   8
   1   8   6 15800.1 982.537  21
  -1  -8  -6 15520.8 1014.69  13
  -1  -8  -6 14823.0 489.574  44
   1  -8   6 14114.6 435.251  35
   1  -8   6 14559.6 960.730  10
  -1  -8  -7 14916.6 454.632  41
   1   8   7 14565.0 925.270   2
   1  -8   7 14979.8 962.155  10
   1  -8   7 15442.6 479.670   5
  -1   8  -7 15915.1 1002.94   7
   1  -8   7 14668.2 451.029  35
  -1  -8  -7 14589.0 465.031  52
   1  -8   7 15128.5 484.652  52
  -1  -8  -7 14365.8 986.712  10
   1   8   7 15676.1 974.499  21
  -1  -8  -7 15030.1 499.729  50
   1   8   7 19164.5 557.491  33
  -1   8  -7 15862.1 967.344  15
   1   8   7 14389.2 448.523  38
  -1  -8  -7 14883.2 486.252   5
  -1   8  -7 15231.9 980.124   8
  -1  -8  -7 15179.2 500.557  44
   1  -8   7 14431.8 441.554  41
  -1  -8  -7 15372.8 1010.99  13
   1  -8   8 9057.43 754.305  10
   1   8   8 9311.15 401.923  33
  -1  -8  -8 8839.45 386.030   5
  -1   8  -8 8685.07 735.454  15
  -1  -8  -8 9068.58 778.414  13
   1  -8   8 8835.54 369.217  35
  -1  -8  -8 8806.12 359.519  41
  -1   8  -8 8484.09 760.192   8
  -1  -8  -8 8854.59 402.948  44
   1   8   8 8760.32 742.300   2
   1   8   8 8363.94 360.656  38
  -1  -8  -8 8961.94 394.307  50
   1   8   8 9179.54 771.583  21
   1  -8   8 8483.05 369.414   5
  -1  -8  -8 10502.7 451.289  52
  -1   8  -8 9014.01 768.533   7
  -1   8  -9 1145.62 356.533   7
  -1  -8  -9 719.186 293.756  13
  -1  -8  -9 925.073 159.040  41
  -1   8  -9 759.100 300.636  15
   1   8   9 985.974 217.658  37
  -1  -8  -9 884.295 178.710  52
  -1   8  -9 965.599 349.966   8
   1  -8   9 823.136 173.553  35
   1   8   9 830.919 288.131   2
   1   8   9 684.489 309.145  21
  -1   8  -9 630.161 290.650   2
   1  -8   9 622.076 177.853  52
  -1  -8  -9 797.604 167.678  44
   1  -8   9 490.021 260.353  10
   1   8   9 902.604 198.172  33
   1  -8   9 903.042 167.151   5
  -1  -8  -9 754.292 166.583   5
  -1  -8  -9 840.114 178.195  50
   1   8   9 686.753 176.941  38
   1   8  10 27132.1 666.085  33
   1  -8  10 26740.9 643.048  35
  -1  -8 -10 26997.1 683.399  44
   1   8  10 27641.3 1302.35  21
  -1   8 -10 26161.1 1251.73  15
  -1  -8 -10 26591.4 635.077   5
  -1   8 -10 27020.2 1324.62   7
   1  -8  10 26974.6 1273.54  10
  -1  -8 -10 27288.8 626.093  52
  -1   8 -10 27300.4 1307.87   2
   1   8  10 25427.8 623.880  38
  -1   8 -10 25162.4 1282.63   8
   1   8  10 27620.0 1252.78   2
   1   8  10 27006.5 686.912  37
  -1  -8 -10 26519.9 689.166  50
  -1  -8 -10 26841.2 636.747  41
  -1  -8 -11 1863.08 206.607  41
   1   8  11 1647.94 359.263   2
   1   8  11 1783.40 423.903  21
   1  -8  11 1763.37 372.731  10
  -1   8 -11 1672.99 403.616   8
   1   8  11 1646.65 227.444  33
  -1  -8 -11 1753.68 226.862  44
  -1   8 -11 1845.43 406.233  15
   1   8  11 1880.55 235.890  38
   1  -8  11 1723.09 222.853  35
  -1   8 -11 1341.29 381.171   7
  -1  -8 -11 1564.07 194.986   5
   1   8  11 1799.66 263.615  37
  -1  -8 -11 1925.92 241.180  50
  -1  -8 -11 1794.59 217.161  52
  -1   8 -11 1861.90 414.498   2
  -1  -8 -12 783.264 175.506  44
   1   8  12 878.866 198.371  38
  -1   8 -12 792.595 334.569   7
   1  -8  12 791.001 179.905  35
  -1   8 -12 636.966 300.495  15
  -1  -8 -12 740.456 162.333  41
  -1  -8 -12 1259.12 235.412  52
  -1   8 -12 564.681 323.030   8
   1   8  12 700.786 187.223  33
   1  -8  12 1076.99 180.368  49
   1   8  12 831.751 238.790  37
  -1  -8 -12 790.477 188.549  50
  -1  -8 -13 1141.65 205.115  44
  -1  -8 -13 890.906 201.979  50
  -1  -8 -13 1008.94 183.488  41
   1  -8  13 994.509 194.492  35
  -1   8 -13 548.403 299.355   8
   1   8  13 936.797 205.569  38
   1   8  13 736.650 226.625  37
  -1   8 -13 979.205 379.354   7
   1   8  13 909.677 199.116  33
   1  -8  13 1066.74 187.306  49
  -1  -8 -14 5766.90 350.404  44
   1   8  14 5477.29 371.322  37
  -1  -8 -14 5901.46 380.254  50
   1   8  14 5953.22 350.058  38
   1   8  14 6125.79 359.235  33
  -1  -8 -14 5428.44 335.058  41
   1  -8  14 6169.73 362.860  49
  -1   8 -14 5317.41 701.411   7
   1  -8  14 5747.29 344.216  35
   1   8  14 5960.46 340.388  39
   1   8  15 704.925 213.623  37
   1  -8  15 1104.92 205.518  49
  -1  -8 -15 863.600 194.117  44
   1  -8  15 914.681 193.292  35
   1   8  15 1125.93 216.169  38
  -1  -8 -15 996.878 195.727  41
  -1  -8 -15 927.408 222.678  50
   1   8  16 3762.13 321.928  37
   1  -8  16 4230.22 318.588  35
  -1  -8 -16 4327.54 348.182  50
  -1  -8 -16 4332.18 309.857  44
   1   8  16 4248.97 316.196  38
  -1  -8 -16 4173.56 318.855  41
   1  -8  16 3852.77 318.591  49
   1   8  17-55.3320 191.794  38
   1  -8  17 179.657 151.113  49
  -1  -8 -17 40.8835 160.076  41
  -1  -8 -17 94.3267 143.289  44
   1  -8  17 29.9926 156.392  35
   1  -8  17-342.572 208.710  47
  -1  -8 -17-76.4742 203.839  50
   1   8  17 127.874 204.736  37
   1   8  18 49.4720 194.090  37
   1   8  18 0.11052 192.112  38
   1  -8  18 7.79813 158.995  35
  -1  -8 -18 42.2971 156.867  41
   1  -8  18-125.496 182.749  47
  -1  -8 -18 46.3725 195.132  50
  -1   8 -18-375.416 401.011  16
   1  -8  18 93.1322 144.546  49
   1  -8  19 2628.77 258.461  47
   1  -8  19 2416.61 260.409  35
   1  -8  19 2111.73 252.350  49
   1   8  19 2256.81 275.607  37
  -1  -8 -19 2325.43 275.604  41
   1   8  19 2362.13 263.868  38
  -1  -8 -19 2355.22 295.396  50
  -1  -8 -20 1430.73 234.049  41
   1   8  20 1399.02 233.349  38
   1  -8  20 1426.63 220.923  49
   1   8  20 1515.19 245.936  37
  -1  -8 -20 1432.27 264.057  50
   1  -8  20 1394.14 229.725  35
   1  -8  21 3017.51 277.227  35
  -1  -8 -21 2847.16 295.626  41
   1   8  21 3094.67 284.988  38
  -1  -8 -21 2985.10 312.701  50
   1   8  21 3120.81 287.558  37
   1  -8  21 2920.22 276.855  49
   1  -8  22 31.8545 131.522  49
   1   8  22-67.1286 172.370  37
  -1  -8 -22-91.7776 187.262  50
   1   8  22 30.1640 172.101  38
   1  -8  22 113.313 151.746  35
  -1  -8 -22 140.441 167.317  41
  -1   8 -22-306.685 466.642  20
  -1  -8 -23 78.3907 166.471  41
   1   8  23 67.1488 155.658  37
   1  -8  23 293.257 146.956  49
  -1  -8 -23-31.7920 171.916  50
   1   8  23 135.526 166.531  38
   1  -8  23-143.796 176.498  35
   1   8  24 332.233 161.551  38
   1   8  24 363.737 158.071  37
   1  -8  24 196.645 157.054  35
  -1  -8 -24 410.574 183.699  50
   1  -8  24 146.966 135.332  49
  -1  -8 -24 236.110 158.989  41
  -1  -8 -25-148.616 163.806  41
   1  -8  25-157.517 151.406  35
   1   8  25-22.4758 142.164  37
   1   8  25-74.7972 149.996  38
   1  -8  25-58.4260 126.670  49
  -1  -8 -25-40.4209 145.639  50
  -1  -8 -26 4147.54 285.678  50
   1   8  26 3856.42 275.264  38
   1  -8  26 3797.63 265.743  35
  -1  -8 -26 3768.81 284.838  41
   1  -8  26 3651.51 260.126  49
   1   8  26 4260.22 260.377  37
   1  -8  27-42.4890 127.636  49
   1   8  27 15.8966 129.267  38
   1   8  27 97.0643 116.021  37
   1  -8  27 41.8541 132.946  35
  -1  -8 -27 4.20620 123.941  41
  -1  -8 -27 16.3323 121.674  50
  -1  -8 -28 520.014 133.358  50
  -1  -8 -28 489.763 135.276  41
   1  -8  28 638.592 146.458  35
   1   8  28 509.121 121.228  37
   1   8  28 567.874 144.931  38
  -1  -8 -29 161.261 106.402  41
   1   8  29 43.9134 109.161  38
  -1  -8 -29-9.15569 103.088  50
  -1  -9  28 53.5936 104.505  49
  -1   9  28 153.224 98.4630  37
   1  -9 -28 26.9725 98.7839  41
   1  -9 -27-79.1976 110.377  50
  -1   9  27-150.794 130.702  38
  -1  -9  27-216.565 124.634  49
  -1   9  27-32.6890 106.140  37
   1  -9 -27 75.3314 108.388  41
  -1  -9  26-0.32474 133.641  49
   1  -9 -26 433.097 146.070  41
  -1   9  26 459.327 138.816  37
   1  -9 -26 298.798 127.066  50
  -1   9  26 359.296 134.321  38
  -1  -9  26 235.295 113.274  35
  -1  -9  25 1808.68 189.590  35
   1  -9 -25 1518.60 204.156  41
   1  -9 -25 1718.68 194.088  50
  -1   9  25 1849.70 203.157  37
  -1  -9  25 1180.88 185.680  49
  -1   9  25 1434.89 178.049  38
  -1   9  24 370.882 154.938  37
   1  -9 -24 378.682 153.072  50
  -1  -9  24 599.613 139.752  35
  -1   9  24 146.239 127.068  38
   1  -9 -24 419.075 175.042  41
  -1   9  23 425.633 171.058  37
   1  -9 -23 368.153 172.649  41
   1  -9 -23 409.132 166.633  50
  -1  -9  23 431.250 139.936  35
  -1  -9  23-128.711 180.821  49
  -1   9  23 209.254 137.770  38
  -1  -9  23 28.2904 117.664  52
  -1   9  22 2161.80 244.916  37
   1  -9 -22 2193.81 251.399  50
  -1   9  22 2316.55 220.274  32
   1  -9 -22 2009.19 258.081  41
  -1  -9  22 2021.03 201.404  35
  -1  -9  22 1823.38 228.382  49
  -1   9  22 2125.73 212.139  38
  -1  -9  21 499.313 178.243  49
  -1   9  21 1073.47 180.558  32
  -1   9  21 894.795 177.686  38
   1  -9 -21 922.771 216.879  41
  -1   9  21 854.141 213.962  37
  -1  -9  21 798.841 157.191  35
   1  -9 -21 954.935 212.890  50
   1  -9 -20 2574.44 290.328  50
   1  -9 -20 2393.20 282.470  41
  -1  -9  20 2002.92 211.516  35
  -1   9  20 2427.09 236.036  38
  -1  -9  20 1675.41 242.735  49
  -1   9  20 2580.38 284.957  37
  -1  -9  19 2317.13 217.417  35
  -1   9  19 2410.43 235.664  39
   1  -9 -19 2398.04 282.799  41
   1  -9 -19 2514.23 291.818  50
  -1   9  19 2662.63 243.457  38
  -1   9  19 2652.01 293.492  37
  -1  -9  19 1942.55 251.575  49
   1  -9 -18 137.684 178.483  41
  -1   9  18 87.3980 165.915  39
  -1   9  18 54.1700 151.625  38
   1  -9 -18 115.201 183.659  50
  -1  -9  18-286.703 228.377  49
  -1   9  18 10.6833 212.334  37
  -1   9  17 13861.6 477.332  38
  -1   9  17 13972.3 552.738  37
   1  -9 -17 13512.7 558.520  41
  -1   9  17 12829.4 492.103  39
   1  -9 -17 13225.7 565.114  50
  -1   9  16 5273.74 347.298  39
  -1   9  16 5317.08 388.360  37
  -1   9  16 5395.55 321.874  38
   1  -9 -16 5273.26 366.027  41
  -1  -9  16 4682.51 356.977  49
   1  -9 -16 5005.40 375.643  50
   1  -9 -15 2055.36 276.927  50
  -1   9  15 1996.89 233.963  38
   1  -9 -15 2035.33 258.807  41
  -1   9  15 2048.49 300.397  37
   1  -9 -15 2151.20 237.642  44
  -1  -9  15 1285.47 223.947  49
   1  -9 -14 15740.7 572.745  41
   1  -9 -14 16453.3 608.066  50
  -1  -9  14 15284.1 578.628  49
  -1   9  14 15919.6 595.737  37
  -1   9  14 16630.8 570.183  39
   1  -9 -14 16605.4 557.869  44
  -1   9  14 16159.1 509.023  38
  -1   9  13-33.5829 190.840  39
   1  -9 -13 405.793 213.709  50
  -1   9  13-185.115 257.100  37
  -1   9  13 64.4458 148.535  38
   1  -9 -13 249.854 181.510  41
   1  -9 -13 173.630 162.766  44
  -1  -9  13-120.386 193.086  49
   1   9 -13 344.989 305.867  22
   1  -9 -12 26693.4 710.744  41
  -1  -9  12 26026.8 711.644  49
  -1   9  12 26122.6 731.488  37
  -1   9  12 27953.3 733.067  39
  -1   9  12 28003.2 761.409  33
  -1  -9  12 27518.8 654.125   5
   1  -9 -12 27246.9 749.964  50
   1  -9 -12 27827.6 723.182  44
  -1   9  12 24731.0 1269.69  19
   1  -9 -11 9405.21 885.085  10
  -1   9  11 11459.3 505.735  33
  -1  -9  11 10034.6 445.515  49
   1   9 -11 9929.69 877.806   7
   1  -9 -11 10823.4 486.255  50
  -1   9  11 9750.71 843.429   2
  -1   9  11 10511.8 488.061  37
   1  -9 -11 10650.8 473.448  44
   1   9 -11 9340.79 881.508   2
  -1  -9  11 10163.9 417.857   5
   1   9 -11 9341.84 799.579  22
  -1   9  11 10640.9 869.787  19
   1  -9 -11 10310.1 451.922  41
   1  -9 -10 1751.42 251.714  52
   1  -9 -10 1138.55 389.217  10
  -1   9  10 1551.37 422.658  19
   1   9 -10 1474.97 361.102  22
   1  -9 -10 1680.38 234.046  44
  -1   9  10 1398.00 258.979  33
   1  -9 -10 1350.90 228.933  50
  -1   9  10 1641.43 275.897  37
  -1  -9  10 1180.60 200.816  49
   1  -9 -10 1517.07 215.447  41
  -1  -9  10 1368.08 203.835   5
   1   9 -10 1277.41 414.843   8
   1   9 -10 1103.98 404.009  15
  -1   9  10 1321.49 385.099   2
   1   9 -10 1045.24 391.431   2
   1   9  -9 8240.62 842.742   8
  -1   9   9 8616.70 444.415  37
  -1   9   9 8853.27 440.872  33
  -1   9   9 8106.71 799.972  19
  -1  -9   9 7982.38 381.000  49
   1  -9  -9 8741.85 397.678  52
   1   9  -9 8164.77 809.331  15
  -1  -9   9 8192.27 383.435   5
   1   9  -9 7595.81 785.903   2
   1  -9  -9 7624.63 799.197  10
   1  -9  -9 8566.36 419.451  44
   1  -9  -9 8550.76 423.505  50
   1   9  -9 7816.42 721.642  22
   1  -9  -9 8203.27 394.411  41
  -1   9   9 7821.45 752.771   2
   1   9  -8 15310.0 1073.45  15
   1   9  -8 14967.1 1089.99   8
   1   9  -8 14219.3 467.182  25
  -1   9   8 15220.7 549.345  37
  -1   9   8 16306.5 576.682  33
   1  -9  -8 16097.0 553.325  44
  -1   9   8 16619.0 1140.76  21
  -1  -9   8 15198.0 513.966   5
   1  -9  -8 15580.8 1110.79  10
   1  -9  -8 15755.8 524.424  41
   1   9  -8 14870.3 1067.16   2
  -1  -9   8 15948.3 505.161  49
   1  -9  -8 15176.7 544.628  50
  -1   9   8 15886.9 1062.46   2
   1   9  -8 14499.7 950.110  22
  -1   9   8 16174.7 1078.61  19
   1  -9  -8 16187.4 538.627  52
   1  -9  -8 16426.4 542.864   5
   1   9  -7 6806.32 748.629   2
   1   9  -7 6240.01 726.223   8
   1  -9  -7 5857.17 709.143  10
   1  -9  -7 7138.34 367.903  52
  -1   9   7 6740.82 754.896  19
   1   9  -7 6629.10 322.390  25
   1  -9  -7 7020.22 376.890  50
  -1   9   7 7015.44 397.586  37
   1   9  -7 6367.65 653.538  22
  -1  -9   7 7000.85 410.703  52
  -1   9   7 7545.62 430.945  33
   1   9  -7 6888.26 741.519  15
  -1  -9   7 6724.34 355.856   5
  -1  -9   7 7046.89 345.618  49
  -1   9   7 6821.08 756.369  21
   1  -9  -7 6928.15 373.401  44
   1  -9  -7 6739.04 352.973  41
   1  -9  -7 6834.15 376.538   5
  -1   9   7 6583.00 700.327   2
   1   9  -6 924.607 327.989  22
   1  -9  -6 782.701 191.469  50
  -1  -9   6 841.544 173.271  44
   1   9  -6 597.374 331.612   8
   1  -9  -6 763.514 193.101   5
   1  -9  -6 696.067 154.182  41
   1  -9  -6 835.688 196.886  52
   1   9  -6 909.053 345.804  15
  -1  -9   6 1032.23 245.143  52
   1  -9  -6 957.718 201.152  44
  -1   9   6 928.388 420.265  21
  -1   9   6 982.110 233.044  37
   1   9  -6 656.791 131.907  25
  -1  -9   6 775.239 157.079  50
  -1   9   6 1007.74 238.425  33
  -1   9   6 540.493 297.931   2
  -1  -9   6 628.312 167.542   5
   1   9  -6 472.428 315.533   2
  -1   9   6 881.075 364.332  19
  -1  -9   6 713.535 323.676  13
   1  -9  -6 648.261 349.325  10
   1  -9  -5 286.969 155.921  44
  -1   9   5 335.336 347.795  19
  -1  -9   5 525.323 220.651  52
  -1  -9   5 425.120 165.542  44
  -1   9   5 584.089 390.786  21
  -1   9   5 287.661 202.391  33
  -1   9   5 334.904 192.470  37
  -1  -9   5 246.541 151.003   5
   1   9  -5 352.754 339.568   2
   1   9  -5 62.2227 289.092   8
  -1  -9   5 350.804 136.728  50
  -1   9   5-90.0859 291.224   2
   1  -9  -5 309.179 141.179  41
   1   9  -5 386.108 258.790  22
   1  -9  -5 216.473 157.913   5
   1   9  -5 365.774 119.972  25
   1  -9  -5 383.070 153.996  50
   1   9  -5 391.523 303.455  15
   1  -9  -5 119.228 295.134  10
  -1  -9   5 158.982 259.561  10
  -1  -9   5 425.164 301.416  13
   1  -9  -5 280.731 181.902  52
   1   9  -4 5671.13 318.336  26
  -1  -9   4 5896.48 313.050  50
  -1  -9   4 5625.34 334.374   5
   1  -9  -4 5750.64 333.870  44
   1  -9  -4 5802.75 332.850  50
  -1  -9   4 6149.98 342.809  44
   1  -9  -4 5397.75 708.983  10
  -1  -9   4 5920.70 347.024  52
  -1   9   4 5905.30 358.862  33
  -1  -9   4 5215.49 660.540  10
   1   9  -4 5587.99 667.154   8
   1  -9  -4 5662.19 345.321   5
   1  -9  -4 5940.89 320.324  41
   1   9  -4 5308.42 686.239   2
   1   9  -4 5906.30 607.699  22
   1  -9  -4 5306.02 328.602  52
  -1   9   4 5890.23 705.276  21
  -1  -9   4 5334.35 683.458  13
   1   9  -4 5590.86 286.718  25
   1   9  -4 5125.75 631.654  15
   1   9  -3 892.044 362.299  15
   1  -9  -3 933.637 186.760  44
   1  -9  -3 942.180 206.584   5
   1  -9  -3 897.385 167.798  41
   1   9  -3 1003.81 370.209   8
   1   9  -3 751.796 166.319  26
  -1  -9   3 826.054 173.401  44
   1   9  -3 1115.04 358.061  22
  -1  -9   3 898.496 193.936  52
   1  -9  -3 673.946 172.328  52
   1  -9  -3 978.348 180.955  50
   1   9  -3 1099.66 383.175   2
  -1   9   3 968.521 219.870  33
   1  -9  -3 827.120 359.604  10
  -1  -9   3 888.533 197.394   5
  -1  -9   3 984.656 368.355  10
  -1  -9   3 809.328 335.082  13
   1   9  -3 1246.47 187.094  25
  -1   9   3 700.501 381.001  21
  -1  -9   3 791.189 160.114  50
  -1  -9   2 3843.51 278.804  44
   1  -9  -2 3799.70 302.182   5
  -1   9   2 3673.36 260.943  26
  -1  -9   2 3584.99 283.938   5
   1  -9  -2 3780.91 257.835  41
  -1  -9   2 3726.39 264.444  50
  -1   9   2 3912.87 600.777  21
   1   9  -2 3511.18 578.536   2
  -1  -9   2 3862.80 586.675  10
  -1  -9   2 3621.95 561.577  13
   1   9  -2 3918.27 279.979  26
   1   9  -2 3629.37 552.271   8
   1   9  -2 4093.73 256.673  25
   1  -9  -2 3699.21 280.549  44
   1  -9  -2 3807.86 284.683  50
   1  -9  -2 3144.92 566.526  10
   1  -9  -2 3631.94 274.038  52
   1   9  -2 3653.84 555.082  15
  -1  -9   2 3545.76 285.738  52
  -1  -9   1 6382.04 331.704  50
   1  -9  -1 6457.93 322.502  41
   1  -9  -1 6548.88 344.968  52
  -1   9   1 6385.00 322.128  26
  -1  -9   1 5970.48 717.591  10
  -1  -9   1 5962.26 338.822  52
   1   9  -1 8177.53 346.411  25
   1  -9  -1 6443.63 369.052   5
   1  -9  -1 6000.19 734.597  10
   1   9  -1 6306.29 736.420   2
   1  -9  -1 6376.66 358.451  44
  -1  -9   1 6751.28 754.146  13
  -1  -9   1 6854.42 376.993   5
  -1  -9   1 6709.59 353.338  44
   1  -9  -1 6401.42 354.179  50
   1   9  -1 6397.77 705.032  15
  -1   9   1 7553.99 773.338  21
   1   9  -1 6656.32 349.176  26
  -1   9   0 15866.1 1066.11  21
  -1  -9   0 13942.6 1063.80  10
   1   9   0 15221.6 507.835  26
  -1  -9   0 15291.4 529.487   5
  -1   9   0 14376.7 463.318  26
   1  -9   0 15342.2 502.512  52
   1  -9   0 15346.4 511.776  50
   1   9   0 15156.1 1078.89   2
   1  -9   0 15308.6 532.096   5
   1   9   0 15575.5 480.199  25
   1  -9   0 13482.8 1057.56  10
   1  -9   0 14445.2 467.569  41
  -1  -9   0 14565.8 493.225  52
  -1  -9   0 15090.7 497.325  50
   1   9   0 15068.0 1039.83  15
  -1  -9   0 14937.9 517.272  44
   1  -9   0 15912.4 522.579  44
  -1  -9   0 15873.5 1104.92  13
  -1   9   0 15013.9 1021.07  15
   1   9   1 4361.21 302.987  26
  -1  -9  -1 4492.02 634.724  13
   1   9   1 4003.60 607.033  21
   1  -9   1 4158.46 280.289  41
   1  -9   1 4197.73 307.248  44
   1   9   1 4060.49 601.957   2
   1  -9   1 4102.19 611.313  10
  -1   9  -1 3992.76 269.438  26
  -1  -9  -1 3946.48 277.691  50
  -1  -9  -1 4109.58 303.100  44
   1  -9   1 4258.40 302.591  50
   1  -9   1 4825.36 342.352   5
   1  -9   1 4033.81 294.132  52
  -1  -9  -1 4420.39 326.008   5
  -1  -9  -1 3880.03 287.619  52
  -1   9  -1 4491.63 620.585  21
  -1  -9  -1 4115.47 617.438  10
   1   9   1 4232.74 622.022  15
  -1   9  -1 3965.17 569.864  15
  -1  -9  -2 11430.6 439.825  52
  -1  -9  -2 11304.4 458.024  44
  -1  -9  -2 11309.8 979.256  10
  -1  -9  -2 11355.9 441.115  50
   1  -9   2 11782.6 467.243   5
  -1  -9  -2 11821.0 987.089  13
   1   9   2 11324.8 448.867  26
   1   9   2 11016.1 403.357  38
  -1   9  -2 10780.2 402.072  26
  -1  -9  -2 11259.0 475.973   5
   1  -9   2 11754.7 463.508  44
   1  -9   2 11621.0 446.614  50
   1   9   2 11066.1 904.955  15
  -1   9  -2 11077.2 888.189  15
   1  -9   2 10789.9 933.932  10
   1  -9   2 11445.6 440.822  52
   1   9   2 11708.9 927.791  21
   1   9   2 10820.2 908.784   2
   1  -9   2 11279.9 409.172  41
  -1   9  -2 11990.2 928.471  21
   1   9   3 6071.53 701.156  21
   1   9   3 6160.14 712.086   2
   1  -9   3 6490.57 346.643  50
  -1  -9  -3 6503.97 348.592  50
   1  -9   3 6166.37 313.090  41
   1  -9   3 5803.01 329.954  52
  -1   9  -3 6680.55 697.622  15
   1   9   3 5870.74 317.852  38
  -1  -9  -3 6478.95 758.927  10
  -1  -9  -3 6261.11 345.959  52
   1   9   3 6627.74 360.454  26
   1   9   3 6390.68 712.137  15
  -1   9  -3 6101.65 312.088  26
  -1  -9  -3 6311.47 355.000  44
  -1  -9  -3 6543.05 376.084   5
   1  -9   3 6982.42 758.092  10
  -1   9  -3 6005.45 678.778  21
  -1  -9  -3 5666.19 710.620  13
   1  -9   3 6497.51 365.191   5
  -1  -9  -4 1242.79 225.405   5
   1   9   4 1384.08 201.305  38
   1  -9   4 1361.67 203.373  50
  -1  -9  -4 1494.12 205.316  50
   1   9   4 1374.15 384.821   2
   1   9   4 1315.76 430.220  15
   1  -9   4 1307.16 396.641  10
  -1  -9  -4 1443.37 215.567  44
  -1  -9  -4 1663.29 215.211  52
  -1  -9  -4 1377.03 423.218  10
  -1   9  -4 1403.61 175.107  26
  -1   9  -4 1144.81 374.066  15
   1  -9   4 1319.55 170.890  41
   1   9   4 1389.53 211.763  26
   1  -9   4 1513.60 220.006   5
  -1  -9  -4 1255.40 458.213  13
   1  -9   4 1446.84 228.570  52
  -1   9  -4 818.664 355.169  21
   1   9   4 1284.14 422.660  21
   1  -9   5 1928.19 441.116  10
  -1  -9  -5 1623.61 457.131  10
   1   9   5 1643.24 413.209   2
   1   9   5 1983.10 238.622  26
  -1  -9  -5 1774.73 238.941   5
   1  -9   5 1935.56 255.007  52
  -1  -9  -5 1960.10 469.522  13
  -1   9  -5 1847.93 412.641  15
  -1   9  -5 1532.17 407.103   7
  -1  -9  -5 1822.47 231.165  44
   1  -9   5 1975.76 236.185   5
   1  -9   5 1948.84 227.938  50
  -1  -9  -5 1715.78 214.455  50
   1  -9   5 1695.42 192.202  41
   1   9   5 1773.67 439.418  21
   1   9   5 1895.81 224.918  38
  -1   9  -5 1476.31 450.465   2
  -1   9  -5 1812.10 432.958  21
  -1   9  -5 1749.94 188.232  26
   1  -9   6 18602.1 563.707   5
   1  -9   6 18298.0 512.317  41
  -1   9  -6 17658.7 1182.17   2
   1  -9   6 17658.5 1144.59  10
  -1   9  -6 17262.8 502.085  26
  -1  -9  -6 18106.8 576.362  50
  -1  -9  -6 18395.8 542.557  52
  -1   9  -6 18345.8 1159.06   7
  -1  -9  -6 18099.2 580.286   5
  -1  -9  -6 19145.7 1216.72  13
   1  -9   6 18754.4 581.738  52
  -1   9  -6 18081.7 1103.99  15
   1   9   6 18943.5 1158.66  21
  -1   9  -6 18593.6 1132.60  21
   1   9   6 18934.5 589.715  33
   1   9   6 18971.5 545.502  38
   1   9   6 18476.0 1137.29   2
  -1  -9  -6 18203.3 589.174  44
  -1  -9  -7 2211.14 251.247   5
  -1  -9  -7 2417.23 255.930  50
  -1   9  -7 2455.43 493.446   7
   1   9   7 2363.78 446.925   2
  -1  -9  -7 2363.84 259.398  44
   1  -9   7 2266.03 464.278  10
   1   9   7 2373.15 244.700  38
  -1  -9  -7 2241.76 237.333  52
   1   9   7 2201.87 480.366  21
  -1   9  -7 2248.66 479.636  21
  -1   9  -7 2034.58 434.739  15
  -1   9  -7 2100.64 203.807  26
   1   9   7 2580.17 293.189  33
   1  -9   7 2514.82 254.120   5
  -1   9  -7 2087.40 469.055   2
  -1  -9  -8 12351.7 481.541   5
  -1  -9  -8 11842.7 484.856  50
  -1  -9  -8 12167.7 499.187  44
   1   9   8 12008.6 921.332   2
   1   9   8 11769.0 438.887  38
   1   9   8 12128.2 498.799  37
   1  -9   8 12006.3 482.510  52
   1  -9   8 11552.4 937.328  10
   1   9   8 13134.8 506.667  33
  -1   9  -8 11795.4 965.541   7
  -1   9  -8 11768.6 954.734   2
  -1   9  -8 11815.2 907.400  15
   1   9   8 11599.8 954.294  21
  -1  -9  -8 13700.2 489.715  52
   1  -9   8 11595.0 433.039  35
  -1  -9  -9 3995.85 283.221  52
   1   9   9 4257.12 296.068  38
  -1   9  -9 4300.74 611.911   2
   1   9   9 4402.88 350.026  37
  -1  -9  -9 4299.10 307.639   5
   1  -9   9 4414.01 593.489  10
   1   9   9 3852.02 568.047  19
  -1   9  -9 5048.71 686.050   7
  -1  -9  -9 4179.31 273.877  41
  -1  -9  -9 4397.01 322.280  44
  -1  -9  -9 4274.69 312.802  50
  -1   9  -9 3656.71 549.899  15
   1   9   9 4615.30 337.146  33
   1  -9   9 4702.23 327.987  52
   1   9   9 4380.58 583.198   2
   1   9   9 4083.14 601.023  21
   1  -9   9 4121.30 281.776  35
   1  -9  10 4703.15 611.265  10
   1   9  10 5151.03 351.748  33
   1  -9  10 5144.43 343.287  52
  -1  -9 -10 4954.36 347.118  44
  -1  -9 -10 4902.95 308.763  52
  -1  -9 -10 5048.10 344.628  50
   1   9  10 5288.74 334.357  38
   1   9  10 4928.72 623.965  19
   1   9  10 5633.20 394.150  37
   1   9  10 5288.12 671.678  21
  -1  -9 -10 5086.02 317.035   5
  -1   9 -10 5134.96 676.469   2
  -1   9 -10 5154.84 629.262  15
  -1  -9 -10 4923.22 297.729  41
  -1   9 -10 5062.64 690.972   7
   1   9  10 4327.52 578.356   2
   1  -9  10 4667.64 306.623  35
  -1  -9 -11 40097.6 886.982  50
  -1  -9 -11 37695.2 786.525  41
  -1  -9 -11 40500.0 796.611  52
   1   9  11 40349.0 833.171  38
   1   9  11 39371.0 888.729  37
  -1  -9 -11 40138.6 888.901  44
   1  -9  11 38363.7 796.188  35
  -1  -9 -11 40801.4 806.364   5
  -1   9 -11 39595.2 1688.81   2
   1   9  11 41300.7 873.648  33
   1  -9  11 38464.2 834.106  52
   1  -9  11 37968.7 1618.87  10
  -1   9 -11 35798.9 1559.04  15
   1  -9  12 52.7227 174.750  52
   1   9  12 362.873 253.767  37
  -1  -9 -12 277.880 187.715  44
  -1  -9 -12 323.981 213.804  50
   1   9  12-31.2093 188.334  33
   1  -9  12 245.283 173.756  35
  -1  -9 -12 217.633 150.362  41
   1   9  12 241.233 195.482  38
   1   9  13 26886.2 715.928  33
   1  -9  13 26223.8 675.504  35
   1   9  13 26931.7 747.339  37
   1  -9  13 25065.6 675.937  52
   1   9  13 26921.8 698.684  38
  -1  -9 -13 27919.6 775.625  50
  -1  -9 -13 27289.5 748.357  44
  -1  -9 -13 25724.4 676.381  41
   1   9  14 103.794 169.630  33
   1   9  14 149.143 175.457  39
   1  -9  14 130.849 153.581  35
   1  -9  14 124.686 161.482  52
   1   9  14 222.537 186.901  38
  -1  -9 -14 229.419 171.457  44
   1   9  14-63.9145 238.385  37
  -1  -9 -14 288.864 206.731  50
  -1  -9 -14 149.133 143.361  41
   1   9  15 1869.45 273.159  37
  -1  -9 -15 2851.15 276.466  44
   1   9  15 2244.28 258.124  38
   1  -9  15 1630.57 218.686  49
   1  -9  15 1951.87 230.392  52
   1  -9  15 2403.02 248.722  35
   1   9  15 2402.98 254.067  39
  -1  -9 -15 2503.47 293.660  50
  -1  -9 -15 2431.01 250.130  41
  -1  -9 -16 3618.08 336.883  50
   1   9  16 3084.87 321.145  37
  -1  -9 -16 2977.12 274.968  41
   1   9  16 3198.62 293.808  38
   1   9  16 3178.78 274.217  39
   1  -9  16 3067.01 270.089  52
   1  -9  16 3214.56 283.371  35
   1  -9  16 2672.57 279.552  47
   1  -9  16 3858.47 335.191  49
  -1  -9 -16 3180.35 286.921  44
   1  -9  17 293.078 148.663  52
  -1  -9 -17 575.273 234.206  50
   1   9  17 444.645 192.034  38
   1   9  17 675.261 243.918  37
   1  -9  17 636.338 188.213  35
  -1  -9 -17 655.356 187.421  44
   1  -9  17 93.3140 171.545  49
  -1  -9 -17 635.982 185.237  41
   1  -9  17 174.730 189.553  47
   1   9  18 10185.4 455.510  38
  -1  -9 -18 9581.52 461.637  41
  -1  -9 -18 9890.01 512.985  50
   1  -9  18 9630.03 433.527  47
  -1  -9 -18 10428.9 438.196  44
   1  -9  18 10021.7 440.415  35
   1   9  18 10686.7 487.647  37
   1   9  19 5525.81 343.537  38
  -1  -9 -19 3991.59 317.925  41
   1  -9  19 4931.27 321.473  35
   1   9  19 4808.81 348.091  37
  -1  -9 -19 4887.03 389.178  50
   1  -9  19 4654.44 316.174  47
   1  -9  19 3668.29 303.745  49
   1   9  20 1308.04 234.695  37
   1  -9  20 627.033 176.597  49
   1  -9  20 1033.82 194.564  35
  -1  -9 -20 841.343 194.134  41
  -1  -9 -20 1221.23 241.442  50
   1   9  20 1224.15 213.582  38
  -1  -9 -21 576.345 176.697  41
   1   9  21 1039.52 206.933  37
  -1  -9 -21 937.562 221.597  50
   1  -9  21 974.404 182.432  35
   1   9  21 1371.09 222.744  38
   1  -9  21 401.646 148.021  49
   1  -9  22 240.518 157.484  49
   1   9  22 904.145 196.385  38
  -1  -9 -22 494.674 168.667  41
  -1  -9 -22 910.819 218.322  50
   1  -9  22 723.720 170.121  35
   1   9  22 708.981 186.873  37
  -1  -9 -23 2424.22 250.133  41
  -1  -9 -23 2997.35 277.260  50
   1  -9  23 1823.66 206.699  49
   1  -9  23 2397.62 227.145  35
   1   9  23 2417.44 238.739  38
   1   9  23 2818.45 245.094  37
  -1  -9 -24-10.7248 134.454  41
  -1  -9 -24 192.646 149.215  50
   1  -9  24-71.2959 137.602  35
   1  -9  24-480.229 171.910  49
   1   9  24-24.3085 142.791  38
   1   9  24-49.0283 136.109  37
  -1  -9 -25 370.927 149.431  50
   1  -9  25 445.006 141.249  35
   1   9  25 479.357 147.919  38
  -1  -9 -25 372.569 141.824  41
   1  -9  25 18.9016 140.346  49
   1   9  25 575.112 147.920  37
  -1  -9 -26 124.024 115.711  41
   1   9  26 180.062 118.552  37
   1  -9  26-215.928 139.047  49
   1  -9  26 177.168 119.725  35
   1   9  26 73.5434 121.513  38
  -1  -9 -26 147.025 124.115  50
  -1  -9 -27 605.898 125.909  41
   1   9  27 980.656 145.169  38
   1  -9  27 554.450 121.241  49
  -1  -9 -27 890.809 143.311  50
   1   9  27 1106.59 136.319  37
   1  -9  27 950.257 143.474  35
  -1  10  26 86.0407 103.197  37
   1 -10 -26 119.188 99.9655  41
  -1 -10  25 1038.58 151.936  49
  -1  10  25 798.709 143.398  37
   1 -10 -25 718.086 137.305  41
   1 -10 -25 725.001 139.345  50
   1 -10 -24 5502.72 303.889  41
  -1 -10  24 5546.84 282.507  49
   1 -10 -24 6110.82 299.960  50
  -1  10  23 1487.18 197.889  37
   1 -10 -23 1164.37 190.235  41
  -1 -10  23 1042.45 179.653  49
   1 -10 -23 1280.03 191.550  50
  -1 -10  22 7248.10 349.082  49
   1 -10 -22 7880.84 380.899  50
  -1 -10  22 6515.96 296.904  52
   1 -10 -22 7110.02 378.696  41
   1 -10 -21-38.6014 159.053  50
  -1 -10  21 115.730 128.113  52
  -1  10  21 108.032 171.834  37
   1 -10 -21 157.168 161.458  41
  -1 -10  21-31.3211 141.527  49
  -1  10  21 223.188 130.805  32
  -1  10  20 2616.76 265.591  37
  -1  10  20 2675.54 231.414  32
   1 -10 -20 2290.75 249.608  41
  -1 -10  20 2129.55 236.720  49
   1 -10 -20 2604.89 271.172  50
  -1 -10  20 2249.37 221.967  52
  -1  10  19 3836.44 265.858  39
  -1 -10  19 3697.20 293.296  49
   1 -10 -19 4339.55 330.315  50
   1 -10 -19 3697.53 303.579  41
  -1  10  19 4247.19 322.813  37
  -1 -10  19 3636.93 276.088  52
   1 -10 -18 355.700 169.134  41
  -1  10  18 130.152 150.418  39
  -1 -10  18 64.1841 143.515  52
   1 -10 -18 317.510 189.926  50
  -1 -10  18 191.381 163.111  49
  -1  10  18 387.509 199.415  37
   1 -10 -17 1365.98 240.797  50
  -1 -10  17 1285.00 229.212  52
   1 -10 -17 1070.47 200.705  41
  -1 -10  17 970.595 199.611  49
  -1  10  17 1424.47 254.623  37
  -1  10  16 10.7963 214.680  37
  -1  10  16 419.165 218.256  39
   1 -10 -16-55.6359 201.841  50
  -1 -10  16-38.7054 181.483  52
   1 -10 -16 95.3863 147.551  41
  -1 -10  16-192.442 180.989  49
  -1 -10  15 720.787 201.219  52
  -1  10  15 1090.44 249.537  37
  -1  10  15 1264.39 247.702  39
   1 -10 -15 1129.35 198.287  44
   1 -10 -15 972.238 197.344  41
   1 -10 -15 953.691 225.181  50
  -1 -10  15 917.280 206.870  49
   1 -10 -14 309.105 158.756  44
   1  10 -14 209.046 383.450  15
  -1 -10  14 452.520 183.948  49
  -1  10  14 432.325 221.748  39
  -1  10  14 242.558 223.963  37
   1 -10 -14 274.256 199.783  50
  -1 -10  14 47.7836 193.605  52
   1 -10 -14 292.559 161.006  41
  -1  10  13 979.270 244.221  39
  -1 -10  13 566.356 203.496  52
   1  10 -13 682.244 366.473  15
   1 -10 -13 867.503 225.605  50
  -1  10  13 786.852 244.930  37
   1 -10 -13 833.165 197.646  41
  -1 -10  13 1448.65 253.449  49
   1 -10 -13 1039.63 218.514  44
  -1  10  12 14288.3 580.980  33
   1 -10 -12 13318.3 476.278   4
  -1  10  12 13654.1 557.048  37
   1 -10 -12 12992.5 511.173  41
  -1 -10  12 13243.9 555.636  52
   1 -10 -12 14327.5 548.329  44
   1  10 -12 12368.3 1025.86  15
  -1 -10  12 13704.1 511.995  49
  -1  10  12 14133.6 558.176  39
   1 -10 -12 13939.5 570.276  50
  -1  10  11 469.170 234.367  37
  -1 -10  11 591.847 215.447  52
   1 -10 -11 830.809 219.631  44
  -1  10  11 837.875 248.442  33
  -1  10  11 502.775 361.385  19
  -1 -10  11 998.179 215.407  49
  -1 -10  11 715.898 182.278   5
   1 -10 -11 689.629 224.341  50
   1  10 -11 824.404 378.811  15
  -1  10  11 883.226 306.820  39
   1 -10 -11 601.764 178.804  41
   1 -10 -10 5703.88 374.185  44
  -1  10  10 4907.68 681.978  19
   1 -10 -10 5454.84 347.379  52
   1 -10 -10 5272.82 363.283  50
  -1  10  10 5654.01 396.896  37
  -1 -10  10 5220.03 375.300  52
  -1  10  10 5689.15 403.424  33
   1 -10 -10 5389.13 338.297  41
  -1 -10  10 5446.13 347.726  49
  -1 -10  10 5304.14 343.069   5
   1  10 -10 4578.57 663.341  15
  -1 -10   9 8077.06 405.961   5
  -1  10   9 8732.98 460.414  37
   1  10  -9 7721.75 820.130  15
  -1  10   9 7920.02 828.975  19
   1 -10  -9 8572.73 438.222  50
   1 -10  -9 8477.35 427.898  52
  -1 -10   9 8560.12 466.953  52
  -1  10   9 9110.94 468.366  33
   1 -10  -9 8298.78 404.370  41
   1 -10  -9 8588.90 441.566  44
   1 -10  -8 1695.52 238.683  50
   1  10  -8 1402.35 461.913  15
   1 -10  -8 1700.84 244.316  52
   1 -10  -8 1611.36 247.060  44
  -1  10   8 1876.68 295.698  37
  -1  10   8 1729.48 279.052  33
  -1 -10   8 1736.81 273.730  52
   1  10  -8 1514.55 206.980  26
  -1 -10   8 1629.36 226.499   5
  -1  10   8 1725.62 485.968  19
   1 -10  -8 1574.38 215.591  41
   1 -10  -7-6.94504 173.939  50
  -1  10   7 265.588 226.338  37
  -1 -10   7-128.987 171.748   5
   1 -10  -7 243.683 211.121  52
   1  10  -7 17.0133 135.040  26
   1 -10  -7-71.6335 181.872  44
   1  10  -7 191.836 289.316  15
  -1  10   7-40.4331 223.254  33
  -1 -10   7 75.3400 200.875  52
  -1  10   7-269.431 374.169  19
  -1  10   7-78.2350 370.882  21
   1 -10  -7-101.246 141.923  41
   1  10  -6-155.361 367.795   2
  -1  10   6 211.338 221.485  37
  -1 -10   6-14.6552 173.608   5
   1  10  -6 12.5277 298.419  15
   1 -10  -6 95.1918 328.579  10
   1 -10  -6-40.9080 159.179  44
   1 -10  -6 317.272 204.622  52
  -1  10   6-7.21529 335.970  19
  -1  10   6-94.1600 295.631   2
   1 -10  -6-28.4456 166.522  50
   1  10  -6-28.4962 143.374  26
  -1 -10   6 355.847 228.014  52
  -1  10   6 259.109 302.703  33
   1 -10  -6 44.6518 129.281  41
  -1  10   6-22.8329 378.531  21
   1  10  -5 4421.94 681.208   2
   1  10  -5 5037.09 683.578  15
   1 -10  -5 5240.72 357.012  50
  -1  10   5 5180.52 376.059  37
   1  10  -5 5271.45 329.072  26
  -1 -10   5 5867.94 380.837  52
   1 -10  -5 5379.62 324.510  41
  -1  10   5 4583.34 661.494   2
  -1  10   5 5166.79 730.122  21
  -1 -10   5 5254.26 352.669   5
  -1 -10   5 5079.95 356.265  44
   1 -10  -5 5198.04 361.159  44
   1 -10  -5 4861.35 725.428  10
   1 -10  -5 5016.33 347.871  52
  -1  10   5 5877.18 406.226  33
  -1  10   5 4740.02 696.057  19
  -1 -10   5 5375.18 318.744  50
  -1  10   4 6443.65 779.850  19
   1  10  -4 7351.91 380.212  26
   1 -10  -4 7476.34 416.506  44
   1  10  -4 6619.96 752.261  15
   1 -10  -4 6568.46 821.687  10
  -1  10   4 7507.58 418.232  37
   1  10  -4 6434.82 821.767   2
  -1 -10   4 7820.92 415.161   5
  -1 -10   4 7007.50 402.793  52
   1 -10  -4 7658.85 407.452  50
  -1 -10   4 7343.06 366.551  50
  -1  10   4 7580.53 841.960  21
  -1 -10   4 7647.63 415.207  44
  -1  10   4 7762.84 437.013  33
   1 -10  -4 7269.56 368.074  41
   1 -10  -4 7451.30 403.229  52
  -1  10   4 7140.58 807.550   2
   1 -10  -4 7488.90 427.193   5
  -1 -10   3 5046.16 346.036  52
  -1 -10   3 5828.60 376.978   5
  -1  10   3 5765.57 755.391  19
  -1  10   3 5677.66 383.989  33
   1 -10  -3 5611.59 370.001  44
   1 -10  -3 4797.93 741.256  10
   1 -10  -3 5374.03 358.735  52
  -1 -10   3 5529.93 327.513  50
   1  10  -3 4988.21 671.975  15
  -1  10   3 5291.86 705.841  21
   1 -10  -3 5834.35 387.542   5
   1 -10  -3 5558.47 355.737  50
   1  10  -3 4842.60 706.015   2
  -1  10   3 4497.14 675.359   2
   1 -10  -3 5073.83 311.503  41
  -1 -10   3 5710.78 366.872  44
   1  10  -3 5272.30 334.103  26
   1 -10  -2 4028.72 340.056   5
  -1 -10   2 3676.91 313.989   5
  -1 -10   2 3332.08 296.834  52
  -1  10   2 3482.10 606.309   2
   1 -10  -2 3568.71 312.795  44
   1  10  -2 3106.37 588.613   2
   1  10  -2 3572.22 609.745  21
  -1  10   2 3982.32 652.155  21
   1 -10  -2 3034.07 616.050  10
  -1 -10   2 3591.19 312.815  44
   1  10  -2 3793.18 293.028  26
   1  10  -2 3255.61 570.346  15
  -1  10   2 3654.83 328.579  33
  -1 -10   2 3556.00 277.211  50
   1 -10  -2 3623.02 273.878  41
   1 -10  -2 3487.74 302.138  52
   1 -10  -2 3408.34 294.933  50
  -1 -10   1 539.043 202.725  52
  -1 -10   1 547.625 172.804  50
  -1  10   1 524.237 218.199  33
   1 -10  -1 495.383 199.418  44
   1 -10  -1 571.851 222.757   5
   1 -10  -1 443.951 149.907  41
   1 -10  -1 552.142 179.141  50
  -1  10   1 275.401 321.890   2
   1  10  -1 472.360 172.846  26
  -1 -10   1 650.980 219.736   5
  -1 -10   1 345.921 171.887  44
  -1  10   1 689.375 385.886  21
   1  10  -1 427.669 348.631   2
   1  10  -1 520.970 350.873  15
   1 -10  -1 507.447 361.893  10
   1 -10  -1 366.163 190.472  52
   1  10  -1 300.727 316.221  21
  -1  10   0 1894.42 213.051  26
   1 -10   0 2086.43 257.566  44
   1  10   0 1961.08 217.330  38
   1 -10   0 1722.16 202.958  41
   1  10   0 1998.82 235.319  26
   1 -10   0 2004.16 271.084   5
  -1 -10   0 2182.53 271.386   5
  -1 -10   0 1981.90 254.952  44
   1 -10   0 1852.50 253.397  52
   1  10   0 1637.27 465.641  21
   1 -10   0 1934.32 241.407  50
  -1 -10   0 1871.17 254.168  52
   1  10   0 1785.85 492.583  15
  -1 -10   0 1927.46 225.995  50
  -1  10   0 1833.86 486.781  21
   1 -10   0 1824.54 503.662  10
   1  10   0 1949.49 506.137   2
  -1  10   0 1758.02 471.048   2
  -1 -10  -1 1110.86 212.403  44
   1  10   1 707.022 344.788   2
  -1 -10  -1 975.502 214.592  52
  -1  10  -1 1013.52 171.990  26
   1 -10   1 996.451 214.171  50
   1  10   1 1359.75 216.684  26
  -1  10  -1 1339.21 431.579  21
   1  10   1 595.599 361.935  21
  -1  10  -1 932.229 404.538   2
   1 -10   1 837.458 405.329  10
   1  10   1 999.150 201.729  38
  -1 -10  -1 1115.86 235.228   5
   1  10   1 816.658 407.244  15
   1 -10   1 986.949 217.302  52
   1 -10   1 1181.36 178.634  41
  -1 -10  -1 851.842 176.547  50
   1 -10   1 1280.71 245.119   5
   1  10   2 668.578 365.462  21
  -1  10  -2 705.221 373.427  15
  -1  10  -2 743.747 378.984  21
   1  10   2 851.391 419.085  15
  -1 -10  -2 783.008 220.648  44
  -1 -10  -2 1479.50 284.798   5
   1 -10   2 799.651 191.209  50
   1  10   2 873.341 211.966  26
  -1 -10  -2 589.333 185.916  50
  -1  10  -2 905.494 167.942  26
  -1  10  -2 840.866 420.816   2
   1 -10   2 1054.45 247.783   5
  -1 -10  -2 855.437 208.106  52
   1 -10   2 847.702 208.577  52
   1  10   2 630.547 361.264   2
   1 -10   2 740.679 406.146  10
   1  10   2 1150.71 324.378  38
   1 -10   2 906.351 171.689  41
  -1  10  -3 16058.6 1137.61  21
   1 -10   3 16676.3 569.290  52
   1 -10   3 14902.0 1166.02  10
   1  10   3 16866.8 571.418  26
  -1  10  -3 15986.7 503.423  26
  -1 -10  -3 16323.3 556.194  50
   1  10   3 15814.0 498.134  38
  -1 -10  -3 16729.8 594.237  44
   1 -10   3 16986.3 584.157   5
  -1 -10  -3 16759.7 602.280   5
   1 -10   3 16164.9 561.404  50
  -1  10  -3 16321.8 1125.87  15
  -1 -10  -3 16661.4 549.201  52
  -1  10  -3 15157.4 1210.82   2
   1  10   3 16132.4 1168.37   2
   1  10   3 16474.6 1159.07  21
   1 -10   4 5271.20 360.753   5
   1  10   4 5037.44 687.761  21
  -1  10  -4 5047.75 683.695  21
  -1  10  -4 4552.79 707.789   2
   1  10   4 5466.87 348.246  38
  -1 -10  -4 4873.17 367.275  44
   1  10   4 5165.39 348.952  26
  -1 -10  -4 4777.87 331.417  50
  -1 -10  -4 5034.11 373.702   5
   1 -10   4 4376.44 661.641  10
   1  10   4 5011.50 694.008   2
   1 -10   4 4631.15 331.340  52
  -1  10  -4 4567.99 632.283  15
  -1 -10  -4 4400.12 323.968  52
  -1  10  -4 4974.96 304.509  26
   1 -10   4 4903.16 333.118  50
  -1  10  -5 2162.42 505.811  21
   1 -10   5 3177.06 307.158  52
  -1  10  -5 2193.12 472.340  15
  -1 -10  -5 2732.81 296.163   5
  -1 -10  -5 2465.97 263.936  52
  -1 -10  -5 2695.99 294.193  44
  -1 -10  -5 2599.82 260.683  50
   1  10   5 2461.74 499.302   2
   1 -10   5 2208.32 504.181  10
   1  10   5 4072.41 350.884  33
   1  10   5 2689.03 248.735  38
   1  10   5 2139.99 502.413  21
  -1  10  -5 2432.44 555.975   2
  -1  10  -6 103.005 365.912   2
  -1 -10  -6-15.0845 185.234   5
   1  10   6-97.4331 354.844  21
  -1 -10  -6 249.732 180.875  44
  -1 -10  -6 97.3756 170.561  50
   1 -10   6 518.781 250.806  52
  -1  10  -6 139.651 315.417  21
   1  10   6 369.250 229.388  33
   1  10   6 221.958 163.731  38
   1 -10   6 239.963 300.498  10
  -1  10  -6 107.993 296.732  15
  -1 -10  -6 693.955 231.508  52
   1  10   6 30.7090 342.224   2
  -1 -10  -7 1636.82 227.379  50
   1  10   7 1600.97 218.447  38
   1  10   7 1462.16 478.948  21
   1  10   7 1705.67 278.431  33
  -1 -10  -7 1768.41 248.011   5
  -1 -10  -7 1658.59 249.256  44
   1 -10   7 1858.96 260.001  52
  -1  10  -7 1203.63 397.238  15
   1  10   7 1689.53 288.986  37
  -1 -10  -7 1990.55 245.860  52
  -1  10  -7 1503.98 452.088  21
   1  10   8 626.242 233.803  33
   1  10   8 579.115 192.169  38
   1  10   8 512.054 378.454  21
  -1 -10  -8 349.512 189.680  44
   1  10   8 834.954 277.132  37
   1 -10   8 280.708 194.438  52
  -1 -10  -8 458.278 200.033  52
  -1 -10  -8 426.762 196.709   5
  -1 -10  -8 436.753 190.963  50
  -1  10  -8 61.0147 312.871  21
   1  10   8 519.427 351.722  19
  -1  10  -8 677.581 356.137  15
  -1 -10  -9 7140.12 388.117   5
  -1  10  -9 6383.26 741.023  21
   1  10   9 7357.59 455.654  37
  -1 -10  -9 7125.88 415.908  44
  -1  10  -9 7211.15 774.322  15
   1  10   9 7120.42 378.620  38
   1  10   9 6639.68 754.295  19
  -1 -10  -9 8123.76 416.769  52
  -1 -10  -9 6870.16 400.470  50
   1  10   9 7424.16 427.792  33
   1 -10   9 6778.60 401.133  52
   1  10   9 6682.19 800.061  21
  -1 -10 -10 5899.56 356.508  52
   1 -10  10 5921.34 371.135  52
  -1  10 -10 5555.99 697.739  21
  -1 -10 -10 6225.54 399.001  44
  -1 -10 -10 6081.32 387.570  50
   1  10  10 6539.31 363.230  38
  -1 -10 -10 6229.43 363.823   5
   1  10  10 6447.24 399.712  33
  -1  10 -10 5330.18 677.287  15
   1  10  10 6585.63 427.314  37
  -1 -10 -11 244.687 159.524   5
   1  10  11 454.347 260.554  37
  -1 -10 -11 284.205 181.364  50
  -1 -10 -11 103.888 175.970  52
   1  10  11 374.712 181.726  38
  -1  10 -11 108.372 299.766  21
   1  10  11 114.634 191.456  33
  -1 -10 -11 193.147 180.250  44
   1 -10  11 294.024 185.712  52
   1  10  12 15.7171 249.939  37
   1 -10  12 601.953 208.337  52
  -1 -10 -12 183.337 185.166  50
   1 -10  12-42.9357 145.225  35
   1  10  12 67.9129 171.968  38
   1  10  12 45.9534 184.126  33
  -1 -10 -12-70.6784 174.223  44
   1 -10  12-169.467 160.607   4
  -1  10 -12 239.449 309.302  21
   1  10  13 3275.87 310.570  33
   1  10  13 3546.01 320.820  39
  -1 -10 -13 3841.25 324.528  44
   1  10  13 3242.95 330.085  37
   1 -10  13 3180.83 292.282  52
  -1 -10 -13 3811.73 336.817  50
   1  10  13 3708.21 291.268  38
  -1  10 -13 3095.56 572.434  19
  -1 -10 -13 3423.47 268.392  41
   1 -10  13 3591.93 269.976  35
   1  10  14 4217.66 324.953  39
   1  10  14 4686.47 323.159  38
  -1 -10 -14 5169.62 357.512  44
  -1 -10 -14 4397.21 301.494  41
  -1 -10 -14 4745.75 363.260  50
   1 -10  14 5808.27 361.159  52
   1  10  14 4494.19 369.339  37
   1 -10  14 4349.11 296.816  35
   1  10  15 522.379 195.872  39
   1  10  15 335.230 235.158  37
   1 -10  15 660.723 177.305  52
   1 -10  15 508.303 163.618  35
  -1 -10 -15 626.653 196.911  44
   1  10  15 496.950 193.616  38
  -1 -10 -15 561.641 165.197  41
  -1 -10 -15 537.838 226.115  50
   1  10  16 13884.9 502.866  38
   1  10  16 13941.8 551.515  37
  -1 -10 -16 13979.2 522.433  44
  -1 -10 -16 13114.2 572.764  50
  -1 -10 -16 12211.9 479.049  41
   1 -10  16 12833.5 489.252  47
   1 -10  16 11895.5 454.378  52
   1  10  16 12712.3 470.923  39
   1 -10  16 13059.3 467.641  35
  -1 -10 -17 844.142 255.141  50
  -1 -10 -17 840.097 185.455  44
   1  10  17 1034.97 215.494  38
   1 -10  17 862.658 177.913  35
  -1 -10 -17 678.903 176.442  41
   1 -10  17 1084.31 183.156  52
   1  10  17 889.590 246.483  37
   1 -10  17 564.352 199.259  47
   1  10  18 23324.6 619.471  38
  -1 -10 -18 22306.0 605.667  44
   1 -10  18 21094.5 573.431  35
   1  10  18 21891.3 649.713  37
   1 -10  18 21054.1 577.701  47
  -1 -10 -18 21793.4 702.645  50
  -1 -10 -19 469.417 216.974  50
   1  10  19 517.750 182.970  38
   1  10  19 444.911 199.327  37
   1 -10  19 586.640 159.042  35
   1 -10  19 505.021 172.404  47
  -1 -10 -19 392.691 160.849  41
   1  10  20 1170.37 211.537  37
  -1 -10 -20 840.899 173.796  41
  -1 -10 -20 1187.32 224.958  50
   1  10  20 1126.28 194.548  38
   1 -10  20 974.405 171.928  35
  -1 -10 -21 857.044 210.246  50
   1  10  21 834.756 189.740  37
   1  10  21 898.193 179.044  38
  -1 -10 -21 631.752 157.446  41
   1 -10  21 596.183 148.335  35
   1  10  22 1191.04 186.008  37
   1  10  22 1023.92 174.048  38
  -1 -10 -22 1169.62 204.672  50
   1 -10  22 696.683 148.390  35
  -1 -10 -22 880.720 171.234  41
   1 -10  23-36.0454 112.529  35
  -1 -10 -23 14.4908 140.955  50
  -1 -10 -23 53.8993 113.001  41
   1  10  23 111.927 135.339  37
   1  10  23-12.8968 131.132  38
   1  10  24 1672.96 178.114  38
   1 -10  24 1442.16 160.442  35
   1  10  24 1880.56 184.334  37
  -1 -10 -24 1812.23 200.000  50
  -1 -10 -24 1369.73 164.848  41
   1  10  25 357.023 117.352  37
  -1 -10 -25 119.790 122.040  50
   1  10  25 119.914 113.591  38
   1 -10  25 150.267 108.344  35
  -1 -10 -26 71.7213 101.628  50
  -1  11  24 10047.4 314.448  37
   1 -11 -23 110.784 116.725  50
  -1  11  23 184.795 123.590  37
   1 -11 -23 154.524 134.315  41
   1 -11 -22 3676.89 244.747  41
   1 -11 -22 4004.32 259.714  50
   1 -11 -21 1129.82 171.002  41
  -1  11  21 1391.60 189.495  37
  -1 -11  21 1541.41 177.196  49
   1 -11 -21 1100.78 180.878  50
  -1 -11  21 923.507 140.996  52
   1 -11 -20 156.270 126.310  41
   1 -11 -20 66.7981 140.075  50
  -1  11  20 319.929 157.270  37
  -1 -11  20 829.393 179.094  49
  -1 -11  20 634.623 154.835  52
  -1 -11  19 1037.89 176.158  49
   1 -11 -19 457.977 151.143  41
  -1 -11  19 791.226 188.859  52
   1 -11 -19 654.981 186.955  50
  -1  11  19 442.983 132.538  39
  -1  11  19 604.897 185.352  37
  -1 -11  18 987.992 181.059  49
  -1  11  18 387.391 143.828  39
   1 -11 -18 410.559 175.373  50
   1 -11 -18 407.139 147.261  41
  -1  11  18 438.108 175.366  37
  -1 -11  18 498.393 159.253  52
   1 -11 -17 1607.00 234.311  50
  -1  11  17 1477.59 238.079  37
   1 -11 -17 1223.28 190.488  41
  -1  11  17 1426.80 209.721  39
  -1 -11  17 1227.46 197.821  52
  -1 -11  17 970.974 176.350  47
  -1  11  16-33.2683 190.056  37
   1 -11 -16-23.5929 178.049  50
   1 -11 -16-61.6647 137.730  41
  -1 -11  16 130.205 160.292  52
  -1  11  15 2317.83 263.127  39
  -1 -11  15 2150.31 249.808  52
  -1  11  15 2388.14 279.720  37
   1 -11 -15 1861.04 220.683  41
   1 -11 -15 2116.78 276.152  50
   1 -11 -14 11193.3 461.366  41
  -1  11  14 13128.5 533.774  37
   1 -11 -14 12017.6 520.577  50
   1 -11 -14 12946.0 495.279  44
  -1 -11  14 11325.4 485.386  52
  -1  11  14 11817.1 496.811  39
   1 -11 -13 249.753 165.075  44
   1  11 -13 0.46451 349.046  21
  -1  11  13 626.272 253.018  39
  -1  11  13 365.726 226.057  37
   1 -11 -13 211.272 149.885  41
   1 -11 -13 144.545 188.749  50
  -1 -11  13 416.741 207.211  52
  -1  11  12 5657.68 373.244  37
   1 -11 -12 5285.94 377.918  50
   1 -11 -12 4843.34 315.193  41
   1  11 -12 4546.08 669.330  21
   1 -11 -12 5788.06 365.166  44
  -1 -11  12 5354.58 370.915  52
  -1  11  12 5652.17 376.939  39
   1 -11 -12 5447.48 316.384   4
   1  11 -11 69.7982 345.687  15
  -1 -11  11 241.042 224.020  52
  -1  11  11-172.406 254.792  37
   1 -11 -11 114.598 148.934   4
   1 -11 -11-45.9311 129.492  41
   1 -11 -11 113.062 173.227  44
  -1  11  11 91.9582 227.829  39
   1 -11 -11 178.408 183.246  50
  -1  11  11 437.824 228.406  33
   1  11 -11 125.546 330.838  21
   1 -11 -10 1046.32 232.224  44
   1  11 -10 1086.51 442.025  15
   1 -11 -10 853.649 172.567  41
   1 -11 -10 1090.96 232.122  50
  -1  11  10 1165.27 270.259  39
   1  11 -10 658.290 370.942  21
  -1  11  10 961.751 236.643  37
  -1  11  10 597.835 371.361  19
  -1 -11  10 1140.42 255.026  52
   1  11 -10 986.792 173.790  26
   1 -11 -10 940.483 198.042   4
  -1  11  10 1184.37 266.482  33
  -1  11   9 8289.59 460.041  33
   1 -11  -9 8520.64 442.854  50
   1  11  -9 6862.24 808.921  15
   1  11  -9 6588.40 789.483  21
  -1 -11   9 9346.85 488.329  52
  -1 -11   9 7825.31 407.425   5
   1 -11  -9 7497.91 379.722  41
  -1  11   9 8227.34 446.868  37
   1  11  -9 7584.58 381.063  26
  -1  11   9 6383.02 755.249  19
   1 -11  -9 8541.08 455.185  44
   1 -11  -8 42.2785 128.230  41
  -1 -11   8 692.414 296.849  52
   1  11  -8-239.220 407.606  21
  -1 -11   8 92.2298 160.976   5
   1 -11  -8 122.195 227.356  52
   1 -11  -8 16.7092 176.476  44
  -1  11   8 56.8992 351.831  19
   1 -11  -8-37.8228 183.979  50
  -1  11   8-226.720 222.538  33
   1  11  -8-66.1654 137.563  26
   1  11  -8 335.469 344.171  15
  -1  11   8-56.5746 223.162  37
   1  11  -7 72.7264 346.405  21
   1  11  -7-85.1296 327.923  15
  -1 -11   7 275.567 229.205  52
  -1  11   7 496.215 375.427  19
  -1  11   7 206.352 231.504  37
   1 -11  -7 219.819 182.073  50
   1 -11  -7 264.514 199.341  44
   1 -11  -7 214.900 134.125  41
  -1 -11   7 186.664 182.303   5
   1 -11  -7 583.369 245.274  52
   1  11  -7 173.726 131.067  26
  -1  11   7 36.6110 218.613  33
   1 -11  -6-35.7898 126.823  41
  -1 -11   6 253.670 185.244   5
   1 -11  -6 196.336 183.532  50
  -1  11   6 301.791 232.805  37
  -1 -11   6 375.291 279.690  52
   1  11  -6 38.9748 338.307  21
  -1  11   6 29.9854 211.562  33
  -1  11   6-334.784 399.474  19
   1 -11  -6 41.8408 177.227  44
   1 -11  -6 362.994 238.943  52
   1  11  -6 52.4256 127.401  26
   1  11  -6 198.939 307.174  15
   1 -11  -5 1112.06 253.401  52
  -1  11   5 317.604 224.030  33
   1  11  -5 63.5127 349.406  21
   1 -11  -5 337.274 201.390  50
  -1 -11   5 312.783 195.579   5
   1  11  -5 455.070 347.306  15
   1  11  -5 273.250 160.921  26
  -1  11   5 39.3694 355.155  21
  -1  11   5 594.819 248.226  37
  -1 -11   5 908.077 281.458  52
  -1  11   5 110.513 318.899  19
   1 -11  -5 188.111 135.775  41
   1 -11  -5 315.997 203.998  44
   1 -11  -4 3614.95 320.547  44
   1  11  -4 3470.70 283.976  26
   1 -11  -4 3626.47 320.814  50
  -1 -11   4 3921.17 335.489   5
  -1  11   4 3869.90 356.764  33
  -1  11   4 3831.51 684.975  19
   1 -11  -4 3835.52 330.752  52
   1  11  -4 3155.81 576.312  15
   1  11  -4 3847.39 645.283  21
  -1 -11   4 5629.77 416.863  52
  -1 -11   4 3724.85 280.127  50
   1 -11  -4 3555.46 270.534  41
  -1  11   4 3134.84 640.929  21
  -1  11   4 3930.85 340.482  37
  -1 -11   3 992.625 196.738  50
  -1 -11   3 1704.31 303.420   5
  -1 -11   3 1468.68 302.612  52
  -1 -11   3 1082.08 224.531  44
   1  11  -3 876.349 421.259  15
   1  11  -3 850.362 424.544  21
  -1  11   3 1731.99 297.805  37
   1 -11  -3 1250.48 241.365  50
   1 -11  -3 1088.03 257.389  52
  -1  11   3 745.568 414.551  19
   1  11  -3 1358.68 238.153  26
   1 -11  -3 1394.40 280.906  44
  -1  11   3 861.634 421.350  21
   1 -11  -3 1747.83 230.921  41
  -1  11   3 1224.93 272.615  33
  -1  11   2 12800.5 1093.24  21
   1 -11  -2 12766.9 519.017  50
   1  11  -2 12032.7 1028.97  15
  -1 -11   2 12940.1 534.188  44
   1  11  -2 12305.3 1046.45  21
  -1 -11   2 12138.1 481.440  50
  -1  11   2 13078.1 506.734  37
  -1 -11   2 12350.2 537.479   5
  -1 -11   2 11969.9 503.365  52
   1  11  -2 12318.1 489.509  26
  -1  11   2 11889.6 1060.08  19
   1 -11  -2 12840.3 523.928  52
  -1  11   2 13122.3 552.765  33
  -1  11   1 2698.20 324.837  37
  -1 -11   1 2115.67 239.538  50
  -1 -11   1 1924.33 272.500  52
  -1  11   1 2653.38 321.782  33
   1  11  -1 2618.32 270.595  26
  -1  11   1 2137.64 544.356  19
  -1  11   1 2059.53 520.956  21
   1  11  -1 2340.21 535.975  21
  -1 -11   1 2674.32 305.120  44
  -1 -11   1 2794.16 318.726   5
   1  11  -1 1614.98 475.589  15
   1 -11  -1 2332.21 281.703  50
   1 -11  -1 2238.79 297.531  52
  -1  11   0-79.7608 374.791  19
   1  11   0 135.906 379.337  21
  -1 -11   0 126.338 150.163  50
  -1  11   0 185.082 359.902  21
   1  11   0 325.083 172.063  26
   1 -11   0-42.8180 169.426  50
  -1 -11   0 536.688 243.064  52
  -1  11   0 208.274 220.208  33
  -1 -11   0 75.1880 192.974  44
   1 -11   0 5.81079 195.587  52
  -1 -11   0 542.259 235.911   5
   1  11   0 271.549 325.129  15
   1  11   1 1382.54 450.633  21
  -1 -11  -1 1598.66 235.535  50
   1 -11   1 1519.69 273.947  52
  -1  11  -1 1339.33 495.727  21
  -1  11  -1 894.565 416.026  19
  -1 -11  -1 1533.99 266.411  52
   1 -11   1 1750.46 248.455  50
   1  11   1 1774.64 247.059  26
  -1  11  -1 1639.34 263.505  33
  -1 -11  -1 1906.76 274.544  44
  -1  11  -2 7568.66 889.498  19
   1 -11   2 8044.14 421.089  50
  -1 -11  -2 8541.12 446.831  44
  -1  11  -2 8130.68 431.154  33
   1 -11   2 7875.52 419.513  52
  -1 -11  -2 8674.54 478.571   5
   1  11   2 8409.08 425.158  26
  -1  11  -2 7829.43 862.800  21
   1  11   2 7291.70 847.179  21
  -1 -11  -2 7522.24 416.809  52
  -1 -11  -2 8239.78 419.631  50
   1  11   2 8102.16 458.928  33
  -1 -11  -3 864.894 216.215  50
  -1  11  -3 1232.76 251.607  33
  -1 -11  -3 865.746 240.611  52
  -1  11  -3 1004.42 496.354  19
  -1  11  -3 398.199 378.905  21
   1 -11   3 1145.47 249.516  52
   1  11   3 709.833 394.688  21
  -1 -11  -3 954.670 250.691  44
   1 -11   3 825.352 207.027  50
   1  11   3 1030.47 272.041  33
  -1 -11  -3 1432.45 283.928   5
   1  11   4 1345.03 456.432  21
   1  11   4 2257.97 304.713  33
  -1 -11  -4 2107.41 265.201  44
  -1  11  -4 1891.10 541.738  19
   1 -11   4 3026.78 318.153  52
  -1 -11  -4 2302.97 259.804  50
  -1  11  -4 1889.14 489.484  21
  -1 -11  -4 2407.65 298.647  52
   1  11   4 2258.35 233.436  38
  -1 -11  -4 2238.20 299.686   5
   1  11   5 321.648 211.036  38
   1  11   5 534.368 252.496  33
   1 -11   5 333.184 218.220  52
  -1  11  -5 406.918 398.681  21
   1  11   5 321.617 356.257  21
  -1 -11  -5 991.984 248.409  52
  -1 -11  -5 486.141 198.894  50
  -1 -11  -5 522.787 238.947   5
  -1 -11  -5 627.561 227.402  44
   1  11   5 563.845 272.071  37
  -1  11  -5 472.362 433.979  19
  -1  11  -6 11323.4 1005.75  21
   1  11   6 12129.1 535.412  37
   1  11   6 11207.9 437.330  38
   1  11   6 11897.5 1007.87  19
  -1 -11  -6 12361.8 531.465   5
   1  11   6 11314.1 1018.49  21
  -1 -11  -6 13374.8 528.377  52
  -1 -11  -6 11576.8 500.690  50
   1  11   6 11944.0 539.386  33
   1 -11   6 12921.3 523.158  52
  -1 -11  -6 12393.2 544.926  44
  -1  11  -6 11467.1 1067.09  19
  -1 -11  -7 48.2315 186.893  52
   1  11   7-79.6152 308.208  19
   1  11   7 295.822 348.087  21
   1  11   7 178.690 218.483  33
  -1  11  -7 358.532 439.740  19
  -1 -11  -7-38.0497 160.603  50
  -1  11  -7 47.7883 346.373  21
   1 -11   7 335.806 198.723  52
  -1 -11  -7 138.616 198.238  44
   1  11   7 660.859 283.093  37
  -1 -11  -7-4.78133 182.449   5
   1  11   7 278.554 183.968  38
   1  11   8 703.573 382.520  19
  -1  11  -8-22.3535 348.143  21
  -1 -11  -8 424.942 202.792  44
   1  11   8 330.291 370.673  21
  -1 -11  -8 497.687 205.206  52
  -1 -11  -8 693.766 209.801   5
   1  11   8 708.958 273.026  37
  -1  11  -8 84.9925 412.406  19
   1  11   8 596.248 223.350  33
  -1 -11  -8 290.164 175.149  50
   1 -11   8 390.459 199.374  52
   1  11   8 710.405 187.399  38
  -1  11  -8-139.222 332.393  15
   1  11   9 3124.09 306.264  33
  -1  11  -9 2241.41 543.505  19
  -1 -11  -9 3025.90 281.389   5
  -1 -11  -9 3345.02 295.273  52
  -1 -11  -9 3196.11 319.298  44
   1  11   9 3882.33 366.679  37
  -1 -11  -9 2838.35 286.662  50
   1 -11   9 3028.67 298.673  52
   1  11   9 1940.13 511.292  19
  -1  11  -9 2608.63 520.019  21
   1  11   9 3179.60 268.611  38
  -1 -11 -10 3386.85 305.567  50
  -1 -11 -10 2943.91 284.765  52
   1  11  10 3434.45 347.189  37
  -1  11 -10 3280.75 572.695  21
   1  11  10 3274.85 277.754  38
   1 -11  10 3265.19 270.948   4
  -1  11 -10 3576.81 649.291  19
   1  11  10 3241.90 317.226  33
  -1 -11 -10 3688.92 335.121  44
   1 -11  10 3502.42 302.816  52
  -1 -11 -11 5440.69 377.076  44
   1 -11  11 4867.08 351.877  52
   1  11  11 5135.43 367.558  33
   1  11  11 5179.34 321.636  38
   1 -11  11 4885.72 310.357   4
   1  11  11 5226.99 387.905  37
  -1 -11 -11 5307.26 357.883  50
  -1  11 -11 4122.35 679.621  19
  -1  11 -11 4078.33 614.804  21
   1  11  12 1274.35 242.548  39
  -1 -11 -12 1363.73 235.851  44
   1  11  12 1096.76 197.075  38
   1 -11  12 1377.46 194.539   4
  -1  11 -12 1171.39 472.573  19
   1  11  12 1244.58 227.831  33
  -1 -11 -12 1252.46 240.173  50
   1  11  12 988.386 252.340  37
   1 -11  12 1203.51 209.295  52
   1  11  13 4088.17 289.731  38
  -1  11 -13 3623.10 689.318  19
   1 -11  13 4271.27 320.481  52
  -1 -11 -13 4515.75 343.714  44
  -1 -11 -13 4382.82 340.686  50
   1  11  13 4341.41 354.304  37
   1  11  14 54.5940 162.117  39
  -1 -11 -14-33.0588 158.723  44
   1  11  14-45.1668 236.817  37
   1  11  14-12.9451 151.224  38
   1 -11  14 187.763 151.316  52
  -1 -11 -14 67.0598 180.556  50
   1  11  15 2237.21 228.907  38
   1 -11  15 1874.14 210.527  52
  -1 -11 -15 2290.58 278.160  50
   1  11  15 2368.66 286.517  37
   1 -11  15 1630.42 228.382  47
  -1 -11 -15 2371.94 250.155  44
   1  11  15 2440.44 246.868  39
   1  11  16-19.4961 152.050  38
   1 -11  16-331.945 200.769  47
   1  11  16 74.2504 191.808  37
  -1 -11 -16 23.2765 178.514  50
   1  11  16 215.368 152.964  39
  -1 -11 -16 48.0744 148.316  44
   1 -11  16 19.4965 125.817  52
  -1 -11 -17 1366.53 234.768  50
   1 -11  17 1146.76 162.387  52
   1  11  17 1269.36 186.690  38
   1 -11  17 1234.90 197.218  47
  -1 -11 -17 1606.14 201.936  44
   1  11  17 1566.25 232.823  37
  -1 -11 -18-40.1658 169.735  50
   1 -11  18 130.124 150.150  47
   1  11  18 85.8692 137.366  38
   1  11  18 17.6637 174.579  37
  -1 -11 -19 91.6240 155.093  50
   1  11  19 16.5486 128.892  38
   1  11  19-25.4678 155.685  37
   1 -11  19 319.905 161.365  47
   1  11  20 3140.68 228.135  38
   1  11  20 3268.85 255.696  37
  -1 -11 -20 3778.47 287.726  50
   1  11  21 11141.5 358.966  38
   1  11  21 10866.2 385.139  37
  -1 -11 -21 10574.2 418.481  50
   1  11  22 797.403 149.080  37
  -1 -11 -22 760.892 158.313  50
   1  11  22 730.468 149.855  38
   1  11  23 525.118 125.634  37
  -1 -11 -23 436.923 125.894  50
  -1  12  21 1268.65 155.435  37
   1 -12 -21 900.288 143.671  50
  -1  12  20 7305.24 294.923  37
   1 -12 -20 6797.04 305.980  50
   1 -12 -19 807.993 143.456  41
  -1  12  19 1096.61 165.730  37
  -1 -12  19 941.167 134.568  52
   1 -12 -19 948.105 165.836  50
   1 -12 -18 312.260 122.492  41
  -1  12  18 175.313 110.561  39
   1 -12 -18 327.258 147.313  50
  -1  12  18 473.287 154.058  37
  -1 -12  18 238.045 120.028  52
  -1 -12  17-213.933 143.164  47
   1 -12 -17 124.214 112.168  41
  -1  12  17-104.853 127.566  39
   1 -12 -17 133.321 150.358  50
  -1  12  17 85.8830 143.872  37
  -1 -12  17 155.868 129.700  52
  -1 -12  16 2631.15 222.251  52
  -1  12  16 3162.66 256.914  37
   1 -12 -16 2442.10 212.117  41
  -1  12  16 2998.93 233.597  39
  -1 -12  16 2237.45 208.878  47
   1 -12 -16 2890.70 266.334  50
  -1 -12  15-382.213 184.853  47
  -1 -12  15-17.7266 146.159  52
   1 -12 -15 73.2449 155.078  50
  -1  12  15 91.6567 164.418  37
   1 -12 -15-55.5993 112.113  41
  -1  12  15 70.4667 148.373  39
   1 -12 -14 802.428 199.313  50
   1 -12 -14 571.766 141.940  41
  -1 -12  14 660.206 173.734  52
  -1  12  14 810.531 201.827  37
  -1  12  14 1036.21 201.538  39
   1 -12 -13 2573.80 269.636  50
  -1 -12  13 2464.50 249.167  52
   1 -12 -13 2280.17 210.287  41
  -1  12  13 2628.65 277.223  39
  -1  12  13 2648.24 274.479  37
  -1  12  12 5427.92 362.629  37
  -1  12  12 5742.81 368.061  39
  -1 -12  12 5228.67 340.757  52
   1 -12 -12 4817.32 290.293  41
   1 -12 -12 5478.91 355.754  50
  -1 -12  12 4772.13 280.525   4
  -1  12  11 1690.27 286.118  39
  -1  12  11 1541.16 259.700  37
   1 -12 -11 1451.66 190.190  41
  -1 -12  11 1758.76 252.790  52
   1 -12 -11 1590.13 254.449  50
   1 -12 -11 1435.10 206.653   4
  -1 -12  10 6818.16 399.816  52
   1 -12 -10 7124.60 398.081  50
   1 -12 -10 6759.50 333.521  41
  -1  12  10 7396.98 414.583  39
  -1  12  10 7153.94 398.061  37
   1 -12 -10 6753.74 363.132   4
   1 -12  -9 193.589 185.950  50
   1 -12  -9 191.389 160.455   4
  -1  12   9-106.492 211.786  39
  -1  12   9 169.944 199.878  33
  -1  12   9-178.563 222.941  37
   1  12  -9-76.4897 356.560  21
  -1 -12   9 114.944 199.795  52
   1  12  -8 59.4809 373.204  21
  -1  12   8 439.724 360.415  19
  -1 -12   8 672.967 221.453  52
  -1  12   8 492.693 208.722  33
  -1  12   8 725.290 242.481  39
   1 -12  -8 604.534 198.964  50
  -1  12   8 265.130 203.938  37
   1 -12  -8 545.576 195.520   4
   1 -12  -7-110.711 192.089   4
  -1  12   7 132.889 189.508  33
  -1  12   7-42.3336 343.930  19
  -1 -12   7 196.375 208.458  52
   1 -12  -7 113.240 179.842  50
  -1  12   7 156.954 207.066  37
   1  12  -7 38.0236 351.370  21
  -1 -12   6 3534.18 391.486  52
   1  12  -6 2790.28 251.533  26
   1 -12  -6 3145.35 297.987  50
  -1  12   6 2809.27 306.304  37
  -1  12   6 3069.83 314.006  33
  -1  12   6 1737.53 472.411  19
   1 -12  -6 2830.88 296.715  52
   1 -12  -6 3005.54 305.408   4
   1  12  -6 2388.41 553.809  21
   1  12  -5 10454.2 440.353  26
  -1  12   5 11418.6 489.034  37
  -1  12   5 10952.5 511.619  33
  -1  12   5 10116.0 963.938  19
   1 -12  -5 11012.6 495.127  50
   1 -12  -5 10681.2 472.864  52
   1  12  -5 9678.07 933.590  21
  -1 -12   5 11310.7 502.002  52
  -1  12   4 3600.28 343.044  33
   1 -12  -4 3881.47 348.303  52
  -1 -12   4 4301.64 350.804  52
  -1  12   4 3578.48 627.491  19
  -1 -12   4 4000.21 345.173   5
   1  12  -4 3837.28 291.121  26
   1 -12  -4 4018.19 332.666  50
   1  12  -4 3344.91 623.667  21
  -1  12   4 4933.35 369.680  37
  -1  12   3 4400.16 353.691  33
   1 -12  -3 4523.21 353.711  52
   1  12  -3 4210.04 302.942  26
  -1 -12   3 5185.90 365.295   5
  -1  12   3 3347.63 624.322  19
   1 -12  -3 4687.70 342.218  50
  -1 -12   3 4985.39 357.956  52
  -1  12   3 5255.59 363.748  37
   1  12  -3 3179.92 605.226  21
   1  12  -2 288.653 209.505  33
  -1  12   2 199.232 344.808  21
  -1 -12   2 5.99060 215.987  52
  -1  12   2 48.5952 338.204  19
   1  12  -2 67.7724 346.696  21
  -1  12   2 320.893 218.664  33
  -1 -12   2 240.316 152.708  50
   1 -12  -2 382.574 216.368  52
  -1  12   2 1408.92 265.378  37
  -1 -12   2 577.069 236.215   5
   1 -12  -2 365.256 191.793  50
   1  12  -2 327.401 162.560  26
   1 -12  -1 1739.45 295.672  52
   1 -12  -1 1256.31 230.848  50
  -1  12   1 995.449 456.945  21
   1  12  -1 1088.93 467.247  21
  -1 -12   1 1055.85 253.837  52
  -1 -12   1 3053.05 358.882   5
   1  12  -1 1513.46 293.688  33
  -1  12   1 1425.23 280.076  33
  -1 -12   1 1309.45 215.311  50
  -1  12   1 1162.06 479.409  19
  -1  12   1 3216.47 341.652  37
  -1 -12   0 17332.4 640.863   5
  -1 -12   0 15701.9 569.566  52
  -1  12   0 16741.5 603.964  33
   1  12   0 15985.0 1183.61  21
  -1  12   0 15256.4 1202.07  19
  -1  12   0 16316.2 1224.62  21
  -1 -12   0 16285.0 542.060  50
   1 -12   0 17105.3 581.540  52
   1  12   0 16543.7 598.338  33
   1 -12   0 17304.6 584.442  50
  -1  12   0 16806.4 552.725  37
   1  12   1 796.748 246.545  33
  -1 -12  -1 453.452 177.497  50
  -1  12  -1 814.801 262.703  33
  -1 -12  -1 714.715 269.893  52
  -1  12  -1 562.766 433.979  21
   1 -12   1 433.289 192.230  50
  -1  12  -1 1128.07 473.034  19
  -1 -12  -1 1830.53 318.241   5
  -1 -12  -1 876.791 255.328  44
   1  12   1 358.268 339.618  21
   1 -12   1 653.107 250.873  52
  -1  12  -2 361.033 203.953  33
  -1 -12  -2 395.536 228.308  44
   1  12   2 95.2975 337.304  19
   1  12   2 62.5613 351.035  21
   1 -12   2 405.870 217.676  52
   1  12   2 1037.98 284.651  37
   1  12   2 566.595 242.335  33
  -1 -12  -2 373.302 171.114  50
  -1 -12  -2 546.292 233.773  52
  -1  12  -2 668.554 415.569  19
  -1  12  -2 1385.93 236.148  37
  -1 -12  -2 1064.68 277.390   5
  -1  12  -2 233.033 345.031  21
  -1 -12  -3 7289.70 442.807   5
   1 -12   3 6862.97 404.074  52
   1  12   3 7709.67 428.133  37
  -1  12  -3 7033.04 373.786  37
  -1  12  -3 5513.88 797.366  19
   1  12   3 6662.06 415.385  33
  -1 -12  -3 6446.29 371.099  50
  -1 -12  -3 7297.48 402.192  52
  -1  12  -3 6505.49 396.646  33
  -1  12  -3 5576.16 752.515  21
   1  12   3 6022.05 778.954  21
  -1 -12  -3 7101.15 429.041  44
   1  12   3 5999.86 765.392  19
  -1  12  -4 3575.99 321.828  33
  -1  12  -4 3406.16 608.808  21
   1  12   4 3945.34 338.892  33
   1 -12   4 3806.42 327.790  52
   1  12   4 4748.36 377.267  37
  -1  12  -4 2453.26 580.937  19
   1  12   4 3667.49 638.029  21
  -1 -12  -4 4180.05 329.459  52
  -1 -12  -4 4182.12 354.897   5
   1  12   4 3084.57 592.976  19
  -1 -12  -4 3632.37 294.166  50
  -1 -12  -4 4213.56 353.961  44
  -1  12  -5 132.617 346.005  21
   1  12   5-52.1264 368.391  21
  -1 -12  -5 380.353 214.998  44
   1 -12   5 8.37364 201.808  52
  -1 -12  -5 93.3225 161.787  50
   1  12   5 389.339 246.767  37
  -1  12  -5-168.585 355.189  19
   1  12   5 187.934 346.623  19
  -1 -12  -5 272.046 205.765  52
  -1  12  -5 238.353 193.683  33
   1  12   5 148.893 205.137  33
  -1  12  -6 1731.43 515.561  21
  -1 -12  -6 2009.65 281.132  52
  -1  12  -6 614.663 397.129  19
   1  12   6 1602.86 464.381  19
   1  12   6 2258.05 309.292  37
   1 -12   6 1382.18 223.512   4
   1  12   6 2596.10 548.163  21
  -1 -12  -6 1961.44 273.183  44
  -1  12  -6 1534.10 238.277  33
   1 -12   6 2277.29 288.649  52
   1  12   6 1540.42 266.476  33
  -1 -12  -6 1689.33 229.353  50
   1  12   7 174.411 341.501  19
  -1  12  -7 238.041 436.548  19
  -1 -12  -7 194.399 164.022  50
  -1  12  -7 166.886 176.357  33
   1 -12   7-41.4925 166.075   4
   1 -12   7 294.843 207.446  52
  -1  12  -7 90.3917 366.008  21
   1  12   7 64.2353 186.299  33
   1  12   7 262.350 243.929  37
  -1 -12  -7 266.729 190.444  44
  -1 -12  -7 52.1925 176.083  52
   1 -12   8 2679.93 267.721   4
  -1 -12  -8 2928.40 280.748  50
  -1 -12  -8 2587.31 266.432  52
  -1  12  -8 1947.31 558.427  19
   1 -12   8 2640.30 277.161  52
  -1 -12  -8 3434.27 316.294  44
   1  12   8 2989.99 295.833  33
  -1  12  -8 1726.23 504.379  21
   1  12   8 3180.05 319.312  37
  -1  12  -8 2662.88 264.296  33
   1  12   9 4.84457 231.406  37
   1 -12   9 417.073 179.176  52
   1 -12   9 171.019 150.186   4
   1  12   9 31.3070 190.583  33
  -1 -12  -9 283.938 185.671  44
  -1  12  -9 201.097 393.979  19
  -1  12  -9 71.1848 161.123  33
  -1 -12  -9 377.045 179.825  50
   1 -12  10 886.579 180.240   4
   1  12  10 1174.45 240.665  39
   1  12  10 783.139 223.872  37
  -1 -12 -10 1304.36 215.326  50
  -1  12 -10 1244.65 207.965  33
   1 -12  10 1129.86 206.975  52
  -1 -12 -10 1167.84 221.501  44
   1  12  10 1096.21 221.998  33
  -1 -12 -11 95.6624 158.206  50
   1 -12  11 114.251 150.104  52
  -1 -12 -11 175.940 167.249  44
   1  12  11-177.048 187.064  39
   1  12  11-82.7640 175.822  33
   1 -12  11 48.2929 136.897   4
   1  12  11-558.156 262.252  37
  -1 -12 -12 1562.62 227.140  50
   1  12  12 1437.59 219.734  39
   1 -12  12 1726.31 211.783  52
   1 -12  12 1529.01 180.756   4
  -1 -12 -12 1767.61 246.655  44
   1  12  12 1439.17 237.233  37
  -1 -12 -13 402.432 164.336  44
   1  12  13 513.382 177.195  39
   1  12  13 73.8766 205.538  37
   1 -12  13 501.332 156.452  52
  -1 -12 -13 257.281 165.680  50
   1 -12  14 24.0767 127.404  52
  -1 -12 -14-42.7498 146.744  44
   1  12  14 75.6374 181.921  37
   1  12  14 118.996 152.137  39
  -1 -12 -14-77.6984 155.659  50
   1 -12  14-343.953 205.047  47
  -1 -12 -15 629.537 160.845  44
   1  12  15 395.297 148.230  39
   1  12  15 450.512 179.347  37
   1 -12  15 609.751 146.352  52
  -1 -12 -15 504.318 172.125  50
   1 -12  15 306.879 176.475  47
   1 -12  16 239.644 130.130  52
   1 -12  16 542.228 169.187  47
  -1 -12 -16 748.622 165.823  44
  -1 -12 -16 510.344 168.103  50
   1  12  16 561.619 176.237  37
  -1 -12 -17 4630.08 301.759  50
   1 -12  17 4804.01 266.106  47
   1  12  17 4885.01 293.218  37
   1 -12  18 746.270 147.765  47
  -1 -12 -18 541.606 160.659  50
   1  12  18 560.858 154.699  37
  -1 -12 -19 213.950 130.457  50
   1  12  19 166.258 122.950  37
  -1 -12 -20 168.632 120.419  50
   1  12  20 186.909 113.745  37
  -1 -12 -21 112.477 107.809  50
   1  12  21 43.4930 95.3885  37
   1 -13 -17 61.2978 111.510  50
  -1  13  17-5.38799 107.630  37
   1 -13 -16 212.432 122.328  50
  -1  13  16 138.184 115.450  37
  -1  13  16-36.3512 106.700  39
  -1 -13  16 262.058 119.970  52
  -1 -13  15 2713.62 201.716  52
   1 -13 -15 3376.07 246.495  50
  -1 -13  15 2522.25 192.680  47
  -1  13  15 2754.37 202.301  39
  -1  13  15 3432.41 228.223  37
  -1 -13  14 6369.57 296.158  52
  -1  13  14 7567.55 324.880  37
  -1  13  14 6787.63 306.132  39
   1 -13 -14 6972.35 344.459  50
  -1 -13  14 6599.13 294.982  47
  -1 -13  13 198.441 135.613  52
  -1  13  13 202.664 153.701  37
  -1  13  13 358.530 157.378  39
   1 -13 -13 299.318 152.442  50
  -1 -13  12 3390.61 253.545  52
   1 -13 -12 3763.33 272.777  50
  -1  13  12 3707.59 265.395  37
  -1  13  12 3668.77 278.310  39
   1 -13 -11 1430.92 200.853  50
  -1 -13  11 893.928 160.127   4
  -1  13  11 1154.89 192.643  37
   1 -13 -11 1053.45 164.241   4
  -1 -13  11 1751.69 229.959  52
  -1  13  11 1371.09 217.636  39
  -1  13  10 99.4816 156.530  37
  -1 -13  10 206.520 159.540  52
   1 -13 -10 473.934 169.456  50
   1 -13 -10 326.460 149.985   4
  -1  13  10 280.191 190.330  39
  -1 -13  10 342.280 137.879   4
   1  13 -10 321.711 159.367  33
  -1 -13   9 919.494 172.773   4
   1 -13  -9 1086.54 204.327  50
  -1  13   9 957.158 222.091  39
  -1 -13   9 741.893 202.214  52
   1  13  -9 864.113 187.466  33
   1 -13  -9 904.748 185.908   4
  -1  13   9 995.539 204.127  37
   1  13  -8 4383.57 305.826  33
  -1 -13   8 4396.38 321.105  52
   1 -13  -8 4901.94 301.762   4
  -1  13   8 4226.07 304.509  37
  -1  13   8 4594.33 335.352  39
   1 -13  -8 4779.73 314.958  50
  -1  13   7 9.67436 191.630  39
  -1  13   7 133.034 170.023  37
   1 -13  -7 481.865 176.744  50
   1  13  -7 215.604 163.374  33
  -1 -13   7 310.292 208.870  52
  -1  13   7 321.032 177.800  33
   1 -13  -7 190.256 172.197   4
   1 -13  -6 490.130 190.714   4
   1 -13  -6 676.486 182.203  50
  -1  13   6 588.696 200.574  33
  -1  13   6 468.680 200.672  39
  -1  13   6 583.023 183.153  37
   1  13  -6 590.694 187.198  33
  -1 -13   6 400.143 192.986  52
   1 -13  -5 2690.75 255.265  50
  -1  13   5 2450.05 271.172  33
  -1  13   5 2688.36 308.981  39
   1 -13  -5 2433.48 267.449   4
  -1  13   5 2336.79 247.336  37
   1  13  -5 2459.03 261.288  33
  -1 -13   5 2373.99 265.680  52
  -1  13   4 1752.65 247.546  33
   1  13  -4 1660.39 239.423  33
   1 -13  -4 1495.58 229.742  52
   1 -13  -4 1944.48 255.581   4
  -1  13   4 2047.84 237.800  37
  -1 -13   4 1780.53 249.905  52
   1 -13  -4 1962.12 229.721  50
   1 -13  -3 1264.03 224.194  52
   1 -13  -3 1598.58 256.100   4
  -1  13   3 1719.68 245.727  33
  -1  13   3 2114.15 251.848  37
   1 -13  -3 1631.54 230.974  50
  -1 -13   3 1735.16 258.192  52
   1  13  -3 1474.51 235.319  33
   1 -13  -2 2410.73 254.421  52
  -1  13   2 3186.94 274.650  37
   1 -13  -2 3050.67 264.880  50
  -1  13   2 2830.88 277.846  33
   1 -13  -2 2771.14 280.994   4
  -1 -13   2 3070.71 304.119  52
   1  13  -2 2704.36 271.788  33
   1  13  -2 3201.08 278.816  37
   1  13  -1 1435.88 243.485  37
   1 -13  -1 579.931 219.754  52
  -1  13   1 550.200 186.410  33
  -1 -13   1 1063.28 226.601  52
   1  13  -1 576.113 200.378  33
  -1  13   1 1164.23 229.408  37
   1 -13  -1 704.043 219.926   4
   1  13   0 999.976 219.284  33
  -1 -13   0 1239.04 251.271  52
   1 -13   0 1318.69 230.410  52
  -1  13   0 985.663 209.848  33
  -1  13   0 1290.87 217.304  37
   1 -13   0 979.815 221.120   4
   1  13   0 1279.83 236.240  37
  -1  13  -1 808.908 213.292  37
   1 -13   1 270.192 204.650  52
  -1 -13  -1 204.091 195.345  52
  -1 -13  -1 207.026 138.294  50
   1 -13   1 134.855 193.532   4
   1  13   1 291.231 189.952  33
  -1  13  -1-3.88476 171.834  33
  -1  13  -2 2200.21 255.851  33
  -1 -13  -2 2820.31 274.048  52
   1  13   2 3038.66 290.709  37
   1 -13   2 2646.87 280.354  52
  -1  13  -2 2675.40 249.168  37
   1 -13   2 2775.61 276.106   4
   1  13   2 2330.73 265.591  33
  -1 -13  -2 2533.22 231.476  50
   1  13   3 884.135 206.330  33
   1 -13   3 1176.75 223.242   4
   1 -13   3 1203.67 243.996  52
  -1 -13  -3 1173.28 228.078  52
  -1  13  -3 972.159 204.913  33
  -1 -13  -3 1090.06 184.850  50
   1  13   3 1788.17 264.694  37
   1 -13   4 574.118 184.291   4
  -1 -13  -4 749.433 166.342  50
  -1  13  -4 658.250 190.836  33
   1  13   4 469.083 179.036  33
  -1 -13  -4 642.341 197.594  52
   1 -13   4 770.111 215.466  52
   1  13   4 853.855 238.966  37
   1  13   5 24.1811 169.533  33
   1 -13   5 305.862 193.266  52
   1  13   5 202.778 194.674  37
  -1 -13  -5 111.042 174.700  52
  -1  13  -5 66.9824 164.568  33
  -1 -13  -5 204.777 140.310  50
   1 -13   5 104.795 164.164   4
   1 -13   6 716.444 187.850   4
  -1  13  -6 872.464 193.821  33
  -1 -13  -6 377.379 165.176  52
  -1 -13  -6 859.525 179.550  50
   1 -13   6 1115.16 213.067  52
   1  13   6 709.500 209.825  37
   1  13   6 724.392 189.094  33
   1 -13   7 1508.40 204.042   4
   1 -13   7 1970.33 244.974  52
  -1 -13  -7 1954.08 217.500  50
  -1  13  -7 1563.43 214.623  33
   1  13   7 1459.27 218.673  33
   1  13   7 1452.76 235.372  37
   1  13   8 2380.58 255.339  39
  -1  13  -8 2202.38 234.636  33
   1  13   8 2108.26 246.885  37
  -1 -13  -8 2118.17 232.331   4
   1 -13   8 2336.19 244.317  52
   1 -13   8 2116.07 214.123   4
   1  13   8 2184.86 242.965  33
  -1 -13  -8 2448.77 232.634  50
   1  13   9-88.8642 160.414  33
   1 -13   9 171.654 137.777   4
  -1 -13  -9-122.957 139.040   4
  -1 -13  -9 30.1666 129.624  50
   1  13   9-118.367 177.759  39
   1  13   9-218.002 206.471  37
   1 -13   9 147.564 163.159  52
   1 -13  10 84.7793 152.492  52
  -1 -13 -10-16.8052 126.040  50
   1  13  10-160.340 172.316  39
   1 -13  10 10.8282 122.428   4
  -1 -13 -10-16.2196 131.420   4
   1  13  10-400.516 201.826  37
   1  13  11-164.586 185.675  37
   1  13  11 103.834 147.319  39
   1 -13  11 218.003 162.974  52
  -1 -13 -11 26.6349 133.857  50
   1 -13  11-114.306 128.810   4
  -1 -13 -12 1011.39 170.963  50
   1  13  12 1184.66 190.265  39
   1 -13  12 1226.84 175.345  52
   1  13  12 1142.15 202.658  37
   1 -13  12 565.535 170.408  47
   1  13  13 310.574 160.219  37
   1 -13  13-87.0002 156.249  47
   1  13  13 289.563 143.119  39
   1 -13  13 460.757 139.200  52
  -1 -13 -13 149.597 130.306  50
   1 -13  14 4438.58 232.902  52
   1  13  14 4938.95 257.915  39
   1 -13  14 4800.16 274.544  47
  -1 -13 -14 5081.78 293.699  50
   1  13  14 5634.45 295.659  37
   1  13  15 1570.21 182.645  37
   1 -13  15 1577.89 177.912  47
  -1 -13 -15 1599.67 187.960  50
   1  13  16 5568.71 268.360  37
  -1 -13 -16 5341.39 280.214  50
   1 -13  16 4839.77 238.930  47
  -1 -13 -17 2384.84 199.056  50
   1  13  17 3023.79 201.728  37
   1 -14 -12 319.499 116.420  50
  -1  14  11 165.992 122.675  39
  -1  14  11 178.762 118.370  37
  -1 -14  11 480.859 136.500  52
   1 -14 -11 93.6299 115.659  50
  -1 -14  10 4321.19 247.734  52
  -1  14  10 4985.06 247.789  37
  -1  14  10 4882.27 266.342  39
   1 -14 -10 5130.20 267.779  50
  -1 -14   9 55.4590 131.676  52
  -1  14   9 155.003 125.096  37
   1 -14  -9 274.808 132.007  50
  -1 -14   9 37.1194 102.702   4
  -1  14   9 126.741 148.800  39
   1 -14  -9-95.7319 122.350   4
   1 -14  -8 466.819 136.660   4
  -1  14   8 613.512 176.628  39
  -1 -14   8 362.508 120.120   4
  -1  14   8 376.664 134.168  37
   1 -14  -8 576.124 140.082  50
  -1 -14   8 566.316 169.689  52
  -1 -14   7 429.510 160.816  52
   1 -14  -7-39.2292 131.883   4
  -1  14   7 195.736 134.339  37
  -1  14   7 281.674 160.851  39
  -1 -14   7-57.4038 125.724   4
  -1  14   6 1717.31 214.290  39
   1 -14  -6 1554.02 190.178   4
  -1 -14   6 1424.69 178.017   4
  -1  14   6 1787.48 187.657  37
  -1 -14   6 1609.83 216.036  52
  -1 -14   5 960.903 200.316  52
   1 -14  -5 441.761 155.951   4
   1  14  -5 884.355 178.969  37
  -1 -14   5 393.343 142.094   4
  -1  14   5 708.267 159.741  37
  -1  14   5 341.407 173.714  39
  -1  14   4-132.608 162.522  39
  -1  14   4 21.6502 138.511  37
   1 -14  -4-46.8779 147.017   4
  -1 -14   4 219.838 185.261  52
  -1 -14   4 98.4596 141.100   4
  -1  14   3 2053.06 194.744  37
   1 -14  -3 2525.95 243.663   4
  -1 -14   3 2437.45 223.720   4
  -1 -14   3 2509.86 242.532  52
  -1  14   3 2166.02 234.630  39
   1  14  -3 2480.70 221.901  37
  -1 -14   2 535.739 193.089   4
  -1  14   2 487.020 160.398  37
   1 -14  -2 333.706 165.100   4
  -1  14   2 364.203 187.452  39
   1  14  -2 1069.62 200.797  37
  -1 -14   2 425.007 184.091  52
   1 -14  -1 1478.87 205.777  52
  -1 -14   1 1638.07 214.054  52
  -1  14   1 1643.79 237.935  39
  -1 -14   1 1870.64 232.015   4
   1 -14  -1 1694.86 220.716   4
   1 -14   0 4430.93 297.249   4
  -1 -14   0 4105.25 269.491  52
  -1 -14   0 4173.20 290.597   4
  -1  14   0 4123.89 303.080  39
   1  14   0 4436.64 275.089  37
   1 -14   0 3604.90 268.172  52
   1 -14   1 1110.82 212.444   4
  -1 -14  -1 671.971 179.663  52
   1 -14   1 516.056 169.541  52
  -1 -14  -1 588.514 179.508   4
  -1 -14  -2-66.4414 148.495  52
   1 -14   2-154.289 150.484  52
   1 -14   2 82.7586 142.299   4
   1  14   2 54.8174 149.188  37
  -1 -14  -2-75.0090 167.196   4
   1  14   3-35.9042 160.277  37
  -1 -14  -3-127.408 147.132  52
   1 -14   3 189.986 154.913   4
   1 -14   3-6.81665 144.553  52
  -1 -14  -3 33.8152 154.823   4
   1 -14   4 181.588 134.575   4
  -1 -14  -4 216.300 148.029   4
   1  14   4 23.3939 157.527  37
   1 -14   4 37.2038 148.703  52
   1 -14   5 437.915 139.917   4
   1  14   5 138.431 154.255  37
  -1 -14  -5 297.854 147.328   4
   1  14   5 478.244 173.120  39
   1 -14   5 112.503 148.510  52
  -1 -14  -6 1408.14 163.186  50
   1  14   6 939.241 172.366  37
  -1 -14  -6 1154.93 176.311   4
   1  14   6 1095.73 178.326  39
   1 -14   6 1311.83 166.386   4
   1 -14   7 319.816 142.819  52
   1  14   7 23.9804 156.983  37
  -1 -14  -7 190.944 129.386   4
   1  14   7 150.052 142.547  39
  -1 -14  -7 501.845 129.878  50
   1 -14   7 307.474 126.282   4
  -1 -14  -8 429.116 128.199  50
   1  14   8 260.017 148.175  39
  -1 -14  -8 108.617 120.735   4
   1 -14   8 260.812 120.200   4
   1  14   8 268.692 136.972  37
   1 -14   8 395.997 140.573  52
  -1 -14  -9-42.2468 101.309  50
   1  14   9-114.926 129.028  37
   1 -14   9-90.8717 106.772   4
  -1 -14  -9-28.4522 118.752   4
   1  14   9 55.0175 131.819  39
   1 -14   9 276.583 128.280  52
   1  14  10 18.9436 128.403  39
   1  14  10 105.169 129.261  37
   1 -14  10 150.692 125.756  52
  -1 -14 -10-15.7225 100.248  50
   1 -14  10-324.528 149.255  47
  -1 -14 -11 800.013 137.680  50
   1  14  11 833.906 148.542  37
   1 -14  11 576.094 143.267  47
   1  14  12-68.1861 108.694  37
   1 -14  12-21.4444 116.747  47
   2   0 -35 19.4389 122.603  42
  -2   0  35 93.2127 121.344  43
  -2   0  34 200.416 134.834  43
   2   0 -34 374.152 165.767  42
   2   0 -34 223.409 125.244  41
   2   0 -33 201.806 168.639  42
  -2   0  33 4.40803 142.907  43
   2   0 -33 150.253 132.066  41
   2   0 -32 5609.27 372.232  42
   2   0 -32 5826.09 350.401  34
   2   0 -32 4724.84 295.069  41
  -2   0  32 5998.76 338.267  43
  -2   0  32 5261.93 277.791  37
  -2   0  32 5118.70 284.919  49
  -2   0  31-54.3687 118.643  49
   2   0 -31-28.5338 188.896  42
  -2   0  31 16.1475 131.167  37
  -2   0  31-95.7851 181.649  43
   2   0 -31 4.11170 180.974  34
   2   0 -31 19.4639 131.086  41
   2   0 -31 108.652 161.421  24
  -2   0  30 1845.35 212.049  49
   2   0 -30 1332.65 490.913  20
   2   0 -30 1760.43 284.755  42
   2   0 -30 1777.37 246.761  24
  -2   0  30 1929.05 214.545  37
   2   0 -30 1468.07 222.296  41
   2   0 -30 1652.83 258.434  34
  -2   0  30 2096.99 263.685  43
   2   0 -29 47.5341 208.482  42
  -2   0  29-2.00820 189.060  43
  -2   0  29-33.9315 144.467  37
   2   0 -29-150.085 178.899  24
   2   0 -29-330.146 190.084  41
  -2   0  29-51.5253 138.288  49
   2   0 -29 353.306 385.652  20
   2   0 -29-9.45631 210.637  34
   2   0 -28 7873.89 413.631  41
   2   0 -28 8632.99 522.247  42
   2   0 -28 8940.38 976.382  20
   2   0 -28 9087.01 474.160  34
  -2   0  28 9221.57 409.893  37
   2   0 -28 9024.19 477.139  24
  -2   0  28 9022.45 448.272  43
   2   0 -27 149.451 222.962  34
  -2   0  27-43.3854 197.050  43
   2   0 -27-263.829 409.015  20
   2   0 -27 51.7464 177.701  24
   2   0 -27-206.378 187.402  41
  -2   0  27 32.9930 153.050  37
   2   0 -26 679.170 203.642  28
  -2   0  26 368.294 209.395  43
   2   0 -26 419.190 184.916  41
  -2   0  26 476.568 169.289  37
   2   0 -26 545.053 247.575  34
   2   0 -26 523.349 400.242  20
   2   0 -26 304.343 190.298  24
  -2   0  25 572.825 407.567  12
   2   0 -25-132.285 373.583  20
   2   0 -25 347.900 231.207  34
  -2   0  25-5.04890 158.770  37
   2   0 -25-137.324 172.570  41
  -2   0  25-42.4462 191.651  43
   2   0 -25-114.481 183.913  28
   2   0 -25-54.4207 180.629  24
   2   0 -24 4049.01 347.258  34
   2   0 -24 3777.34 310.785  41
   2   0 -24 3615.20 322.396  24
   2   0 -24 3847.35 302.376  28
  -2   0  24 4067.73 285.148  37
  -2   0  24 3407.71 303.463  43
   2   0 -24 4188.24 711.227  20
  -2   0  24 3682.87 613.660  12
   2   0 -23-53.4215 196.169  34
  -2   0  23 14.5247 272.932  12
   2   0 -23-42.1138 157.773  41
   2   0 -23 147.499 162.586  28
   2   0 -23-103.517 194.916  24
  -2   0  23-62.1386 173.640  43
  -2   0  23 96.8298 140.479  37
   2   0 -23 107.091 367.256  20
   2   0 -22 29302.3 726.394  41
  -2   0  22 29487.2 646.704  37
   2   0 -22 29497.1 700.897  28
  -2   0  22 28392.4 695.904  43
   2   0 -22 28383.2 1521.71  20
  -2   0  22 30015.9 603.834  32
  -2   0  22 30090.4 711.815  35
  -2   0  22 29371.0 1435.96  12
   2   0 -22 29748.9 750.634  34
   2   0 -21 331.336 175.378  41
  -2   0  21 48.7456 104.907  32
  -2   0  21-31.3998 261.504  12
  -2   0  21 14.7039 129.094  37
  -2   0  21 87.6471 153.549  35
   2   0 -21 169.430 385.616  20
   2   0 -21 115.039 188.141  34
  -2   0  21-19.7102 157.880  43
   2   0 -21 129.424 145.562  28
  -2   0  21 2.66168 141.782  38
   2   0 -20 1153.09 345.056   9
   2   0 -20 1420.33 226.058  34
  -2   0  20 1364.67 182.641  38
   2   0 -20 2508.09 252.999  41
   2   0 -20 1287.86 409.927  20
  -2   0  20 1532.52 197.651  35
   2   0 -20 1462.26 201.531  28
  -2   0  20 1354.36 377.663  12
  -2   0  20 1673.62 208.424  43
  -2   0  20 1340.12 156.984  32
  -2   0  20 1517.20 179.770  37
   2   0 -19 85.4930 320.232  20
  -2   0  19 39.3796 247.780  12
  -2   0  19 118.472 139.709  43
   2   0 -19-5.12704 195.042   9
  -2   0  19 102.685 124.542  37
  -2   0  19 39.5516 123.432  38
  -2   0  19 1.13721 95.7468  32
   2   0 -19 280.545 150.617  41
   2   0 -19 29.8989 134.335  28
  -2   0  19 52.1143 138.404  35
   2   0 -19 115.831 160.774  34
  -2   0  18 68113.8 863.306  37
  -2   0  18 67182.7 935.509  43
   2   0 -18 70569.9 2089.52  20
   2   0 -18 71030.8 946.943  28
   2   0 -18 68927.7 977.842  41
   2   0 -18 69722.3 999.569  34
  -2   0  18 68962.2 1925.75  12
  -2   0  18 68790.9 817.882  32
   2   0 -18 66359.6 1865.48   9
  -2   0  18 68904.2 913.351  38
  -2   0  18 70195.8 950.489  35
  -2   0  17-28.5858 256.103  12
  -2   0  17 160.623 109.603  32
   2   0 -17 83.6354 146.922  28
   2   0 -17 195.343 160.643  34
   2   0 -17 70.7985 204.904   9
   2   0 -17 292.428 349.599  20
   2   0 -16 161350. 1325.91  28
   2   0 -16 164772. 2936.10  20
   2   0 -16 160074. 1409.18  34
  -2   0  16 162213. 1173.23  32
  -2   0  16 166216. 2746.17  12
   2   0 -16 161503. 2691.91   9
  -2   0  15 104.285 249.370  12
   2   0 -15 335.753 336.593  20
  -2   0  15 48.1584 99.8450  32
   2   0 -15-14.3936 126.023  28
   2   0 -15 46.4563 195.228   9
  -2   0  14 61827.0 1560.64  12
   2   0 -14 58270.9 735.501  28
  -2   0  14 59512.9 668.970  32
   2   0 -14 61200.0 1645.10  20
   2   0 -14 59086.7 1502.39   9
  -2   0  13 42.5130 238.362  12
   2   0 -13 109.621 190.698   9
   2   0 -13-26.5892 123.645  28
   2   0 -13 159.746 251.433  20
   2   0 -12 83.0105 235.787  20
  -2   0  12 250.611 223.081  12
   2   0 -12 120.860 184.378   9
   2   0 -11-2.62541 200.634  20
  -2   0  11 61.4865 202.997  12
   2   0 -11 34.2963 159.985   9
   2   0 -11 31.9491 66.4288  10
  -2   0  11 52.2987 58.1414  13
  -2   0  10 13516.3 333.652  13
   2   0 -10 12884.6 357.056  10
   2   0 -10 12503.3 652.506  20
   2   0 -10 13379.2 591.819   9
  -2   0  10 13361.5 624.647  12
   2   0  -9 21.0801 132.535   9
  -2   0   9 291.811 89.1366  13
  -2   0   9 21.3086 171.567  12
   2   0  -9-8.08318 173.234  20
  -2   0   8 1399.42 237.297  12
   2   0  -8 1518.51 212.913   9
  -2   0   8 1450.60 140.585   3
   2   0  -8 1608.74 251.505  20
   2   0  -7 50.2392 126.181   9
   2   0  -7 95.5951 154.517  20
   2   0  -7 70.8946 110.915   1
  -2   0   7 27.9946 82.1477   3
   2   0  -7 60.7446 42.8847   7
  -2   0   7-0.58486 158.475  12
  -2   0   6 500422. 2225.11   3
   2   0  -6 501803. 2361.13   1
[truncated: 2,671,364 more chars]
