# Supplementary material for: Unravelling venetoclax solvate behaviour: insights from crystal structures and computational surface analysis
Source: IUCrJ. 2025 Aug 28;12(Pt 5):595–609. doi: 10.1107/S2052252525006785 (PMC12403167; doi:10.1107/S2052252525006785)
Supplement: Supplementary file 1 [file m-12-00595-sup1.zip › str for CCDC/ven EtAc final/publish.fcf]

data_I 
#  xcalibur in  D:\SXRD\ven_EtAc_2643\ID000
_audit_creation_date        "24-05-21"
_audit_creation_method      'CRYSTALS' 

_cell_length_a                    13.76210(10)
_cell_angle_alpha                 90
_cell_length_b                    12.51210(10)
_cell_angle_beta                  92.5017(8)
_cell_length_c                    29.9705(3)
_cell_angle_gamma                 90
loop_
 _symmetry_equiv_pos_as_xyz
 'x,y,z'
 '-x,-y,-z'
 'x+1/2,-y+1/2,z+1/2'
 '-x+1/2,y+1/2,-z+1/2'

# NOTE FO on scale of Fc,      0.35794
# Status flags: 
#    o - used in refinement 
#    < - excluded by I/sigmaI cutoff 
#    l - excluded at low resolution  
#    h - excluded at high resolution  
#    x - excluded for another reason  

loop_
_refln_index_h
_refln_index_k
_refln_index_l
_refln_F_squared_meas
_refln_F_squared_calc
_refln_F_squared_sigma
_refln_include_status
_refln_refinement_weight
   2   0   0     2378.42     2598.76       40.50 o   0.3284E-04
   4   0   0      205.50      169.02       16.42 o   0.9288E-03
   6   0   0     5272.91     5218.48       56.66 o   0.9520E-05
   8   0   0    18295.57    17824.79      169.45 o   0.9455E-06
  10   0   0      538.64      623.53       19.11 o   0.2672E-03
  12   0   0      319.66      338.13       16.89 o   0.5238E-03
  14   0   0      261.41      289.49       15.16 o   0.6404E-03
  16   0   0      991.48      931.74       23.22 o   0.1440E-03
   1   1   0     6217.91     6405.09       36.13 o   0.6877E-05
   2   1   0    13331.84    14150.90       78.52 o   0.1584E-05
   3   1   0       30.31       12.40        8.63 o   0.6779E-02
   4   1   0       32.55       83.81        8.17 o   0.2931E-02
   5   1   0     1008.91     1074.22       20.69 o   0.1277E-03
   6   1   0       18.70       10.03        7.99 o   0.8707E-02
   7   1   0      892.21      967.45       20.53 o   0.1483E-03
   8   1   0      226.65      290.66        9.59 o   0.7348E-03
   9   1   0      775.09      794.19       13.55 o   0.1957E-03
  10   1   0       51.81       66.58        6.39 o   0.3402E-02
  11   1   0       19.73       14.29        7.70 o   0.8106E-02
  12   1   0       51.09       62.34        8.14 o   0.3267E-02
  13   1   0       14.04        5.76        8.69 o   0.9161E-02
  14   1   0      296.67      287.77       11.10 o   0.6604E-03
  15   1   0      308.87      296.47       10.07 o   0.6473E-03
  16   1   0       74.60       51.96        7.54 o   0.3326E-02
   0   2   0     2697.06     2709.83       36.43 o   0.2975E-04
   1   2   0     1313.42     1662.37       18.94 o   0.7409E-04
   2   2   0    20527.82    22415.99       81.03 o   0.6670E-06
   3   2   0       41.42       25.87        6.77 o   0.5882E-02
   4   2   0      517.26      571.83       15.96 o   0.3004E-03
   5   2   0     1609.43     1437.25       24.99 o   0.7639E-04
   6   2   0     7583.39     7393.26       53.61 o   0.5077E-05
   7   2   0     1973.78     1647.43       28.62 o   0.5937E-04
   8   2   0       94.02      111.90        6.80 o   0.2028E-02
   9   2   0      454.64      451.60       10.38 o   0.4018E-03
  10   2   0     5579.80     5775.75       39.57 o   0.8292E-05
  11   2   0      396.63      385.32       13.54 o   0.4633E-03
  12   2   0      914.16      911.60       17.10 o   0.1576E-03
  13   2   0      637.33      631.44       18.98 o   0.2482E-03
  14   2   0        2.64        0.36        6.95 o   0.1899E-01
  15   2   0        2.48        0.64        6.42 o   0.2170E-01
  16   2   0       98.94       75.69        8.90 o   0.2344E-02
   1   3   0     6493.55     6585.18       46.73 o   0.6441E-05
   2   3   0     1351.58     1513.89       21.58 o   0.8002E-04
   3   3   0      118.87      144.28        9.37 o   0.1486E-02
   4   3   0     1914.44     2176.73       29.44 o   0.4552E-04
   5   3   0      164.39      159.06       10.19 o   0.1234E-02
   6   3   0       81.75      138.84        9.39 o   0.1668E-02
   7   3   0      320.81      353.62       13.59 o   0.5343E-03
   8   3   0      682.37      713.06       12.34 o   0.2291E-03
   9   3   0      418.01      420.47       10.83 o   0.4389E-03
  10   3   0     1074.52      998.67       17.13 o   0.1349E-03
  11   3   0      518.08      456.14       16.62 o   0.3552E-03
  12   3   0     6642.06     6379.02       46.67 o   0.6597E-05
  13   3   0      814.23      890.90       17.16 o   0.1693E-03
  14   3   0     1861.56     1940.42       23.17 o   0.5294E-04
  15   3   0        5.45        0.64        6.67 o   0.1878E-01
  16   3   0        6.86       10.06        7.13 o   0.1159E-01
   0   4   0      357.04      280.85       16.50 o   0.5715E-03
   1   4   0    14369.62    14795.92       60.07 o   0.1433E-05
   2   4   0     5473.89     5472.91       40.78 o   0.8932E-05
   3   4   0     2377.02     2420.82       31.41 o   0.3630E-04
   4   4   0      697.98      742.29       19.10 o   0.2089E-03
   5   4   0       15.67        6.36        8.84 o   0.8657E-02
   6   4   0      225.68      133.43       13.87 o   0.1093E-02
   7   4   0       -1.61        4.25        6.09 o   0.1989E-01
   8   4   0      721.25      642.94       12.50 o   0.2438E-03
   9   4   0     1248.61     1272.12       17.45 o   0.9999E-04
  10   4   0      181.42      170.71        9.93 o   0.1148E-02
  11   4   0       -2.85        0.01        7.69 o   0.1589E-01
  12   4   0      156.68      159.26       12.01 o   0.1192E-02
  13   4   0      614.76      681.05       17.93 o   0.2385E-03
  14   4   0      797.97      805.28       18.40 o   0.1854E-03
  15   4   0       13.46        7.65        7.01 o   0.1151E-01
   1   5   0      175.30      227.59        8.91 o   0.9666E-03
   2   5   0     3226.78     2860.56       34.57 o   0.2549E-04
   3   5   0       58.13       55.94        9.11 o   0.3186E-02
   4   5   0       29.29       10.83        8.02 o   0.7588E-02
   5   5   0     2078.17     1917.60       34.59 o   0.4895E-04
   6   5   0      412.62      347.17       12.51 o   0.4990E-03
   7   5   0     3255.71     3315.08       24.51 o   0.2191E-04
   8   5   0     1083.93     1156.11       16.03 o   0.1178E-03
   9   5   0      428.32      360.06       12.15 o   0.4802E-03
  10   5   0     1089.36      996.29       18.90 o   0.1333E-03
  11   5   0      188.43      153.69       11.60 o   0.1160E-02
  12   5   0     1110.73     1168.60       20.04 o   0.1134E-03
  13   5   0       72.02       50.83       10.21 o   0.2937E-02
  14   5   0      599.77      581.51       14.20 o   0.2833E-03
  15   5   0      347.77      355.99       10.55 o   0.5362E-03
   0   6   0     1295.07     1259.69       31.69 o   0.9271E-04
   1   6   0     2613.69     2422.27       31.11 o   0.3447E-04
   2   6   0     4503.72     4571.04       42.76 o   0.1233E-04
   3   6   0     1098.12     1027.41       21.35 o   0.1273E-03
   4   6   0     1699.69     1648.34       32.46 o   0.6324E-04
   5   6   0      698.93      699.42       14.38 o   0.2275E-03
   6   6   0      786.49      768.00       14.05 o   0.1997E-03
   7   6   0     1628.15     1631.68       18.78 o   0.6838E-04
   8   6   0      796.76      698.93       14.35 o   0.2145E-03
   9   6   0        5.79        1.00        6.82 o   0.1764E-01
  10   6   0       58.78       29.23        8.01 o   0.4512E-02
  11   6   0        7.46        0.76        7.64 o   0.1426E-01
  12   6   0      379.43      356.00       13.67 o   0.4992E-03
  13   6   0     1027.19     1038.97       16.52 o   0.1333E-03
  14   6   0       92.09       80.84        8.11 o   0.2393E-02
  15   6   0      187.45      146.41       21.56 o   0.8558E-03
   1   7   0      483.16      379.24       17.47 o   0.4108E-03
   2   7   0     1921.02     1807.33       32.00 o   0.5449E-04
   3   7   0       18.79       16.62        6.14 o   0.9393E-02
   4   7   0       15.50        5.27        6.00 o   0.1423E-01
   5   7   0       86.94       79.92        7.34 o   0.2522E-02
   6   7   0     1282.22     1306.37       18.20 o   0.9599E-04
   7   7   0       18.85        4.53        7.21 o   0.1124E-01
   8   7   0     1917.89     1931.75       22.26 o   0.5244E-04
   9   7   0       29.14        8.81        8.04 o   0.7920E-02
  10   7   0      142.50      154.28        8.37 o   0.1377E-02
  11   7   0      152.76      137.17        9.56 o   0.1407E-02
  12   7   0      189.41      199.29        9.36 o   0.1031E-02
  13   7   0      100.30       77.53        7.60 o   0.2423E-02
  14   7   0        4.81        6.36        5.98 o   0.1699E-01
   0   8   0     4812.96     4691.29       47.18 o   0.1147E-04
   1   8   0       50.63       68.63        6.11 o   0.3390E-02
   2   8   0     1516.89     1562.32       17.84 o   0.7418E-04
   3   8   0      104.87       94.20        7.11 o   0.2168E-02
   4   8   0      512.39      524.08       11.99 o   0.3351E-03
   5   8   0     3703.09     3829.64       27.44 o   0.1722E-04
   6   8   0      181.23      239.28        8.67 o   0.9279E-03
   7   8   0     7289.56     7095.50       43.40 o   0.5493E-05
   8   8   0     2361.34     2309.81       24.70 o   0.3876E-04
   9   8   0      121.30       71.14        8.99 o   0.2237E-02
  10   8   0      993.74     1058.03       14.67 o   0.1343E-03
  11   8   0       48.82       44.59        8.70 o   0.3841E-02
  12   8   0      464.62      441.74       12.65 o   0.3976E-03
  13   8   0      206.84      158.98        9.68 o   0.1151E-02
   1   9   0     1928.88     1904.14       22.32 o   0.5311E-04
   2   9   0       77.16       68.26        7.99 o   0.2797E-02
   3   9   0       19.16        1.25        7.05 o   0.1280E-01
   4   9   0        5.94        2.68        6.91 o   0.1596E-01
   5   9   0      556.74      528.20       12.50 o   0.3205E-03
   6   9   0      403.36      358.66       12.22 o   0.4942E-03
   7   9   0       64.11       34.27        8.31 o   0.4020E-02
   8   9   0      295.19      300.74       12.18 o   0.6325E-03
   9   9   0       23.11       15.03        7.71 o   0.7711E-02
  10   9   0      517.10      481.77       13.84 o   0.3514E-03
  11   9   0       18.85        1.26        9.88 o   0.7956E-02
  12   9   0      680.88      601.83       15.50 o   0.2582E-03
  13   9   0      918.49      914.58       18.66 o   0.1556E-03
   0  10   0     2757.24     2744.32       43.23 o   0.2854E-04
   1  10   0      243.55      261.47       10.39 o   0.7692E-03
   2  10   0       73.49       75.19        8.90 o   0.2582E-02
   3  10   0     2171.55     2146.67       25.02 o   0.4378E-04
   4  10   0      204.79      158.50       11.06 o   0.1121E-02
   5  10   0      155.07      108.94       10.88 o   0.1535E-02
   6  10   0       59.61       36.93       10.00 o   0.3583E-02
   7  10   0       81.30       61.41        7.94 o   0.2910E-02
   8  10   0       16.86        8.53        7.73 o   0.9559E-02
   9  10   0      479.39      402.36       12.07 o   0.4228E-03
  10  10   0      313.04      223.49       12.41 o   0.7489E-03
  11  10   0      234.91      247.21       11.08 o   0.7958E-03
  12  10   0       78.42       11.94        8.18 o   0.4895E-02
   1  11   0       24.12        2.37        9.77 o   0.7496E-02
   2  11   0      493.60      520.13       14.95 o   0.3334E-03
   3  11   0      174.73      179.68       10.79 o   0.1102E-02
   4  11   0     2793.83     2744.05       30.65 o   0.2911E-04
   5  11   0       29.45        8.91        8.90 o   0.7061E-02
   6  11   0     1041.00     1064.40       17.78 o   0.1289E-03
   7  11   0     2920.09     2751.34       23.21 o   0.2868E-04
   8  11   0      295.68      291.41        9.97 o   0.6669E-03
   9  11   0      237.89      237.71       11.04 o   0.8198E-03
  10  11   0      297.90      166.67       12.23 o   0.9058E-03
  11  11   0      200.61      198.89        9.73 o   0.1008E-02
   0  12   0      705.19      716.80       28.33 o   0.1959E-03
   1  12   0     2115.21     2170.50       30.62 o   0.4328E-04
   2  12   0      340.07      325.38       10.69 o   0.5761E-03
   3  12   0      114.46       79.20       10.80 o   0.2012E-02
   4  12   0       61.50       82.77        8.59 o   0.2580E-02
   5  12   0     1112.88     1010.58       16.48 o   0.1316E-03
   6  12   0      365.34      335.68       10.13 o   0.5532E-03
   7  12   0      290.78      266.63       11.47 o   0.6993E-03
   8  12   0     1212.94     1077.32       23.44 o   0.1152E-03
   9  12   0      350.04      299.11       10.71 o   0.6064E-03
   1  13   0      148.63      137.01       11.00 o   0.1367E-02
   2  13   0      182.87      182.22       15.59 o   0.9467E-03
   3  13   0      424.04      377.27       14.00 o   0.4568E-03
   4  13   0      314.43      298.24       12.57 o   0.6178E-03
   5  13   0      455.56      420.85       12.83 o   0.4145E-03
   6  13   0       30.31        4.34        9.10 o   0.7461E-02
   7  13   0       61.17       30.95        9.13 o   0.4000E-02
   8  13   0       15.90        6.86        7.14 o   0.1115E-01
   0  14   0        8.59       17.19       10.95 o   0.5660E-02
   1  14   0      532.68      517.32       14.87 o   0.3254E-03
   2  14   0      361.38      232.14       23.95 o   0.5333E-03
   3  14   0      301.49      316.02       15.04 o   0.5782E-03
   4  14   0      190.70      150.48       17.60 o   0.9707E-03
   5  14   0      120.67       76.24       12.58 o   0.1853E-02
 -15   0   1      685.37      659.30       19.49 o   0.2317E-03
 -13   0   1     1524.98     1496.50       32.43 o   0.7313E-04
 -11   0   1       14.29       10.22       11.09 o   0.5930E-02
  -9   0   1       15.08        7.14        8.79 o   0.8636E-02
  -7   0   1      620.63      601.67       30.67 o   0.2266E-03
  -5   0   1       14.75       12.79        9.60 o   0.6890E-02
  -3   0   1      159.20      114.73       16.80 o   0.1190E-02
  -1   0   1      181.13      186.57        8.67 o   0.1111E-02
   1   0   1    20540.13    22782.06       85.16 o   0.6523E-06
   3   0   1     5804.47     6474.53       73.08 o   0.6865E-05
   5   0   1       16.91       28.22       10.48 o   0.4828E-02
   7   0   1       85.94      107.13       17.85 o   0.1351E-02
   9   0   1     1779.70     1829.14       30.20 o   0.5634E-04
  11   0   1     3556.88     3783.14       46.11 o   0.1742E-04
  13   0   1      312.40      306.49       16.83 o   0.5637E-03
  15   0   1      482.53      503.41       16.83 o   0.3382E-03
 -16   1   1      307.11      305.11        9.91 o   0.6363E-03
 -15   1   1       29.25       15.65        6.62 o   0.8068E-02
 -14   1   1      292.24      292.86       11.01 o   0.6580E-03
 -13   1   1      158.84      158.10        9.74 o   0.1262E-02
 -12   1   1      425.22      442.87       13.43 o   0.4071E-03
 -11   1   1      218.74      233.56       11.33 o   0.8483E-03
 -10   1   1      151.70      175.02        8.20 o   0.1240E-02
  -9   1   1      370.70      334.83       10.89 o   0.5456E-03
  -8   1   1      917.19      969.81       19.73 o   0.1472E-03
  -7   1   1    11347.00    11318.42       64.82 o   0.2331E-05
  -6   1   1     8519.55     8732.55       52.20 o   0.3856E-05
  -5   1   1     4586.25     4849.14       45.09 o   0.1137E-04
  -4   1   1     2516.17     2725.72       38.78 o   0.3047E-04
  -3   1   1    16245.56    16764.82       83.94 o   0.1126E-05
  -2   1   1    80618.60    82737.87      227.65 o   0.4920E-07
  -1   1   1     6413.61     6162.58       37.84 o   0.7065E-05
   0   1   1      381.66      425.71        7.13 o   0.4628E-03
   1   1   1     7406.76     7496.60       44.36 o   0.5089E-05
   2   1   1     1060.96      977.19       27.28 o   0.1302E-03
   3   1   1    14422.88    15962.39       88.55 o   0.1288E-05
   4   1   1      340.46      400.18       12.81 o   0.4801E-03
   5   1   1      807.91      785.46       20.14 o   0.1861E-03
   6   1   1     9089.09     8832.19       57.33 o   0.3647E-05
   7   1   1     1912.25     1755.24       29.11 o   0.5681E-04
   8   1   1      717.79      657.90       15.73 o   0.2348E-03
   9   1   1      977.78      870.99       15.00 o   0.1611E-03
  10   1   1      303.24      286.69       10.60 o   0.6622E-03
  11   1   1      684.25      700.94       15.54 o   0.2273E-03
  12   1   1        9.00        1.14        8.42 o   0.1167E-01
  13   1   1     1580.84     1624.35       23.06 o   0.6890E-04
  14   1   1       47.13       36.22        7.42 o   0.4647E-02
  15   1   1      237.89      229.19        9.27 o   0.8659E-03
  16   1   1       27.35       21.30        6.48 o   0.7409E-02
 -16   2   1      225.57      256.56       10.75 o   0.7940E-03
 -15   2   1        5.12        3.86        6.06 o   0.1870E-01
 -14   2   1      163.01      161.91        9.69 o   0.1238E-02
 -13   2   1     2377.37     2339.89       25.83 o   0.3803E-04
 -12   2   1      162.46      142.66       10.49 o   0.1314E-02
 -11   2   1      189.02      140.01       12.01 o   0.1207E-02
 -10   2   1      156.23      141.95       10.29 o   0.1343E-02
  -9   2   1     1052.35     1041.62       15.79 o   0.1320E-03
  -8   2   1      133.42      124.86        7.11 o   0.1670E-02
  -7   2   1     1963.30     1789.12       28.55 o   0.5500E-04
  -6   2   1      777.48      729.38       17.37 o   0.2055E-03
  -5   2   1     4620.73     4578.75       42.34 o   0.1214E-04
  -4   2   1      457.70      616.05       14.70 o   0.2973E-03
  -3   2   1      172.37      286.24        9.40 o   0.8036E-03
  -2   2   1     1487.75     1548.94       20.71 o   0.7495E-04
  -1   2   1     3232.88     3441.62       38.67 o   0.2066E-04
   0   2   1       46.11        8.37        5.10 o   0.9138E-02
   1   2   1      943.17     1093.93       15.39 o   0.1324E-03
   2   2   1     9205.49     9451.89       53.57 o   0.3335E-05
   3   2   1     6708.16     6994.88       52.18 o   0.5849E-05
   4   2   1      893.92      887.31       20.12 o   0.1604E-03
   5   2   1       70.27       40.83        8.76 o   0.3542E-02
   6   2   1      737.49      766.04       18.27 o   0.2001E-03
   7   2   1      533.17      447.49       17.69 o   0.3507E-03
   8   2   1      795.95      797.90       14.34 o   0.1917E-03
   9   2   1     1206.22     1278.32       16.91 o   0.1012E-03
  10   2   1     6334.17     6529.30       42.73 o   0.6622E-05
  11   2   1      463.23      461.96       13.71 o   0.3801E-03
  12   2   1       49.62       43.97        8.22 o   0.3955E-02
  13   2   1     2081.44     1950.40       24.82 o   0.4944E-04
  14   2   1      319.79      327.86       11.27 o   0.5833E-03
  15   2   1      194.17      184.80        9.08 o   0.1086E-02
  16   2   1      180.26      176.92       10.19 o   0.1116E-02
 -16   3   1      322.74      350.27       13.76 o   0.5348E-03
 -15   3   1       12.41       17.27        6.61 o   0.9482E-02
 -14   3   1      219.17      177.72       11.34 o   0.1012E-02
 -13   3   1      367.67      403.20       15.65 o   0.4475E-03
 -12   3   1     2265.96     2127.37       28.28 o   0.4290E-04
 -11   3   1     8242.34     8228.50       54.59 o   0.4231E-05
 -10   3   1      741.97      766.24       15.40 o   0.2035E-03
  -9   3   1     2001.23     1989.27       20.50 o   0.4997E-04
  -8   3   1       82.98       54.93        6.33 o   0.3291E-02
  -7   3   1       81.43      121.20        8.98 o   0.1861E-02
  -6   3   1     1903.18     2030.38       29.36 o   0.4913E-04
  -5   3   1     4390.58     4772.54       43.64 o   0.1189E-04
  -4   3   1       45.38       45.09        8.73 o   0.3857E-02
  -3   3   1     1225.94     1212.57       20.05 o   0.1046E-03
  -2   3   1      314.31      372.86       13.71 o   0.5150E-03
  -1   3   1     4432.90     5343.54       42.90 o   0.1032E-04
   0   3   1     7316.47     7591.96       38.58 o   0.5061E-05
   1   3   1       40.55       10.25        7.34 o   0.7421E-02
   2   3   1     8890.90     9152.85       51.98 o   0.3547E-05
   3   3   1       78.35       48.86        8.49 o   0.3196E-02
   4   3   1       23.38       13.40        7.13 o   0.8531E-02
   5   3   1     3614.75     3703.30       35.29 o   0.1797E-04
   6   3   1      162.37      170.89       11.31 o   0.1152E-02
   7   3   1       55.11       39.07        8.29 o   0.4042E-02
   8   3   1        6.64        5.48        5.29 o   0.1967E-01
   9   3   1      510.45      510.39       11.32 o   0.3448E-03
  10   3   1      812.19      871.60       16.53 o   0.1735E-03
  11   3   1      705.57      704.24       16.73 o   0.2215E-03
  12   3   1     2537.40     2541.26       31.37 o   0.3328E-04
  13   3   1       12.66        2.68        8.28 o   0.1086E-01
  14   3   1       65.50       35.54        9.27 o   0.3712E-02
  15   3   1      266.29      262.39       13.78 o   0.7003E-03
  16   3   1       30.31       21.67        6.74 o   0.6984E-02
 -15   4   1      605.56      566.69       14.09 o   0.2885E-03
 -14   4   1      811.58      690.67       18.56 o   0.2088E-03
 -13   4   1      942.07      985.40       21.31 o   0.1419E-03
 -12   4   1     2132.70     2207.43       25.46 o   0.4287E-04
 -11   4   1       62.46       57.82        9.17 o   0.3062E-02
 -10   4   1      361.66      348.64       12.52 o   0.5244E-03
  -9   4   1      182.97      203.20        8.91 o   0.1037E-02
  -8   4   1      914.37      972.13       14.29 o   0.1510E-03
  -7   4   1       22.32       21.37        6.19 o   0.8014E-02
  -6   4   1     6253.52     6025.13       58.88 o   0.7267E-05
  -5   4   1      213.38      177.89       12.44 o   0.9962E-03
  -4   4   1       96.68       96.04       11.83 o   0.1834E-02
  -3   4   1       29.56       81.29        8.02 o   0.3052E-02
  -2   4   1       21.32        1.24        6.71 o   0.1311E-01
  -1   4   1      346.17      329.38       12.52 o   0.5556E-03
   0   4   1     4584.31     4707.49       34.90 o   0.1190E-04
   1   4   1     2442.74     2551.55       26.89 o   0.3407E-04
   2   4   1     3626.38     4136.34       33.19 o   0.1580E-04
   3   4   1     1581.12     1410.87       22.20 o   0.7920E-04
   4   4   1       74.85       90.56       10.16 o   0.2181E-02
   5   4   1       10.99        4.70        9.25 o   0.8889E-02
   6   4   1      196.77      242.18       13.16 o   0.8239E-03
   7   4   1     2305.67     2165.67       25.44 o   0.4197E-04
   8   4   1      489.79      501.44       10.61 o   0.3577E-03
   9   4   1       12.10        8.22        5.75 o   0.1414E-01
  10   4   1      574.44      659.12       15.10 o   0.2578E-03
  11   4   1      188.82      171.03        9.64 o   0.1138E-02
  12   4   1        8.26        4.95        7.47 o   0.1252E-01
  13   4   1       14.81       16.11        8.90 o   0.7060E-02
  14   4   1      530.20      500.86       15.82 o   0.3308E-03
  15   4   1       15.42       16.84        6.94 o   0.8848E-02
 -15   5   1       40.73       38.32        6.49 o   0.4983E-02
 -14   5   1      234.80      197.55       12.18 o   0.9081E-03
 -13   5   1       25.04       13.13        8.35 o   0.7277E-02
 -12   5   1       52.33       15.39       12.22 o   0.3840E-02
 -11   5   1      982.04     1044.47       18.40 o   0.1341E-03
 -10   5   1     1013.92     1095.41       18.46 o   0.1265E-03
  -9   5   1     2001.23     1909.95       23.70 o   0.5174E-04
  -8   5   1       23.11       16.31        6.30 o   0.8807E-02
  -7   5   1      960.40      969.47       14.20 o   0.1481E-03
  -6   5   1       28.79       38.29        6.72 o   0.5357E-02
  -5   5   1      211.71      228.26       13.54 o   0.8326E-03
  -4   5   1      145.07      137.20       11.30 o   0.1365E-02
  -3   5   1       23.21        1.24        7.97 o   0.1029E-01
  -2   5   1     5709.41     5840.75       45.44 o   0.8037E-05
  -1   5   1      559.27      508.26       15.24 o   0.3218E-03
   0   5   1     1786.05     1793.31       26.02 o   0.5813E-04
   1   5   1       23.84       27.43        6.50 o   0.6804E-02
   2   5   1     1098.36     1161.04       19.93 o   0.1149E-03
   3   5   1      762.39      589.46       19.17 o   0.2414E-03
   4   5   1       38.83       32.81        9.23 o   0.4447E-02
   5   5   1     2989.75     2829.29       41.49 o   0.2655E-04
   6   5   1     1169.22     1265.41       19.34 o   0.1029E-03
   7   5   1      263.61      174.97        8.60 o   0.1001E-02
   8   5   1      475.64      481.28       11.87 o   0.3704E-03
   9   5   1     2723.89     2652.08       24.66 o   0.3090E-04
  10   5   1      170.03      149.86       10.27 o   0.1265E-02
  11   5   1     1002.78     1061.35       17.46 o   0.1315E-03
  12   5   1       76.40       49.65        9.89 o   0.2967E-02
  13   5   1     1344.48     1394.36       20.21 o   0.8741E-04
  14   5   1      221.61      232.03       12.15 o   0.8365E-03
  15   5   1      269.34      246.49       10.93 o   0.7661E-03
 -15   6   1       22.66       27.26       14.52 o   0.3197E-02
 -14   6   1      415.97      491.78       11.39 o   0.3849E-03
 -13   6   1      123.68      126.30        9.95 o   0.1569E-02
 -12   6   1      841.01      699.97       19.10 o   0.2022E-03
 -11   6   1       26.94       30.78        8.17 o   0.5392E-02
 -10   6   1     1948.42     1735.99       21.17 o   0.5819E-04
  -9   6   1      950.00      927.93       16.77 o   0.1531E-03
  -8   6   1       33.21       31.60        6.35 o   0.5890E-02
  -7   6   1       70.51       49.41        6.85 o   0.3598E-02
  -6   6   1     1472.88     1339.12       18.41 o   0.8755E-04
  -5   6   1     1086.29      949.18       17.22 o   0.1404E-03
  -4   6   1     3219.87     3395.46       43.47 o   0.2085E-04
  -3   6   1      506.09      491.51       17.39 o   0.3365E-03
  -2   6   1     7176.32     7498.23       53.97 o   0.5161E-05
  -1   6   1     3253.26     2920.65       34.30 o   0.2480E-04
   0   6   1     1086.05     1013.57       19.11 o   0.1313E-03
   1   6   1     1248.86     1120.03       20.49 o   0.1113E-03
   2   6   1      526.75      487.44       16.10 o   0.3382E-03
   3   6   1       23.35       25.39        9.79 o   0.5137E-02
   4   6   1     2195.64     2117.72       34.55 o   0.4311E-04
   5   6   1      472.52      579.64       11.52 o   0.3184E-03
   6   6   1      463.54      392.48       11.87 o   0.4385E-03
   7   6   1      194.37      240.70        9.28 o   0.8944E-03
   8   6   1     1857.24     1683.96       20.67 o   0.6163E-04
   9   6   1      133.83      145.29        8.20 o   0.1469E-02
  10   6   1       25.47        0.38        8.53 o   0.9333E-02
  11   6   1      255.65      243.02       10.07 o   0.7984E-03
  12   6   1      442.36      395.51       14.00 o   0.4331E-03
  13   6   1      237.22      228.09       12.13 o   0.8252E-03
  14   6   1       86.28       93.23        7.91 o   0.2254E-02
  15   6   1      514.66      515.38       29.88 o   0.2711E-03
 -14   7   1       18.57        9.96        5.65 o   0.1209E-01
 -13   7   1      230.76      273.46       10.11 o   0.7604E-03
 -12   7   1       12.66        3.78        7.08 o   0.1303E-01
 -11   7   1       44.75       32.62        7.66 o   0.4870E-02
 -10   7   1      131.93      166.34        8.96 o   0.1318E-02
  -9   7   1     1035.46     1009.96       15.20 o   0.1372E-03
  -8   7   1       56.61       35.57        7.59 o   0.4356E-02
  -7   7   1      265.82      279.53       10.97 o   0.7063E-03
  -6   7   1      170.97      184.54        8.71 o   0.1140E-02
  -5   7   1     4148.30     3733.12       31.35 o   0.1651E-04
  -4   7   1       14.29       13.17        6.09 o   0.1107E-01
  -3   7   1     1878.59     1757.29       22.34 o   0.5847E-04
  -2   7   1      147.67      149.82       12.18 o   0.1252E-02
  -1   7   1     8124.48     7944.00       61.95 o   0.4442E-05
   0   7   1     3331.31     3422.25       35.95 o   0.2055E-04
   1   7   1     3956.01     3466.33       44.13 o   0.1812E-04
   2   7   1       12.28       14.73        8.10 o   0.8304E-02
   3   7   1      173.32      119.04        8.48 o   0.1503E-02
   4   7   1      486.31      568.52       10.42 o   0.3232E-03
   5   7   1       12.51        9.61        5.01 o   0.1491E-01
   6   7   1     2354.04     2423.23       22.58 o   0.3706E-04
   7   7   1      637.33      674.17       14.10 o   0.2451E-03
   8   7   1     1601.97     1690.41       21.20 o   0.6605E-04
   9   7   1     2535.23     2597.79       24.51 o   0.3293E-04
  10   7   1      182.38      160.49       10.34 o   0.1180E-02
  11   7   1      695.91      749.47       14.54 o   0.2143E-03
  12   7   1       26.05       24.12        7.05 o   0.6720E-02
  13   7   1      115.23      102.08        7.53 o   0.1969E-02
  14   7   1       78.16       82.68        7.53 o   0.2541E-02
 -13   8   1       49.12       47.55       10.54 o   0.3264E-02
 -12   8   1      394.78      340.11       12.80 o   0.5125E-03
 -11   8   1      361.66      359.60       11.98 o   0.5152E-03
 -10   8   1      165.58      166.75       10.59 o   0.1182E-02
  -9   8   1       11.96       10.31        7.45 o   0.1015E-01
  -8   8   1      251.21      114.39       12.37 o   0.1169E-02
  -7   8   1      140.37      111.58       11.70 o   0.1525E-02
  -6   8   1      296.17      271.43       10.35 o   0.6967E-03
  -5   8   1      282.53      254.38        9.87 o   0.7481E-03
  -4   8   1      250.19      240.88       10.08 o   0.8100E-03
  -3   8   1      346.30      396.67       10.39 o   0.4941E-03
  -2   8   1     2301.20     2308.31       21.29 o   0.3962E-04
  -1   8   1      120.28      114.94        6.99 o   0.1833E-02
   0   8   1      301.49      291.56       10.44 o   0.6573E-03
   1   8   1      124.16      125.24        7.02 o   0.1711E-02
   2   8   1        5.98        6.30        5.44 o   0.1854E-01
   3   8   1        1.45        2.38        5.57 o   0.2554E-01
   4   8   1     1022.60     1038.36       15.80 o   0.1341E-03
   5   8   1       76.90       70.50        7.41 o   0.2822E-02
   6   8   1      494.40      565.20       11.94 o   0.3189E-03
   7   8   1     1729.03     1726.17       25.90 o   0.6143E-04
   8   8   1      761.79      674.85       15.61 o   0.2238E-03
   9   8   1       30.54       17.38        7.40 o   0.7109E-02
  10   8   1       25.94        8.72        8.09 o   0.8152E-02
  11   8   1       70.93       91.25        8.20 o   0.2392E-02
  12   8   1      158.75      133.56       10.82 o   0.1367E-02
  13   8   1      119.42      142.11        7.74 o   0.1564E-02
 -13   9   1      302.86        8.87       19.19 x   0.0000E+00
 -12   9   1      234.91       84.11       12.73 o   0.1349E-02
 -11   9   1      119.65       89.50       10.49 o   0.1885E-02
 -10   9   1      388.27      352.50       11.99 o   0.5092E-03
  -9   9   1       47.87       45.21        7.88 o   0.4038E-02
  -8   9   1      710.52      653.71       13.74 o   0.2402E-03
  -7   9   1      538.31      540.79       12.29 o   0.3193E-03
  -6   9   1       88.01       82.37        8.40 o   0.2374E-02
  -5   9   1      243.55      241.17        9.27 o   0.8303E-03
  -4   9   1      167.34      143.32        8.70 o   0.1359E-02
  -3   9   1      436.06      442.51       11.96 o   0.4095E-03
  -2   9   1       73.49       69.67        7.55 o   0.2864E-02
  -1   9   1      828.39      903.85       15.25 o   0.1680E-03
   0   9   1      348.17      366.07       11.75 o   0.5172E-03
   1   9   1      536.65      480.11       13.43 o   0.3481E-03
   2   9   1     1311.87     1257.57       20.48 o   0.9766E-04
   3   9   1     1859.09     1914.32       22.22 o   0.5387E-04
   4   9   1       39.28       45.23        7.04 o   0.4452E-02
   5   9   1      429.06      398.66       12.31 o   0.4447E-03
   6   9   1      416.55      526.94       11.54 o   0.3615E-03
   7   9   1      621.17      657.26       15.34 o   0.2502E-03
   8   9   1      287.00      272.73       11.40 o   0.6917E-03
   9   9   1      281.45      243.70       11.29 o   0.7576E-03
  10   9   1      147.76      102.78        8.96 o   0.1717E-02
  11   9   1       29.45        7.52        8.93 o   0.7215E-02
  12   9   1      151.79       25.88       11.38 o   0.2444E-02
  13   9   1      134.58       78.77       14.37 o   0.1613E-02
 -12  10   1      313.54      280.99       11.41 o   0.6568E-03
 -11  10   1      529.87      448.40       14.34 o   0.3648E-03
 -10  10   1      246.35      182.08       11.57 o   0.9515E-03
  -9  10   1      154.89      126.00        9.00 o   0.1500E-02
  -8  10   1       32.92       49.08        7.31 o   0.4335E-02
  -7  10   1      263.14      244.39       10.57 o   0.7822E-03
  -6  10   1       22.53       20.07        7.27 o   0.7358E-02
  -5  10   1      313.29      305.48        9.88 o   0.6312E-03
  -4  10   1      822.22      700.36       16.22 o   0.2088E-03
  -3  10   1     1449.35     1430.28       20.44 o   0.8221E-04
  -2  10   1       23.07       30.45        7.77 o   0.5806E-02
  -1  10   1       62.07       71.35        8.01 o   0.2896E-02
   0  10   1      157.93      157.96       10.35 o   0.1251E-02
   1  10   1      128.75      131.69        8.85 o   0.1561E-02
   2  10   1      210.88      204.18       10.92 o   0.9484E-03
   3  10   1       65.38       40.09        9.55 o   0.3467E-02
   4  10   1      251.21      234.58       11.12 o   0.8105E-03
   5  10   1     2637.53     2618.07       27.94 o   0.3178E-04
   6  10   1     1395.08     1423.90       20.32 o   0.8421E-04
   7  10   1       13.30       27.23        7.70 o   0.6702E-02
   8  10   1      320.17      325.67       11.66 o   0.5840E-03
   9  10   1      810.56      804.18       15.49 o   0.1880E-03
  10  10   1       32.47       11.60        8.44 o   0.6900E-02
  11  10   1       93.88       44.89        9.36 o   0.2949E-02
  12  10   1       34.00       28.70        7.47 o   0.5643E-02
 -11  11   1       23.94       42.09       10.75 o   0.3832E-02
 -10  11   1      518.40      496.73       13.69 o   0.3429E-03
  -9  11   1      360.16      265.36       12.36 o   0.6341E-03
  -8  11   1      316.34      304.21       10.57 o   0.6252E-03
  -7  11   1      699.31      556.63       15.71 o   0.2711E-03
  -6  11   1       78.48       49.00        9.51 o   0.3029E-02
  -5  11   1      371.52      330.63       13.80 o   0.5289E-03
  -4  11   1      163.56       86.58       14.47 o   0.1456E-02
  -3  11   1      256.34      269.27       12.15 o   0.7166E-03
  -2  11   1     1263.83     1307.63       20.87 o   0.9562E-04
  -1  11   1      299.01      274.24       13.37 o   0.6572E-03
   0  11   1       43.75       43.22        9.38 o   0.3788E-02
   1  11   1      199.09      188.16       13.23 o   0.9654E-03
   2  11   1      414.95      368.09       13.56 o   0.4703E-03
   3  11   1      179.98      137.03       10.28 o   0.1306E-02
   4  11   1     1075.70     1076.49       23.01 o   0.1223E-03
   5  11   1      179.98      128.64       10.56 o   0.1344E-02
   6  11   1      127.37       68.49       11.80 o   0.1969E-02
   7  11   1      609.27      458.39       17.85 o   0.3244E-03
   8  11   1      499.51      488.23       12.16 o   0.3579E-03
   9  11   1       32.84       24.19        7.38 o   0.6154E-02
  10  11   1      363.29      358.04       12.01 o   0.5165E-03
  11  11   1       24.19        4.11        7.15 o   0.1068E-01
  -9  12   1       23.07        3.20        7.63 o   0.1032E-01
  -8  12   1      436.66      330.17       20.49 o   0.4444E-03
  -7  12   1      215.89      195.07        9.05 o   0.1008E-02
  -6  12   1       50.79        8.22        6.94 o   0.7270E-02
  -5  12   1     1363.18      841.78       26.17 o   0.1296E-03
  -4  12   1       28.22       16.85        8.59 o   0.6405E-02
  -3  12   1       33.54       46.20        8.83 o   0.4040E-02
  -2  12   1       28.94        9.28        7.93 o   0.7932E-02
  -1  12   1      163.65      161.87       13.28 o   0.1125E-02
   0  12   1      104.28       97.47       12.14 o   0.1763E-02
   1  12   1       91.06       41.55       11.68 o   0.2675E-02
   2  12   1       91.06       96.74       10.32 o   0.1980E-02
   3  12   1     1021.00     1149.91       18.07 o   0.1205E-03
   4  12   1       19.48       15.52        8.02 o   0.7635E-02
   5  12   1       60.72       55.33        8.37 o   0.3302E-02
   6  12   1      104.58       57.84        8.93 o   0.2611E-02
   7  12   1      704.05      744.09       14.06 o   0.2155E-03
   8  12   1     1150.20     1054.65       22.34 o   0.1210E-03
   9  12   1      393.08      395.72       11.21 o   0.4683E-03
  -8  13   1       47.33       73.16        9.46 o   0.2822E-02
  -7  13   1       51.66        0.33        8.70 o   0.6906E-02
  -6  13   1      478.30      553.29       13.93 o   0.3240E-03
  -5  13   1      150.38      100.16       10.01 o   0.1672E-02
  -4  13   1      533.50      537.13       13.72 o   0.3183E-03
  -3  13   1      346.04      277.09       16.11 o   0.5878E-03
  -2  13   1      417.28      471.20       16.67 o   0.3758E-03
  -1  13   1      103.26       92.19       10.48 o   0.1950E-02
   0  13   1       13.30        6.01        8.43 o   0.9570E-02
   1  13   1       26.97        6.61        8.96 o   0.7500E-02
   2  13   1     1645.24     1644.91       23.23 o   0.6664E-04
   3  13   1      243.55      270.10       10.61 o   0.7482E-03
   4  13   1      414.51      376.80       11.08 o   0.4765E-03
   5  13   1       79.82       41.39        8.25 o   0.3466E-02
   6  13   1       42.30       29.82        7.54 o   0.5181E-02
   7  13   1      287.49      319.92       12.38 o   0.6073E-03
   8  13   1       52.49       30.72        7.73 o   0.4688E-02
  -5  14   1       62.80       15.00       11.52 o   0.3900E-02
  -4  14   1     1239.26     1351.69       20.41 o   0.9353E-04
  -3  14   1      351.11      393.89       17.57 o   0.4504E-03
  -2  14   1      853.51      806.87       21.54 o   0.1759E-03
  -1  14   1      213.17      262.05       12.75 o   0.7670E-03
   0  14   1       26.13       20.22        7.76 o   0.6739E-02
   1  14   1       92.50      104.61       11.91 o   0.1765E-02
   2  14   1      578.74      552.15       21.70 o   0.2779E-03
   3  14   1      335.73      289.69       13.25 o   0.6074E-03
   4  14   1     1003.69      963.76       18.60 o   0.1428E-03
   5  14   1      142.84       59.39       16.08 o   0.1605E-02
 -16   0   2      625.99      572.12       15.94 o   0.2776E-03
 -14   0   2     3535.57     3619.51       45.55 o   0.1840E-04
 -12   0   2      809.54      767.56       24.44 o   0.1828E-03
 -10   0   2        5.48        2.81        9.15 o   0.1017E-01
  -8   0   2     2381.56     2151.14       75.11 o   0.3438E-04
  -6   0   2       94.65      101.25       13.37 o   0.1676E-02
  -4   0   2    56879.36    56918.74      281.71 o   0.1010E-06
  -2   0   2    28570.79    30950.06      141.57 o   0.3528E-06
   0   0   2    63042.48    67886.31      195.92 o   0.7508E-07
   2   0   2     4259.70     4899.16       44.85 o   0.1170E-04
   4   0   2      838.52     1106.85       23.22 o   0.1319E-03
   6   0   2     4059.34     4245.20       51.54 o   0.1412E-04
   8   0   2     7276.12     7081.55       68.39 o   0.5435E-05
  10   0   2      188.92      259.89       13.19 o   0.7885E-03
  12   0   2      142.75      136.96       11.80 o   0.1352E-02
  14   0   2      602.57      605.41       20.38 o   0.2591E-03
  16   0   2       28.06       33.40        7.85 o   0.5294E-02
 -16   1   2       16.19       10.16        5.41 o   0.1297E-01
 -15   1   2      486.47      494.52       12.00 o   0.3591E-03
 -14   1   2       14.13       18.52        7.26 o   0.8294E-02
 -13   1   2       72.45       76.70        8.35 o   0.2623E-02
 -12   1   2      151.96      124.27       10.33 o   0.1468E-02
 -11   1   2      774.49      699.34       18.33 o   0.2115E-03
 -10   1   2        3.65        4.56        6.12 o   0.1850E-01
  -9   1   2      464.46      386.04       11.73 o   0.4433E-03
  -8   1   2      352.59      327.13       12.50 o   0.5549E-03
  -7   1   2      185.49      171.20       11.31 o   0.1101E-02
  -6   1   2     1188.39     1288.61       21.96 o   0.9935E-04
  -5   1   2     1403.92     1437.33       33.53 o   0.7850E-04
  -4   1   2     5820.30     5911.34       53.52 o   0.7788E-05
  -3   1   2       70.27       33.47        9.36 o   0.3666E-02
  -2   1   2     8713.59     8970.36       50.79 o   0.3685E-05
  -1   1   2     3617.34     3743.98       27.13 o   0.1790E-04
   0   1   2      140.28      209.43        4.49 o   0.1173E-02
   1   1   2     1877.97     1740.03       15.20 o   0.5996E-04
   2   1   2    34891.78    37393.45      132.38 o   0.2425E-06
   3   1   2      690.06      817.06       19.37 o   0.1926E-03
   4   1   2     6252.95     6890.38       50.95 o   0.6213E-05
   5   1   2      861.69      673.50       21.22 o   0.2023E-03
   6   1   2     4406.72     4765.90       41.82 o   0.1191E-04
   7   1   2       44.37       75.86        9.68 o   0.2758E-02
   8   1   2        5.61        5.38        6.55 o   0.1552E-01
   9   1   2      340.86      342.61        9.65 o   0.5617E-03
  10   1   2     3306.15     3402.39       29.64 o   0.2093E-04
  11   1   2      998.25     1031.32       18.32 o   0.1348E-03
  12   1   2     3122.71     3151.70       28.40 o   0.2360E-04
  13   1   2       78.16       48.26        9.30 o   0.3076E-02
  14   1   2       38.17       32.72        7.12 o   0.5301E-02
  15   1   2      321.07      285.93       12.06 o   0.6360E-03
  16   1   2       80.27       69.72        7.38 o   0.2798E-02
 -16   2   2        3.41        1.21        5.95 o   0.2324E-01
 -15   2   2      107.15      118.46        8.00 o   0.1812E-02
 -14   2   2      928.93      976.51       17.02 o   0.1475E-03
 -13   2   2      311.65      294.24       14.53 o   0.6048E-03
 -12   2   2       40.09       40.21        8.30 o   0.4336E-02
 -11   2   2     3817.22     3900.46       34.50 o   0.1645E-04
 -10   2   2      195.87      184.64        9.82 o   0.1064E-02
  -9   2   2       24.51       10.16        7.23 o   0.8974E-02
  -8   2   2      138.17      121.12        6.73 o   0.1700E-02
  -7   2   2     1645.53     1584.02       25.26 o   0.6865E-04
  -6   2   2     2878.85     2931.21       34.19 o   0.2648E-04
  -5   2   2      917.19      978.65       19.08 o   0.1462E-03
  -4   2   2      192.38      180.08       10.92 o   0.1062E-02
  -3   2   2     1587.96     1901.83       22.54 o   0.5844E-04
  -2   2   2     7205.45     7321.70       45.58 o   0.5320E-05
  -1   2   2      392.94      450.83        9.65 o   0.4281E-03
   0   2   2     7209.10     7229.06       32.82 o   0.5434E-05
   1   2   2      268.63      426.31        7.74 o   0.5163E-03
   2   2   2      833.96      926.21       19.85 o   0.1595E-03
   3   2   2       15.42       18.15        7.06 o   0.8498E-02
   4   2   2       54.05       41.86        8.53 o   0.3862E-02
   5   2   2     2867.33     2783.60       33.35 o   0.2816E-04
   6   2   2      308.87      414.95       13.84 o   0.4753E-03
   7   2   2       13.46        1.16        8.67 o   0.1044E-01
   8   2   2     3126.32     2992.06       26.82 o   0.2503E-04
   9   2   2       18.54        3.74        5.73 o   0.1492E-01
  10   2   2      706.33      701.24       15.22 o   0.2245E-03
  11   2   2     1488.86     1538.89       22.37 o   0.7498E-04
  12   2   2      668.42      631.57       13.33 o   0.2547E-03
  13   2   2     1628.15     1569.67       21.95 o   0.7047E-04
  14   2   2      303.61      334.26       11.10 o   0.5878E-03
  15   2   2        8.08       12.66        7.16 o   0.1046E-01
  16   2   2       14.04        9.48        6.84 o   0.1110E-01
 -16   3   2       40.73       37.82       11.06 o   0.3588E-02
 -15   3   2       31.90       32.65        7.04 o   0.5579E-02
 -14   3   2       78.35       72.56        8.49 o   0.2633E-02
 -13   3   2     2573.59     2560.05       28.69 o   0.3294E-04
 -12   3   2     2125.43     2097.02       26.73 o   0.4518E-04
 -11   3   2      810.56      771.19       17.53 o   0.1922E-03
 -10   3   2      225.14      209.79       10.10 o   0.9265E-03
  -9   3   2     1321.48     1407.37       16.92 o   0.8841E-04
  -8   3   2       53.84       46.46        5.88 o   0.4280E-02
  -7   3   2       84.69       74.98        8.43 o   0.2533E-02
  -6   3   2      331.28      394.15       14.98 o   0.4760E-03
  -5   3   2     2402.92     2133.06       29.83 o   0.4128E-04
  -4   3   2     1793.02     1962.11       28.80 o   0.5249E-04
  -3   3   2     3711.81     4334.02       36.20 o   0.1471E-04
  -2   3   2      183.93      190.29        9.61 o   0.1070E-02
  -1   3   2      431.89      416.75       13.84 o   0.4216E-03
   0   3   2     5418.95     6044.66       36.36 o   0.7991E-05
   1   3   2       17.24       12.31        4.87 o   0.1269E-01
   2   3   2     8817.47     8655.38       45.04 o   0.3831E-05
   3   3   2     5165.34     5223.03       41.16 o   0.9775E-05
   4   3   2      235.79      278.02       11.65 o   0.7273E-03
   5   3   2      158.11      172.79        9.99 o   0.1189E-02
   6   3   2      316.47      357.22       13.75 o   0.5306E-03
   7   3   2     1053.51     1092.45       23.00 o   0.1218E-03
   8   3   2      499.67      538.15       10.08 o   0.3355E-03
   9   3   2       57.91       51.32        6.43 o   0.3858E-02
  10   3   2      897.57      918.45       16.94 o   0.1583E-03
  11   3   2     1170.93     1143.55       20.33 o   0.1128E-03
  12   3   2      238.55      270.80       10.84 o   0.7487E-03
  13   3   2       31.90        7.23        9.83 o   0.6338E-02
  14   3   2      563.68      533.76       13.60 o   0.3139E-03
  15   3   2     1074.76     1064.18       34.73 o   0.1141E-03
  16   3   2       86.61       91.62        8.13 o   0.2256E-02
 -15   4   2       49.37       47.55        7.65 o   0.3945E-02
 -14   4   2      418.01      412.64       14.34 o   0.4281E-03
 -13   4   2      324.02      273.07       14.69 o   0.6240E-03
 -12   4   2     1173.14     1083.25       19.86 o   0.1186E-03
 -11   4   2     1700.87     1672.20       21.85 o   0.6472E-04
 -10   4   2      118.25       83.76       10.04 o   0.1999E-02
  -9   4   2     1296.61     1336.57       18.30 o   0.9337E-04
  -8   4   2      683.50      667.16       12.17 o   0.2423E-03
  -7   4   2      967.29      897.06       15.59 o   0.1572E-03
  -6   4   2       13.02       16.67        9.84 o   0.6328E-02
  -5   4   2     1069.37      961.86       22.71 o   0.1356E-03
  -4   4   2     4474.94     4177.38       50.28 o   0.1360E-04
  -3   4   2      169.19      191.48       11.17 o   0.1058E-02
  -2   4   2       15.59       27.78        7.52 o   0.6635E-02
  -1   4   2     2173.55     2652.65       29.04 o   0.3445E-04
   0   4   2      263.38      277.01       10.34 o   0.7188E-03
   1   4   2     3116.72     3332.84       31.97 o   0.2208E-04
   2   4   2     1457.81     1338.92       19.68 o   0.8747E-04
   3   4   2     2032.41     1904.21       25.17 o   0.5135E-04
   4   4   2     2379.81     2287.40       30.03 o   0.3860E-04
   5   4   2      187.94      210.25       12.46 o   0.9341E-03
   6   4   2      590.16      463.17       18.61 o   0.3245E-03
   7   4   2      925.23      994.75       15.24 o   0.1464E-03
   8   4   2      158.47      188.59        6.85 o   0.1189E-02
   9   4   2       70.93       77.90        6.45 o   0.2823E-02
  10   4   2        5.23        7.05        6.93 o   0.1365E-01
  11   4   2      811.99      804.03       14.69 o   0.1884E-03
  12   4   2       10.70        8.14        6.56 o   0.1276E-01
  13   4   2       12.25        5.74        8.17 o   0.1022E-01
  14   4   2     1119.57     1140.46       19.40 o   0.1161E-03
  15   4   2      128.50      132.02        9.01 o   0.1550E-02
 -15   5   2       87.08       81.09        6.35 o   0.2594E-02
 -14   5   2      400.35      359.39       13.32 o   0.4882E-03
 -13   5   2      506.25      421.44       14.01 o   0.3914E-03
 -12   5   2     1316.54     1266.48       21.82 o   0.9630E-04
 -11   5   2     1210.20     1105.57       21.17 o   0.1140E-03
 -10   5   2      869.06      873.95       17.31 o   0.1673E-03
  -9   5   2       70.15       70.74        8.57 o   0.2748E-02
  -8   5   2      384.33      429.59       11.23 o   0.4425E-03
  -7   5   2      258.75      236.24        8.98 o   0.8260E-03
  -6   5   2     1111.68     1051.96       17.90 o   0.1262E-03
  -5   5   2      328.42      296.40       17.25 o   0.5622E-03
  -4   5   2       40.37       11.32        9.32 o   0.5869E-02
  -3   5   2        9.34        2.94        8.05 o   0.1180E-01
  -2   5   2        8.20       16.71        8.28 o   0.8103E-02
  -1   5   2     7793.04     7750.63       52.45 o   0.4719E-05
   0   5   2      420.36      430.96       12.77 o   0.4200E-03
   1   5   2      943.83      914.15       16.49 o   0.1558E-03
   2   5   2       63.48       58.64        8.56 o   0.3118E-02
   3   5   2     4413.85     3977.78       39.00 o   0.1470E-04
   4   5   2      476.42      481.89       17.66 o   0.3480E-03
   5   5   2      563.34      573.91       21.58 o   0.2732E-03
   6   5   2      921.09      868.00       16.95 o   0.1644E-03
   7   5   2     3030.59     2907.02       25.22 o   0.2639E-04
   8   5   2     1988.76     1962.78       19.79 o   0.5095E-04
   9   5   2      230.00      201.87        9.99 o   0.9438E-03
  10   5   2      451.14      414.68       12.77 o   0.4212E-03
  11   5   2      752.73      710.29       15.52 o   0.2159E-03
  12   5   2      419.33      489.80       12.90 o   0.3801E-03
  13   5   2      381.11      301.34       12.72 o   0.5664E-03
  14   5   2      376.65      383.27       12.92 o   0.4785E-03
  15   5   2      311.90      273.94       11.25 o   0.6691E-03
 -15   6   2      129.32      150.79       18.81 o   0.1024E-02
 -14   6   2      163.47      155.24        8.05 o   0.1318E-02
 -13   6   2      273.34      275.45        9.94 o   0.7170E-03
 -12   6   2      935.05      886.94       20.14 o   0.1573E-03
 -11   6   2      426.99      387.50       12.28 o   0.4554E-03
 -10   6   2     1395.08     1448.10       17.65 o   0.8346E-04
  -9   6   2      202.95      191.38       10.91 o   0.1004E-02
  -8   6   2       23.52       16.37        6.25 o   0.8775E-02
  -7   6   2      475.95      467.36       11.71 o   0.3795E-03
  -6   6   2      357.31      267.44        9.88 o   0.6564E-03
  -5   6   2     3156.41     2982.01       27.75 o   0.2496E-04
  -4   6   2     1953.16     2033.13       36.38 o   0.4736E-04
  -3   6   2     1869.60     1711.03       33.74 o   0.5791E-04
  -2   6   2      106.19       99.94       11.29 o   0.1792E-02
  -1   6   2      176.25      206.35       10.74 o   0.1001E-02
   0   6   2      829.22      823.56       20.20 o   0.1767E-03
   1   6   2     7619.59     7084.15       49.99 o   0.5341E-05
   2   6   2     5558.43     5517.37       42.70 o   0.8754E-05
   3   6   2      666.57      645.68       19.22 o   0.2391E-03
   4   6   2     2650.05     2460.19       37.96 o   0.3310E-04
   5   6   2      247.48      244.62        8.90 o   0.8189E-03
   6   6   2      304.98      226.14        9.38 o   0.7898E-03
   7   6   2      986.98      933.75       15.52 o   0.1501E-03
   8   6   2     3153.19     3037.92       26.93 o   0.2448E-04
   9   6   2      996.45     1022.20       18.08 o   0.1362E-03
  10   6   2     2406.78     2532.62       23.88 o   0.3487E-04
  11   6   2      423.74      369.28       12.38 o   0.4729E-03
  12   6   2      720.29      798.11       18.06 o   0.1951E-03
  13   6   2      318.64      348.43       10.99 o   0.5595E-03
  14   6   2      107.90       89.96        8.33 o   0.2114E-02
 -14   7   2       98.09      110.72        6.81 o   0.2014E-02
 -13   7   2      219.17      183.12        9.86 o   0.1027E-02
 -12   7   2       16.07        6.33        7.03 o   0.1149E-01
 -11   7   2      735.35      637.26       17.28 o   0.2346E-03
 -10   7   2      681.81      631.99       14.39 o   0.2501E-03
  -9   7   2      317.36      286.09       10.07 o   0.6563E-03
  -8   7   2       32.68       11.14        8.68 o   0.6750E-02
  -7   7   2      974.20      953.87       18.77 o   0.1459E-03
  -6   7   2      157.66      187.21        8.54 o   0.1162E-02
  -5   7   2      567.26      635.69       12.62 o   0.2720E-03
  -4   7   2     3539.40     3471.32       28.53 o   0.1972E-04
  -3   7   2      369.87      313.94       11.29 o   0.5699E-03
  -2   7   2       25.29       31.98        9.50 o   0.4784E-02
  -1   7   2     3706.14     3916.53       44.89 o   0.1641E-04
   0   7   2      193.08      225.57       11.74 o   0.8981E-03
   1   7   2       70.93       58.71       10.07 o   0.2790E-02
   2   7   2     4445.30     4182.42       42.96 o   0.1376E-04
   3   7   2      679.76      662.45       14.93 o   0.2401E-03
   4   7   2      188.43      193.69        7.47 o   0.1090E-02
   5   7   2       40.37       33.11        5.64 o   0.5712E-02
   6   7   2      136.08      107.82        7.93 o   0.1779E-02
   7   7   2       69.32       61.00        7.57 o   0.3123E-02
   8   7   2     1856.01     1932.07       24.06 o   0.5307E-04
   9   7   2      367.81      310.94       11.12 o   0.5750E-03
  10   7   2     1617.77     1667.45       21.31 o   0.6668E-04
  11   7   2      146.72      130.12        8.76 o   0.1512E-02
  12   7   2       72.82       79.01        7.70 o   0.2647E-02
  13   7   2      275.95      281.46       11.77 o   0.6828E-03
  14   7   2       28.98        8.49        8.44 o   0.7523E-02
 -13   8   2      335.99      379.01       14.04 o   0.4957E-03
 -12   8   2       70.69       31.75        9.81 o   0.3613E-02
 -11   8   2     1260.78     1058.49       22.11 o   0.1154E-03
 -10   8   2      120.28      128.35        9.26 o   0.1602E-02
  -9   8   2      138.09      172.76        8.92 o   0.1268E-02
  -8   8   2      704.62      712.65       14.06 o   0.2238E-03
  -7   8   2     4607.60     4644.60       34.99 o   0.1204E-04
  -6   8   2     1519.95     1464.21       20.09 o   0.7863E-04
  -5   8   2     1660.08     1678.46       20.71 o   0.6551E-04
  -4   8   2      804.05      771.85       15.43 o   0.1955E-03
  -3   8   2      763.57      688.48       16.02 o   0.2192E-03
  -2   8   2      275.36      280.91        9.27 o   0.7089E-03
  -1   8   2      602.22      576.16       12.65 o   0.2886E-03
   0   8   2      408.12      406.70       11.14 o   0.4518E-03
   1   8   2      516.61      428.40       11.55 o   0.3929E-03
   2   8   2       24.29       16.70        6.03 o   0.8901E-02
   3   8   2     1436.56     1372.12       18.45 o   0.8648E-04
   4   8   2        8.14        3.04        5.98 o   0.1836E-01
   5   8   2     1156.03     1237.03       18.74 o   0.1061E-03
   6   8   2      923.49      928.65       15.45 o   0.1558E-03
   7   8   2     4393.43     4498.62       38.91 o   0.1280E-04
   8   8   2     3368.18     3299.30       27.42 o   0.2152E-04
   9   8   2      234.80      180.76        9.43 o   0.1016E-02
  10   8   2      908.75      940.16       16.19 o   0.1552E-03
  11   8   2        6.96        4.40        7.35 o   0.1345E-01
  12   8   2       85.41       55.05        9.53 o   0.2785E-02
  13   8   2      240.21      228.18        9.99 o   0.8566E-03
 -13   9   2       38.04       38.16        7.51 o   0.4765E-02
 -12   9   2       16.91       11.11       10.22 o   0.6448E-02
 -11   9   2       84.23       58.81       11.10 o   0.2505E-02
 -10   9   2      260.37      191.53        9.82 o   0.9311E-03
  -9   9   2      652.60      602.45       15.00 o   0.2643E-03
  -8   9   2      119.89      110.41        9.33 o   0.1753E-02
  -7   9   2      232.72      214.25       10.05 o   0.9018E-03
  -6   9   2      178.44      178.35        9.85 o   0.1126E-02
  -5   9   2       51.86       42.84        7.94 o   0.4023E-02
  -4   9   2       90.93      122.14        7.78 o   0.1866E-02
  -3   9   2       20.70        6.41        7.10 o   0.1058E-01
  -2   9   2      296.91      320.94       10.24 o   0.6164E-03
  -1   9   2      475.48      481.93       12.02 o   0.3695E-03
   0   9   2      326.35      288.15       11.38 o   0.6354E-03
   1   9   2     1453.71     1521.54       19.38 o   0.7748E-04
   2   9   2      347.37      372.27       12.27 o   0.5090E-03
   3   9   2       31.94       15.00        7.49 o   0.7241E-02
   4   9   2      147.93      152.63        8.62 o   0.1364E-02
   5   9   2        0.72        0.76        7.94 o   0.1517E-01
   6   9   2       44.52       48.73        7.45 o   0.4060E-02
   7   9   2      383.91      376.79       13.47 o   0.4774E-03
   8   9   2      252.34      248.67       11.71 o   0.7675E-03
   9   9   2     1194.81     1169.86       19.80 o   0.1096E-03
  10   9   2       93.68       78.68        9.49 o   0.2285E-02
  11   9   2      219.59      212.05       11.56 o   0.9013E-03
  12   9   2       32.39       33.80        7.70 o   0.5182E-02
  13   9   2       25.11        4.15       10.69 o   0.6309E-02
 -12  10   2      252.46      143.86       13.99 o   0.1000E-02
 -11  10   2      452.20      291.21       14.92 o   0.5195E-03
 -10  10   2       73.80       18.08        9.66 o   0.4144E-02
  -9  10   2       28.22        0.44        7.22 o   0.1105E-01
  -8  10   2       18.39       23.04        7.37 o   0.7157E-02
  -7  10   2     1583.40     1546.98       18.52 o   0.7323E-04
  -6  10   2       90.58       57.55        8.24 o   0.2863E-02
  -5  10   2       84.03       28.39        8.86 o   0.3719E-02
  -4  10   2     1243.05     1158.15       19.69 o   0.1087E-03
  -3  10   2      281.81      258.34       12.62 o   0.7091E-03
  -2  10   2      134.91      120.71        9.23 o   0.1605E-02
  -1  10   2      453.73      447.81       13.42 o   0.3935E-03
   0  10   2      346.04      377.94       12.92 o   0.4993E-03
   1  10   2      108.87       88.18        9.04 o   0.2084E-02
   2  10   2      167.80      114.61       11.68 o   0.1413E-02
   3  10   2      561.14      550.61       13.91 o   0.3055E-03
   4  10   2       57.31       40.11        9.54 o   0.3609E-02
   5  10   2      193.37      146.02       11.55 o   0.1184E-02
   6  10   2       74.91       74.15        9.29 o   0.2541E-02
   7  10   2       47.97       47.13        8.83 o   0.3695E-02
   8  10   2      358.26      291.59       11.79 o   0.6043E-03
   9  10   2      853.30      778.41       15.68 o   0.1885E-03
  10  10   2      282.05      276.54       10.46 o   0.7026E-03
  11  10   2      282.17      286.35       12.15 o   0.6631E-03
  12  10   2      351.11      357.60       11.94 o   0.5239E-03
 -11  11   2      232.51      314.27       10.92 o   0.6743E-03
 -10  11   2      169.01       75.14        9.31 o   0.1863E-02
  -9  11   2      101.16       50.97       10.08 o   0.2624E-02
  -8  11   2       78.42        1.47        7.92 o   0.5841E-02
  -7  11   2      109.54       40.95        8.09 o   0.3050E-02
  -6  11   2       52.69       31.87        8.00 o   0.4539E-02
  -5  11   2      514.82      456.39       16.24 o   0.3571E-03
  -4  11   2     2601.26     2510.16       25.92 o   0.3359E-04
  -3  11   2      304.86      214.55       12.62 o   0.7710E-03
  -2  11   2      986.08      997.32       18.43 o   0.1398E-03
  -1  11   2     1600.54     1573.49       26.06 o   0.6991E-04
   0  11   2       17.93       12.56        9.18 o   0.7086E-02
   1  11   2     1028.33      995.31       21.12 o   0.1353E-03
   2  11   2     1035.46     1059.64       19.58 o   0.1285E-03
   3  11   2      123.52       92.14       10.82 o   0.1820E-02
   4  11   2      571.53      585.96       15.40 o   0.2847E-03
   5  11   2      642.04      691.22       15.24 o   0.2367E-03
   6  11   2     1674.99     1767.93       23.15 o   0.6143E-04
   7  11   2      986.08      821.26       16.86 o   0.1672E-03
   8  11   2      171.06      118.44        9.55 o   0.1470E-02
   9  11   2      635.34      622.84       14.62 o   0.2610E-03
  10  11   2       86.88       42.86        8.47 o   0.3257E-02
  11  11   2       -6.92        0.35        7.36 o   0.1555E-01
  -9  12   2      163.47      130.16        9.98 o   0.1406E-02
  -8  12   2      346.70      317.73       14.26 o   0.5538E-03
  -7  12   2      180.94      135.34        8.57 o   0.1368E-02
  -6  12   2      117.39      113.63        7.29 o   0.1844E-02
  -5  12   2     3411.95     3449.31       28.02 o   0.2030E-04
  -4  12   2       16.71       10.56        8.95 o   0.7689E-02
  -3  12   2       21.69        0.70        8.03 o   0.1054E-01
  -2  12   2      217.26      202.98       11.61 o   0.9288E-03
  -1  12   2       34.17       13.11        9.16 o   0.6091E-02
   0  12   2       65.26       41.46       12.61 o   0.2781E-02
   1  12   2       59.39       23.71        9.99 o   0.4126E-02
   2  12   2       40.14       21.63        9.21 o   0.5116E-02
   3  12   2       33.05        1.54       10.04 o   0.6736E-02
   4  12   2       47.82       40.36        9.90 o   0.3688E-02
   5  12   2      638.41      658.60       14.29 o   0.2490E-03
   6  12   2     1035.23     1039.61       15.89 o   0.1333E-03
   7  12   2      193.87      184.47        9.57 o   0.1074E-02
   8  12   2       66.02       12.01       10.00 o   0.4532E-02
   9  12   2      138.59       89.99        8.43 o   0.1920E-02
  -8  13   2      159.65      153.67        9.05 o   0.1311E-02
  -7  13   2      161.74      153.52       11.74 o   0.1217E-02
  -6  13   2      475.95      387.69       15.77 o   0.4166E-03
  -5  13   2       34.59       21.21        7.91 o   0.6045E-02
  -4  13   2      138.85       86.82        9.95 o   0.1855E-02
  -3  13   2     1221.94     1240.54       22.27 o   0.1016E-03
  -2  13   2      125.44      126.30       10.42 o   0.1540E-02
  -1  13   2      373.32      338.97       12.59 o   0.5281E-03
   0  13   2       21.12        0.67        8.98 o   0.9083E-02
   1  13   2      337.43      320.41       12.10 o   0.5751E-03
   2  13   2      599.06      558.35       18.40 o   0.2822E-03
   3  13   2      115.08      102.40        8.52 o   0.1908E-02
   4  13   2       45.81        0.82        8.19 o   0.7709E-02
   5  13   2      106.71       89.52        7.91 o   0.2160E-02
   6  13   2       20.53       11.75        7.75 o   0.8469E-02
   7  13   2      270.28      197.72       10.71 o   0.8828E-03
   8  13   2      111.57       88.81       11.27 o   0.1876E-02
  -5  14   2      113.24       58.63       11.88 o   0.2176E-02
  -4  14   2      139.18       46.13       16.89 o   0.1652E-02
  -3  14   2      119.89       50.32       14.89 o   0.1900E-02
  -2  14   2      165.58       15.49       19.34 o   0.1553E-02
  -1  14   2       61.45       36.77        9.43 o   0.3690E-02
   0  14   2      321.97      387.95       12.07 o   0.5053E-03
   1  14   2       -4.24        2.81        8.69 o   0.1132E-01
   2  14   2      919.57      931.58       21.49 o   0.1503E-03
   3  14   2       38.08        1.15       11.35 o   0.5491E-02
   4  14   2       75.84       36.53       10.10 o   0.3292E-02
   5  14   2      295.19      272.50       15.37 o   0.6393E-03
 -15   0   3       -1.22        4.70        8.00 o   0.1284E-01
 -13   0   3     1666.79     1745.62       33.32 o   0.6027E-04
 -11   0   3     1631.62     1520.90       35.57 o   0.6874E-04
  -9   0   3      350.44      353.16       15.95 o   0.5003E-03
  -7   0   3     6449.78     6538.26       85.66 o   0.6314E-05
  -5   0   3     3721.84     3599.50       68.57 o   0.1717E-04
  -3   0   3      706.71      578.49       21.12 o   0.2485E-03
  -1   0   3    27171.40    28936.03       95.58 o   0.3995E-06
   1   0   3      558.09      659.40       13.19 o   0.2643E-03
   3   0   3    19783.89    21622.78      103.71 o   0.7132E-06
   5   0   3     1147.53     1219.40       30.56 o   0.1016E-03
   7   0   3     4895.25     4532.83       68.62 o   0.1148E-04
   9   0   3      744.50      739.48       20.51 o   0.2020E-03
  11   0   3     8550.64     8447.71       74.14 o   0.3966E-05
  13   0   3       -2.71        0.15        9.65 o   0.1030E-01
  15   0   3      184.62      169.84       14.10 o   0.1026E-02
 -16   1   3       32.15       25.27        6.01 o   0.6825E-02
 -15   1   3      211.40      192.47        9.06 o   0.1022E-02
 -14   1   3      144.99      141.80        8.96 o   0.1428E-02
 -13   1   3        3.75        1.96        7.90 o   0.1381E-01
 -12   1   3      768.92      768.28       16.87 o   0.1984E-03
 -11   1   3     6298.89     6159.13       47.16 o   0.7105E-05
 -10   1   3       99.66       66.14        8.00 o   0.2601E-02
  -9   1   3       48.12       35.91        6.06 o   0.5041E-02
  -8   1   3      481.28      625.65       11.94 o   0.2948E-03
  -7   1   3     2081.44     1965.66       26.78 o   0.4882E-04
  -6   1   3     1770.96     1643.38       28.92 o   0.6293E-04
  -5   1   3       23.91       31.42        8.54 o   0.5283E-02
  -4   1   3     3055.08     2935.14       35.61 o   0.2553E-04
  -3   1   3    19418.08    19653.12       78.81 o   0.8205E-06
  -2   1   3      918.27      813.58       17.57 o   0.1734E-03
  -1   1   3     1593.96     1679.78       17.43 o   0.6731E-04
   0   1   3      758.83      859.96        9.47 o   0.1870E-03
   1   1   3    29105.69    30560.75       53.74 o   0.3568E-06
   2   1   3     5571.78     5395.62       42.75 o   0.8979E-05
   3   1   3       88.22      107.13        9.35 o   0.1953E-02
   4   1   3     5678.08     5818.57       54.48 o   0.8042E-05
   5   1   3    11043.27    11033.79       59.43 o   0.2452E-05
   6   1   3     1422.22     1499.80       26.19 o   0.7752E-04
   7   1   3       11.34       19.38        8.75 o   0.7009E-02
   8   1   3        5.35       10.37        6.21 o   0.1376E-01
   9   1   3      829.63      784.75       14.23 o   0.1915E-03
  10   1   3      272.64      253.92       10.17 o   0.7557E-03
  11   1   3      783.88      711.38       16.44 o   0.2105E-03
  12   1   3      557.41      544.22       13.52 o   0.3103E-03
  13   1   3      915.02      902.78       16.02 o   0.1600E-03
  14   1   3       85.88      104.61        8.56 o   0.2047E-02
  15   1   3      217.58      195.45       10.56 o   0.9724E-03
  16   1   3       72.94       71.60        7.34 o   0.2847E-02
 -16   2   3       89.77      102.33        6.65 o   0.2188E-02
 -15   2   3      148.80      124.29        8.56 o   0.1556E-02
 -14   2   3       15.81        6.06        8.28 o   0.9497E-02
 -13   2   3      125.28       88.95        9.62 o   0.1929E-02
 -12   2   3      780.08      742.22       17.60 o   0.2017E-03
 -11   2   3     1869.29     1901.70       24.45 o   0.5369E-04
 -10   2   3       51.35       73.00        7.44 o   0.3066E-02
  -9   2   3     5219.51     5397.42       32.07 o   0.9395E-05
  -8   2   3      857.07      747.87       13.62 o   0.1968E-03
  -7   2   3        9.02        3.19        7.61 o   0.1279E-01
  -6   2   3       34.12        9.73        8.66 o   0.6855E-02
  -5   2   3     1854.46     1845.63       26.20 o   0.5532E-04
  -4   2   3     3715.30     3755.61       38.84 o   0.1734E-04
  -3   2   3        5.68        1.86        6.50 o   0.1836E-01
  -2   2   3      364.38      402.70       12.71 o   0.4676E-03
  -1   2   3      146.28       72.35        7.71 o   0.2139E-02
   0   2   3    19950.38    21765.85       55.61 o   0.7075E-06
   1   2   3   121102.51   128443.62      146.98 o   0.2101E-07
   2   2   3    33342.17    34255.27       98.04 o   0.2809E-06
   3   2   3      482.06      533.58       16.66 o   0.3235E-03
   4   2   3      518.89      537.25       17.61 o   0.3097E-03
   5   2   3      577.71      615.50       17.21 o   0.2678E-03
   6   2   3     1256.46     1288.92       23.35 o   0.9625E-04
   7   2   3       86.41       84.24       10.58 o   0.2149E-02
   8   2   3     2051.17     1845.48       23.02 o   0.5297E-04
   9   2   3     1283.76     1358.97       17.70 o   0.9243E-04
  10   2   3     1284.78     1362.93       19.50 o   0.9163E-04
  11   2   3      134.16      144.92        9.45 o   0.1424E-02
  12   2   3        2.77        0.42        6.62 o   0.2058E-01
  13   2   3      262.33      234.37        9.62 o   0.8191E-03
  14   2   3      111.95      115.70       10.07 o   0.1697E-02
  15   2   3       12.18       12.05        7.54 o   0.9570E-02
  16   2   3      209.84      247.96       10.58 o   0.8349E-03
 -16   3   3       11.96        0.13       10.00 o   0.8621E-02
 -15   3   3      130.95      118.52        8.77 o   0.1663E-02
 -14   3   3      179.59      182.29       11.03 o   0.1076E-02
 -13   3   3      100.66       59.87       11.20 o   0.2331E-02
 -12   3   3      356.37      327.06       13.11 o   0.5485E-03
 -11   3   3       28.52       28.37        8.72 o   0.5269E-02
 -10   3   3     2210.76     2265.95       23.56 o   0.4111E-04
  -9   3   3       11.18        1.60        5.43 o   0.2073E-01
  -8   3   3      134.08      114.95        6.96 o   0.1764E-02
  -7   3   3        6.39       26.32        7.07 o   0.7802E-02
  -6   3   3     2114.22     2058.93       30.61 o   0.4572E-04
  -5   3   3       84.16       60.59        9.79 o   0.2654E-02
  -4   3   3      665.46      655.66       18.65 o   0.2374E-03
  -3   3   3     8308.11     8603.48       54.81 o   0.3989E-05
  -2   3   3    15936.81    16175.59       65.97 o   0.1197E-05
  -1   3   3     9898.02    10638.03       49.14 o   0.2752E-05
   0   3   3     2398.36     2663.57       25.24 o   0.3291E-04
   1   3   3     5119.65     4990.53       31.25 o   0.1043E-04
   2   3   3    22410.19    23013.93       72.87 o   0.6106E-06
   3   3   3     3535.99     3435.19       31.50 o   0.1990E-04
   4   3   3     1452.89     1482.74       23.19 o   0.7849E-04
   5   3   3       25.76       44.88        8.90 o   0.4279E-02
   6   3   3       74.29       56.53        9.81 o   0.2837E-02
   7   3   3        8.93        2.05        7.60 o   0.1338E-01
   8   3   3      773.10      735.63       12.54 o   0.2107E-03
   9   3   3       23.63       24.34        6.05 o   0.7534E-02
  10   3   3       85.94       89.18        7.76 o   0.2329E-02
  11   3   3      125.68      148.35        9.71 o   0.1419E-02
  12   3   3      161.01      174.51        9.36 o   0.1194E-02
  13   3   3     2350.92     2362.76       25.34 o   0.3793E-04
  14   3   3      101.38       59.12       10.52 o   0.2422E-02
  15   3   3     3125.92     3142.06       39.62 o   0.2323E-04
  16   3   3      128.26      132.57        8.92 o   0.1556E-02
 -15   4   3       76.34       61.97        7.26 o   0.3053E-02
 -14   4   3      304.73      298.91       12.62 o   0.6229E-03
 -13   4   3     1478.65     1514.66       23.40 o   0.7624E-04
 -12   4   3       48.77        8.54        9.65 o   0.5542E-02
 -11   4   3     2055.71     2041.33       26.62 o   0.4731E-04
 -10   4   3      261.98      258.33       11.12 o   0.7473E-03
  -9   4   3      842.46      878.91       14.13 o   0.1717E-03
  -8   4   3      914.16      875.22       13.64 o   0.1666E-03
  -7   4   3     2829.51     3129.18       25.51 o   0.2519E-04
  -6   4   3     7806.95     7082.16       72.74 o   0.5185E-05
  -5   4   3      202.54      175.90       12.02 o   0.1031E-02
  -4   4   3     3475.38     3533.74       39.67 o   0.1924E-04
  -3   4   3     1125.09     1083.88       22.81 o   0.1192E-03
  -2   4   3     4471.59     5097.01       43.56 o   0.1089E-04
  -1   4   3     3440.02     3264.51       39.47 o   0.2115E-04
   0   4   3    22180.37    21930.45       86.36 o   0.6534E-06
   1   4   3     2066.44     2209.26       22.45 o   0.4382E-04
   2   4   3     1947.47     2059.64       21.17 o   0.4884E-04
   3   4   3     6064.75     5995.14       40.70 o   0.7536E-05
   4   4   3     1311.87     1302.41       22.56 o   0.9379E-04
   5   4   3     6057.51     6286.63       54.60 o   0.7062E-05
   6   4   3     1289.41     1270.64       29.56 o   0.9340E-04
   7   4   3     4646.56     4415.06       28.30 o   0.1278E-04
   8   4   3      341.79      325.57        9.79 o   0.5826E-03
   9   4   3      255.54      210.55        9.04 o   0.8955E-03
  10   4   3        6.51        7.36        7.13 o   0.1272E-01
  11   4   3       67.07       61.19        7.62 o   0.3158E-02
  12   4   3      395.21      439.83       10.67 o   0.4322E-03
  13   4   3      253.59      254.74       10.83 o   0.7676E-03
  14   4   3     1041.92     1065.53       20.33 o   0.1271E-03
  15   4   3      210.25      217.18       10.28 o   0.9235E-03
 -15   5   3       92.92       99.85        6.56 o   0.2203E-02
 -14   5   3      417.14      459.72       13.31 o   0.3984E-03
 -13   5   3     1320.96     1312.99       20.29 o   0.9346E-04
 -12   5   3     1175.34     1036.95       20.86 o   0.1226E-03
 -11   5   3     1821.93     1758.36       22.61 o   0.5923E-04
 -10   5   3      662.88      687.06       16.77 o   0.2324E-03
  -9   5   3     1254.43     1221.16       17.75 o   0.1039E-03
  -8   5   3      349.37      354.55       10.17 o   0.5390E-03
  -7   5   3       50.03       54.45        6.08 o   0.3964E-02
  -6   5   3     2840.18     2558.75       27.47 o   0.3126E-04
  -5   5   3     3370.67     3542.74       48.21 o   0.1924E-04
  -4   5   3       44.99       33.50        9.36 o   0.4201E-02
  -3   5   3      220.55      337.62       12.44 o   0.6295E-03
  -2   5   3     3544.08     3480.84       37.50 o   0.1941E-04
  -1   5   3     1247.34     1328.46       23.01 o   0.9398E-04
   0   5   3      104.65      118.42        8.20 o   0.1813E-02
   1   5   3    15005.53    14836.05       65.77 o   0.1389E-05
   2   5   3     1346.84     1291.08       21.02 o   0.9388E-04
   3   5   3     2015.02     2269.66       28.92 o   0.4244E-04
   4   5   3        7.96       18.31        9.07 o   0.7098E-02
   5   5   3      711.48      821.22       23.87 o   0.1828E-03
   6   5   3        4.81        2.89        5.36 o   0.2351E-01
   7   5   3       54.37       66.49        5.65 o   0.3472E-02
   8   5   3       77.28       75.31        6.92 o   0.2755E-02
   9   5   3       33.33       37.98        6.32 o   0.5365E-02
  10   5   3     1978.23     1988.97       24.20 o   0.4990E-04
  11   5   3       87.28       85.09        8.83 o   0.2293E-02
  12   5   3      183.45      207.86        9.41 o   0.1012E-02
  13   5   3      534.00      491.05       13.90 o   0.3423E-03
  14   5   3       70.63       68.19        8.30 o   0.2836E-02
  15   5   3      363.02      356.36       11.73 o   0.5198E-03
 -15   6   3      205.81      192.90       21.36 o   0.7432E-03
 -14   6   3      174.92      158.37        9.28 o   0.1238E-02
 -13   6   3       56.99       52.29        7.51 o   0.3629E-02
 -12   6   3     1307.72     1120.85       23.04 o   0.1074E-03
 -11   6   3       58.73       46.50        9.11 o   0.3473E-02
 -10   6   3     2337.40     2266.58       21.80 o   0.4003E-04
  -9   6   3     1136.16     1126.09       17.37 o   0.1175E-03
  -8   6   3     1431.41     1490.89       19.23 o   0.7972E-04
  -7   6   3      930.02     1029.77       15.06 o   0.1414E-03
  -6   6   3       13.94        1.31        6.60 o   0.1530E-01
  -5   6   3     4377.78     4022.70       32.21 o   0.1469E-04
  -4   6   3       71.66       65.31       12.73 o   0.2275E-02
  -3   6   3      184.23      240.72       13.12 o   0.8430E-03
  -2   6   3        7.26        3.64        8.32 o   0.1132E-01
  -1   6   3      575.47      432.71       16.31 o   0.3535E-03
   0   6   3     1764.64     1638.06       29.77 o   0.6316E-04
   1   6   3     1979.51     1902.02       27.71 o   0.5175E-04
   2   6   3      271.10      261.00       12.26 o   0.7171E-03
   3   6   3     5117.09     4924.65       47.11 o   0.1047E-04
   4   6   3       79.88       99.93        9.41 o   0.2089E-02
   5   6   3     1404.99     1366.76       18.52 o   0.8782E-04
   6   6   3     6338.15     6242.59       35.91 o   0.7015E-05
   7   6   3     1831.72     1762.02       21.45 o   0.5919E-04
   8   6   3       87.21       68.73        7.82 o   0.2700E-02
   9   6   3       52.64       40.01        7.27 o   0.4320E-02
  10   6   3      666.94      680.18       14.42 o   0.2377E-03
  11   6   3     1430.60     1494.03       19.50 o   0.7955E-04
  12   6   3     1953.79     1904.22       22.47 o   0.5276E-04
  13   6   3      152.05      147.34        8.74 o   0.1373E-02
  14   6   3       84.56       91.51        8.36 o   0.2254E-02
 -14   7   3       12.81        8.42        5.53 o   0.1441E-01
 -13   7   3      139.44      115.19        8.28 o   0.1672E-02
 -12   7   3      172.28      206.87        9.40 o   0.1035E-02
 -11   7   3     2391.70     2440.93       28.01 o   0.3615E-04
 -10   7   3     2459.04     2279.88       22.72 o   0.3860E-04
  -9   7   3       61.06       47.21        6.88 o   0.3877E-02
  -8   7   3     2362.38     2384.44       26.44 o   0.3738E-04
  -7   7   3      233.27      182.59       10.93 o   0.9819E-03
  -6   7   3        4.74        2.58        7.14 o   0.1566E-01
  -5   7   3      852.05      977.34       14.42 o   0.1548E-03
  -4   7   3       66.37       32.95        6.59 o   0.4502E-02
  -3   7   3      392.08      399.68       10.77 o   0.4670E-03
  -2   7   3      642.76      565.80       19.60 o   0.2672E-03
  -1   7   3     1154.33     1100.58       28.70 o   0.1122E-03
   0   7   3      155.78      256.76       11.53 o   0.8663E-03
   1   7   3     2381.21     2024.67       38.08 o   0.4267E-04
   2   7   3     5319.28     5133.01       40.20 o   0.9803E-05
   3   7   3       77.47      108.81        6.93 o   0.2170E-02
   4   7   3      776.28      715.40       12.37 o   0.2157E-03
   5   7   3      533.50      496.42       11.41 o   0.3462E-03
   6   7   3      363.15      320.41       10.78 o   0.5689E-03
   7   7   3      568.45      622.18       14.34 o   0.2735E-03
   8   7   3     1236.49     1082.47       19.38 o   0.1158E-03
   9   7   3      301.00      283.69       10.06 o   0.6765E-03
  10   7   3     1005.96      952.51       17.71 o   0.1448E-03
  11   7   3      395.78      370.06       12.68 o   0.4827E-03
  12   7   3      183.16      154.18        9.59 o   0.1233E-02
  13   7   3      267.11      245.71       11.11 o   0.7660E-03
  14   7   3      497.43      504.04       15.01 o   0.3412E-03
 -13   8   3       20.02        6.49        7.66 o   0.9799E-02
 -12   8   3      422.86      401.31       12.81 o   0.4427E-03
 -11   8   3     1094.33      669.42       22.26 o   0.1777E-03
 -10   8   3     1399.90     1413.90       19.02 o   0.8494E-04
  -9   8   3       20.60       15.55        6.95 o   0.8598E-02
  -8   8   3      653.33      645.61       14.27 o   0.2506E-03
  -7   8   3      873.49      848.70       19.68 o   0.1688E-03
  -6   8   3      609.27      622.16       14.49 o   0.2660E-03
  -5   8   3      251.32      252.25        9.76 o   0.7875E-03
  -4   8   3       96.68       75.56        9.36 o   0.2318E-02
  -3   8   3     1091.01     1135.47       18.44 o   0.1181E-03
  -2   8   3      265.24      230.96       10.03 o   0.8163E-03
  -1   8   3     1598.53     1527.93       19.46 o   0.7364E-04
   0   8   3       16.91        8.36        5.62 o   0.1322E-01
   1   8   3     4801.54     4915.18       32.24 o   0.1103E-04
   2   8   3     2290.91     2226.37       23.30 o   0.4111E-04
   3   8   3      826.33      894.93       15.02 o   0.1695E-03
   4   8   3      106.42       88.82        6.87 o   0.2255E-02
   5   8   3       54.63       45.73        6.88 o   0.4071E-02
   6   8   3     1587.10     1607.49       23.96 o   0.6925E-04
   7   8   3       25.65        0.72        8.48 o   0.9292E-02
   8   8   3      688.18      575.72       15.21 o   0.2669E-03
   9   8   3      343.51      338.82       11.28 o   0.5534E-03
  10   8   3      112.86      133.08        8.90 o   0.1603E-02
  11   8   3      260.60      262.92       11.21 o   0.7379E-03
  12   8   3      192.58      227.54       10.03 o   0.9216E-03
  13   8   3      193.37      173.51       10.15 o   0.1108E-02
 -13   9   3      282.41       11.16       16.96 o   0.1392E-02
 -12   9   3      148.80      138.12       10.04 o   0.1397E-02
 -11   9   3      633.54      745.92       16.58 o   0.2208E-03
 -10   9   3      476.89      234.89       15.16 o   0.5676E-03
  -9   9   3      261.75      265.04       10.19 o   0.7437E-03
  -8   9   3     1387.61     1240.46       17.60 o   0.9717E-04
  -7   9   3     1054.44     1087.30       15.81 o   0.1267E-03
  -6   9   3      125.04      121.80        9.13 o   0.1641E-02
  -5   9   3     1355.53     1329.55       19.24 o   0.9165E-04
  -4   9   3     1031.09     1045.40       17.93 o   0.1315E-03
  -3   9   3     2609.30     2586.08       27.06 o   0.3243E-04
  -2   9   3       35.73       29.33        6.59 o   0.5894E-02
  -1   9   3      116.39      112.05        7.80 o   0.1838E-02
   0   9   3      119.73      108.95        8.30 o   0.1829E-02
   1   9   3      806.90      797.52       15.66 o   0.1893E-03
   2   9   3      240.99      248.61       10.22 o   0.8020E-03
   3   9   3      264.07      280.84       10.59 o   0.7081E-03
   4   9   3       16.86       19.36        7.32 o   0.7868E-02
   5   9   3      328.16      393.26       12.45 o   0.4956E-03
   6   9   3      312.91      352.46       11.02 o   0.5581E-03
   7   9   3      903.80      917.37       18.08 o   0.1569E-03
   8   9   3     1351.84     1387.29       20.00 o   0.8770E-04
   9   9   3       94.79       52.89       10.18 o   0.2652E-02
  10   9   3       99.94      105.48        9.80 o   0.1876E-02
  11   9   3      527.90      517.95       13.32 o   0.3318E-03
  12   9   3       53.27       44.07        7.73 o   0.3983E-02
  13   9   3       75.72      120.18       11.84 o   0.1703E-02
 -12  10   3      320.94      270.53       15.13 o   0.6261E-03
 -11  10   3      448.71      286.39       14.56 o   0.5292E-03
 -10  10   3      379.43      352.76       11.85 o   0.5149E-03
  -9  10   3      229.13      295.27        9.10 o   0.7272E-03
  -8  10   3       77.09       82.32        7.92 o   0.2517E-02
  -7  10   3      236.89      190.21       10.58 o   0.9577E-03
  -6  10   3       21.19        5.10        8.01 o   0.9482E-02
  -5  10   3     1872.08     1814.48       21.99 o   0.5670E-04
  -4  10   3     1191.35     1172.56       20.76 o   0.1091E-03
  -3  10   3     2732.49     2718.00       27.32 o   0.2993E-04
  -2  10   3       13.65        0.94        7.93 o   0.1201E-01
  -1  10   3      685.74      722.17       15.56 o   0.2211E-03
   0  10   3      644.40      636.79       16.17 o   0.2516E-03
   1  10   3     2084.38     2072.10       26.80 o   0.4624E-04
   2  10   3     4970.67     4925.34       40.88 o   0.1071E-04
   3  10   3       27.20       24.95        8.10 o   0.5936E-02
   4  10   3      138.34       92.62        9.77 o   0.1809E-02
   5  10   3      132.02      131.80        9.87 o   0.1500E-02
   6  10   3        3.28        5.73        7.46 o   0.1334E-01
   7  10   3      152.05      187.58       10.06 o   0.1136E-02
   8  10   3      655.16      577.52       14.66 o   0.2740E-03
   9  10   3      730.70      690.96       15.67 o   0.2232E-03
  10  10   3      415.82      382.11       11.53 o   0.4701E-03
  11  10   3       46.79       32.14        8.18 o   0.4630E-02
  12  10   3      524.29      439.38       13.44 o   0.3761E-03
 -11  11   3       51.86       14.91        8.15 o   0.5710E-02
 -10  11   3       13.94        2.11        7.88 o   0.1163E-01
  -9  11   3       41.00        7.76        8.21 o   0.7040E-02
  -8  11   3      146.72      126.96        9.71 o   0.1489E-02
  -7  11   3      199.39      136.45        8.59 o   0.1310E-02
  -6  11   3      695.34      660.97       16.05 o   0.2363E-03
  -5  11   3      335.86      336.17       12.07 o   0.5560E-03
  -4  11   3       96.96       12.14       11.00 o   0.3516E-02
  -3  11   3      625.28      641.13       16.11 o   0.2531E-03
  -2  11   3       71.84       46.30       10.25 o   0.3038E-02
  -1  11   3      156.14       99.48       10.20 o   0.1643E-02
   0  11   3       73.98       64.54        9.48 o   0.2715E-02
   1  11   3      122.33      100.82       11.80 o   0.1681E-02
   2  11   3     1291.98     1272.32       23.16 o   0.9616E-04
   3  11   3     1079.46     1103.23       20.23 o   0.1211E-03
   4  11   3       96.61       77.16       10.62 o   0.2167E-02
   5  11   3      584.61      617.44       15.06 o   0.2708E-03
   6  11   3     1359.75     1172.22       26.40 o   0.9951E-04
   7  11   3     1045.39     1068.18       19.44 o   0.1270E-03
   8  11   3     1166.52     1234.90       17.60 o   0.1063E-03
   9  11   3      121.38      100.40        8.68 o   0.1887E-02
  10  11   3       25.18       14.60        6.83 o   0.8454E-02
  11  11   3       31.58       31.62       11.71 o   0.3801E-02
  -9  12   3      263.03      141.28       13.47 o   0.1008E-02
  -8  12   3       53.27       30.14        8.62 o   0.4410E-02
  -7  12   3      369.32      298.31       12.24 o   0.5815E-03
  -6  12   3       84.42       21.71        8.95 o   0.3967E-02
  -5  12   3      790.11      329.23       22.94 o   0.3218E-03
  -4  12   3        6.86       17.99        8.98 o   0.7299E-02
  -3  12   3      200.00      223.31       11.24 o   0.9025E-03
  -2  12   3      342.58      340.21       13.65 o   0.5354E-03
  -1  12   3      583.40      652.78       16.60 o   0.2552E-03
   0  12   3     1158.47     1132.17       27.29 o   0.1102E-03
   1  12   3      851.84      904.19       18.80 o   0.1624E-03
   2  12   3      104.28       68.87       10.02 o   0.2301E-02
   3  12   3       26.64       15.45        8.42 o   0.6793E-02
   4  12   3      445.83      407.59       14.06 o   0.4220E-03
   5  12   3       25.04        6.25        7.77 o   0.9103E-02
   6  12   3      187.94      202.23       10.21 o   0.1009E-02
   7  12   3      375.54      373.92       11.24 o   0.4980E-03
   8  12   3      608.03      569.02       13.95 o   0.2872E-03
   9  12   3      283.50      297.30       10.73 o   0.6603E-03
  -8  13   3      125.52      148.83       10.99 o   0.1365E-02
  -7  13   3      105.16       95.16       10.42 o   0.1915E-02
  -6  13   3      360.30      249.73       12.91 o   0.6526E-03
  -5  13   3       49.07       31.97        8.73 o   0.4386E-02
  -4  13   3      884.74      921.48       15.97 o   0.1596E-03
  -3  13   3      106.64        4.49       11.68 o   0.3430E-02
  -2  13   3        6.96       11.30        8.40 o   0.9149E-02
  -1  13   3      210.15      212.70       11.83 o   0.9061E-03
   0  13   3       70.39       46.98        9.55 o   0.3176E-02
   1  13   3      148.11      125.59       10.72 o   0.1450E-02
   2  13   3      875.61      781.73       19.28 o   0.1814E-03
   3  13   3      243.89      247.38        9.61 o   0.8081E-03
   4  13   3      610.15      605.17       12.55 o   0.2760E-03
   5  13   3       33.05       23.89        7.33 o   0.6202E-02
   6  13   3       21.06        7.42        7.79 o   0.9272E-02
   7  13   3      243.55      233.83       10.17 o   0.8340E-03
   8  13   3      204.17      223.96       23.83 o   0.6416E-03
  -5  14   3      119.89       66.85       12.31 o   0.1986E-02
  -4  14   3       56.39       22.63        9.35 o   0.4469E-02
  -3  14   3      936.37      878.24       21.69 o   0.1569E-03
  -2  14   3     1187.15     1140.12       24.42 o   0.1101E-03
  -1  14   3      304.23      246.22       11.99 o   0.7189E-03
   0  14   3      172.47      152.45       12.03 o   0.1186E-02
   1  14   3        1.04       11.10        8.73 o   0.9355E-02
   2  14   3       31.66        0.78        9.95 o   0.7007E-02
   3  14   3      513.85      534.01       14.77 o   0.3215E-03
   4  14   3       33.62       40.25        8.88 o   0.4310E-02
   5  14   3       56.50        6.72       10.71 o   0.4813E-02
 -16   0   4        3.71        7.31        6.05 o   0.1642E-01
 -14   0   4     1602.83     1645.76       31.24 o   0.6551E-04
 -12   0   4     2453.72     2199.55       40.43 o   0.3836E-04
 -10   0   4     3312.74     3392.74       43.26 o   0.2057E-04
  -8   0   4        4.71        8.50        7.93 o   0.1093E-01
  -6   0   4       91.88       93.99       18.94 o   0.1337E-02
  -4   0   4    13504.32    14030.46      113.97 o   0.1572E-05
  -2   0   4    20480.67    21523.91      118.84 o   0.7010E-06
   0   0   4    26575.26    28658.15      103.86 o   0.4100E-06
   2   0   4    50999.24    54235.21      168.13 o   0.1161E-06
   4   0   4    16014.62    15421.21       99.65 o   0.1259E-05
   6   0   4       32.31       21.37       11.15 o   0.4480E-02
   8   0   4      500.15      572.73       17.77 o   0.2976E-03
  10   0   4     1855.70     2095.58       32.69 o   0.4751E-04
  12   0   4     1910.06     1964.01       31.91 o   0.5032E-04
  14   0   4      297.04      310.29       18.51 o   0.5504E-03
  16   0   4      145.07      170.18       13.71 o   0.1114E-02
 -16   1   4      477.67      490.99       10.80 o   0.3676E-03
 -15   1   4       26.94       24.16        6.13 o   0.7258E-02
 -14   1   4       56.66       45.58        8.51 o   0.3673E-02
 -13   1   4      419.33      454.81       13.05 o   0.4024E-03
 -12   1   4      229.89      225.00       12.81 o   0.8338E-03
 -11   1   4       34.92        1.06        9.10 o   0.7602E-02
 -10   1   4     1176.33     1248.08       17.68 o   0.1047E-03
  -9   1   4      804.66      819.50       13.81 o   0.1870E-03
  -8   1   4     2355.08     2113.16       26.06 o   0.4246E-04
  -7   1   4      967.51     1028.01       20.26 o   0.1356E-03
  -6   1   4      875.61      838.85       22.67 o   0.1670E-03
  -5   1   4      633.18      442.77       17.83 o   0.3268E-03
  -4   1   4     5807.19     5727.65       49.10 o   0.8122E-05
  -3   1   4    20721.10    20638.92       97.90 o   0.7370E-06
  -2   1   4    14895.24    14592.43       90.86 o   0.1416E-05
  -1   1   4      110.36      158.56        6.39 o   0.1518E-02
   0   1   4      383.91      368.68        7.71 o   0.5165E-03
   1   1   4     3788.96     4323.98       30.85 o   0.1468E-04
   2   1   4     7268.18     7777.64       40.89 o   0.4927E-05
   3   1   4     7701.05     8488.54       52.77 o   0.4245E-05
   4   1   4       24.75       17.01        7.69 o   0.7316E-02
   5   1   4      492.81      496.17       14.30 o   0.3482E-03
   6   1   4     8624.27     8252.17       57.17 o   0.4098E-05
   7   1   4      986.98      922.68       25.41 o   0.1431E-03
   8   1   4     1152.39     1129.27       18.23 o   0.1160E-03
   9   1   4      295.43      294.22        9.84 o   0.6629E-03
  10   1   4     1931.08     1901.44       22.96 o   0.5306E-04
  11   1   4     2163.89     2041.22       25.64 o   0.4614E-04
  12   1   4     1169.71     1174.54       17.14 o   0.1115E-03
  13   1   4      194.57      192.64        9.79 o   0.1038E-02
  14   1   4       22.90       20.06        8.63 o   0.6319E-02
  15   1   4       49.57       50.73        7.36 o   0.3861E-02
  16   1   4      167.52      166.55        8.80 o   0.1228E-02
 -16   2   4       28.41       25.43        6.94 o   0.6488E-02
 -15   2   4      718.18      740.83       13.81 o   0.2149E-03
 -14   2   4      132.43      117.10        8.57 o   0.1678E-02
 -13   2   4      487.58      457.22       14.23 o   0.3730E-03
 -12   2   4     2871.55     2856.17       26.85 o   0.2764E-04
 -11   2   4      341.92      312.22       13.63 o   0.5688E-03
 -10   2   4      747.05      764.45       14.67 o   0.2043E-03
  -9   2   4      534.00      535.53       10.92 o   0.3264E-03
  -8   2   4      108.42      128.63        6.41 o   0.1777E-02
  -7   2   4     1063.99     1173.76       21.72 o   0.1142E-03
  -6   2   4     1839.08     1883.32       23.64 o   0.5483E-04
  -5   2   4     1140.75     1089.49       20.31 o   0.1193E-03
  -4   2   4     1928.56     2113.37       28.29 o   0.4692E-04
  -3   2   4     5190.07     5104.07       41.77 o   0.1000E-04
  -2   2   4     4219.15     4225.25       38.13 o   0.1411E-04
  -1   2   4     3482.98     3514.03       29.57 o   0.1961E-04
   0   2   4     3771.36     4046.22       26.82 o   0.1598E-04
   1   2   4     3468.63     3258.41       24.03 o   0.2153E-04
   2   2   4    14299.34    14689.67       58.21 o   0.1451E-05
   3   2   4     5662.99     6106.25       46.87 o   0.7640E-05
   4   2   4     8761.10     8712.90       54.28 o   0.3801E-05
   5   2   4      783.28      584.02       19.63 o   0.2391E-03
   6   2   4       22.63       22.11        8.96 o   0.5907E-02
   7   2   4     1044.23      949.58       26.37 o   0.1354E-03
   8   2   4      138.17      132.90        7.74 o   0.1558E-02
   9   2   4       46.45       48.09        5.95 o   0.4376E-02
  10   2   4     1107.87     1184.39       17.63 o   0.1133E-03
  11   2   4      293.10      309.97       11.64 o   0.6240E-03
  12   2   4      550.34      586.03       12.60 o   0.2953E-03
  13   2   4      120.44      118.09        8.17 o   0.1743E-02
  14   2   4      335.86      374.73       15.09 o   0.4928E-03
  15   2   4       24.93       30.31        7.79 o   0.5711E-02
  16   2   4       15.36       15.51        6.51 o   0.9629E-02
 -16   3   4      257.49      288.27       14.93 o   0.6493E-03
 -15   3   4       77.16       88.88        7.80 o   0.2414E-02
 -14   3   4      336.91      295.00       14.45 o   0.5875E-03
 -13   3   4      700.63      644.22       16.30 o   0.2402E-03
 -12   3   4       22.02        8.77        7.29 o   0.9474E-02
 -11   3   4      732.25      721.32       15.88 o   0.2150E-03
 -10   3   4       18.17       20.33        7.72 o   0.7250E-02
  -9   3   4     1464.65     1485.94       17.26 o   0.7954E-04
  -8   3   4     1316.28     1453.65       15.32 o   0.8596E-04
  -7   3   4      161.28      233.79       10.09 o   0.9474E-03
  -6   3   4      282.78      278.81       12.64 o   0.6700E-03
  -5   3   4    14232.65    13477.74       66.62 o   0.1621E-05
  -4   3   4      231.31      199.48       12.63 o   0.8985E-03
  -3   3   4      139.27      122.43        9.46 o   0.1565E-02
  -2   3   4      598.54      561.90       16.81 o   0.2852E-03
  -1   3   4     1146.80     1058.68       18.18 o   0.1236E-03
   0   3   4    17819.40    18147.83       56.38 o   0.9631E-06
   1   3   4    14987.99    15874.47       53.46 o   0.1277E-05
   2   3   4    13417.11    14466.10       53.90 o   0.1541E-05
   3   3   4     2685.54     2882.35       25.23 o   0.2844E-04
   4   3   4     1713.88     1746.06       25.78 o   0.6099E-04
   5   3   4      276.55      330.35       12.38 o   0.6000E-03
   6   3   4      260.02      250.58       13.39 o   0.7325E-03
   7   3   4       34.75       21.09        8.78 o   0.5575E-02
   8   3   4      623.67      562.53       12.34 o   0.2904E-03
   9   3   4       10.63        4.56        6.09 o   0.1587E-01
  10   3   4     1554.76     1574.28       21.45 o   0.7194E-04
  11   3   4     3987.14     4101.36       33.00 o   0.1516E-04
  12   3   4      519.54      540.05       13.05 o   0.3226E-03
  13   3   4     1053.04     1010.55       17.89 o   0.1344E-03
  14   3   4     1105.49     1143.41       21.42 o   0.1152E-03
  15   3   4      885.17      822.05       19.38 o   0.1730E-03
 -15   4   4       95.28      100.78        7.41 o   0.2123E-02
 -14   4   4      169.10      179.13       10.43 o   0.1126E-02
 -13   4   4      120.52      100.32       11.71 o   0.1695E-02
 -12   4   4       -2.50        2.86        7.66 o   0.1443E-01
 -11   4   4      114.92      105.01       12.05 o   0.1658E-02
 -10   4   4      382.50      415.16       12.60 o   0.4489E-03
  -9   4   4      933.96      991.86       14.66 o   0.1465E-03
  -8   4   4        2.59        0.03        4.88 o   0.3670E-01
  -7   4   4      102.10       69.12        6.58 o   0.2657E-02
  -6   4   4      477.36      453.75       17.83 o   0.3627E-03
  -5   4   4      338.09      381.61       14.48 o   0.4883E-03
  -4   4   4      266.87      194.73       12.28 o   0.8700E-03
  -3   4   4      167.99      173.76       10.76 o   0.1143E-02
  -2   4   4       66.84       28.27        8.49 o   0.4199E-02
  -1   4   4     5890.96     5863.59       50.00 o   0.7829E-05
   0   4   4    28364.25    29113.79       95.25 o   0.3857E-06
   1   4   4     1861.25     1713.23       20.69 o   0.6048E-04
   2   4   4       58.40       64.05        5.91 o   0.3462E-02
   3   4   4       38.48       48.94        6.35 o   0.4464E-02
   4   4   4       -0.56        0.55        7.44 o   0.1738E-01
   5   4   4      264.07      185.16       12.56 o   0.8949E-03
   6   4   4     1070.54     1016.17       23.19 o   0.1289E-03
   7   4   4       53.48       35.66        5.97 o   0.4909E-02
   8   4   4     2286.46     2345.50       21.91 o   0.3899E-04
   9   4   4      521.18      596.07       11.93 o   0.2986E-03
  10   4   4     2495.74     2723.76       27.18 o   0.3133E-04
  11   4   4       58.73       72.55        7.74 o   0.2934E-02
  12   4   4      573.24      523.80       12.34 o   0.3191E-03
  13   4   4       10.68        5.94        7.18 o   0.1231E-01
  14   4   4      150.29      140.30       11.67 o   0.1316E-02
  15   4   4       24.61       41.36        7.81 o   0.4881E-02
 -15   5   4      118.48       91.91        8.34 o   0.2022E-02
 -14   5   4       36.59       33.83        7.53 o   0.5076E-02
 -13   5   4      193.57      140.55       10.66 o   0.1243E-02
 -12   5   4       32.84        9.38        9.35 o   0.6423E-02
 -11   5   4      996.22      906.90       21.24 o   0.1490E-03
 -10   5   4     3024.29     3017.83       27.95 o   0.2521E-04
  -9   5   4     1424.11     1314.88       19.72 o   0.9028E-04
  -8   5   4     1511.59     1665.55       19.20 o   0.6940E-04
  -7   5   4      705.38      678.45       12.36 o   0.2357E-03
  -6   5   4      756.66      617.22       15.16 o   0.2415E-03
  -5   5   4       24.40       31.37       10.01 o   0.4625E-02
  -4   5   4     8244.29     8431.61       61.75 o   0.4093E-05
  -3   5   4      239.43      241.55       12.74 o   0.7833E-03
  -2   5   4     1565.79     1480.40       28.33 o   0.7427E-04
  -1   5   4     1150.93     1239.83       22.83 o   0.1041E-03
   0   5   4       22.43        6.21        7.25 o   0.1014E-01
   1   5   4     4465.37     4041.88       38.27 o   0.1435E-04
   2   5   4       84.75       77.36        7.64 o   0.2561E-02
   3   5   4     3072.91     2994.81       31.35 o   0.2509E-04
   4   5   4        5.23        5.25        7.58 o   0.1283E-01
   5   5   4     1810.34     1836.66       30.76 o   0.5550E-04
   6   5   4      314.18      329.88        9.26 o   0.5996E-03
   7   5   4       26.75       51.89        5.48 o   0.4843E-02
   8   5   4     2084.38     2061.83       21.90 o   0.4696E-04
   9   5   4      900.79      878.28       16.97 o   0.1646E-03
  10   5   4      874.55      905.11       15.88 o   0.1630E-03
  11   5   4      294.20      307.17       11.79 o   0.6265E-03
  12   5   4        9.19        0.55        7.25 o   0.1516E-01
  13   5   4       83.83       71.98        8.91 o   0.2536E-02
  14   5   4       18.91        6.63        8.25 o   0.9065E-02
  15   5   4       29.64       28.50        7.37 o   0.5914E-02
 -15   6   4       36.55       34.14       14.71 o   0.2799E-02
 -14   6   4      155.78      146.90       10.01 o   0.1328E-02
 -13   6   4       69.20       64.13        9.47 o   0.2783E-02
 -12   6   4     2457.97     2382.35       27.68 o   0.3652E-04
 -11   6   4      322.35      232.06       12.60 o   0.7190E-03
 -10   6   4      339.41      286.28       11.61 o   0.6243E-03
  -9   6   4      909.62      984.10       15.55 o   0.1486E-03
  -8   6   4      454.95      433.69       12.22 o   0.4077E-03
  -7   6   4       70.81       77.35        6.87 o   0.2791E-02
  -6   6   4     3703.52     3660.73       29.62 o   0.1809E-04
  -5   6   4       50.03       58.47        5.87 o   0.3814E-02
  -4   6   4     2629.82     2491.94       43.32 o   0.3235E-04
  -3   6   4     7944.17     7694.42       64.44 o   0.4676E-05
  -2   6   4     3348.27     3527.12       44.74 o   0.1951E-04
  -1   6   4     6117.83     5579.81       52.63 o   0.8089E-05
   0   6   4      319.53      361.28       16.25 o   0.5047E-03
   1   6   4       11.34        1.15        9.84 o   0.8722E-02
   2   6   4      310.89      256.13       13.25 o   0.6784E-03
   3   6   4     1038.00     1007.61       21.91 o   0.1326E-03
   4   6   4     1013.47      929.85       21.88 o   0.1439E-03
   5   6   4      974.20     1046.80       16.31 o   0.1357E-03
   6   6   4     1705.00     1707.71       19.51 o   0.6368E-04
   7   6   4     2141.30     2072.01       24.18 o   0.4581E-04
   8   6   4      673.06      639.90       13.56 o   0.2505E-03
   9   6   4      123.44      109.10        8.67 o   0.1787E-02
  10   6   4      321.71      289.51       10.91 o   0.6413E-03
  11   6   4       17.42        2.06        8.75 o   0.9539E-02
  12   6   4      129.89      108.40       10.20 o   0.1668E-02
  13   6   4        4.25        0.27        6.77 o   0.1919E-01
  14   6   4        3.52       13.77        6.63 o   0.1184E-01
 -14   7   4        9.70       12.76        5.51 o   0.1304E-01
 -13   7   4      454.49      473.03       10.99 o   0.3852E-03
 -12   7   4       17.66        4.49        7.43 o   0.1100E-01
 -11   7   4     1008.00      871.38       17.96 o   0.1556E-03
 -10   7   4       62.29        1.97       11.13 o   0.4722E-02
  -9   7   4       20.57       12.66        6.30 o   0.9940E-02
  -8   7   4       89.43       64.92       10.15 o   0.2466E-02
  -7   7   4       30.07       18.93        7.46 o   0.6865E-02
  -6   7   4     2102.39     2028.42       25.27 o   0.4721E-04
  -5   7   4      201.83      230.37        8.24 o   0.9296E-03
  -4   7   4      226.00      239.51        9.26 o   0.8559E-03
  -3   7   4      455.86      450.66       12.23 o   0.3959E-03
  -2   7   4     1140.99      908.70       21.04 o   0.1390E-03
  -1   7   4      341.13      354.76       18.38 o   0.4827E-03
   0   7   4      326.09      351.27       15.77 o   0.5163E-03
   1   7   4      902.07      937.94       27.09 o   0.1450E-03
   2   7   4       66.89       72.72        7.90 o   0.2819E-02
   3   7   4     2399.06     2450.86       24.90 o   0.3610E-04
   4   7   4     2978.41     2909.09       23.44 o   0.2664E-04
   5   7   4      907.24     1017.34       16.17 o   0.1439E-03
   6   7   4      959.29      898.96       16.63 o   0.1569E-03
   7   7   4     1419.52     1520.09       19.96 o   0.7824E-04
   8   7   4      715.30      757.22       14.93 o   0.2093E-03
   9   7   4      305.98      299.48       10.89 o   0.6364E-03
  10   7   4      909.40      839.47       17.27 o   0.1703E-03
  11   7   4      194.97      235.38       10.50 o   0.8896E-03
  12   7   4      432.63      479.60       12.36 o   0.3830E-03
  13   7   4       68.31       45.82        7.87 o   0.3565E-02
  14   7   4       66.72       54.32        8.36 o   0.3223E-02
 -13   8   4      625.10      555.15       14.14 o   0.2896E-03
 -12   8   4      132.26      141.66        9.63 o   0.1451E-02
 -11   8   4      707.28      702.42       17.71 o   0.2205E-03
 -10   8   4      384.75      429.94       11.51 o   0.4413E-03
  -9   8   4        5.84        8.71        7.45 o   0.1160E-01
  -8   8   4      167.06      117.52       10.18 o   0.1472E-02
  -7   8   4      279.53      243.65       12.69 o   0.7377E-03
  -6   8   4      981.81      885.88       17.94 o   0.1560E-03
  -5   8   4      420.95      402.61       11.90 o   0.4471E-03
  -4   8   4     4060.25     4063.45       31.47 o   0.1519E-04
  -3   8   4       69.32       80.50        7.57 o   0.2668E-02
  -2   8   4      529.54      449.13       12.52 o   0.3721E-03
  -1   8   4      179.59      205.49        8.06 o   0.1051E-02
   0   8   4        2.81        3.72        5.32 o   0.2402E-01
   1   8   4     3266.75     3091.76       26.60 o   0.2357E-04
   2   8   4      250.07      237.40        8.94 o   0.8352E-03
   3   8   4       95.70      115.06        7.56 o   0.1933E-02
   4   8   4     1548.27     1625.32       20.56 o   0.7004E-04
   5   8   4       16.10        7.11        6.87 o   0.1151E-01
   6   8   4     4889.25     5141.02       40.55 o   0.1028E-04
   7   8   4      576.85      630.09       14.96 o   0.2675E-03
   8   8   4       16.22       22.40        6.95 o   0.7742E-02
   9   8   4      309.88      299.79       11.09 o   0.6333E-03
  10   8   4        9.79        7.83        8.33 o   0.9774E-02
  11   8   4      317.74      361.36       11.23 o   0.5426E-03
  12   8   4        0.29        0.91        6.47 o   0.2238E-01
  13   8   4      132.43      116.41        8.81 o   0.1671E-02
 -13   9   4      587.56      593.70       17.53 o   0.2733E-03
 -12   9   4      108.64       99.76        9.70 o   0.1900E-02
 -11   9   4      163.93       78.44       11.73 o   0.1696E-02
 -10   9   4     1491.62     1600.97       21.01 o   0.7221E-04
  -9   9   4      436.06      397.54       10.91 o   0.4495E-03
  -8   9   4       94.02       70.54        8.82 o   0.2484E-02
  -7   9   4       63.26       27.54       10.87 o   0.3608E-02
  -6   9   4     1077.58     1006.76       17.39 o   0.1337E-03
  -5   9   4     1853.23     1774.44       25.58 o   0.5774E-04
  -4   9   4      159.20      134.76       10.48 o   0.1372E-02
  -3   9   4      139.44      105.89       10.31 o   0.1651E-02
  -2   9   4      158.84      163.39        8.66 o   0.1268E-02
  -1   9   4      724.33      783.83       14.06 o   0.2033E-03
   0   9   4      250.53      286.43       10.08 o   0.7143E-03
   1   9   4      172.56      196.69        9.03 o   0.1080E-02
   2   9   4        8.95       11.32        6.83 o   0.1134E-01
   3   9   4     1133.75     1200.95       18.56 o   0.1101E-03
   4   9   4       68.13       78.76        7.80 o   0.2697E-02
   5   9   4     2881.54     2887.24       31.90 o   0.2703E-04
   6   9   4       20.47       36.16        8.23 o   0.5229E-02
   7   9   4       45.09       20.99        8.70 o   0.5210E-02
   8   9   4       39.78        8.90        9.08 o   0.6302E-02
   9   9   4     2380.16     2424.15       26.89 o   0.3651E-04
  10   9   4      345.50      355.83       11.71 o   0.5295E-03
  11   9   4       74.72       77.56        8.04 o   0.2618E-02
  12   9   4       30.27       15.17        6.66 o   0.8010E-02
 -12  10   4      468.79      424.28       16.43 o   0.3916E-03
 -11  10   4      752.73      466.31       22.78 o   0.2730E-03
 -10  10   4      271.69      226.78       10.74 o   0.8089E-03
  -9  10   4       24.12        6.55        8.65 o   0.8087E-02
  -8  10   4       96.89       81.26        8.10 o   0.2336E-02
  -7  10   4      814.44      824.08       14.30 o   0.1845E-03
  -6  10   4      945.81      888.74       16.73 o   0.1594E-03
  -5  10   4      179.30       54.62       14.38 o   0.1638E-02
  -4  10   4     1626.99     1603.43       19.92 o   0.6947E-04
  -3  10   4     1187.15     1154.22       19.98 o   0.1113E-03
  -2  10   4      344.57      344.59       11.96 o   0.5425E-03
  -1  10   4      935.05      860.16       16.64 o   0.1648E-03
   0  10   4     1105.96     1155.55       20.95 o   0.1143E-03
   1  10   4      626.17      564.72       15.94 o   0.2811E-03
   2  10   4       60.94       26.75        9.95 o   0.3963E-02
   3  10   4       87.41       99.86        8.90 o   0.2078E-02
   4  10   4     1962.03     1944.26       24.10 o   0.5134E-04
   5  10   4      375.26      384.37       12.48 o   0.4808E-03
   6  10   4       40.23       39.78        8.35 o   0.4341E-02
   7  10   4       28.71        2.64        8.67 o   0.8333E-02
   8  10   4      819.96      842.92       15.78 o   0.1788E-03
   9  10   4      757.85      774.85       15.77 o   0.1999E-03
  10  10   4      136.75      166.45        9.54 o   0.1283E-02
  11  10   4       94.16       93.42        7.85 o   0.2205E-02
  12  10   4      239.99      199.37       16.64 o   0.8044E-03
 -11  11   4       -5.51        0.21        7.60 o   0.1530E-01
 -10  11   4        2.25        2.00        7.27 o   0.1639E-01
  -9  11   4      153.20      168.14        8.24 o   0.1274E-02
  -8  11   4     1190.11     1198.65       16.30 o   0.1088E-03
  -7  11   4       36.51       33.96        7.66 o   0.5051E-02
  -6  11   4     1318.10     1471.54       17.67 o   0.8441E-04
  -5  11   4       14.70        1.29        7.33 o   0.1312E-01
  -4  11   4      469.41      423.30       13.65 o   0.4044E-03
  -3  11   4       11.54        7.76        8.39 o   0.9417E-02
  -2  11   4      159.38      174.19       11.84 o   0.1127E-02
  -1  11   4      475.95      471.98       14.99 o   0.3645E-03
   0  11   4      898.42      944.90       20.17 o   0.1515E-03
   1  11   4      279.89      258.75       14.37 o   0.6860E-03
   2  11   4     1496.32     1578.04       25.48 o   0.7216E-04
   3  11   4     1452.07     1424.44       21.55 o   0.8212E-04
   4  11   4      234.15      211.78       10.84 o   0.8929E-03
   5  11   4      865.26      861.55       18.11 o   0.1691E-03
   6  11   4     1624.68     1533.28       26.84 o   0.7089E-04
   7  11   4      574.10      562.02       14.58 o   0.2963E-03
   8  11   4       88.48       30.10        8.42 o   0.3665E-02
   9  11   4      505.93      436.45       12.24 o   0.3886E-03
  10  11   4      224.71      252.27       10.09 o   0.8157E-03
  -9  12   4      777.68      738.94       14.97 o   0.2067E-03
  -8  12   4      238.00      226.04        9.94 o   0.8650E-03
  -7  12   4      951.54      963.16       16.34 o   0.1480E-03
  -6  12   4     1285.55     1144.84       17.71 o   0.1088E-03
  -5  12   4      349.11      323.95       13.78 o   0.5497E-03
  -4  12   4       97.10       80.53       10.16 o   0.2166E-02
  -3  12   4      361.52      386.23       11.57 o   0.4906E-03
  -2  12   4        6.92        0.89        8.63 o   0.1165E-01
  -1  12   4      499.67      437.68       17.92 o   0.3649E-03
   0  12   4       30.94        0.78       11.55 o   0.5678E-02
   1  12   4      482.06      448.29       16.35 o   0.3714E-03
   2  12   4     1423.57     1534.36       22.15 o   0.7682E-04
   3  12   4      281.09      292.69       12.00 o   0.6575E-03
   4  12   4      591.73      595.23       15.15 o   0.2775E-03
   5  12   4      159.38      152.43        8.59 o   0.1334E-02
   6  12   4       27.24        1.79        7.99 o   0.9574E-02
   7  12   4      188.04      168.81        9.03 o   0.1164E-02
   8  12   4      272.40      267.17       10.52 o   0.7248E-03
   9  12   4      431.14      391.35       11.30 o   0.4555E-03
  -8  13   4      817.92      870.38       24.77 o   0.1638E-03
  -7  13   4      242.77      277.19       14.17 o   0.6896E-03
  -6  13   4       35.18        5.01        8.28 o   0.7809E-02
  -5  13   4       35.30       38.42        8.00 o   0.4662E-02
  -4  13   4      383.34      303.95       14.44 o   0.5482E-03
  -3  13   4      357.58      344.19       13.67 o   0.5232E-03
  -2  13   4       14.64       33.43        9.01 o   0.5265E-02
  -1  13   4      231.42      229.11       11.65 o   0.8389E-03
   0  13   4       21.32       23.65        8.73 o   0.5962E-02
   1  13   4       86.34       75.07        9.58 o   0.2384E-02
   2  13   4     1152.87     1107.47       18.72 o   0.1178E-03
   3  13   4       35.99       46.98        6.53 o   0.4601E-02
   4  13   4       42.11       43.26        7.43 o   0.4376E-02
   5  13   4       22.19       11.04        7.49 o   0.8720E-02
   6  13   4      128.91      103.66        8.78 o   0.1810E-02
   7  13   4       34.42       23.77        6.55 o   0.6558E-02
  -5  14   4      681.44      672.52       15.32 o   0.2363E-03
  -4  14   4       30.23        6.48        8.78 o   0.7468E-02
  -3  14   4      808.53      714.73       20.15 o   0.2007E-03
  -2  14   4       94.30       38.51       17.52 o   0.1850E-02
  -1  14   4        3.85        1.05        8.87 o   0.1156E-01
   0  14   4      298.52      407.73       13.36 o   0.4897E-03
   1  14   4       14.70       32.92        9.44 o   0.5095E-02
   2  14   4      166.23      212.98       10.52 o   0.9991E-03
   3  14   4       35.65       38.65       10.98 o   0.3677E-02
   4  14   4       17.81       22.02       10.21 o   0.5360E-02
   5  14   4      105.31       79.75       13.00 o   0.1858E-02
 -15   0   5       52.85       61.82        8.69 o   0.3161E-02
 -13   0   5      749.40      733.60       23.32 o   0.1980E-03
 -11   0   5     2506.12     2564.89       39.06 o   0.3259E-04
  -9   0   5     6948.91     7450.30       51.32 o   0.5305E-05
  -7   0   5     3388.57     3302.91       57.51 o   0.2031E-04
  -5   0   5     2262.22     2556.44       35.75 o   0.3469E-04
  -3   0   5    40712.39    41253.94      206.56 o   0.1921E-06
  -1   0   5     2461.88     2750.89       24.86 o   0.3135E-04
   1   0   5     9290.85    10581.73       52.44 o   0.2873E-05
   3   0   5    16545.30    17704.07       82.87 o   0.1037E-05
   5   0   5    22464.87    23479.43      123.39 o   0.5902E-06
   7   0   5     7299.95     7364.62      102.76 o   0.5020E-05
   9   0   5     5087.44     5055.69       46.98 o   0.1019E-04
  11   0   5     4520.55     4298.92       51.98 o   0.1306E-04
  13   0   5      228.38      235.28       15.36 o   0.7651E-03
  15   0   5     1270.97     1306.56       29.60 o   0.9165E-04
 -16   1   5       10.31        6.75        7.84 o   0.1076E-01
 -15   1   5      103.48      110.47        7.06 o   0.1973E-02
 -14   1   5      703.86      806.56       15.19 o   0.1990E-03
 -13   1   5      140.20      148.06        9.58 o   0.1383E-02
 -12   1   5     2561.98     2561.11       28.99 o   0.3301E-04
 -11   1   5     3123.51     2997.60       30.01 o   0.2489E-04
 -10   1   5      295.56      243.72       10.34 o   0.7526E-03
  -9   1   5      175.21      170.48        7.20 o   0.1233E-02
  -8   1   5      190.89      160.59        9.69 o   0.1178E-02
  -7   1   5     1790.59     1626.22       32.11 o   0.6250E-04
  -6   1   5      535.82      443.71       15.25 o   0.3624E-03
  -5   1   5      130.70      100.27        9.90 o   0.1765E-02
  -4   1   5    27185.57    26285.02      100.33 o   0.4526E-06
  -3   1   5    58110.10    59477.13      148.41 o   0.9450E-07
  -2   1   5    31712.92    31655.84       94.34 o   0.3218E-06
  -1   1   5    21987.81    23320.55       70.06 o   0.6075E-06
   0   1   5     1257.22     1557.33       13.45 o   0.8209E-04
   1   1   5     9155.42     9762.27       50.69 o   0.3216E-05
   2   1   5    20924.61    22144.34       79.74 o   0.6701E-06
   3   1   5     2170.89     2043.73       29.35 o   0.4561E-04
   4   1   5      347.10      412.63       11.74 o   0.4718E-03
   5   1   5    15346.82    14750.11       72.72 o   0.1377E-05
   6   1   5       20.47       22.93        8.52 o   0.6213E-02
   7   1   5      119.73      129.51       10.57 o   0.1533E-02
   8   1   5     2088.95     2119.35       21.59 o   0.4567E-04
   9   1   5      452.36      500.31       11.27 o   0.3675E-03
  10   1   5      182.67      151.56        9.10 o   0.1260E-02
  11   1   5      571.36      595.53       15.06 o   0.2815E-03
  12   1   5     1860.33     1900.97       22.54 o   0.5418E-04
  13   1   5      222.47      217.04       11.00 o   0.8933E-03
  14   1   5      470.19      488.50       13.04 o   0.3637E-03
  15   1   5       83.96       82.72        9.05 o   0.2341E-02
  16   1   5       39.28       41.32        8.52 o   0.4215E-02
 -16   2   5       13.65        3.67        6.40 o   0.1463E-01
 -15   2   5      572.90      549.16       12.34 o   0.3071E-03
 -14   2   5      145.25      150.68        8.63 o   0.1382E-02
 -13   2   5      695.34      645.08       16.05 o   0.2413E-03
 -12   2   5      849.12      822.40       18.57 o   0.1771E-03
 -11   2   5      210.67      211.65       10.18 o   0.9394E-03
 -10   2   5      280.01      287.64        9.82 o   0.6882E-03
  -9   2   5       96.54       95.95        5.77 o   0.2285E-02
  -8   2   5        5.33        1.32        4.97 o   0.2841E-01
  -7   2   5     1452.34     1216.99       26.46 o   0.9304E-04
  -6   2   5      193.17      186.70       11.54 o   0.1021E-02
  -5   2   5     1425.46     1159.30       22.70 o   0.9978E-04
  -4   2   5     7777.25     8023.41       56.19 o   0.4521E-05
  -3   2   5    23132.87    23807.54      103.44 o   0.5709E-06
  -2   2   5     9235.04     9748.41       51.60 o   0.3204E-05
  -1   2   5    26762.31    28965.24       74.95 o   0.4033E-06
   0   2   5    46896.48    49041.57       96.12 o   0.1404E-06
   1   2   5    18061.99    18548.82       62.54 o   0.9273E-06
   2   2   5    71187.79    76027.14      124.15 o   0.5979E-07
   3   2   5      140.28      147.70        7.97 o   0.1437E-02
   4   2   5     6711.09     6939.12       53.95 o   0.5902E-05
   5   2   5     4567.36     4578.91       47.41 o   0.1217E-04
   6   2   5       22.09       15.71        7.74 o   0.7649E-02
   7   2   5     1041.00     1094.96       23.79 o   0.1217E-03
   8   2   5      105.75      139.10        7.14 o   0.1665E-02
   9   2   5       -2.05        0.05        5.99 o   0.2589E-01
  10   2   5        3.00        1.26        6.52 o   0.2006E-01
  11   2   5      495.67      535.36       14.66 o   0.3260E-03
  12   2   5     1357.90     1367.05       19.52 o   0.8893E-04
  13   2   5      193.97      195.50       10.57 o   0.1012E-02
  14   2   5      145.42      136.63        9.67 o   0.1431E-02
  15   2   5      121.93      122.47        9.57 o   0.1628E-02
  16   2   5        8.02        6.08        7.62 o   0.1183E-01
 -16   3   5       22.26        0.69       10.13 o   0.7477E-02
 -15   3   5      209.42      215.14        9.74 o   0.9396E-03
 -14   3   5      451.14      484.56       14.75 o   0.3660E-03
 -13   3   5     1707.37     1704.49       21.89 o   0.6333E-04
 -12   3   5      428.03      458.48       11.85 o   0.4007E-03
 -11   3   5       24.26       36.29        7.58 o   0.5336E-02
 -10   3   5     1100.97     1040.75       16.39 o   0.1288E-03
  -9   3   5      959.73     1054.24       14.42 o   0.1366E-03
  -8   3   5      402.93      348.42        9.20 o   0.5211E-03
  -7   3   5      142.41      173.10        9.06 o   0.1254E-02
  -6   3   5     4446.73     3888.76       42.01 o   0.1492E-04
  -5   3   5     1022.60      952.46       19.00 o   0.1428E-03
  -4   3   5       28.44       54.52        7.90 o   0.4025E-02
  -3   3   5     2566.33     2600.45       31.91 o   0.3223E-04
  -2   3   5     1110.49     1095.97       21.95 o   0.1193E-03
  -1   3   5    44249.84    45057.33      115.95 o   0.1629E-06
   0   3   5     4553.82     4448.27       31.88 o   0.1279E-04
   1   3   5      643.67      631.05       14.53 o   0.2566E-03
   2   3   5     9138.30     9061.34       47.90 o   0.3539E-05
   3   3   5     4873.24     5241.91       31.98 o   0.1012E-04
   4   3   5      309.63      249.88       12.09 o   0.7059E-03
   5   3   5     4219.61     3856.01       40.92 o   0.1559E-04
   6   3   5     3362.37     3122.26       41.93 o   0.2238E-04
   7   3   5     2126.42     2174.26       24.76 o   0.4373E-04
   8   3   5       69.08       94.21        6.54 o   0.2496E-02
   9   3   5       60.83       81.19        6.70 o   0.2837E-02
  10   3   5        0.16        0.83        7.07 o   0.1910E-01
  11   3   5     1164.33     1088.49       19.54 o   0.1188E-03
  12   3   5     1396.42     1347.09       20.87 o   0.8858E-04
  13   3   5       58.40       49.90        8.59 o   0.3471E-02
  14   3   5      626.35      652.63       15.23 o   0.2510E-03
  15   3   5      751.55      759.65       17.66 o   0.2013E-03
 -15   4   5      133.09      124.73        8.09 o   0.1627E-02
 -14   4   5       18.51        6.51        7.73 o   0.9867E-02
 -13   4   5      160.37      130.08       13.33 o   0.1277E-02
 -12   4   5       25.29       26.85        7.38 o   0.6270E-02
 -11   4   5     1948.42     1943.45       23.70 o   0.5156E-04
 -10   4   5       11.39       10.04        6.72 o   0.1161E-01
  -9   4   5      115.77      128.78        7.32 o   0.1702E-02
  -8   4   5      256.11      268.06        8.36 o   0.7627E-03
  -7   4   5      356.50      340.67        9.06 o   0.5582E-03
  -6   4   5     1599.39     1546.22       32.07 o   0.6944E-04
  -5   4   5     4974.71     4308.52       48.98 o   0.1234E-04
  -4   4   5     3721.41     3217.50       37.99 o   0.2056E-04
  -3   4   5      668.05      706.10       17.95 o   0.2239E-03
  -2   4   5     1566.64     1401.69       29.18 o   0.7786E-04
  -1   4   5     2939.85     3163.52       34.16 o   0.2406E-04
   0   4   5     2628.72     2606.37       28.63 o   0.3193E-04
   1   4   5      553.87      594.49       13.48 o   0.2892E-03
   2   4   5      657.91      763.27       14.14 o   0.2162E-03
   3   4   5       12.86        5.75        5.98 o   0.1473E-01
   4   4   5     2155.90     2105.72       25.93 o   0.4473E-04
   5   4   5    11281.51    10354.59       59.31 o   0.2614E-05
   6   4   5     2118.18     2218.87       32.95 o   0.4202E-04
   7   4   5      190.00      173.14        7.40 o   0.1177E-02
   8   4   5       89.36       76.13        6.56 o   0.2647E-02
   9   4   5      876.25      873.83       15.05 o   0.1691E-03
  10   4   5     1469.03     1497.89       21.68 o   0.7777E-04
  11   4   5      434.72      456.93       12.84 o   0.3964E-03
  12   4   5      165.03      129.04       10.76 o   0.1376E-02
  13   4   5       47.38       26.00        7.98 o   0.5066E-02
  14   4   5       63.66       54.83        8.22 o   0.3302E-02
  15   4   5       -0.79        0.28        7.28 o   0.1827E-01
 -15   5   5      258.75      283.05       11.63 o   0.6959E-03
 -14   5   5      161.55      192.85        8.74 o   0.1124E-02
 -13   5   5      204.48      167.73       10.13 o   0.1104E-02
 -12   5   5       26.60       23.33        8.31 o   0.6020E-02
 -11   5   5     3125.51     3218.27       30.42 o   0.2297E-04
 -10   5   5      293.47      230.75       10.91 o   0.7739E-03
  -9   5   5       25.83       27.36        7.31 o   0.6241E-02
  -8   5   5      348.84      348.10       10.16 o   0.5475E-03
  -7   5   5        0.88        0.59        5.18 o   0.3380E-01
  -6   5   5     1252.15     1227.04       17.99 o   0.1033E-03
  -5   5   5      388.55      308.59       16.79 o   0.5185E-03
  -4   5   5     3180.99     2910.27       39.57 o   0.2499E-04
  -3   5   5     4565.42     4234.74       46.44 o   0.1330E-04
  -2   5   5     2875.39     2664.08       36.85 o   0.2921E-04
  -1   5   5    12089.29    12058.64       69.27 o   0.2066E-05
   0   5   5      515.47      635.29       14.79 o   0.2775E-03
   1   5   5      483.63      576.66       14.64 o   0.3093E-03
   2   5   5     2726.13     2447.53       31.02 o   0.3327E-04
   3   5   5       40.91       15.04        7.14 o   0.6872E-02
   4   5   5     1567.20     1428.24       25.51 o   0.7766E-04
   5   5   5     2967.87     2795.99       37.05 o   0.2726E-04
   6   5   5       16.10        2.57        5.60 o   0.1687E-01
   7   5   5     1535.06     1464.32       17.39 o   0.7886E-04
   8   5   5       86.08       93.31        6.84 o   0.2340E-02
   9   5   5      946.25      901.79       16.74 o   0.1574E-03
  10   5   5     2486.81     2547.93       26.06 o   0.3387E-04
  11   5   5       42.81       27.47        8.67 o   0.4852E-02
  12   5   5      173.88      146.14        9.25 o   0.1307E-02
  13   5   5     1721.00     1746.15       24.35 o   0.6111E-04
  14   5   5      623.31      679.29       15.37 o   0.2430E-03
  15   5   5      353.94      339.48       15.49 o   0.5165E-03
 -14   6   5      453.57      535.82       11.43 o   0.3453E-03
 -13   6   5     1060.49     1122.30       17.25 o   0.1220E-03
 -12   6   5       77.16       36.01       20.69 o   0.1587E-02
 -11   6   5     1927.62     2019.90       22.32 o   0.5000E-04
 -10   6   5     2563.06     2420.61       22.83 o   0.3542E-04
  -9   6   5       31.70        6.99        8.83 o   0.7224E-02
  -8   6   5      325.06      282.99       10.20 o   0.6548E-03
  -7   6   5      258.41      201.43        8.63 o   0.9242E-03
  -6   6   5       25.33       18.46        7.10 o   0.7511E-02
  -5   6   5      548.49      500.30       12.24 o   0.3374E-03
  -4   6   5      354.75      307.63       14.16 o   0.5635E-03
  -3   6   5     1722.49     1528.11       32.38 o   0.6749E-04
  -2   6   5     1098.59      913.55       25.63 o   0.1373E-03
  -1   6   5     4629.98     4639.45       48.22 o   0.1188E-04
   0   6   5      343.78      314.06       16.99 o   0.5359E-03
   1   6   5     1753.23     1934.97       35.37 o   0.5266E-04
   2   6   5      104.07       96.62       11.98 o   0.1783E-02
   3   6   5      588.08      549.32       18.58 o   0.2870E-03
   4   6   5        5.63        1.35        6.71 o   0.1787E-01
   5   6   5       22.70       21.78        6.65 o   0.7556E-02
   6   6   5      279.41      270.44        9.33 o   0.7251E-03
   7   6   5     3929.04     4162.81       30.06 o   0.1508E-04
   8   6   5        3.42        0.88        6.50 o   0.2037E-01
   9   6   5       20.37       21.43        7.21 o   0.7326E-02
  10   6   5      111.72      105.84        8.70 o   0.1876E-02
  11   6   5       59.33       55.26        8.88 o   0.3225E-02
  12   6   5      806.08      741.06       14.43 o   0.2034E-03
  13   6   5      129.23      149.10        7.98 o   0.1463E-02
  14   6   5       20.05       26.01        6.54 o   0.7237E-02
 -14   7   5      122.88      160.54        9.44 o   0.1364E-02
 -13   7   5      159.83      114.72        8.51 o   0.1590E-02
 -12   7   5       73.00       84.65        7.71 o   0.2542E-02
 -11   7   5      143.35      135.77        9.43 o   0.1448E-02
 -10   7   5     4923.34     4784.71       31.14 o   0.1123E-04
  -9   7   5      235.68      239.84        9.23 o   0.8438E-03
  -8   7   5     1865.58     1895.78       24.74 o   0.5395E-04
  -7   7   5      186.86      197.39        9.59 o   0.1040E-02
  -6   7   5      186.27      202.37       10.36 o   0.1007E-02
  -5   7   5      106.42       87.65        7.61 o   0.2215E-02
  -4   7   5     1015.97     1018.47       14.83 o   0.1375E-03
  -3   7   5      388.97      376.61       10.59 o   0.4919E-03
  -2   7   5      111.95       82.72        8.18 o   0.2198E-02
  -1   7   5     5425.80     4980.95       52.20 o   0.9916E-05
   0   7   5     2239.12     2002.58       38.62 o   0.4449E-04
   1   7   5     1339.76     1155.98       27.78 o   0.1009E-03
   2   7   5     1218.94     1279.87       18.50 o   0.1002E-03
   3   7   5      110.97       78.48        7.39 o   0.2339E-02
   4   7   5     1072.18     1156.88       15.94 o   0.1183E-03
   5   7   5      295.80      324.14        9.73 o   0.6162E-03
   6   7   5      599.41      588.36       12.79 o   0.2840E-03
   7   7   5      211.71      254.67       10.00 o   0.8245E-03
   8   7   5       12.33       16.58        7.39 o   0.8698E-02
   9   7   5     1427.08     1487.39       20.01 o   0.7969E-04
  10   7   5      205.30      204.16       11.39 o   0.9478E-03
  11   7   5      541.47      582.12       14.99 o   0.2941E-03
  12   7   5       24.51       30.44        7.26 o   0.6011E-02
  13   7   5      166.14      210.50       10.24 o   0.1019E-02
  14   7   5       -1.29        0.78        7.04 o   0.1874E-01
 -13   8   5       49.22       35.02        8.79 o   0.4195E-02
 -12   8   5      326.35      316.90       11.51 o   0.5914E-03
 -11   8   5      381.80      300.70       14.13 o   0.5552E-03
 -10   8   5       18.67        0.97        7.45 o   0.1210E-01
  -9   8   5      803.44      761.89       15.42 o   0.1979E-03
  -8   8   5      709.38      661.78       15.83 o   0.2344E-03
  -7   8   5     1002.78     1008.61       19.95 o   0.1362E-03
  -6   8   5      255.08      289.11       11.20 o   0.6928E-03
  -5   8   5       83.05       74.36        7.96 o   0.2604E-02
  -4   8   5      694.77      662.17       13.77 o   0.2398E-03
  -3   8   5       13.43       10.81        6.48 o   0.1137E-01
  -2   8   5     1955.06     1921.36       23.11 o   0.5212E-04
  -1   8   5       44.61       58.55        5.98 o   0.3912E-02
   0   8   5      183.84      161.64        7.77 o   0.1240E-02
   1   8   5      223.64      227.61        9.10 o   0.8922E-03
   2   8   5     1300.23     1175.70       18.59 o   0.1052E-03
   3   8   5       23.11       25.51        6.74 o   0.6920E-02
   4   8   5      487.89      490.50       11.86 o   0.3609E-03
   5   8   5      690.63      745.54       15.61 o   0.2148E-03
   6   8   5       49.72       35.76        8.28 o   0.4319E-02
   7   8   5      252.80      253.19       11.84 o   0.7579E-03
   8   8   5       88.01       70.59        9.27 o   0.2484E-02
   9   8   5      460.46      531.73       13.21 o   0.3410E-03
  10   8   5      638.77      644.70       15.38 o   0.2506E-03
  11   8   5      314.31      321.21       11.42 o   0.5963E-03
  12   8   5        5.28        4.58        6.37 o   0.1680E-01
  13   8   5        4.88        8.54        6.58 o   0.1393E-01
 -13   9   5      107.08       99.63       12.22 o   0.1733E-02
 -12   9   5      312.78      324.39       11.01 o   0.5949E-03
 -11   9   5       68.66       50.77        8.60 o   0.3293E-02
 -10   9   5      727.61      646.23       14.68 o   0.2382E-03
  -9   9   5      129.07      100.34        8.30 o   0.1864E-02
  -8   9   5      309.12      350.37       10.95 o   0.5638E-03
  -7   9   5     2546.78     2477.83       27.10 o   0.3440E-04
  -6   9   5      582.36      578.11       14.51 o   0.2877E-03
  -5   9   5      944.93      925.86       21.79 o   0.1491E-03
  -4   9   5      824.28      794.66       17.47 o   0.1862E-03
  -3   9   5     6631.57     6555.63       47.80 o   0.6390E-05
  -2   9   5      326.61      269.11       11.00 o   0.6681E-03
  -1   9   5       39.60       70.63        6.62 o   0.3437E-02
   0   9   5     1809.42     1964.12       21.62 o   0.5319E-04
   1   9   5      230.00      221.59       10.10 o   0.8859E-03
   2   9   5      197.48      215.40        9.86 o   0.9551E-03
   3   9   5      218.00      190.67       10.36 o   0.9922E-03
   4   9   5       32.15       31.02        7.14 o   0.5651E-02
   5   9   5      135.66      123.60        9.76 o   0.1553E-02
   6   9   5      111.72      102.94        9.84 o   0.1838E-02
   7   9   5      363.97      410.33       14.07 o   0.4539E-03
   8   9   5      148.45       82.41       10.21 o   0.1834E-02
   9   9   5      392.37      393.36       13.90 o   0.4582E-03
  10   9   5       14.37        2.72        7.95 o   0.1121E-01
  11   9   5        1.34        2.17        7.26 o   0.1654E-01
  12   9   5       42.95       54.31        7.27 o   0.3865E-02
 -12  10   5       39.51       19.87       10.39 o   0.4686E-02
 -11  10   5      779.48      634.24       15.79 o   0.2326E-03
 -10  10   5      168.54      179.64        9.48 o   0.1149E-02
  -9  10   5     1246.58     1125.00       19.46 o   0.1116E-03
  -8  10   5      202.95      214.58        9.18 o   0.9597E-03
  -7  10   5      193.77      180.16       10.16 o   0.1080E-02
  -6  10   5      226.33      180.86       11.74 o   0.9790E-03
  -5  10   5     6748.67     6743.11       39.99 o   0.6139E-05
  -4  10   5      191.19      199.80        9.40 o   0.1027E-02
  -3  10   5      369.73      358.46       12.25 o   0.5106E-03
  -2  10   5      186.47      206.62       10.26 o   0.9946E-03
  -1  10   5      659.93      687.65       15.45 o   0.2346E-03
   0  10   5       28.03       25.30        8.07 o   0.5891E-02
   1  10   5      317.74      292.54       14.67 o   0.6022E-03
   2  10   5      247.93      252.02       12.96 o   0.7486E-03
   3  10   5       28.37       35.85        7.51 o   0.5271E-02
   4  10   5     1832.95     1787.03       22.68 o   0.5809E-04
   5  10   5      652.23      638.63       16.82 o   0.2486E-03
   6  10   5      395.07      405.25       14.66 o   0.4409E-03
   7  10   5       82.98       66.12        9.33 o   0.2612E-02
   8  10   5      137.08       75.15        9.97 o   0.1993E-02
   9  10   5     2071.97     2110.76       22.16 o   0.4593E-04
  10  10   5       -4.46        6.11        6.97 o   0.1426E-01
  11  10   5      229.57      310.29        9.22 o   0.6983E-03
 -11  11   5       86.88       25.97       18.68 o   0.1861E-02
 -10  11   5       13.51        1.45        6.29 o   0.1637E-01
  -9  11   5       76.09       60.89        7.37 o   0.3070E-02
  -8  11   5     1203.24     1184.28       16.39 o   0.1094E-03
  -7  11   5       15.90        5.43        6.79 o   0.1230E-01
  -6  11   5      225.14      258.08       10.63 o   0.7928E-03
  -5  11   5        2.36        0.84        6.93 o   0.1881E-01
  -4  11   5       78.35       82.85        9.51 o   0.2334E-02
  -3  11   5      148.63      155.21        8.99 o   0.1337E-02
  -2  11   5      240.43      204.39       13.21 o   0.8613E-03
  -1  11   5       42.44       18.52        9.23 o   0.5249E-02
   0  11   5     2716.80     2735.15       32.46 o   0.2957E-04
   1  11   5       63.31       30.61       11.16 o   0.3433E-02
   2  11   5      310.51      317.82       13.88 o   0.5803E-03
   3  11   5      167.24      124.64       10.92 o   0.1387E-02
   4  11   5      316.34      325.01       13.50 o   0.5704E-03
   5  11   5       92.02       88.69       10.37 o   0.2066E-02
   6  11   5      394.50      409.21       14.79 o   0.4372E-03
   7  11   5     1405.80     1302.74       21.20 o   0.9112E-04
   8  11   5     1803.34     1888.12       20.06 o   0.5574E-04
   9  11   5       29.41       11.09        6.95 o   0.8554E-02
  10  11   5      282.90      297.71        9.87 o   0.6679E-03
  -9  12   5       81.62       15.94       12.93 o   0.3120E-02
  -8  12   5       32.06       22.94        6.49 o   0.6873E-02
  -7  12   5       51.40       10.64        9.03 o   0.5613E-02
  -6  12   5     1377.23     1235.84       18.07 o   0.9774E-04
  -5  12   5      549.33      461.33       14.26 o   0.3525E-03
  -4  12   5      244.56      252.41       11.64 o   0.7711E-03
  -3  12   5      110.89      121.05        9.12 o   0.1713E-02
  -2  12   5       95.84       92.40       10.51 o   0.1987E-02
  -1  12   5     1375.63     1463.07       27.88 o   0.8003E-04
   0  12   5      418.75      411.00       16.41 o   0.4169E-03
   1  12   5       19.19        8.35       10.35 o   0.6476E-02
   2  12   5      237.89      214.91       11.70 o   0.8648E-03
   3  12   5      459.54      439.62       13.66 o   0.3958E-03
   4  12   5      636.97      632.48       13.01 o   0.2601E-03
   5  12   5      476.26      439.39       12.19 o   0.3968E-03
   6  12   5     1311.87     1188.56       17.63 o   0.1041E-03
   7  12   5       66.08       45.21        8.03 o   0.3609E-02
   8  12   5       52.49       31.44        7.78 o   0.4643E-02
   9  12   5      478.30      496.15       12.21 o   0.3604E-03
  -7  13   5      187.45      246.58        9.90 o   0.8780E-03
  -6  13   5      197.17      166.54        9.35 o   0.1146E-02
  -5  13   5       36.38        7.84        9.41 o   0.6353E-02
  -4  13   5      572.73      554.04       15.42 o   0.2977E-03
  -3  13   5       19.95        6.65        9.75 o   0.7219E-02
  -2  13   5      322.87      331.90       12.73 o   0.5653E-03
  -1  13   5      318.76      341.54       13.04 o   0.5529E-03
   0  13   5      277.15      309.78       10.85 o   0.6446E-03
   1  13   5       18.48       41.86        8.34 o   0.4843E-02
   2  13   5      144.99      164.95       10.00 o   0.1260E-02
   3  13   5      229.57      262.82        8.89 o   0.7988E-03
   4  13   5      138.93      110.49        7.93 o   0.1738E-02
   5  13   5       45.72       21.63        8.66 o   0.5163E-02
   6  13   5       55.16       12.41        7.66 o   0.6050E-02
   7  13   5        3.81       13.64        6.42 o   0.1217E-01
  -5  14   5       30.35        5.08        8.48 o   0.7989E-02
  -4  14   5      206.12      157.72       10.89 o   0.1126E-02
  -3  14   5      152.14      124.03       14.04 o   0.1296E-02
  -2  14   5      131.03      139.90       11.80 o   0.1367E-02
  -1  14   5       77.09       48.80        8.74 o   0.3179E-02
   0  14   5       98.16      123.41       10.85 o   0.1645E-02
   1  14   5       37.64       45.89        8.74 o   0.3989E-02
   2  14   5       95.70       79.62        9.38 o   0.2261E-02
   3  14   5       74.41       97.12       11.36 o   0.1985E-02
   4  14   5       40.05       29.48       11.91 o   0.3652E-02
   5  14   5        8.12       15.41       16.13 o   0.3208E-02
 -16   0   6       13.94       14.30        7.06 o   0.9505E-02
 -14   0   6      458.31      538.05       17.93 o   0.3224E-03
 -12   0   6       86.41       70.57       12.38 o   0.2143E-02
 -10   0   6     3810.59     3852.85       41.98 o   0.1653E-04
  -8   0   6      510.77      473.09       19.90 o   0.3334E-03
  -6   0   6     7405.53     6546.66       66.53 o   0.5899E-05
  -4   0   6      271.34      246.09       12.97 o   0.7378E-03
  -2   0   6    64201.72    64902.48      208.60 o   0.7876E-07
   0   0   6     4878.24     4862.99       44.00 o   0.1095E-04
   2   0   6      695.34      792.18       19.63 o   0.1972E-03
   4   0   6     1921.97     2227.62       33.58 o   0.4378E-04
   6   0   6     3394.41     3543.25       50.05 o   0.1911E-04
   8   0   6     6345.57     5271.37       51.89 o   0.8425E-05
  10   0   6       56.88       48.69       10.15 o   0.3210E-02
  12   0   6     2371.44     2288.67       40.79 o   0.3750E-04
  14   0   6      959.95      956.17       24.84 o   0.1410E-03
  16   0   6      150.56      146.67       13.53 o   0.1210E-02
 -16   1   6      103.63      104.16        8.31 o   0.1967E-02
 -15   1   6       34.17       11.98        6.65 o   0.8269E-02
 -14   1   6       20.86        7.20        7.39 o   0.9881E-02
 -13   1   6      225.14      228.69       11.06 o   0.8580E-03
 -12   1   6       22.02       12.06        8.06 o   0.7944E-02
 -11   1   6      223.86      209.14       10.60 o   0.9207E-03
 -10   1   6     3940.72     3999.81       27.86 o   0.1579E-04
  -9   1   6     1683.20     1571.04       18.21 o   0.6987E-04
  -8   1   6      496.95      518.12       11.49 o   0.3447E-03
  -7   1   6      882.83      651.98       20.63 o   0.2059E-03
  -6   1   6     2041.46     1873.83       27.17 o   0.5173E-04
  -5   1   6      209.53      202.50        9.43 o   0.9864E-03
  -4   1   6     3129.12     2801.29       31.64 o   0.2664E-04
  -3   1   6    43974.69    43697.52      133.61 o   0.1702E-06
  -2   1   6    18318.81    19183.74       65.89 o   0.8795E-06
  -1   1   6     3156.41     3363.51       26.14 o   0.2185E-04
   0   1   6    15473.01    15706.94       45.41 o   0.1270E-05
   1   1   6      285.79      421.74       10.29 o   0.5000E-03
   2   1   6    27224.53    30043.63       85.05 o   0.3799E-06
   3   1   6      379.71      480.20       12.83 o   0.3988E-03
   4   1   6      859.80      737.79       19.31 o   0.1917E-03
   5   1   6     1489.41     1289.75       22.10 o   0.8895E-04
   6   1   6     6080.93     6108.91       47.45 o   0.7330E-05
   7   1   6      336.91      270.51       14.19 o   0.6238E-03
   8   1   6       25.26       31.57        5.72 o   0.6619E-02
   9   1   6      235.46      282.88        9.67 o   0.7402E-03
  10   1   6      219.80      224.42       10.61 o   0.8826E-03
  11   1   6      168.54      175.42       10.59 o   0.1136E-02
  12   1   6      173.13      160.36        9.80 o   0.1220E-02
  13   1   6      738.66      824.49       16.73 o   0.1896E-03
  14   1   6       21.19       26.50        6.99 o   0.6761E-02
  15   1   6      106.19      103.81        9.30 o   0.1894E-02
  16   1   6      249.39      245.87       12.89 o   0.7602E-03
 -16   2   6       26.64       22.93        6.50 o   0.7216E-02
 -15   2   6        7.90        1.29        5.63 o   0.2207E-01
 -14   2   6      175.30      187.98        9.10 o   0.1106E-02
 -13   2   6      435.02      474.74       13.29 o   0.3824E-03
 -12   2   6     2621.01     2610.22       24.19 o   0.3221E-04
 -11   2   6       56.88       44.10        7.29 o   0.4000E-02
 -10   2   6     1394.82     1385.33       19.52 o   0.8670E-04
  -9   2   6       90.79       77.44        5.87 o   0.2667E-02
  -8   2   6     1169.71     1112.03       15.18 o   0.1182E-03
  -7   2   6     1751.43     1854.77       28.76 o   0.5628E-04
  -6   2   6     2711.20     2548.36       33.17 o   0.3188E-04
  -5   2   6      181.52      124.61       10.42 o   0.1365E-02
  -4   2   6    11145.82    11001.28       55.17 o   0.2448E-05
  -3   2   6     3516.44     3320.80       41.18 o   0.2043E-04
  -2   2   6     2070.02     2129.61       22.80 o   0.4550E-04
  -1   2   6     6895.31     7664.15       43.99 o   0.5164E-05
   0   2   6    18169.91    17952.06       62.72 o   0.9637E-06
   1   2   6     6434.84     6910.53       41.35 o   0.6124E-05
   2   2   6     7437.60     7644.29       41.98 o   0.4960E-05
   3   2   6     3999.35     4066.76       32.14 o   0.1530E-04
   4   2   6      173.60      199.97       10.09 o   0.1043E-02
   5   2   6     4527.77     4124.45       37.09 o   0.1393E-04
   6   2   6     1319.66     1207.59       22.36 o   0.1003E-03
   7   2   6        3.28        6.93        9.00 o   0.9667E-02
   8   2   6       43.38       31.89        6.36 o   0.5439E-02
   9   2   6       38.12       51.05        6.63 o   0.4279E-02
  10   2   6     1572.31     1559.82       22.71 o   0.7201E-04
  11   2   6       69.02       71.96        8.39 o   0.2754E-02
  12   2   6      782.08      761.75       16.62 o   0.1984E-03
  13   2   6      199.49      216.97       10.52 o   0.9354E-03
  14   2   6      137.84      191.02        9.41 o   0.1169E-02
  15   2   6        1.67        0.25        7.08 o   0.1892E-01
 -16   3   6      172.47      145.64       13.16 o   0.1180E-02
 -15   3   6        3.18        3.48        6.80 o   0.1679E-01
 -14   3   6       49.27       49.29        8.79 o   0.3607E-02
 -13   3   6      729.73      672.35       16.24 o   0.2278E-03
 -12   3   6      214.11      229.64        9.01 o   0.9012E-03
 -11   3   6      707.09      674.34       12.37 o   0.2364E-03
 -10   3   6     1085.35     1083.71       16.74 o   0.1248E-03
  -9   3   6      201.11      198.51        7.72 o   0.1045E-02
  -8   3   6      357.45      370.22        8.93 o   0.5234E-03
  -7   3   6      103.05       95.21        7.48 o   0.2141E-02
  -6   3   6      992.38      950.09       18.94 o   0.1454E-03
  -5   3   6     8626.93     7758.87       52.53 o   0.4418E-05
  -4   3   6    15902.49    15432.09       77.64 o   0.1269E-05
  -3   3   6     6166.08     6203.87       42.72 o   0.7156E-05
  -2   3   6      995.77     1173.98       19.65 o   0.1185E-03
  -1   3   6     1436.56     1498.10       19.54 o   0.7915E-04
   0   3   6    18682.98    19644.93       69.47 o   0.8421E-06
   1   3   6      646.76      568.38       14.02 o   0.2801E-03
   2   3   6     6963.24     7021.23       41.22 o   0.5734E-05
   3   3   6     3884.74     3697.96       30.34 o   0.1737E-04
   4   3   6      170.41      139.58        9.72 o   0.1339E-02
   5   3   6     9257.76     8642.55       55.10 o   0.3707E-05
   6   3   6      635.52      552.79       19.67 o   0.2734E-03
   7   3   6      204.48      195.93        9.32 o   0.1018E-02
   8   3   6      213.90      205.12        8.59 o   0.9829E-03
   9   3   6      522.48      533.99       13.25 o   0.3241E-03
  10   3   6       99.16      114.05        8.63 o   0.1866E-02
  11   3   6     1175.34     1107.25       20.86 o   0.1157E-03
  12   3   6      246.58      200.99       12.14 o   0.8855E-03
  13   3   6      175.96      155.53       10.64 o   0.1207E-02
  14   3   6       56.02       59.97        7.13 o   0.3456E-02
  15   3   6       76.21       71.83        8.44 o   0.2668E-02
 -15   4   6        3.06        5.05        6.57 o   0.1660E-01
 -14   4   6      261.98      264.16       11.59 o   0.7302E-03
 -13   4   6     2101.08     2071.92       24.94 o   0.4624E-04
 -12   4   6        5.17        1.42        7.47 o   0.1511E-01
 -11   4   6       29.72        4.50        9.21 o   0.7359E-02
 -10   4   6      436.66      461.10       12.86 o   0.3921E-03
  -9   4   6      775.09      874.31       13.75 o   0.1790E-03
  -8   4   6      587.90      610.78       11.63 o   0.2794E-03
  -7   4   6      798.58      699.53       11.94 o   0.2171E-03
  -6   4   6     1462.46     1488.22       29.57 o   0.7605E-04
  -5   4   6      670.09      538.91       19.83 o   0.2719E-03
  -4   4   6     5299.46     5078.54       42.73 o   0.9930E-05
  -3   4   6        8.87       12.73        6.93 o   0.1071E-01
  -2   4   6      563.68      568.90       19.04 o   0.2826E-03
  -1   4   6      992.61      890.92       20.07 o   0.1525E-03
   0   4   6     2739.98     2676.28       31.10 o   0.3020E-04
   1   4   6     3416.97     3587.97       30.97 o   0.1932E-04
   2   4   6     4547.06     4998.68       36.69 o   0.1111E-04
   3   4   6      107.53      138.40        7.87 o   0.1635E-02
   4   4   6    10380.96     9707.81       57.62 o   0.2988E-05
   5   4   6      483.63      502.44       14.64 o   0.3468E-03
   6   4   6      380.97      362.50       14.11 o   0.4880E-03
   7   4   6     2113.57     2234.59       20.08 o   0.4292E-04
   8   4   6     1610.00     1655.02       19.53 o   0.6758E-04
   9   4   6      703.86      693.09       14.24 o   0.2289E-03
  10   4   6      396.35      372.35       13.54 o   0.4759E-03
  11   4   6      289.56      298.14       11.69 o   0.6429E-03
  12   4   6     5897.56     5863.35       43.98 o   0.7861E-05
  13   4   6      923.49      952.33       17.62 o   0.1508E-03
  14   4   6       96.19       95.29        8.21 o   0.2141E-02
  15   4   6       39.82       50.26        7.82 o   0.3983E-02
 -15   5   6      156.77      103.16       11.65 o   0.1530E-02
 -14   5   6      118.71      122.44        8.66 o   0.1683E-02
 -13   5   6      193.37      226.67        9.56 o   0.9313E-03
 -12   5   6      175.87      141.10       10.16 o   0.1300E-02
 -11   5   6     1020.77     1154.15       16.70 o   0.1208E-03
 -10   5   6       13.23        3.67        6.69 o   0.1392E-01
  -9   5   6      759.62      840.83       15.19 o   0.1858E-03
  -8   5   6      692.70      729.66       12.62 o   0.2222E-03
  -7   5   6      194.77      209.19        7.79 o   0.1016E-02
  -6   5   6      157.40      185.91        7.18 o   0.1200E-02
  -5   5   6     1015.97      977.08       25.33 o   0.1347E-03
  -4   5   6      207.46      177.75       12.27 o   0.1011E-02
  -3   5   6      375.40      379.25       15.53 o   0.4667E-03
  -2   5   6      682.37      642.98       21.69 o   0.2317E-03
  -1   5   6      802.23      734.29       20.28 o   0.1971E-03
   0   5   6     5794.11     6256.73       49.59 o   0.7312E-05
   1   5   6      482.22      440.61       14.62 o   0.3839E-03
   2   5   6     2301.54     2002.44       31.60 o   0.4476E-04
   3   5   6     2122.13     2124.85       28.36 o   0.4448E-04
   4   5   6     4431.47     4144.56       43.84 o   0.1392E-04
   5   5   6     5575.52     5253.15       50.25 o   0.9206E-05
   6   5   6       24.54       24.47        5.53 o   0.7786E-02
   7   5   6       77.22       52.26        6.48 o   0.3449E-02
   8   5   6      397.77      398.55       10.85 o   0.4649E-03
   9   5   6       91.95       91.69        8.51 o   0.2189E-02
  10   5   6      224.18      184.54       11.15 o   0.9853E-03
  11   5   6      558.93      634.49       15.74 o   0.2677E-03
  12   5   6       16.42       14.53        7.95 o   0.8106E-02
  13   5   6       33.05        4.36        8.48 o   0.7875E-02
  14   5   6      320.04      320.07       11.78 o   0.5903E-03
  15   5   6      337.43      325.19       14.73 o   0.5469E-03
 -14   6   6       50.84       44.46       10.57 o   0.3332E-02
 -13   6   6       51.09       21.22        8.29 o   0.5187E-02
 -12   6   6     1750.53     1752.69       23.06 o   0.6064E-04
 -11   6   6      153.11      142.41        9.57 o   0.1380E-02
 -10   6   6     1000.74     1008.78       15.17 o   0.1393E-03
  -9   6   6     1472.88     1536.09       20.33 o   0.7608E-04
  -8   6   6     1020.77     1006.67       15.78 o   0.1382E-03
  -7   6   6       78.99       74.56        6.30 o   0.2823E-02
  -6   6   6     1835.71     1947.55       20.55 o   0.5346E-04
  -5   6   6        6.55        5.66        5.62 o   0.1819E-01
  -4   6   6      397.06      445.46       11.13 o   0.4257E-03
  -3   6   6       54.90       73.34        9.60 o   0.2717E-02
  -2   6   6      150.47      168.67       13.00 o   0.1133E-02
  -1   6   6      224.18      231.09       15.22 o   0.7800E-03
   0   6   6     1852.31     1659.54       36.36 o   0.5925E-04
   1   6   6      246.35      238.32       14.83 o   0.7481E-03
   2   6   6     6431.39     6322.05       62.00 o   0.6731E-05
   3   6   6     1990.67     2124.86       31.62 o   0.4552E-04
   4   6   6      101.96      111.13        8.10 o   0.1915E-02
   5   6   6     3034.54     3135.52       24.84 o   0.2421E-04
   6   6   6      321.71      251.91        9.24 o   0.7204E-03
   7   6   6     1115.98      981.12       16.98 o   0.1345E-03
   8   6   6      200.00      213.49        9.62 o   0.9594E-03
   9   6   6       23.38       32.69        7.58 o   0.5658E-02
  10   6   6      242.66      259.92       10.93 o   0.7630E-03
  11   6   6      841.84      807.23       16.82 o   0.1825E-03
  12   6   6      533.34      534.84       13.56 o   0.3202E-03
  13   6   6       77.09       82.81        7.23 o   0.2576E-02
  14   6   6        7.00       17.14        5.76 o   0.1146E-01
 -14   7   6       62.86       65.62        9.76 o   0.2774E-02
 -13   7   6      909.83      962.86       15.12 o   0.1522E-03
 -12   7   6       18.33       19.77        7.36 o   0.7653E-02
 -11   7   6       27.46        9.88        6.75 o   0.9340E-02
 -10   7   6     2992.10     2855.43       25.84 o   0.2702E-04
  -9   7   6       24.51       23.86        7.16 o   0.6778E-02
  -8   7   6     1676.45     1803.59       22.57 o   0.6025E-04
  -7   7   6       55.54       57.05        7.04 o   0.3566E-02
  -6   7   6     1509.09     1361.26       20.58 o   0.8443E-04
  -5   7   6       40.00       54.00        6.97 o   0.4022E-02
  -4   7   6      203.25      238.83        8.27 o   0.9016E-03
  -3   7   6     2638.64     2747.41       24.27 o   0.3030E-04
  -2   7   6      456.32      490.77       11.62 o   0.3713E-03
  -1   7   6     4508.04     4489.89       43.74 o   0.1258E-04
   0   7   6      963.95      882.58       22.00 o   0.1537E-03
   1   7   6      368.08      366.14       13.73 o   0.4940E-03
   2   7   6       18.51        2.92        5.82 o   0.1516E-01
   3   7   6      259.56      294.13        9.46 o   0.6975E-03
   4   7   6       64.11       53.26        6.94 o   0.3567E-02
   5   7   6      118.56       90.60        7.95 o   0.2068E-02
   6   7   6     1821.93     1822.20       19.86 o   0.5761E-04
   7   7   6      311.27      228.05       11.11 o   0.7585E-03
   8   7   6      600.99      594.21       15.44 o   0.2757E-03
   9   7   6      101.02      100.85        9.50 o   0.1937E-02
  10   7   6       17.33       22.36        8.20 o   0.6687E-02
  11   7   6       13.54       11.98        8.03 o   0.8781E-02
  12   7   6      115.08      133.08        8.06 o   0.1643E-02
  13   7   6       37.11       42.64        7.20 o   0.4630E-02
  14   7   6      354.07      362.95       17.78 o   0.4755E-03
 -13   8   6       15.76        2.22        7.73 o   0.1160E-01
 -12   8   6       38.88       15.09        8.53 o   0.6096E-02
 -11   8   6     1151.17     1231.69       20.40 o   0.1061E-03
 -10   8   6       98.30       73.29        7.59 o   0.2527E-02
  -9   8   6     1212.69     1137.64       17.95 o   0.1126E-03
  -8   8   6     1071.48      946.20       19.22 o   0.1403E-03
  -7   8   6     1133.27     1107.51       19.28 o   0.1186E-03
  -6   8   6       78.35      125.47        8.24 o   0.1877E-02
  -5   8   6       32.76       37.18        7.91 o   0.4858E-02
  -4   8   6     1450.71     1420.96       18.27 o   0.8328E-04
  -3   8   6      200.61      166.55       10.24 o   0.1117E-02
  -2   8   6      185.30      180.41        9.94 o   0.1100E-02
  -1   8   6      205.81      177.98        8.63 o   0.1098E-02
   0   8   6      579.26      607.12       12.75 o   0.2808E-03
   1   8   6     1872.70     1855.93       21.07 o   0.5555E-04
   2   8   6      703.48      699.47       14.81 o   0.2264E-03
   3   8   6     2341.55     2265.81       25.98 o   0.3968E-04
   4   8   6      371.94      384.27       11.18 o   0.4907E-03
   5   8   6      125.04      133.67        9.45 o   0.1532E-02
   6   8   6      139.78      153.05        9.90 o   0.1338E-02
   7   8   6      231.74      214.24       11.22 o   0.8821E-03
   8   8   6      389.40      379.73       12.57 o   0.4790E-03
   9   8   6       10.54        0.47        8.27 o   0.1196E-01
  10   8   6      132.10      113.98        9.22 o   0.1669E-02
  11   8   6     1055.14     1067.35       17.21 o   0.1282E-03
  12   8   6       42.81       37.21        6.65 o   0.4988E-02
  13   8   6       17.90       17.31        6.63 o   0.8773E-02
 -13   9   6      594.69      570.28       20.95 o   0.2707E-03
 -12   9   6       89.56       29.09       10.16 o   0.3298E-02
 -11   9   6      160.19      142.96        9.15 o   0.1367E-02
 -10   9   6       64.06       60.52        7.39 o   0.3255E-02
  -9   9   6      329.46      328.57       10.40 o   0.5821E-03
  -8   9   6     1863.42     1822.24       19.78 o   0.5683E-04
  -7   9   6      306.61      339.19       12.91 o   0.5639E-03
  -6   9   6       82.40       74.90        9.88 o   0.2380E-02
  -5   9   6     2263.92     2435.28       29.63 o   0.3711E-04
  -4   9   6      792.93      838.10       16.33 o   0.1822E-03
  -3   9   6      167.61      166.68       10.01 o   0.1195E-02
  -2   9   6       27.35       17.56        6.96 o   0.7577E-02
  -1   9   6      101.24      102.08        7.49 o   0.2060E-02
   0   9   6      648.58      665.11       15.31 o   0.2436E-03
   1   9   6     2353.35     2341.87       26.39 o   0.3818E-04
   2   9   6     3038.09     3127.81       33.14 o   0.2401E-04
   3   9   6     1133.51     1300.26       18.80 o   0.1018E-03
   4   9   6     1559.56     1498.93       22.90 o   0.7504E-04
   5   9   6      734.19      698.57       16.10 o   0.2204E-03
   6   9   6     1906.62     1981.36       27.19 o   0.5062E-04
   7   9   6      691.38      675.82       16.94 o   0.2309E-03
   8   9   6     1363.18     1275.00       21.67 o   0.9411E-04
   9   9   6      655.35      696.92       16.31 o   0.2314E-03
  10   9   6      478.30      464.36       12.68 o   0.3763E-03
  11   9   6       39.01       20.48        7.96 o   0.5889E-02
  12   9   6       16.48       10.21        6.13 o   0.1160E-01
 -12  10   6      589.99      577.33       21.21 o   0.2678E-03
 -11  10   6      182.58       98.76        9.67 o   0.1562E-02
 -10  10   6      299.63      364.20        9.91 o   0.5597E-03
  -9  10   6       55.16       50.13        7.28 o   0.3793E-02
  -8  10   6      136.49      150.46        7.78 o   0.1445E-02
  -7  10   6       29.87        9.48        7.04 o   0.8765E-02
  -6  10   6     3694.38     3501.47       26.98 o   0.1908E-04
  -5  10   6     2978.80     2720.74       31.65 o   0.2832E-04
  -4  10   6      581.15      547.90       13.98 o   0.3022E-03
  -3  10   6      222.68      224.30       10.47 o   0.8821E-03
  -2  10   6      979.35      983.51       17.03 o   0.1430E-03
  -1  10   6        7.38        1.55        8.67 o   0.1123E-01
   0  10   6      201.93      221.83       10.68 o   0.9153E-03
   1  10   6       25.22       24.69        9.60 o   0.5227E-02
   2  10   6       17.15       38.34        9.40 o   0.4683E-02
   3  10   6      148.72      172.61       10.13 o   0.1210E-02
   4  10   6      532.84      551.72       15.86 o   0.3053E-03
   5  10   6     1617.77     1686.29       25.05 o   0.6518E-04
   6  10   6       97.38       65.05       11.94 o   0.2186E-02
   7  10   6      264.31      265.96       12.57 o   0.7133E-03
   8  10   6      655.35      660.66       13.93 o   0.2465E-03
   9  10   6      218.64      222.85        9.95 o   0.8968E-03
  10  10   6        8.78       15.29        7.02 o   0.9838E-02
  11  10   6      133.83      150.88        7.87 o   0.1441E-02
 -10  11   6       73.67       43.19        8.42 o   0.3464E-02
  -9  11   6      340.99      306.60        9.91 o   0.6084E-03
  -8  11   6      469.57      454.54       12.26 o   0.3879E-03
  -7  11   6       89.02       69.73        7.23 o   0.2718E-02
  -6  11   6       27.09        1.11        7.00 o   0.1142E-01
  -5  11   6       74.04       63.00        8.01 o   0.2953E-02
  -4  11   6       44.28       61.40        7.72 o   0.3486E-02
  -3  11   6      325.06      313.56       11.23 o   0.6000E-03
  -2  11   6        4.78        3.37        8.67 o   0.1108E-01
  -1  11   6       17.27       19.69        8.90 o   0.6499E-02
   0  11   6      632.64      641.61       19.27 o   0.2450E-03
   1  11   6     1533.66     1484.30       26.91 o   0.7531E-04
   2  11   6      691.57      817.66       16.94 o   0.1958E-03
   3  11   6      103.70      101.71        9.26 o   0.1933E-02
   4  11   6       11.86       14.73        8.36 o   0.8051E-02
   5  11   6      815.87      796.02       19.02 o   0.1848E-03
   6  11   6       22.77       19.06        8.03 o   0.6907E-02
   7  11   6      567.09      502.05       13.98 o   0.3270E-03
   8  11   6       62.46        9.31        7.19 o   0.6252E-02
   9  11   6      104.36      120.61        8.04 o   0.1795E-02
  10  11   6       42.16       23.51        6.55 o   0.6169E-02
  -9  12   6      183.84      209.60       10.29 o   0.9868E-03
  -8  12   6       35.47       23.77        6.40 o   0.6579E-02
  -7  12   6      836.45      874.90       15.32 o   0.1719E-03
  -6  12   6       65.09       15.01        7.80 o   0.5327E-02
  -5  12   6       30.15        1.68        7.43 o   0.1007E-01
  -4  12   6      212.23      203.99       11.47 o   0.9364E-03
  -3  12   6       45.86       51.32        8.44 o   0.3672E-02
  -2  12   6      297.65      306.42       12.35 o   0.6190E-03
  -1  12   6      367.94      320.09       15.11 o   0.5317E-03
   0  12   6      270.28      262.22       15.77 o   0.6693E-03
   1  12   6      227.94      230.20       12.86 o   0.8200E-03
   2  12   6      166.04      128.45       11.07 o   0.1365E-02
   3  12   6      183.16      213.46       10.85 o   0.9640E-03
   4  12   6     1818.57     1959.68       19.54 o   0.5341E-04
   5  12   6      488.37      416.77       12.18 o   0.4080E-03
   6  12   6      110.82       75.09        8.97 o   0.2252E-02
   7  12   6       27.53        0.32        7.14 o   0.1137E-01
   8  12   6      451.44      462.97       11.71 o   0.3904E-03
   9  12   6      701.58      648.06       20.29 o   0.2306E-03
  -7  13   6      125.60      142.16        7.30 o   0.1553E-02
  -6  13   6      396.63      385.23       13.26 o   0.4655E-03
  -5  13   6      924.36      936.06       16.54 o   0.1538E-03
  -4  13   6       69.44       17.03        9.01 o   0.4562E-02
  -3  13   6       39.96       22.27        8.55 o   0.5372E-02
  -2  13   6       39.91       36.71        9.50 o   0.4126E-02
  -1  13   6       69.67       79.77        9.26 o   0.2484E-02
   0  13   6      370.42      387.43       12.26 o   0.4816E-03
   1  13   6       98.09      119.79        9.29 o   0.1772E-02
   2  13   6      206.02      229.91        9.97 o   0.8970E-03
   3  13   6       43.09       41.03        6.63 o   0.4699E-02
   4  13   6      125.44      141.01        8.50 o   0.1517E-02
   5  13   6      202.23      223.10       10.49 o   0.9117E-03
   6  13   6      342.18      419.04       10.73 o   0.4733E-03
   7  13   6      129.32      122.22        8.63 o   0.1643E-02
  -5  14   6       44.13       39.14        9.51 o   0.3926E-02
  -4  14   6      144.13      133.21        9.88 o   0.1453E-02
  -3  14   6      580.81      590.77       16.91 o   0.2768E-03
  -2  14   6      208.49      206.46       11.27 o   0.9378E-03
  -1  14   6      207.36      213.76       11.34 o   0.9184E-03
   0  14   6       73.67       54.31        8.42 o   0.3138E-02
   1  14   6      151.17      190.86        9.86 o   0.1128E-02
   2  14   6       62.69       80.49        6.69 o   0.2830E-02
   3  14   6      134.00      158.10       10.69 o   0.1301E-02
   4  14   6       33.00       24.33        9.87 o   0.4849E-02
   5  14   6       -3.09       13.91       15.79 o   0.3447E-02
 -15   0   7      746.07      810.24       19.55 o   0.1882E-03
 -13   0   7      516.12      568.07       19.84 o   0.2903E-03
 -11   0   7     1681.15     1802.00       33.17 o   0.5821E-04
  -9   0   7     5873.94     6344.88       51.57 o   0.7113E-05
  -7   0   7     2910.81     2494.85       45.96 o   0.3028E-04
  -5   0   7     2111.92     2192.65       35.53 o   0.4229E-04
  -3   0   7    14451.26    14693.08       85.20 o   0.1433E-05
  -1   0   7    16077.20    16774.14       84.42 o   0.1132E-05
   1   0   7      616.71      845.21       20.62 o   0.1927E-03
   3   0   7      826.74      921.99       23.05 o   0.1571E-03
   5   0   7     7908.48     7940.49       66.21 o   0.4511E-05
   7   0   7     4392.95     4309.68       82.56 o   0.1256E-04
   9   0   7     1250.12     1223.70       26.83 o   0.9951E-04
  11   0   7      114.77       98.39       14.49 o   0.1547E-02
  13   0   7     1347.63     1435.18       30.75 o   0.8118E-04
  15   0   7       13.59       15.38        8.60 o   0.7530E-02
 -16   1   7        6.70        4.85        6.21 o   0.1660E-01
 -15   1   7     1396.96     1462.43       18.19 o   0.8254E-04
 -14   1   7      539.64      495.20       13.30 o   0.3397E-03
 -13   1   7      793.94      839.75       16.74 o   0.1810E-03
 -12   1   7       78.29       82.02        7.54 o   0.2550E-02
 -11   1   7      871.59      865.11       16.48 o   0.1696E-03
 -10   1   7      232.62      246.93        8.95 o   0.8328E-03
  -9   1   7     7262.08     7189.17       35.99 o   0.5440E-05
  -8   1   7      440.11      486.45       10.66 o   0.3820E-03
  -7   1   7     8460.85     8784.75       61.24 o   0.3832E-05
  -6   1   7     7328.11     6844.24       46.57 o   0.5711E-05
  -5   1   7      218.53      147.17        9.52 o   0.1182E-02
  -4   1   7    13491.01    13491.91       60.70 o   0.1677E-05
  -3   1   7      270.28      225.48       11.42 o   0.8045E-03
  -2   1   7      647.85      707.62       13.67 o   0.2335E-03
  -1   1   7     5028.89     4947.42       34.01 o   0.1064E-04
   0   1   7     2698.17     2560.14       19.71 o   0.3254E-04
   1   1   7    17609.78    18140.84       65.55 o   0.9696E-06
   2   1   7     8685.54     9370.78       43.37 o   0.3503E-05
   3   1   7     1542.08     1883.75       22.21 o   0.5985E-04
   4   1   7     3570.56     3727.29       32.08 o   0.1803E-04
   5   1   7     1444.99     1330.05       23.40 o   0.8729E-04
   6   1   7     1563.52     1490.21       26.61 o   0.7439E-04
   7   1   7     1544.05     1150.47       27.00 o   0.9427E-04
   8   1   7     4297.63     4003.32       31.91 o   0.1495E-04
   9   1   7      799.80      851.01       16.60 o   0.1785E-03
  10   1   7      121.54      135.24        8.84 o   0.1562E-02
  11   1   7      334.94      320.19       13.23 o   0.5679E-03
  12   1   7       64.80       72.17        8.18 o   0.2826E-02
  13   1   7       42.53       38.90        8.08 o   0.4402E-02
  14   1   7       31.98       25.23        7.09 o   0.6250E-02
  15   1   7       76.72       92.54        8.15 o   0.2325E-02
 -16   2   7       27.01       28.58        6.62 o   0.6424E-02
 -15   2   7       29.56       36.52        6.50 o   0.5565E-02
 -14   2   7       51.71       51.45        6.90 o   0.3877E-02
 -13   2   7       -2.09        0.72        7.67 o   0.1576E-01
 -12   2   7      164.75      147.26        9.10 o   0.1328E-02
 -11   2   7     2075.89     2010.49       24.14 o   0.4810E-04
 -10   2   7     1291.72     1256.34       17.24 o   0.9964E-04
  -9   2   7     1831.11     1875.51       19.30 o   0.5581E-04
  -8   2   7      163.84      188.87        7.33 o   0.1167E-02
  -7   2   7     1812.78     1486.96       28.35 o   0.6856E-04
  -6   2   7      630.84      618.49       16.18 o   0.2600E-03
  -5   2   7      172.28      127.48        7.52 o   0.1481E-02
  -4   2   7     1277.87     1358.21       18.94 o   0.9234E-04
  -3   2   7     1440.64     1633.10       25.27 o   0.7105E-04
  -2   2   7       46.59       26.82        5.96 o   0.5899E-02
  -1   2   7    34784.89    36049.26       96.13 o   0.2556E-06
   0   2   7       80.72       86.55        6.75 o   0.2514E-02
   1   2   7    51776.56    53372.29      120.54 o   0.1176E-06
   2   2   7     3276.58     2949.12       30.73 o   0.2461E-04
   3   2   7    16970.65    17207.35       70.88 o   0.1062E-05
   4   2   7     8252.74     8081.47       53.98 o   0.4326E-05
   5   2   7    12490.06    11736.41       57.60 o   0.2099E-05
   6   2   7     2245.90     2085.42       29.18 o   0.4387E-04
   7   2   7      429.95      440.00       13.36 o   0.4074E-03
   8   2   7      350.18      356.21       10.45 o   0.5354E-03
   9   2   7     2058.31     2197.94       23.71 o   0.4403E-04
  10   2   7        0.16        0.88        7.09 o   0.1898E-01
  11   2   7       17.09       28.91        7.84 o   0.6215E-02
  12   2   7     1555.89     1513.97       25.13 o   0.7381E-04
  13   2   7       90.79       96.55        8.73 o   0.2109E-02
  14   2   7       -0.70        0.87        6.91 o   0.1961E-01
  15   2   7        4.43        3.47        6.22 o   0.1863E-01
 -15   3   7      229.24      218.74       11.06 o   0.8780E-03
 -14   3   7      242.66      272.88       10.48 o   0.7449E-03
 -13   3   7      356.37      372.22       12.30 o   0.5027E-03
 -12   3   7       85.02       76.58        7.72 o   0.2570E-02
 -11   3   7      267.34      331.47        8.78 o   0.6356E-03
 -10   3   7     1231.21     1276.79       17.08 o   0.1005E-03
  -9   3   7      903.15      917.60       14.63 o   0.1598E-03
  -8   3   7     1291.98     1324.75       15.44 o   0.9519E-04
  -7   3   7      299.26      253.43       10.15 o   0.7292E-03
  -6   3   7     6846.65     6232.38       47.98 o   0.6646E-05
  -5   3   7      398.49      465.45       12.15 o   0.4058E-03
  -4   3   7     3610.88     3531.86       33.12 o   0.1902E-04
  -3   3   7     3079.26     2642.95       31.38 o   0.2860E-04
  -2   3   7     1003.01      944.98       18.82 o   0.1451E-03
  -1   3   7      163.93      215.25        8.52 o   0.1036E-02
   0   3   7     1090.30     1114.41       17.96 o   0.1208E-03
   1   3   7      442.97      585.67       12.81 o   0.3196E-03
   2   3   7    12876.22    12433.36       56.05 o   0.1918E-05
   3   3   7      534.83      666.84       13.24 o   0.2659E-03
   4   3   7     4559.62     4264.70       35.29 o   0.1338E-04
   5   3   7     1537.03     1395.88       27.22 o   0.7952E-04
   6   3   7     2820.38     2604.98       33.46 o   0.3046E-04
   7   3   7      628.14      539.81       12.38 o   0.2989E-03
   8   3   7       74.35       51.58        7.16 o   0.3413E-02
   9   3   7       35.73       34.52        6.89 o   0.5328E-02
  10   3   7      506.89      505.32       14.18 o   0.3397E-03
  11   3   7     1667.09     1765.53       26.31 o   0.6108E-04
  12   3   7     1032.01     1046.64       20.93 o   0.1293E-03
  13   3   7     2315.30     2346.96       27.56 o   0.3828E-04
  14   3   7       15.36       12.29        6.51 o   0.1058E-01
  15   3   7       71.18       95.46        7.97 o   0.2338E-02
 -15   4   7       14.94        9.91        7.25 o   0.1020E-01
 -14   4   7      330.89      268.60       11.59 o   0.6608E-03
 -13   4   7      584.44      559.81       15.75 o   0.2915E-03
 -12   4   7       40.41       31.61        8.37 o   0.4781E-02
 -11   4   7     1551.66     1501.18       19.18 o   0.7602E-04
 -10   4   7       93.68      120.16        7.48 o   0.1888E-02
  -9   4   7      495.83      515.25       11.16 o   0.3466E-03
  -8   4   7     1851.69     1854.04       19.10 o   0.5623E-04
  -7   4   7       61.78       52.15        5.06 o   0.3974E-02
  -6   4   7      888.37      850.99       23.47 o   0.1628E-03
  -5   4   7     4664.63     4323.08       41.07 o   0.1291E-04
  -4   4   7      468.64      389.69       15.81 o   0.4179E-03
  -3   4   7     3575.69     3938.84       37.24 o   0.1679E-04
  -2   4   7      102.03       91.25        9.76 o   0.2024E-02
  -1   4   7        9.10       18.73        6.72 o   0.9373E-02
   0   4   7      695.34      676.60       16.99 o   0.2301E-03
   1   4   7      605.04      580.01       14.79 o   0.2818E-03
   2   4   7     2150.59     2213.68       25.89 o   0.4257E-04
   3   4   7        9.21       29.92        6.74 o   0.7289E-02
   4   4   7       69.79      106.19        8.43 o   0.2146E-02
   5   4   7     1531.14     1619.88       25.49 o   0.6956E-04
   6   4   7       12.74        0.33        6.28 o   0.1753E-01
   7   4   7     1231.46     1240.96       15.58 o   0.1038E-03
   8   4   7       26.60       25.16        5.91 o   0.7277E-02
   9   4   7      771.11      790.86       15.11 o   0.1954E-03
  10   4   7      350.71      363.66       13.00 o   0.5099E-03
  11   4   7     1141.23     1116.77       19.59 o   0.1171E-03
  12   4   7       74.97       52.52       10.54 o   0.2799E-02
  13   4   7        8.59        9.24        7.11 o   0.1168E-01
  14   4   7       72.82       61.83        7.64 o   0.3062E-02
  15   4   7        2.22        4.17        7.25 o   0.1512E-01
 -15   5   7     1133.99     1211.38       20.97 o   0.1081E-03
 -14   5   7       63.71       61.35        7.71 o   0.3180E-02
 -13   5   7       13.43        6.29        6.77 o   0.1253E-01
 -12   5   7      736.91      808.59       15.74 o   0.1942E-03
 -11   5   7      304.86      296.88       10.75 o   0.6434E-03
 -10   5   7       26.71       21.18        6.99 o   0.7119E-02
  -9   5   7      137.50      138.99        7.72 o   0.1522E-02
  -8   5   7     2134.68     2152.82       21.17 o   0.4444E-04
  -7   5   7     1713.29     1702.97       18.08 o   0.6389E-04
  -6   5   7     2278.25     2159.81       21.19 o   0.4271E-04
  -5   5   7      111.57      101.20       10.36 o   0.1817E-02
  -4   5   7      528.23      550.49       18.76 o   0.2983E-03
  -3   5   7     1037.31      963.90       23.75 o   0.1364E-03
  -2   5   7     1075.70      974.24       23.95 o   0.1327E-03
  -1   5   7     1216.94      863.42       24.72 o   0.1370E-03
   0   5   7     3547.92     3282.95       39.66 o   0.2063E-04
   1   5   7     1526.38     1300.98       24.33 o   0.8623E-04
   2   5   7     4013.40     4028.81       41.72 o   0.1526E-04
   3   5   7     2651.89     2791.55       36.87 o   0.2903E-04
   4   5   7     3026.65     2759.73       36.63 o   0.2737E-04
   5   5   7     7421.56     7202.87       45.02 o   0.5333E-05
   6   5   7       66.02       36.68        6.05 o   0.4445E-02
   7   5   7      506.57      588.15       11.76 o   0.3064E-03
   8   5   7      179.40      186.64        8.73 o   0.1114E-02
   9   5   7       73.18       70.50        8.45 o   0.2735E-02
  10   5   7      852.05      871.59       17.55 o   0.1690E-03
  11   5   7      245.57      257.43       11.67 o   0.7584E-03
  12   5   7      317.87      313.01       13.40 o   0.5865E-03
  13   5   7      883.04      882.92       18.08 o   0.1639E-03
  14   5   7       22.15       23.18        6.30 o   0.7618E-02
  15   5   7       94.65       82.08        9.54 o   0.2214E-02
 -14   6   7      661.41      586.92       14.54 o   0.2686E-03
 -13   6   7      350.44      351.70       11.79 o   0.5327E-03
 -12   6   7      472.52      502.87       12.14 o   0.3576E-03
 -11   6   7       89.84       43.65        8.14 o   0.3251E-02
 -10   6   7       97.31       67.02        8.33 o   0.2577E-02
  -9   6   7      218.00      232.35        9.30 o   0.8852E-03
  -8   6   7       72.45       83.37        6.46 o   0.2671E-02
  -7   6   7      250.30      308.52        8.83 o   0.6855E-03
  -6   6   7      449.77      450.03       10.93 o   0.4028E-03
  -5   6   7       37.42       27.94        5.91 o   0.6255E-02
  -4   6   7      255.54      245.58        9.96 o   0.7949E-03
  -3   6   7     3750.72     3894.73       49.54 o   0.1630E-04
  -2   6   7      174.54      185.31       14.00 o   0.9932E-03
  -1   6   7     5314.06     4714.34       58.97 o   0.1060E-04
   0   6   7     9842.55     9804.58       81.68 o   0.3022E-05
   1   6   7    14702.78    13970.81       98.96 o   0.1505E-05
   2   6   7      256.11      269.53       13.29 o   0.7020E-03
   3   6   7     1043.77     1090.60       24.75 o   0.1212E-03
   4   6   7      238.66      285.51        9.18 o   0.7373E-03
   5   6   7      149.85      170.91        7.54 o   0.1285E-02
   6   6   7       41.00       45.68        6.10 o   0.4640E-02
   7   6   7     4315.48     4449.31       34.33 o   0.1317E-04
   8   6   7     2658.53     2721.86       27.31 o   0.3035E-04
   9   6   7     1413.86     1448.98       21.80 o   0.8168E-04
  10   6   7      162.74      158.51       10.14 o   0.1240E-02
  11   6   7      232.51      262.01       10.92 o   0.7718E-03
  12   6   7       55.80       73.32        7.81 o   0.2959E-02
  13   6   7       74.54      100.25        7.17 o   0.2297E-02
  14   6   7       11.08       21.95        6.46 o   0.8748E-02
 -14   7   7      427.73      426.77       13.77 o   0.4164E-03
 -13   7   7      208.90      201.45        9.52 o   0.9846E-03
 -12   7   7      327.64      350.93       11.14 o   0.5508E-03
 -11   7   7      360.84      338.00       10.88 o   0.5478E-03
 -10   7   7      141.47       96.27       12.35 o   0.1602E-02
  -9   7   7      366.30      391.69       11.65 o   0.4825E-03
  -8   7   7     1077.34     1054.72       18.33 o   0.1276E-03
  -7   7   7       86.48       80.31        7.39 o   0.2524E-02
  -6   7   7      244.56      211.70        9.96 o   0.8957E-03
  -5   7   7     1502.98     1400.29       21.09 o   0.8222E-04
  -4   7   7      907.24      902.74       14.45 o   0.1618E-03
  -3   7   7       13.59       20.73        5.62 o   0.9586E-02
  -2   7   7       40.09       41.81        6.80 o   0.4702E-02
  -1   7   7     3122.71     2919.82       31.20 o   0.2554E-04
   0   7   7      136.08      150.87       10.61 o   0.1340E-02
   1   7   7       11.47        5.55        6.16 o   0.1483E-01
   2   7   7      978.45      926.83       15.90 o   0.1518E-03
   3   7   7      165.95      163.32        8.02 o   0.1274E-02
   4   7   7      448.86      447.76       12.44 o   0.3996E-03
   5   7   7      567.77      593.30       13.13 o   0.2876E-03
   6   7   7      296.79      308.64        9.74 o   0.6397E-03
   7   7   7     3603.14     3818.55       31.37 o   0.1748E-04
   8   7   7       92.57       78.03        9.30 o   0.2324E-02
   9   7   7       35.05       18.43        8.14 o   0.6183E-02
  10   7   7      156.86      196.72       10.76 o   0.1074E-02
  11   7   7      105.83      122.73        8.84 o   0.1738E-02
  12   7   7       -4.02        0.51        6.82 o   0.1886E-01
  13   7   7      106.42      103.95        7.53 o   0.2002E-02
  14   7   7      178.83      188.39       13.79 o   0.9807E-03
 -13   8   7      115.15      132.18        8.83 o   0.1602E-02
 -12   8   7     1460.54     1569.54       22.16 o   0.7426E-04
 -11   8   7      281.21      242.00       10.44 o   0.7698E-03
 -10   8   7      187.25      213.70        9.11 o   0.9915E-03
  -9   8   7      189.41      200.71       10.64 o   0.1001E-02
  -8   8   7      377.48      368.20       12.38 o   0.4960E-03
  -7   8   7      359.75      339.63       12.36 o   0.5371E-03
  -6   8   7      190.70      185.67       10.18 o   0.1060E-02
  -5   8   7      538.14      502.30       14.28 o   0.3334E-03
  -4   8   7     1261.29     1244.95       18.05 o   0.1015E-03
  -3   8   7       21.72       27.02        6.77 o   0.6824E-02
  -2   8   7     7843.68     7605.45       47.55 o   0.4819E-05
  -1   8   7     2870.79     2805.19       27.62 o   0.2815E-04
   0   8   7     3152.79     3218.85       29.34 o   0.2291E-04
   1   8   7     1925.42     1969.88       21.67 o   0.5141E-04
   2   8   7      631.38      665.87       14.57 o   0.2475E-03
   3   8   7       62.57       61.60        6.63 o   0.3362E-02
   4   8   7      143.78      177.90        8.15 o   0.1250E-02
   5   8   7      593.64      660.19       14.83 o   0.2544E-03
   6   8   7     2468.63     2513.53       28.45 o   0.3436E-04
   7   8   7     3453.89     3467.77       31.97 o   0.1992E-04
   8   8   7      477.36      529.08       14.08 o   0.3360E-03
   9   8   7       26.24       16.27        8.10 o   0.6963E-02
  10   8   7        1.00        0.50        7.54 o   0.1680E-01
  11   8   7      116.46      149.91        8.42 o   0.1488E-02
  12   8   7       66.31       68.05        7.11 o   0.3049E-02
  13   8   7       -9.63        0.87        8.71 o   0.1103E-01
 -12   9   7        6.40       10.44        7.46 o   0.1093E-01
 -11   9   7      331.54      377.09       12.25 o   0.5108E-03
 -10   9   7       86.08       74.25        7.31 o   0.2647E-02
  -9   9   7       51.09       32.14        7.57 o   0.4719E-02
  -8   9   7       41.19        1.51        8.82 o   0.7343E-02
  -7   9   7     1737.38     1611.10       24.47 o   0.6595E-04
  -6   9   7      848.29      735.66       17.51 o   0.1957E-03
  -5   9   7       94.09      105.72        9.79 o   0.1908E-02
  -4   9   7       15.00        7.59        8.01 o   0.9629E-02
  -3   9   7      612.99      568.34       15.07 o   0.2844E-03
  -2   9   7       27.16       27.11        7.13 o   0.6279E-02
  -1   9   7      869.90      774.59       16.05 o   0.1871E-03
   0   9   7        8.30        2.77        7.05 o   0.1474E-01
   1   9   7      294.33      323.73       12.16 o   0.5993E-03
   2   9   7       77.85       70.65        8.78 o   0.2639E-02
   3   9   7       28.25       25.85        7.95 o   0.5897E-02
   4   9   7      337.30      350.44       13.02 o   0.5318E-03
   5   9   7      138.42      174.98       10.70 o   0.1204E-02
   6   9   7      184.62      168.86       10.60 o   0.1131E-02
   7   9   7       76.97       47.18       10.05 o   0.2995E-02
   8   9   7      250.19      238.33       12.57 o   0.7806E-03
   9   9   7       22.66       13.23        8.28 o   0.7469E-02
  10   9   7      121.54      131.27        8.84 o   0.1596E-02
  11   9   7      982.48     1075.15       17.28 o   0.1314E-03
  12   9   7      216.00      262.09        8.73 o   0.8172E-03
 -12  10   7      202.13      181.32       19.74 o   0.8122E-03
 -11  10   7       89.84       56.40        8.62 o   0.2846E-02
 -10  10   7      409.86      372.98       11.30 o   0.4821E-03
  -9  10   7      708.23      768.06       12.38 o   0.2108E-03
  -8  10   7     1509.64     1391.93       16.97 o   0.8360E-04
  -7  10   7       26.24       15.32        7.15 o   0.7906E-02
  -6  10   7      805.68      731.06       15.65 o   0.2039E-03
  -5  10   7     8469.41     8616.08       52.71 o   0.3937E-05
  -4  10   7      320.94      349.10       11.93 o   0.5514E-03
  -3  10   7        2.87        0.52        7.34 o   0.1694E-01
  -2  10   7     1628.44     1702.34       23.69 o   0.6463E-04
  -1  10   7        0.60        1.39        8.75 o   0.1236E-01
   0  10   7     3559.87     3687.75       35.02 o   0.1820E-04
   1  10   7      211.08      220.47       12.17 o   0.8788E-03
   2  10   7      924.14      965.82       20.46 o   0.1464E-03
   3  10   7     1082.99     1171.37       19.79 o   0.1146E-03
   4  10   7     3004.64     3251.57       32.57 o   0.2310E-04
   5  10   7      581.50      607.18       17.61 o   0.2687E-03
   6  10   7     2269.37     2347.89       28.99 o   0.3859E-04
   7  10   7       14.07        1.09        8.43 o   0.1080E-01
   8  10   7       94.44       85.62        8.14 o   0.2293E-02
   9  10   7       -5.99        1.77        7.27 o   0.1528E-01
  10  10   7      613.34      595.12       14.36 o   0.2753E-03
  11  10   7       44.04       64.96        6.56 o   0.3571E-02
 -10  11   7      311.77      345.43       10.62 o   0.5706E-03
  -9  11   7      167.80      122.24        8.44 o   0.1502E-02
  -8  11   7      734.38      768.37       13.97 o   0.2057E-03
  -7  11   7       38.66       30.62        6.54 o   0.5656E-02
  -6  11   7      346.97      356.89       10.13 o   0.5381E-03
  -5  11   7      140.54      155.72        8.40 o   0.1372E-02
  -4  11   7       76.59       85.51        8.83 o   0.2375E-02
  -3  11   7      145.68      147.53        9.68 o   0.1367E-02
  -2  11   7      506.57      532.99       15.15 o   0.3229E-03
  -1  11   7       27.57       20.58        8.95 o   0.5856E-02
   0  11   7      430.70      447.00       18.27 o   0.3786E-03
   1  11   7       22.36       12.23        9.88 o   0.6263E-02
   2  11   7      703.86      803.75       16.71 o   0.1980E-03
   3  11   7      569.14      598.06       14.86 o   0.2820E-03
   4  11   7      118.01      153.44        9.25 o   0.1429E-02
   5  11   7       13.43        0.46        8.55 o   0.1087E-01
   6  11   7      157.75      157.56       10.25 o   0.1257E-02
   7  11   7      646.03      617.89       14.56 o   0.2613E-03
   8  11   7     1041.69     1111.35       15.48 o   0.1249E-03
   9  11   7      178.16      189.10        8.79 o   0.1106E-02
  10  11   7      200.71      215.44        9.23 o   0.9577E-03
  -9  12   7       16.45        0.82        6.36 o   0.1559E-01
  -8  12   7      166.41      137.79        7.94 o   0.1416E-02
  -7  12   7      433.97      360.12       12.83 o   0.4741E-03
  -6  12   7       21.39        6.82        8.21 o   0.8811E-02
  -5  12   7       77.28       86.08        8.12 o   0.2422E-02
  -4  12   7      792.12      870.14       15.51 o   0.1768E-03
  -3  12   7      295.31      282.31       13.53 o   0.6457E-03
  -2  12   7      332.32      340.30       12.92 o   0.5480E-03
  -1  12   7        9.21       11.81       12.04 o   0.5320E-02
   0  12   7        4.44        3.16       11.46 o   0.6879E-02
   1  12   7       20.57       32.82        9.97 o   0.4667E-02
   2  12   7     1437.11     1591.12       20.63 o   0.7413E-04
   3  12   7      115.23      129.95        9.99 o   0.1574E-02
   4  12   7      866.74      897.26       14.12 o   0.1665E-03
   5  12   7      773.10      827.28       15.13 o   0.1874E-03
   6  12   7      691.19      740.72       13.93 o   0.2180E-03
   7  12   7       98.30       90.54        8.02 o   0.2197E-02
   8  12   7      732.64      767.28       15.11 o   0.2047E-03
   9  12   7       32.63       34.41        9.53 o   0.4424E-02
  -7  13   7       34.29       39.62        6.33 o   0.5181E-02
  -6  13   7      353.53      361.59       10.63 o   0.5263E-03
  -5  13   7      125.84       74.97       10.04 o   0.2061E-02
  -4  13   7       30.98       18.40        7.97 o   0.6516E-02
  -3  13   7       19.38       12.32        8.29 o   0.7899E-02
  -2  13   7        9.81        0.44        9.37 o   0.9818E-02
  -1  13   7       30.11       26.25        8.76 o   0.5370E-02
   0  13   7      517.75      572.06       13.68 o   0.3062E-03
   1  13   7      208.49      207.62       11.58 o   0.9296E-03
   2  13   7      518.08      541.58       15.32 o   0.3158E-03
   3  13   7       23.35       19.65        7.16 o   0.7466E-02
   4  13   7       91.88      110.61       10.43 o   0.1820E-02
   5  13   7       10.84        0.40        6.91 o   0.1589E-01
   6  13   7       20.47        2.68        6.61 o   0.1288E-01
   7  13   7       44.99       44.73       11.38 o   0.3219E-02
  -4  14   7      153.47      150.42       10.73 o   0.1288E-02
  -3  14   7       76.34       38.69        9.51 o   0.3348E-02
  -2  14   7       49.37       19.76        8.15 o   0.5398E-02
  -1  14   7       21.59        1.76        8.25 o   0.9909E-02
   0  14   7      882.61      961.80       16.38 o   0.1532E-03
   1  14   7       31.62       52.34        7.21 o   0.4238E-02
   2  14   7      -16.97        4.02        6.52 o   0.1329E-01
   3  14   7       62.29       86.80        8.14 o   0.2551E-02
   4  14   7      212.54      232.51       16.39 o   0.7681E-03
 -16   0   8      222.57      208.39       14.63 o   0.8463E-03
 -14   0   8      287.61      309.90       14.69 o   0.5979E-03
 -12   0   8      703.29      671.49       20.12 o   0.2245E-03
 -10   0   8      105.60      154.18       11.18 o   0.1385E-02
  -8   0   8     1206.72     1112.63       23.38 o   0.1123E-03
  -6   0   8       13.04       20.76        9.10 o   0.6461E-02
  -4   0   8     9686.92     8679.09       68.34 o   0.3560E-05
  -2   0   8      191.49      147.93       13.77 o   0.1106E-02
   0   0   8    13193.33    13619.47      106.07 o   0.1660E-05
   2   0   8      110.29      121.50       12.48 o   0.1521E-02
   4   0   8    10422.58    10866.19       74.55 o   0.2578E-05
   6   0   8     2277.91     1938.89       43.05 o   0.4474E-04
   8   0   8     4675.39     4545.27       43.56 o   0.1215E-04
  10   0   8      315.83      410.75       16.16 o   0.4603E-03
  12   0   8      776.08      789.48       25.13 o   0.1810E-03
  14   0   8     1455.62     1418.69       29.50 o   0.7968E-04
 -16   1   8       28.41       19.94        6.60 o   0.7449E-02
 -15   1   8       36.38       12.59        7.51 o   0.7257E-02
 -14   1   8       71.30       83.54        7.50 o   0.2589E-02
 -13   1   8      171.06      178.23        9.27 o   0.1155E-02
 -12   1   8      792.32      789.68       14.91 o   0.1935E-03
 -11   1   8     1139.54     1187.08       16.92 o   0.1118E-03
 -10   1   8      796.36      755.24       14.14 o   0.2016E-03
  -9   1   8     1910.06     1948.46       21.28 o   0.5221E-04
  -8   1   8      417.72      329.38       10.10 o   0.5289E-03
  -7   1   8       18.48       12.37        7.66 o   0.8643E-02
  -6   1   8     5108.90     4205.57       40.42 o   0.1257E-04
  -5   1   8       81.62       64.36        6.73 o   0.2985E-02
  -4   1   8      669.90      641.07       14.27 o   0.2497E-03
  -3   1   8      186.27      254.48        8.40 o   0.8795E-03
  -2   1   8      764.17      819.18       14.64 o   0.1904E-03
  -1   1   8     2843.23     2973.32       24.81 o   0.2664E-04
   0   1   8    14046.23    14161.04       61.09 o   0.1537E-05
   1   1   8    31393.74    32174.99       83.71 o   0.3173E-06
   2   1   8     7333.63     7736.95       40.46 o   0.4931E-05
   3   1   8     2733.24     2812.67       27.70 o   0.2882E-04
   4   1   8     1772.77     1412.37       23.21 o   0.7406E-04
   5   1   8      424.18      491.87       13.71 o   0.3738E-03
   6   1   8     2634.22     2779.04       32.70 o   0.2952E-04
   7   1   8       27.53       69.26        6.69 o   0.3698E-02
   8   1   8      741.77      705.72       13.65 o   0.2210E-03
   9   1   8      152.76      200.80        8.94 o   0.1105E-02
  10   1   8       87.01       66.78        8.75 o   0.2630E-02
  11   1   8       11.13        9.79        7.95 o   0.9684E-02
  12   1   8       56.23       64.08        8.05 o   0.3152E-02
  13   1   8       59.22       65.25        8.37 o   0.3034E-02
  14   1   8       77.72       66.35        7.57 o   0.2882E-02
  15   1   8      104.43      102.20        7.39 o   0.2041E-02
 -16   2   8       38.74       44.42        6.68 o   0.4626E-02
 -15   2   8       57.04       66.40        7.89 o   0.3101E-02
 -14   2   8       82.01      110.46        7.97 o   0.2044E-02
 -13   2   8      519.38      620.65       12.24 o   0.2883E-03
 -12   2   8      186.08      188.60        8.20 o   0.1103E-02
 -11   2   8     1626.42     1576.44       20.50 o   0.7057E-04
 -10   2   8     2512.94     2521.47       24.04 o   0.3422E-04
  -9   2   8      266.76      207.64        9.00 o   0.8895E-03
  -8   2   8      399.06      396.31        9.15 o   0.4747E-03
  -7   2   8        2.35       11.79        7.08 o   0.1189E-01
  -6   2   8     4242.90     3987.56       39.17 o   0.1502E-04
  -5   2   8     4862.75     4613.92       32.95 o   0.1178E-04
  -4   2   8       68.13       38.42        7.33 o   0.4000E-02
  -3   2   8    16255.60    15453.27       74.84 o   0.1250E-05
  -2   2   8     6200.98     5958.69       38.90 o   0.7502E-05
  -1   2   8     4933.40     4946.96       37.21 o   0.1074E-04
   0   2   8    26386.54    26672.07       81.40 o   0.4535E-06
   1   2   8    29128.90    28977.02      102.63 o   0.3814E-06
   2   2   8     6376.40     6989.65       44.02 o   0.6058E-05
   3   2   8     3272.48     3264.82       33.99 o   0.2192E-04
   4   2   8     2697.06     3187.58       31.97 o   0.2502E-04
   5   2   8       39.15       25.18        7.44 o   0.5729E-02
   6   2   8    15608.66    14334.02       76.92 o   0.1409E-05
   7   2   8      615.83      641.83       12.79 o   0.2611E-03
   8   2   8     2184.92     2038.76       22.42 o   0.4631E-04
   9   2   8      392.23      333.00       12.05 o   0.5281E-03
  10   2   8     1358.69     1339.18       22.69 o   0.8965E-04
  11   2   8     2321.51     2262.91       27.25 o   0.3982E-04
  12   2   8     2236.75     2308.23       28.10 o   0.3967E-04
  13   2   8       62.41       71.51        8.54 o   0.2814E-02
  14   2   8      212.02      240.22       10.42 o   0.8544E-03
  15   2   8       22.19       19.19        5.83 o   0.8716E-02
 -15   3   8      419.19      379.31       15.24 o   0.4492E-03
 -14   3   8      137.50      157.77        9.65 o   0.1325E-02
 -13   3   8       52.64       33.45        7.48 o   0.4628E-02
 -12   3   8      769.32      786.98       14.10 o   0.1969E-03
 -11   3   8      304.23      279.19        9.61 o   0.6824E-03
 -10   3   8     1749.63     1826.89       20.66 o   0.5846E-04
  -9   3   8      188.43      168.67        8.16 o   0.1188E-02
  -8   3   8       10.24        1.32        4.93 o   0.2432E-01
  -7   3   8      103.19      125.59        6.47 o   0.1834E-02
  -6   3   8     2151.92     2082.55       26.57 o   0.4522E-04
  -5   3   8      446.89      404.87       12.41 o   0.4329E-03
  -4   3   8     3402.34     3286.74       31.74 o   0.2135E-04
  -3   3   8    14193.39    14425.15       68.23 o   0.1490E-05
  -2   3   8     3254.90     3012.75       31.04 o   0.2412E-04
  -1   3   8     3885.64     3638.67       31.68 o   0.1766E-04
   0   3   8     2782.49     3169.20       28.32 o   0.2493E-04
   1   3   8      668.79      599.87       16.66 o   0.2585E-03
   2   3   8    12667.49    12564.12       70.10 o   0.1905E-05
   3   3   8     1058.16     1087.04       21.42 o   0.1232E-03
   4   3   8     3256.12     2875.05       31.45 o   0.2534E-04
   5   3   8    16020.06    15204.17       77.02 o   0.1287E-05
   6   3   8       66.37       41.36        9.74 o   0.3367E-02
   7   3   8     1101.68      909.06       16.16 o   0.1454E-03
   8   3   8      128.91      120.49        7.48 o   0.1714E-02
   9   3   8      107.08      101.73        8.30 o   0.1976E-02
  10   3   8      548.83      644.42       14.93 o   0.2678E-03
  11   3   8        9.28        1.42        9.18 o   0.9986E-02
  12   3   8     1857.55     1757.72       26.23 o   0.5814E-04
  13   3   8     2782.49     2768.74       29.83 o   0.2893E-04
  14   3   8       -0.49        2.11        6.21 o   0.2236E-01
  15   3   8      102.03       95.66        7.38 o   0.2143E-02
 -15   4   8      108.72      114.48        9.33 o   0.1767E-02
 -14   4   8     1098.12     1193.02       19.93 o   0.1117E-03
 -13   4   8      583.74      650.04       13.32 o   0.2626E-03
 -12   4   8     1041.69      981.26       17.79 o   0.1389E-03
 -11   4   8     1133.51     1172.93       15.18 o   0.1142E-03
 -10   4   8       30.78       31.87        6.43 o   0.5984E-02
  -9   4   8      563.85      627.17       11.39 o   0.2789E-03
  -8   4   8       57.91       50.04        5.77 o   0.4021E-02
  -7   4   8      191.59      167.81        7.23 o   0.1202E-02
  -6   4   8       89.63       92.17        6.51 o   0.2358E-02
  -5   4   8       47.48       19.55        7.30 o   0.5916E-02
  -4   4   8     6839.54     6804.04       45.59 o   0.6005E-05
  -3   4   8      320.30      244.43       13.71 o   0.6857E-03
  -2   4   8       27.76       47.27        7.51 o   0.4532E-02
  -1   4   8     2264.94     2433.81       28.62 o   0.3719E-04
   0   4   8     2224.58     2090.02       31.74 o   0.4370E-04
   1   4   8    14047.08    13486.50       70.42 o   0.1632E-05
   2   4   8       36.77        6.16        6.99 o   0.8795E-02
   3   4   8     3391.49     3381.05       30.02 o   0.2079E-04
   4   4   8        4.24        2.95        7.38 o   0.1474E-01
   5   4   8       51.09       48.38        8.29 o   0.3727E-02
   6   4   8      143.10      137.97        7.71 o   0.1505E-02
   7   4   8       86.81       75.35        6.34 o   0.2712E-02
   8   4   8      111.12       98.73        7.55 o   0.2035E-02
   9   4   8      984.95     1064.76       17.30 o   0.1323E-03
  10   4   8       84.10       67.43        8.93 o   0.2627E-02
  11   4   8      430.70      429.07       12.93 o   0.4176E-03
  12   4   8     2001.23     2087.52       28.18 o   0.4668E-04
  13   4   8        0.43        7.31        7.09 o   0.1429E-01
  14   4   8     1219.19     1295.10       19.25 o   0.9878E-04
  15   4   8      658.10      595.53       16.90 o   0.2612E-03
 -15   5   8      737.10      665.33       17.10 o   0.2274E-03
 -14   5   8       -4.40        2.26        7.24 o   0.1562E-01
 -13   5   8       55.00       76.36        7.75 o   0.2889E-02
 -12   5   8      686.68      751.93       14.07 o   0.2156E-03
 -11   5   8     1728.14     1769.08       19.94 o   0.6097E-04
 -10   5   8     1659.79     1700.42       19.25 o   0.6488E-04
  -9   5   8     1632.48     1635.88       19.67 o   0.6798E-04
  -8   5   8      157.75      152.49        8.00 o   0.1353E-02
  -7   5   8     2084.38     1989.35       19.94 o   0.4897E-04
  -6   5   8       19.07       16.72        4.94 o   0.1064E-01
  -5   5   8      271.81      299.76        8.38 o   0.6858E-03
  -4   5   8        0.77        1.63        7.88 o   0.1483E-01
  -3   5   8     3181.39     2745.75       39.57 o   0.2654E-04
  -2   5   8     8909.13     8848.29       76.35 o   0.3652E-05
  -1   5   8     2534.15     2119.57       33.15 o   0.3990E-04
   0   5   8    19462.99    18103.61       91.88 o   0.9075E-06
   1   5   8       13.46        9.04        7.46 o   0.1029E-01
   2   5   8     7873.51     7817.63       61.62 o   0.4618E-05
   3   5   8     2797.99     2557.46       34.84 o   0.3110E-04
   4   5   8      112.10      100.26       11.60 o   0.1737E-02
   5   5   8       67.89       79.93        6.72 o   0.2781E-02
   6   5   8     2040.49     2037.06       21.67 o   0.4818E-04
   7   5   8      132.76      120.11        7.67 o   0.1694E-02
   8   5   8       14.34        8.22        6.61 o   0.1190E-01
   9   5   8     3288.06     3375.84       32.84 o   0.2110E-04
  10   5   8      400.78      386.22       13.47 o   0.4623E-03
  11   5   8      442.97      452.05       14.61 o   0.3890E-03
  12   5   8       37.20       30.78        8.78 o   0.4788E-02
  13   5   8      664.54      668.67       15.87 o   0.2392E-03
  14   5   8      416.84      468.91       11.40 o   0.4004E-03
 -14   6   8      795.15      863.91       14.13 o   0.1788E-03
 -13   6   8      726.64      734.59       16.79 o   0.2115E-03
 -12   6   8      301.37      283.39       10.81 o   0.6666E-03
 -11   6   8     3097.96     3406.82       24.70 o   0.2180E-04
 -10   6   8      295.06      270.14        9.22 o   0.7123E-03
  -9   6   8        2.27        2.18        5.95 o   0.2267E-01
  -8   6   8      770.71      749.58       14.71 o   0.2049E-03
  -7   6   8      205.61      178.29        8.93 o   0.1092E-02
  -6   6   8       13.62        0.06        5.76 o   0.1955E-01
  -5   6   8       61.95       62.22        5.97 o   0.3445E-02
  -4   6   8      179.69      180.29        8.35 o   0.1148E-02
  -3   6   8     2962.80     2959.64       34.68 o   0.2578E-04
  -2   6   8     2775.32     2871.66       47.14 o   0.2686E-04
  -1   6   8       78.16      112.13       11.08 o   0.1825E-02
   0   6   8    10731.05    10330.45       85.28 o   0.2682E-05
   1   6   8     2965.92     2824.28       39.77 o   0.2684E-04
   2   6   8     2565.97     2428.36       36.99 o   0.3424E-04
   3   6   8      192.18      244.09        9.43 o   0.8861E-03
   4   6   8      132.43      131.34        6.84 o   0.1631E-02
   5   6   8        3.03        0.66        5.55 o   0.2734E-01
   6   6   8      684.62      755.57       14.05 o   0.2148E-03
   7   6   8      541.30      470.86       12.99 o   0.3529E-03
   8   6   8      520.69      434.92       14.05 o   0.3770E-03
   9   6   8      238.66      218.04       11.61 o   0.8582E-03
  10   6   8      152.23      158.11       10.07 o   0.1272E-02
  11   6   8        8.34        7.73        7.32 o   0.1180E-01
  12   6   8       77.66       66.50        8.58 o   0.2754E-02
  13   6   8       39.37       49.64        6.15 o   0.4452E-02
  14   6   8       23.84       32.20        6.57 o   0.6225E-02
 -14   7   8       -1.18        0.81        7.59 o   0.1634E-01
 -13   7   8      529.87      568.01       12.52 o   0.3079E-03
 -12   7   8       83.57       60.67        9.16 o   0.2730E-02
 -11   7   8       53.79       51.74        6.67 o   0.3893E-02
 -10   7   8      944.71     1010.49       16.28 o   0.1424E-03
  -9   7   8       33.25       56.43        6.85 o   0.4068E-02
  -8   7   8        2.35        1.52        7.00 o   0.1781E-01
  -7   7   8        5.72        3.49        6.30 o   0.1783E-01
  -6   7   8      215.58      203.33        9.46 o   0.9725E-03
  -5   7   8       14.26        0.24        5.97 o   0.1818E-01
  -4   7   8       15.33        9.04        5.80 o   0.1287E-01
  -3   7   8      146.54      157.68        7.19 o   0.1379E-02
  -2   7   8      128.42      134.90        8.03 o   0.1570E-02
  -1   7   8     5808.29     5494.70       34.92 o   0.8612E-05
   0   7   8     9717.95     9666.43       53.63 o   0.3136E-05
   1   7   8     3032.57     3247.80       28.78 o   0.2315E-04
   2   7   8      608.39      657.42       13.07 o   0.2567E-03
   3   7   8       95.14       79.59        6.91 o   0.2499E-02
   4   7   8       61.28       54.49        6.44 o   0.3662E-02
   5   7   8      189.91      200.27        9.27 o   0.1030E-02
   6   7   8      135.49      110.87        8.42 o   0.1727E-02
   7   7   8      617.25      648.14       14.41 o   0.2556E-03
   8   7   8     2619.18     2633.07       26.75 o   0.3177E-04
   9   7   8      231.85      288.76       10.68 o   0.7206E-03
  10   7   8      196.87      173.69       10.65 o   0.1086E-02
  11   7   8       12.43       13.62        6.97 o   0.9924E-02
  12   7   8       -2.50        0.14        6.94 o   0.1930E-01
  13   7   8      305.36      318.95        9.88 o   0.6157E-03
 -13   8   8      139.95      136.43        9.57 o   0.1459E-02
 -12   8   8      503.35      503.55       15.42 o   0.3380E-03
 -11   8   8       31.02       33.72        7.42 o   0.5370E-02
 -10   8   8      175.30      190.32        8.81 o   0.1104E-02
  -9   8   8       77.41       90.28        8.00 o   0.2366E-02
  -8   8   8       18.39       24.82        7.28 o   0.6991E-02
  -7   8   8       18.51       18.58        7.73 o   0.7496E-02
  -6   8   8      297.04      314.43       10.73 o   0.6239E-03
  -5   8   8      706.90      673.40       15.23 o   0.2328E-03
  -4   8   8      824.07      844.20       16.65 o   0.1776E-03
  -3   8   8     1557.02     1706.55       20.90 o   0.6643E-04
  -2   8   8       29.64       15.73        7.33 o   0.7428E-02
  -1   8   8      715.11      730.98       15.12 o   0.2160E-03
   0   8   8      416.55      406.38       11.54 o   0.4476E-03
   1   8   8     1137.37     1113.82       18.83 o   0.1180E-03
   2   8   8      422.86      414.99       12.95 o   0.4311E-03
   3   8   8      107.38      116.25        8.23 o   0.1824E-02
   4   8   8       27.72       22.66        7.12 o   0.6750E-02
   5   8   8      586.17      569.02       15.60 o   0.2878E-03
   6   8   8     1194.81     1164.23       20.04 o   0.1101E-03
   7   8   8     1302.03     1293.43       20.67 o   0.9534E-04
   8   8   8      424.63      385.45       13.42 o   0.4516E-03
   9   8   8      850.38      948.92       17.74 o   0.1565E-03
  10   8   8       -1.99        3.98        7.66 o   0.1393E-01
  11   8   8       15.31        7.86        6.58 o   0.1190E-01
  12   8   8      106.19      123.57        7.45 o   0.1786E-02
  13   8   8       18.17       18.59       10.04 o   0.5751E-02
 -12   9   8      148.19      177.99        8.89 o   0.1220E-02
 -11   9   8      116.15      104.35        9.18 o   0.1842E-02
 -10   9   8      101.60      113.76        7.29 o   0.1924E-02
  -9   9   8     2052.47     2031.18       19.78 o   0.4833E-04
  -8   9   8     2665.92     2745.05       25.13 o   0.3015E-04
  -7   9   8     2641.58     2576.03       27.23 o   0.3232E-04
  -6   9   8      423.74      422.38       14.29 o   0.4177E-03
  -5   9   8       44.04       44.63        8.12 o   0.4069E-02
  -4   9   8       39.06       37.90        9.26 o   0.4170E-02
  -3   9   8     1167.99     1129.01       20.06 o   0.1144E-03
  -2   9   8     4572.68     4718.82       39.21 o   0.1184E-04
  -1   9   8     1998.02     2070.11       24.64 o   0.4755E-04
   0   9   8      922.18      996.02       17.17 o   0.1450E-03
   1   9   8     1534.78     1530.44       23.56 o   0.7401E-04
   2   9   8       97.95      111.68        8.93 o   0.1873E-02
   3   9   8      773.69      843.81       17.32 o   0.1815E-03
   4   9   8     1680.27     1753.96       25.24 o   0.6138E-04
   5   9   8     2676.65     2660.17       31.48 o   0.3076E-04
   6   9   8      291.26      291.40       12.71 o   0.6440E-03
   7   9   8     2232.69     2348.73       28.08 o   0.3897E-04
   8   9   8       94.72       77.27        8.92 o   0.2354E-02
   9   9   8     1633.06     1626.91       23.72 o   0.6758E-04
  10   9   8      675.29      666.06       15.07 o   0.2396E-03
  11   9   8      145.42      131.65        8.98 o   0.1497E-02
  12   9   8       23.94       30.93        7.22 o   0.6015E-02
 -11  10   8      224.93      241.90       10.20 o   0.8391E-03
 -10  10   8       75.09       63.47        8.75 o   0.2831E-02
  -9  10   8       28.87        3.09        6.35 o   0.1156E-01
  -8  10   8       37.51        6.84        7.32 o   0.8243E-02
  -7  10   8      403.79      424.66       12.23 o   0.4340E-03
  -6  10   8     1921.65     1962.04       22.28 o   0.5162E-04
  -5  10   8      665.65      684.43       16.07 o   0.2341E-03
  -4  10   8      561.65      571.65       16.29 o   0.2899E-03
  -3  10   8      212.12      215.95       10.84 o   0.9124E-03
  -2  10   8       35.47       23.30        8.27 o   0.5631E-02
  -1  10   8      212.12      234.88       11.68 o   0.8483E-03
   0  10   8       59.94       23.87        9.53 o   0.4251E-02
   1  10   8       61.73       49.07        9.84 o   0.3185E-02
   2  10   8      444.93      426.22       14.65 o   0.4063E-03
   3  10   8      792.12      868.73       17.13 o   0.1756E-03
   4  10   8      120.36      106.94        9.58 o   0.1771E-02
   5  10   8      136.41      148.58       10.28 o   0.1364E-02
   6  10   8       42.58       47.33        8.74 o   0.3833E-02
   7  10   8      645.12      629.03       15.46 o   0.2556E-03
   8  10   8      124.64      114.03        7.91 o   0.1775E-02
   9  10   8       -2.48        3.80        6.89 o   0.1648E-01
  10  10   8       37.86       32.50        7.44 o   0.5175E-02
  11  10   8       37.33       50.61        7.35 o   0.4129E-02
 -10  11   8      397.35      361.02       10.99 o   0.5008E-03
  -9  11   8       83.70       93.80        7.27 o   0.2322E-02
  -8  11   8       20.60       15.65        6.56 o   0.8906E-02
  -7  11   8      103.99      111.85        7.01 o   0.1947E-02
  -6  11   8       30.38       34.03        6.63 o   0.5711E-02
  -5  11   8       10.73       14.11        6.56 o   0.1059E-01
  -4  11   8        0.68        0.71        7.23 o   0.1818E-01
  -3  11   8      150.12      167.30       10.09 o   0.1233E-02
  -2  11   8       12.63       14.87        9.03 o   0.7270E-02
  -1  11   8        2.38        2.65        9.10 o   0.1077E-01
   0  11   8       26.94       39.80       11.22 o   0.3723E-02
   1  11   8       54.53       58.84        9.89 o   0.3016E-02
   2  11   8      395.78      396.62       13.96 o   0.4519E-03
   3  11   8       56.07       78.73        8.95 o   0.2670E-02
   4  11   8      152.76      118.89        9.82 o   0.1525E-02
   5  11   8      152.14      161.85        9.27 o   0.1280E-02
   6  11   8       10.89        3.40        8.34 o   0.1078E-01
   7  11   8     2043.07     1992.47       22.97 o   0.4910E-04
   8  11   8       15.14        1.46        6.85 o   0.1420E-01
   9  11   8      606.62      595.34       13.58 o   0.2780E-03
  10  11   8       93.26       86.19        9.75 o   0.2150E-02
  -9  12   8      135.33      106.95       13.32 o   0.1484E-02
  -8  12   8      759.42      793.96       13.02 o   0.1980E-03
  -7  12   8      731.47      719.94       13.75 o   0.2187E-03
  -6  12   8      405.81      429.38       13.84 o   0.4225E-03
  -5  12   8      667.50      653.31       13.32 o   0.2478E-03
  -4  12   8       98.30       61.08        8.38 o   0.2677E-02
  -3  12   8      257.03      238.50       12.17 o   0.7789E-03
  -2  12   8      261.17      271.33       13.07 o   0.6970E-03
  -1  12   8       62.74       89.02       11.57 o   0.2144E-02
   0  12   8       -9.00        9.03       11.57 o   0.5898E-02
   1  12   8      348.97      449.33       13.24 o   0.4317E-03
   2  12   8       38.43       16.04        9.45 o   0.5464E-02
   3  12   8       85.94       72.01        8.03 o   0.2617E-02
   4  12   8      548.99      549.23       11.24 o   0.3151E-03
   5  12   8      730.51      734.72       14.51 o   0.2139E-03
   6  12   8       29.25       12.73        7.40 o   0.7875E-02
   7  12   8      180.46      196.84        8.65 o   0.1076E-02
   8  12   8      109.46      106.86        8.91 o   0.1871E-02
   9  12   8       -6.26        0.25       13.76 o   0.5049E-02
  -7  13   8       43.61       29.02        8.89 o   0.4647E-02
  -6  13   8       15.64        1.75        6.14 o   0.1591E-01
  -5  13   8      782.68      840.94       15.02 o   0.1838E-03
  -4  13   8       20.79        0.13        8.46 o   0.1009E-01
  -3  13   8      470.04      493.02       14.28 o   0.3567E-03
  -2  13   8       60.50       57.90       10.64 o   0.2834E-02
  -1  13   8      582.02      638.53       16.41 o   0.2606E-03
   0  13   8      131.93      179.00        9.04 o   0.1250E-02
   1  13   8      286.28      287.94       10.78 o   0.6735E-03
   2  13   8      112.86       81.43        9.89 o   0.2073E-02
   3  13   8       11.86       26.99        6.88 o   0.7416E-02
   4  13   8      127.53      176.92       10.59 o   0.1224E-02
   5  13   8      112.71       97.42        8.97 o   0.1948E-02
   6  13   8        5.94        0.28        8.79 o   0.1165E-01
   7  13   8       72.76       70.48       11.78 o   0.2305E-02
  -4  14   8       -2.56        1.76       12.69 o   0.5918E-02
  -3  14   8       62.01       59.52        8.29 o   0.3173E-02
  -2  14   8      505.28      506.94       14.00 o   0.3401E-03
  -1  14   8       63.43       59.18        7.75 o   0.3249E-02
   0  14   8       29.95        0.62        7.21 o   0.1076E-01
   1  14   8       36.68       45.08        6.94 o   0.4569E-02
   2  14   8      -10.63        1.42        6.30 o   0.1743E-01
   3  14   8        4.09       16.68        8.60 o   0.8108E-02
   4  14   8       26.79       41.49       12.19 o   0.3379E-02
 -15   0   9      391.09      355.12       17.13 o   0.4679E-03
 -13   0   9      493.13      416.84       19.39 o   0.3723E-03
 -11   0   9      745.48      801.69       19.94 o   0.1893E-03
  -9   0   9     2393.45     2316.31       35.37 o   0.3743E-04
  -7   0   9       15.33        5.59        9.62 o   0.7863E-02
  -5   0   9    10324.14    10092.53       62.56 o   0.2854E-05
  -3   0   9       13.17       15.45        7.77 o   0.8456E-02
  -1   0   9       19.48       19.55       13.62 o   0.3803E-02
   1   0   9    10794.18    11656.75      123.46 o   0.2258E-05
   3   0   9     2244.21     2255.71       44.43 o   0.3871E-04
   5   0   9     1601.11     1393.40       40.96 o   0.7277E-04
   7   0   9    12472.46    11548.52       88.74 o   0.2122E-05
   9   0   9     1273.52     1244.28       25.55 o   0.9783E-04
  11   0   9       88.01       86.88       11.22 o   0.2044E-02
  13   0   9       71.48       78.60       11.86 o   0.2191E-02
  15   0   9       66.37       72.94        8.34 o   0.2754E-02
 -16   1   9       10.08        2.79        7.02 o   0.1427E-01
 -15   1   9       19.92       22.59        6.23 o   0.7995E-02
 -14   1   9       27.95       24.15        8.06 o   0.5992E-02
 -13   1   9      317.49      318.41       10.84 o   0.6013E-03
 -12   1   9       16.04        2.92        7.51 o   0.1174E-01
 -11   1   9      184.91      157.41        8.37 o   0.1242E-02
 -10   1   9     1742.15     1799.87       20.92 o   0.5950E-04
  -9   1   9      142.84      192.89        7.61 o   0.1190E-02
  -8   1   9      188.53      197.53        7.08 o   0.1082E-02
  -7   1   9      620.27      566.64       15.15 o   0.2835E-03
  -6   1   9     1409.02     1247.60       21.23 o   0.9465E-04
  -5   1   9     6718.71     6281.60       38.14 o   0.6706E-05
  -4   1   9      875.19      809.17       16.52 o   0.1792E-03
  -3   1   9     1861.87     1904.40       23.17 o   0.5396E-04
  -2   1   9     3859.80     3986.03       32.47 o   0.1597E-04
  -1   1   9     2848.20     3037.16       23.69 o   0.2602E-04
   0   1   9      203.35      218.59       12.45 o   0.8880E-03
   1   1   9       64.23       82.50        6.77 o   0.2759E-02
   2   1   9     2732.87     2862.69       22.83 o   0.2848E-04
   3   1   9      498.23      378.72       13.58 o   0.4268E-03
   4   1   9      350.44      403.36       12.46 o   0.4752E-03
   5   1   9       27.35       10.36        8.24 o   0.7615E-02
   6   1   9        5.13        3.34        8.45 o   0.1151E-01
   7   1   9     1739.17     1871.01       21.50 o   0.5709E-04
   8   1   9      557.92      485.72       12.01 o   0.3438E-03
   9   1   9       38.39       25.61        6.52 o   0.6172E-02
  10   1   9       79.31       86.42        8.86 o   0.2333E-02
  11   1   9     1061.19     1090.83       19.59 o   0.1237E-03
  12   1   9        9.99       11.25        7.31 o   0.1040E-01
  13   1   9     1262.56     1330.25       20.86 o   0.9408E-04
  14   1   9        7.87        2.88        6.99 o   0.1501E-01
  15   1   9      288.46      281.68        9.00 o   0.6991E-03
 -15   2   9       53.16       64.79        7.52 o   0.3266E-02
 -14   2   9      301.49      319.37       12.31 o   0.5975E-03
 -13   2   9     1101.21     1178.85       16.63 o   0.1147E-03
 -12   2   9      810.97      861.62       14.27 o   0.1775E-03
 -11   2   9     1029.48     1023.55       14.47 o   0.1362E-03
 -10   2   9        4.86        3.01        6.33 o   0.1840E-01
  -9   2   9      992.83      997.38       14.66 o   0.1417E-03
  -8   2   9      128.18      122.71        6.48 o   0.1739E-02
  -7   2   9      100.37       72.53        6.67 o   0.2600E-02
  -6   2   9      268.98      328.65       11.15 o   0.6188E-03
  -5   2   9     4943.96     4860.60       34.73 o   0.1097E-04
  -4   2   9     1658.91     1601.41       22.74 o   0.6823E-04
  -3   2   9       17.81       10.94        6.83 o   0.1010E-01
  -2   2   9       60.66       77.79        7.47 o   0.2832E-02
  -1   2   9     2314.61     2314.05       27.21 o   0.3894E-04
   0   2   9      252.34      222.53        8.98 o   0.8681E-03
   1   2   9       94.37       96.69        9.04 o   0.2063E-02
   2   2   9    15672.22    16151.34       69.01 o   0.1211E-05
   3   2   9      482.85      399.92       14.31 o   0.4127E-03
   4   2   9      118.40      105.64        8.57 o   0.1853E-02
   5   2   9      747.05      785.23       15.46 o   0.1988E-03
   6   2   9     2167.88     1976.80       29.33 o   0.4719E-04
   7   2   9       71.18       85.66        6.40 o   0.2657E-02
   8   2   9     1026.27      932.96       16.05 o   0.1472E-03
   9   2   9      384.89      318.75       11.66 o   0.5517E-03
  10   2   9      415.38      426.18       13.28 o   0.4240E-03
  11   2   9      749.59      745.35       18.82 o   0.2026E-03
  12   2   9      453.42      411.64       15.40 o   0.4095E-03
  13   2   9      506.57      580.73       14.18 o   0.3035E-03
  14   2   9      366.85      383.84       12.34 o   0.4864E-03
  15   2   9        3.27       18.31        5.21 o   0.1254E-01
 -15   3   9       26.90       45.63        8.09 o   0.4456E-02
 -14   3   9       28.98       26.14        8.59 o   0.5487E-02
 -13   3   9     1229.96     1305.69       18.08 o   0.9818E-04
 -12   3   9       57.53       47.18        7.49 o   0.3812E-02
 -11   3   9       18.33       22.51        6.56 o   0.7900E-02
 -10   3   9      330.63      342.92       10.67 o   0.5613E-03
  -9   3   9      109.69       92.31        7.42 o   0.2138E-02
  -8   3   9      146.72      125.44        7.11 o   0.1608E-02
  -7   3   9      102.75       85.17        6.24 o   0.2383E-02
  -6   3   9     8507.66     8011.76       59.43 o   0.4275E-05
  -5   3   9     4097.28     4174.05       32.53 o   0.1463E-04
  -4   3   9      473.61      364.02       13.55 o   0.4493E-03
  -3   3   9      768.52      716.05       18.06 o   0.2087E-03
  -2   3   9      317.61      349.04       12.12 o   0.5520E-03
  -1   3   9      410.00      464.36       12.90 o   0.3995E-03
   0   3   9      115.08      140.33        7.45 o   0.1603E-02
   1   3   9     5482.37     5751.70       38.69 o   0.8420E-05
   2   3   9     1487.47     1243.23       22.92 o   0.9170E-04
   3   3   9     2328.41     2566.83       31.09 o   0.3443E-04
   4   3   9      120.12       82.89        9.49 o   0.2038E-02
   5   3   9      230.44      238.89       12.28 o   0.8064E-03
   6   3   9     2590.32     2400.93       28.05 o   0.3517E-04
   7   3   9      102.90       91.51        6.46 o   0.2264E-02
   8   3   9       29.72       22.40        6.21 o   0.7284E-02
   9   3   9      468.17      497.01       13.01 o   0.3593E-03
  10   3   9      548.49      539.81       14.92 o   0.3102E-03
  11   3   9       10.10        0.71        9.33 o   0.9801E-02
  12   3   9      167.80      145.72       11.13 o   0.1261E-02
  13   3   9     1309.28     1225.49       20.98 o   0.9991E-04
  14   3   9        2.70       11.98        6.02 o   0.1395E-01
  15   3   9       11.81       10.18        6.05 o   0.1267E-01
 -15   4   9        6.85       11.23        7.10 o   0.1128E-01
 -14   4   9       59.06       23.63        9.41 o   0.4325E-02
 -13   4   9      162.37      154.01        9.21 o   0.1291E-02
 -12   4   9        7.66        0.07        7.35 o   0.1558E-01
 -11   4   9      832.52      816.47       14.67 o   0.1842E-03
 -10   4   9      519.22      523.34       12.89 o   0.3310E-03
  -9   4   9      450.53      419.19       11.70 o   0.4224E-03
  -8   4   9     1088.18     1013.32       14.41 o   0.1339E-03
  -7   4   9     1965.20     2022.10       19.04 o   0.4979E-04
  -6   4   9      406.53      335.71        9.96 o   0.5294E-03
  -5   4   9     5154.03     4516.31       40.60 o   0.1156E-04
  -4   4   9       90.18       96.70        8.29 o   0.2142E-02
  -3   4   9     2884.61     2439.74       31.53 o   0.3226E-04
  -2   4   9       21.09       14.33        7.43 o   0.8265E-02
  -1   4   9     4420.51     3925.57       38.08 o   0.1491E-04
   0   4   9     1051.42     1337.49       21.36 o   0.1011E-03
   1   4   9     6819.43     5906.19       52.02 o   0.7072E-05
   2   4   9    11887.07    10688.32       64.00 o   0.2428E-05
   3   4   9     8468.75     8111.17       55.34 o   0.4236E-05
   4   4   9     1785.45     1867.63       31.46 o   0.5484E-04
   5   4   9     2920.87     2980.01       38.69 o   0.2558E-04
   6   4   9     2066.76     1962.57       22.13 o   0.4969E-04
   7   4   9     1709.44     1608.88       18.35 o   0.6777E-04
   8   4   9      571.70      587.56       12.67 o   0.2900E-03
   9   4   9      903.37     1022.69       17.00 o   0.1429E-03
  10   4   9        6.88        6.49        7.79 o   0.1153E-01
  11   4   9     2777.20     2603.58       29.43 o   0.3096E-04
  12   4   9      186.86      196.14       11.55 o   0.1000E-02
  13   4   9      101.74      104.67        8.45 o   0.1962E-02
  14   4   9       93.40       76.96        7.89 o   0.2469E-02
  15   4   9      170.69      146.16       11.32 o   0.1246E-02
 -15   5   9     1860.94     1803.77       29.65 o   0.5598E-04
 -14   5   9       -5.60        0.22        7.18 o   0.1681E-01
 -13   5   9       47.08       49.81        7.47 o   0.3937E-02
 -12   5   9      843.92      907.35       16.85 o   0.1647E-03
 -11   5   9      113.55      106.86        8.93 o   0.1849E-02
 -10   5   9       12.28        2.77        6.55 o   0.1509E-01
  -9   5   9      604.16      540.09       12.67 o   0.3037E-03
  -8   5   9      936.15      962.03       14.89 o   0.1504E-03
  -7   5   9     1169.95     1257.26       15.67 o   0.1050E-03
  -6   5   9      116.93       85.58        6.50 o   0.2245E-02
  -5   5   9      218.32      341.91        7.93 o   0.6633E-03
  -4   5   9     3212.56     3069.64       40.58 o   0.2345E-04
  -3   5   9      659.20      655.24       19.12 o   0.2372E-03
  -2   5   9      497.43      501.44       18.84 o   0.3273E-03
  -1   5   9     2688.14     3053.27       36.00 o   0.2614E-04
   0   5   9      350.18      273.35       14.87 o   0.6041E-03
   1   5   9       86.81      139.92        8.87 o   0.1664E-02
   2   5   9      375.12      383.73       15.81 o   0.4611E-03
   3   5   9     1002.56      940.41       24.48 o   0.1409E-03
   4   5   9       14.81       26.38        7.00 o   0.7206E-02
   5   5   9      996.67      883.26       15.37 o   0.1573E-03
   6   5   9      164.29      185.62        8.35 o   0.1160E-02
   7   5   9      755.48      826.92       14.17 o   0.1900E-03
   8   5   9       22.15       27.27        6.40 o   0.6978E-02
   9   5   9     3210.94     3177.04       30.42 o   0.2295E-04
  10   5   9      224.07      244.96       10.18 o   0.8317E-03
  11   5   9       87.08       91.61        9.42 o   0.2150E-02
  12   5   9      124.16      141.56        9.33 o   0.1484E-02
  13   5   9      727.03      718.59       16.41 o   0.2161E-03
  14   5   9       50.63       44.63        5.96 o   0.4459E-02
 -14   6   9      253.94      216.98        9.13 o   0.8789E-03
 -13   6   9       84.62      112.61        8.63 o   0.1959E-02
 -12   6   9      551.18      547.25       13.11 o   0.3112E-03
 -11   6   9       79.63       53.16       10.86 o   0.2680E-02
 -10   6   9     1148.50     1202.81       17.47 o   0.1099E-03
  -9   6   9     1246.58     1198.28       16.68 o   0.1062E-03
  -8   6   9     1693.79     1713.94       21.21 o   0.6331E-04
  -7   6   9     1307.72     1378.83       19.16 o   0.8994E-04
  -6   6   9       63.26       74.14        6.15 o   0.3039E-02
  -5   6   9      421.53      423.18       10.29 o   0.4365E-03
  -4   6   9      793.53      793.79       13.31 o   0.1940E-03
  -3   6   9      543.97      439.35       13.52 o   0.3693E-03
  -2   6   9     1997.38     1997.71       40.63 o   0.4693E-04
  -1   6   9     5462.24     5314.56       57.67 o   0.9126E-05
   0   6   9       30.66       26.43        8.17 o   0.5615E-02
   1   6   9     1366.35     1402.00       27.52 o   0.8380E-04
   2   6   9       10.63       10.88        6.65 o   0.1148E-01
   3   6   9      365.89      332.16       12.46 o   0.5415E-03
   4   6   9      164.20      190.95        7.71 o   0.1149E-02
   5   6   9      631.20      680.61       12.59 o   0.2459E-03
   6   6   9      507.22      505.92       12.90 o   0.3433E-03
   7   6   9      827.98      862.51       16.69 o   0.1734E-03
   8   6   9      628.32      676.02       15.61 o   0.2428E-03
   9   6   9     3906.64     3933.68       38.48 o   0.1599E-04
  10   6   9       10.82        6.54        7.77 o   0.1096E-01
  11   6   9      737.68      768.38       17.30 o   0.2012E-03
  12   6   9      322.99      318.30       11.58 o   0.5919E-03
  13   6   9      136.58      140.23        7.86 o   0.1510E-02
  14   6   9       -1.66        0.09        6.55 o   0.2206E-01
 -14   7   9       13.96       23.15        8.96 o   0.6254E-02
 -13   7   9      105.46       76.90        8.45 o   0.2309E-02
 -12   7   9      893.49      956.92       15.83 o   0.1540E-03
 -11   7   9      574.10      494.34       12.18 o   0.3342E-03
 -10   7   9     1355.26     1361.24       18.98 o   0.8966E-04
  -9   7   9      352.05      410.54       11.28 o   0.4730E-03
  -8   7   9        2.29       10.20        6.67 o   0.1348E-01
  -7   7   9       -3.81        1.06        6.69 o   0.1902E-01
  -6   7   9      342.32      321.81       10.60 o   0.5820E-03
  -5   7   9      682.75      634.85       13.28 o   0.2511E-03
  -4   7   9      540.97      573.04       12.15 o   0.3041E-03
  -3   7   9        7.19        3.58        5.35 o   0.2105E-01
  -2   7   9      785.29      769.58       15.45 o   0.1981E-03
  -1   7   9       35.65       23.82        6.41 o   0.6557E-02
   0   7   9     1600.82     1675.47       19.48 o   0.6700E-04
   1   7   9      130.95      113.20        7.29 o   0.1781E-02
   2   7   9       11.03        0.18        6.16 o   0.1892E-01
   3   7   9       52.80       82.16        6.35 o   0.2953E-02
   4   7   9      483.95      504.19       13.54 o   0.3490E-03
   5   7   9      150.56      174.28        9.49 o   0.1216E-02
   6   7   9        6.44        0.33        6.65 o   0.1868E-01
   7   7   9      538.81      670.60       13.96 o   0.2616E-03
   8   7   9      110.29      135.26        9.77 o   0.1564E-02
   9   7   9      226.33      300.81       11.20 o   0.6971E-03
  10   7   9     1392.94     1354.17       21.37 o   0.8798E-04
  11   7   9      274.17      305.78       10.08 o   0.6606E-03
  12   7   9       10.99       23.58        7.43 o   0.7544E-02
  13   7   9       14.75        5.60        5.88 o   0.1457E-01
 -13   8   9      574.61      628.23       13.90 o   0.2706E-03
 -12   8   9      239.88      291.21       10.87 o   0.7087E-03
 -11   8   9      207.05      190.11        8.55 o   0.1048E-02
 -10   8   9       36.38       48.24        6.87 o   0.4418E-02
  -9   8   9      275.36      293.54       10.81 o   0.6728E-03
  -8   8   9      174.73      181.75        9.56 o   0.1123E-02
  -7   8   9     1599.68     1644.05       20.62 o   0.6818E-04
  -6   8   9      524.12      520.91       14.09 o   0.3281E-03
  -5   8   9       88.69       83.39        7.96 o   0.2393E-02
  -4   8   9      257.83      278.49       10.69 o   0.7171E-03
  -3   8   9      186.96      181.50        9.98 o   0.1089E-02
  -2   8   9     2575.04     2610.14       29.42 o   0.3220E-04
  -1   8   9     1053.97     1054.25       18.13 o   0.1291E-03
   0   8   9     1624.68     1601.98       21.06 o   0.6934E-04
   1   8   9      103.63      109.74        7.07 o   0.1978E-02
   2   8   9     2394.85     2362.12       27.68 o   0.3740E-04
   3   8   9      246.13      268.73       10.22 o   0.7520E-03
   4   8   9        5.82        0.03        7.36 o   0.1618E-01
   5   8   9       27.95       19.55        7.99 o   0.6555E-02
   6   8   9      486.31      523.68       14.21 o   0.3358E-03
   7   8   9      828.80      861.32       15.87 o   0.1746E-03
   8   8   9       10.59        0.72        7.85 o   0.1295E-01
   9   8   9      219.06      234.93       12.40 o   0.8310E-03
  10   8   9      942.07     1027.61       16.92 o   0.1398E-03
  11   8   9       46.59       50.29        6.94 o   0.4046E-02
  12   8   9       85.48      110.75        8.41 o   0.1991E-02
  13   8   9       28.64        3.10       10.27 o   0.6611E-02
 -12   9   9      134.66      140.23        7.89 o   0.1511E-02
 -11   9   9       20.96       30.42        7.08 o   0.6289E-02
 -10   9   9       40.46       16.13        6.69 o   0.7052E-02
  -9   9   9      803.85      776.41       14.41 o   0.1957E-03
  -8   9   9      128.91      125.70       10.16 o   0.1544E-02
  -7   9   9      644.03      573.10       15.44 o   0.2757E-03
  -6   9   9     1218.69     1210.50       20.24 o   0.1050E-03
  -5   9   9       11.18        0.47        7.25 o   0.1461E-01
  -4   9   9      152.67      162.94       11.59 o   0.1200E-02
  -3   9   9      157.75      173.64       10.88 o   0.1160E-02
  -2   9   9       30.54       20.84        8.55 o   0.5915E-02
  -1   9   9     1050.95     1126.32       20.42 o   0.1202E-03
   0   9   9     1701.75     1723.45       22.44 o   0.6267E-04
   1   9   9      549.50      571.88       13.93 o   0.2986E-03
   2   9   9      154.27      182.05        9.78 o   0.1162E-02
   3   9   9       11.51        7.25        7.48 o   0.1114E-01
   4   9   9      121.86      147.68        9.80 o   0.1434E-02
   5   9   9       -3.83        1.13        8.23 o   0.1323E-01
   6   9   9      574.27      599.87       15.10 o   0.2792E-03
   7   9   9     1863.11     1799.28       24.41 o   0.5698E-04
   8   9   9      758.44      785.39       17.15 o   0.1953E-03
   9   9   9       18.73       14.50        8.27 o   0.7570E-02
  10   9   9      351.25      332.20       11.67 o   0.5552E-03
  11   9   9      114.08      134.30        8.18 o   0.1625E-02
  12   9   9       23.01       21.33        8.38 o   0.6362E-02
 -11  10   9       21.02       17.63        6.40 o   0.8690E-02
 -10  10   9      158.29      129.57        9.37 o   0.1452E-02
  -9  10   9      166.97      181.23        7.68 o   0.1189E-02
  -8  10   9     1984.29     2187.96       19.13 o   0.4545E-04
  -7  10   9      231.42      252.25       10.35 o   0.8031E-03
  -6  10   9      518.08      590.41       14.34 o   0.2964E-03
  -5  10   9      101.45      133.55        9.59 o   0.1617E-02
  -4  10   9       67.72       98.76        9.78 o   0.2153E-02
  -3  10   9      143.10      133.24       10.02 o   0.1451E-02
  -2  10   9       -2.30        0.36        7.32 o   0.1737E-01
  -1  10   9     1078.52     1159.25       21.39 o   0.1151E-03
   0  10   9     3647.54     3848.06       31.13 o   0.1719E-04
   1  10   9      904.23      909.66       20.45 o   0.1557E-03
   2  10   9        9.19       10.62        8.10 o   0.9498E-02
   3  10   9       45.28       30.68        8.82 o   0.4539E-02
   4  10   9      205.09      240.22       11.07 o   0.8523E-03
   5  10   9      543.47      507.99       14.69 o   0.3281E-03
   6  10   9       29.17       42.51        8.39 o   0.4468E-02
   7  10   9      320.81      363.52       11.16 o   0.5384E-03
   8  10   9       51.81       59.15        6.75 o   0.3613E-02
   9  10   9       46.64       63.72        7.48 o   0.3421E-02
  10  10   9      925.01      981.51       16.11 o   0.1474E-03
  11  10   9        1.08        0.03        6.78 o   0.2108E-01
 -10  11   9      127.45      143.96        7.92 o   0.1511E-02
  -9  11   9       20.02       26.67        6.09 o   0.7426E-02
  -8  11   9       33.79       41.97        6.37 o   0.5037E-02
  -7  11   9      128.02      163.73        7.29 o   0.1394E-02
  -6  11   9      167.34      153.41        7.59 o   0.1333E-02
  -5  11   9       13.33       10.59        6.46 o   0.1155E-01
  -4  11   9       63.03       75.57        7.73 o   0.2823E-02
  -3  11   9      421.53      446.94       13.82 o   0.4040E-03
  -2  11   9      174.45      162.45       11.63 o   0.1149E-02
  -1  11   9     1003.01     1083.80       20.18 o   0.1272E-03
   0  11   9       15.14       19.80       12.09 o   0.4574E-02
   1  11   9      384.05      420.77       13.89 o   0.4375E-03
   2  11   9      682.75      663.77       16.09 o   0.2372E-03
   3  11   9      241.10      284.24       10.67 o   0.7215E-03
   4  11   9      234.15      255.42       11.06 o   0.7823E-03
   5  11   9      297.78      328.26       10.62 o   0.6031E-03
   6  11   9      447.19      426.51       12.72 o   0.4135E-03
   7  11   9       96.54       78.36        7.88 o   0.2409E-02
   8  11   9       15.67       20.70        7.65 o   0.7475E-02
   9  11   9       10.15        1.89        6.96 o   0.1504E-01
  10  11   9      104.07       87.59        9.35 o   0.2103E-02
  -9  12   9      138.85      144.57       13.33 o   0.1258E-02
  -8  12   9       27.69       18.31        5.84 o   0.8413E-02
  -7  12   9       13.23        0.90        6.56 o   0.1595E-01
  -6  12   9        6.35       10.70        8.26 o   0.9537E-02
  -5  12   9       26.42        4.07        7.21 o   0.1028E-01
  -4  12   9     1333.22     1281.31       18.56 o   0.9592E-04
  -3  12   9      353.26      387.76       12.24 o   0.4896E-03
  -2  12   9       49.07       56.59        9.33 o   0.3253E-02
  -1  12   9        6.39       10.30       10.96 o   0.6441E-02
   0  12   9       79.75       75.47       12.98 o   0.2056E-02
   1  12   9       24.86       21.36       10.07 o   0.5236E-02
   2  12   9     1077.34     1141.26       19.97 o   0.1176E-03
   3  12   9      326.22      334.93       11.12 o   0.5704E-03
   4  12   9     1181.00     1246.68       16.73 o   0.1049E-03
   5  12   9       33.00       42.89        7.11 o   0.4748E-02
   6  12   9       59.94       64.77        7.48 o   0.3173E-02
   7  12   9       18.45        3.34        7.32 o   0.1151E-01
   8  12   9      467.71      388.47       15.48 o   0.4209E-03
  -7  13   9      107.75      107.53       16.05 o   0.1402E-02
  -6  13   9       -6.57        1.25        6.77 o   0.1733E-01
  -5  13   9        5.04        3.70        8.08 o   0.1226E-01
  -4  13   9       63.77       52.08       10.58 o   0.2935E-02
  -3  13   9       91.68       89.76        9.12 o   0.2169E-02
  -2  13   9      554.37      546.94       17.19 o   0.2993E-03
  -1  13   9      118.40      104.47        9.58 o   0.1806E-02
   0  13   9       23.45       21.22        7.84 o   0.6723E-02
   1  13   9       -4.47        1.45        7.81 o   0.1416E-01
   2  13   9      378.45      428.88       11.42 o   0.4452E-03
   3  13   9       19.60       30.61        6.43 o   0.6727E-02
   4  13   9       20.40       32.12        7.50 o   0.5915E-02
   5  13   9        6.60       12.67        7.82 o   0.9693E-02
   6  13   9      288.10      308.72       12.52 o   0.6215E-03
  -4  14   9      209.63      252.59       15.44 o   0.7478E-03
  -3  14   9       11.32        4.29       11.71 o   0.6129E-02
  -2  14   9       83.18       79.91        9.73 o   0.2317E-02
  -1  14   9       11.83        3.15        6.70 o   0.1455E-01
   0  14   9      100.66       89.63        8.04 o   0.2191E-02
   1  14   9       -1.21        0.06        6.23 o   0.2467E-01
   2  14   9       53.89       57.68        7.88 o   0.3418E-02
   3  14   9       96.75      149.32       13.52 o   0.1333E-02
   4  14   9       17.87       19.96       10.92 o   0.5101E-02
 -16   0  10      305.36      326.27       22.39 o   0.4868E-03
 -14   0  10        7.77       10.40       10.54 o   0.6736E-02
 -12   0  10      109.69       96.65       13.20 o   0.1669E-02
 -10   0  10    11031.99    11600.20       88.73 o   0.2280E-05
  -8   0  10     2316.68     2323.28       26.53 o   0.3883E-04
  -6   0  10      254.16      292.27       15.52 o   0.6390E-03
  -4   0  10    19914.00    17940.78      100.01 o   0.9020E-06
  -2   0  10     1683.79     1789.55       30.26 o   0.5915E-04
   0   0  10     6035.24     6543.02       82.31 o   0.6569E-05
   2   0  10      210.67      211.63       11.95 o   0.9074E-03
   4   0  10     6098.25     5572.20       72.12 o   0.7959E-05
   6   0  10     2510.78     2197.85       49.50 o   0.3680E-04
   8   0  10       30.15       33.62        8.77 o   0.4823E-02
  10   0  10       90.65      126.05       11.86 o   0.1592E-02
  12   0  10       91.47      151.77       12.80 o   0.1366E-02
  14   0  10      110.52       95.13       11.06 o   0.1845E-02
 -15   1  10       80.52      105.31        7.19 o   0.2185E-02
 -14   1  10      122.01      132.36        9.41 o   0.1557E-02
 -13   1  10       43.56       52.04        7.70 o   0.3860E-02
 -12   1  10     4141.39     4441.20       34.09 o   0.1350E-04
 -11   1  10     1110.97     1083.61       16.70 o   0.1235E-03
 -10   1  10       12.89       13.04        6.66 o   0.1044E-01
  -9   1  10      659.20      708.87       13.42 o   0.2319E-03
  -8   1  10      567.60      581.42       10.92 o   0.2973E-03
  -7   1  10       39.06       40.49        5.82 o   0.5115E-02
  -6   1  10     1181.00     1120.94       19.44 o   0.1148E-03
  -5   1  10     7661.52     6917.63       41.36 o   0.5495E-05
  -4   1  10    14544.35    13771.35       56.98 o   0.1558E-05
  -3   1  10      501.43      432.84       13.31 o   0.3879E-03
  -2   1  10     1282.73     1381.93       18.72 o   0.9072E-04
  -1   1  10      113.78      120.96        7.48 o   0.1779E-02
   0   1  10     5709.41     5946.81       54.63 o   0.7808E-05
   1   1  10      671.57      580.13       13.73 o   0.2714E-03
   2   1  10      314.81      314.13        9.40 o   0.6205E-03
   3   1  10      524.45      555.66       14.10 o   0.3110E-03
   4   1  10      387.42      382.04       12.96 o   0.4746E-03
   5   1  10     4233.58     3614.75       40.06 o   0.1671E-04
   6   1  10       12.91        4.00        8.57 o   0.9919E-02
   7   1  10     1692.02     1580.75       19.73 o   0.6898E-04
   8   1  10      777.68      735.24       14.57 o   0.2078E-03
   9   1  10      428.77      418.30       11.71 o   0.4316E-03
  10   1  10      621.34      605.58       15.70 o   0.2672E-03
  11   1  10      127.29      158.67       10.02 o   0.1340E-02
  12   1  10       -1.03        2.41        7.21 o   0.1677E-01
  13   1  10       69.97       74.96        8.32 o   0.2698E-02
  14   1  10      702.34      843.75       15.94 o   0.1903E-03
  15   1  10       57.42       63.05        5.86 o   0.3515E-02
 -15   2  10        5.73        5.94        6.43 o   0.1549E-01
 -14   2  10      155.25      150.07       10.08 o   0.1311E-02
 -13   2  10      800.81      879.33       15.40 o   0.1743E-03
 -12   2  10      246.58      286.13       10.45 o   0.7152E-03
 -11   2  10      352.86      385.30       10.62 o   0.5009E-03
 -10   2  10     1037.08     1042.66       18.44 o   0.1311E-03
  -9   2  10      427.43      454.83       11.25 o   0.4065E-03
  -8   2  10       68.78       59.58        5.64 o   0.3468E-02
  -7   2  10     2257.79     2270.34       21.77 o   0.4067E-04
  -6   2  10     6848.43     6503.49       47.39 o   0.6326E-05
  -5   2  10     4478.29     4164.16       33.53 o   0.1392E-04
  -4   2  10     4300.92     4163.32       32.39 o   0.1428E-04
  -3   2  10     6913.75     7088.71       46.43 o   0.5673E-05
  -2   2  10      894.57      818.10       15.63 o   0.1767E-03
  -1   2  10      105.16       89.95        7.78 o   0.2174E-02
   0   2  10    15055.55    15015.42       58.85 o   0.1366E-05
   1   2  10     5131.44     5352.78       35.90 o   0.9563E-05
   2   2  10      345.24      335.01       11.17 o   0.5588E-03
   3   2  10      411.02      347.64       12.48 o   0.4998E-03
   4   2  10      120.44      143.28        8.80 o   0.1512E-02
   5   2  10      136.41      126.74        8.78 o   0.1576E-02
   6   2  10     6936.98     7146.20       47.10 o   0.5607E-05
   7   2  10     1078.52      919.44       15.52 o   0.1460E-03
   8   2  10     4852.77     4955.32       33.41 o   0.1085E-04
   9   2  10      569.82      599.46       14.35 o   0.2822E-03
  10   2  10       36.51       46.17        9.56 o   0.3781E-02
  11   2  10      571.19      530.85       16.94 o   0.3036E-03
  12   2  10       13.78        0.21        8.64 o   0.1074E-01
  13   2  10      215.26      222.03       10.61 o   0.8960E-03
  14   2  10        4.06        0.85        6.19 o   0.2182E-01
  15   2  10      204.48      214.62        8.19 o   0.9754E-03
 -15   3  10        5.38        1.27        7.01 o   0.1683E-01
 -14   3  10      697.80      645.44       18.34 o   0.2365E-03
 -13   3  10       61.73       34.87        7.93 o   0.4170E-02
 -12   3  10       18.02       21.32        7.35 o   0.7423E-02
 -11   3  10      320.55      318.69       10.64 o   0.6010E-03
 -10   3  10     1624.97     1661.19       21.07 o   0.6684E-04
  -9   3  10      823.66      870.25       15.61 o   0.1737E-03
  -8   3  10       86.34       77.35        6.59 o   0.2660E-02
  -7   3  10     1586.53     1835.91       17.11 o   0.6147E-04
  -6   3  10    10714.00    10734.53       52.61 o   0.2590E-05
  -5   3  10     6152.60     5941.96       43.24 o   0.7547E-05
  -4   3  10     7555.37     6997.82       53.51 o   0.5430E-05
  -3   3  10     4941.95     4597.58       42.27 o   0.1162E-04
  -2   3  10       27.57        6.76        6.73 o   0.1008E-01
  -1   3  10     2594.33     2753.69       29.53 o   0.3025E-04
   0   3  10     4989.37     4565.55       34.39 o   0.1172E-04
   1   3  10      129.72      121.55        8.97 o   0.1631E-02
   2   3  10     4187.59     4092.27       36.60 o   0.1473E-04
   3   3  10     7701.67     6817.06       56.54 o   0.5526E-05
   4   3  10      429.36      493.60       14.39 o   0.3685E-03
   5   3  10     9594.14     9316.60       60.30 o   0.3301E-05
   6   3  10     2405.38     2523.31       22.47 o   0.3507E-04
   7   3  10      266.29      349.40        8.64 o   0.6093E-03
   8   3  10     2234.05     2228.20       23.69 o   0.4160E-04
   9   3  10      995.32      956.27       17.39 o   0.1453E-03
  10   3  10       44.99       62.89        8.26 o   0.3323E-02
  11   3  10      933.74      907.21       20.78 o   0.1536E-03
  12   3  10      204.79      241.48       11.99 o   0.8354E-03
  13   3  10      324.54      307.82       11.86 o   0.6028E-03
  14   3  10       60.61       81.37        6.52 o   0.2855E-02
  15   3  10      127.05      163.42        9.20 o   0.1340E-02
 -15   4  10       72.94       73.57        7.95 o   0.2729E-02
 -14   4  10      757.65      720.65       20.49 o   0.2047E-03
 -13   4  10       84.29      113.26        8.41 o   0.1968E-02
 -12   4  10      310.01      269.10       11.85 o   0.6745E-03
 -11   4  10     1633.06     1643.81       17.94 o   0.6798E-04
 -10   4  10     1055.37     1071.00       16.05 o   0.1283E-03
  -9   4  10      677.89      714.45       13.79 o   0.2273E-03
  -8   4  10      775.89      767.77       12.96 o   0.2024E-03
  -7   4  10      603.80      602.64       12.14 o   0.2788E-03
  -6   4  10     1275.56     1244.74       16.62 o   0.1014E-03
  -5   4  10      883.47      944.55       18.72 o   0.1539E-03
  -4   4  10     8886.85     9115.82       54.66 o   0.3561E-05
  -3   4  10     4017.94     3648.43       38.12 o   0.1713E-04
  -2   4  10     7961.41     7863.01       54.93 o   0.4571E-05
  -1   4  10      558.09      600.52       15.90 o   0.2804E-03
   0   4  10     9176.66     8603.87       53.49 o   0.3750E-05
   1   4  10     1826.52     2046.19       27.23 o   0.5001E-04
   2   4  10    31088.80    29261.37      116.13 o   0.3603E-06
   3   4  10     3070.13     3414.54       38.48 o   0.2142E-04
   4   4  10      431.29      408.09       15.61 o   0.4198E-03
   5   4  10     1466.57     1485.14       19.19 o   0.7909E-04
   6   4  10     2297.42     2279.73       21.27 o   0.4018E-04
   7   4  10       54.63       48.84        6.03 o   0.4120E-02
   8   4  10     2710.08     2756.28       25.71 o   0.2969E-04
   9   4  10      381.39      385.16       12.16 o   0.4791E-03
  10   4  10     2205.71     2266.22       26.90 o   0.4084E-04
  11   4  10      174.83      177.06       10.89 o   0.1112E-02
  12   4  10      390.10      418.48       14.85 o   0.4312E-03
  13   4  10      202.13      226.00        9.77 o   0.9170E-03
  14   4  10     1207.47     1282.85       18.41 o   0.1006E-03
 -15   5  10      636.79      638.63       21.86 o   0.2390E-03
 -14   5  10       48.97       57.00        7.11 o   0.3669E-02
 -13   5  10       -1.08        1.40        6.32 o   0.2217E-01
 -12   5  10       22.53       14.61        7.58 o   0.7992E-02
 -11   5  10        9.17        5.94        6.81 o   0.1343E-01
 -10   5  10       26.68       35.80        6.03 o   0.5989E-02
  -9   5  10      223.11      243.32        9.52 o   0.8463E-03
  -8   5  10      114.62      109.42        6.97 o   0.1918E-02
  -7   5  10      136.33      114.12        7.10 o   0.1757E-02
  -6   5  10       31.30       17.85        4.77 o   0.8955E-02
  -5   5  10      126.80      145.91        6.53 o   0.1547E-02
  -4   5  10      223.32      208.45        9.20 o   0.9476E-03
  -3   5  10     1595.67     1474.43       34.60 o   0.7177E-04
  -2   5  10     4835.83     4597.23       50.28 o   0.1166E-04
  -1   5  10      489.16      436.99       17.10 o   0.3724E-03
   0   5  10      970.18      922.22       19.40 o   0.1502E-03
   1   5  10      253.94      217.11       13.35 o   0.8120E-03
   2   5  10      766.54      729.56       21.01 o   0.2010E-03
   3   5  10       55.70       50.79       10.47 o   0.3095E-02
   4   5  10      923.05      874.45       17.83 o   0.1623E-03
   5   5  10      174.45      188.30        8.32 o   0.1125E-02
   6   5  10      210.36      232.21        8.62 o   0.9046E-03
   7   5  10       11.73        5.64        5.98 o   0.1509E-01
   8   5  10       60.11       50.32        7.27 o   0.3704E-02
   9   5  10      611.92      612.12       15.41 o   0.2670E-03
  10   5  10      108.05      135.28        8.78 o   0.1613E-02
  11   5  10       68.43       74.50        8.05 o   0.2742E-02
  12   5  10      440.56      458.64       13.22 o   0.3917E-03
  13   5  10       79.88       79.60        8.13 o   0.2520E-02
  14   5  10      855.18     1022.83       14.65 o   0.1474E-03
 -14   6  10      609.62      737.99       12.02 o   0.2324E-03
 -13   6  10       67.07       44.90        7.62 o   0.3695E-02
 -12   6  10      800.40      782.77       16.00 o   0.1927E-03
 -11   6  10     2299.48     2450.11       24.72 o   0.3693E-04
 -10   6  10        8.22        1.74        6.75 o   0.1642E-01
  -9   6  10      102.83       96.98        7.33 o   0.2126E-02
  -8   6  10      197.38      183.48        9.76 o   0.1068E-02
  -7   6  10        8.12        0.69        6.73 o   0.1732E-01
  -6   6  10      134.91      140.70        7.48 o   0.1524E-02
  -5   6  10      371.80      376.87        9.94 o   0.5038E-03
  -4   6  10     2796.86     2843.43       24.99 o   0.2823E-04
  -3   6  10     2337.40     2359.38       25.61 o   0.3806E-04
  -2   6  10     4183.42     4523.96       32.87 o   0.1315E-04
  -1   6  10      578.39      615.84       16.36 o   0.2696E-03
   0   6  10       57.04       50.63        7.89 o   0.3607E-02
   1   6  10      724.14      630.93       18.49 o   0.2363E-03
   2   6  10       13.20       13.63        5.72 o   0.1161E-01
   3   6  10      160.10      162.56        8.70 o   0.1272E-02
   4   6  10       14.15       41.93        6.11 o   0.5943E-02
   5   6  10      639.32      638.52       13.03 o   0.2580E-03
   6   6  10     2727.25     2887.66       27.67 o   0.2798E-04
   7   6  10     1314.46     1309.04       19.73 o   0.9416E-04
   8   6  10     3242.66     3122.17       30.98 o   0.2322E-04
   9   6  10      774.69      779.73       18.53 o   0.1928E-03
  10   6  10      508.34      591.25       14.37 o   0.2979E-03
  11   6  10      173.60      188.48       10.56 o   0.1080E-02
  12   6  10      156.41      186.96        8.59 o   0.1165E-02
  13   6  10      115.15      136.95        8.83 o   0.1569E-02
  14   6  10        3.35        1.24        7.18 o   0.1692E-01
 -14   7  10      370.97      386.23       17.24 o   0.4508E-03
 -13   7  10      118.25      147.22        8.10 o   0.1514E-02
 -12   7  10       74.35       66.66        7.22 o   0.2971E-02
 -11   7  10      369.46      386.67       10.87 o   0.4889E-03
 -10   7  10     2838.66     2872.23       28.22 o   0.2756E-04
  -9   7  10      173.13      130.47        9.23 o   0.1404E-02
  -8   7  10       10.91        1.84        6.69 o   0.1567E-01
  -7   7  10       37.24       55.01        6.73 o   0.4083E-02
  -6   7  10     1268.92     1317.43       17.60 o   0.9588E-04
  -5   7  10      699.88      716.81       13.45 o   0.2238E-03
  -4   7  10     1935.48     1978.41       21.73 o   0.5102E-04
  -3   7  10       50.23       40.08        6.04 o   0.4719E-02
  -2   7  10        6.30        7.66        5.77 o   0.1618E-01
  -1   7  10      619.56      605.25       12.30 o   0.2744E-03
   0   7  10      202.33      244.75        8.35 o   0.8852E-03
   1   7  10       33.13       22.78        5.60 o   0.7338E-02
   2   7  10      186.66      186.28        8.51 o   0.1104E-02
   3   7  10     1031.32     1069.22       17.24 o   0.1292E-03
   4   7  10     1780.61     1848.84       23.26 o   0.5687E-04
   5   7  10       39.55       36.51        7.16 o   0.4959E-02
   6   7  10       47.23       30.21        7.04 o   0.5177E-02
   7   7  10      182.09      165.52       10.14 o   0.1160E-02
   8   7  10      463.85      450.38       13.41 o   0.3885E-03
   9   7  10      324.15      361.74       12.63 o   0.5299E-03
  10   7  10      149.07      201.71        9.79 o   0.1090E-02
  11   7  10       39.15       39.20        7.26 o   0.4736E-02
  12   7  10      671.76      787.14       15.03 o   0.2077E-03
  13   7  10      730.89      738.63       16.26 o   0.2101E-03
 -13   8  10      311.90      318.67       12.26 o   0.5933E-03
 -12   8  10       82.85       75.92        7.36 o   0.2642E-02
 -11   8  10      137.25      139.02        7.13 o   0.1542E-02
 -10   8  10       53.32       51.13        7.11 o   0.3839E-02
  -9   8  10      574.79      568.75       13.73 o   0.2951E-03
  -8   8  10       56.02       64.88        7.23 o   0.3273E-02
  -7   8  10      797.57      774.49       15.16 o   0.1958E-03
  -6   8  10      524.94      491.20       13.45 o   0.3455E-03
  -5   8  10      630.84      685.91       14.56 o   0.2414E-03
  -4   8  10      217.58      269.98       10.77 o   0.7727E-03
  -3   8  10     1339.76     1292.18       20.18 o   0.9434E-04
  -2   8  10      958.62      957.56       18.84 o   0.1464E-03
  -1   8  10       63.83       61.99        7.78 o   0.3152E-02
   0   8  10      188.72      175.05        8.75 o   0.1141E-02
   1   8  10     3434.56     3472.66       31.47 o   0.1998E-04
   2   8  10       80.01       68.35        8.00 o   0.2754E-02
   3   8  10      375.81      437.97       11.52 o   0.4377E-03
   4   8  10      883.25      878.61       18.08 o   0.1648E-03
   5   8  10      568.79      533.96       15.02 o   0.3085E-03
   6   8  10      235.24      265.19       10.21 o   0.7718E-03
   7   8  10     1323.56     1238.47       20.31 o   0.9875E-04
   8   8  10      411.89      426.97       13.66 o   0.4239E-03
   9   8  10     2176.23     2284.58       27.38 o   0.4076E-04
  10   8  10      867.37      840.22       16.02 o   0.1747E-03
  11   8  10      136.24      133.13        7.94 o   0.1560E-02
  12   8  10       38.39       57.57        7.94 o   0.3690E-02
 -12   9  10       56.88       46.82        7.45 o   0.3838E-02
 -11   9  10       82.79       99.89        8.08 o   0.2177E-02
 -10   9  10     1066.09     1104.60       15.66 o   0.1239E-03
  -9   9  10       88.08      110.69        7.79 o   0.2015E-02
  -8   9  10      550.17      595.68       14.27 o   0.2876E-03
  -7   9  10     3072.51     3145.72       29.36 o   0.2383E-04
  -6   9  10       18.30       11.95        8.05 o   0.8346E-02
  -5   9  10      486.63      505.42       13.58 o   0.3474E-03
  -4   9  10      259.56      250.14       13.15 o   0.7386E-03
  -3   9  10        6.57        0.78        9.04 o   0.1081E-01
  -2   9  10      935.71     1033.92       21.24 o   0.1362E-03
  -1   9  10      177.30      221.00       10.58 o   0.9546E-03
   0   9  10       91.81       88.80        8.57 o   0.2227E-02
   1   9  10      643.85      713.14       15.08 o   0.2302E-03
   2   9  10     2294.34     2381.99       27.09 o   0.3789E-04
   3   9  10     1109.30     1159.79       20.03 o   0.1142E-03
   4   9  10      412.18      459.67       14.10 o   0.3959E-03
   5   9  10        9.76       29.08        8.12 o   0.6405E-02
   6   9  10       68.37       47.63        8.88 o   0.3325E-02
   7   9  10      322.87      326.82       12.61 o   0.5728E-03
   8   9  10      875.40      858.38       18.22 o   0.1686E-03
   9   9  10      352.32      323.26       12.36 o   0.5599E-03
  10   9  10      106.42      146.89        8.27 o   0.1556E-02
  11   9  10      375.40      367.61       13.45 o   0.4913E-03
  12   9  10      128.02      116.85       13.45 o   0.1436E-02
 -11  10  10      286.40      356.37        9.57 o   0.5811E-03
 -10  10  10      186.66      172.05        9.49 o   0.1144E-02
  -9  10  10        7.68        0.28        6.11 o   0.2079E-01
  -8  10  10      132.02      124.06        8.14 o   0.1641E-02
  -7  10  10       93.75       83.61        9.98 o   0.2161E-02
  -6  10  10       38.39       28.61        8.34 o   0.5071E-02
  -5  10  10      581.84      577.65       15.37 o   0.2861E-03
  -4  10  10      360.02      382.45       13.58 o   0.4828E-03
  -3  10  10      924.36      949.46       20.46 o   0.1486E-03
  -2  10  10       68.90       92.16        7.96 o   0.2415E-02
  -1  10  10      685.56      669.97       16.49 o   0.2343E-03
   0  10  10      303.11      306.52       12.84 o   0.6101E-03
   1  10  10      781.48      826.94       18.41 o   0.1828E-03
   2  10  10      595.04      541.22       15.02 o   0.2990E-03
   3  10  10     4963.11     4877.50       37.82 o   0.1088E-04
   4  10  10      599.59      571.95       16.48 o   0.2817E-03
   5  10  10      614.58      642.59       16.86 o   0.2528E-03
   6  10  10       53.95       90.72        9.31 o   0.2426E-02
   7  10  10     1780.61     1689.13       23.86 o   0.6218E-04
   8  10  10       29.06       39.75        7.18 o   0.5095E-02
   9  10  10        7.42        4.29        6.59 o   0.1549E-01
  10  10  10       35.77       25.61        8.39 o   0.5351E-02
  11  10  10      417.72      422.90       20.34 o   0.3865E-03
 -10  11  10      519.38      589.49       16.97 o   0.2894E-03
  -9  11  10        4.69       17.36        5.80 o   0.1169E-01
  -8  11  10       37.86       34.76        6.25 o   0.5473E-02
  -7  11  10      171.91      194.41        7.60 o   0.1122E-02
  -6  11  10       13.38       17.26        6.29 o   0.9718E-02
  -5  11  10       61.56       74.40        7.58 o   0.2886E-02
  -4  11  10      156.23      160.94        9.84 o   0.1258E-02
  -3  11  10     1153.85     1216.83       19.94 o   0.1074E-03
  -2  11  10      569.48      584.91       16.40 o   0.2828E-03
  -1  11  10      126.40      129.81       10.22 o   0.1519E-02
   0  11  10      154.36      209.85       16.28 o   0.8906E-03
   1  11  10      430.40      382.57       15.74 o   0.4389E-03
   2  11  10      189.81      203.87       11.05 o   0.9790E-03
   3  11  10      400.21      389.13       13.18 o   0.4612E-03
   4  11  10      815.26      878.88       19.21 o   0.1691E-03
   5  11  10       13.46       23.03        7.43 o   0.7443E-02
   6  11  10      319.79      329.20       10.50 o   0.5873E-03
   7  11  10      287.25      332.03       10.19 o   0.6095E-03
   8  11  10        1.60        0.42        7.96 o   0.1501E-01
   9  11  10      153.29      163.35       11.35 o   0.1205E-02
  10  11  10      575.13      637.74       30.56 o   0.2235E-03
  -8  12  10      349.77      432.59        8.97 o   0.4642E-03
  -7  12  10       10.77       12.86        6.60 o   0.1091E-01
  -6  12  10       13.23        4.14        7.21 o   0.1249E-01
  -5  12  10       98.02       98.33        8.65 o   0.2048E-02
  -4  12  10       63.26       50.69        7.40 o   0.3593E-02
  -3  12  10       14.42        9.33        7.67 o   0.9780E-02
  -2  12  10        6.03       11.08        8.30 o   0.9450E-02
  -1  12  10      896.49      851.66       20.15 o   0.1659E-03
   0  12  10       11.42       13.30        8.22 o   0.8498E-02
   1  12  10      141.73      162.70        9.80 o   0.1286E-02
   2  12  10       76.72       93.20        9.41 o   0.2200E-02
   3  12  10       61.67       55.60        8.26 o   0.3292E-02
   4  12  10       15.45        6.03        6.53 o   0.1270E-01
   5  12  10      491.38      539.97       12.38 o   0.3312E-03
   6  12  10        4.77        6.49        6.97 o   0.1383E-01
   7  12  10     1228.20     1245.21       19.07 o   0.1024E-03
   8  12  10       23.49       21.18        8.08 o   0.6513E-02
  -6  13  10       -0.48        2.35        6.92 o   0.1827E-01
  -5  13  10       39.19       39.89        7.26 o   0.4699E-02
  -4  13  10       65.32       45.01        9.14 o   0.3394E-02
  -3  13  10       15.47        0.89        7.55 o   0.1257E-01
  -2  13  10       43.05       12.63        9.96 o   0.5261E-02
  -1  13  10       37.77       34.08        7.79 o   0.4933E-02
   0  13  10       -7.17        1.13        8.30 o   0.1232E-01
   1  13  10       -7.44        1.44        7.81 o   0.1343E-01
   2  13  10       61.78       83.70        7.43 o   0.2687E-02
   3  13  10       67.66      105.16        7.54 o   0.2248E-02
   4  13  10      336.38      421.00       12.47 o   0.4647E-03
   5  13  10       42.44       50.39        8.81 o   0.3688E-02
   6  13  10      450.68      392.19       16.87 o   0.4171E-03
  -3  14  10      567.43      527.77       22.17 o   0.2877E-03
  -2  14  10      219.70      218.28       16.77 o   0.7808E-03
  -1  14  10      618.85      650.37       16.56 o   0.2504E-03
   0  14  10       20.86       18.83        8.01 o   0.7063E-02
   1  14  10        1.11        8.85        7.19 o   0.1312E-01
   2  14  10       45.81       44.58       11.10 o   0.3276E-02
   3  14  10        8.04        4.26       10.76 o   0.7281E-02
 -15   0  11      279.18      374.27       14.47 o   0.5256E-03
 -13   0  11      105.09       84.48       12.26 o   0.1875E-02
 -11   0  11     9073.40     9357.90       66.83 o   0.3385E-05
  -9   0  11     1698.51     1699.73       25.96 o   0.6288E-04
  -7   0  11     3917.83     4326.62       38.98 o   0.1429E-04
  -5   0  11      746.26      734.26       18.77 o   0.2055E-03
  -3   0  11     2744.10     2530.76       42.38 o   0.3121E-04
  -1   0  11       95.98       60.95       17.11 o   0.1688E-02
   1   0  11     3613.03     3291.58       58.95 o   0.1960E-04
   3   0  11     5962.61     6900.14       48.65 o   0.6374E-05
   5   0  11    11621.64    10644.25      110.36 o   0.2427E-05
   7   0  11    16799.49    15455.09       80.72 o   0.1221E-05
   9   0  11       59.06       55.06        9.79 o   0.3066E-02
  11   0  11       27.20       42.42        9.18 o   0.4257E-02
  13   0  11      130.54      150.79       12.84 o   0.1264E-02
  15   0  11       -1.26        9.46        7.18 o   0.1283E-01
 -15   1  11       -2.82        0.54        5.59 o   0.2754E-01
 -14   1  11       54.05       41.92        6.74 o   0.4320E-02
 -13   1  11      264.54      268.11       10.94 o   0.7256E-03
 -12   1  11       28.25       30.26        7.27 o   0.5830E-02
 -11   1  11     2811.26     2885.74       25.43 o   0.2768E-04
 -10   1  11     3806.61     3892.41       31.80 o   0.1656E-04
  -9   1  11       17.93       24.24        5.43 o   0.8502E-02
  -8   1  11      334.15      326.77        9.03 o   0.5910E-03
  -7   1  11     3784.56     3684.82       26.86 o   0.1778E-04
  -6   1  11     5157.12     4747.59       39.59 o   0.1094E-04
  -5   1  11    23760.96    22986.05       72.83 o   0.5888E-06
  -4   1  11     2528.03     2366.10       24.84 o   0.3644E-04
  -3   1  11       61.00       90.54        7.60 o   0.2544E-02
  -2   1  11     1339.23     1313.57       19.91 o   0.9300E-04
  -1   1  11     2314.27     2305.54       38.57 o   0.3799E-04
   0   1  11       53.21       46.34        8.20 o   0.3779E-02
   1   1  11     3842.47     3670.87       38.61 o   0.1745E-04
   2   1  11      142.16      115.32        7.68 o   0.1690E-02
   3   1  11       14.45        9.26        6.64 o   0.1144E-01
   4   1  11     3036.11     3001.69       31.95 o   0.2517E-04
   5   1  11      908.97     1064.14       20.07 o   0.1350E-03
   6   1  11     4844.30     4541.64       38.86 o   0.1197E-04
   7   1  11       41.51       61.01        5.77 o   0.3908E-02
   8   1  11      160.55      124.84        7.98 o   0.1527E-02
   9   1  11     1547.15     1550.40       19.43 o   0.7377E-04
  10   1  11      310.51      291.81       11.86 o   0.6365E-03
  11   1  11      334.29      358.75       13.22 o   0.5229E-03
  12   1  11       47.67       65.64        7.86 o   0.3273E-02
  13   1  11       -2.45        0.10        6.91 o   0.1953E-01
  14   1  11       66.14       64.92        7.57 o   0.3072E-02
  15   1  11      513.20      454.15       10.70 o   0.3793E-03
 -15   2  11       27.35       24.13        6.29 o   0.7128E-02
 -14   2  11      841.21      848.52       19.93 o   0.1713E-03
 -13   2  11      750.18      800.92       14.71 o   0.1958E-03
 -12   2  11       12.41        3.94        6.93 o   0.1341E-01
 -11   2  11      557.24      617.76       12.51 o   0.2812E-03
 -10   2  11        6.59       10.91        7.17 o   0.1128E-01
  -9   2  11       35.90       31.57        5.75 o   0.6038E-02
  -8   2  11      989.23      969.38       13.73 o   0.1464E-03
  -7   2  11      728.57      707.64       12.37 o   0.2240E-03
  -6   2  11    17457.17    17077.57       67.16 o   0.1053E-05
  -5   2  11     6061.97     5926.19       39.57 o   0.7656E-05
  -4   2  11     1001.65      904.61       16.54 o   0.1527E-03
  -3   2  11      632.82      524.08       14.77 o   0.2991E-03
  -2   2  11       41.10       46.55        6.79 o   0.4396E-02
  -1   2  11       14.10       34.80        4.62 o   0.7525E-02
   0   2  11     5201.42     5323.28       38.21 o   0.9534E-05
   1   2  11     2294.68     1985.59       24.69 o   0.4605E-04
   2   2  11     2346.06     2173.98       24.97 o   0.4145E-04
   3   2  11     7002.12     6979.76       42.53 o   0.5751E-05
   4   2  11     1413.06     1384.11       20.99 o   0.8580E-04
   5   2  11     1214.94     1077.09       21.21 o   0.1164E-03
   6   2  11       99.94      112.44        7.16 o   0.1963E-02
   7   2  11     1053.74      959.73       14.41 o   0.1430E-03
   8   2  11      315.58      378.54       10.81 o   0.5269E-03
   9   2  11       61.73       55.67        8.66 o   0.3218E-02
  10   2  11       44.71       48.74        8.47 o   0.3795E-02
  11   2  11      167.89      182.18       11.50 o   0.1086E-02
  12   2  11      355.02      368.69       13.62 o   0.4991E-03
  13   2  11      662.33      644.20       15.48 o   0.2473E-03
  14   2  11       49.77       62.79        6.62 o   0.3545E-02
  15   2  11      211.19      235.21        8.63 o   0.8946E-03
 -15   3  11      354.61      388.35       13.21 o   0.4821E-03
 -14   3  11       91.13       84.57        9.36 o   0.2222E-02
 -13   3  11      508.51      574.22       13.08 o   0.3091E-03
 -12   3  11      216.42      284.53       10.11 o   0.7526E-03
 -11   3  11      233.05      243.65       10.38 o   0.8214E-03
 -10   3  11       35.26       30.39        7.99 o   0.5205E-02
  -9   3  11     1430.87     1423.42       19.77 o   0.8327E-04
  -8   3  11       72.69       54.95        6.65 o   0.3404E-02
  -7   3  11     7340.99     6922.17       33.12 o   0.5660E-05
  -6   3  11      919.79      961.74       14.11 o   0.1521E-03
  -5   3  11     5978.65     5307.10       43.73 o   0.8744E-05
  -4   3  11       13.33       10.25        7.40 o   0.1006E-01
  -3   3  11      863.58     1034.53       17.88 o   0.1432E-03
  -2   3  11    10359.82    10270.67       53.92 o   0.2795E-05
  -1   3  11     3519.83     4083.10       34.40 o   0.1628E-04
   0   3  11     3091.59     2857.01       29.85 o   0.2637E-04
   1   3  11     8338.81     7374.75       55.57 o   0.4787E-05
   2   3  11    19753.70    18944.21       79.49 o   0.8503E-06
   3   3  11      568.96      569.46       16.73 o   0.2882E-03
   4   3  11       63.77       49.58        8.35 o   0.3433E-02
   5   3  11      886.87      947.26       20.04 o   0.1519E-03
   6   3  11        5.56        5.93        5.15 o   0.2022E-01
   7   3  11       96.61      116.35        6.97 o   0.1947E-02
   8   3  11      639.86      657.45       13.76 o   0.2501E-03
   9   3  11     1073.82     1060.73       18.77 o   0.1267E-03
  10   3  11      317.49      314.37       14.41 o   0.5763E-03
  11   3  11      187.05      175.36       11.65 o   0.1073E-02
  12   3  11      474.08      450.10       15.43 o   0.3769E-03
  13   3  11      118.25      135.35        8.64 o   0.1581E-02
  14   3  11       11.03       14.36        5.54 o   0.1206E-01
  15   3  11       34.17       37.66        8.29 o   0.4631E-02
 -15   4  11      106.42       98.34        8.57 o   0.2010E-02
 -14   4  11       88.08       93.59       10.21 o   0.2046E-02
 -13   4  11       34.04       33.68        7.48 o   0.5215E-02
 -12   4  11      577.71      614.54       14.63 o   0.2739E-03
 -11   4  11      815.05      837.29       14.51 o   0.1817E-03
 -10   4  11       41.51       40.64        6.92 o   0.4697E-02
  -9   4  11      412.76      413.03       12.07 o   0.4404E-03
  -8   4  11       29.02       16.73        5.82 o   0.8570E-02
  -7   4  11      249.62      248.78        8.14 o   0.8157E-03
  -6   4  11      592.25      458.02       10.63 o   0.3530E-03
  -5   4  11     5959.84     5658.75       35.92 o   0.8183E-05
  -4   4  11       17.48       19.11        7.21 o   0.7973E-02
  -3   4  11     7646.49     7456.96       60.10 o   0.4980E-05
  -2   4  11      591.21      444.78       17.58 o   0.3375E-03
  -1   4  11     4324.89     4209.09       43.78 o   0.1388E-04
   0   4  11     6061.41     6125.28       42.92 o   0.7341E-05
   1   4  11    13180.18    12469.08       67.39 o   0.1876E-05
   2   4  11    21119.74    20659.25       98.83 o   0.7272E-06
   3   4  11       36.77       23.18        9.42 o   0.5017E-02
   4   4  11      577.19      583.52       18.40 o   0.2766E-03
   5   4  11     1942.42     1955.94       20.82 o   0.5164E-04
   6   4  11      447.50      463.44       10.45 o   0.3958E-03
   7   4  11      197.58      172.98        8.75 o   0.1133E-02
   8   4  11      229.13      223.70        9.32 o   0.8929E-03
   9   4  11     2346.06     2358.72       25.66 o   0.3799E-04
  10   4  11      563.34      536.56       14.95 o   0.3086E-03
  11   4  11      118.17      100.60        8.95 o   0.1887E-02
  12   4  11      612.45      606.59       16.83 o   0.2656E-03
  13   4  11      278.58      311.47       10.63 o   0.6411E-03
  14   4  11      370.15      360.87       10.88 o   0.5167E-03
 -14   5  11      206.02      235.81        8.53 o   0.9032E-03
 -13   5  11      186.86      221.53        9.59 o   0.9552E-03
 -12   5  11      655.71      677.70       16.13 o   0.2373E-03
 -11   5  11      140.88      142.68        9.01 o   0.1426E-02
 -10   5  11      632.28      649.37       13.86 o   0.2537E-03
  -9   5  11     2463.30     2514.47       26.65 o   0.3451E-04
  -8   5  11      587.56      634.13       12.67 o   0.2692E-03
  -7   5  11      422.56      417.48       10.60 o   0.4401E-03
  -6   5  11       71.30       72.71        5.68 o   0.3026E-02
  -5   5  11       10.13        8.58        4.83 o   0.1697E-01
  -4   5  11     3863.36     3857.88       31.15 o   0.1660E-04
  -3   5  11      433.38      465.60       20.27 o   0.3561E-03
  -2   5  11      786.29      793.98       20.27 o   0.1864E-03
  -1   5  11      191.49      209.08       12.98 o   0.9208E-03
   0   5  11     1940.21     1827.43       27.12 o   0.5449E-04
   1   5  11     2754.61     2845.73       39.45 o   0.2772E-04
   2   5  11     2017.27     2226.53       35.05 o   0.4262E-04
   3   5  11      246.80      207.07       11.36 o   0.8826E-03
   4   5  11      649.31      722.05       14.78 o   0.2278E-03
   5   5  11      198.08      225.73        8.77 o   0.9408E-03
   6   5  11      595.39      627.21       13.62 o   0.2685E-03
   7   5  11     2460.46     2373.95       23.44 o   0.3692E-04
   8   5  11     1431.14     1380.31       20.04 o   0.8577E-04
   9   5  11     2021.77     1992.81       24.46 o   0.4918E-04
  10   5  11      220.55      248.97       10.31 o   0.8236E-03
  11   5  11     1058.16     1106.94       20.03 o   0.1219E-03
  12   5  11       93.05       83.09        8.29 o   0.2332E-02
  13   5  11      166.14      183.18        9.23 o   0.1145E-02
  14   5  11       32.39       41.02        6.07 o   0.5247E-02
 -14   6  11       21.95       27.00        7.65 o   0.6274E-02
 -13   6  11      885.59      984.14       15.55 o   0.1503E-03
 -12   6  11      295.93      280.10       11.82 o   0.6679E-03
 -11   6  11      902.93      984.30       16.78 o   0.1483E-03
 -10   6  11       13.78       14.08        6.56 o   0.1018E-01
  -9   6  11      319.27      394.53       10.23 o   0.5114E-03
  -8   6  11       -0.37        0.95        7.23 o   0.1809E-01
  -7   6  11      283.98      242.18       10.25 o   0.7680E-03
  -6   6  11        6.06        3.44        5.80 o   0.1979E-01
  -5   6  11      763.97      747.07       12.86 o   0.2088E-03
  -4   6  11       65.26       27.61        7.17 o   0.4681E-02
  -3   6  11     3926.80     3934.40       32.75 o   0.1605E-04
  -2   6  11       19.99       20.04        6.46 o   0.8258E-02
  -1   6  11      407.98      395.30       11.28 o   0.4622E-03
   0   6  11      795.75      772.78       16.36 o   0.1950E-03
   1   6  11     1587.39     1350.52       21.68 o   0.8253E-04
   2   6  11      784.28      759.37       15.84 o   0.2000E-03
   3   6  11      332.85      341.19       10.97 o   0.5598E-03
   4   6  11     1793.32     1734.47       22.74 o   0.6060E-04
   5   6  11     5314.58     5341.79       34.97 o   0.9401E-05
   6   6  11      331.15      318.16       11.33 o   0.5889E-03
   7   6  11       24.01       23.47        7.23 o   0.6832E-02
   8   6  11      109.54      103.40        9.67 o   0.1854E-02
   9   6  11      944.27      934.69       20.02 o   0.1495E-03
  10   6  11       28.22       44.00        8.59 o   0.4334E-02
  11   6  11      901.64      870.31       18.49 o   0.1644E-03
  12   6  11      503.35      512.58       14.29 o   0.3362E-03
  13   6  11      433.23      444.28       14.16 o   0.3999E-03
 -13   7  11        1.39        0.00        6.01 o   0.2635E-01
 -12   7  11      567.26      602.05       12.96 o   0.2851E-03
 -11   7  11      620.10      641.07       12.84 o   0.2604E-03
 -10   7  11     2948.01     2790.95       24.49 o   0.2804E-04
  -9   7  11     4300.45     4424.88       29.11 o   0.1334E-04
  -8   7  11     1430.87     1427.81       18.96 o   0.8328E-04
  -7   7  11      369.87      375.26       11.43 o   0.4992E-03
  -6   7  11      111.95      116.13        8.03 o   0.1812E-02
  -5   7  11       25.83       20.60        6.19 o   0.7831E-02
  -4   7  11      117.78      161.24        7.38 o   0.1444E-02
  -3   7  11      263.26      305.01        9.76 o   0.6730E-03
  -2   7  11     1589.96     1656.53       21.12 o   0.6780E-04
  -1   7  11     5203.49     5267.14       36.15 o   0.9667E-05
   0   7  11     1546.58     1612.74       19.99 o   0.7079E-04
   1   7  11       11.86        2.39        5.79 o   0.1807E-01
   2   7  11      160.92      202.79        8.81 o   0.1084E-02
   3   7  11       48.97       37.85        7.16 o   0.4565E-02
   4   7  11      419.04      383.94       12.31 o   0.4619E-03
   5   7  11       36.94       38.77        6.96 o   0.4946E-02
   6   7  11       73.80       69.38        7.50 o   0.2866E-02
   7   7  11     1916.01     2080.30       24.13 o   0.4832E-04
   8   7  11      821.61      893.71       16.21 o   0.1693E-03
   9   7  11       14.61       14.47        7.94 o   0.8303E-02
  10   7  11     1138.09     1248.21       20.53 o   0.1051E-03
  11   7  11      376.51      368.06       12.08 o   0.4985E-03
  12   7  11       55.70       83.07        8.65 o   0.2626E-02
  13   7  11       16.24       10.32        7.67 o   0.9293E-02
 -13   8  11       32.47       41.34        8.69 o   0.4326E-02
 -12   8  11      373.18      362.39       11.89 o   0.5067E-03
 -11   8  11       30.86       27.34        6.32 o   0.6492E-02
 -10   8  11      586.86      607.44       12.14 o   0.2802E-03
  -9   8  11      404.23      392.95       11.23 o   0.4665E-03
  -8   8  11      175.21      192.74        8.72 o   0.1096E-02
  -7   8  11       15.73        9.74        7.27 o   0.1008E-01
  -6   8  11     2317.37     2326.16       24.12 o   0.3891E-04
  -5   8  11      359.75      356.27       11.81 o   0.5212E-03
  -4   8  11     3286.01     3351.94       32.01 o   0.2130E-04
  -3   8  11     4397.70     4408.50       37.03 o   0.1313E-04
  -2   8  11        6.31        6.38        7.75 o   0.1176E-01
  -1   8  11     1498.26     1597.13       21.61 o   0.7225E-04
   0   8  11     8603.01     8711.73       44.49 o   0.3860E-05
   1   8  11      223.32      209.31        9.95 o   0.9324E-03
   2   8  11     4258.30     4177.13       35.97 o   0.1426E-04
   3   8  11      191.29      175.58       10.20 o   0.1100E-02
   4   8  11      303.86      362.01       11.48 o   0.5489E-03
   5   8  11      526.25      560.86       13.96 o   0.3091E-03
   6   8  11      321.45      314.25       11.68 o   0.5973E-03
   7   8  11     1454.25     1570.33       21.57 o   0.7453E-04
   8   8  11      655.53      744.84       15.95 o   0.2188E-03
   9   8  11      207.46      182.86       11.24 o   0.1017E-02
  10   8  11      267.11      226.72       10.41 o   0.8197E-03
  11   8  11       15.39       11.20        8.85 o   0.7812E-02
  12   8  11      169.85      164.51       11.29 o   0.1162E-02
 -12   9  11      214.74      263.28       12.69 o   0.7632E-03
 -11   9  11      105.53      120.16        8.31 o   0.1783E-02
 -10   9  11       21.12        4.97        7.24 o   0.1070E-01
  -9   9  11      134.33      141.14        7.88 o   0.1503E-02
  -8   9  11      301.62      280.61       11.81 o   0.6619E-03
  -7   9  11      128.42      115.34       10.22 o   0.1627E-02
  -6   9  11       -2.94        4.56        7.51 o   0.1386E-01
  -5   9  11      276.91      290.39       11.91 o   0.6661E-03
  -4   9  11      373.46      363.65       15.63 o   0.4810E-03
  -3   9  11     1927.62     2074.13       29.86 o   0.4766E-04
  -2   9  11      462.92      468.20       14.79 o   0.3718E-03
  -1   9  11     1301.78     1444.07       24.02 o   0.8457E-04
   0   9  11       31.46       41.57        7.35 o   0.4809E-02
   1   9  11     5040.06     4939.52       37.61 o   0.1062E-04
   2   9  11      994.19      994.44       19.41 o   0.1389E-03
   3   9  11     2248.96     2345.60       25.46 o   0.3909E-04
   4   9  11      886.23      924.58       18.75 o   0.1566E-03
   5   9  11       28.33       46.85        7.93 o   0.4406E-02
   6   9  11       24.12       16.17        8.09 o   0.7143E-02
   7   9  11      648.76      694.00       15.86 o   0.2340E-03
   8   9  11     1179.27     1175.58       20.65 o   0.1093E-03
   9   9  11       16.45       32.32        7.64 o   0.6023E-02
  10   9  11      628.14      635.65       16.51 o   0.2539E-03
  11   9  11        5.13        2.25        7.44 o   0.1471E-01
 -11  10  11      -12.79        0.21        9.55 o   0.9222E-02
 -10  10  11       40.37       40.97        7.23 o   0.4608E-02
  -9  10  11      121.70      126.85        7.19 o   0.1702E-02
  -8  10  11       33.17       52.34        6.14 o   0.4478E-02
  -7  10  11       92.78      107.91        8.83 o   0.1953E-02
  -6  10  11      223.21      217.79       10.70 o   0.8973E-03
  -5  10  11      205.71      196.22       11.09 o   0.9793E-03
  -4  10  11      912.21      897.19       19.68 o   0.1579E-03
  -3  10  11       57.09       64.76        9.74 o   0.2859E-02
  -2  10  11      319.66      351.96       12.29 o   0.5456E-03
  -1  10  11       92.50       94.54        9.98 o   0.2028E-02
   0  10  11       -4.69        3.33        9.18 o   0.1009E-01
   1  10  11       30.78       69.50        8.78 o   0.3246E-02
   2  10  11     2696.31     2900.76       27.51 o   0.2804E-04
   3  10  11      882.61      890.01       18.08 o   0.1629E-03
   4  10  11      850.38      839.95       18.58 o   0.1738E-03
   5  10  11      313.42      313.95       12.55 o   0.5973E-03
   6  10  11       35.18       46.19        9.04 o   0.3951E-02
   7  10  11      546.31      549.03       12.88 o   0.3118E-03
   8  10  11        2.08        4.32        7.38 o   0.1462E-01
   9  10  11        3.14        3.70        8.66 o   0.1125E-01
  10  10  11       80.85       84.04        8.75 o   0.2368E-02
 -10  11  11      549.66      526.80       20.64 o   0.2968E-03
  -9  11  11      128.10      149.64        7.37 o   0.1486E-02
  -8  11  11       61.67       77.02        6.91 o   0.2904E-02
  -7  11  11      192.48      197.17        7.85 o   0.1065E-02
  -6  11  11      236.01      279.14        8.47 o   0.7609E-03
  -5  11  11       -9.23        0.92        6.64 o   0.1706E-01
  -4  11  11      279.53      315.47       11.13 o   0.6311E-03
  -3  11  11      155.34      108.35       10.53 o   0.1558E-02
  -2  11  11      205.50      231.68       11.08 o   0.8737E-03
  -1  11  11       14.56        9.12        9.51 o   0.7495E-02
   0  11  11       70.33       75.81       10.27 o   0.2430E-02
   1  11  11      639.50      694.66       17.56 o   0.2320E-03
   2  11  11       47.38       65.98        9.21 o   0.3036E-02
   3  11  11       -7.87        4.35        8.50 o   0.1065E-01
   4  11  11      484.58      518.93       12.45 o   0.3441E-03
   5  11  11        1.42        4.78        7.16 o   0.1521E-01
   6  11  11      914.80      920.43       16.02 o   0.1572E-03
   7  11  11       28.98       12.63        7.78 o   0.7547E-02
   8  11  11      108.12      105.31       12.13 o   0.1674E-02
   9  11  11        7.79        0.03        8.09 o   0.1319E-01
  -8  12  11      164.75      136.04       10.20 o   0.1362E-02
  -7  12  11       -5.05        0.12        6.26 o   0.2169E-01
  -6  12  11       13.46       13.15        6.59 o   0.1043E-01
  -5  12  11     1057.23     1166.79       17.22 o   0.1174E-03
  -4  12  11       95.28       78.56        8.11 o   0.2402E-02
  -3  12  11      319.27      362.08       12.54 o   0.5331E-03
  -2  12  11      437.56      467.50       15.42 o   0.3772E-03
  -1  12  11      202.03      177.30       12.72 o   0.1009E-02
   0  12  11       42.67       51.73        8.60 o   0.3678E-02
   1  12  11        1.69        3.76        8.10 o   0.1288E-01
   2  12  11      388.13      365.05       11.56 o   0.4987E-03
   3  12  11       91.54      128.95        8.36 o   0.1764E-02
   4  12  11      650.95      661.53       14.25 o   0.2460E-03
   5  12  11        0.74        0.04        7.26 o   0.1861E-01
   6  12  11      108.87      109.23       11.05 o   0.1710E-02
   7  12  11       16.59        3.00        8.89 o   0.9196E-02
   8  12  11      203.87      216.56       12.57 o   0.8893E-03
  -6  13  11       16.45       12.10        8.59 o   0.7855E-02
  -5  13  11        3.45       12.18        7.11 o   0.1143E-01
  -4  13  11      334.29      319.21       14.14 o   0.5613E-03
  -3  13  11       38.34       15.87        7.89 o   0.6455E-02
  -2  13  11      520.52      577.85       13.23 o   0.3041E-03
  -1  13  11      161.92      170.12       10.20 o   0.1187E-02
   0  13  11      155.07      156.99       10.07 o   0.1272E-02
   1  13  11        1.87        3.40        8.72 o   0.1146E-01
   2  13  11       83.51      102.90        7.92 o   0.2140E-02
   3  13  11       74.41       80.08        7.53 o   0.2633E-02
   4  13  11       36.03       37.56        7.86 o   0.4752E-02
   5  13  11       -1.03        1.60        9.77 o   0.9914E-02
   6  13  11       82.98       55.66       18.06 o   0.1688E-02
  -3  14  11      395.64      476.37       18.37 o   0.3710E-03
  -2  14  11      190.70      165.63       15.52 o   0.9889E-03
  -1  14  11       29.45       10.39        7.92 o   0.7735E-02
   0  14  11       -1.73        1.13        6.86 o   0.1909E-01
   1  14  11       94.37      114.99       10.57 o   0.1755E-02
   2  14  11       41.33       40.00       11.60 o   0.3356E-02
 -14   0  12     2480.74     2709.10       35.66 o   0.3114E-04
 -12   0  12      154.53      174.23       12.37 o   0.1125E-02
 -10   0  12     1608.85     1615.51       31.30 o   0.6650E-04
  -8   0  12      161.64      164.97        9.47 o   0.1234E-02
  -6   0  12      191.78      234.03       14.38 o   0.8248E-03
  -4   0  12     2918.93     2746.68       41.38 o   0.2776E-04
  -2   0  12       19.41       24.41       15.93 o   0.2903E-02
   0   0  12      469.41      437.43       16.91 o   0.3799E-03
   2   0  12     1682.03     1791.66       44.04 o   0.5573E-04
   4   0  12       12.41        9.20       10.34 o   0.6783E-02
   6   0  12       75.78       82.81        8.85 o   0.2422E-02
   8   0  12      944.93      961.48       22.89 o   0.1434E-03
  10   0  12      711.67      729.05       19.29 o   0.2102E-03
  12   0  12      150.64      155.09       13.88 o   0.1158E-02
  14   0  12       46.40       46.13        8.73 o   0.3786E-02
 -15   1  12       -0.42        0.56        5.48 o   0.3129E-01
 -14   1  12      132.51      150.65        7.91 o   0.1449E-02
 -13   1  12      390.67      393.11       12.31 o   0.4654E-03
 -12   1  12     2685.17     2583.02       24.85 o   0.3209E-04
 -11   1  12      398.06      384.52       11.57 o   0.4750E-03
 -10   1  12       30.90       23.50        7.32 o   0.6355E-02
  -9   1  12      468.02      517.92       11.15 o   0.3532E-03
  -8   1  12     1523.58     1621.84       16.77 o   0.7149E-04
  -7   1  12      542.30      528.08        9.84 o   0.3306E-03
  -6   1  12        7.60       21.49        5.45 o   0.1030E-01
  -5   1  12      286.88      217.06        9.94 o   0.8256E-03
  -4   1  12     4494.12     5025.31       34.07 o   0.1113E-04
  -3   1  12      442.66      382.19       10.84 o   0.4600E-03
  -2   1  12       28.14        1.65        9.68 o   0.7401E-02
  -1   1  12      868.21      874.17       20.46 o   0.1642E-03
   0   1  12     1607.13     1561.44       25.83 o   0.7038E-04
   1   1  12     1566.64     1799.66       27.48 o   0.6140E-04
   2   1  12        8.30       14.88        9.14 o   0.7489E-02
   3   1  12      367.67      381.16       13.45 o   0.4817E-03
   4   1  12     6516.06     6496.36       47.39 o   0.6532E-05
   5   1  12      242.66      210.72       12.49 o   0.8554E-03
   6   1  12     4628.03     4831.37       36.04 o   0.1146E-04
   7   1  12      508.34      515.80       11.30 o   0.3423E-03
   8   1  12        0.45        0.04        6.18 o   0.2571E-01
   9   1  12       55.43       35.67        7.20 o   0.4478E-02
  10   1  12      144.64      186.69        9.04 o   0.1180E-02
  11   1  12      176.54      187.64        9.80 o   0.1090E-02
  12   1  12      802.02      783.76       16.62 o   0.1917E-03
  13   1  12       24.75       19.06        7.44 o   0.7179E-02
  14   1  12       52.23       81.58        6.52 o   0.2952E-02
  15   1  12      308.49      286.57       10.94 o   0.6543E-03
 -15   2  12       11.34        2.70        6.00 o   0.1726E-01
 -14   2  12       34.29       42.25        7.34 o   0.4689E-02
 -13   2  12       47.53       36.58        6.91 o   0.4759E-02
 -12   2  12       60.16       71.64        7.05 o   0.3047E-02
 -11   2  12       33.62       38.90        6.85 o   0.5097E-02
 -10   2  12      265.01      241.26       10.84 o   0.7836E-03
  -9   2  12        1.27        4.36        5.89 o   0.2088E-01
  -8   2  12      841.84      805.60       13.09 o   0.1869E-03
  -7   2  12     1127.01     1049.50       14.42 o   0.1274E-03
  -6   2  12       30.78        4.86        5.32 o   0.1224E-01
  -5   2  12       21.02        5.22        6.27 o   0.1238E-01
  -4   2  12     1331.91     1217.21       19.86 o   0.1002E-03
  -3   2  12     2678.13     2431.62       27.04 o   0.3411E-04
  -2   2  12       10.80        5.86        6.26 o   0.1456E-01
  -1   2  12     3210.94     2875.45       35.29 o   0.2538E-04
   0   2  12     4044.75     4695.55       43.25 o   0.1268E-04
   1   2  12      102.54       99.96       11.53 o   0.1794E-02
   2   2  12       24.05       13.14        8.25 o   0.7430E-02
   3   2  12      186.37      142.83        9.28 o   0.1290E-02
   4   2  12     6551.36     5893.71       44.62 o   0.7317E-05
   5   2  12      130.54      172.41        9.41 o   0.1276E-02
   6   2  12     2786.27     2829.99       24.18 o   0.2846E-04
   7   2  12      164.48      143.70        8.63 o   0.1365E-02
   8   2  12      267.46      264.96       11.01 o   0.7298E-03
   9   2  12        9.02        1.93        8.30 o   0.1166E-01
  10   2  12      642.22      619.57       15.06 o   0.2602E-03
  11   2  12      111.50      130.26       10.58 o   0.1555E-02
  12   2  12      174.35      157.78        9.93 o   0.1223E-02
  13   2  12      179.78      178.33        8.93 o   0.1144E-02
  14   2  12      249.06      268.95        9.26 o   0.7576E-03
  15   2  12      177.58      170.89       14.50 o   0.1023E-02
 -15   3  12       29.21       19.83        7.04 o   0.7082E-02
 -14   3  12       58.62       51.01        7.34 o   0.3677E-02
 -13   3  12       -0.60        1.91        6.86 o   0.1896E-01
 -12   3  12      493.76      500.21       12.41 o   0.3525E-03
 -11   3  12       58.73       92.98        7.74 o   0.2503E-02
 -10   3  12      594.52      578.65       14.84 o   0.2842E-03
  -9   3  12      456.94      453.86       11.78 o   0.3951E-03
  -8   3  12     1199.27     1228.87       16.86 o   0.1058E-03
  -7   3  12      139.95       96.28        6.77 o   0.1937E-02
  -6   3  12      196.37      190.98        6.32 o   0.1106E-02
  -5   3  12     1638.85     1399.13       25.50 o   0.7737E-04
  -4   3  12      677.15      606.90       18.63 o   0.2503E-03
  -3   3  12     1622.09     1310.28       22.78 o   0.8341E-04
  -2   3  12     2193.96     2140.39       26.49 o   0.4356E-04
  -1   3  12      601.87      409.00       13.87 o   0.3690E-03
   0   3  12     5330.77     5580.80       43.90 o   0.8843E-05
   1   3  12      165.31      142.25       11.04 o   0.1290E-02
   2   3  12      108.79       51.70        8.96 o   0.2685E-02
   3   3  12      438.91      469.56       15.90 o   0.3738E-03
   4   3  12     3533.01     3284.23       37.02 o   0.2077E-04
   5   3  12       12.33        5.33        5.23 o   0.1740E-01
   6   3  12     1515.77     1383.73       17.84 o   0.8369E-04
   7   3  12      986.98     1001.15       16.19 o   0.1408E-03
   8   3  12      698.93      664.33       15.33 o   0.2361E-03
   9   3  12     2750.11     2810.29       30.78 o   0.2859E-04
  10   3  12      748.22      764.84       17.04 o   0.2011E-03
  11   3  12        8.74        4.04        8.51 o   0.1058E-01
  12   3  12      779.48      840.37       17.39 o   0.1814E-03
  13   3  12        2.64        0.44        6.48 o   0.2147E-01
  14   3  12       23.73       20.30        5.30 o   0.8841E-02
 -15   4  12       16.71        3.98        5.91 o   0.1483E-01
 -14   4  12      225.68      240.02       12.26 o   0.8098E-03
 -13   4  12       13.30       13.33        6.97 o   0.9860E-02
 -12   4  12       34.46       43.37        7.48 o   0.4571E-02
 -11   4  12       60.78       58.96        6.92 o   0.3433E-02
 -10   4  12     3383.99     3342.62       27.49 o   0.2114E-04
  -9   4  12      370.70      351.52       11.72 o   0.5212E-03
  -8   4  12      939.65      783.47       15.80 o   0.1789E-03
  -7   4  12       88.69       61.89        6.20 o   0.3025E-02
  -6   4  12      600.99      579.00       10.88 o   0.2910E-03
  -5   4  12      132.26      136.67        7.08 o   0.1581E-02
  -4   4  12      369.32      308.60       14.58 o   0.5496E-03
  -3   4  12      563.68      595.78       17.34 o   0.2772E-03
  -2   4  12      817.10      800.40       20.26 o   0.1820E-03
  -1   4  12        6.51        0.79        7.80 o   0.1400E-01
   0   4  12     1645.82     1700.58       24.69 o   0.6416E-04
   1   4  12      636.42      751.34       16.80 o   0.2183E-03
   2   4  12       35.82       40.07        8.44 o   0.4408E-02
   3   4  12     1291.72     1286.57       27.79 o   0.9309E-04
   4   4  12      700.45      647.95       12.69 o   0.2454E-03
   5   4  12     1306.95     1209.67       17.08 o   0.1027E-03
   6   4  12      792.52      766.29       13.10 o   0.2005E-03
   7   4  12     2656.69     2709.90       25.46 o   0.3060E-04
   8   4  12       50.33       47.36        7.52 o   0.3956E-02
   9   4  12        2.28        6.26        7.99 o   0.1200E-01
  10   4  12     1336.35     1234.60       22.77 o   0.9754E-04
  11   4  12      105.53      137.69        8.97 o   0.1601E-02
  12   4  12       27.61       23.58        7.67 o   0.6313E-02
  13   4  12      635.16      686.92       14.07 o   0.2408E-03
  14   4  12      373.73      357.45       10.38 o   0.5213E-03
 -14   5  12       39.60       53.09        7.07 o   0.4042E-02
 -13   5  12        3.42        5.61        6.65 o   0.1578E-01
 -12   5  12       44.56       30.40        8.12 o   0.4836E-02
 -11   5  12       34.88       45.82        6.55 o   0.4721E-02
 -10   5  12      388.83      432.44       11.58 o   0.4369E-03
  -9   5  12      701.58      640.46       14.22 o   0.2448E-03
  -8   5  12        0.78        0.19        5.97 o   0.2688E-01
  -7   5  12       95.14       86.13        6.42 o   0.2414E-02
  -6   5  12        8.80       16.74        5.40 o   0.1182E-01
  -5   5  12     1221.19     1302.93       17.76 o   0.9872E-04
  -4   5  12      167.52      170.27        7.60 o   0.1239E-02
  -3   5  12       12.53        3.48        6.21 o   0.1559E-01
  -2   5  12     2037.58     1975.08       42.01 o   0.4676E-04
  -1   5  12       14.48       14.90        8.42 o   0.7728E-02
   0   5  12     2170.89     2304.36       30.02 o   0.4017E-04
   1   5  12     1229.71     1194.96       24.85 o   0.1036E-03
   2   5  12      283.50      249.17       11.09 o   0.7443E-03
   3   5  12      842.67      863.62       17.04 o   0.1717E-03
   4   5  12      300.13      340.06        9.92 o   0.5907E-03
   5   5  12     1175.59     1376.42       19.64 o   0.9432E-04
   6   5  12        0.32        4.74        6.56 o   0.1791E-01
   7   5  12      481.59      457.79       13.04 o   0.3794E-03
   8   5  12     2749.36     2705.67       28.90 o   0.2988E-04
   9   5  12       16.62        4.68        7.71 o   0.1068E-01
  10   5  12      270.16      314.94       11.41 o   0.6357E-03
  11   5  12       33.29       48.90        8.55 o   0.4005E-02
  12   5  12      156.41      133.54       10.21 o   0.1396E-02
  13   5  12       46.30       62.21        6.92 o   0.3571E-02
  14   5  12      508.83      559.94       12.92 o   0.3161E-03
 -14   6  12      787.69      814.80       20.09 o   0.1824E-03
 -13   6  12      106.86      131.41        7.25 o   0.1728E-02
 -12   6  12      223.96      234.55        9.86 o   0.8603E-03
 -11   6  12      511.90      539.20       13.44 o   0.3245E-03
 -10   6  12      142.33      111.35        8.37 o   0.1692E-02
  -9   6  12        4.51       22.66        7.05 o   0.8680E-02
  -8   6  12     1983.33     2000.38       23.91 o   0.4953E-04
  -7   6  12      607.68      634.95       13.59 o   0.2636E-03
  -6   6  12      750.77      796.84       15.50 o   0.1956E-03
  -5   6  12       87.34      109.59        7.29 o   0.2068E-02
  -4   6  12     1854.16     1849.12       22.81 o   0.5576E-04
  -3   6  12     5418.95     5309.92       37.94 o   0.9337E-05
  -2   6  12      120.52      116.97        7.94 o   0.1765E-02
  -1   6  12       10.33       15.23        5.20 o   0.1237E-01
   0   6  12       76.53      106.50        6.33 o   0.2247E-02
   1   6  12       71.66      102.93        6.18 o   0.2347E-02
   2   6  12      990.35      909.02       17.57 o   0.1523E-03
   3   6  12      250.19      252.69       10.19 o   0.7822E-03
   4   6  12      148.89      127.63        9.52 o   0.1489E-02
   5   6  12     2025.96     2067.41       23.52 o   0.4741E-04
   6   6  12      324.80      339.89       12.39 o   0.5562E-03
   7   6  12      237.66      250.86       11.26 o   0.7867E-03
   8   6  12       70.93      104.11        9.59 o   0.2071E-02
   9   6  12      196.87      199.17       12.46 o   0.9557E-03
  10   6  12     1412.79     1523.83       23.95 o   0.7727E-04
  11   6  12      186.66      175.15       10.47 o   0.1107E-02
  12   6  12       34.67       37.92        7.38 o   0.4936E-02
  13   6  12      134.74      116.03        8.64 o   0.1676E-02
 -13   7  12       44.23       51.45        7.28 o   0.3958E-02
 -12   7  12      292.61      306.49       10.65 o   0.6388E-03
 -11   7  12      392.65      414.59       10.21 o   0.4562E-03
 -10   7  12      505.60      531.92       12.39 o   0.3322E-03
  -9   7  12       18.11        1.06        6.98 o   0.1330E-01
  -8   7  12     1436.56     1538.52       20.35 o   0.7681E-04
  -7   7  12      432.63      437.30       11.76 o   0.4154E-03
  -6   7  12     2336.01     2308.96       23.53 o   0.3915E-04
  -5   7  12      957.07     1009.22       15.95 o   0.1417E-03
  -4   7  12       64.11       82.87        7.28 o   0.2696E-02
  -3   7  12     3636.30     3664.24       36.26 o   0.1810E-04
  -2   7  12     1540.68     1611.77       23.60 o   0.7012E-04
  -1   7  12      143.18      163.21        8.14 o   0.1329E-02
   0   7  12     1338.45     1280.86       18.86 o   0.9563E-04
   1   7  12     1757.13     1786.22       21.61 o   0.5960E-04
   2   7  12     1318.62     1356.08       20.54 o   0.9057E-04
   3   7  12      262.33      294.21       12.06 o   0.6686E-03
   4   7  12       90.79       98.47        9.75 o   0.2007E-02
   5   7  12      110.44      147.17        9.70 o   0.1478E-02
   6   7  12      164.11      138.68       11.46 o   0.1296E-02
   7   7  12     1028.10     1075.77       20.43 o   0.1265E-03
   8   7  12     1318.62     1379.59       25.22 o   0.8750E-04
   9   7  12      700.82      652.74       20.28 o   0.2298E-03
  10   7  12       29.17       23.72        9.67 o   0.5090E-02
  11   7  12      294.70      320.77       11.92 o   0.6060E-03
  12   7  12       16.74       14.24        8.14 o   0.7938E-02
  13   7  12     1194.07     1153.35       24.74 o   0.1085E-03
 -12   8  12       86.28      100.06        8.64 o   0.2101E-02
 -11   8  12      118.87      144.97        7.49 o   0.1551E-02
 -10   8  12        5.96        8.30        5.89 o   0.1554E-01
  -9   8  12     1285.55     1183.84       18.22 o   0.1054E-03
  -8   8  12      200.51      183.45        9.02 o   0.1077E-02
  -7   8  12     1290.95     1237.30       20.32 o   0.1001E-03
  -6   8  12      320.17      289.19       11.27 o   0.6388E-03
  -5   8  12      308.75      297.05       11.20 o   0.6364E-03
  -4   8  12     1144.62     1137.36       18.65 o   0.1155E-03
  -3   8  12       61.11       35.10       10.52 o   0.3478E-02
  -2   8  12       20.83       18.06        7.64 o   0.7466E-02
  -1   8  12       83.44       62.99        9.15 o   0.2692E-02
   0   8  12     2163.22     2166.75       27.64 o   0.4321E-04
   1   8  12      103.48      113.50        8.59 o   0.1848E-02
   2   8  12      871.17      882.00       17.11 o   0.1661E-03
   3   8  12     1221.69     1273.06       25.27 o   0.9779E-04
   4   8  12       37.03       48.71        8.80 o   0.3866E-02
   5   8  12        2.83        0.76        8.24 o   0.1359E-01
   6   8  12     1036.61     1104.17       19.36 o   0.1238E-03
   7   8  12       41.88       39.83        9.82 o   0.3852E-02
   8   8  12       66.89       66.22       10.48 o   0.2613E-02
   9   8  12      745.68      798.70       21.70 o   0.1873E-03
  10   8  12      510.77      544.62       15.86 o   0.3140E-03
  11   8  12      311.01      289.52       12.25 o   0.6365E-03
  12   8  12        7.77        4.49        6.57 o   0.1534E-01
 -12   9  12       17.27       14.70        8.84 o   0.7138E-02
 -11   9  12      491.54      547.46       16.03 o   0.3164E-03
 -10   9  12      789.50      859.60       13.88 o   0.1802E-03
  -9   9  12      533.34      532.77       12.56 o   0.3243E-03
  -8   9  12       13.65        2.63        7.70 o   0.1186E-01
  -7   9  12     1458.90     1466.20       21.33 o   0.7977E-04
  -6   9  12       91.54       86.54        8.22 o   0.2285E-02
  -5   9  12     2818.86     2939.73       27.75 o   0.2699E-04
  -4   9  12      302.24      281.34       13.81 o   0.6385E-03
  -3   9  12       56.39       40.10       10.11 o   0.3493E-02
  -2   9  12       -3.63        0.97        8.23 o   0.1332E-01
  -1   9  12     3466.10     3402.65       32.87 o   0.2031E-04
   0   9  12      424.18      480.28       15.33 o   0.3742E-03
   1   9  12       27.61       23.73        8.80 o   0.5636E-02
   2   9  12      199.90      189.24       11.74 o   0.9999E-03
   3   9  12     1380.15     1449.54       26.06 o   0.8131E-04
   4   9  12     4159.84     4308.11       38.78 o   0.1390E-04
   5   9  12       14.72        7.47        8.43 o   0.9074E-02
   6   9  12      133.00      115.20       10.32 o   0.1600E-02
   7   9  12      746.85      767.86       18.19 o   0.1989E-03
   8   9  12        8.12        8.87       10.20 o   0.7240E-02
   9   9  12       -6.26        2.43        8.72 o   0.1103E-01
  10   9  12      166.78      179.10       11.46 o   0.1101E-02
  11   9  12      268.63      270.06       10.44 o   0.7247E-03
 -11  10  12        8.36       30.17        8.94 o   0.5836E-02
 -10  10  12       16.48       19.84        7.82 o   0.7379E-02
  -9  10  12       60.39       67.08        6.51 o   0.3231E-02
  -8  10  12      125.04      152.38        7.04 o   0.1492E-02
  -7  10  12        0.10       10.97        7.36 o   0.1197E-01
  -6  10  12       86.88      107.17        8.47 o   0.2019E-02
  -5  10  12       49.22       53.97        8.34 o   0.3532E-02
  -4  10  12       49.02       53.76        9.52 o   0.3308E-02
  -3  10  12      202.64      194.88       11.41 o   0.9808E-03
  -2  10  12       25.26       11.18        8.13 o   0.7743E-02
  -1  10  12     1746.34     1825.52       23.93 o   0.5810E-04
   0  10  12      -11.56        1.13        9.83 o   0.8707E-02
   1  10  12        9.19       10.25        8.70 o   0.8708E-02
   2  10  12       61.22       75.20        9.19 o   0.2667E-02
   3  10  12     1232.97     1170.49       22.37 o   0.1068E-03
   4  10  12     2093.86     2217.21       28.50 o   0.4277E-04
   5  10  12       12.84        3.80        9.11 o   0.9115E-02
   6  10  12      297.65      359.58       13.46 o   0.5409E-03
   7  10  12       14.89        7.36        7.18 o   0.1104E-01
   8  10  12       95.77      128.36       10.30 o   0.1647E-02
   9  10  12       22.80       22.10        9.54 o   0.5544E-02
  10  10  12       41.83       29.90        7.73 o   0.5108E-02
  -9  11  12        2.29        2.88        7.02 o   0.1669E-01
  -8  11  12      127.93      113.66        7.85 o   0.1768E-02
  -7  11  12      263.96      304.26        8.96 o   0.6807E-03
  -6  11  12       27.87       35.83        5.90 o   0.5935E-02
  -5  11  12       76.46       71.50        7.57 o   0.2774E-02
  -4  11  12      204.68      126.67       10.24 o   0.1296E-02
  -3  11  12     1484.72     1436.13       20.69 o   0.8088E-04
  -2  11  12     1013.01     1026.96       18.68 o   0.1341E-03
  -1  11  12      686.31      720.88       18.00 o   0.2178E-03
   0  11  12       -3.92        5.79        9.31 o   0.9334E-02
   1  11  12      156.41      162.65       11.28 o   0.1202E-02
   2  11  12      160.10      219.40       12.14 o   0.9541E-03
   3  11  12       34.04       45.11        8.27 o   0.4252E-02
   4  11  12       26.86       27.40        8.01 o   0.5773E-02
   5  11  12       31.18       31.78        7.95 o   0.5269E-02
   6  11  12        6.79        3.07        7.54 o   0.1355E-01
   7  11  12      123.76      115.14       12.18 o   0.1533E-02
   8  11  12       11.42        8.82        9.55 o   0.7736E-02
   9  11  12        4.41       10.34        8.83 o   0.8997E-02
  -8  12  12       80.65       76.57        9.90 o   0.2372E-02
  -7  12  12        4.80       12.24        9.08 o   0.8284E-02
  -6  12  12       56.93       65.99        8.86 o   0.2966E-02
  -5  12  12      120.04       90.33        9.26 o   0.1970E-02
  -4  12  12     1540.12     1586.19       22.19 o   0.7168E-04
  -3  12  12      950.66     1051.08       20.09 o   0.1341E-03
  -2  12  12       54.79       43.56       10.92 o   0.3217E-02
  -1  12  12      673.61      707.78       17.65 o   0.2233E-03
   0  12  12      101.31       96.22       11.46 o   0.1841E-02
   1  12  12      201.72      225.63       11.59 o   0.8881E-03
   2  12  12      128.99      150.16        8.70 o   0.1435E-02
   3  12  12        7.07       12.57        7.22 o   0.1058E-01
   4  12  12       84.36       63.10        9.47 o   0.2642E-02
   5  12  12        7.15       18.47        8.36 o   0.7819E-02
   6  12  12       62.24       89.55        9.09 o   0.2396E-02
   7  12  12      155.96      178.77       11.26 o   0.1132E-02
  -6  13  12      129.64      157.77       10.76 o   0.1312E-02
  -5  13  12       31.58       48.11        9.45 o   0.3825E-02
  -4  13  12       -1.75        0.52        8.19 o   0.1414E-01
  -3  13  12      148.72      125.57       10.91 o   0.1442E-02
  -2  13  12      178.54      171.85       12.72 o   0.1071E-02
  -1  13  12      465.39      436.45       17.14 o   0.3801E-03
   0  13  12      155.96      171.06       12.43 o   0.1129E-02
   1  13  12      136.58      158.62       10.54 o   0.1296E-02
   2  13  12       44.99       57.35        8.02 o   0.3557E-02
   3  13  12       48.87       56.28        9.16 o   0.3298E-02
   4  13  12        5.70        4.50        7.30 o   0.1381E-01
   5  13  12      111.80      113.68        9.54 o   0.1749E-02
  -1  14  12       40.91       36.26       14.93 o   0.2667E-02
   0  14  12        5.50        6.71        8.24 o   0.1079E-01
   1  14  12       -5.73        0.74       10.22 o   0.8787E-02
 -15   0  13      269.10      333.72       13.62 o   0.5891E-03
 -13   0  13     2146.27     2415.81       35.82 o   0.3785E-04
 -11   0  13     9040.02     9688.88       66.70 o   0.3251E-05
  -9   0  13      437.86      460.16       14.83 o   0.3856E-03
  -7   0  13     2268.69     2075.17       26.94 o   0.4409E-04
  -5   0  13      989.00     1130.91       25.44 o   0.1195E-03
  -3   0  13     2448.76     2169.97       36.84 o   0.3935E-04
  -1   0  13     1851.69     2317.32       34.50 o   0.4251E-04
   1   0  13     3577.40     3587.10       56.95 o   0.1806E-04
   3   0  13       86.68       76.38       18.73 o   0.1466E-02
   5   0  13    10884.36     9769.51      132.94 o   0.2760E-05
   7   0  13      348.04      325.62       15.22 o   0.5368E-03
   9   0  13      184.91      188.70       13.82 o   0.9693E-03
  11   0  13      134.49      138.87       11.12 o   0.1395E-02
  13   0  13       -2.55        1.10        8.70 o   0.1221E-01
  15   0  13        9.30       16.36       11.70 o   0.5198E-02
 -15   1  13        4.09        6.92        5.85 o   0.1730E-01
 -14   1  13      352.73      325.67       10.62 o   0.5689E-03
 -13   1  13      333.76      364.49       11.64 o   0.5280E-03
 -12   1  13       20.60       13.00        6.50 o   0.9628E-02
 -11   1  13      140.88      146.68        8.50 o   0.1425E-02
 -10   1  13      963.50      922.54       15.78 o   0.1537E-03
  -9   1  13       44.18       41.20        6.04 o   0.4849E-02
  -8   1  13       13.33        3.21        5.44 o   0.1803E-01
  -7   1  13      112.71      149.59        5.85 o   0.1593E-02
  -6   1  13      365.89      416.69        8.76 o   0.4727E-03
  -5   1  13      477.67      481.90       12.20 o   0.3682E-03
  -4   1  13      243.77      202.85       12.85 o   0.8680E-03
  -3   1  13      370.70      461.19       13.51 o   0.4132E-03
  -2   1  13      406.97      424.91       13.43 o   0.4273E-03
  -1   1  13     4954.54     4847.63       43.33 o   0.1090E-04
   0   1  13     1378.29     1376.21       25.51 o   0.8577E-04
   1   1  13     2151.25     2500.78       31.21 o   0.3681E-04
   2   1  13     1263.83     1478.43       25.70 o   0.8308E-04
   3   1  13     2442.74     2252.98       33.26 o   0.3834E-04
   4   1  13        8.24       39.42       10.56 o   0.4387E-02
   5   1  13        7.32        9.27        9.34 o   0.8255E-02
   6   1  13     2979.97     2512.95       27.75 o   0.3093E-04
   7   1  13      303.11      388.84        9.35 o   0.5313E-03
   8   1  13      385.31      356.89       10.26 o   0.5159E-03
   9   1  13     3720.97     3712.49       30.57 o   0.1774E-04
  10   1  13     1149.47     1082.21       17.48 o   0.1212E-03
  11   1  13      155.78      139.89        8.76 o   0.1415E-02
  12   1  13       98.45      106.97        7.96 o   0.1987E-02
  13   1  13      767.93      843.56       15.87 o   0.1837E-03
  14   1  13       33.50       35.30        5.72 o   0.5822E-02
  15   1  13      227.19      271.10       21.47 o   0.6020E-03
 -15   2  13       88.55      102.90        7.48 o   0.2139E-02
 -14   2  13      249.28      250.27       10.74 o   0.7823E-03
 -13   2  13        0.22        1.65        6.14 o   0.2371E-01
 -12   2  13        1.91        1.49        6.50 o   0.2058E-01
 -11   2  13       81.10      112.09        7.61 o   0.2052E-02
 -10   2  13     2024.99     1925.96       20.94 o   0.5132E-04
  -9   2  13      958.84      944.95       15.52 o   0.1508E-03
  -8   2  13      426.10      446.74       10.64 o   0.4152E-03
  -7   2  13      169.10      197.77        7.17 o   0.1121E-02
  -6   2  13     1228.20     1191.23       14.80 o   0.1083E-03
  -5   2  13       56.39       51.43        6.93 o   0.3775E-02
  -4   2  13      543.81      525.28       14.19 o   0.3206E-03
  -3   2  13    10587.66    10112.35       67.77 o   0.2796E-05
  -2   2  13       76.46       54.44        8.01 o   0.3149E-02
  -1   2  13     8951.07     8589.49       59.60 o   0.3809E-05
   0   2  13     2878.85     3122.41       41.87 o   0.2434E-04
   1   2  13     2099.77     2435.79       34.12 o   0.3806E-04
   2   2  13     1955.69     2016.57       32.92 o   0.4826E-04
   3   2  13      457.09      373.62       18.83 o   0.4159E-03
   4   2  13        9.00       17.69        9.38 o   0.6818E-02
   5   2  13      730.12      650.36       15.47 o   0.2354E-03
   6   2  13      251.77      207.77        8.86 o   0.9129E-03
   7   2  13      781.88      755.49       14.41 o   0.2028E-03
   8   2  13       -0.09        2.06        7.11 o   0.1784E-01
   9   2  13       43.71       40.56        9.04 o   0.4004E-02
  10   2  13     1478.10     1499.97       22.57 o   0.7709E-04
  11   2  13      474.23      441.72       14.50 o   0.3859E-03
  12   2  13      330.37      392.03       10.93 o   0.5048E-03
  13   2  13       14.02       33.63        6.16 o   0.6850E-02
  14   2  13        8.59        7.79        5.37 o   0.1654E-01
 -15   3  13      138.85      107.47        9.11 o   0.1709E-02
 -14   3  13       -3.32        1.11        6.29 o   0.2139E-01
 -13   3  13       -0.96        1.81        6.92 o   0.1860E-01
 -12   3  13      844.12      871.37       15.18 o   0.1722E-03
 -11   3  13        6.33        8.25        6.74 o   0.1333E-01
 -10   3  13       34.67       32.33        7.59 o   0.5259E-02
  -9   3  13      627.79      661.05       14.35 o   0.2500E-03
  -8   3  13       68.54       55.31        6.99 o   0.3413E-02
  -7   3  13      215.68      203.97        8.20 o   0.9902E-03
  -6   3  13        8.89        2.80        4.42 o   0.2598E-01
  -5   3  13     2747.86     2635.33       22.52 o   0.3110E-04
  -4   3  13     9251.56     8875.81       60.59 o   0.3583E-05
  -3   3  13     1043.54      971.58       23.13 o   0.1357E-03
  -2   3  13     3011.31     3041.74       35.75 o   0.2476E-04
  -1   3  13     1537.87     1422.30       22.46 o   0.7965E-04
   0   3  13       25.98       26.90        9.16 o   0.5263E-02
   1   3  13      592.42      709.67       19.86 o   0.2296E-03
   2   3  13    11545.36    10905.91       80.77 o   0.2400E-05
   3   3  13     9321.24     9441.58       83.63 o   0.3269E-05
   4   3  13     1566.07     1375.12       24.65 o   0.8081E-04
   5   3  13      195.47      204.86        7.91 o   0.1026E-02
   6   3  13      421.39      443.49       10.87 o   0.4189E-03
   7   3  13      253.71      237.94       10.03 o   0.8144E-03
   8   3  13      595.91      631.32       14.68 o   0.2646E-03
   9   3  13      130.38      159.00        9.40 o   0.1351E-02
  10   3  13      637.87      673.59       14.83 o   0.2431E-03
  11   3  13      475.64      473.92       13.90 o   0.3680E-03
  12   3  13       18.27        2.91        7.07 o   0.1226E-01
  13   3  13       57.09       54.17        7.03 o   0.3650E-02
  14   3  13      117.08      158.09        6.43 o   0.1496E-02
 -14   4  13       76.84      105.33        7.97 o   0.2145E-02
 -13   4  13      416.84      448.95       11.69 o   0.4127E-03
 -12   4  13      581.33      676.92       13.46 o   0.2536E-03
 -11   4  13        3.14        1.09        5.81 o   0.2456E-01
 -10   4  13      774.49      838.26       14.74 o   0.1853E-03
  -9   4  13      317.36      273.50       10.84 o   0.6705E-03
  -8   4  13      187.64      195.01        9.12 o   0.1056E-02
  -7   4  13      206.12      244.15        8.32 o   0.8810E-03
  -6   4  13       27.24       26.32        5.16 o   0.7536E-02
  -5   4  13     6392.41     6098.86       33.77 o   0.7178E-05
  -4   4  13     2049.55     1891.26       20.09 o   0.5203E-04
  -3   4  13     5890.96     5668.06       60.99 o   0.8064E-05
  -2   4  13     1224.19     1268.88       31.06 o   0.9494E-04
  -1   4  13      147.15      165.11       13.63 o   0.1131E-02
   0   4  13       41.19       37.58       10.02 o   0.3892E-02
   1   4  13     2762.89     2441.73       39.51 o   0.3247E-04
   2   4  13    10740.69    10173.32       72.71 o   0.2746E-05
   3   4  13     2577.22     2651.31       30.89 o   0.3157E-04
   4   4  13      626.89      669.60       13.08 o   0.2494E-03
   5   4  13      322.87      422.09       10.03 o   0.4834E-03
   6   4  13      494.24      531.48       11.78 o   0.3365E-03
   7   4  13     1850.46     1838.47       21.86 o   0.5633E-04
   8   4  13        0.42        3.27        7.16 o   0.1657E-01
   9   4  13       63.37       65.51        7.75 o   0.3068E-02
  10   4  13       91.81      109.48        8.85 o   0.1936E-02
  11   4  13      729.35      757.07       17.21 o   0.2046E-03
  12   4  13      237.66      253.32       10.82 o   0.7863E-03
  13   4  13      195.37      215.95        9.01 o   0.9711E-03
  14   4  13       45.19       61.60        5.87 o   0.3799E-02
 -14   5  13      253.37      282.79       11.39 o   0.7051E-03
 -13   5  13       57.91       55.48        7.25 o   0.3542E-02
 -12   5  13       12.20       19.53        7.45 o   0.8098E-02
 -11   5  13       -4.61        1.47        6.64 o   0.1852E-01
 -10   5  13      550.34      582.43       13.44 o   0.2949E-03
  -9   5  13      931.77     1043.87       15.08 o   0.1395E-03
  -8   5  13      122.81      116.68        8.33 o   0.1733E-02
  -7   5  13      163.84      171.11        8.16 o   0.1234E-02
  -6   5  13      226.76      254.31        9.16 o   0.8179E-03
  -5   5  13      108.27      116.60        7.00 o   0.1875E-02
  -4   5  13      725.68      646.45       12.92 o   0.2413E-03
  -3   5  13        2.00        0.83        5.56 o   0.2807E-01
  -2   5  13     1031.55     1055.52       23.91 o   0.1262E-03
  -1   5  13      939.65     1030.26       24.80 o   0.1334E-03
   0   5  13        2.14        3.07        7.42 o   0.1518E-01
   1   5  13      392.79      319.92       12.49 o   0.5393E-03
   2   5  13      447.04      503.51       13.32 o   0.3607E-03
   3   5  13      477.83      452.36       11.89 o   0.3879E-03
   4   5  13     2168.22     2168.59       24.33 o   0.4343E-04
   5   5  13       10.29       12.09        7.85 o   0.9321E-02
   6   5  13       58.13       70.24        8.24 o   0.2935E-02
   7   5  13      800.81      850.42       17.22 o   0.1780E-03
   8   5  13      878.79      859.11       17.83 o   0.1686E-03
   9   5  13     1732.31     1860.02       23.54 o   0.5729E-04
  10   5  13       -5.63        8.30        8.41 o   0.1000E-01
  11   5  13      628.14      685.69       15.07 o   0.2407E-03
  12   5  13      406.97      409.50       13.14 o   0.4415E-03
  13   5  13       93.12       81.01        7.05 o   0.2479E-02
  14   5  13      420.21      481.47       26.27 o   0.3199E-03
 -14   6  13       32.63       44.55        9.45 o   0.3945E-02
 -13   6  13      157.48      167.59        7.64 o   0.1278E-02
 -12   6  13        5.94        3.12        6.89 o   0.1577E-01
 -11   6  13      232.07      245.70        8.18 o   0.8441E-03
 -10   6  13     1001.88     1164.85       15.86 o   0.1210E-03
  -9   6  13     1328.52     1461.61       18.79 o   0.8440E-04
  -8   6  13     1530.02     1527.07       19.32 o   0.7533E-04
  -7   6  13       15.31        4.44        7.79 o   0.1083E-01
  -6   6  13        1.74        3.00        7.23 o   0.1604E-01
  -5   6  13     1326.95     1244.95       18.51 o   0.9878E-04
  -4   6  13      360.16      449.18       10.87 o   0.4379E-03
  -3   6  13     1816.43     1876.71       21.97 o   0.5561E-04
  -2   6  13      146.98      142.17        7.90 o   0.1457E-02
  -1   6  13      538.64      543.40       12.79 o   0.3167E-03
   0   6  13     2442.74     2431.21       23.35 o   0.3615E-04
   1   6  13     3779.28     3742.33       30.37 o   0.1741E-04
   2   6  13      404.66      374.93       12.82 o   0.4738E-03
   3   6  13      960.40      953.82       17.53 o   0.1479E-03
   4   6  13     1034.54      961.21       18.65 o   0.1412E-03
   5   6  13      385.03      346.30       12.92 o   0.5117E-03
   6   6  13      928.06      905.63       18.76 o   0.1563E-03
   7   6  13     1989.71     1885.39       25.55 o   0.5243E-04
   8   6  13     1879.83     1902.08       27.00 o   0.5328E-04
   9   6  13      272.64      243.05       12.41 o   0.7479E-03
  10   6  13       16.80       16.99        8.86 o   0.6880E-02
  11   6  13       19.51        6.49        7.53 o   0.1005E-01
  12   6  13        4.49       13.66        7.36 o   0.1038E-01
  13   6  13      583.57      590.19       14.53 o   0.2828E-03
 -13   7  13       45.52       60.28        7.15 o   0.3619E-02
 -12   7  13      100.02      105.12        8.66 o   0.1954E-02
 -11   7  13       22.15       10.88        5.83 o   0.1089E-01
 -10   7  13       65.15       65.13        7.16 o   0.3143E-02
  -9   7  13       87.14       83.02        7.55 o   0.2454E-02
  -8   7  13       98.59      123.52        8.03 o   0.1802E-02
  -7   7  13      655.90      710.68       13.57 o   0.2315E-03
  -6   7  13     2268.35     2352.39       26.94 o   0.3870E-04
  -5   7  13      773.69      754.11       15.53 o   0.2027E-03
  -4   7  13        8.57        0.37        8.20 o   0.1260E-01
  -3   7  13     1831.42     1792.42       27.57 o   0.5720E-04
  -2   7  13       15.03        3.05        8.02 o   0.1088E-01
  -1   7  13      138.09      132.54        7.99 o   0.1553E-02
   0   7  13      756.07      738.29       15.35 o   0.2088E-03
   1   7  13     1477.83     1473.47       22.02 o   0.7868E-04
   2   7  13      628.86      679.11       15.08 o   0.2428E-03
   3   7  13      461.38      505.75       13.84 o   0.3535E-03
   4   7  13     1228.20     1204.86       22.58 o   0.1040E-03
   5   7  13      504.00      539.34       15.59 o   0.3192E-03
   6   7  13      966.17      931.31       21.58 o   0.1470E-03
   7   7  13      166.41      177.22       11.36 o   0.1114E-02
   8   7  13      205.71      217.56       12.94 o   0.8763E-03
   9   7  13      211.40      222.24       12.07 o   0.8734E-03
  10   7  13        6.62        7.80        8.73 o   0.9479E-02
  11   7  13      689.12      705.14       19.17 o   0.2191E-03
  12   7  13       84.16       75.25        8.80 o   0.2484E-02
  13   7  13      119.65      128.79       12.53 o   0.1435E-02
 -12   8  13      200.81      218.00       10.14 o   0.9359E-03
 -11   8  13      120.04      109.46        8.55 o   0.1809E-02
 -10   8  13        0.76        6.50        5.77 o   0.1943E-01
  -9   8  13        3.67        7.95        6.47 o   0.1479E-01
  -8   8  13       92.43       93.35        7.43 o   0.2242E-02
  -7   8  13       71.18       64.97        7.73 o   0.2972E-02
  -6   8  13     1716.26     1763.35       22.54 o   0.6095E-04
  -5   8  13      531.03      507.14       14.35 o   0.3323E-03
  -4   8  13     8032.47     8232.22       55.82 o   0.4296E-05
  -3   8  13     5470.18     5690.96       50.30 o   0.8467E-05
  -2   8  13      145.42      150.86       11.22 o   0.1290E-02
  -1   8  13       65.32       82.79        8.74 o   0.2526E-02
   0   8  13     1060.49     1116.12       20.75 o   0.1205E-03
   1   8  13      118.56       93.96        9.51 o   0.1919E-02
   2   8  13      870.11      867.69       18.58 o   0.1671E-03
   3   8  13      134.83      133.69       11.14 o   0.1423E-02
   4   8  13        9.63        9.25        9.40 o   0.7989E-02
   5   8  13     1472.05     1414.07       25.54 o   0.8101E-04
   6   8  13     1221.69     1173.45       24.02 o   0.1060E-03
   7   8  13      450.23      544.19       17.47 o   0.3230E-03
   8   8  13        8.89        3.56        9.56 o   0.8898E-02
   9   8  13      421.53      388.62       15.73 o   0.4374E-03
  10   8  13       72.94       67.78        9.29 o   0.2688E-02
  11   8  13      415.82      446.69       13.43 o   0.4077E-03
  12   8  13      149.77      171.53       11.56 o   0.1166E-02
 -12   9  13      -14.26       11.53       17.33 o   0.2862E-02
 -11   9  13      252.91      216.31       11.16 o   0.8525E-03
 -10   9  13      292.49      277.67       13.59 o   0.6552E-03
  -9   9  13     1034.54     1041.43       20.49 o   0.1299E-03
  -8   9  13       48.67       62.36        7.94 o   0.3343E-02
  -7   9  13       20.08       37.84        7.57 o   0.5376E-02
  -6   9  13       92.57       81.58        9.51 o   0.2245E-02
  -5   9  13       19.86        1.11        9.22 o   0.8774E-02
  -4   9  13       44.13       31.91       12.65 o   0.3278E-02
  -3   9  13      144.90      169.31       13.96 o   0.1107E-02
  -2   9  13      638.23      689.84       19.35 o   0.2299E-03
  -1   9  13       14.64        0.25        9.51 o   0.9073E-02
   0   9  13      330.50      347.83       12.23 o   0.5447E-03
   1   9  13     3419.90     3490.69       32.65 o   0.1989E-04
   2   9  13      827.98      877.34       20.39 o   0.1671E-03
   3   9  13       29.83        8.35       10.32 o   0.5962E-02
   4   9  13     5733.24     5634.87       51.49 o   0.8329E-05
   5   9  13      190.40      173.34       13.14 o   0.1034E-02
   6   9  13       65.21       72.86       10.23 o   0.2535E-02
   7   9  13      472.99      451.28       15.57 o   0.3757E-03
   8   9  13       29.83       21.96        9.54 o   0.5280E-02
   9   9  13       51.15       58.72        9.22 o   0.3187E-02
  10   9  13       11.68        5.28        8.17 o   0.1041E-01
  11   9  13      219.70      256.21       10.29 o   0.8092E-03
 -10  10  13      510.12      572.15       14.07 o   0.3071E-03
  -9  10  13       52.80       44.53        8.89 o   0.3683E-02
  -8  10  13      447.19      431.89       12.41 o   0.4109E-03
  -7  10  13       -8.18        7.47        7.72 o   0.1113E-01
  -6  10  13       33.62       25.01        7.72 o   0.5827E-02
  -5  10  13       38.48       34.30        8.39 o   0.4676E-02
  -4  10  13       19.10        7.64        8.89 o   0.8063E-02
  -3  10  13       10.91       33.48        9.84 o   0.4990E-02
  -2  10  13     1398.29     1465.53       22.49 o   0.8108E-04
  -1  10  13      112.18      114.73       11.30 o   0.1633E-02
   0  10  13      102.46      121.41        9.57 o   0.1720E-02
   1  10  13      444.93      510.05       13.74 o   0.3562E-03
   2  10  13      670.46      716.75       18.91 o   0.2191E-03
   3  10  13      210.46      255.24       13.19 o   0.7775E-03
   4  10  13      377.62      349.53       15.72 o   0.4910E-03
   5  10  13      781.88      846.03       18.62 o   0.1787E-03
   6  10  13      736.71      735.25       18.26 o   0.2075E-03
   7  10  13      179.98      194.45        9.12 o   0.1071E-02
   8  10  13     1268.92     1214.09       22.19 o   0.1018E-03
   9  10  13      430.99      405.55       14.42 o   0.4275E-03
  10  10  13      270.04      316.88       13.88 o   0.6090E-03
  -9  11  13       99.02      107.46        8.41 o   0.1953E-02
  -8  11  13       67.25       87.43        8.92 o   0.2408E-02
  -7  11  13       -8.89        0.83        6.94 o   0.1614E-01
  -6  11  13       92.09      118.21        7.21 o   0.1938E-02
  -5  11  13     1115.98     1181.01       18.65 o   0.1128E-03
  -4  11  13     2234.05     2341.42       26.39 o   0.3922E-04
  -3  11  13      210.77      202.96       12.26 o   0.9267E-03
  -2  11  13      352.59      336.89       15.46 o   0.5196E-03
  -1  11  13       35.65       18.32       10.90 o   0.4658E-02
   0  11  13      498.23      507.25       16.62 o   0.3328E-03
   1  11  13      541.30      602.42       20.82 o   0.2690E-03
   2  11  13        0.79       26.44        8.43 o   0.7052E-02
   3  11  13      185.00      245.45       11.98 o   0.8507E-03
   4  11  13      234.69      263.17       11.73 o   0.7560E-03
   5  11  13       54.16       59.87        8.69 o   0.3205E-02
   6  11  13       78.61      119.70        8.70 o   0.1904E-02
   7  11  13       13.10       11.64        9.12 o   0.7639E-02
   8  11  13      168.36      183.76       11.70 o   0.1077E-02
   9  11  13       -7.11        1.70        8.38 o   0.1190E-01
  -8  12  13      196.07      193.50       14.03 o   0.9367E-03
  -7  12  13       -6.40        4.38       12.17 o   0.5951E-02
  -6  12  13        2.64        2.46        8.12 o   0.1318E-01
  -5  12  13     2064.16     2085.04       28.95 o   0.4591E-04
  -4  12  13       -2.76        0.74        8.32 o   0.1337E-01
  -3  12  13      228.70      205.99       14.72 o   0.8407E-03
  -2  12  13     1220.94     1203.39       24.51 o   0.1034E-03
  -1  12  13      323.12      390.07       14.80 o   0.4851E-03
   0  12  13      121.14      113.59       13.00 o   0.1506E-02
   1  12  13       46.30       61.51        9.94 o   0.3038E-02
   2  12  13       24.79       31.16        8.38 o   0.5371E-02
   3  12  13      395.49      409.20       15.23 o   0.4343E-03
   4  12  13       35.73       45.04        8.26 o   0.4207E-02
   5  12  13       83.64      104.52        9.17 o   0.2018E-02
   6  12  13      279.89      255.46       11.74 o   0.7271E-03
   7  12  13      135.49      120.49       11.58 o   0.1492E-02
  -5  13  13      355.96      381.18       15.40 o   0.4741E-03
  -4  13  13      198.89      178.42       11.51 o   0.1042E-02
  -3  13  13       13.72       11.03        7.48 o   0.9724E-02
  -2  13  13       17.69        0.24        9.39 o   0.8925E-02
  -1  13  13       33.91       16.36        9.63 o   0.5519E-02
   0  13  13      165.86      153.81       11.89 o   0.1200E-02
   1  13  13       31.46       26.01        8.35 o   0.5518E-02
   2  13  13       35.13       50.84       13.24 o   0.2780E-02
   3  13  13      127.21      132.47        9.29 o   0.1543E-02
   4  13  13       33.46       42.39        7.25 o   0.4726E-02
   5  13  13      112.56       84.66       13.22 o   0.1758E-02
 -14   0  14     1053.74     1011.78       23.24 o   0.1303E-03
 -12   0  14      104.80      109.31       11.29 o   0.1719E-02
 -10   0  14       73.74       59.84       10.14 o   0.2723E-02
  -8   0  14       11.93       14.91        7.52 o   0.8959E-02
  -6   0  14     3866.92     3980.20       36.06 o   0.1592E-04
  -4   0  14      155.87      158.19       16.98 o   0.1022E-02
  -2   0  14     7648.99     7935.72       70.75 o   0.4590E-05
   0   0  14     4258.30     4348.66       50.92 o   0.1337E-04
   2   0  14       14.13        9.73       13.99 o   0.4169E-02
   4   0  14     3035.32     3002.58       69.81 o   0.2294E-04
   6   0  14     1168.24     1193.95       25.45 o   0.1057E-03
   8   0  14     1171.17     1129.24       25.72 o   0.1109E-03
  10   0  14      626.53      682.95       17.02 o   0.2382E-03
  12   0  14       -8.85        5.46        9.11 o   0.9174E-02
  14   0  14      167.06      136.56       11.10 o   0.1312E-02
 -15   1  14        9.45        7.35        5.55 o   0.1605E-01
 -14   1  14        0.97        1.30        5.52 o   0.2853E-01
 -13   1  14      146.28      197.10        9.00 o   0.1131E-02
 -12   1  14       97.81       77.67        7.29 o   0.2469E-02
 -11   1  14      173.22      132.84        9.33 o   0.1380E-02
 -10   1  14      396.78      467.48       10.98 o   0.4093E-03
  -9   1  14      484.11      465.92       11.03 o   0.3799E-03
  -8   1  14     8149.66     8004.27       36.84 o   0.4442E-05
  -7   1  14      191.39      158.29        7.33 o   0.1248E-02
  -6   1  14     1952.21     1889.57       18.35 o   0.5364E-04
  -5   1  14     1825.60     1728.83       23.55 o   0.6007E-04
  -4   1  14     6766.33     6649.14       51.23 o   0.6193E-05
  -3   1  14       47.23       62.86        7.92 o   0.3353E-02
  -2   1  14     1805.16     1848.20       25.85 o   0.5612E-04
  -1   1  14     2094.52     2105.18       30.47 o   0.4492E-04
   0   1  14     3267.16     3418.78       42.15 o   0.2058E-04
   1   1  14       47.67       77.50       10.18 o   0.2619E-02
   2   1  14     1070.30     1071.69       24.59 o   0.1219E-03
   3   1  14      488.53      493.99       16.14 o   0.3441E-03
   4   1  14      219.06      259.49       14.20 o   0.7437E-03
   5   1  14       18.39       17.59        6.45 o   0.8899E-02
   6   1  14        9.50        9.11        6.05 o   0.1370E-01
   7   1  14       27.87       25.89        7.03 o   0.6437E-02
   8   1  14       28.18       20.35        6.04 o   0.7824E-02
   9   1  14      159.65      175.84        9.41 o   0.1186E-02
  10   1  14      770.31      772.70       15.30 o   0.1991E-03
  11   1  14      156.86      138.45        8.70 o   0.1421E-02
  12   1  14       87.68      103.21        7.51 o   0.2135E-02
  13   1  14       29.17       39.49        6.88 o   0.5191E-02
  14   1  14        5.28        0.16        5.46 o   0.2692E-01
 -15   2  14       19.13       26.29        6.29 o   0.7409E-02
 -14   2  14       41.74       29.22        6.89 o   0.5507E-02
 -13   2  14      148.45      151.67        8.81 o   0.1362E-02
 -12   2  14       14.45       18.21        6.50 o   0.9084E-02
 -11   2  14      402.07      363.33       11.77 o   0.4926E-03
 -10   2  14      297.78      322.18        9.76 o   0.6178E-03
  -9   2  14      116.31      123.97        7.41 o   0.1744E-02
  -8   2  14     1259.76     1196.31       17.53 o   0.1057E-03
  -7   2  14      181.90      161.00        7.92 o   0.1241E-02
  -6   2  14     1769.15     1803.85       17.16 o   0.5939E-04
  -5   2  14     2242.85     2027.13       22.38 o   0.4589E-04
  -4   2  14     3432.89     3283.16       37.33 o   0.2110E-04
  -3   2  14      643.85      607.56       18.35 o   0.2563E-03
  -2   2  14       15.79       11.16        6.91 o   0.1021E-01
  -1   2  14     5404.73     4797.43       45.26 o   0.1044E-04
   0   2  14      178.83      234.75       12.73 o   0.8719E-03
   1   2  14     5707.79     5613.79       58.41 o   0.8332E-05
   2   2  14     3203.64     2803.66       42.55 o   0.2572E-04
   3   2  14     3177.76     3403.11       45.20 o   0.2087E-04
   4   2  14     2222.89     1925.77       28.01 o   0.4793E-04
   5   2  14      711.10      706.74       12.22 o   0.2269E-03
   6   2  14     1752.33     1879.12       20.68 o   0.5675E-04
   7   2  14     1250.38     1177.90       18.48 o   0.1073E-03
   8   2  14      602.05      619.57       13.53 o   0.2698E-03
   9   2  14     4074.40     3785.62       37.01 o   0.1633E-04
  10   2  14     1792.41     1749.19       24.55 o   0.5980E-04
  11   2  14      892.43      948.50       17.32 o   0.1538E-03
  12   2  14       -5.05        1.34        6.40 o   0.1956E-01
  13   2  14      114.23      108.73        7.50 o   0.1905E-02
  14   2  14       11.73        3.56        5.32 o   0.1886E-01
 -15   3  14       16.97       15.18        5.87 o   0.1031E-01
 -14   3  14      156.23      168.18        8.77 o   0.1252E-02
 -13   3  14       39.42       27.96        7.01 o   0.5675E-02
 -12   3  14       47.87       60.43        6.93 o   0.3610E-02
 -11   3  14      280.73      275.38       10.44 o   0.7029E-03
 -10   3  14     1360.80     1352.78       19.54 o   0.8978E-04
  -9   3  14       18.48        2.10        6.43 o   0.1404E-01
  -8   3  14     1486.37     1516.70       21.25 o   0.7647E-04
  -7   3  14      416.84      387.94       10.67 o   0.4676E-03
  -6   3  14     5032.95     4949.15       29.46 o   0.1067E-04
  -5   3  14     6284.69     6453.20       35.75 o   0.6774E-05
  -4   3  14     2683.69     2663.99       29.67 o   0.3077E-04
  -3   3  14      978.45      992.59       23.06 o   0.1371E-03
  -2   3  14      411.02      448.55       15.82 o   0.3968E-03
  -1   3  14       39.60       35.36        7.79 o   0.4787E-02
   0   3  14      248.26      234.44       14.44 o   0.7608E-03
   1   3  14     3386.49     3406.18       42.49 o   0.2025E-04
   2   3  14     3553.89     3683.66       43.10 o   0.1805E-04
   3   3  14      205.30      231.01       13.44 o   0.8345E-03
   4   3  14        7.92        0.05        6.04 o   0.2129E-01
   5   3  14      177.20      214.33        7.53 o   0.1033E-02
   6   3  14      422.71      407.02       10.89 o   0.4468E-03
   7   3  14       61.62       50.94        7.19 o   0.3648E-02
   8   3  14     2080.46     2017.08       23.84 o   0.4792E-04
   9   3  14       90.31      102.15        8.16 o   0.2082E-02
  10   3  14      118.25      118.56        8.49 o   0.1731E-02
  11   3  14       65.26       55.65        8.33 o   0.3227E-02
  12   3  14      699.31      760.02       14.77 o   0.2110E-03
  13   3  14      201.32      221.52        9.04 o   0.9444E-03
  14   3  14       37.95       46.20        6.26 o   0.4654E-02
 -14   4  14       84.42      114.27        7.76 o   0.2000E-02
 -13   4  14      142.07      154.82        8.02 o   0.1387E-02
 -12   4  14      121.62      113.50        8.21 o   0.1776E-02
 -11   4  14       29.29       26.56        6.90 o   0.6353E-02
 -10   4  14       75.96       35.68        8.11 o   0.3769E-02
  -9   4  14      122.41      115.53        8.63 o   0.1735E-02
  -8   4  14      174.35      163.18        9.17 o   0.1219E-02
  -7   4  14        8.66        8.99        5.83 o   0.1449E-01
  -6   4  14     1762.23     1726.40       18.33 o   0.6216E-04
  -5   4  14      234.91      227.10        8.34 o   0.8886E-03
  -4   4  14     7164.80     7192.91       40.60 o   0.5473E-05
  -3   4  14       23.28       34.00        7.32 o   0.5696E-02
  -2   4  14       16.33       15.72       13.71 o   0.3984E-02
  -1   4  14     4322.54     4238.48       61.19 o   0.1344E-04
   0   4  14       42.44       73.64       10.35 o   0.2730E-02
   1   4  14       10.91       25.89        9.58 o   0.5711E-02
   2   4  14      263.61      258.80       11.97 o   0.7329E-03
   3   4  14       47.03       57.40        7.07 o   0.3711E-02
   4   4  14     5914.61     5552.09       30.83 o   0.8435E-05
   5   4  14       43.38       39.63        6.55 o   0.4805E-02
   6   4  14     7133.93     6965.50       38.70 o   0.5705E-05
   7   4  14      875.61      987.31       16.95 o   0.1497E-03
   8   4  14      847.87      768.33       16.47 o   0.1903E-03
   9   4  14        1.06       11.60        6.91 o   0.1255E-01
  10   4  14       11.64       11.19        7.40 o   0.1007E-01
  11   4  14       30.38        8.68        8.44 o   0.7432E-02
  12   4  14      860.01      905.00       16.58 o   0.1637E-03
  13   4  14      966.62      946.28       14.91 o   0.1504E-03
  14   4  14       13.59        7.43        8.34 o   0.9342E-02
 -14   5  14       62.24       69.74        7.51 o   0.3005E-02
 -13   5  14      104.28      152.43        7.68 o   0.1543E-02
 -12   5  14      357.31      351.46       11.50 o   0.5295E-03
 -11   5  14        1.29        8.97        7.06 o   0.1342E-01
 -10   5  14      150.38      107.70        9.57 o   0.1628E-02
  -9   5  14      661.22      670.94       13.62 o   0.2427E-03
  -8   5  14     3382.32     3385.87       26.65 o   0.2086E-04
  -7   5  14      779.68      796.85       14.79 o   0.1933E-03
  -6   5  14     1499.37     1411.91       19.68 o   0.8206E-04
  -5   5  14      266.06      271.88        9.34 o   0.7346E-03
  -4   5  14      427.43      404.59       10.21 o   0.4500E-03
  -3   5  14     1704.41     1631.73       19.51 o   0.6664E-04
  -2   5  14     2835.22     2863.10       23.63 o   0.2788E-04
  -1   5  14      124.32      119.78        7.58 o   0.1737E-02
   0   5  14     1283.50     1381.59       21.54 o   0.8976E-04
   1   5  14       78.86       76.29        8.20 o   0.2586E-02
   2   5  14     1175.10     1264.24       17.42 o   0.1036E-03
   3   5  14       83.77       78.43        7.40 o   0.2578E-02
   4   5  14        9.30        9.91        6.70 o   0.1198E-01
   5   5  14      132.51      109.76        9.81 o   0.1675E-02
   6   5  14     2476.82     2403.88       32.06 o   0.3571E-04
   7   5  14     1532.54     1452.31       24.66 o   0.7758E-04
   8   5  14     2808.98     2696.42       29.21 o   0.2967E-04
   9   5  14     1927.93     2205.65       25.15 o   0.4512E-04
  10   5  14      135.91      157.92        8.85 o   0.1361E-02
  11   5  14      475.64      549.44       13.11 o   0.3290E-03
  12   5  14        4.57        0.42        6.85 o   0.1851E-01
  13   5  14      387.70      367.31       10.71 o   0.5020E-03
 -13   6  14      355.82      410.80        9.59 o   0.4800E-03
 -12   6  14       16.42       15.90        6.79 o   0.9117E-02
 -11   6  14       21.55       28.88        6.02 o   0.7068E-02
 -10   6  14       -1.61        3.98        6.79 o   0.1713E-01
  -9   6  14       15.11       17.16        7.74 o   0.8014E-02
  -8   6  14     3730.58     3695.54       29.30 o   0.1781E-04
  -7   6  14     4487.88     4576.12       34.05 o   0.1246E-04
  -6   6  14       68.31       91.46        7.87 o   0.2436E-02
  -5   6  14      237.11      239.58        9.92 o   0.8313E-03
  -4   6  14      561.82      635.79       13.40 o   0.2719E-03
  -3   6  14     1572.31     1592.12       19.59 o   0.7114E-04
  -2   6  14      415.82      485.55       11.68 o   0.3877E-03
  -1   6  14      389.82      387.33       11.73 o   0.4756E-03
   0   6  14       33.42       50.85        6.33 o   0.4499E-02
   1   6  14      708.81      654.47       14.10 o   0.2396E-03
   2   6  14     1297.39     1245.10       19.85 o   0.9937E-04
   3   6  14       19.38       36.10        7.22 o   0.5733E-02
   4   6  14      732.06      754.79       18.21 o   0.2034E-03
   5   6  14       16.80       13.02        8.77 o   0.7503E-02
   6   6  14     3092.39     3100.05       35.43 o   0.2391E-04
   7   6  14       57.20       52.63       11.10 o   0.2909E-02
   8   6  14     1798.17     1740.73       27.02 o   0.5955E-04
   9   6  14      335.86      366.41       13.38 o   0.5138E-03
  10   6  14      937.24      898.40       19.94 o   0.1555E-03
  11   6  14      445.53      452.32       13.90 o   0.3911E-03
  12   6  14      125.84       95.11        9.15 o   0.1891E-02
  13   6  14      516.12      525.75       17.56 o   0.3163E-03
 -13   7  14       -3.79        1.48        7.22 o   0.1643E-01
 -12   7  14       86.01      101.36        8.17 o   0.2123E-02
 -11   7  14      130.62      110.71        8.84 o   0.1730E-02
 -10   7  14     1102.16     1170.10       18.30 o   0.1145E-03
  -9   7  14      516.28      543.45       14.48 o   0.3174E-03
  -8   7  14       10.82       18.30        7.49 o   0.8436E-02
  -7   7  14      358.53      384.84       12.34 o   0.4895E-03
  -6   7  14      537.31      504.33       15.10 o   0.3296E-03
  -5   7  14     1084.64     1086.01       17.92 o   0.1239E-03
  -4   7  14       -2.44        2.00        8.30 o   0.1294E-01
  -3   7  14     4372.10     4418.85       42.13 o   0.1307E-04
  -2   7  14     1497.15     1548.44       22.44 o   0.7432E-04
  -1   7  14     4700.88     4822.97       37.30 o   0.1137E-04
   0   7  14      730.12      738.62       14.31 o   0.2132E-03
   1   7  14     1468.76     1489.73       20.58 o   0.7845E-04
   2   7  14     2695.57     2592.69       29.36 o   0.3165E-04
   3   7  14       77.22       78.46        8.87 o   0.2487E-02
   4   7  14     1415.75     1442.72       23.43 o   0.8167E-04
   5   7  14       10.80        4.26        8.70 o   0.9894E-02
   6   7  14      417.28      485.24       15.21 o   0.3739E-03
   7   7  14      643.67      673.23       20.16 o   0.2320E-03
   8   7  14      238.44      215.26       14.15 o   0.8199E-03
   9   7  14      645.67      622.75       19.10 o   0.2492E-03
  10   7  14      582.53      563.40       16.93 o   0.2875E-03
  11   7  14      238.44      244.54       12.93 o   0.7753E-03
  12   7  14       13.75       17.16        7.27 o   0.8602E-02
 -12   8  14      403.94      463.84       13.96 o   0.3977E-03
 -11   8  14       12.94        2.38        6.46 o   0.1537E-01
 -10   8  14       36.68       31.88        6.89 o   0.5474E-02
  -9   8  14      294.45      326.63       12.41 o   0.5921E-03
  -8   8  14       -3.71        2.00        8.01 o   0.1345E-01
  -7   8  14       75.09       78.44        8.00 o   0.2607E-02
  -6   8  14       34.75       20.60        7.89 o   0.6123E-02
  -5   8  14      129.07      104.41       10.00 o   0.1729E-02
  -4   8  14     3586.40     3562.29       33.87 o   0.1890E-04
  -3   8  14      833.96      892.53       22.33 o   0.1618E-03
  -2   8  14      137.16      155.87       12.49 o   0.1237E-02
  -1   8  14       50.33       43.08        8.43 o   0.3913E-02
   0   8  14       -2.81        3.53        7.78 o   0.1361E-01
   1   8  14      741.97      775.11       16.18 o   0.2006E-03
   2   8  14      451.29      490.63       14.75 o   0.3620E-03
   3   8  14      116.85      140.16       11.14 o   0.1440E-02
   4   8  14     1363.18     1384.76       23.52 o   0.8642E-04
   5   8  14     4404.82     4468.92       42.29 o   0.1284E-04
   6   8  14      367.67      388.59       14.00 o   0.4713E-03
   7   8  14      179.98      158.18       13.35 o   0.1104E-02
   8   8  14      209.63      189.35       12.96 o   0.9528E-03
   9   8  14      114.16      131.76       10.94 o   0.1515E-02
  10   8  14       58.24       52.30        8.63 o   0.3386E-02
  11   8  14        3.64        2.48        7.73 o   0.1411E-01
  12   8  14       68.01       67.93        9.15 o   0.2754E-02
 -11   9  14     1215.19     1213.96       19.71 o   0.1051E-03
 -10   9  14       34.29        3.96        9.26 o   0.7062E-02
  -9   9  14      970.41      983.88       19.85 o   0.1415E-03
  -8   9  14      434.72      383.02       13.88 o   0.4468E-03
  -7   9  14       -2.33        3.99        9.34 o   0.9920E-02
  -6   9  14      713.39      708.28       17.40 o   0.2185E-03
  -5   9  14      141.47      168.70       11.50 o   0.1200E-02
  -4   9  14     2580.13     2691.98       33.82 o   0.3084E-04
  -3   9  14     2581.58     2693.68       37.46 o   0.3055E-04
  -2   9  14      169.29      193.52       14.06 o   0.9745E-03
  -1   9  14     2066.11     2175.22       27.66 o   0.4405E-04
   0   9  14      298.76      352.96       12.00 o   0.5592E-03
   1   9  14       19.23       27.25        7.66 o   0.6382E-02
   2   9  14       84.69       81.85        9.35 o   0.2314E-02
   3   9  14     1318.62     1387.22       24.18 o   0.8738E-04
   4   9  14     2284.06     2272.08       33.53 o   0.3936E-04
   5   9  14     1035.69     1184.98       23.96 o   0.1131E-03
   6   9  14      273.94      279.00       13.63 o   0.6666E-03
   7   9  14      796.16      769.54       20.60 o   0.1898E-03
   8   9  14       54.95       60.18        8.54 o   0.3214E-02
   9   9  14      380.97      342.20       13.55 o   0.5136E-03
  10   9  14      111.19       82.35        9.44 o   0.2115E-02
  11   9  14       48.52       35.16        7.73 o   0.4553E-02
 -10  10  14       46.64       29.49        7.48 o   0.5063E-02
  -9  10  14       89.97       91.73        8.96 o   0.2170E-02
  -8  10  14      115.23      112.91       11.30 o   0.1637E-02
  -7  10  14       -9.17        1.46        7.80 o   0.1305E-01
  -6  10  14       71.66      124.35        9.09 o   0.1872E-02
  -5  10  14      887.94      869.93       21.97 o   0.1615E-03
  -4  10  14      177.68      205.34       12.50 o   0.9632E-03
  -3  10  14      329.59      305.13       16.25 o   0.5620E-03
  -2  10  14     1420.60     1354.27       28.87 o   0.8448E-04
  -1  10  14       36.33       40.72       10.27 o   0.3792E-02
   0  10  14      397.77      444.57       14.56 o   0.4102E-03
   1  10  14      595.22      594.01       15.19 o   0.2775E-03
   2  10  14      190.50      256.78       11.46 o   0.8245E-03
   3  10  14      282.78      272.22       15.65 o   0.6455E-03
   4  10  14       16.27        1.20       10.05 o   0.7972E-02
   5  10  14     1020.31     1037.19       24.92 o   0.1280E-03
   6  10  14       11.06        0.79        8.76 o   0.1072E-01
   7  10  14       13.88       19.68        9.07 o   0.6553E-02
   8  10  14      187.74      173.72       11.87 o   0.1070E-02
   9  10  14        4.43        2.47        7.55 o   0.1439E-01
  10  10  14      157.04      157.86       14.26 o   0.1117E-02
  -9  11  14       40.82       45.40       10.61 o   0.3454E-02
  -8  11  14       10.87       12.50        7.15 o   0.1015E-01
  -7  11  14        3.59        8.86        6.75 o   0.1363E-01
  -6  11  14      171.81      208.57        8.63 o   0.1044E-02
  -5  11  14      606.27      633.74       14.28 o   0.2624E-03
  -4  11  14       57.85       58.63        9.64 o   0.3019E-02
  -3  11  14      734.58      677.72       19.01 o   0.2210E-03
  -2  11  14      520.69      582.95       15.52 o   0.2958E-03
  -1  11  14     1538.43     1599.44       26.11 o   0.7012E-04
   0  11  14      215.16      201.19       12.60 o   0.9175E-03
   1  11  14        4.47        6.57        9.21 o   0.9267E-02
   2  11  14      213.90      192.26       10.37 o   0.9950E-03
   3  11  14      146.89      191.15       11.28 o   0.1099E-02
   4  11  14       23.56       40.95        9.28 o   0.4402E-02
   5  11  14       42.86       54.35        8.39 o   0.3629E-02
   6  11  14      156.23      133.87       11.18 o   0.1354E-02
   7  11  14       80.52       83.20       10.92 o   0.2167E-02
   8  11  14      176.54      166.94       11.41 o   0.1133E-02
  -7  12  14       32.23       28.02        8.78 o   0.5137E-02
  -6  12  14       20.50        2.69        8.65 o   0.9184E-02
  -5  12  14      164.94      147.42        9.19 o   0.1327E-02
  -4  12  14      274.53      295.84       11.62 o   0.6610E-03
  -3  12  14     1327.73     1369.33       24.26 o   0.8811E-04
  -2  12  14      114.00      139.40       11.24 o   0.1448E-02
  -1  12  14       99.44       76.62       10.64 o   0.2156E-02
   0  12  14       15.19        6.29       10.72 o   0.6605E-02
   1  12  14       -3.37        8.34        8.43 o   0.1029E-01
   2  12  14       13.30       38.71        9.16 o   0.4876E-02
   3  12  14     1053.97     1095.75       21.61 o   0.1223E-03
   4  12  14       30.70       35.85        7.58 o   0.5122E-02
   5  12  14      217.69      226.13       10.88 o   0.8772E-03
   6  12  14       44.42       40.00        8.25 o   0.4248E-02
   7  12  14       53.37       49.00       11.61 o   0.2942E-02
  -5  13  14       79.05       47.84       12.60 o   0.2521E-02
  -4  13  14      103.77      104.52       10.94 o   0.1784E-02
  -3  13  14       42.91       62.07        7.32 o   0.3561E-02
  -2  13  14      212.65      241.62       10.65 o   0.8473E-03
  -1  13  14      873.71      914.70       17.99 o   0.1597E-03
   0  13  14       69.55       72.33        8.84 o   0.2686E-02
   1  13  14      634.08      665.94       15.50 o   0.2451E-03
   2  13  14        2.59        0.57        9.58 o   0.1034E-01
   3  13  14      442.06      474.74       17.16 o   0.3640E-03
   4  13  14       -2.83        0.67       10.50 o   0.8646E-02
 -15   0  15       46.30       53.75        9.84 o   0.3275E-02
 -13   0  15      301.37      363.69       13.55 o   0.5332E-03
 -11   0  15      188.92      136.02       14.37 o   0.1140E-02
  -9   0  15      424.48      443.33       15.19 o   0.3980E-03
  -7   0  15      195.27      278.81       10.70 o   0.7793E-03
  -5   0  15     4134.02     4031.77       36.82 o   0.1509E-04
  -3   0  15     1840.31     1704.17       35.01 o   0.5832E-04
  -1   0  15      188.62      127.32       15.83 o   0.1119E-02
   1   0  15      317.87      290.63       18.63 o   0.5597E-03
   3   0  15      339.54      380.70       24.14 o   0.4136E-03
   5   0  15      221.19      257.07       12.99 o   0.7650E-03
   7   0  15      216.21      191.24       14.95 o   0.8897E-03
   9   0  15       23.56       25.50        8.62 o   0.5762E-02
  11   0  15       93.61       86.03       10.25 o   0.2109E-02
  13   0  15       29.95       28.86        9.64 o   0.4770E-02
 -15   1  15      175.68      181.04        8.63 o   0.1147E-02
 -14   1  15      257.37      288.46        8.96 o   0.7148E-03
 -13   1  15      781.48      806.63       14.61 o   0.1915E-03
 -12   1  15       54.11       68.45        6.79 o   0.3248E-02
 -11   1  15      166.87      158.45        8.97 o   0.1268E-02
 -10   1  15        5.65        4.79        6.26 o   0.1691E-01
  -9   1  15     1443.36     1483.19       17.13 o   0.8028E-04
  -8   1  15      765.75      770.12       13.27 o   0.2024E-03
  -7   1  15      581.84      562.42       11.22 o   0.3020E-03
  -6   1  15       71.00       69.67        5.97 o   0.3079E-02
  -5   1  15     3778.40     3672.37       24.64 o   0.1790E-04
  -4   1  15        6.33        9.21        7.71 o   0.1090E-01
  -3   1  15     1963.62     2170.08       25.38 o   0.4553E-04
  -2   1  15      230.33      213.78       11.30 o   0.8856E-03
  -1   1  15     2172.89     1955.09       25.03 o   0.4817E-04
   0   1  15      861.69      632.64       21.22 o   0.2120E-03
   1   1  15      393.50      444.76       16.33 o   0.4027E-03
   2   1  15       54.05       57.60       10.74 o   0.2893E-02
   3   1  15       62.63       73.84        9.46 o   0.2642E-02
   4   1  15       19.16        9.76        5.61 o   0.1213E-01
   5   1  15    12554.94    12459.95       47.33 o   0.1946E-05
   6   1  15      528.39      569.52       11.85 o   0.3093E-03
   7   1  15     7374.15     7103.85       43.03 o   0.5451E-05
   8   1  15        9.04       18.05        6.93 o   0.9309E-02
   9   1  15       27.35       26.86        7.26 o   0.6222E-02
  10   1  15      424.77      419.49       11.66 o   0.4330E-03
  11   1  15       -4.35        0.79        6.57 o   0.1964E-01
  12   1  15       40.37       52.46        6.64 o   0.4157E-02
  13   1  15      136.75      136.25        7.87 o   0.1536E-02
  14   1  15       14.40        6.30        6.36 o   0.1319E-01
 -15   2  15      340.73      429.09       13.87 o   0.4487E-03
 -14   2  15       39.73       39.35        6.54 o   0.4944E-02
 -13   2  15     1036.61     1121.76       17.29 o   0.1231E-03
 -12   2  15      144.04      142.63        8.25 o   0.1453E-02
 -11   2  15       93.95      135.45        7.91 o   0.1721E-02
 -10   2  15       -1.47        0.27        6.82 o   0.2036E-01
  -9   2  15      353.67      367.37       10.77 o   0.5195E-03
  -8   2  15      190.10      194.28        8.69 o   0.1064E-02
  -7   2  15     3235.73     3222.26       24.84 o   0.2267E-04
  -6   2  15      268.28      323.93        7.50 o   0.6544E-03
  -5   2  15       12.20        2.49        4.88 o   0.2158E-01
  -4   2  15        5.30        0.28        6.06 o   0.2252E-01
  -3   2  15      224.39      172.27       13.08 o   0.9800E-03
  -2   2  15      122.25      143.18        8.94 o   0.1498E-02
  -1   2  15       38.08       29.04        8.00 o   0.5196E-02
   0   2  15       92.16       96.03        9.96 o   0.2013E-02
   1   2  15       33.54        1.57       10.36 o   0.6422E-02
   2   2  15      231.74      257.47       17.65 o   0.6803E-03
   3   2  15        6.59        4.86       10.10 o   0.8100E-02
   4   2  15      791.72      866.96       13.50 o   0.1792E-03
   5   2  15      267.81      245.11        8.90 o   0.7947E-03
   6   2  15      335.46      349.99       10.10 o   0.5533E-03
   7   2  15      599.41      613.15       12.79 o   0.2744E-03
   8   2  15      105.97       94.49        8.77 o   0.2041E-02
   9   2  15      300.87      299.33       12.04 o   0.6307E-03
  10   2  15      361.25      355.17       11.97 o   0.5198E-03
  11   2  15       54.21       70.31        7.59 o   0.3090E-02
  12   2  15       26.71       23.82        6.66 o   0.7001E-02
  13   2  15      443.72      494.93       10.56 o   0.3761E-03
  14   2  15        5.56        9.93        6.50 o   0.1317E-01
 -14   3  15        6.55        3.84        5.70 o   0.1960E-01
 -13   3  15      886.66      866.23       16.84 o   0.1677E-03
 -12   3  15       54.90       51.69        7.00 o   0.3790E-02
 -11   3  15      766.74      758.65       15.86 o   0.2021E-03
 -10   3  15       44.61       30.46        7.84 o   0.4932E-02
  -9   3  15     1749.93     1754.35       20.06 o   0.6104E-04
  -8   3  15     1745.14     1829.53       20.93 o   0.5847E-04
  -7   3  15      218.21      222.09        8.88 o   0.9199E-03
  -6   3  15      126.00      124.12        6.83 o   0.1721E-02
  -5   3  15     5086.93     5069.17       31.15 o   0.1029E-04
  -4   3  15       21.95       35.54        5.40 o   0.6526E-02
  -3   3  15       20.15       22.32        6.23 o   0.8044E-02
  -2   3  15     2475.04     2454.77       31.34 o   0.3497E-04
  -1   3  15      117.63       80.17        8.93 o   0.2138E-02
   0   3  15     6265.98     6202.84       56.67 o   0.7022E-05
   1   3  15     2062.21     2056.60       35.76 o   0.4567E-04
   2   3  15     8465.45     7932.27       70.48 o   0.4316E-05
   3   3  15     1954.74     1833.16       23.10 o   0.5473E-04
   4   3  15     2472.55     2343.27       20.29 o   0.3754E-04
   5   3  15     2416.62     2636.43       22.17 o   0.3331E-04
   6   3  15      368.08      401.18       10.85 o   0.4771E-03
   7   3  15        4.58       15.64        7.02 o   0.1038E-01
   8   3  15       49.27       67.83        7.84 o   0.3187E-02
   9   3  15      322.22      345.45       11.57 o   0.5580E-03
  10   3  15     2396.26     2508.42       25.58 o   0.3516E-04
  11   3  15       33.79       32.12        6.87 o   0.5615E-02
  12   3  15        7.96        3.26        6.20 o   0.1745E-01
  13   3  15      149.77      221.14        7.53 o   0.1059E-02
  14   3  15       -0.11        3.95        6.88 o   0.1728E-01
 -14   4  15       79.37       90.49        7.27 o   0.2409E-02
 -13   4  15       17.18       14.75        5.96 o   0.1029E-01
 -12   4  15      478.45      477.43       12.21 o   0.3706E-03
 -11   4  15      230.55      251.53        9.57 o   0.8150E-03
 -10   4  15      214.42      218.27        9.43 o   0.9273E-03
  -9   4  15     3638.46     3542.52       28.07 o   0.1899E-04
  -8   4  15     1137.13     1041.90       19.07 o   0.1252E-03
  -7   4  15     2648.57     2506.07       25.05 o   0.3340E-04
  -6   4  15      662.70      694.86       12.53 o   0.2366E-03
  -5   4  15      152.85      129.21        7.52 o   0.1542E-02
  -4   4  15      263.49      277.95        8.72 o   0.7315E-03
  -3   4  15      519.54      512.50       11.59 o   0.3404E-03
  -2   4  15      864.00      885.11       19.15 o   0.1642E-03
  -1   4  15        5.96       14.96        9.47 o   0.7301E-02
   0   4  15      223.00      191.19       10.80 o   0.9742E-03
   1   4  15     1679.09     1670.64       23.76 o   0.6487E-04
   2   4  15      989.45      853.49       17.56 o   0.1607E-03
   3   4  15     2402.57     2456.07       21.40 o   0.3618E-04
   4   4  15       16.27        4.88        5.92 o   0.1444E-01
   5   4  15     1334.00     1281.78       18.04 o   0.9595E-04
   6   4  15      229.24      270.79       10.41 o   0.7622E-03
   7   4  15     1482.79     1454.07       21.50 o   0.7970E-04
   8   4  15      167.52      135.38        9.73 o   0.1370E-02
   9   4  15       64.00       48.38        8.19 o   0.3502E-02
  10   4  15       11.06       18.89        7.24 o   0.8525E-02
  11   4  15     1078.75     1077.54       19.75 o   0.1242E-03
  12   4  15      174.73      219.96       10.88 o   0.9563E-03
  13   4  15        2.42        3.63        6.13 o   0.1989E-01
 -14   5  15       25.58       41.00        7.24 o   0.5098E-02
 -13   5  15       61.22       64.44        6.89 o   0.3259E-02
 -12   5  15      123.28      151.97        8.35 o   0.1455E-02
 -11   5  15     1075.93     1061.91       17.38 o   0.1274E-03
 -10   5  15      598.36      717.14       14.36 o   0.2370E-03
  -9   5  15      815.87      877.86       14.52 o   0.1738E-03
  -8   5  15      239.10      216.41        9.41 o   0.8971E-03
  -7   5  15     4959.58     4802.02       37.31 o   0.1107E-04
  -6   5  15     1507.98     1609.20       19.74 o   0.7188E-04
  -5   5  15      436.81      476.91       11.37 o   0.3878E-03
  -4   5  15      160.83      175.70        8.26 o   0.1216E-02
  -3   5  15       16.07       14.67        5.85 o   0.1063E-01
  -2   5  15      646.76      656.93       12.56 o   0.2510E-03
  -1   5  15     1271.99     1268.87       16.85 o   0.9960E-04
   0   5  15        1.86        5.19        6.23 o   0.1823E-01
   1   5  15       42.48       54.03        7.70 o   0.3797E-02
   2   5  15      329.33      377.70       10.65 o   0.5220E-03
   3   5  15      392.51      346.23       11.91 o   0.5148E-03
   4   5  15        6.35       22.73        7.56 o   0.7920E-02
   5   5  15      727.80      747.97       16.61 o   0.2080E-03
   6   5  15      367.67      380.00       14.69 o   0.4744E-03
   7   5  15      216.10      219.07       13.05 o   0.8565E-03
   8   5  15      732.06      774.42       18.59 o   0.1986E-03
   9   5  15     1884.18     1744.67       26.41 o   0.5802E-04
  10   5  15       67.83       67.32        9.49 o   0.2716E-02
  11   5  15      968.40     1010.61       17.82 o   0.1396E-03
  12   5  15       45.72       39.70        8.18 o   0.4246E-02
  13   5  15       39.82       40.71        7.54 o   0.4536E-02
 -13   6  15      169.19      194.02        7.82 o   0.1122E-02
 -12   6  15      113.01      117.38        8.30 o   0.1778E-02
 -11   6  15       -8.10        0.18        5.89 o   0.2188E-01
 -10   6  15       93.12      139.40        7.94 o   0.1685E-02
  -9   6  15     1085.82     1125.23       20.52 o   0.1185E-03
  -8   6  15      623.85      677.78       14.84 o   0.2442E-03
  -7   6  15      567.09      518.38       14.83 o   0.3165E-03
  -6   6  15       40.78       30.91        7.45 o   0.5180E-02
  -5   6  15     1248.86     1253.91       21.00 o   0.1000E-03
  -4   6  15      461.23      465.63       12.91 o   0.3811E-03
  -3   6  15       48.12       56.24        7.25 o   0.3694E-02
  -2   6  15       91.40       88.57        7.25 o   0.2343E-02
  -1   6  15     1923.85     2012.55       24.18 o   0.4998E-04
   0   6  15       69.61       89.82        7.47 o   0.2490E-02
   1   6  15      841.63      849.38       16.41 o   0.1752E-03
   2   6  15      578.05      577.92       14.11 o   0.2898E-03
   3   6  15      362.88      390.95       12.55 o   0.4795E-03
   4   6  15      507.70      471.52       16.13 o   0.3512E-03
   5   6  15        0.86        2.25        9.09 o   0.1116E-01
   6   6  15       97.53       89.97       11.66 o   0.1909E-02
   7   6  15       84.23       64.96        9.59 o   0.2591E-02
   8   6  15      666.39      696.37       18.85 o   0.2253E-03
   9   6  15       85.41       72.07        9.99 o   0.2396E-02
  10   6  15      136.49      140.71        9.95 o   0.1426E-02
  11   6  15      121.46      106.61       10.26 o   0.1728E-02
  12   6  15       30.82       21.89        7.83 o   0.6237E-02
  13   6  15        6.21        0.45        7.86 o   0.1406E-01
 -13   7  15      274.17      278.35       21.57 o   0.5629E-03
 -12   7  15      151.79      161.64        9.08 o   0.1290E-02
 -11   7  15     1023.75     1036.46       16.72 o   0.1337E-03
 -10   7  15      161.28      177.18        9.18 o   0.1182E-02
  -9   7  15      170.41      210.86        9.72 o   0.1018E-02
  -8   7  15      355.69      340.68       13.23 o   0.5314E-03
  -7   7  15      116.23      107.87        8.57 o   0.1841E-02
  -6   7  15     1437.92     1499.51       21.72 o   0.7852E-04
  -5   7  15     1964.57     2051.32       25.70 o   0.4829E-04
  -4   7  15     1465.47     1541.91       26.03 o   0.7449E-04
  -3   7  15     2320.47     2274.59       32.07 o   0.3918E-04
  -2   7  15      180.26      178.96       10.19 o   0.1109E-02
  -1   7  15     1466.57     1504.95       21.93 o   0.7737E-04
   0   7  15      968.62      998.96       16.93 o   0.1417E-03
   1   7  15      237.78      254.11       11.37 o   0.7780E-03
   2   7  15      505.77      521.24       14.49 o   0.3309E-03
   3   7  15     1742.75     1774.06       23.91 o   0.5986E-04
   4   7  15      204.79      209.17       12.60 o   0.9103E-03
   5   7  15     1103.82     1154.57       24.02 o   0.1128E-03
   6   7  15      786.89      888.13       21.49 o   0.1672E-03
   7   7  15       93.19      110.95       13.13 o   0.1623E-02
   8   7  15      703.86      725.36       20.51 o   0.2101E-03
   9   7  15       55.48       47.34        9.86 o   0.3324E-02
  10   7  15       13.99        0.15        8.54 o   0.1091E-01
  11   7  15      217.05      224.60       11.71 o   0.8680E-03
  12   7  15      275.00      229.13       14.48 o   0.7442E-03
 -12   8  15       28.33       42.18        7.66 o   0.4764E-02
 -11   8  15      107.60      137.50        8.17 o   0.1627E-02
 -10   8  15       22.19        9.23        7.15 o   0.9546E-02
  -9   8  15        2.49        5.05        6.77 o   0.1604E-01
  -8   8  15      408.56      469.07       13.02 o   0.3965E-03
  -7   8  15      115.23      122.88        7.99 o   0.1728E-02
  -6   8  15       92.43       97.69        8.74 o   0.2088E-02
  -5   8  15       68.48       55.67        9.60 o   0.2966E-02
  -4   8  15     1932.97     1910.46       28.33 o   0.5203E-04
  -3   8  15      155.43      154.01       12.67 o   0.1195E-02
  -2   8  15        2.23        0.54       10.51 o   0.8705E-02
  -1   8  15        4.19        7.59        9.51 o   0.8632E-02
   0   8  15       -3.20        2.88        8.08 o   0.1298E-01
   1   8  15      121.54      175.28        9.94 o   0.1268E-02
   2   8  15     1035.00     1056.51       20.04 o   0.1286E-03
   3   8  15     2636.43     2604.02       35.29 o   0.3150E-04
   4   8  15      174.54      163.28       12.77 o   0.1113E-02
   5   8  15     1134.71     1051.94       26.77 o   0.1192E-03
   6   8  15     1877.97     1888.16       29.47 o   0.5324E-04
   7   8  15       48.37       61.81       11.35 o   0.2750E-02
   8   8  15       17.03       11.26        9.69 o   0.6839E-02
   9   8  15       72.33       67.50        9.80 o   0.2629E-02
  10   8  15       32.39       17.22        8.52 o   0.6199E-02
  11   8  15       23.73       17.29        7.32 o   0.7648E-02
 -11   9  15      358.53      361.45       13.28 o   0.5067E-03
 -10   9  15       15.33        2.60        8.44 o   0.1018E-01
  -9   9  15      157.66      151.12       11.24 o   0.1258E-02
  -8   9  15      128.58      127.35       10.55 o   0.1518E-02
  -7   9  15      235.24      280.92       10.98 o   0.7296E-03
  -6   9  15      254.28      284.68       12.33 o   0.6894E-03
  -5   9  15      167.34      206.99       12.78 o   0.9660E-03
  -4   9  15       18.02       12.33       11.79 o   0.5120E-02
  -3   9  15      143.78      141.10       14.68 o   0.1201E-02
  -2   9  15     1166.77     1174.20       26.65 o   0.1067E-03
  -1   9  15      252.46      271.29       13.54 o   0.6992E-03
   0   9  15     1840.93     1809.54       24.57 o   0.5698E-04
   1   9  15      293.96      363.31       11.05 o   0.5563E-03
   2   9  15        3.96       11.32        9.97 o   0.7440E-02
   3   9  15       -2.00        5.45       10.92 o   0.7348E-02
   4   9  15      165.58      142.52       14.09 o   0.1171E-02
   5   9  15      503.35      464.13       19.43 o   0.3428E-03
   6   9  15      354.88      386.76       15.10 o   0.4719E-03
   7   9  15      671.57      740.49       18.55 o   0.2136E-03
   8   9  15      391.23      351.94       13.17 o   0.5008E-03
   9   9  15        4.69        6.56        8.32 o   0.1083E-01
  10   9  15       16.10       26.81        7.21 o   0.6922E-02
 -10  10  15      666.02      735.17       19.58 o   0.2140E-03
  -9  10  15       51.97       61.94        8.15 o   0.3270E-02
  -8  10  15     1173.87     1105.97       25.02 o   0.1134E-03
  -7  10  15       62.80       80.06        8.17 o   0.2671E-02
  -6  10  15       73.86       78.94        8.18 o   0.2580E-02
  -5  10  15       43.38       54.69       10.42 o   0.3165E-02
  -4  10  15      295.56      325.89       16.12 o   0.5585E-03
  -3  10  15      212.54      237.95       15.13 o   0.7798E-03
  -2  10  15      246.35      229.13       16.52 o   0.7376E-03
  -1  10  15      128.83      153.05       10.56 o   0.1348E-02
   0  10  15      820.37      875.60       17.43 o   0.1712E-03
   1  10  15       68.13       59.35        8.86 o   0.2998E-02
   2  10  15      295.43      361.61       14.40 o   0.5318E-03
   3  10  15       30.94       52.78       10.31 o   0.3440E-02
   4  10  15      737.10      828.01       21.96 o   0.1818E-03
   5  10  15      387.84      477.53       14.10 o   0.3933E-03
   6  10  15        7.56        7.96        7.91 o   0.1072E-01
   7  10  15       23.25       18.02        8.28 o   0.6806E-02
   8  10  15      270.75      293.54       12.49 o   0.6590E-03
   9  10  15       18.70       25.55        8.08 o   0.6322E-02
  -9  11  15       79.31       73.86       11.28 o   0.2271E-02
  -8  11  15      124.48      145.37        8.63 o   0.1484E-02
  -7  11  15       41.33       49.21        8.47 o   0.3846E-02
  -6  11  15      103.41      123.48        9.39 o   0.1711E-02
  -5  11  15      436.36      472.27       13.46 o   0.3828E-03
  -4  11  15     1759.83     1927.49       26.73 o   0.5421E-04
  -3  11  15      142.67      113.37       11.46 o   0.1521E-02
  -2  11  15      477.98      458.44       15.96 o   0.3683E-03
  -1  11  15      277.86      285.75       14.80 o   0.6387E-03
   0  11  15      473.14      507.73       15.73 o   0.3424E-03
   1  11  15      282.05      293.07       12.14 o   0.6542E-03
   2  11  15       13.07       27.20        9.42 o   0.5610E-02
   3  11  15       -6.49        0.04        9.10 o   0.1093E-01
   4  11  15      252.34      269.06       12.40 o   0.7182E-03
   5  11  15      344.04      337.32       13.15 o   0.5422E-03
   6  11  15      491.22      503.83       14.12 o   0.3457E-03
   7  11  15       97.45      145.59       10.60 o   0.1496E-02
   8  11  15     1070.07     1043.86       24.35 o   0.1251E-03
  -7  12  15       84.10       74.45        8.93 o   0.2490E-02
  -6  12  15        3.96        2.19        8.02 o   0.1329E-01
  -5  12  15      379.71      446.37       11.86 o   0.4284E-03
  -4  12  15      198.28      198.56       10.28 o   0.9989E-03
  -3  12  15       22.09       39.82        8.04 o   0.4982E-02
  -2  12  15      430.10      451.95       15.29 o   0.3905E-03
  -1  12  15       -1.73        0.04        7.91 o   0.1540E-01
   0  12  15      139.95      143.44       12.70 o   0.1286E-02
   1  12  15       61.84       50.79        8.61 o   0.3377E-02
   2  12  15       -5.53        3.07        8.57 o   0.1127E-01
   3  12  15      432.18      471.87       15.03 o   0.3785E-03
   4  12  15       -4.37        2.21        7.77 o   0.1393E-01
   5  12  15       -3.10        3.98        6.81 o   0.1644E-01
   6  12  15       -0.15        0.02        8.49 o   0.1384E-01
  -4  13  15      183.45      176.64       14.84 o   0.9847E-03
  -3  13  15       -1.35        3.02        7.45 o   0.1533E-01
  -2  13  15      133.17      123.05       10.16 o   0.1547E-02
  -1  13  15      366.02      362.34       12.05 o   0.5103E-03
   0  13  15       36.46       40.34        7.44 o   0.4712E-02
   1  13  15      202.74      194.57       13.56 o   0.9337E-03
   2  13  15       82.20       57.50       12.33 o   0.2369E-02
   3  13  15      114.00      101.12       11.01 o   0.1766E-02
 -14   0  16        7.28       24.41        7.34 o   0.7789E-02
 -12   0  16        8.32        7.60        9.40 o   0.8381E-02
 -10   0  16     3378.16     3267.64       34.95 o   0.2149E-04
  -8   0  16       51.81       69.99        8.45 o   0.2998E-02
  -6   0  16      472.68      489.58       14.94 o   0.3554E-03
  -4   0  16     1105.72     1108.23       23.09 o   0.1176E-03
  -2   0  16    20819.11    19962.69      111.56 o   0.7649E-06
   0   0  16     5405.78     5433.79       71.06 o   0.8808E-05
   2   0  16      355.96      388.64       20.39 o   0.4318E-03
   4   0  16     3243.88     3257.64       42.40 o   0.2178E-04
   6   0  16       18.91       28.69       10.02 o   0.4947E-02
   8   0  16      533.17      562.06       19.34 o   0.2903E-03
  10   0  16        5.36        0.01       10.46 o   0.8586E-02
  12   0  16      220.23      259.37       14.98 o   0.7293E-03
  14   0  16       -0.78        0.21        8.26 o   0.1434E-01
 -15   1  16        1.84        4.59       11.18 o   0.7172E-02
 -14   1  16      316.47      345.25       10.06 o   0.5717E-03
 -13   1  16       -0.07        0.29        5.86 o   0.2838E-01
 -12   1  16      233.05      209.27        8.96 o   0.9330E-03
 -11   1  16      152.32      179.34        8.39 o   0.1212E-02
 -10   1  16      158.93      198.26        8.12 o   0.1123E-02
  -9   1  16     2583.04     2594.68       20.74 o   0.3280E-04
  -8   1  16     1877.97     1820.28       19.23 o   0.5685E-04
  -7   1  16      760.41      742.24       12.63 o   0.2108E-03
  -6   1  16      548.16      509.83       11.40 o   0.3348E-03
  -5   1  16        7.25        2.89        4.95 o   0.2402E-01
  -4   1  16      903.80      923.03       14.63 o   0.1589E-03
  -3   1  16        3.89        1.39        7.02 o   0.1724E-01
  -2   1  16      590.34      582.99       16.18 o   0.2801E-03
  -1   1  16      677.33      661.92       15.65 o   0.2394E-03
   0   1  16       85.22       85.92       11.76 o   0.2018E-02
   1   1  16      760.21      769.75       24.08 o   0.1880E-03
   2   1  16     1446.89     1294.82       29.14 o   0.8708E-04
   3   1  16       36.16       43.88        6.41 o   0.4807E-02
   4   1  16      845.16      810.25       13.11 o   0.1855E-03
   5   1  16      588.42      478.23       10.94 o   0.3423E-03
   6   1  16       10.03        9.85        5.94 o   0.1346E-01
   7   1  16       45.48       45.55        7.39 o   0.4187E-02
   8   1  16     1377.76     1304.88       20.19 o   0.9221E-04
   9   1  16        4.71        5.10        7.17 o   0.1408E-01
  10   1  16      248.38      298.75        9.70 o   0.6975E-03
  11   1  16      188.23      219.87        9.53 o   0.9605E-03
  12   1  16       14.21       27.84        6.23 o   0.7595E-02
  13   1  16       -7.96        0.11        7.47 o   0.1504E-01
  14   1  16      420.65      448.15       11.60 o   0.4124E-03
 -14   2  16        1.08        0.48        5.93 o   0.2642E-01
 -13   2  16       80.65       94.89        7.01 o   0.2350E-02
 -12   2  16      395.21      457.12       11.10 o   0.4171E-03
 -11   2  16        0.32        2.56        6.91 o   0.1821E-01
 -10   2  16       39.06       42.83        6.53 o   0.4740E-02
  -9   2  16     1946.84     1845.09       21.16 o   0.5473E-04
  -8   2  16      287.98      278.43        9.84 o   0.6967E-03
  -7   2  16     3083.24     3088.99       24.65 o   0.2441E-04
  -6   2  16       44.42       26.44        5.15 o   0.6384E-02
  -5   2  16       58.62       62.55        5.43 o   0.3568E-02
  -4   2  16        1.97        3.95        4.75 o   0.2814E-01
  -3   2  16      743.72      741.62       14.64 o   0.2104E-03
  -2   2  16     3592.84     3607.74       33.04 o   0.1863E-04
  -1   2  16     4828.87     4862.89       38.30 o   0.1108E-04
   0   2  16     1127.01      927.70       24.03 o   0.1351E-03
   1   2  16      212.85      174.39       13.68 o   0.9762E-03
   2   2  16      950.44     1089.75       26.93 o   0.1244E-03
   3   2  16       85.35       92.50        7.08 o   0.2341E-02
   4   2  16     5671.07     5545.26       33.42 o   0.8657E-05
   5   2  16        3.57        2.14        5.80 o   0.2280E-01
   6   2  16     2227.96     2421.22       22.30 o   0.3818E-04
   7   2  16     6079.26     5863.47       37.40 o   0.7748E-05
   8   2  16     1082.52     1095.12       18.14 o   0.1230E-03
   9   2  16       72.63       58.14        9.58 o   0.2857E-02
  10   2  16       -1.69        0.50        8.00 o   0.1483E-01
  11   2  16       29.52       51.97        6.85 o   0.4411E-02
  12   2  16        2.17        0.35        6.65 o   0.2084E-01
  13   2  16       11.66        6.49        6.48 o   0.1345E-01
  14   2  16      247.93      205.20       11.38 o   0.8837E-03
 -14   3  16      644.94      625.15       15.09 o   0.2576E-03
 -13   3  16       72.39       91.52        7.43 o   0.2438E-02
 -12   3  16      304.86      336.18        9.87 o   0.5926E-03
 -11   3  16      479.86      472.69       13.17 o   0.3702E-03
 -10   3  16     2725.76     2719.24       26.91 o   0.2999E-04
  -9   3  16      449.77      453.62       11.23 o   0.3992E-03
  -8   3  16      100.73       93.29        7.83 o   0.2158E-02
  -7   3  16       16.30       10.91        6.36 o   0.1101E-01
  -6   3  16      688.18      704.67       12.39 o   0.2305E-03
  -5   3  16       16.65       11.89        5.23 o   0.1241E-01
  -4   3  16      256.91      251.64        7.92 o   0.8032E-03
  -3   3  16     2367.96     2476.86       21.25 o   0.3615E-04
  -2   3  16       38.43       47.12        6.12 o   0.4616E-02
  -1   3  16     2298.45     2070.70       28.14 o   0.4375E-04
   0   3  16       39.46       13.88        7.69 o   0.6739E-02
   1   3  16     1540.68     1534.69       24.45 o   0.7346E-04
   2   3  16     1289.66     1285.77       18.00 o   0.9734E-04
   3   3  16        3.83        5.90        5.34 o   0.2039E-01
   4   3  16     2017.59     1809.35       20.26 o   0.5485E-04
   5   3  16      459.54      464.30       11.05 o   0.3894E-03
   6   3  16      311.52      300.34       10.61 o   0.6343E-03
   7   3  16       -1.40        0.15        7.44 o   0.1737E-01
   8   3  16     1125.33     1099.63       19.45 o   0.1197E-03
   9   3  16      419.33      422.63       13.49 o   0.4237E-03
  10   3  16      440.86      454.59       13.83 o   0.3920E-03
  11   3  16       25.54       33.07        7.13 o   0.5772E-02
  12   3  16      141.39      127.14        7.92 o   0.1586E-02
  13   3  16        8.26        6.37        6.73 o   0.1372E-01
  14   3  16       -4.54        2.05        7.81 o   0.1383E-01
 -14   4  16       48.12       53.42        7.30 o   0.3796E-02
 -13   4  16       -2.89        0.09        5.57 o   0.2851E-01
 -12   4  16       98.73      112.51        7.47 o   0.1948E-02
 -11   4  16       -1.32        2.38        6.79 o   0.1847E-01
 -10   4  16      342.71      364.06       11.00 o   0.5279E-03
  -9   4  16     7914.85     7772.46       38.85 o   0.4685E-05
  -8   4  16      373.32      383.63       11.48 o   0.4888E-03
  -7   4  16      178.54      211.53        9.09 o   0.1013E-02
  -6   4  16     3312.74     3378.78       26.37 o   0.2116E-04
  -5   4  16      113.24       95.20        7.31 o   0.2082E-02
  -4   4  16     3225.56     3144.31       24.80 o   0.2333E-04
  -3   4  16      453.42      446.94       11.43 o   0.4020E-03
  -2   4  16        5.73        2.95        5.69 o   0.2101E-01
  -1   4  16      122.81      126.63        8.33 o   0.1649E-02
   0   4  16     1591.67     1385.52       22.28 o   0.8025E-04
   1   4  16        1.10        0.91        5.88 o   0.2605E-01
   2   4  16     3667.45     3694.12       29.91 o   0.1799E-04
   3   4  16     2949.18     2934.17       22.94 o   0.2656E-04
   4   4  16     2530.55     2475.12       23.77 o   0.3476E-04
   5   4  16       90.24       88.80        7.07 o   0.2364E-02
   6   4  16      142.67      147.70        9.23 o   0.1389E-02
   7   4  16       53.48       51.71        8.74 o   0.3460E-02
   8   4  16      841.21      885.48       17.44 o   0.1680E-03
   9   4  16      645.85      625.78       14.92 o   0.2575E-03
  10   4  16      438.76      404.61       12.60 o   0.4343E-03
  11   4  16      253.59      225.54       11.86 o   0.8166E-03
  12   4  16        2.61        0.26        7.26 o   0.1762E-01
  13   4  16      -10.49        3.53        7.05 o   0.1377E-01
 -13   5  16      592.08      678.99       12.72 o   0.2526E-03
 -12   5  16      166.78      190.05        8.78 o   0.1125E-02
 -11   5  16       33.83       39.81        5.95 o   0.5343E-02
 -10   5  16      320.68      318.99       11.15 o   0.5951E-03
  -9   5  16      138.26      138.26        8.59 o   0.1488E-02
  -8   5  16      750.57      719.17       14.91 o   0.2145E-03
  -7   5  16     1790.90     1841.34       23.33 o   0.5697E-04
  -6   5  16      144.99      153.49        9.40 o   0.1342E-02
  -5   5  16      955.08      904.95       16.59 o   0.1562E-03
  -4   5  16      640.04      595.61       13.76 o   0.2711E-03
  -3   5  16     2430.72     2384.36       22.94 o   0.3702E-04
  -2   5  16       13.12       12.44        5.89 o   0.1180E-01
  -1   5  16      600.47      609.55       11.93 o   0.2772E-03
   0   5  16      414.80      493.92       12.10 o   0.3810E-03
   1   5  16      181.42      174.68        9.35 o   0.1145E-02
   2   5  16      228.48      266.59        9.20 o   0.7884E-03
   3   5  16      880.06      903.38       15.93 o   0.1629E-03
   4   5  16     1721.60     1800.70       21.98 o   0.5963E-04
   5   5  16     1089.83     1110.53       21.74 o   0.1190E-03
   6   5  16     1683.20     1674.31       27.31 o   0.6395E-04
   7   5  16      564.53      559.99       19.05 o   0.2858E-03
   8   5  16       84.49       98.08        9.41 o   0.2080E-02
   9   5  16      795.35      793.28       18.17 o   0.1884E-03
  10   5  16      197.38      190.28       10.36 o   0.1030E-02
  11   5  16       46.94       33.64        7.65 o   0.4729E-02
  12   5  16      843.71      836.31       18.92 o   0.1745E-03
  13   5  16      240.43      225.08       11.32 o   0.8439E-03
 -13   6  16       43.90       56.52        5.88 o   0.4065E-02
 -12   6  16      236.78      217.92       10.69 o   0.8746E-03
 -11   6  16       80.97      123.32        6.57 o   0.1982E-02
 -10   6  16       -0.93        6.75        6.66 o   0.1585E-01
  -9   6  16        8.08        6.86        8.55 o   0.9827E-02
  -8   6  16       15.33       11.29        7.65 o   0.9187E-02
  -7   6  16      172.28      158.07       10.34 o   0.1215E-02
  -6   6  16      -12.89        0.30        7.94 o   0.1239E-01
  -5   6  16        1.82        3.32        7.74 o   0.1411E-01
  -4   6  16      131.36      138.14        8.62 o   0.1512E-02
  -3   6  16       35.09       37.65        6.95 o   0.5075E-02
  -2   6  16       74.66       85.77        7.05 o   0.2556E-02
  -1   6  16       96.89      109.69        7.96 o   0.1966E-02
   0   6  16     2320.13     2450.44       28.62 o   0.3647E-04
   1   6  16        1.08        3.56        7.34 o   0.1547E-01
   2   6  16     1759.83     1838.15       24.63 o   0.5734E-04
   3   6  16     1760.13     1880.75       24.93 o   0.5594E-04
   4   6  16     2988.18     3042.50       32.87 o   0.2496E-04
   5   6  16      193.17      216.03       12.44 o   0.9103E-03
   6   6  16      672.13      656.19       20.04 o   0.2332E-03
   7   6  16      533.67      489.39       18.52 o   0.3255E-03
   8   6  16      185.39      200.78       11.99 o   0.9776E-03
   9   6  16      315.58      337.40       13.61 o   0.5557E-03
  10   6  16       11.03       20.59        7.13 o   0.8322E-02
  11   6  16     2076.54     2043.01       26.42 o   0.4703E-04
  12   6  16      221.51      201.65       12.04 o   0.9177E-03
 -12   7  16       13.65        4.42        6.16 o   0.1484E-01
 -11   7  16       62.46       57.13        7.47 o   0.3369E-02
 -10   7  16      312.15      334.52        9.74 o   0.5919E-03
  -9   7  16       14.86       18.68        7.29 o   0.8194E-02
  -8   7  16       17.63       42.67        7.72 o   0.5065E-02
  -7   7  16      388.13      377.48       11.85 o   0.4849E-03
  -6   7  16       79.24       76.76        8.79 o   0.2503E-02
  -5   7  16       67.72       73.75        9.07 o   0.2644E-02
  -4   7  16       62.29       65.78       10.51 o   0.2666E-02
  -3   7  16     3445.90     3403.68       36.14 o   0.2027E-04
  -2   7  16     3153.99     3075.15       30.15 o   0.2405E-04
  -1   7  16     1309.28     1340.62       21.24 o   0.9167E-04
   0   7  16        5.98       11.97        7.98 o   0.9709E-02
   1   7  16     3351.58     3323.91       35.64 o   0.2116E-04
   2   7  16     3096.37     3209.91       31.47 o   0.2313E-04
   3   7  16     3594.12     3435.89       33.48 o   0.1966E-04
   4   7  16      172.85      219.48       12.52 o   0.9256E-03
   5   7  16      974.65      913.20       21.23 o   0.1495E-03
   6   7  16       19.60        0.93       10.43 o   0.7302E-02
   7   7  16        7.28        0.73        9.97 o   0.9022E-02
   8   7  16      197.28      203.45       14.28 o   0.8974E-03
   9   7  16        5.75        6.20        8.72 o   0.1001E-01
  10   7  16      748.42      769.53       17.63 o   0.1992E-03
  11   7  16      146.20      143.15       11.60 o   0.1314E-02
  12   7  16      156.41      149.55       11.64 o   0.1255E-02
 -12   8  16        7.48        5.29       11.82 o   0.6118E-02
 -11   8  16       30.66       41.55        7.57 o   0.4764E-02
 -10   8  16      669.53      716.55       14.45 o   0.2267E-03
  -9   8  16      614.76      646.02       13.67 o   0.2582E-03
  -8   8  16       -1.89        0.79        7.51 o   0.1641E-01
  -7   8  16        1.25        1.71        7.72 o   0.1519E-01
  -6   8  16        3.67        0.07        9.56 o   0.1039E-01
  -5   8  16     1432.50     1435.83       24.93 o   0.8106E-04
  -4   8  16       47.72       59.81        9.40 o   0.3166E-02
  -3   8  16      440.56      417.36       17.88 o   0.3972E-03
  -2   8  16     2706.36     2882.96       31.66 o   0.2801E-04
  -1   8  16       78.29       80.72        9.37 o   0.2380E-02
   0   8  16      228.48      256.63       10.82 o   0.7893E-03
   1   8  16      530.70      488.19       15.67 o   0.3378E-03
   2   8  16      343.91      386.69       13.54 o   0.4874E-03
   3   8  16     1055.37     1133.82       24.88 o   0.1164E-03
   4   8  16      311.27      321.44       15.03 o   0.5643E-03
   5   8  16      727.41      695.45       19.31 o   0.2166E-03
   6   8  16      142.50      159.42       12.82 o   0.1196E-02
   7   8  16      325.19      377.71       15.10 o   0.4943E-03
   8   8  16      467.25      463.01       14.70 o   0.3744E-03
   9   8  16     1003.92     1098.47       18.60 o   0.1267E-03
  10   8  16      355.15      395.87       15.11 o   0.4629E-03
  11   8  16      503.03      497.33       15.25 o   0.3420E-03
 -11   9  16       57.91       83.13       10.08 o   0.2431E-02
 -10   9  16       70.93       51.89        8.08 o   0.3298E-02
  -9   9  16       63.03       91.15        9.04 o   0.2376E-02
  -8   9  16      156.95      183.47       10.58 o   0.1129E-02
  -7   9  16       -2.56        2.51        8.07 o   0.1332E-01
  -6   9  16       73.92       86.23       10.03 o   0.2265E-02
  -5   9  16       13.99        8.20       10.07 o   0.7077E-02
  -4   9  16      216.32      212.70       14.64 o   0.8413E-03
  -3   9  16      137.33      144.61       13.59 o   0.1248E-02
  -2   9  16      811.38      876.52       23.25 o   0.1652E-03
  -1   9  16      662.51      672.73       18.79 o   0.2325E-03
   0   9  16       69.38       41.41        9.24 o   0.3431E-02
   1   9  16      408.56      401.15       12.01 o   0.4531E-03
   2   9  16        9.90       21.26       10.05 o   0.5883E-02
   3   9  16      769.72      773.17       22.44 o   0.1889E-03
   4   9  16       66.60       75.31       12.21 o   0.2231E-02
   5   9  16       -0.80        0.87        9.64 o   0.1039E-01
   6   9  16      222.89      294.03       12.08 o   0.7029E-03
   7   9  16       67.01       61.20        8.85 o   0.2964E-02
   8   9  16      380.97      400.12       13.69 o   0.4566E-03
   9   9  16        2.89        1.80        8.70 o   0.1187E-01
  10   9  16      107.82       95.60        8.33 o   0.2048E-02
 -10  10  16      106.86       59.87       11.25 o   0.2275E-02
  -9  10  16        2.12        1.56        7.11 o   0.1740E-01
  -8  10  16       15.42       18.32        8.18 o   0.7411E-02
  -7  10  16       19.51       39.31        8.76 o   0.4816E-02
  -6  10  16       94.44       92.80        8.97 o   0.2129E-02
  -5  10  16       88.08       77.15        9.61 o   0.2335E-02
  -4  10  16       12.46       11.39       10.91 o   0.6041E-02
  -3  10  16      453.57      428.34       18.14 o   0.3841E-03
  -2  10  16      914.37      945.09       23.38 o   0.1472E-03
  -1  10  16        3.19        3.80       10.00 o   0.8766E-02
   0  10  16      105.75       95.59        9.20 o   0.1996E-02
   1  10  16     1675.28     1685.59       21.39 o   0.6480E-04
   2  10  16     1215.69     1243.71       23.46 o   0.1010E-03
   3  10  16      397.06      408.43       17.97 o   0.4181E-03
   4  10  16      433.67      373.58       15.80 o   0.4443E-03
   5  10  16      632.46      593.55       16.20 o   0.2683E-03
   6  10  16      272.99      248.22       11.59 o   0.7493E-03
   7  10  16        3.92        9.52        9.51 o   0.8303E-02
   8  10  16       49.57       65.79       10.84 o   0.2744E-02
   9  10  16      776.08      799.44       21.14 o   0.1850E-03
  -8  11  16       70.39       48.32        8.29 o   0.3375E-02
  -7  11  16       37.20       46.94        7.60 o   0.4263E-02
  -6  11  16      118.40      111.34        9.27 o   0.1754E-02
  -5  11  16      433.23      440.61       12.96 o   0.4076E-03
  -4  11  16      266.52      263.35       12.62 o   0.7131E-03
  -3  11  16      486.47      481.10       15.63 o   0.3536E-03
  -2  11  16       25.62       17.72        9.20 o   0.6036E-02
  -1  11  16        0.37        2.05       10.75 o   0.8238E-02
   0  11  16       14.72       12.34        7.99 o   0.8641E-02
   1  11  16        1.61        3.98        8.00 o   0.1306E-01
   2  11  16      566.41      611.21       16.19 o   0.2740E-03
   3  11  16       22.83       29.57        8.59 o   0.5470E-02
   4  11  16       69.26       83.50        9.06 o   0.2441E-02
   5  11  16       55.43       38.43        8.47 o   0.3997E-02
   6  11  16       39.64       54.31        8.07 o   0.3756E-02
   7  11  16        0.37        0.79        9.03 o   0.1188E-01
   8  11  16      149.94      109.75       11.31 o   0.1527E-02
  -6  12  16       97.67      126.97        9.27 o   0.1708E-02
  -5  12  16      102.90      110.21        7.99 o   0.1922E-02
  -4  12  16        7.23       12.18        7.04 o   0.1097E-01
  -3  12  16       11.59        6.89        7.48 o   0.1117E-01
  -2  12  16       69.32       74.30        8.52 o   0.2686E-02
  -1  12  16      350.98      380.34       12.34 o   0.4976E-03
   0  12  16      238.44      259.09       12.05 o   0.7566E-03
   1  12  16       67.48       86.45        9.41 o   0.2372E-02
   2  12  16        6.22       18.21        8.29 o   0.7995E-02
   3  12  16      920.66      908.09       19.11 o   0.1561E-03
   4  12  16       51.61       49.05        7.15 o   0.3949E-02
   5  12  16      175.11      170.27        9.38 o   0.1180E-02
   6  12  16      321.84      322.00       17.47 o   0.5337E-03
  -3  13  16       30.03       30.44       10.24 o   0.4422E-02
  -2  13  16       50.99       50.63        8.03 o   0.3697E-02
  -1  13  16       18.45        9.49        7.44 o   0.9555E-02
   0  13  16       31.10       28.16        9.46 o   0.4851E-02
   1  13  16      672.69      639.38       19.50 o   0.2392E-03
   2  13  16      106.19       96.68       10.70 o   0.1867E-02
   3  13  16      301.99      294.06       23.01 o   0.5121E-03
 -13   0  17      -15.14        0.63        8.08 o   0.1153E-01
 -11   0  17     1729.63     1816.80       26.50 o   0.5821E-04
  -9   0  17      109.24      115.85        9.80 o   0.1725E-02
  -7   0  17      128.10      122.20       10.53 o   0.1557E-02
  -5   0  17      216.21      199.20       11.37 o   0.9463E-03
  -3   0  17     4967.65     4754.23       37.34 o   0.1120E-04
  -1   0  17      686.87      742.60       25.89 o   0.1977E-03
   1   0  17      156.77      111.85       18.29 o   0.1139E-02
   3   0  17      974.20      915.28       22.12 o   0.1484E-03
   5   0  17     3944.76     3986.04       43.16 o   0.1558E-04
   7   0  17     9070.67     8924.72       63.41 o   0.3598E-05
   9   0  17     2271.42     2331.53       27.98 o   0.3893E-04
  11   0  17       28.71       18.88       10.20 o   0.5188E-02
  13   0  17      178.73      231.88       14.74 o   0.8385E-03
 -14   1  17      175.21      225.17        7.96 o   0.9914E-03
 -13   1  17        3.40       17.02        5.56 o   0.1246E-01
 -12   1  17        8.39        1.47        5.95 o   0.1991E-01
 -11   1  17       62.69       83.68        6.97 o   0.2732E-02
 -10   1  17      642.40      569.85       12.88 o   0.2828E-03
  -9   1  17     3759.06     3478.78       25.90 o   0.1904E-04
  -8   1  17      823.86      829.70       14.59 o   0.1823E-03
  -7   1  17      458.16      462.86       10.88 o   0.3910E-03
  -6   1  17      177.01      188.64        8.00 o   0.1126E-02
  -5   1  17      127.85      118.13        6.64 o   0.1777E-02
  -4   1  17      366.16      340.70        9.04 o   0.5527E-03
  -3   1  17      804.46      661.28       13.20 o   0.2250E-03
  -2   1  17       13.96       14.76        5.83 o   0.1095E-01
  -1   1  17     2759.12     2704.79       30.83 o   0.2976E-04
   0   1  17      719.71      746.87       20.55 o   0.2029E-03
   1   1  17       20.28       11.29       10.15 o   0.6262E-02
   2   1  17      180.26      139.93        8.46 o   0.1351E-02
   3   1  17      648.40      681.41       12.58 o   0.2430E-03
   4   1  17      400.21      412.09        9.45 o   0.4586E-03
   5   1  17     1914.44     1922.48       19.11 o   0.5316E-04
   6   1  17      333.50      326.44        9.54 o   0.5887E-03
   7   1  17      863.37      811.01       15.99 o   0.1808E-03
   8   1  17       18.94       24.16        7.82 o   0.6651E-02
   9   1  17      409.42      424.83       12.60 o   0.4302E-03
  10   1  17      107.67      103.30        8.10 o   0.1964E-02
  11   1  17       89.97       83.22        8.22 o   0.2357E-02
  12   1  17       71.90       86.72        7.47 o   0.2529E-02
  13   1  17       65.90       56.40        8.60 o   0.3144E-02
  14   1  17      161.46      147.50        9.82 o   0.1317E-02
 -14   2  17      181.71      149.83        8.49 o   0.1285E-02
 -13   2  17      904.44      917.26       15.72 o   0.1590E-03
 -12   2  17      487.74      475.18       11.86 o   0.3710E-03
 -11   2  17      179.30      166.52        9.30 o   0.1191E-02
 -10   2  17      155.25      130.23        8.21 o   0.1497E-02
  -9   2  17     3805.29     3757.72       27.38 o   0.1731E-04
  -8   2  17      279.89      272.39       10.54 o   0.7091E-03
  -7   2  17     1559.00     1565.68       18.94 o   0.7286E-04
  -6   2  17      127.37      130.49        6.71 o   0.1664E-02
  -5   2  17     1182.96     1185.76       15.27 o   0.1107E-03
  -4   2  17     1423.84     1358.25       15.13 o   0.8866E-04
  -3   2  17        4.69       22.68        5.61 o   0.1026E-01
  -2   2  17      621.52      634.33       12.31 o   0.2635E-03
  -1   2  17     4804.52     4674.23       31.76 o   0.1170E-04
   0   2  17      197.78      220.88       10.37 o   0.9282E-03
   1   2  17      332.32      241.67       11.09 o   0.7108E-03
   2   2  17        6.70       22.41        5.78 o   0.9855E-02
   3   2  17       32.19       24.22        6.30 o   0.6800E-02
   4   2  17       23.84       20.15        5.52 o   0.8647E-02
   5   2  17     1079.93      957.76       15.06 o   0.1410E-03
   6   2  17      820.78      818.14       13.54 o   0.1858E-03
   7   2  17     7285.28     7244.72       41.55 o   0.5367E-05
   8   2  17     1675.57     1634.35       21.68 o   0.6681E-04
   9   2  17      979.12      965.67       18.82 o   0.1440E-03
  10   2  17      357.31      380.49       12.72 o   0.4917E-03
  11   2  17       39.78       49.50        7.00 o   0.4229E-02
  12   2  17      244.67      220.34       10.30 o   0.8661E-03
  13   2  17      268.28      266.43        9.97 o   0.7371E-03
  14   2  17      103.99       76.19       11.97 o   0.1999E-02
 -14   3  17       14.92        3.11        5.86 o   0.1614E-01
 -13   3  17      709.57      754.59       14.68 o   0.2112E-03
 -12   3  17       36.81       52.89        6.25 o   0.4308E-02
 -11   3  17     1043.54      982.11       17.58 o   0.1385E-03
 -10   3  17      293.59      244.05       10.55 o   0.7494E-03
  -9   3  17       18.98       16.80        6.86 o   0.8558E-02
  -8   3  17      318.89      268.18       10.74 o   0.6798E-03
  -7   3  17     1945.26     1905.91       22.73 o   0.5279E-04
  -6   3  17      939.00      935.48       15.14 o   0.1539E-03
  -5   3  17      631.92      662.31       12.06 o   0.2527E-03
  -4   3  17       23.91       40.09        5.36 o   0.5945E-02
  -3   3  17       64.46       57.08        5.69 o   0.3622E-02
  -2   3  17     2793.45     2702.36       23.84 o   0.2993E-04
  -1   3  17      634.08      539.54       12.26 o   0.2982E-03
   0   3  17     2566.33     2391.84       23.94 o   0.3577E-04
   1   3  17      764.96      770.00       13.66 o   0.2022E-03
   2   3  17     3205.67     2953.73       28.37 o   0.2497E-04
   3   3  17      452.81      468.81       11.27 o   0.3880E-03
   4   3  17      119.73      118.13        7.21 o   0.1792E-02
   5   3  17       36.77       45.66        6.21 o   0.4737E-02
   6   3  17      613.70      632.81       12.41 o   0.2652E-03
   7   3  17      398.20      362.51       11.29 o   0.4979E-03
   8   3  17       55.75       66.48        7.96 o   0.3106E-02
   9   3  17      494.40      545.02       14.17 o   0.3232E-03
  10   3  17     1499.37     1482.49       22.73 o   0.7743E-04
  11   3  17       61.67       58.75        7.36 o   0.3353E-02
  12   3  17       22.70        5.76        7.74 o   0.9515E-02
  13   3  17        0.42       18.45        6.23 o   0.1143E-01
 -14   4  17       26.90       23.87       12.85 o   0.3787E-02
 -13   4  17      143.61      131.93        7.89 o   0.1542E-02
 -12   4  17       25.58       30.32        5.87 o   0.6697E-02
 -11   4  17      938.78      931.82       16.45 o   0.1534E-03
 -10   4  17       54.37       51.38        7.28 o   0.3764E-02
  -9   4  17      266.64      191.72       10.40 o   0.9124E-03
  -8   4  17      378.73      341.51       11.84 o   0.5271E-03
  -7   4  17     5002.02     4696.49       34.43 o   0.1133E-04
  -6   4  17     1631.62     1730.95       19.66 o   0.6417E-04
  -5   4  17      128.34      125.82        7.70 o   0.1659E-02
  -4   4  17       24.58       17.46        6.10 o   0.8605E-02
  -3   4  17     3432.05     3430.03       26.00 o   0.2041E-04
  -2   4  17      102.75       89.94        7.11 o   0.2245E-02
  -1   4  17       11.20        8.26        6.25 o   0.1324E-01
   0   4  17       31.46       26.72        6.42 o   0.6476E-02
   1   4  17      333.11      379.50       10.58 o   0.5183E-03
   2   4  17     1169.95     1142.04       17.39 o   0.1144E-03
   3   4  17     3560.30     3386.97       26.91 o   0.2025E-04
   4   4  17      180.17      163.25        8.36 o   0.1227E-02
   5   4  17      641.67      643.94       14.33 o   0.2531E-03
   6   4  17     1270.46     1284.41       20.67 o   0.9714E-04
   7   4  17     1049.33     1015.57       19.94 o   0.1326E-03
   8   4  17       11.32        4.54        7.15 o   0.1283E-01
   9   4  17        9.28        8.49        7.89 o   0.1028E-01
  10   4  17      173.50      201.59        9.62 o   0.1047E-02
  11   4  17      141.05      140.74        9.95 o   0.1409E-02
  12   4  17       60.44       74.86        8.24 o   0.2811E-02
  13   4  17       90.99      106.84        7.85 o   0.2044E-02
 -13   5  17        3.63        2.66        5.30 o   0.2508E-01
 -12   5  17        9.97        9.00        5.65 o   0.1451E-01
 -11   5  17       -3.85       12.81        5.49 o   0.1460E-01
 -10   5  17      131.44      142.31        8.62 o   0.1486E-02
  -9   5  17       95.77      124.56        7.08 o   0.1850E-02
  -8   5  17      366.71      347.92       11.52 o   0.5289E-03
  -7   5  17      361.93      381.27       11.98 o   0.4931E-03
  -6   5  17     2075.23     2016.57       24.13 o   0.4796E-04
  -5   5  17     5093.56     4813.72       35.25 o   0.1089E-04
  -4   5  17      835.82      818.19       14.90 o   0.1832E-03
  -3   5  17      679.95      711.52       13.63 o   0.2278E-03
  -2   5  17      364.52      402.95       10.66 o   0.4777E-03
  -1   5  17       85.22       78.18        7.07 o   0.2602E-02
   0   5  17       37.81       48.62        6.87 o   0.4361E-02
   1   5  17        6.40       17.65        6.85 o   0.9797E-02
   2   5  17     1274.03     1279.74       18.65 o   0.9810E-04
   3   5  17      213.27      207.13        9.30 o   0.9662E-03
   4   5  17      660.12      581.32       14.35 o   0.2719E-03
   5   5  17        7.79        0.19        8.17 o   0.1291E-01
   6   5  17       93.54      108.15       11.22 o   0.1783E-02
   7   5  17     3404.42     3316.77       40.93 o   0.2083E-04
   8   5  17       18.60        9.82        9.57 o   0.7051E-02
   9   5  17      738.27      707.09       17.70 o   0.2150E-03
  10   5  17      516.45      511.32       13.99 o   0.3355E-03
  11   5  17       81.17       83.26       10.13 o   0.2239E-02
  12   5  17       13.02        7.62        7.83 o   0.1018E-01
  13   5  17       -0.24        1.17        7.71 o   0.1595E-01
 -13   6  17      562.49      530.62       20.88 o   0.2920E-03
 -12   6  17      196.77      218.59        9.74 o   0.9478E-03
 -11   6  17       -1.64        0.42        6.21 o   0.2394E-01
 -10   6  17      106.71       96.42        7.91 o   0.2070E-02
  -9   6  17       46.49       51.23        7.81 o   0.3817E-02
  -8   6  17      321.32      366.37       11.68 o   0.5328E-03
  -7   6  17       27.91       18.73        7.94 o   0.6669E-02
  -6   6  17      468.33      471.62       13.79 o   0.3719E-03
  -5   6  17       93.47       86.44        9.20 o   0.2198E-02
  -4   6  17        6.59        2.79        7.75 o   0.1313E-01
  -3   6  17      929.81      996.79       15.94 o   0.1453E-03
  -2   6  17     1042.15     1063.79       17.10 o   0.1292E-03
  -1   6  17      410.73      474.48       12.33 o   0.3946E-03
   0   6  17       75.84       52.30        9.79 o   0.2923E-02
   1   6  17      270.51      315.13       12.48 o   0.6251E-03
   2   6  17      553.03      502.70       14.31 o   0.3292E-03
   3   6  17     1553.63     1552.65       22.86 o   0.7276E-04
   4   6  17       67.36       55.30        8.81 o   0.3117E-02
   5   6  17     1368.74     1395.94       26.75 o   0.8439E-04
   6   6  17     2908.50     2992.42       41.70 o   0.2538E-04
   7   6  17      295.93      287.78       14.65 o   0.6226E-03
   8   6  17        5.58        1.38       10.28 o   0.8570E-02
   9   6  17       68.13       56.50        9.22 o   0.3017E-02
  10   6  17       -2.72       13.53        7.06 o   0.1121E-01
  11   6  17      122.17      125.99       10.21 o   0.1566E-02
  12   6  17      100.66       90.50       10.85 o   0.1955E-02
 -12   7  17        1.79        5.13        5.78 o   0.2027E-01
 -11   7  17     1459.17     1450.68       21.33 o   0.8062E-04
 -10   7  17      493.76      486.30       11.29 o   0.3639E-03
  -9   7  17       -3.90        1.49        7.36 o   0.1590E-01
  -8   7  17      240.99      248.50       10.00 o   0.8042E-03
  -7   7  17       54.63       33.53        9.37 o   0.3984E-02
  -6   7  17       -0.41        1.20        8.41 o   0.1342E-01
  -5   7  17      865.26      858.32       19.58 o   0.1682E-03
  -4   7  17      247.59      240.48       13.86 o   0.7594E-03
  -3   7  17     4680.78     4757.42       40.16 o   0.1156E-04
  -2   7  17     2659.64     2686.68       28.43 o   0.3073E-04
  -1   7  17      183.74      176.76       10.19 o   0.1111E-02
   0   7  17      178.16      218.77       11.66 o   0.9394E-03
   1   7  17      195.87      171.74       10.82 o   0.1091E-02
   2   7  17      589.12      584.48       15.99 o   0.2805E-03
   3   7  17      501.11      573.66       14.58 o   0.3064E-03
   4   7  17      167.24      192.00       11.39 o   0.1052E-02
   5   7  17     1108.11     1247.03       22.64 o   0.1054E-03
   6   7  17     2714.93     2698.31       36.93 o   0.2973E-04
   7   7  17      504.64      532.39       19.78 o   0.3078E-03
   8   7  17      405.52      433.77       16.72 o   0.4038E-03
   9   7  17       -6.35        0.01        8.33 o   0.1286E-01
  10   7  17       20.47       34.81        8.32 o   0.5255E-02
  11   7  17        1.73        0.71        7.96 o   0.1484E-01
 -11   8  17       38.04       46.31        9.09 o   0.3869E-02
 -10   8  17        5.26        0.08        6.39 o   0.2087E-01
  -9   8  17       85.15      107.77        7.99 o   0.2059E-02
  -8   8  17       18.14       32.97        8.23 o   0.5564E-02
  -7   8  17        2.81        8.21        8.13 o   0.1096E-01
  -6   8  17      121.14      122.77       11.58 o   0.1521E-02
  -5   8  17      591.21      576.07       16.01 o   0.2831E-03
  -4   8  17      450.83      457.18       15.50 o   0.3793E-03
  -3   8  17       90.58      105.06       12.06 o   0.1764E-02
  -2   8  17       41.79       44.95        9.63 o   0.3694E-02
  -1   8  17      518.89      530.46       15.49 o   0.3202E-03
   0   8  17       59.66       72.27        9.18 o   0.2745E-02
   1   8  17        1.52       11.13        8.08 o   0.1037E-01
   2   8  17      320.68      347.83       13.33 o   0.5421E-03
   3   8  17      564.19      637.86       18.02 o   0.2603E-03
   4   8  17       22.73       40.45        9.93 o   0.4201E-02
   5   8  17        5.53        1.50        9.46 o   0.9933E-02
   6   8  17       34.59       74.82        9.56 o   0.2920E-02
   7   8  17      633.72      674.35       20.36 o   0.2326E-03
   8   8  17      200.61      212.44       11.86 o   0.9203E-03
   9   8  17      221.19      243.09       12.24 o   0.8071E-03
  10   8  17       53.37       48.11        8.79 o   0.3575E-02
  11   8  17       10.17       17.03        8.17 o   0.7970E-02
 -10   9  17      151.88      149.69        9.88 o   0.1327E-02
  -9   9  17       15.96       14.13        8.06 o   0.8100E-02
  -8   9  17      121.70      132.50        9.79 o   0.1538E-02
  -7   9  17       12.79        3.02        8.06 o   0.1112E-01
  -6   9  17     1316.80     1303.04       23.38 o   0.9317E-04
  -5   9  17     1104.53     1067.85       20.70 o   0.1231E-03
  -4   9  17       18.27       15.64       10.74 o   0.5531E-02
  -3   9  17      178.16      212.45       14.05 o   0.9048E-03
  -2   9  17       60.33       67.76       11.90 o   0.2439E-02
  -1   9  17     1727.84     1780.86       30.35 o   0.5866E-04
   0   9  17     2715.30     2754.63       31.33 o   0.2941E-04
   1   9  17       61.62       84.60        8.37 o   0.2570E-02
   2   9  17     2300.86     2313.39       29.53 o   0.3887E-04
   3   9  17      425.66      392.04       18.46 o   0.4164E-03
   4   9  17      834.79      890.71       20.89 o   0.1638E-03
   5   9  17       13.04        9.01        9.67 o   0.7423E-02
   6   9  17      578.05      568.20       15.66 o   0.2900E-03
   7   9  17       50.53       39.88        8.96 o   0.3902E-02
   8   9  17      303.24      311.09       13.21 o   0.6011E-03
   9   9  17        0.72        0.10        8.15 o   0.1479E-01
  10   9  17       -2.81        9.35        8.66 o   0.9692E-02
  -9  10  17       42.86       43.91        7.73 o   0.4240E-02
  -8  10  17      101.45      118.26       10.96 o   0.1669E-02
  -7  10  17       -0.68        2.17        8.27 o   0.1331E-01
  -6  10  17       95.70      110.05        9.66 o   0.1858E-02
  -5  10  17      300.87      296.52       12.67 o   0.6287E-03
  -4  10  17     1637.98     1651.26       28.97 o   0.6525E-04
  -3  10  17       58.62       46.96       13.32 o   0.2601E-02
  -2  10  17       36.94       38.60       10.57 o   0.3772E-02
  -1  10  17      157.48      218.08       13.03 o   0.9432E-03
   0  10  17       23.21       22.52        7.97 o   0.6494E-02
   1  10  17      109.09      119.41        9.42 o   0.1718E-02
   2  10  17      600.64      645.90       17.37 o   0.2531E-03
   3  10  17       44.90       31.22        9.88 o   0.4143E-02
   4  10  17      167.71      196.57       11.50 o   0.1036E-02
   5  10  17      117.63      112.12        9.55 o   0.1737E-02
   6  10  17      428.03      441.40       17.62 o   0.3867E-03
   7  10  17      156.50      143.61       12.09 o   0.1265E-02
   8  10  17      -14.02        1.05        9.70 o   0.8677E-02
   9  10  17      238.55      202.09       16.03 o   0.8120E-03
  -8  11  17       81.43       84.43        8.85 o   0.2352E-02
  -7  11  17      103.26      116.50        9.38 o   0.1776E-02
  -6  11  17      328.81      355.42       13.37 o   0.5293E-03
  -5  11  17       87.34       76.37        8.50 o   0.2466E-02
  -4  11  17      191.78      204.81       10.21 o   0.9911E-03
  -3  11  17       19.70       10.52        8.36 o   0.8083E-02
  -2  11  17      363.02      378.25       13.78 o   0.4846E-03
  -1  11  17      169.94      201.30       10.92 o   0.1027E-02
   0  11  17      299.88      298.82       12.52 o   0.6271E-03
   1  11  17      174.17      176.05       10.68 o   0.1121E-02
   2  11  17      719.33      732.08       17.28 o   0.2120E-03
   3  11  17       10.19       16.15        7.98 o   0.8324E-02
   4  11  17       18.54        8.14        7.74 o   0.9484E-02
   5  11  17        4.54        0.80        7.15 o   0.1692E-01
   6  11  17        7.96       17.55        7.94 o   0.8343E-02
   7  11  17      531.85      485.65       18.00 o   0.3300E-03
  -6  12  17      128.18      124.54       10.86 o   0.1522E-02
  -5  12  17        7.44       13.78        9.24 o   0.7595E-02
  -4  12  17      544.31      609.97       13.36 o   0.2850E-03
  -3  12  17      238.33      250.96       10.28 o   0.7981E-03
  -2  12  17      289.56      259.17       12.30 o   0.7038E-03
  -1  12  17        6.05       14.89        7.04 o   0.1034E-01
   0  12  17       64.98       61.08        9.81 o   0.2841E-02
   1  12  17      611.57      672.36       21.24 o   0.2345E-03
   2  12  17       13.70       20.95        7.71 o   0.7519E-02
   3  12  17      244.11      250.18       12.42 o   0.7653E-03
   4  12  17      481.28      442.63       13.35 o   0.3882E-03
   5  12  17        5.50        6.10       10.39 o   0.7619E-02
  -2  13  17       38.79       33.49       10.70 o   0.3903E-02
  -1  13  17        3.59       10.98        9.94 o   0.7572E-02
   0  13  17      367.94      340.03       18.54 o   0.4827E-03
   1  13  17      346.44      362.78       18.12 o   0.4749E-03
[truncated: 192,705 more chars]
