# Supplementary material for: Unravelling venetoclax solvate behaviour: insights from crystal structures and computational surface analysis
Source: IUCrJ. 2025 Aug 28;12(Pt 5):595–609. doi: 10.1107/S2052252525006785 (PMC12403167; doi:10.1107/S2052252525006785)
Supplement: Supplementary file 1 [file m-12-00595-sup1.zip › str for CCDC/ven iPrAc final/ID00002142_Veneto-1_1.cif_od]

data_xcalibur
_audit_creation_date           2018-01-15
_audit_creation_method         'CrysAlisPro 1.171.39.35c (Rigaku OD, 2017)'
_computing_data_collection     'CrysAlisPro 1.171.39.35c (Rigaku OD, 2017)'
_computing_cell_refinement     'CrysAlisPro 1.171.39.35c (Rigaku OD, 2017)'
_computing_data_reduction      'CrysAlisPro 1.171.39.35c (Rigaku OD, 2017)'
_cell_length_a                  13.5842(2) 
_cell_length_b                  13.6070(2) 
_cell_length_c                  14.3796(3) 
_cell_angle_alpha               105.5089(15) 
_cell_angle_beta                109.2253(16) 
_cell_angle_gamma               92.2405(15) 
_cell_volume                    2394.59(7) 
_cell_formula_units_Z           10
_cell_measurement_temperature   94.98(10) 
_cell_measurement_reflns_used   17483
_cell_measurement_theta_min     3.8950
_cell_measurement_theta_max     76.0750
_cell_oxdiff_length_a                  13.5842(2) 
_cell_oxdiff_length_b                  13.6070(2) 
_cell_oxdiff_length_c                  14.3796(3) 
_cell_oxdiff_angle_alpha               105.5089(15) 
_cell_oxdiff_angle_beta                109.2253(16) 
_cell_oxdiff_angle_gamma               92.2405(15) 
_cell_oxdiff_volume                    2394.59(7) 
_cell_oxdiff_measurement_reflns_used   17483
_exptl_crystal_size_max                             0.206
_exptl_crystal_size_mid                             0.104
_exptl_crystal_size_min                             0.015
loop_
_exptl_crystal_face_index_h
_exptl_crystal_face_index_k
_exptl_crystal_face_index_l
_exptl_crystal_face_perp_dist
   0   -1    9 0.0010
   0    1   -9 0.0144
  -2   -8    5 0.0548
   3    8   -5 0.0303
   9    1   -3 0.0827
  -8    4    0 0.0750
loop_
_exptl_oxdiff_crystal_face_indexfrac_h
_exptl_oxdiff_crystal_face_indexfrac_k
_exptl_oxdiff_crystal_face_indexfrac_l
_exptl_oxdiff_crystal_face_x
_exptl_oxdiff_crystal_face_y
_exptl_oxdiff_crystal_face_z
-0.0055 -0.9969  9.0025  0.4909 -0.8604  0.3183
 0.0055  0.9969 -9.0025 -0.4909  0.8604 -0.3183
-2.0009 -7.9959  4.9971  0.2254  0.0837  0.9391
 3.0002  7.9960 -4.9959 -0.3029 -0.1768 -0.9335
 8.9953  0.9998 -2.9896 -0.8430 -0.5847 -0.1256
-7.9946  3.9976 -0.0089  0.7287  0.5431 -0.4597
_exptl_absorpt_coefficient_mu                       0.245
_exptl_absorpt_correction_T_min                     0.773
_exptl_absorpt_correction_T_max                     1.000
_exptl_absorpt_correction_type            gaussian
_exptl_absorpt_process_details
;
CrysAlisPro 1.171.39.35c (Rigaku Oxford Diffraction, 2017)
Numerical absorption correction based on gaussian integration over
			a multifaceted crystal model
Empirical absorption correction using spherical harmonics,
 implemented in SCALE3 ABSPACK scaling algorithm.
;
_oxdiff_exptl_absorpt_empirical_full_min           0.860
_oxdiff_exptl_absorpt_empirical_full_max           1.155
_oxdiff_exptl_absorpt_empirical_details
;
Empirical correction (ABSPACK) includes:
- Absorption correction using spherical harmonics
- Frame scaling
;
_diffrn_ambient_temperature 94.98(10) 
_diffrn_ambient_environment N~2~
_diffrn_source 'micro-focus sealed X-ray tube'
_diffrn_source_type 'SuperNova (Cu) X-ray Source'
_diffrn_radiation_probe x-ray
_diffrn_radiation_type 'Cu K\a'
_diffrn_radiation_wavelength 1.54184
_diffrn_radiation_monochromator mirror
_diffrn_measurement_device 'four-circle diffractometer'
_diffrn_measurement_device_type 'SuperNova, Dual, Cu at home/near, AtlasS2'
_diffrn_detector 'CCD plate'
_diffrn_detector_type AtlasS2
_diffrn_detector_area_resol_mean 5.2027
_diffrn_reflns_number 42177
_diffrn_reflns_av_R_equivalents 0.0285
_diffrn_reflns_av_sigmaI/netI 0.0437
_diffrn_reflns_limit_h_min -17
_diffrn_reflns_limit_h_max 17
_diffrn_reflns_limit_k_min -16
_diffrn_reflns_limit_k_max 17
_diffrn_reflns_limit_l_min -18
_diffrn_reflns_limit_l_max 18
_diffrn_reflns_theta_min 3.4042
_diffrn_reflns_theta_max 76.4557
_diffrn_measured_fraction_theta_max 0.9839
_diffrn_reflns_theta_full 68.1328
_diffrn_measured_fraction_theta_full 0.9998
_diffrn_orient_matrix_type 'CrysAlisPro convention (1999,Acta A55,543-557)'
_diffrn_orient_matrix_UB_11      -0.0776292000
_diffrn_orient_matrix_UB_12       0.0271627000
_diffrn_orient_matrix_UB_13       0.0574930000
_diffrn_orient_matrix_UB_21      -0.0930390000
_diffrn_orient_matrix_UB_22      -0.0504370000
_diffrn_orient_matrix_UB_23      -0.1012189000
_diffrn_orient_matrix_UB_31       0.0055113000
_diffrn_orient_matrix_UB_32      -0.1039170000
_diffrn_orient_matrix_UB_33       0.0238514000
_diffrn_measurement_details
;
List of Runs (angles in degrees, time in seconds):

  # Type    Start    End  Width  t~exp~   \w     \q     \k     \f   Frames
--------------------------------------------------------------------------
  1  \w      1.00  26.00   1.00    3.50    --   40.00  92.00 -11.72   25
  2  \w      1.00  26.00   1.00    3.50    --   40.00  92.00 141.60   25
  3  \w    -69.00  32.00   1.00    3.50    --  -40.82  57.00  30.00  101
  4  \w   -111.00 -12.00   1.00    3.50    --  -40.82 -57.00-120.00   99
  5  \w     15.00  43.00   1.00    3.50    --   40.82  38.00 -30.00   28
  6  \w     24.00  82.00   1.00    3.50    --   40.82-125.00 -60.00   58
  7  \w     49.00 104.00   1.00    3.50    --   40.82  38.00 -30.00   55
  8  \w     15.00 117.00   1.00    3.50    --   40.82  38.00  90.00  102
  9  \w     23.00  94.00   1.00    3.50    --   40.82-125.00 150.00   71
 10  \w     18.00  63.00   1.00    3.50    --   44.00  61.00   7.01   45
 11  \w     77.00 104.00   1.00    3.50    --   44.00  61.00   7.01   27
 12  \w      6.00  32.00   1.00    3.50    --   44.00  90.00  54.71   26
 13  \w     13.00  38.00   1.00    3.50    --   48.00  83.00 167.39   25
 14  \w     17.00  44.00   1.00    3.50    --   52.00  82.00 -50.84   27
 15  \w     18.00  43.00   1.00    3.50    --   52.00  80.00  97.50   25
 16  \w     17.00  42.00   1.00    3.50    --   52.00  82.00-123.78   25
 17  \w     31.00  58.00   1.00    3.50    --   64.00  76.00  30.29   27
 18  \w     31.00  59.00   1.00    3.50    --   64.00  74.00-129.78   28
 19  \w     32.00  59.00   1.00    3.50    --   64.00  76.00  89.64   27
 20  \w     76.00 123.00   1.00    3.50    --   64.00  76.00  89.64   47
 21  \w     89.00 117.00   1.00    3.50    --   64.00  74.00-129.78   28
 22  \w     34.00  61.00   1.00    3.50    --   68.00  77.00 -15.38   27
 23  \w    117.00 147.00   1.00    3.50    --   68.00  77.00 -15.38   30
 24  \w     90.00 146.00   1.00    3.50    --   68.00  76.00 -45.91   56
 25  \w     35.00  61.00   1.00    3.50    --   68.00  76.00 -45.91   26
 26  \w     38.00  72.00   1.00    3.50    --   72.00  77.00-101.51   34
 27  \w     39.00  66.00   1.00    3.50    --   72.00  75.00  62.93   27
 28  \w     38.00  64.00   1.00    3.50    --   72.00  77.00 109.59   26
 29  \w     97.00 126.00   1.00    3.50    --   72.00  77.00-101.51   29
 30  \w     38.00  91.00   1.00    3.50    --   72.00  77.00 167.67   53
 31  \w    127.00 152.00   1.00    3.50    --   76.00  72.00  -2.80   25
 32  \w     43.00  70.00   1.00    3.50    --   76.00  72.00  -2.80   27
 33  \w     43.00 109.00   1.00    3.50    --   76.00  75.00 125.10   66
 34  \w     43.00  71.00   1.00    3.50    --   76.00  77.00  33.71   28
 35  \w     84.00 114.00   1.00   14.50    --  113.00  61.00 -30.00   30
 36  \w     79.00 147.00   1.00   14.50    --  113.00  77.00-150.00   68
 37  \w    115.00 166.00   1.00   14.50    --  113.00  77.00  30.00   51
 38  \w     84.00 111.00   1.00   14.50    --  113.00  61.00 150.00   27
 39  \w     84.00 113.00   1.00   14.50    --  113.00  61.00-150.00   29
 40  \w     79.00 105.00   1.00   14.50    --  113.00  77.00  30.00   26
 41  \w     48.00 101.00   1.00   14.50    --  113.00 -94.00 120.00   53
 42  \w     83.00 109.00   1.00   14.50    --  113.00  61.00 -90.00   26
 43  \w     79.00 147.00   1.00   14.50    --  113.00  77.00 -30.00   68
 44  \w     80.00 150.00   1.00   14.50    --  113.00  77.00  60.00   70
 45  \w     80.00 175.00   1.00   14.50    --  113.00  77.00 -90.00   95
 46  \w    114.00 177.00   1.00   14.50    --  113.00  77.00 -60.00   63
 47  \w    124.00 175.00   1.00   14.50    --  113.00 125.00   0.00   51
 48  \w     79.00 106.00   1.00   14.50    --  113.00  77.00 -60.00   27
 49  \w     79.00 154.00   1.00   14.50    --  113.00  77.00   0.00   75
 50  \w    114.00 178.00   1.00   14.50    --  113.00  77.00 150.00   64
 51  \w    115.00 157.00   1.00   14.50    --  113.00  77.00 120.00   42
 52  \w     79.00 110.00   1.00   14.50    --  113.00  77.00 150.00   31
 53  \w     39.00 121.00   1.00   14.50    --  113.00-125.00-120.00   82
 54  \w     83.00 110.00   1.00   14.50    --  113.00  61.00-180.00   27
 55  \w     79.00 109.00   1.00   14.50    --  113.00  77.00 120.00   30
 56  \w     38.00  98.00   1.00   14.50    --  113.00 -94.00   0.00   60
 57  \w     83.00 110.00   1.00   14.50    --  113.00  61.00  60.00   27
 58  \w     29.00 104.00   1.00   14.50    --  113.00 -94.00 -60.00   75
 59  \w     79.00 169.00   1.00   14.50    --  113.00  77.00-120.00   90
 60  \w    118.00 178.00   1.00   14.50    --  113.00  77.00-180.00   60
 61  \w     38.00 119.00   1.00   14.50    --  113.00-125.00 120.00   81
 62  \w     79.00 105.00   1.00   14.50    --  113.00  77.00-180.00   26
 63  \w     79.00 178.00   1.00   14.50    --  113.00  77.00  90.00   99
 64  \w     83.00 109.00   1.00   14.50    --  113.00  61.00 -60.00   26
;
_diffrn_measurement_method '\w scans'
_diffrn_oxdiff_ac3_digest_frames
;
01f59210e388a7f82afaa442430ca964500295425fc
;
_diffrn_oxdiff_ac3_digest_hkl
;
01dd226cf85715579324b9fd98982b18530924
;
_space_group_IT_number 2
_space_group_crystal_system triclinic
_space_group_name_H-M_alt 'P -1'
_reflns_odcompleteness_completeness		99.98
_reflns_odcompleteness_theta		68.13
_reflns_odcompleteness_iscentric		1
_chemical_oxdiff_formula 'C11 H10 N O'
