# Supplementary material for: Unravelling venetoclax solvate behaviour: insights from crystal structures and computational surface analysis
Source: IUCrJ. 2025 Aug 28;12(Pt 5):595–609. doi: 10.1107/S2052252525006785 (PMC12403167; doi:10.1107/S2052252525006785)
Supplement: Supplementary file 1 [file m-12-00595-sup1.zip › str for CCDC/ven iPrAc final/ID00002142_Veneto-1_1.hkl]

   0   0   1 45077.6 699.213   3
   0   0   2 5382.89 159.782   3
   0   0  -2 5121.42 157.243  14
   0   0   3 10552.7 285.864   3
   0   0  -3 10905.7 293.967  14
   0   0  -4 150025. 2284.92   1
   0   0   4 153467. 2426.63   8
   0   0   4 152937. 2390.42   3
   0   0   4 144789. 2428.67  20
   0   0  -5 13347.0 334.302   1
   0   0  -5 14612.2 422.004  25
   0   0  -5 13431.2 423.619   7
   0   0  -5 14178.6 406.950   4
   0   0  -5 13433.4 375.606  21
   0   0   5 13314.9 440.793  20
   0   0   5 13219.9 415.520   3
   0   0  -6 15240.7 483.810  25
   0   0   6 14206.2 479.237   3
   0   0  -6 14741.3 490.780   7
   0   0  -6 14909.8 436.416  21
   0   0   6 15103.5 485.164  33
   0   0   6 15502.5 519.360  20
   0   0  -6 15258.1 384.617   1
   0   0  -6 15177.4 471.005   4
   0   0   7 23342.4 714.201  20
   0   0  -7 22435.1 645.773   4
   0   0  -7 22574.3 663.978  25
   0   0  -7 22071.4 672.188   7
   0   0   7 21761.2 653.153  33
   0   0  -8 80.4243 76.8827   4
   0   0  -8 58.8870 90.2552   7
   0   0   8 138.422 118.136  20
   0   0   8-49.5438 94.8088  33
   0   0   9 7512.04 451.786  20
   0   0   9 7311.83 405.012  33
   0   0  -9 5964.00 351.783  10
   0   0  -9 6866.43 383.868   4
   0   0  -9 6168.87 400.592   7
   0   0 -10 162.476 58.6032  42
   0   0 -10 169.256 127.145   4
   0   0 -10 58.6501 109.618   7
   0   0  10 134.977 108.391  33
   0   0 -10 103.640 116.405  29
   0   0 -10 219.676 70.3760  64
   0   0  10 104.963 135.267  20
   0   0  10 257.637 75.3623  63
   0   0 -10 127.318 63.2851  45
   0   0 -11 2104.63 143.065  45
   0   0 -11 2476.69 295.704   7
   0   0  11 2109.27 149.900  63
   0   0  11 2014.18 132.111  44
   0   0 -11 2544.68 145.050  48
   0   0 -11 2345.46 144.655  64
   0   0  11 1907.86 290.604  20
   0   0 -11 2324.85 279.898  29
   0   0  12 17651.5 426.379  44
   0   0 -12 18095.6 454.685  45
   0   0  12 17876.1 816.017  20
   0   0 -12 18580.7 444.981  64
   0   0 -12 19032.8 438.875  48
   0   0 -12 17794.3 755.193  29
   0   0  12 18234.7 461.944  63
   0   0 -13 8522.64 264.675  48
   0   0  13 7945.24 255.621  44
   0   0 -13 8795.80 284.951  45
   0   0  13 8995.92 290.103  63
   0   0 -13 7449.06 476.625  29
   0   0 -13 9123.12 279.590  64
   0   0 -14 676.617 78.1298  48
   0   0 -14 601.777 84.4856  64
   0   0  14 688.360 94.8516  63
   0   0 -14 650.676 84.6536  45
   0   0  15 4474.85 163.367  63
   0   0 -15 3841.03 149.761  45
   0   0  16 20.6068 32.7151  63
   0   0 -16-38.8302 30.9108  45
   0   1 -16 12.2904 34.1047  45
   0  -1  16 82.3194 40.2930  63
   0   1 -15 71.5719 50.2478  48
   0   1 -15 100.677 36.0256  35
   0   1 -15 151.435 51.0616  45
   0  -1  15 97.6711 55.7029  63
   0   1 -15 165.496 59.1255  64
   0   1 -14 701.945 89.9162  64
   0  -1  14 884.112 102.076  63
   0   1 -14 839.825 96.3489  45
   0   1 -14 610.740 80.2694  48
   0   1 -13 4843.77 380.185  29
   0   1 -13 5377.51 222.191  64
   0  -1  13 6022.87 236.695  63
   0  -1  13 5271.15 207.847  58
   0   1 -13 6123.19 221.904  48
   0  -1  13 5616.59 213.730  44
   0   1 -13 6150.96 230.854  45
   0   1 -12 3716.84 341.849  29
   0   1 -12 3705.44 185.980  45
   0   1 -12 3898.08 185.556  64
   0  -1  12 3955.23 179.590  44
   0   1 -12 3871.25 180.196  48
   0  -1  12 3890.78 194.011  63
   0  -1  11 1489.73 126.268  63
   0   1 -11 1313.40 117.875  45
   0   1 -11 1575.87 225.600  29
   0  -1  11 1828.40 261.613  20
   0   1 -11 1458.37 226.129   4
   0  -1  11 1303.81 112.543  44
   0   1 -11 1390.41 107.879  42
   0   1 -11 1437.07 236.428   7
   0   1 -10 2870.77 293.994   7
   0   1 -10 2702.96 259.198  10
   0  -1  10 3062.19 310.688  20
   0   1 -10 2934.83 291.246   4
   0  -1   9 1573.92 226.959  20
   0  -1   9 1623.95 200.115  33
   0   1  -9 1678.50 206.995   7
   0   1  -9 1652.28 210.463  25
   0   1  -9 1615.66 204.536   4
   0   1  -9 1375.68 170.989  22
   0   1  -8 13435.7 536.588   7
   0   1  -8 13069.1 524.292  25
   0   1  -8 12844.9 512.379   4
   0  -1   8 13546.4 504.744  33
   0  -1   8 13326.4 557.924  20
   0   1  -7 11116.9 435.016  25
   0   1  -7 9464.12 417.105   7
   0   1  -7 10435.8 357.709  21
   0  -1   7 10691.7 411.912  33
   0   1  -7 10153.8 413.173   4
   0  -1   7 10407.1 433.806   3
   0  -1   7 10583.9 453.543  20
   0   1  -7 11032.5 360.038   1
   0  -1   7 10612.4 372.169   6
   0   1  -6 2511.32 159.633  21
   0  -1   6 2726.80 210.712  20
   0   1  -6 2635.90 200.272   7
   0   1  -6 2633.40 157.648   1
   0  -1   6 2621.66 202.587   3
   0   1  -6 2712.02 192.830  25
   0  -1   5 10133.7 370.551  20
   0   1  -5 10542.7 360.534  14
   0   1  -5 10196.2 346.624  25
   0  -1   5 10589.9 365.768   3
   0   1  -5 10282.8 346.590  26
   0   1  -4 6300.60 241.750  14
   0  -1   4 5963.96 238.616   3
   0  -1   4 6038.37 248.662  20
   0  -1   3 461188. 6760.17   3
   0  -1   2 20703.9 410.348   3
   0  -1   2 21240.6 396.497   6
   0   1  -2 20564.0 400.856   5
   0  -1   1 59504.1 924.709   3
   0   1  -1 60600.2 909.543   5
   0  -1   0 50090.6 788.176   6
   0   1   0 52617.7 773.139   8
   0   1   1 90.0369 30.9064   2
   0  -1  -1 160.947 20.6796   4
   0  -1  -1 135.478 29.8133   7
   0   1   1 94.0100 33.0489   8
   0   1   2 97248.9 1485.73   3
   0   1   2 96631.8 1540.57   8
   0  -1  -2 96100.4 1510.60   7
   0  -1  -3 71031.2 1156.39   4
   0  -1  -3 68587.5 1196.78   7
   0   1   3 72053.7 1176.20   3
   0   1   4 65401.9 1211.39   8
   0   1   4 63011.0 1215.33  20
   0   1   4 66517.3 1073.48  13
   0  -1  -4 62162.4 1148.44  21
   0   1   4 64875.0 1143.04   3
   0  -1  -4 63965.5 1121.34   4
   0  -1  -4 62343.7 1166.13   7
   0  -1  -5 13068.4 407.185  25
   0   1   5 12772.1 434.643   8
   0  -1  -5 12360.1 373.190   4
   0  -1  -5 12014.1 404.669   7
   0   1   5 12277.8 437.057  20
   0  -1  -5 12077.7 383.973  21
   0  -1  -6 1217.57 150.486   7
   0   1   6 1219.62 160.044  20
   0  -1  -6 1049.96 120.029   4
   0   1   6 1163.35 142.705  33
   0  -1  -7 15910.7 570.916   7
   0   1   7 15678.9 564.817  33
   0   1   7 16320.5 602.480  20
   0  -1  -7 16248.2 519.093   4
   0  -1  -8 1187.66 187.967  29
   0  -1  -8 1138.11 137.858  10
   0  -1  -8 1018.85 163.933   7
   0   1   8 967.023 175.757  20
   0   1   8 1010.71 173.760  33
   0  -1  -8 943.707 139.969   4
   0  -1  -9 361.567 145.440  29
   0   1   9 190.633 114.753  33
   0  -1  -9 363.892 137.131   7
   0   1   9 109.721 130.818  20
   0   1  10 511.623 79.9308  44
   0  -1 -10 794.645 175.805   7
   0   1  10 427.291 173.201  20
   0  -1 -10 403.460 80.5033  64
   0  -1 -10 467.077 172.454  29
   0   1  10 365.079 82.9818  63
   0  -1 -10 678.540 88.2086  48
   0  -1 -10 395.918 84.3027  45
   0   1  10 508.819 148.818  33
   0   1  11 2482.96 138.333  55
   0   1  11 2499.47 306.406  20
   0  -1 -11 2322.73 144.561  64
   0   1  11 2248.78 154.719  63
   0   1  11 2163.07 134.685  44
   0  -1 -11 2091.68 137.343  48
   0  -1 -11 2212.21 144.668  45
   0  -1 -11 2074.87 263.696  29
   0   1  12 2148.21 150.981  63
   0  -1 -12 1896.32 143.148  45
   0  -1 -12 1854.18 127.000  48
   0  -1 -12 2029.59 265.904  29
   0  -1 -12 1952.54 137.737  64
   0   1  12 1722.58 276.641  20
   0   1  12 1903.46 126.675  44
   0   1  13 1418.83 102.561  44
   0  -1 -13 1589.80 113.475  48
   0  -1 -13 1429.14 116.451  64
   0  -1 -13 1346.01 221.296  29
   0   1  13 1646.88 126.865  63
   0  -1 -13 1358.24 118.153  45
   0  -1 -14 2269.39 133.129  45
   0  -1 -14 2230.44 112.394  48
   0  -1 -15 245.833 51.9105  45
   0   1  15 162.405 53.5125  63
   0   1  16 49.2198 27.5156  63
   0   2 -16 61.0501 35.4096  45
   0   2 -16-0.37722 20.1881  35
   0   2 -16-61.7908 39.1463  48
   0  -2  16 20.8082 42.8553  63
   0   2 -15 207.337 55.8216  45
   0   2 -15 192.477 64.5004  64
   0   2 -15 82.8192 54.1402  48
   0  -2  15 145.158 58.8834  63
   0   2 -14 227.990 75.0124  64
   0  -2  14 254.361 62.8699  58
   0   2 -14 295.538 72.4771  48
   0   2 -14 316.519 72.7104  45
   0  -2  14 270.621 80.7156  63
   0   2 -13 88.8284 73.1398  48
   0  -2  13 0.91476 54.8443  58
   0   2 -13 0.20203 62.8918  45
   0   2 -13 21.3631 117.384  29
   0   2 -13 96.6135 76.1407  64
   0  -2  13 90.7591 75.6506  63
   0  -2  12 1494.58 121.127  44
   0   2 -12 1368.23 219.987  29
   0   2 -12 1277.28 116.996  45
   0   2 -12 1352.83 118.568  64
   0   2 -12 1171.90 101.556  42
   0  -2  12 1437.85 128.822  63
   0  -2  11 7352.81 263.145  63
   0   2 -11 6608.27 430.282  10
   0   2 -11 6893.18 248.319  45
   0   2 -11 7765.07 497.661   7
   0   2 -11 7849.86 481.735   4
   0  -2  11 7360.97 248.205  44
   0   2 -11 7465.38 234.889  42
   0  -2  10 1258.82 218.592  20
   0   2 -10 1049.85 172.271  10
   0   2 -10 1325.06 203.862  25
   0   2 -10 726.795 161.306   7
   0   2 -10 1184.05 166.738  22
   0   2 -10 1251.58 196.410   4
   0   2  -9 5419.35 359.776  25
   0   2  -9 5725.48 372.188   7
   0   2  -9 5292.50 347.916   4
   0  -2   9 5901.90 388.124  20
   0  -2   8 6260.77 324.332  33
   0  -2   8 5448.10 289.661   6
   0   2  -8 5972.25 344.952   7
   0  -2   8 5489.98 351.698   3
   0   2  -8 5693.79 347.923  25
   0  -2   8 6490.79 376.520  20
   0   2  -8 6257.79 355.256   4
   0   2  -8 6277.65 298.977   1
   0   2  -7 13742.9 443.127   1
   0   2  -7 13152.6 485.138  25
   0   2  -7 13448.9 493.939   7
   0  -2   7 14405.8 524.518  20
   0   2  -7 14696.5 526.575  14
   0  -2   7 13899.7 513.400   3
   0  -2   7 14204.1 468.454  33
   0  -2   7 13817.5 447.016   6
   0   2  -7 13762.8 492.713   4
   0   2  -6 3637.69 183.507  21
   0   2  -6 3444.96 213.508  26
   0  -2   6 3868.83 246.479  20
   0  -2   6 3390.12 201.006   6
   0  -2   6 3797.03 251.544   3
   0   2  -6 3891.55 242.787  14
   0  -2   5 17965.6 515.249  20
   0  -2   5 17514.1 463.336   6
   0  -2   5 18523.2 511.295   3
   0   2  -5 18533.7 505.222  14
   0   2  -4 12773.9 362.011  14
   0   2  -4 11560.8 345.218   5
   0  -2   4 12642.1 370.039   3
   0  -2   4 11853.2 336.001   6
   0  -2   4 12246.4 366.834  20
   0   2  -3 151333. 2372.69   5
   0  -2   3 154206. 2383.44   6
   0   2  -3 155143. 2343.70  16
   0  -2   3 157964. 2408.10   3
   0  -2   2 273.305 57.2090   9
   0   2  -2 347.395 47.2477   5
   0  -2   2 210.130 51.4846   6
   0  -2   2 242.582 51.1782   3
   0  -2   1 23921.9 419.883   3
   0   2   0 22250.5 387.434   8
   0  -2   0 22202.0 351.603   3
   0  -2   0 22131.4 415.330   6
   0   2   0 21671.7 413.631  12
   0   2   1 1648.36 99.6035   2
   0   2   1 1644.22 101.807  15
   0   2   1 1664.98 89.6764   8
   0  -2  -1 1605.03 77.5980   7
   0   2   2 42459.7 775.771   2
   0  -2  -2 41650.9 679.050   4
   0  -2  -2 43185.9 745.582   7
   0   2   2 41444.1 777.794   8
   0  -2  -3 64338.9 1116.94   7
   0  -2  -3 62409.7 1043.60   4
   0   2   3 66019.5 1169.17   8
   0  -2  -4 23121.8 569.258   7
   0   2   4 24472.9 615.155   8
   0   2   4 24343.4 533.643  13
   0  -2  -4 23462.9 507.381   4
   0  -2  -4 22228.6 597.173  29
   0   2   4 23583.3 619.322  28
   0  -2  -5 6967.24 263.226   4
   0   2   5 7634.30 268.728  13
   0   2   5 7507.82 339.290   8
   0  -2  -5 6902.98 330.213  29
   0   2   5 7452.54 341.237  33
   0  -2  -5 7123.61 310.118   7
   0   2   5 7040.55 346.652  20
   0   2   6 13816.5 516.976  33
   0   2   6 13946.0 524.525   8
   0  -2  -6 13661.8 509.580  29
   0  -2  -6 13815.4 489.286   7
   0   2   6 14358.9 540.315  20
   0  -2  -6 14548.7 437.370   4
   0  -2  -6 13537.8 399.446  10
   0   2   7 313.638 115.449  33
   0   2   7 261.576 127.868  20
   0  -2  -7 271.979 106.235  29
   0  -2  -7 160.315 89.3286   7
   0  -2  -7 192.295 74.1131   4
   0   2   8 9203.26 495.367  20
   0   2   8 9001.57 461.552  33
   0  -2  -8 8510.21 448.905   7
   0  -2  -8 8833.79 478.466  29
   0  -2  -9 1982.63 267.464  29
   0   2   9 1695.20 222.612  33
   0  -2  -9 1644.62 223.184   7
   0   2   9 1930.02 266.723  20
   0   2  10 300.833 157.454  20
   0  -2 -10 422.199 76.7545  48
   0  -2 -10 290.981 169.446  29
   0  -2 -10 448.745 81.5163  64
   0  -2 -10 174.506 64.6087  45
   0   2  10 336.324 87.3031  63
   0   2  10 275.331 65.3637  44
   0  -2 -10 259.601 138.345   7
   0   2  10 279.105 72.4030  55
   0   2  10 297.975 153.782  33
   0   2  11 791.252 107.066  63
   0  -2 -11 535.726 183.833  29
   0  -2 -11 809.519 94.3920  64
   0   2  11 851.833 89.1297  44
   0  -2 -11 806.977 106.739  45
   0   2  11 806.036 89.6679  55
   0  -2 -11 798.546 93.3075  48
   0   2  11 892.474 219.980  20
   0   2  11 862.417 188.534  33
   0   2  12 1118.11 95.4170  55
   0  -2 -12 1101.75 211.776  29
   0   2  12 1413.98 251.787  20
   0  -2 -12 1242.74 119.648  45
   0  -2 -12 1246.21 106.212  48
   0  -2 -12 1031.88 104.288  64
   0   2  12 1139.64 117.535  63
   0   2  13 567.771 90.8926  63
   0  -2 -13 647.609 88.1263  45
   0  -2 -14 1287.64 98.5257  45
   0   2  14 1521.56 108.129  63
   0   2  15 364.330 52.2874  63
   0  -2 -15 370.419 51.4257  45
   0   3 -16 892.709 61.4795  35
   0   3 -16 898.918 71.8708  64
   0   3 -16 787.167 65.8873  48
   0  -3  16 875.520 71.7869  63
   0   3 -16 761.133 61.7881  45
   0   3 -15 1739.06 114.799  64
   0   3 -15 1994.94 116.021  48
   0  -3  15 1888.04 105.899  58
   0  -3  15 1966.00 117.913  63
   0   3 -15 1749.53 109.977  45
   0  -3  14 527.639 76.9449  58
   0  -3  14 693.958 93.2618  63
   0   3 -14 746.336 92.3630  64
   0   3 -14 474.472 78.1522  45
   0   3 -14 627.812 92.3204  48
   0  -3  13 2.45361 54.7094  58
   0   3 -13 101.957 72.2995  64
   0   3 -13-6.10916 58.7943  45
   0  -3  13 98.3162 70.7978  63
   0   3 -12 1880.16 119.875  42
   0  -3  12 1928.48 142.833  63
   0  -3  12 1601.51 130.696  58
   0   3 -12 1728.58 125.328  45
   0  -3  12 1917.06 132.719  44
   0   3 -11 740.832 179.980  25
   0   3 -11 355.910 138.494  10
   0  -3  11 553.366 86.0633  44
   0   3 -11 535.231 74.8377  42
   0   3 -11 359.653 143.683   7
   0   3 -11 701.047 86.7737  45
   0   3 -11 567.944 141.284  22
   0   3 -11 471.698 154.975   4
   0  -3  11 556.630 78.5899  63
   0   3 -10 451.274 134.719   7
   0   3 -10 614.659 161.430   4
   0   3 -10 417.739 145.271  25
   0   3  -9 385.658 127.253   7
   0  -3   9 242.826 118.391   3
   0   3  -9 324.977 126.945  25
   0   3  -9 361.514 112.617   1
   0   3  -9 430.189 125.916   4
   0  -3   9 435.568 112.897   6
   0   3  -8-19.1116 65.9290   1
   0   3  -8 55.3730 89.5911   7
   0   3  -8 64.2073 93.6515  14
   0  -3   8 41.3455 64.6386   6
   0   3  -8 53.0779 82.8819   4
   0   3  -8 7.52677 87.5023  25
   0  -3   8-89.9601 97.0923   3
   0   3  -7 22730.7 661.792  26
   0   3  -7 25618.3 723.873  14
   0   3  -7 24112.5 687.753   7
   0  -3   7 23848.5 725.565   3
   0  -3   7 24018.1 651.686   6
   0   3  -7 25748.1 668.566   1
   0  -3   7 24787.5 723.772  20
   0   3  -6 660.113 112.633  26
   0   3  -6 650.381 121.936  14
   0  -3   6 837.756 131.274   3
   0  -3   6 613.789 104.252   6
   0   3  -5 804.193 113.207  14
   0  -3   5 745.187 104.394   6
   0   3  -5 780.744 108.255   5
   0  -3   5 796.120 116.493   3
   0   3  -4 31783.1 638.036  16
   0  -3   4 33345.7 709.476   3
   0   3  -4 31701.8 663.303   5
   0  -3   4 32987.3 690.389   6
   0  -3   3 241085. 3618.33   6
   0  -3   3 238448. 3636.39   9
   0  -3   3 237516. 3611.54   3
   0   3  -3 235567. 3556.81   5
   0   3  -2 47307.2 770.862   5
   0  -3   2 46092.0 815.157   3
   0  -3   1 29780.1 519.797   3
   0   3  -1 29752.6 511.790   8
   0   3   0 39684.7 720.065  12
   0  -3   0 39541.0 615.405   3
   0   3   0 39691.9 676.633   8
   0  -3  -1 175.811 42.0799   7
   0   3   1 224.988 54.0829   8
   0  -3  -1 196.295 20.4179   3
   0   3   1 181.438 62.1979  15
   0   3   1 255.705 68.5859   2
   0  -3  -2 29310.7 559.216   7
   0   3   2 28379.0 633.963  19
   0   3   2 28624.2 623.955   2
   0  -3  -2 27825.8 447.838   4
   0   3   2 28073.3 597.603   8
   0   3   3 833.366 111.345  28
   0  -3  -3 904.360 97.7612   7
   0   3   3 922.439 111.007   2
   0   3   3 834.742 109.189   8
   0  -3  -3 794.921 107.267  29
   0  -3  -3 1003.62 66.1441   4
   0  -3  -3 947.690 49.0687  10
   0  -3  -4 2692.62 175.356   7
   0  -3  -4 2504.48 194.910  29
   0  -3  -4 2569.52 125.707   4
   0   3   4 2474.19 200.456  28
   0   3   4 2702.53 201.257   8
   0   3   4 2844.46 211.847  33
   0  -3  -4 2423.67 104.516  10
   0   3   5 5612.61 308.055   8
   0   3   5 5724.52 263.124  13
   0  -3  -5 5037.46 268.166   7
   0  -3  -5 5676.46 314.771  29
   0   3   5 5648.58 322.974  20
   0  -3  -5 5485.29 216.993   4
   0   3   5 6124.09 328.852  33
   0   3   6 1934.27 206.209   8
   0   3   6 1854.82 199.688  33
   0  -3  -6 1871.32 208.102  29
   0   3   6 1925.87 222.209  20
   0  -3  -6 1796.05 187.587   7
   0   3   7 11842.2 548.540  20
   0  -3  -7 11087.0 527.823  29
   0  -3  -7 11611.5 498.765   7
   0   3   7 11650.2 535.933  33
   0  -3  -8 5374.73 390.786  29
   0   3   8 5447.74 379.225  33
   0   3   8 4941.74 381.129  20
   0  -3  -8 4546.42 337.874   7
   0  -3  -9 155.609 137.088  29
   0  -3  -9 98.7430 67.7209  45
   0   3   9-69.7303 60.6976  55
   0  -3  -9-30.0939 58.1825  59
   0  -3  -9 197.427 116.810   7
   0   3   9-35.1163 127.322  33
   0  -3  -9-14.5549 58.2310  64
   0   3   9 85.6423 125.901  20
   0   3   9-49.8580 69.9186  63
   0  -3  -9 11.6569 62.1340  48
   0  -3 -10 388.199 169.124  29
   0  -3 -10 432.266 79.1012  64
   0  -3 -10 451.682 90.0559  45
   0   3  10 474.431 92.7399  63
   0   3  10 502.590 178.291  20
   0   3  10 264.329 71.3302  55
   0  -3 -10 408.676 73.7899  48
   0   3  10 490.166 152.915  33
   0  -3 -10 497.819 77.4527  59
   0  -3 -11 1772.32 121.930  48
   0  -3 -11 1749.07 126.083  64
   0   3  11 1568.03 221.707  33
   0  -3 -11 1483.56 250.072  29
   0   3  11 1809.62 122.360  55
   0   3  11 1889.23 140.396  63
   0  -3 -11 1913.28 143.691  45
   0   3  11 1611.65 269.016  20
   0  -3 -12 1251.87 117.147  45
   0   3  12 1348.22 120.452  63
   0   3  12 1357.03 245.807  20
   0   3  12 1139.15 96.6872  55
   0   3  13 41.2725 67.2148  63
   0  -3 -13 57.0625 64.2585  45
   0  -3 -14 231.596 54.9445  45
   0   3  14 259.229 58.7599  63
   0  -3 -15-15.7050 28.2434  45
   0   3  15 49.7846 31.6287  63
   0   4 -16-9.78741 43.4309  48
   0  -4  16 3.51232 44.0249  63
   0   4 -16-0.18567 35.1286  45
   0   4 -16-5.96190 44.5040  64
   0  -4  16-5.23169 30.8333  58
   0  -4  15 191.739 51.4287  58
   0   4 -15 91.3637 50.0281  45
   0  -4  15 242.558 64.9239  63
   0   4 -15 187.883 66.0549  48
   0   4 -15 92.3348 59.7603  64
   0   4 -14 2609.44 138.287  45
   0  -4  14 2381.73 143.873  63
   0  -4  14 2322.54 138.510  58
   0   4 -14 2846.26 147.724  64
   0  -4  13 2238.15 148.124  63
   0  -4  13 2094.22 143.856  58
   0   4 -13 1994.93 132.393  45
   0   4 -12 9815.74 521.827  22
   0  -4  12 9443.31 312.361  58
   0   4 -12 9305.37 287.698  45
   0  -4  12 9620.68 310.592  63
   0   4 -12 10075.4 581.684  25
   0   4 -11 4496.47 382.611   4
   0   4 -11 4647.97 385.249  25
   0  -4  11 4858.33 206.220  63
   0   4 -11 4648.60 368.768  10
   0  -4  11 4508.41 206.611  58
   0  -4  11 4779.06 199.968  44
   0   4 -11 4945.96 392.530   7
   0   4 -10 568.532 155.282   7
   0   4 -10 393.680 143.992  25
   0   4 -10 349.245 125.816   4
   0   4 -10 475.842 128.498   1
   0  -4   9 54.2481 98.5860   3
   0  -4   9 19.4980 73.3467   6
   0   4  -9 163.193 91.0939   1
   0   4  -9 144.020 110.358  25
   0   4  -9 81.1039 110.417  14
   0   4  -9 46.6163 83.3347   7
   0   4  -9 154.081 103.628   4
   0   4  -8 5964.94 342.162   7
   0   4  -8 5981.28 355.446   4
   0  -4   8 6168.59 333.412   6
   0  -4   8 6327.35 385.397   3
   0   4  -8 6289.46 361.656  25
   0   4  -8 6055.27 332.902  26
   0   4  -8 6362.14 369.980  14
   0   4  -8 6432.76 341.459   1
   0  -4   7 1801.65 202.249   3
   0  -4   7 1853.41 178.205   6
   0   4  -7 1984.15 200.463  14
   0   4  -7 1782.92 174.106  26
   0   4  -6 23784.0 663.509  14
   0  -4   6 23741.6 669.656   3
   0  -4   6 22295.0 618.457   6
   0   4  -6 23084.0 604.090  26
   0  -4   5 4602.70 238.339   6
   0   4  -5 4465.24 221.588   5
   0  -4   5 4334.16 249.555   3
   0   4  -5 4490.76 203.147  16
   0   4  -4 15305.7 400.616  16
   0  -4   4 14838.2 449.080   9
   0  -4   4 15593.1 440.538   3
   0   4  -4 14999.3 392.809   5
   0  -4   4 14800.4 436.812   6
   0  -4   3 19822.3 475.546   3
   0  -4   3 20258.9 518.373   9
   0  -4   3 20329.4 504.496   6
   0   4  -3 19792.6 424.936   5
   0  -4   2 10152.2 283.018   3
   0   4  -2 10842.6 240.051   5
   0  -4   2 10616.8 327.509   6
   0  -4   2 10525.4 338.824   9
   0  -4   1 10032.4 306.957   6
   0   4  -1 9459.06 229.656   8
   0  -4   1 9279.35 230.855   3
   0   4   0 36082.6 534.674   4
   0   4   0 34391.3 542.062  10
   0  -4   0 32764.7 553.392   3
   0   4   0 36401.6 733.270  15
   0   4   0 34663.8 635.767   8
   0   4   0 34114.6 693.657  12
   0  -4   0 36151.9 747.133   9
   0   4   1 25021.3 610.167  15
   0   4   1 26602.2 621.472   2
   0   4   1 26021.8 606.636  19
   0  -4  -1 26577.6 628.521   9
   0   4   1 25025.9 539.002   8
   0  -4  -2 1865.42 113.374   7
   0   4   2 1770.90 150.141  19
   0   4   2 1790.20 156.756   2
   0   4   2 1779.41 154.869  28
   0  -4  -2 2017.07 160.036  29
   0   4   2 1779.70 136.145   8
   0   4   3 5578.33 291.815  28
   0   4   3 5732.59 278.826   2
   0   4   3 5637.95 267.455   8
   0  -4  -3 5788.43 291.911  29
   0  -4  -3 5684.64 233.142   7
   0  -4  -4 357.326 88.0522  24
   0  -4  -4 265.918 106.008  29
   0   4   4 181.603 88.8627  33
   0   4   4 189.292 83.6911   8
   0   4   4 359.712 111.758  28
   0  -4  -4 274.989 75.8148   7
   0  -4  -5 8353.12 409.695  29
   0   4   5 8946.99 370.773  13
   0   4   5 8339.75 417.294  33
   0   4   5 8665.02 405.100   8
   0  -4  -5 8315.56 360.708   7
   0   4   6 48262.6 1242.44  20
   0   4   6 51069.9 1096.63  13
   0  -4  -6 46927.9 1115.61   7
   0   4   6 48783.7 1221.77  33
   0  -4  -6 48982.5 1226.78  29
   0   4   7 2523.35 274.524  33
   0   4   7 2718.74 284.863  20
   0  -4  -7 3031.34 255.660   7
   0  -4  -7 2658.21 278.818  29
   0   4   8 2928.91 160.564  63
   0  -4  -8 3854.82 345.693  29
   0  -4  -8 3242.24 169.605  45
   0   4   8 3703.18 333.250  33
   0   4   8 3302.51 343.107  20
   0  -4  -8 3931.22 312.936   7
   0   4   9 192.969 73.3692  63
   0  -4  -9 153.161 67.2497  64
   0  -4  -9-4.44335 158.698  29
   0  -4  -9 123.418 61.8523  59
   0   4   9 148.809 70.5057  55
   0   4   9 182.269 148.152  20
   0   4   9 0.41693 142.484  33
   0  -4  -9 240.756 78.1604  45
   0   4  10 1880.97 282.501  20
   0  -4 -10 1498.37 243.387  29
   0   4  10 1240.60 219.846  33
   0   4  10 1375.38 116.215  55
   0   4  10 1595.35 132.231  63
   0  -4 -10 1646.44 119.497  59
   0  -4 -10 1545.85 135.503  45
   0   4  11 742.037 98.3300  63
   0   4  11 597.740 162.321  33
   0   4  11 462.936 171.799  20
   0   4  11 689.213 93.5710  55
   0  -4 -11 644.788 83.4601  59
   0  -4 -11 683.381 102.340  45
   0   4  12 2098.34 134.374  63
   0  -4 -12 1855.09 132.112  45
   0   4  12 1825.95 112.544  55
   0   4  13 19.6734 56.8186  63
   0  -4 -13-1.45407 55.0327  45
   0   4  14 175.330 45.9706  63
   0  -4 -14 149.226 42.6631  45
   0   5 -17 202.558 33.7239  48
   0  -5  16-43.1055 36.1270  58
   0   5 -16 68.8229 45.6778  64
   0   5 -16-6.53515 33.1597  45
   0  -5  16-63.8249 41.6819  63
   0   5 -16 28.3649 44.5516  48
   0   5 -15 769.985 83.9543  48
   0  -5  15 811.007 86.0750  63
   0   5 -15 667.021 79.7720  64
   0  -5  15 617.114 73.0443  58
   0   5 -15 744.986 69.9309  45
   0  -5  14 280.094 67.4430  58
   0   5 -14 363.575 74.8938  64
   0   5 -14 334.444 64.5515  45
   0  -5  14 318.401 75.5439  63
   0  -5  13 1541.93 129.586  58
   0   5 -13 1678.57 232.278  22
   0  -5  13 1807.21 132.768  63
   0   5 -13 1685.67 120.962  45
   0  -5  12 861.067 102.211  58
   0   5 -12 1161.93 209.078  22
   0   5 -12 887.487 205.912  25
   0  -5  12 937.906 107.815  63
   0  -5  11 644.140 93.5775  58
   0   5 -11 713.093 180.910  25
   0   5 -11 552.973 158.353   4
   0  -5  11 709.758 95.1786  63
   0   5 -11 725.185 177.172   7
   0   5 -11 571.198 162.286  10
   0   5 -10 1871.40 231.569   7
   0   5 -10 1922.62 219.846   1
   0   5 -10 1986.24 248.431  25
   0   5 -10 1946.46 250.645   4
   0   5  -9 14.2327 78.4685   7
   0  -5   9-12.0398 90.7890   3
   0   5  -9 0.34388 90.2523   4
   0   5  -9 47.1815 114.943  25
   0   5  -9-44.2680 92.4200   1
   0  -5   9 80.6645 75.4175   6
   0   5  -9-32.9865 109.830  14
   0   5  -9 27.9685 88.2453  26
   0   5  -8 101.566 87.2666   1
   0  -5   8 36.3220 91.3029   3
   0  -5   8 115.667 82.2923   6
   0   5  -8 29.7921 90.0982  14
   0   5  -8 144.907 109.670   4
   0   5  -8 52.7279 108.419  26
   0   5  -8 113.035 100.205   7
   0  -5   7 6409.23 334.401   6
   0   5  -7 6336.01 352.147  14
   0   5  -7 6387.99 315.382  26
   0  -5   7 6360.08 358.947   3
   0  -5   6 72.2890 88.4616   3
   0   5  -6 76.5769 69.0935  26
   0   5  -6 90.0364 81.6346  14
   0  -5   6 155.958 93.7650   6
   0   5  -6 193.260 71.7855  16
   0   5  -5 20232.7 486.081  18
   0  -5   5 19121.0 563.661   3
   0  -5   5 18835.2 562.131   6
   0   5  -5 19367.0 507.598  16
   0   5  -5 18433.3 494.244   5
   0   5  -4 14381.6 379.477   5
   0  -5   4 14843.6 441.889   3
   0  -5   4 14371.3 454.914   6
   0  -5   4 14356.6 471.631   9
   0   5  -3 435.406 58.3725   5
   0  -5   3 398.179 91.8145   6
   0  -5   3 458.933 81.9859   3
   0  -5   3 390.975 89.6895   9
   0  -5   2 1741.32 152.493   9
   0   5  -2 1672.85 93.4621   8
   0  -5   2 1726.22 145.761   6
   0  -5   2 1648.49 109.389   3
   0   5  -2 1869.83 83.7441   5
   0  -5   1 3175.20 125.052   3
   0  -5   1 3390.80 207.235   9
   0   5  -1 3326.78 135.059   8
   0  -5   1 3352.98 194.238   6
   0  -5   0 15853.9 272.822   3
   0  -5   0 16878.6 496.806   9
   0   5   0 16222.9 474.358  15
   0   5   0 16308.9 448.516  12
   0   5   0 16342.7 380.326   8
   0   5   1 2204.10 164.508  19
   0   5   1 2246.30 180.733   2
   0  -5  -1 2222.20 183.024   9
   0   5   1 2090.41 137.386   8
   0   5   1 1925.31 164.060  15
   0   5   2 762.287 122.161  28
   0   5   2 749.223 117.551  19
   0   5   2 592.467 91.9222   8
   0  -5  -2 715.908 127.516   9
   0   5   2 713.652 100.583  27
   0   5   2 837.673 125.569   2
   0   5   3 4754.14 258.548   8
   0  -5  -3 4583.36 214.767   7
   0  -5  -3 4771.30 293.758  29
   0   5   3 4663.49 295.748  28
   0   5   3 4850.22 283.382   2
   0   5   4 4133.75 291.767  33
   0   5   4 3814.34 280.963  28
   0  -5  -4 3802.81 278.199  29
   0   5   4 4049.31 267.174   8
   0  -5  -4 4006.89 223.829   7
   0   5   5 21568.7 675.437  13
   0  -5  -5 20464.9 616.074   7
   0   5   5 21419.9 741.832  33
   0  -5  -5 21518.2 738.796  29
   0   5   5 21435.5 755.001  28
   0   5   5 21273.8 697.231   8
   0  -5  -6 6864.52 430.966  29
   0   5   6 6562.68 424.388  33
   0   5   6 7138.26 433.553  20
   0   5   6 6869.94 365.790  13
   0  -5  -7-13.1973 136.756  29
   0   5   7 124.988 134.108  20
   0   5   7 30.2934 115.218  33
   0   5   8-199.182 147.325  33
   0  -5  -8 137.435 72.7450  45
   0   5   8 22.7045 126.268  20
   0   5   8 14.1070 63.3921  63
   0  -5  -8-41.5395 130.001  29
   0  -5  -8 39.0451 57.2744  59
   0  -5  -9 8.76150 61.2583  59
   0   5   9-51.7197 69.1497  55
   0   5   9-60.2497 75.3932  63
   0  -5  -9-8.68604 64.5092  45
   0   5   9 10.2148 128.687  20
   0   5   9-58.1049 127.977  33
   0  -5 -10 3055.28 158.775  59
   0   5  10 3216.73 172.591  63
   0   5  10 3088.73 160.902  55
   0   5  10 3454.05 356.427  20
   0  -5 -10 3564.62 183.132  45
   0   5  10 2643.77 299.595  33
   0   5  11 111.160 59.1816  55
   0   5  11 242.247 75.9464  63
   0  -5 -11 226.236 67.3963  59
   0  -5 -11 324.777 80.6661  45
   0   5  11 95.7566 112.633  33
   0   5  12 612.905 82.9110  63
   0   5  12 613.801 71.5057  55
   0  -5 -12 679.688 85.6211  45
   0  -5 -12 562.062 66.0840  59
   0   5  13 60.4731 47.0529  63
   0  -5 -13 35.6261 46.7112  45
   0   5  14 51.8990 29.3980  63
   0  -5 -14 69.1818 31.0772  45
   0   6 -17 1352.63 61.5270  48
   0   6 -17 1287.52 58.1383  35
   0  -6  16 852.453 65.3264  63
   0   6 -16 935.022 68.5818  64
   0   6 -16 821.893 71.8948  48
   0  -6  16 787.446 63.8183  58
   0   6 -15 764.477 78.1648  64
   0   6 -15 760.667 70.4138  45
   0  -6  15 892.767 86.0088  63
   0  -6  15 802.388 81.5218  58
   0  -6  14 1938.36 131.672  58
   0  -6  14 1856.00 122.770  63
   0   6 -14 1904.52 112.420  45
   0   6 -14 1920.96 123.396  64
   0   6 -13 804.295 174.167  22
   0   6 -13 1176.67 101.012  45
   0   6 -13 1196.35 231.783  25
   0  -6  13 1151.54 110.010  63
   0  -6  13 1059.68 110.355  58
   0  -6  12 867.309 100.012  63
   0  -6  12 806.541 99.8498  58
   0  -6  11 83.2122 62.9718  63
   0   6 -11 77.5190 102.039  10
   0   6 -11 158.737 149.916   7
   0   6 -11 203.615 138.272   1
   0   6 -11-5.03442 111.910   4
   0   6 -11 249.140 145.035  25
   0  -6  11 65.7214 58.4479  58
   0  -6  10 5859.80 384.509   6
   0   6 -10 5836.67 385.560   7
   0   6 -10 6043.20 418.793  25
   0   6 -10 6433.32 443.983  14
   0   6 -10 5923.88 418.985   4
   0   6 -10 6531.71 421.143   1
   0  -6  10 5788.25 235.578  58
   0  -6   9 6915.90 445.264   3
   0   6  -9 6581.71 424.585   4
   0   6  -9 6650.17 416.386  25
   0   6  -9 7099.60 447.461  14
   0  -6   9 6562.12 398.342   6
   0   6  -9 6920.53 391.769   7
   0   6  -9 7013.92 379.441  26
   0   6  -9 7071.79 415.176   1
   0   6  -8 5770.48 356.516   1
   0   6  -8 5375.13 315.864   7
   0  -6   8 5232.15 358.448   3
   0   6  -8 5586.82 371.692  14
   0  -6   8 4679.62 322.338   6
   0   6  -8 5772.28 325.972  26
   0   6  -8 5213.94 347.594   4
   0  -6   7 162.683 93.9231   6
   0   6  -7 171.503 90.2803   4
   0   6  -7 157.518 68.5724   7
   0   6  -7 141.771 81.2245  26
   0   6  -7 207.478 98.6886  14
   0  -6   7 204.460 96.2924   3
   0  -6   6 25257.7 729.812   3
   0  -6   6 24967.4 726.684   6
   0   6  -6 24725.0 642.257  16
   0  -6   5 17676.7 547.799   3
   0  -6   5 17781.2 574.166   6
   0  -6   5 16826.1 579.463   9
   0   6  -5 18044.6 515.120  16
   0  -6   4 4437.09 236.254   3
   0  -6   4 4583.66 268.814   6
   0  -6   4 4317.07 265.269   9
   0   6  -4 4213.68 184.000   5
   0  -6   3 19003.7 584.718   9
   0  -6   3 18439.7 489.208   3
   0   6  -3 19449.9 406.815   5
   0  -6   3 19634.8 574.593   6
   0   6  -3 19640.8 427.779   8
   0  -6   2 65932.4 1260.47   6
   0  -6   2 64011.0 1288.55   9
   0   6  -2 64183.1 1055.61   8
   0   6  -1 35599.5 820.157  12
   0   6  -1 37106.7 685.053   8
   0  -6   1 37307.3 648.587   3
   0  -6   1 35940.6 879.248   9
   0   6   0 8905.72 366.821  15
   0   6   0 8855.88 276.410   8
   0   6   0 9070.07 382.569   2
   0   6   0 8442.49 335.869  12
   0  -6   0 8667.21 386.851   9
   0   6   1 6249.75 324.112   2
   0  -6  -1 6103.03 329.926   9
   0   6   1 6262.61 254.310   8
   0   6   1 6319.20 313.679  19
   0   6   1 6425.25 282.551  27
   0   6   1 6319.39 321.862  15
   0   6   2 17712.1 603.800  28
   0  -6  -2 17639.5 609.052   9
   0   6   2 16440.6 576.516   2
   0   6   2 17624.4 511.410   8
   0   6   2 15874.8 558.541  19
   0  -6  -3 29.6938 87.8534   9
   0   6   3 156.382 104.276  28
   0   6   3 189.024 81.4649   8
   0   6   3 154.072 90.2030   2
   0  -6  -4 4505.52 333.905   9
   0   6   4 4308.70 285.922   8
   0   6   4 4506.01 306.232  13
   0   6   4 4673.63 334.501  33
   0   6   4 4513.25 333.896  28
   0   6   5 1294.12 208.268  33
   0  -6  -5 1287.53 201.873   9
   0   6   5 919.605 187.538  28
   0   6   5 1376.26 182.188  13
   0  -6  -6 701.088 174.789   9
   0   6   6 890.601 191.459  20
   0   6   6 648.128 175.925  33
   0   6   7 1059.09 215.221  20
   0  -6  -7 843.134 183.456   9
   0   6   7 958.160 103.866  63
   0  -6  -7 969.965 103.307  45
   0   6   7 1049.52 211.656  33
   0  -6  -7 1050.13 98.9071  59
   0  -6  -8 3019.36 173.496  45
   0   6   8 3361.03 354.474  20
   0  -6  -8 3249.05 168.186  59
   0   6   8 3313.72 342.826  33
   0   6   8 2989.19 172.136  63
   0  -6  -9 466.713 87.7843  45
   0   6   9 363.245 85.2129  63
   0  -6  -9 438.787 84.2314  59
   0   6   9 331.658 167.813  20
   0   6   9 458.363 85.7454  55
   0   6   9 211.650 152.665  33
   0  -6 -10 384.375 83.6050  45
   0  -6 -10 376.618 77.9648  59
   0   6  10 445.556 174.580  20
   0   6  10 350.225 80.3476  63
   0   6  10 457.110 162.371  33
   0   6  10 400.034 78.9535  55
   0   6  11 96.8652 56.0098  55
   0   6  11-55.4501 61.3307  63
   0  -6 -11 16.8509 52.8984  59
   0  -6 -11 82.2235 67.0900  45
   0   6  12 464.592 58.1837  55
   0  -6 -12 466.426 66.8348  45
   0  -6 -12 354.499 51.3892  59
   0   6  12 339.910 64.9777  63
   0   6  13 349.606 46.3559  63
   0  -6 -13 391.542 49.4864  45
   0   7 -16 405.651 60.3193  48
   0  -7  16 145.155 35.0215  63
   0  -7  16 233.561 45.2529  58
   0   7 -16 317.031 45.5031  64
   0   7 -15 39.0829 50.5571  64
   0  -7  15 107.673 50.4030  58
   0  -7  15 113.347 50.9297  63
   0  -7  14 714.286 85.7866  63
   0  -7  14 953.824 100.165  58
   0   7 -14 808.316 83.6062  64
   0   7 -14 744.190 77.3946  45
   0   7 -13 456.820 137.199  22
   0  -7  13 551.987 83.1949  63
   0  -7  13 466.935 84.8432  58
   0   7 -13 632.688 77.6803  45
   0   7 -13 438.223 167.871  25
   0   7 -12 679.039 194.388  25
   0  -7  12 656.164 95.9322  58
   0  -7  12 640.184 87.4743  63
   0   7 -11 1662.22 252.662  10
   0  -7  11 1547.75 119.656  63
   0  -7  11 1534.00 130.157  58
   0   7 -11 1755.55 254.994  25
   0  -7  10 640.872 86.6539  58
   0   7 -10 737.923 184.848  25
   0  -7  10 858.056 96.6307  63
   0   7 -10 596.907 160.939  10
   0   7 -10 588.462 161.851   4
   0  -7  10 576.835 148.238   6
   0   7 -10 874.410 196.289  14
   0   7 -10 835.630 172.128   1
   0   7  -9 7149.38 454.229  14
   0   7  -9 7527.31 446.810   1
   0  -7   9 7090.96 463.399   3
   0  -7   9 7497.58 432.078   6
   0   7  -9 7792.53 457.726   4
   0   7  -8 79.5469 90.6574   4
   0   7  -8 93.1690 106.572  14
   0   7  -8 49.8297 93.3759   1
   0  -7   8 229.788 108.696   3
   0   7  -8 110.485 76.8582   7
   0   7  -8 226.241 109.679  26
   0  -7   8 33.0282 91.7105   6
   0  -7   7 3615.14 285.149   6
   0   7  -7 3844.92 259.158  26
   0  -7   7 3571.28 284.295   3
   0   7  -7 3565.15 282.711  14
   0   7  -7 3703.81 277.610   4
   0  -7   6 4568.22 307.838   6
   0   7  -6 4340.29 278.290   4
   0   7  -6 4668.70 264.662  16
   0  -7   6 4456.72 292.795   3
   0  -7   5 33186.1 917.524   9
   0  -7   5 34512.5 851.820   3
   0  -7   5 34306.8 906.447   6
   0   7  -5 32519.8 815.065   4
   0  -7   4 37276.9 859.131   3
   0  -7   4 38760.9 983.528   9
   0   7  -4 37504.4 840.184   4
   0  -7   4 39902.3 963.854   6
   0  -7   3 31185.3 810.178   6
   0   7  -3 29577.9 658.166   4
   0  -7   3 29584.1 825.797   9
   0  -7   3 28919.9 666.196   3
   0  -7   2 55649.2 1253.59   9
   0   7  -2 56143.9 1192.04  12
   0   7  -1 164.574 86.1830   2
   0   7  -1 211.526 82.7309  12
   0  -7   1 82.3239 83.3436   9
   0   7  -1 85.0776 68.6208  15
   0   7   0 3060.88 232.075  15
   0   7   0 2861.47 220.920  19
   0  -7   0 2892.61 239.755   9
   0   7   0 2913.42 208.865  12
   0   7   0 3307.76 250.690   2
   0   7   1 253.128 89.8327  19
   0   7   1 143.280 76.4526  15
   0  -7  -1 287.880 98.6586   9
   0   7   1 315.301 108.191   2
   0  -7  -2 5175.75 347.184   9
   0   7   2 4825.86 318.768  19
   0   7   2 5240.90 339.104   2
   0   7   2 4870.86 330.526  28
   0   7   3 7979.07 443.551  33
   0   7   3 7951.61 435.909   2
   0   7   3 7702.25 443.164  28
   0  -7  -3 7784.99 452.333   9
   0   7   4 7729.93 439.265  13
   0  -7  -4 7397.17 464.520   9
   0   7   4 8300.93 476.896  33
   0   7   4 7705.13 465.040  28
   0  -7  -5 682.517 171.177   9
   0   7   5 1184.32 218.838  33
   0   7   5 942.187 168.510  13
   0  -7  -6 2919.64 161.244  45
   0   7   6 3069.41 323.655  20
   0  -7  -6 2327.86 305.222   9
   0   7   6 2760.50 155.594  63
   0  -7  -6 2945.43 157.861  59
   0   7   6 3159.30 342.317  33
   0  -7  -7 492.929 86.3023  59
   0   7   7 673.961 174.435  20
   0  -7  -7 333.929 82.2376  45
   0   7   7 503.770 183.721  33
   0   7   7 574.753 96.0863  63
   0   7   8 263.273 157.724  20
   0  -7  -8 246.084 81.2429  45
   0   7   8 302.223 79.1160  63
   0   7   8 301.340 158.367  33
   0  -7  -8 314.151 75.9961  59
   0   7   9-17.9847 64.2837  63
   0   7   9 201.467 171.178  20
   0  -7  -9 9.68159 61.8537  59
   0   7   9-57.8189 136.083  33
   0   7   9-58.1966 69.6416  55
   0  -7  -9 6.34251 71.6471  45
   0   7  10 34.9530 67.8006  63
   0  -7 -10 99.7789 71.1659  45
   0   7  10 19.2490 58.7568  55
   0  -7 -10 4.48553 54.0260  59
   0   7  10 39.8271 133.267  33
   0  -7 -11 57.3218 44.8908  59
   0   7  11 41.2494 38.6924  38
   0   7  11 3.76958 53.7952  63
   0   7  11-37.2824 48.5792  55
   0  -7 -11 16.3444 52.9746  45
   0  -7 -12 159.981 44.8470  45
   0   7  12 137.105 42.8188  63
   0  -8  16 1470.24 80.3975  58
   0   8 -16 1474.87 78.3345  48
   0   8 -16 1285.57 65.1134  64
   0  -8  15 1547.16 92.1201  63
   0  -8  15 1602.86 102.390  58
   0   8 -15 1632.55 90.2906  64
   0   8 -14 1143.23 88.2336  64
   0  -8  14 1098.91 104.237  58
   0  -8  14 1066.51 90.1181  63
   0   8 -13 215.310 148.083  25
   0  -8  13 76.5140 60.3881  63
   0   8 -13 334.291 152.129  22
   0  -8  13 102.581 67.9902  58
   0  -8  12 7321.24 274.257  58
   0   8 -12 7835.21 516.883  25
   0  -8  12 7613.13 256.210  63
   0   8 -11 4995.52 414.144  25
   0  -8  11 5220.50 233.366  58
   0  -8  11 5312.41 211.496  63
   0   8 -10 1605.59 223.375  10
   0   8 -10 1587.95 247.578  14
   0   8 -10 1624.93 238.888   1
   0   8 -10 1448.42 224.722  25
   0  -8  10 1887.72 132.677  63
   0  -8  10 1612.47 131.967  58
   0  -8  10 1815.24 246.013   6
   0   8 -10 1570.15 234.279   4
   0  -8   9 4463.75 349.759   6
   0  -8   9 4844.42 188.794  53
   0   8  -9 4914.75 377.521   1
   0   8  -9 4263.92 346.839  10
   0   8  -9 4390.55 356.219   4
   0  -8   9 4648.70 207.254  58
   0  -8   9 4745.36 186.892  47
   0   8  -9 4595.45 376.593  14
   0  -8   9 4460.33 371.540   3
   0   8  -8 2147.47 251.121   1
   0   8  -8 2355.29 257.271  14
   0   8  -8 2277.11 240.488   4
   0  -8   8 2060.59 238.704   6
   0  -8   8 2152.59 244.409   3
   0  -8   7 3138.98 282.234   6
   0   8  -7 2897.29 271.773   1
   0   8  -7 3231.46 281.763  14
   0  -8   7 2804.08 259.585   3
   0   8  -7 2925.76 257.475   4
   0  -8   6 9134.52 429.233   3
   0  -8   6 9243.87 465.039   6
   0   8  -6 9547.31 411.434  16
   0   8  -6 8696.82 409.696   4
   0  -8   5 1610.98 203.601   9
   0  -8   5 1666.56 172.463   3
   0  -8   5 1733.56 207.850   6
   0   8  -5 1745.67 171.576   4
   0  -8   4 357.447 116.320   6
   0   8  -4 321.789 72.1185  10
   0  -8   4 277.398 104.292   9
   0  -8   3 9139.23 451.669   9
   0   8  -2 2772.27 227.758  15
   0  -8   2 2650.12 245.475   9
   0   8  -2 2931.19 230.567  12
   0   8  -2 2927.29 251.355   2
   0  -8   1 2162.35 227.813   9
   0   8  -1 2186.97 212.809  15
   0   8  -1 2211.46 201.078  12
   0   8  -1 1972.42 215.029   2
   0   8   0 12854.9 522.026  19
   0   8   0 13329.3 543.661  15
   0  -8   0 13388.4 572.303   9
   0   8   0 14149.5 584.736   2
   0   8   1 2024.09 226.817  28
   0  -8  -1 1967.27 232.327   9
   0   8   1 2149.39 240.990   2
   0   8   1 1928.72 203.422  19
   0   8   2 1383.53 193.747  19
   0   8   2 1195.97 191.545  28
   0  -8  -2 1392.71 195.497   9
   0   8   2 1445.09 207.876   2
   0   8   3 14714.8 673.787  33
   0   8   3 14728.7 660.642  28
   0   8   3 14924.7 648.286  13
   0  -8  -3 14314.3 665.948   9
   0   8   4 1159.76 201.074  13
   0  -8  -4 864.209 203.358   9
   0   8   4 1060.65 210.650  33
   0  -8  -4 1087.43 99.8922  59
   0   8   4 974.964 202.543  28
   0  -8  -5 3215.13 350.170   9
   0  -8  -5 3596.77 178.876  59
   0   8   5 3677.19 360.475  33
   0   8   5 3663.53 349.413  20
   0  -8  -5 3400.60 174.176  45
   0   8   5 3875.84 340.451  13
   0  -8  -6 86.2735 64.2144  45
   0  -8  -6 33.6843 60.7921  59
   0   8   6 83.6332 140.364  33
   0   8   6 165.641 68.5878  63
   0   8   6 9.70246 133.368  20
   0   8   7 1248.40 235.626  33
   0   8   7 892.493 102.942  63
   0  -8  -7 1091.66 109.602  45
   0  -8  -7 988.234 105.807  59
   0   8   7 849.900 200.812  20
   0   8   8 53.3673 60.6240  63
   0  -8  -8 24.1267 64.7643  45
   0  -8  -8 50.4236 68.5462  59
   0   8   9 2971.53 154.322  55
   0  -8  -9 3162.00 154.467  59
   0   8   9 3033.43 151.412  63
   0  -8  -9 3276.19 162.682  45
   0   8  10 241.486 61.3039  55
   0  -8 -10 255.063 61.8819  45
   0   8  10 329.924 63.1168  63
   0  -8 -10 282.504 59.2480  59
   0   8  11 211.167 46.1585  63
   0  -8 -11 231.824 48.5269  45
   0   8  11 207.902 44.9855  55
   0  -9  16 392.981 46.4454  58
   0   9 -16 347.912 44.2104  48
   0  -9  15 3156.92 136.487  58
   0   9 -15 3221.46 111.763  64
   0   9 -14 384.894 55.3493  64
   0  -9  14 328.613 59.4261  63
   0  -9  14 315.734 73.0219  58
   0  -9  13 5368.41 220.755  58
   0   9 -13 4416.50 369.334  22
   0   9 -13 4581.07 382.188  25
   0  -9  13 5308.80 193.052  63
   0  -9  12 64.3127 67.8998  58
   0  -9  12 77.6756 62.1330  63
   0  -9  11 6248.07 256.066  58
   0   9 -11 6894.85 502.023  14
   0   9 -11 6084.49 439.579  25
   0  -9  11 6667.65 235.643  63
   0  -9  10 2398.95 135.564  47
   0   9 -10 2048.84 266.374  14
   0   9 -10 2241.33 270.211  25
   0  -9  10 2359.44 138.059  53
   0  -9  10 2298.00 154.955  58
   0   9 -10 2064.13 270.643  10
   0  -9   9 26329.8 573.489  61
   0  -9   9 26794.8 597.939  58
   0  -9   9 26067.5 553.215  47
   0  -9   9 25921.9 928.156   6
   0   9  -9 25069.2 901.741   4
   0  -9   9 26189.3 553.072  53
   0   9  -9 27055.7 965.650   1
   0   9  -9 23952.4 877.771  10
   0   9  -9 26321.6 943.351  14
   0   9  -8 404.087 132.559   1
   0   9  -8 390.942 157.783  14
   0  -9   8 380.035 72.8117  61
   0  -9   8 271.248 67.9730  58
   0   9  -8 236.879 108.737  10
   0  -9   8 271.026 63.6229  53
   0   9  -8 198.340 106.500   4
   0  -9   8 304.462 67.5569  47
   0  -9   8 163.212 118.564   6
   0   9  -7 1382.28 180.925   4
   0   9  -7 1456.74 195.498  10
   0  -9   7 1245.54 202.588   6
   0   9  -7 1066.79 184.983  14
   0   9  -7 1286.58 201.007   1
   0  -9   7 1253.43 190.077   3
   0   9  -6 8038.40 452.606   1
   0   9  -6 8098.86 399.523  16
   0   9  -6 7669.00 393.998  10
   0  -9   6 8142.94 459.999   6
   0   9  -5 12628.8 549.850   1
   0  -9   5 13355.1 609.010   9
   0  -9   4 2904.43 279.874   9
   0   9  -4 2604.24 251.695   2
   0   9  -4 2638.28 233.632   1
   0   9  -3 2720.64 228.297   1
   0   9  -3 2444.41 234.104  12
   0   9  -3 2658.32 257.211   2
   0  -9   3 2591.54 265.206   9
   0   9  -2 948.448 159.498  15
   0  -9   2 714.466 153.472   9
   0   9  -2 995.557 174.457   2
   0   9  -2 937.429 153.070  12
   0   9  -1 8389.72 472.802   2
   0   9  -1 8298.43 448.255  15
   0  -9   1 8187.08 472.775   9
   0   9  -1 8305.75 429.136  19
   0   9  -1 8680.73 427.837  12
   0  -9   0 7417.52 459.406   9
   0   9   0 7827.89 466.749   2
   0   9   0 7607.40 419.658  19
   0   9   0 7441.96 432.876  15
   0   9   1 14496.5 619.376  19
   0  -9  -1 14783.9 672.672   9
   0   9   1 14715.2 670.415   2
   0   9   1 15293.0 656.808  28
   0   9   2 272.998 131.834  13
   0   9   2 121.554 126.248   2
   0   9   2 73.1839 131.364  33
   0  -9  -2 42.4193 111.861   9
   0   9   2 106.175 114.524  28
   0  -9  -3 17.8777 106.200   9
   0  -9  -3-69.9007 65.6323  45
   0   9   3 32.4163 127.983  28
   0   9   3 236.823 171.399  33
   0   9   3 188.853 124.349  13
   0  -9  -3 77.5765 59.4841  59
   0  -9  -4 1976.88 286.597   9
   0   9   4 2352.78 296.234  28
   0  -9  -4 2409.71 145.367  45
   0  -9  -4 2474.40 152.763  59
   0   9   4 2470.46 304.104  33
   0   9   4 2528.15 291.143  13
   0   9   5 2797.87 316.889  20
   0  -9  -5 2196.31 144.221  45
   0  -9  -5 2353.32 151.300  59
   0   9   5 2254.88 307.396  33
   0   9   5 1707.31 268.709  13
   0   9   6 2208.44 142.658  63
   0  -9  -6 2457.61 151.324  59
   0  -9  -6 2418.32 145.832  45
   0   9   6 2425.26 319.051  33
   0   9   6 2141.14 273.727  20
   0   9   7 2458.69 312.813  33
   0   9   7 2170.16 291.425  20
   0  -9  -7 2648.68 156.240  59
   0  -9  -7 2473.50 147.232  45
   0   9   7 2395.96 145.139  63
   0  -9  -8 24.9917 64.3277  59
   0   9   8-34.3899 115.425  33
   0  -9  -8-12.2271 57.9448  45
   0   9   8-48.2818 65.1900  55
   0   9   8 20.9593 57.9961  63
   0  -9  -9 263.537 58.5837  45
   0   9   9 151.563 59.0625  55
   0   9   9 135.312 52.3126  63
   0  -9  -9 81.6757 54.4361  59
   0   9  10 311.600 54.9294  55
   0   9  10 396.518 51.4355  63
   0  -9 -10 305.768 52.0453  45
   0   9  10 398.414 51.4697  38
   0  -9 -11 228.595 32.6700  45
   0 -10  16 442.763 42.1990  58
   0  10 -16 447.002 38.6096  48
   0 -10  15 1987.57 102.996  58
   0 -10  14-9.82971 52.9970  58
   0 -10  13 4848.68 201.894  58
   0  10 -12 687.882 172.337  25
   0  10 -12 654.833 180.269  22
   0 -10  12 744.224 96.6339  58
   0 -10  11 5044.18 227.769  58
   0 -10  11 5176.43 195.087  47
   0  10 -11 4807.36 389.406  25
   0 -10  11 5315.54 201.063  53
   0  10 -10 3062.34 308.987  25
   0 -10  10 3679.05 169.766  53
   0  10 -10 3537.74 359.894  14
   0 -10  10 3561.70 166.182  47
   0 -10  10 3595.58 187.504  58
   0 -10   9 8505.53 292.391  58
   0  10  -9 8572.64 523.976  14
   0 -10   9 8292.55 270.584  53
   0 -10   9 8365.42 271.767  47
   0 -10   9 8416.07 280.445  61
   0  10  -9 8534.05 490.266  25
   0 -10   8 10645.6 326.699  58
   0 -10   8 10008.5 315.669  61
   0 -10   8 10334.0 306.930  53
   0  10  -8 10555.9 580.375   1
   0 -10   8 10380.1 308.307  47
   0  10  -8 10593.7 559.339  14
   0 -10   7 891.948 100.833  58
   0 -10   7 904.914 91.8671  56
   0  10  -7 629.475 173.852   1
   0 -10   7 794.279 88.3692  61
   0 -10   7 868.896 88.2223  53
   0 -10   7 750.092 89.6866  47
   0  10  -7 672.404 158.666  14
   0  10  -6 23.2375 91.3254   1
   0 -10   6-19.2017 56.1759  61
   0 -10   6-28.0438 58.9668  47
   0 -10   6-15.8203 56.8189  53
   0  10  -6 33.2642 92.2611   2
   0 -10   6-1.03951 52.7046  58
   0  10  -6-59.4293 93.6794  14
   0  10  -5 110.831 101.731  12
   0  10  -5 87.4225 100.849   2
   0 -10   5 8.39978 90.3046   9
   0  10  -5 43.8866 82.2982   1
   0  10  -4 1583.92 218.928   2
   0  10  -4 1708.40 214.786  15
   0  10  -4 1868.27 229.326  12
   0  10  -4 1883.22 214.268   1
   0 -10   4 1504.65 213.904   9
   0  10  -3 687.360 150.772   2
   0 -10   3 754.832 169.039   9
   0  10  -3 645.667 136.573  15
   0  10  -3 615.536 140.535  12
   0 -10   2 962.457 189.257   9
   0  10  -2 983.910 163.341  19
   0  10  -2 827.797 152.640  15
   0  10  -2 1179.98 178.912  12
   0  10  -2 964.135 187.680   2
   0  10  -1 20813.9 781.064  15
   0  10  -1 21931.1 856.800   2
   0  10  -1 21940.4 771.982  19
   0 -10   1 21752.9 851.547   9
   0 -10   0 943.194 96.3068  61
   0  10   0 771.878 155.359  19
   0 -10   0 924.815 99.7460  59
   0 -10   0 1114.85 199.020   9
   0  10   0 1239.33 215.323   2
   0  10   0 872.832 180.551  28
   0  10   1 7446.51 512.135   2
   0 -10  -1 7421.58 257.735  61
   0 -10  -1 7501.68 241.150  45
   0  10   1 7370.60 494.663  13
   0 -10  -1 7491.17 508.170   9
   0 -10  -1 7173.95 249.545  59
   0  10   1 6998.79 464.653  28
   0  10   2 6321.57 457.735  28
   0 -10  -2 6639.77 241.748  59
   0  10   2 6880.71 487.378  33
   0  10   2 6513.96 470.683  13
   0 -10  -2 6287.60 227.522  45
   0 -10  -2 6559.41 241.347  61
   0 -10  -2 6061.64 467.136   9
   0 -10  -3 3228.63 172.901  59
   0  10   3 2828.48 329.851  28
   0  10   3 2573.42 298.334  13
   0 -10  -3 3444.39 164.763  45
   0  10   3 3099.67 344.133  33
   0 -10  -4 25212.6 577.446  59
   0  10   4 25750.0 993.331  33
   0  10   4 26681.1 939.757  20
   0 -10  -4 26056.7 558.603  45
   0 -10  -5 147.565 73.8010  59
   0  10   5 68.6255 139.917  20
   0  10   5 349.029 76.0842  63
   0 -10  -5 164.952 64.2420  45
   0  10   5 249.323 162.197  33
   0  10   6 7851.45 525.701  33
   0  10   6 7764.93 251.350  63
   0 -10  -6 7932.86 265.975  59
   0 -10  -6 7852.51 259.807  45
   0  10   6 7755.04 472.703  30
   0 -10  -7 518.653 78.3051  45
   0 -10  -7 650.938 90.5952  59
   0  10   7 457.903 76.1283  63
   0  10   7 584.987 174.723  33
   0 -10  -8 78.4380 57.8429  59
   0  10   8 98.4172 47.0310  63
   0 -10  -8 60.0998 47.5433  45
   0  10   8 139.524 60.1221  55
   0 -10  -8 117.544 48.4671  41
   0  10   9 78.5973 39.5918  63
   0 -10  -9-4.96204 38.4437  45
   0  10   9 17.8903 45.2932  55
   0 -10  -9 18.6838 32.2920  41
   0  10  10 117.135 33.0172  55
   0 -11  15 193.971 41.7060  58
   0  11 -15 186.852 36.1798  48
   0 -11  14 6.30928 45.8671  58
   0 -11  13 430.068 69.3458  58
   0 -11  12 7453.46 254.524  58
   0 -11  11 303.664 78.5364  58
   0 -11  11 439.845 70.8191  53
   0  11 -11 237.230 129.195  25
   0 -11  10 2795.96 148.733  47
   0 -11  10 2754.08 149.261  53
   0  11 -10 2712.80 286.798  25
   0 -11  10 3282.10 170.626  61
   0 -11  10 2842.18 165.671  58
   0 -11   9 8748.20 289.820  58
   0  11  -9 7396.88 459.086  25
   0  11  -9 8081.44 516.293  14
   0 -11   9 8402.55 272.693  53
   0 -11   9 7862.93 266.153  47
   0 -11   9 8082.65 277.416  61
   0 -11   8 523.979 88.8536  58
   0 -11   8 441.457 82.4980  61
   0 -11   8 461.251 85.2819  53
   0 -11   8 556.616 76.1617  56
   0 -11   8 431.459 81.3925  47
   0  11  -8 565.966 173.794  14
   0 -11   7 241.249 60.7320  41
   0 -11   7 192.335 64.1432  56
   0  11  -7 183.444 118.272  14
   0 -11   7 167.566 67.4171  58
   0 -11   7 230.459 69.1440  53
   0 -11   7 260.442 75.8637  47
   0 -11   7 181.119 70.9210  61
   0 -11   6 475.917 74.8274  56
   0 -11   6 407.209 76.4172  61
   0  11  -6 378.547 141.601  12
   0 -11   6 430.076 69.0391  41
   0  11  -6 188.447 123.975   1
   0 -11   6 421.598 70.5290  53
   0 -11   6 370.275 68.5372  58
   0 -11   6 494.336 82.0100  47
   0 -11   5 82.1371 68.0047  61
   0 -11   5 115.894 56.2541  41
   0  11  -5-64.9759 114.054  13
   0  11  -5-38.7284 93.7631  12
   0 -11   5 69.5732 59.8872  58
   0  11  -5-130.403 148.882   2
   0 -11   5-71.2481 62.1693  56
   0 -11   5 87.6953 74.0097  47
   0  11  -5 45.8803 103.577   1
   0 -11   5 15.0919 108.337   9
   0 -11   5-95.2465 62.3857  53
   0 -11   4 432.047 76.8151  61
   0 -11   4 472.719 73.6685  56
   0 -11   4 337.436 63.3059  53
   0 -11   4 482.537 153.326   9
   0  11  -4 266.662 95.6884  15
   0 -11   4 517.644 80.7169  41
   0 -11   4 544.470 79.3094  58
   0  11  -4 305.722 129.788  12
   0  11  -4 239.496 109.528  13
   0 -11   4 459.091 84.4330  47
   0  11  -4 312.943 121.764   2
   0  11  -3 1715.94 225.619  15
   0 -11   3 1547.50 247.651   9
   0  11  -3 1626.76 236.022  13
   0 -11   3 1862.58 130.055  41
   0 -11   3 1732.46 118.337  53
   0 -11   3 1958.59 133.160  56
   0  11  -3 1737.48 257.556   2
   0 -11   3 1841.76 132.392  61
   0 -11   2 4167.62 196.666  61
   0  11  -2 4200.55 385.181   2
   0  11  -2 4074.48 349.032  15
   0  11  -2 3967.02 364.055  13
   0 -11   2 3959.10 172.008  53
   0 -11   2 4116.48 382.582   9
   0 -11   2 4217.05 191.202  56
   0 -11   2 4034.91 189.904  41
   0  11  -1 13612.3 647.752  28
   0 -11   1 13515.6 344.347  53
   0 -11   1 13565.0 381.887  61
   0 -11   1 13879.2 388.649  41
   0  11  -1 13409.1 692.064  13
   0 -11   1 13394.5 697.053   9
   0 -11   1 13644.1 376.584  56
   0  11  -1 12371.5 677.350   2
   0  11   0 10629.8 582.001  28
   0  11   0 11260.9 637.292  13
   0 -11   0 11094.0 650.790   9
   0 -11   0 10633.4 331.010  61
   0 -11   0 11532.2 348.577  41
   0 -11  -1 19726.0 486.224  61
   0  11   1 19833.1 839.890  28
   0 -11  -1 21050.1 464.013  45
   0  11   1 20997.9 860.225  33
   0 -11  -1 20983.3 512.879  41
   0  11   1 21519.5 900.497  13
   0  11   2 1653.66 255.364  33
   0 -11  -2 1893.11 139.349  59
   0  11   2 1771.74 255.516  28
   0 -11  -2 1873.31 132.432  61
   0 -11  -2 1940.07 122.192  45
   0  11   2 1971.65 284.131  13
   0 -11  -3 6016.44 239.718  59
   0  11   3 5860.14 455.601  33
   0 -11  -3 6124.61 220.560  45
   0  11   4 975.130 92.6745  63
   0  11   4 999.923 208.649  33
   0 -11  -4 1132.18 103.678  45
   0 -11  -4 1047.53 110.523  59
   0  11   5 783.742 198.880  30
   0 -11  -5 827.087 85.9867  45
   0  11   5 850.799 87.2029  63
   0 -11  -5 802.366 99.5376  59
   0  11   5 585.030 190.727  33
   0  11   6 1455.77 97.2822  63
   0 -11  -6 1384.81 115.091  59
   0 -11  -6 1381.80 110.576  41
   0 -11  -6 1547.95 103.447  45
   0  11   6 1207.04 220.461  33
   0  11   7-35.5940 47.0672  63
   0  11   7-4.21476 57.6427  55
   0 -11  -7 70.8948 44.9499  45
   0 -11  -7 43.6781 48.3379  41
   0 -11  -8 1412.80 74.5734  45
   0  11   8 1705.76 94.5036  55
   0  11   8 1506.42 72.5445  63
   0 -11  -8 1480.68 80.5398  41
   0  11   9 51.9612 29.7055  55
   0  11   9-27.9953 26.9065  38
   0 -12  15 1235.10 63.0694  58
   0 -12  14 279.341 48.3328  58
   0 -12  13 448.256 64.4736  58
   0 -12  12 1203.12 99.2878  58
   0 -12  11 331.901 69.5796  58
   0 -12  11 265.813 64.5992  53
   0 -12  10 731.859 91.6824  58
   0 -12  10 807.249 94.3416  53
   0 -12   9 66.6238 61.6554  53
   0 -12   9 15.5142 59.8045  58
   0 -12   8 89.6112 63.0335  53
   0 -12   8 55.5714 54.4338  56
   0 -12   8 90.0029 62.1801  58
   0 -12   8 62.5386 60.6651  61
   0 -12   8 127.086 63.2131  47
   0 -12   7 5624.36 224.975  47
   0 -12   7 5449.49 210.655  41
   0 -12   7 5713.69 225.038  58
   0 -12   7 5797.69 215.710  56
   0 -12   7 5828.44 228.652  53
   0 -12   7 5780.37 236.418  61
   0 -12   6 2529.28 155.840  61
   0 -12   6 2522.99 143.935  56
   0 -12   6 2610.22 147.227  58
   0 -12   6 2294.18 136.409  41
   0 -12   6 2268.53 140.412  53
   0 -12   5-27.0379 65.6216  61
   0 -12   5 161.240 61.9164  58
   0 -12   5 21.6247 53.5891  41
   0 -12   5 53.2812 55.2274  53
   0 -12   5-18.6771 53.5019  56
   0 -12   4 920.047 102.064  61
   0 -12   4 1007.85 100.234  41
   0 -12   4 1057.72 103.205  56
   0  12  -4 1097.65 213.478  13
   0 -12   4 1153.44 98.7431  58
   0 -12   4 1038.64 99.9704  53
   0 -12   3 1456.73 112.460  53
   0 -12   3 1517.67 125.241  61
   0 -12   3 1723.17 125.704  56
   0 -12   3 1596.02 126.055  41
   0  12  -3 1241.38 240.943  13
   0  12  -3 1514.50 224.404  28
   0 -12   2 5480.42 206.477  53
   0 -12   2 5545.36 230.962  41
   0  12  -2 5391.17 455.239  13
   0  12  -2 5160.59 401.175  28
   0 -12   2 5646.09 234.289  61
   0  12  -1-30.2524 132.468  13
   0  12  -1 74.8805 107.105  28
   0 -12   1-17.0565 64.2383  41
   0 -12   1 51.7041 62.2443  61
   0 -12   0 1906.66 134.320  61
   0 -12   0 1910.68 142.605  41
   0  12   0 1734.22 262.244  28
   0  12   0 1802.67 268.032  33
   0 -12  -1 109.822 60.2718  61
   0 -12  -1 111.733 62.5424  41
   0  12   1-104.792 141.169  28
   0  12   1 85.0861 152.353  33
   0 -12  -2 390.492 78.1067  41
   0  12   2 352.363 167.231  28
   0 -12  -2 376.852 69.0891  61
   0 -12  -2 526.229 73.1687  45
   0  12   2 623.080 191.179  33
   0 -12  -3 1477.51 103.392  45
   0 -12  -3 1291.40 120.080  41
   0 -12  -4 82.5927 48.1993  45
   0  12   4-8.08111 120.209  30
   0 -12  -4 16.2461 54.5998  41
   0 -12  -5 53.1755 51.5236  41
   0 -12  -5-1.12044 43.2970  45
   0 -12  -6-1.40955 39.0241  45
   0 -12  -6 8.20385 40.1966  41
   0  12   6 102.222 56.8813  55
   0  12   7 1456.89 81.8989  55
   0 -12  -7 1432.92 76.9622  41
   0  12   8 644.807 46.9523  55
   0  12   8 609.745 44.0813  38
   0 -13  14-13.1092 27.2362  58
   0 -13  13 972.300 72.0832  58
   0 -13  12 70.7231 47.5753  58
   0 -13  11 592.684 74.8415  58
   0 -13  11 625.712 75.2641  53
   0 -13  10-32.1392 56.9952  58
   0 -13  10 78.3313 56.4532  53
   0 -13   9 168.129 64.3162  53
   0 -13   9 33.7636 48.5473  58
   0 -13   8 0.29762 57.2169  53
   0 -13   8 46.3541 54.0924  58
   0 -13   8 136.614 56.5601  56
   0 -13   8 9.15398 60.4484  61
   0 -13   7 138.670 54.3205  56
   0 -13   7 148.364 52.4700  41
   0 -13   7 166.846 62.1367  58
   0 -13   7 220.929 71.8006  53
   0 -13   7 53.2339 58.9730  61
   0 -13   6 104.277 52.7228  56
   0 -13   6 221.413 69.3336  53
   0 -13   6 174.798 60.4124  58
   0 -13   6 108.796 65.0419  61
   0 -13   6 119.824 51.6499  41
   0 -13   5 1379.04 109.831  56
   0 -13   5 1400.67 121.235  61
   0 -13   5 1387.92 109.564  41
   0 -13   5 1478.11 105.495  58
   0 -13   5 1278.33 108.358  53
   0 -13   4 7491.33 258.580  56
   0 -13   4 7466.40 272.018  61
   0 -13   4 6984.96 242.045  53
   0 -13   4 7343.49 259.439  41
   0 -13   3-0.66280 52.4719  53
   0 -13   3 31.0884 55.7243  41
   0 -13   3 9.90081 71.9769  61
   0  13  -2 1978.73 252.931  33
   0 -13   2 2207.47 146.843  41
   0 -13   2 2365.31 149.870  61
   0 -13   2 2282.69 126.716  53
   0  13  -1 8723.05 517.920  33
   0 -13   1 8421.50 290.540  41
   0 -13   1 8639.03 291.573  61
   0  13  -1 8400.90 504.270  28
   0  13   0 1075.35 195.310  28
   0 -13   0 1136.71 103.969  61
   0 -13   0 1279.65 114.742  41
   0  13   0 1266.93 221.801  33
   0 -13  -1 2666.02 142.894  61
   0 -13  -1 2698.23 159.160  41
   0  13   1 2556.39 289.710  33
   0  13   2 2216.06 271.606  33
   0 -13  -2 2566.03 148.178  41
   0 -13  -3 82.1871 56.8773  41
   0  13   3-209.475 137.760  33
   0 -13  -4 889.371 81.5320  41
   0 -13  -5 352.618 54.5764  41
   0  13   6 34.5718 36.2887  55
   0 -13  -6 1.38232 29.0072  41
   0 -14  13 239.018 35.0096  58
   0 -14  12-9.09114 35.5042  58
   0 -14  11 248.651 49.8671  58
   0 -14  10 2132.06 110.574  58
   0 -14  10 2341.57 120.479  53
   0 -14   9 48.9272 52.3454  53
   0 -14   9 41.8594 47.6154  58
   0 -14   8 1151.94 101.879  53
   0 -14   8 1040.98 82.8827  56
   0 -14   8 1042.50 89.4285  58
   0 -14   8 1228.54 107.943  61
   0 -14   7 6801.48 226.414  53
   0 -14   7 6188.74 203.045  41
   0 -14   7 6438.95 209.970  56
   0 -14   7 6124.52 228.760  61
   0 -14   7 6429.99 210.502  58
   0 -14   6 1243.53 95.3247  41
   0 -14   6 1272.11 100.504  53
   0 -14   6 1292.33 113.156  61
   0 -14   6 1327.62 96.9157  56
   0 -14   6 1289.63 92.8619  58
   0 -14   5-29.7253 48.8092  41
   0 -14   5-87.2832 69.0676  61
   0 -14   5 6.27815 52.5620  53
   0 -14   4 37.5140 54.9496  53
   0 -14   4-8.69958 52.5853  41
   0 -14   4-9.06967 60.9801  61
   0 -14   3 4549.37 192.138  41
   0 -14   3 4681.16 200.953  61
   0 -14   3 4635.55 176.157  53
   0 -14   2 4255.66 186.732  61
   0 -14   2 4539.43 165.131  53
   0 -14   2 4272.03 187.831  41
   0 -14   1 284.319 65.4441  61
   0  14  -1 361.801 163.991  33
   0 -14   1 454.226 76.2738  41
   0 -14   0 2271.00 135.124  41
   0  14   0 2355.07 270.903  33
   0 -14   0 2181.24 122.303  61
   0 -14  -1 3285.23 138.343  61
   0 -14  -1 3364.05 156.405  41
   0 -14  -2 1782.18 114.720  41
   0 -14  -3 111.141 50.1041  41
   0 -14  -4 104.250 39.2499  41
   0  14   4 166.851 42.2502  55
   0 -14  -5 647.617 46.9043  41
   0  14   5 682.643 48.6035  55
   0 -15  11 765.627 51.9468  58
   0 -15  10 45.0786 33.2143  58
   0 -15   9 232.642 53.2322  53
   0 -15   9 141.865 38.1856  58
   0 -15   8 1537.95 85.8542  58
   0 -15   8 1839.63 115.491  61
   0 -15   8 1774.01 106.328  53
   0 -15   7 1849.20 118.215  61
   0 -15   7 1925.59 111.882  53
   0 -15   6 131.993 56.6459  61
   0 -15   6 71.7284 40.5986  41
   0 -15   6 149.777 54.8799  53
   0 -15   5 727.014 84.5222  61
   0 -15   5 688.495 70.9152  53
   0 -15   5 621.312 67.2147  41
   0 -15   4 980.388 79.1139  53
   0 -15   4 849.769 78.7910  41
   0 -15   4 934.215 89.2377  61
   0 -15   3-3.21040 47.2888  41
   0 -15   3 88.6045 43.8651  53
   0 -15   3-15.2487 48.4446  61
   0 -15   2 126.782 49.7014  41
   0 -15   2 148.499 51.6697  61
   0 -15   1 618.042 67.1571  61
   0 -15   1 481.093 63.1318  41
   0 -15   0 4283.52 160.496  41
   0 -15   0 3814.71 138.768  61
   0 -15  -1 646.595 65.1044  41
   0 -15  -2-24.1159 34.0496  41
   0 -15  -3 1434.68 69.5274  41
   0 -16   7 475.107 53.8272  53
   0 -16   7 754.513 70.2005  61
   0 -16   6 4325.65 139.300  53
   0 -16   6 4188.25 153.410  61
   0 -16   5 1006.22 67.2117  53
   0 -16   5 907.378 62.6837  41
   0 -16   5 1013.49 77.4842  61
   0 -16   4 33.1225 34.6179  41
   0 -16   4-2.12042 43.0036  61
   0 -16   3 112.776 43.4215  61
   0 -16   3 103.160 35.8254  41
   0 -16   2 461.513 49.9081  41
   0 -16   2 481.213 51.2385  61
   0 -16   1 99.4626 35.5449  41
   0 -16   1 93.0604 32.8521  61
   0 -16   0-8.89703 29.4397  41
   0 -16  -1 1028.37 53.7298  41
   1 -16  -1 200.648 32.1271  41
   1 -16   0 409.844 46.7263  41
   1 -16   1 367.723 41.6625  61
   1 -16   1 363.848 46.3718  41
   1 -16   2 385.560 52.7249  61
   1 -16   2 365.616 49.8500  41
   1 -16   3 184.544 50.7195  61
   1 -16   3 97.7846 37.7339  41
   1 -16   4 1551.61 91.2382  61
   1 -16   4 1321.77 73.8756  53
   1 -16   4 1412.06 80.9061  41
   1 -16   5 316.852 47.7891  53
   1 -16   5 267.618 43.9835  41
   1 -16   5 383.533 61.2192  61
   1 -16   6 1256.88 91.0645  61
   1 -16   6 882.176 67.3221  53
   1 -16   7 416.141 51.5587  53
   1 -16   8 85.8789 42.1705  53
   1 -15  -3 90.4162 32.9332  41
  -1  15   2 28.1370 32.6749  55
   1 -15  -2 51.3743 37.8205  41
   1 -15  -1-0.27124 43.1705  41
   1 -15   0 48.7955 44.9312  41
   1 -15   0 0.59322 37.1586  61
   1 -15   1-5.05381 50.6057  41
   1 -15   1 1.74374 43.4123  61
   1 -15   2 3765.03 157.865  41
   1 -15   2 3509.84 153.125  61
   1 -15   2 3617.69 128.605  53
   1 -15   3 1138.11 80.4067  53
   1 -15   3 1105.80 92.8350  61
   1 -15   3 1119.18 90.6837  41
   1 -15   4 569.411 65.2313  53
   1 -15   4 595.924 73.4917  41
   1 -15   4 615.987 79.6056  61
   1 -15   5 7210.84 233.993  61
   1 -15   5 7478.63 219.081  53
   1 -15   5 6815.04 216.424  41
   1 -15   6 123.611 57.7587  53
   1 -15   6 54.3544 45.0749  41
   1 -15   6 113.699 63.0227  61
   1 -15   7 1545.09 101.468  53
   1 -15   7 1739.75 117.926  61
   1 -15   8 5968.78 188.381  53
   1 -15   9 486.264 59.7895  53
   1 -15  10 7.32526 18.2006  58
   1 -14  -5 89.9526 29.8344  41
  -1  14   5 104.564 34.8251  55
  -1  14   4 745.300 61.5697  55
   1 -14  -4 809.031 66.2115  41
   1 -14  -3 573.361 70.3046  41
   1 -14  -2 95.9259 51.4961  41
   1 -14  -1 80.4427 60.6054  41
   1 -14  -1-67.9483 47.9364  61
   1 -14   0 422.503 67.5546  61
   1 -14   0 490.666 76.8229  41
  -1  14   0 262.483 131.207  30
   1 -14   1-68.9580 54.4159  61
  -1  14  -1 1.24982 136.134  30
   1 -14   1 0.81946 62.6046  41
   1 -14   2 234.889 57.1718  53
   1 -14   2 189.150 65.2972  61
   1 -14   2 177.118 59.0722  41
   1 -14   3 2556.72 146.015  41
   1 -14   3 2564.75 148.878  61
   1 -14   3 2536.76 133.138  53
   1 -14   4 220.793 61.8990  53
   1 -14   4 65.3464 61.2496  61
   1 -14   4 112.584 58.3603  41
   1 -14   5 82.9396 63.4494  61
   1 -14   5 82.0855 56.3573  53
   1 -14   5 116.342 58.8508  41
   1 -14   6 188.777 67.4595  61
   1 -14   6 223.765 59.8677  41
   1 -14   6 182.569 67.0459  53
   1 -14   7 987.320 82.1979  58
   1 -14   7 890.053 83.6247  41
   1 -14   7 1007.98 109.648  61
   1 -14   7 1045.33 95.7976  53
   1 -14   8 2034.26 112.075  58
   1 -14   8 2000.58 119.993  53
   1 -14   9 1235.41 85.6668  58
   1 -14   9 1326.27 96.4613  53
   1 -14  10 178.505 46.9858  58
   1 -14  10 289.682 57.3342  53
   1 -14  11 60.5829 38.5991  58
   1 -14  12 721.355 54.5886  58
  -1  13   7 185.929 34.1854  55
  -1  13   7 147.228 32.3736  38
  -1  13   6 14.1874 40.3125  55
   1 -13  -6 17.0629 29.3789  41
   1 -13  -5 112.994 43.9583  41
  -1  13   5 183.271 55.9507  55
   1 -13  -4-61.9933 41.0955  45
   1 -13  -4-39.1035 49.5107  41
  -1  13   3 84.1503 123.079  33
   1 -13  -3 134.521 63.4039  41
  -1  13   2 1339.58 233.523  30
   1 -13  -2 1080.55 107.789  41
  -1  13   2 792.144 180.123  33
   1 -13  -1 129.156 66.2060  41
  -1  13   1 228.541 148.001  33
   1 -13  -1 61.6793 51.7467  61
  -1  13   0 414.771 160.684  33
   1 -13   0 581.717 88.2825  41
   1 -13   0 532.429 80.7989  61
   1 -13   1 2866.07 139.152  53
  -1  13  -1 3378.10 325.008  33
   1 -13   1 2702.04 160.014  61
   1 -13   1 3208.83 177.176  41
   1 -13   2 3824.54 190.299  61
   1 -13   2 3678.21 165.015  53
   1 -13   2 3771.22 185.662  41
   1 -13   3 658.235 82.8879  53
   1 -13   3 686.468 91.4725  61
   1 -13   3 740.301 97.1050  41
   1 -13   4 3088.34 165.349  41
   1 -13   4 3179.24 158.623  53
   1 -13   4 3240.97 178.152  61
   1 -13   5 2143.48 145.734  61
   1 -13   5 2045.94 131.437  53
   1 -13   5 2085.03 134.225  41
   1 -13   5 2282.39 132.277  56
   1 -13   6 404.939 78.9678  61
   1 -13   6 687.179 80.4814  56
   1 -13   6 508.637 69.1708  58
   1 -13   6 441.550 77.4169  53
   1 -13   6 469.031 77.6682  41
   1 -13   7 4243.10 184.466  53
   1 -13   7 4129.62 195.957  61
   1 -13   7 4419.01 182.537  58
   1 -13   7 3836.38 173.640  41
   1 -13   8 44.5896 52.8053  58
   1 -13   8 170.922 75.8524  61
   1 -13   8 90.0925 58.6583  53
   1 -13   9 354.145 66.4100  58
   1 -13   9 302.635 69.3275  53
   1 -13  10 270.706 63.1609  53
   1 -13  10 198.474 55.5704  58
   1 -13  11 1747.41 104.660  58
   1 -13  11 1737.92 101.490  53
   1 -13  12 960.870 77.0083  58
   1 -13  13 962.767 64.6889  58
   1 -13  14 133.362 27.9656  58
  -1  12   8 1999.89 82.8006  38
  -1  12   8 1962.54 83.9083  55
   1 -12  -7 78.4733 37.7600  45
   1 -12  -7 147.210 39.8272  41
  -1  12   7 144.914 48.2929  55
   1 -12  -6 43.2990 43.6489  45
  -1  12   6-13.7258 56.7063  55
   1 -12  -6 67.9299 48.5883  41
   1 -12  -5 741.693 84.2942  41
   1 -12  -5 721.560 73.3242  45
  -1  12   5 720.879 186.936  33
  -1  12   4 844.369 205.805  30
  -1  12   4 791.052 195.290  33
   1 -12  -4 849.175 85.2957  45
   1 -12  -4 776.169 93.7350  41
   1 -12  -3 5818.89 239.244  41
  -1  12   3 5735.05 441.685  33
   1 -12  -3 6366.67 218.575  45
   1 -12  -2 4218.10 179.007  45
   1 -12  -2 4410.58 205.185  41
  -1  12   2 3914.51 369.799  33
   1 -12  -1 203.383 74.3034  41
   1 -12  -1 156.654 53.3997  45
  -1  12   1 301.422 146.223  33
   1 -12  -1 153.479 62.7783  61
  -1  12   1 140.736 116.294  28
   1 -12   0 84.3320 56.2609  61
  -1  12   0-75.1901 106.380  28
   1 -12   0 62.1944 65.2183  41
  -1  12  -1 105.520 128.403  33
   1 -12   1 172.143 69.2380  61
  -1  12  -1-127.990 133.728  13
   1 -12   1 121.690 54.2558  53
   1 -12   1 135.269 72.6147  41
  -1  12  -2 25948.1 900.242  33
   1 -12   2 25729.2 578.877  61
   1 -12   2 25463.1 577.269  41
   1 -12   2 24388.2 535.638  53
   1 -12   3 16579.1 414.865  56
   1 -12   3 16225.2 404.463  53
   1 -12   3 16006.6 434.908  61
   1 -12   3 16478.2 429.432  41
   1 -12   4 1042.26 100.746  56
  -1  12  -4 853.079 194.973  13
   1 -12   4 916.165 97.4229  41
   1 -12   4 788.440 102.797  61
   1 -12   4 917.607 98.2309  53
   1 -12   4 941.196 100.318  47
   1 -12   5 4893.74 202.615  53
   1 -12   5 4910.50 210.568  41
   1 -12   5 5028.96 221.675  61
   1 -12   5 4840.30 206.108  47
   1 -12   5 5417.79 204.542  58
   1 -12   5 5034.01 199.976  56
   1 -12   6 896.833 102.367  61
   1 -12   6 850.651 92.8183  41
   1 -12   6 951.533 96.5578  53
   1 -12   6 1037.62 96.1566  56
   1 -12   6 945.605 99.9775  47
   1 -12   6 1013.19 96.8521  58
   1 -12   7 9768.31 299.038  58
   1 -12   7 10064.4 321.089  61
   1 -12   7 9759.05 303.631  47
   1 -12   7 9764.01 302.012  53
   1 -12   7 9358.88 291.308  41
   1 -12   8 1073.10 103.800  47
   1 -12   8 985.794 98.9219  58
   1 -12   8 1152.93 118.625  61
   1 -12   8 1199.20 104.570  53
   1 -12   9 55.2392 56.0013  53
   1 -12   9-23.4539 56.9498  58
  -1  12  -9 178.001 125.946  25
   1 -12   9 12.9548 56.1238  47
   1 -12  10 2066.12 121.302  53
  -1  12 -10 1705.41 233.468  25
   1 -12  10 2074.10 124.504  47
   1 -12  10 1852.42 128.363  58
   1 -12  11 331.899 61.7183  53
   1 -12  11 320.834 67.6665  58
   1 -12  12 536.342 70.8211  58
   1 -12  13 1273.42 86.7627  58
   1 -12  14 312.863 45.9667  58
  -1  11   9 597.275 55.9962  55
   1 -11  -9 658.546 48.8662  45
  -1  11   9 685.683 54.8419  38
  -1  11   8 490.965 67.2619  55
   1 -11  -8 449.983 52.4696  41
   1 -11  -8 496.780 59.7850  45
   1 -11  -7 41.2588 50.8381  45
  -1  11   7 68.6148 61.7783  55
   1 -11  -7-49.7355 45.1044  41
   1 -11  -6 52.0705 53.1390  41
  -1  11   6 15.1900 126.376  33
   1 -11  -6-2.52217 55.7051  45
  -1  11   5 3407.78 330.979  30
   1 -11  -5 3724.18 168.924  45
   1 -11  -5 3378.65 179.026  41
  -1  11   5 3426.40 353.396  33
  -1  11   4 306.906 157.390  33
   1 -11  -4 194.588 78.9168  59
   1 -11  -4 117.740 62.0414  41
   1 -11  -4 194.543 64.8231  45
   1 -11  -3 4792.72 199.449  45
  -1  11   3 4431.87 410.857  33
   1 -11  -3 4769.40 216.558  41
  -1  11   2 4693.30 401.932  33
   1 -11  -2 4347.35 184.581  45
   1 -11  -2 4248.82 206.563  41
  -1  11   2 4308.30 406.841  13
  -1  11   2 4051.52 373.881  28
  -1  11   1 790.096 172.558  33
  -1  11   1 994.052 208.628  28
   1 -11  -1 998.014 96.1508  45
   1 -11  -1 1040.13 107.160  41
   1 -11  -1 878.945 97.7145  61
  -1  11   1 1061.46 217.380  13
   1 -11   0 2413.22 136.364  45
   1 -11   0 2383.49 152.665  41
  -1  11   0 2015.73 251.506  28
   1 -11   0 2380.11 306.145   9
   1 -11   0 2383.11 147.188  61
  -1  11   0 2088.76 276.918  13
  -1  11   0 2384.85 277.420  33
   1 -11   1 374.626 151.557   9
   1 -11   1 576.932 85.9369  41
   1 -11   1 677.838 82.3229  53
   1 -11   1 689.800 91.9085  61
  -1  11  -1 428.576 166.075  13
  -1  11  -1 570.863 165.078  28
  -1  11  -1 523.565 177.263   2
   1 -11   2 47291.8 912.074  61
   1 -11   2 47315.0 868.573  47
   1 -11   2 48381.1 914.195  41
  -1  11  -2 49870.1 1295.70  28
   1 -11   2 47737.9 1400.70   9
   1 -11   2 47067.7 870.957  53
  -1  11  -2 46863.0 1398.35   2
   1 -11   2 48776.5 894.138  56
   1 -11   3 5136.94 200.332  53
   1 -11   3 4652.97 397.002   9
   1 -11   3 5118.81 204.967  56
  -1  11  -3 4551.40 392.245   2
   1 -11   3 5065.09 211.760  41
   1 -11   3 5345.87 205.291  47
  -1  11  -3 4470.64 375.242  13
   1 -11   3 5081.41 216.558  61
   1 -11   4-217.837 143.870   9
   1 -11   4-40.7556 53.2883  41
  -1  11  -4 185.779 123.250  13
  -1  11  -4 124.077 105.833   2
   1 -11   4 3.37407 50.9601  53
   1 -11   4-6.89101 58.7909  47
   1 -11   4-23.2111 70.1450  61
   1 -11   4 99.9091 60.9254  56
  -1  11  -5 326.999 126.011   1
  -1  11  -5 226.315 137.381   2
   1 -11   5 482.355 77.3060  58
   1 -11   5 199.116 129.519   9
   1 -11   5 266.646 68.8801  61
   1 -11   5 309.015 70.8408  53
   1 -11   5 462.397 70.0809  56
   1 -11   5 340.624 70.8617  41
   1 -11   5 297.960 69.6852  47
  -1  11  -5 247.440 115.182  16
   1 -11   6 2637.64 147.312  58
  -1  11  -6 2710.89 284.003  14
  -1  11  -6 2539.96 289.591  12
   1 -11   6 2482.81 144.081  41
   1 -11   6 2474.90 144.963  53
   1 -11   6 2487.55 147.526  47
   1 -11   6 2587.58 156.555  61
  -1  11  -6 2172.03 271.496   1
   1 -11   7 8918.66 289.293  58
   1 -11   7 8977.99 286.694  53
  -1  11  -7 8717.49 510.782  14
   1 -11   7 9057.90 303.336  61
   1 -11   7 8850.62 280.109  41
   1 -11   7 8832.91 286.576  47
   1 -11   8 11734.9 338.001  47
   1 -11   8 12000.3 336.651  53
   1 -11   8 11973.3 349.862  58
   1 -11   8 12020.0 357.867  61
  -1  11  -8 11470.3 605.994  14
   1 -11   9 6512.36 249.904  61
   1 -11   9 6200.54 226.486  53
   1 -11   9 6034.80 239.073  58
  -1  11  -9 5565.79 429.680  14
   1 -11   9 6154.15 231.088  47
  -1  11 -10 3300.84 317.970  25
   1 -11  10 3800.50 188.045  58
   1 -11  10 3857.73 171.526  47
   1 -11  10 3935.46 171.921  53
  -1  11 -11 385.679 164.710  25
   1 -11  11 264.983 77.0077  58
   1 -11  11 342.253 65.7602  53
   1 -11  11 313.451 67.2742  47
   1 -11  12 2245.14 135.851  58
   1 -11  13 571.454 73.6807  58
   1 -11  14-0.63573 40.6630  58
   1 -11  15-26.5098 30.2160  58
  -1  11 -15 65.8692 28.6185  48
   1 -10 -10-42.9093 33.0210  45
  -1  10  10 18.6633 32.2824  38
  -1  10  10-20.7175 37.0903  55
  -1  10   9 1921.67 89.5252  63
   1 -10  -9 2060.14 106.665  45
   1 -10  -9 1698.26 87.4634  41
  -1  10   9 1968.34 108.553  55
   1 -10  -8 184.668 61.0745  45
  -1  10   8 270.261 73.2308  55
  -1  10   8 279.651 55.7786  63
   1 -10  -8 150.847 49.7099  41
  -1  10   8 296.269 127.225  33
  -1  10   7-72.3761 144.698  33
   1 -10  -7 16.5269 65.8274  59
   1 -10  -7 68.0559 59.3780  45
  -1  10   7 54.6445 54.9819  63
   1 -10  -7 43.5718 51.0165  41
  -1  10   6 9239.67 270.468  63
  -1  10   6 9479.63 588.001  33
   1 -10  -6 9546.81 292.165  45
   1 -10  -6 9187.48 297.422  59
  -1  10   6 9307.51 534.388  30
   1 -10  -5 148.920 78.7074  59
  -1  10   5 277.224 170.977  33
   1 -10  -5 203.585 76.6704  45
  -1  10   4 227.246 146.478  13
   1 -10  -4 288.084 79.1276  45
   1 -10  -4 232.940 79.2033  59
  -1  10   4 348.839 176.053  33
  -1  10   3 3833.37 370.635  13
   1 -10  -3 4478.84 203.794  59
  -1  10   3 4168.94 385.574  28
  -1  10   3 4412.88 390.699  33
   1 -10  -3 4500.02 191.759  45
  -1  10   2 57.7442 107.965  28
   1 -10  -2 89.8276 68.2723  59
  -1  10   2 82.5828 129.407  33
   1 -10  -2 178.845 69.9176  45
   1 -10  -2 103.936 132.287   9
  -1  10   2 21.0548 123.084  13
   1 -10  -1 328.677 149.396   9
   1 -10  -1 200.972 71.3392  59
  -1  10   1 181.735 130.081  33
   1 -10  -1 244.002 64.3999  61
  -1  10   1 205.754 128.843  28
   1 -10  -1 243.496 66.2286  41
  -1  10   1 312.035 143.889  13
   1 -10  -1 258.306 63.3888  45
  -1  10   0 394.426 126.713  28
   1 -10   0 180.689 119.942   9
  -1  10   0 236.990 143.860   2
   1 -10   0 217.028 63.7836  41
  -1  10   0 266.400 130.212  13
   1 -10   1 6612.63 446.836   9
  -1  10  -1 6623.68 403.053  15
  -1  10  -1 6572.45 456.329   2
  -1  10  -1 6217.39 439.186  13
  -1  10  -1 6188.19 397.124  28
   1 -10   2 21842.2 840.314   9
  -1  10  -2 21632.5 750.672  15
  -1  10  -2 20611.2 811.320  13
  -1  10  -2 22089.0 843.325   2
  -1  10  -3 1399.63 208.093  13
   1 -10   3 1545.30 232.400   9
  -1  10  -3 1342.01 214.838   2
  -1  10  -4 395.729 117.855  12
  -1  10  -4 509.559 139.605  13
   1 -10   4 750.045 175.571   9
  -1  10  -4 475.500 128.100   2
  -1  10  -5 3037.60 273.236  16
  -1  10  -5 2973.98 291.892   2
   1 -10   5 3275.19 156.984  53
   1 -10   5 3501.81 173.345  61
   1 -10   5 3166.64 319.029   9
   1 -10   5 3478.95 161.707  47
   1 -10   6 9394.52 283.549  53
   1 -10   6 9983.22 545.504   6
   1 -10   6 9639.43 307.277  61
   1 -10   6 10023.5 299.151  58
   1 -10   6 9942.04 294.999  41
  -1  10  -6 9172.17 472.879  16
  -1  10  -6 8847.43 501.645   1
   1 -10   6 9253.68 285.942  47
   1 -10   7 6153.87 230.511  47
  -1  10  -7 6427.24 426.023  14
   1 -10   7 6468.48 239.998  58
   1 -10   7 6323.31 245.201  61
   1 -10   7 6287.92 444.699   6
   1 -10   7 6222.00 225.377  41
  -1  10  -7 6490.96 444.371   1
   1 -10   7 6209.68 226.160  53
  -1  10  -8-63.9622 136.476  14
   1 -10   8 15.6680 61.7002  47
   1 -10   8-15.0716 60.3707  58
   1 -10   8-87.4690 130.021   6
   1 -10   8 76.9952 67.5188  61
   1 -10   8 23.8044 54.1530  53
   1 -10   9 5315.06 228.284  58
  -1  10  -9 5670.07 431.172  14
   1 -10   9 5273.56 210.807  47
   1 -10   9 5574.70 229.439  61
   1 -10   9 4828.87 199.800  53
  -1  10 -10 1269.56 233.612  25
  -1  10 -10 1713.84 266.918  14
   1 -10  10 1710.48 118.493  47
   1 -10  10 1739.40 117.672  53
   1 -10  10 1739.78 131.834  58
  -1  10 -11 4319.29 373.013  25
   1 -10  11 4778.26 183.241  47
   1 -10  11 4841.60 216.791  58
   1 -10  12 1443.11 119.053  58
  -1  10 -12 1637.83 255.732  25
   1 -10  13 1251.54 105.504  58
   1 -10  14 389.549 65.5240  58
  -1  10 -14 302.742 44.9738  64
   1 -10  15 382.196 49.9230  58
   1  -9 -11 551.740 51.3856  45
  -1   9  11 561.426 51.8264  55
  -1   9  11 466.452 41.8091  38
   1  -9 -10 617.833 68.4341  45
  -1   9  10 609.308 70.9029  55
  -1   9  10 513.649 58.1501  63
  -1   9  10 598.800 63.5859  38
  -1   9   9 1215.59 105.450  55
   1  -9  -9 1361.33 104.072  45
  -1   9   9 1209.08 214.637  33
   1  -9  -9 1119.52 88.9716  41
  -1   9   9 1327.01 92.2350  63
   1  -9  -9 1250.56 97.4927  59
   1  -9  -8 95.3380 63.7808  45
  -1   9   8 148.453 59.9791  63
  -1   9   8 341.056 136.287  33
  -1   9   8 269.085 84.9224  55
   1  -9  -8 55.2544 64.9566  59
   1  -9  -7 93.2703 65.7992  45
  -1   9   7 137.875 63.0341  63
   1  -9  -7 211.503 76.0085  59
  -1   9   7 134.658 151.421  33
  -1   9   6 151.520 120.985  20
  -1   9   6 39.1269 57.4883  63
  -1   9   6-57.2760 121.996  30
   1  -9  -6 5.25103 66.0157  45
   1  -9  -6 108.697 77.1026  59
  -1   9   6 61.0063 149.240  33
   1  -9  -5 972.081 101.167  45
  -1   9   5 764.810 187.951  20
   1  -9  -5 810.026 99.6797  59
  -1   9   5 793.700 95.8964  63
  -1   9   5 866.901 186.653  13
  -1   9   5 1037.79 221.082  33
   1  -9  -4 1881.13 126.212  45
  -1   9   4 1594.47 240.161  33
  -1   9   4 1694.94 243.147  13
   1  -9  -4 1438.82 246.508   9
   1  -9  -4 1710.13 130.522  59
   1  -9  -3 1205.08 105.381  59
  -1   9   3 1242.96 223.049  33
  -1   9   3 1137.10 206.794  28
  -1   9   3 1392.12 227.936  13
   1  -9  -3 794.390 184.785   9
   1  -9  -3 1203.90 106.303  45
  -1   9   2 1739.22 248.851  33
  -1   9   2 1606.72 237.374  13
   1  -9  -2 1448.86 222.388   9
  -1   9   2 1329.80 211.198  28
  -1   9   1 3772.30 315.232  28
  -1   9   1 3479.64 278.001  19
   1  -9  -1 4390.45 353.652   9
  -1   9   1 3411.16 323.319   2
  -1   9   1 3567.49 314.966  13
   1  -9   0 890.686 178.954   9
  -1   9   0 740.565 157.288   2
  -1   9   0 690.127 154.817  28
  -1   9   0 748.402 135.735  19
  -1   9   0 679.956 140.228  15
  -1   9   0 772.691 164.845  13
  -1   9  -1 8533.84 429.846  15
  -1   9  -1 8386.83 404.444  19
   1  -9   1 8554.31 474.139   9
  -1   9  -1 8404.20 470.910   2
  -1   9  -2 2414.08 252.533   2
  -1   9  -2 2613.97 231.955  15
   1  -9   2 2484.50 255.638   9
  -1   9  -2 2369.05 213.096  12
  -1   9  -3 74.2147 100.446   2
   1  -9   3 143.680 111.095   9
  -1   9  -3 142.745 84.5773  12
  -1   9  -3 52.7534 79.6698  15
   1  -9   4 1219.36 180.322   6
  -1   9  -4 1001.83 154.005  13
   1  -9   4 1196.73 195.187   9
  -1   9  -4 1239.97 177.804   2
   1  -9   5 5810.70 404.306   9
   1  -9   5 6412.59 398.569   6
  -1   9  -5 5874.14 354.645  16
  -1   9  -5 5488.29 358.940   2
  -1   9  -5 6598.87 373.031  13
   1  -9   6 1403.83 202.410   6
  -1   9  -6 1411.00 184.913  16
  -1   9  -7 149.801 112.173   4
  -1   9  -7 27.0530 104.785  14
   1  -9   7 107.032 101.819   6
  -1   9  -8 13463.9 639.174  14
   1  -9   8 13152.1 634.950   6
   1  -9   8 14183.7 382.741  58
  -1   9  -8 13334.8 565.723  26
  -1   9  -8 13482.2 618.371   4
  -1   9  -8 13790.9 647.884   1
   1  -9   8 13359.0 347.757  53
   1  -9   8 12988.7 349.144  47
   1  -9   8 12782.3 365.106  61
   1  -9   9 2679.26 146.222  47
  -1   9  -9 2580.09 278.373  10
   1  -9   9 2797.75 144.534  53
  -1   9  -9 2473.36 281.148   1
  -1   9  -9 2497.20 284.940   4
   1  -9   9 3427.43 185.679  61
   1  -9   9 2758.71 162.852  58
  -1   9  -9 2684.89 300.806  14
   1  -9   9 2732.02 300.062   6
   1  -9  10 21603.3 480.714  47
  -1   9 -10 20047.1 855.086  14
  -1   9 -10 20304.1 824.419  25
   1  -9  10 20922.7 520.775  58
   1  -9  10 22193.7 476.956  53
   1  -9  11 1068.47 113.135  58
  -1   9 -11 1156.24 221.165  25
   1  -9  12 223.935 71.2106  58
  -1   9 -12 138.768 135.026  25
   1  -9  13 423.987 78.9859  58
   1  -9  14 1949.09 119.849  58
  -1   9 -14 1734.78 94.5612  64
   1  -9  15 708.733 67.1186  58
  -1   9 -15 642.494 51.8744  64
   1  -9  16 344.585 37.7416  58
  -1   9 -16 397.328 41.0993  48
   1  -8 -12 783.310 56.2862  45
  -1   8  11-47.0751 42.9358  63
  -1   8  11 27.7872 36.3815  38
  -1   8  11 3.89956 44.9326  55
   1  -8 -11-6.45077 44.9596  45
   1  -8 -10 1768.95 115.613  45
  -1   8  10 1738.70 107.497  63
   1  -8 -10 1606.28 105.289  59
  -1   8  10 1677.81 113.574  55
   1  -8  -9 423.961 78.6778  59
  -1   8   9 435.259 83.6673  55
  -1   8   9 397.681 72.9210  63
   1  -8  -9 410.550 80.5124  45
  -1   8   8 1150.68 230.090  33
  -1   8   8 1102.67 223.874  20
   1  -8  -8 1180.85 113.924  45
   1  -8  -8 1211.17 112.162  59
  -1   8   8 1121.57 105.428  63
   1  -8  -7 49.3956 68.8458  59
  -1   8   7 19.7204 135.473  20
  -1   8   7 130.102 66.4434  63
  -1   8   7 107.991 145.817  33
   1  -8  -7-51.7989 66.6391  45
  -1   8   7-1.18275 123.080  30
   1  -8  -6 10769.2 628.561   9
   1  -8  -6 11815.6 347.818  59
   1  -8  -6 12257.1 353.430  45
  -1   8   6 11805.1 601.258  13
  -1   8   6 12143.2 618.172  20
  -1   8   6 11700.7 664.351  33
  -1   8   6 12080.7 335.703  63
   1  -8  -5 9200.68 293.951  45
  -1   8   5 9609.65 520.014  20
   1  -8  -5 9180.16 290.312  59
  -1   8   5 9520.73 532.454  13
  -1   8   5 9745.84 568.941  33
   1  -8  -5 8370.10 532.043   9
  -1   8   4 7923.62 505.692  28
  -1   8   4 8360.55 516.882  33
  -1   8   4 7715.55 471.048  13
   1  -8  -4 7312.97 478.012   9
   1  -8  -3 108.929 99.7176   9
  -1   8   3-53.5601 102.264  28
  -1   8   3-99.8883 116.968  13
  -1   8   3 71.7195 123.584  33
  -1   8   2 3477.37 299.318  13
  -1   8   2 3444.01 296.799  28
  -1   8   2 3139.67 293.824   2
  -1   8   2 3412.72 300.091  33
   1  -8  -2 3276.76 293.197   9
  -1   8   1 3969.58 296.292  28
  -1   8   1 3381.62 292.303   2
  -1   8   1 3597.07 262.196  19
   1  -8  -1 3263.69 282.877   9
   1  -8   0-13.5537 88.5117   9
  -1   8   0-0.51793 81.1096  15
  -1   8   0-27.0136 66.0377  19
  -1   8   0-55.8616 84.5787   2
  -1   8  -1 2651.34 205.911  12
  -1   8  -1 2983.75 261.695   2
   1  -8   1 3109.15 260.835   9
  -1   8  -1 2745.05 219.226  15
  -1   8  -1 2989.27 219.628  19
  -1   8  -2 545.493 127.323   2
   1  -8   2 682.856 145.389   9
  -1   8  -2 567.748 115.213  15
  -1   8  -2 487.263 98.4418  12
  -1   8  -3 3734.60 276.508   2
   1  -8   3 4230.56 308.208   9
   1  -8   3 4394.25 296.651   6
   1  -8   4 119.818 93.5019   6
   1  -8   4 214.709 97.2486   9
  -1   8  -4 89.8732 75.3545   2
   1  -8   5 32.1519 79.0622   9
  -1   8  -5 62.0324 82.8860   2
   1  -8   5 17.1836 90.7887   6
  -1   8  -5 99.4666 88.0051  16
  -1   8  -5 83.4550 80.4830   4
  -1   8  -5 90.5382 79.0933  13
  -1   8  -6 4636.66 306.391   4
   1  -8   6 4723.42 333.192   6
  -1   8  -6 4723.85 304.144  16
  -1   8  -7 2588.22 229.582  16
  -1   8  -7 2837.99 273.927  14
  -1   8  -7 2563.88 248.793   4
   1  -8   7 2645.41 263.295   6
  -1   8  -8 1291.28 200.290  14
  -1   8  -8 1185.32 191.237   4
   1  -8   8 1369.98 210.882   6
  -1   8  -8 1333.50 185.934  26
   1  -8   9 225.254 105.106   6
  -1   8  -9 168.564 125.244  14
  -1   8  -9 164.036 106.191  26
  -1   8  -9 86.1607 121.759   1
   1  -8   9 83.5915 63.0327  58
  -1   8  -9-28.8566 125.780   4
   1  -8   9 145.874 59.3294  47
   1  -8  10 1070.47 116.397  58
   1  -8  10 914.702 196.090   6
  -1   8 -10 1148.11 218.381  25
   1  -8  10 1171.25 98.7107  47
  -1   8 -10 844.103 202.814  14
  -1   8 -10 882.111 207.735   4
   1  -8  11 614.463 93.6142  58
  -1   8 -11 494.336 169.575  14
  -1   8 -11 566.731 172.533  25
  -1   8 -12 1316.63 219.115  25
   1  -8  12 1566.62 130.199  58
  -1   8 -13 158.590 123.750  25
  -1   8 -13 148.538 124.004  22
   1  -8  13 36.5795 60.1811  58
  -1   8 -14 492.969 63.4268  45
   1  -8  14 557.221 81.2142  58
  -1   8 -15 3140.80 119.322  64
   1  -8  15 3194.10 135.042  58
   1  -8  16 1085.87 64.5923  58
  -1   8 -16 1121.67 57.1677  64
   1  -7 -13-8.07269 27.5548  45
  -1   7  12 53.6672 43.6226  55
  -1   7  12 36.4574 41.1448  63
   1  -7 -12 76.4488 46.6321  45
   1  -7 -11 104.183 51.4198  59
  -1   7  11 212.840 64.3560  55
  -1   7  11 76.5763 46.0322  38
  -1   7  11 171.646 57.0306  63
   1  -7 -11 204.144 65.5628  45
  -1   7  10 2250.46 135.496  55
  -1   7  10 1923.35 255.198  33
   1  -7 -10 2200.61 127.277  59
   1  -7 -10 2368.22 148.802  45
  -1   7  10 1993.68 126.355  63
  -1   7   9 717.231 97.4066  55
   1  -7  -9 524.305 89.7730  45
  -1   7   9 646.002 190.895  33
   1  -7  -9 660.317 88.0550  59
  -1   7   9 210.702 153.400  20
  -1   7   9 601.450 91.4453  63
   1  -7  -8 286.961 78.6524  45
  -1   7   8-0.47670 137.216  33
  -1   7   8 193.719 73.4294  63
   1  -7  -8 223.425 73.3419  59
  -1   7   8 206.891 143.439  20
  -1   7   7 178.803 149.898  20
   1  -7  -7-245.227 155.667   9
   1  -7  -7 19.4683 71.1640  45
  -1   7   7 42.9709 138.024  30
   1  -7  -7 37.5982 62.3316  59
  -1   7   7-110.004 151.132  33
  -1   7   7 8.20157 60.9428  63
  -1   7   6 177.274 99.4154  13
  -1   7   6 230.029 137.241  20
   1  -7  -6 231.670 67.5497  59
   1  -7  -6 198.239 151.943   9
  -1   7   6 274.368 73.2545  63
  -1   7   6 289.962 176.537  33
   1  -7  -6 238.544 73.9168  45
  -1   7   5 435.988 155.049  33
  -1   7   5 305.996 134.644  13
  -1   7   5 751.922 173.605  20
   1  -7  -5 564.799 164.961   9
  -1   7   4 16.5863 104.858  33
   1  -7  -4 131.753 96.2741   9
  -1   7   4 2.33736 86.3413  13
  -1   7   4 77.8392 130.544  28
  -1   7   3 2223.75 234.453  13
   1  -7  -3 2701.13 263.227   9
  -1   7   3 2132.52 232.428  33
  -1   7   3 2171.54 242.467  28
   1  -7  -2 202.357 100.430   9
  -1   7   2 220.376 102.561  28
  -1   7   2 159.676 75.8260  19
  -1   7   2 196.615 109.250   2
   1  -7  -1 981.906 151.760   9
  -1   7   1 818.296 141.279  28
  -1   7   1 840.555 136.784  15
  -1   7   1 1076.51 167.255   2
  -1   7   1 699.373 115.642  19
  -1   7   0 518.579 101.490  15
  -1   7   0 469.490 96.0663  12
  -1   7   0 503.603 93.7938  19
   1  -7   0 541.319 117.560   9
  -1   7   0 395.181 115.119   2
  -1   7  -1 8502.02 362.375  15
  -1   7  -1 8492.39 349.633  12
  -1   7  -1 8359.27 393.984   2
   1  -7   1 8499.82 400.779   9
  -1   7  -2 21259.9 654.259   2
   1  -7   2 22279.9 648.667   6
   1  -7   2 20960.6 671.436   9
   1  -7   3 1310.87 160.297   6
   1  -7   3 1192.11 161.766   9
  -1   7  -3 1378.20 127.242   4
  -1   7  -4 6840.91 310.037   4
   1  -7   4 6790.74 353.368   6
   1  -7   4 7292.47 380.509   9
   1  -7   4 6810.09 311.840   3
  -1   7  -5 4489.57 248.344  13
  -1   7  -5 3796.46 252.820   4
   1  -7   5 4292.44 294.414   6
  -1   7  -5 3996.88 256.836  16
  -1   7  -5 3726.73 214.873   5
   1  -7   5 4053.80 263.438   3
  -1   7  -6 3406.64 255.702   4
  -1   7  -6 3745.01 233.071   5
   1  -7   6 3832.56 288.719   6
   1  -7   6 3513.55 268.126   3
  -1   7  -6 3759.63 251.616  16
   1  -7   7 10711.6 502.113   6
   1  -7   7 10616.4 511.687   3
  -1   7  -7 11628.7 520.261  14
  -1   7  -7 10865.1 466.029  26
  -1   7  -7 10038.0 480.996   4
  -1   7  -8 410.959 116.747  26
  -1   7  -8 340.986 122.084   4
  -1   7  -8 561.025 129.993   7
  -1   7  -8 397.252 145.602  14
   1  -7   8 404.772 124.637   6
  -1   7  -9 949.190 159.176   7
  -1   7  -9 1197.61 192.769   1
   1  -7   9 1124.21 182.744   6
   1  -7   9 1020.96 104.371  58
  -1   7  -9 1278.22 217.168  14
  -1   7  -9 1092.18 171.321  26
  -1   7  -9 1282.47 203.940   4
   1  -7  10 4985.78 387.239   6
  -1   7 -10 5359.13 377.344   7
   1  -7  10 5554.56 232.777  58
  -1   7 -10 5283.20 371.097  26
  -1   7 -10 5492.48 424.698   4
  -1   7 -10 5292.53 403.038  25
  -1   7 -10 5682.52 408.946   1
  -1   7 -10 5211.51 419.793  14
   1  -7  11 171.423 67.4500  58
  -1   7 -11 229.745 152.670  25
   1  -7  11 324.666 72.7716  63
   1  -7  12 269.315 70.5648  63
  -1   7 -12 311.662 153.114  25
   1  -7  12 298.539 80.5407  58
  -1   7 -13 9986.26 283.106  45
  -1   7 -13 10689.5 582.511  25
   1  -7  13 10155.9 320.759  58
  -1   7 -13 10052.9 535.510  22
   1  -7  13 10846.3 296.493  63
  -1   7 -14 117.687 54.8208  45
   1  -7  14 67.6114 52.8502  63
   1  -7  14 116.670 60.0192  58
  -1   7 -15 307.620 56.7309  64
  -1   7 -15 329.937 51.7285  45
   1  -7  15 462.336 62.6165  58
  -1   7 -16 451.778 47.2446  64
  -1   7 -16 410.104 48.2815  48
   1  -7  16 323.807 44.3145  58
   1  -6 -13 54.9905 42.8986  45
  -1   6  13 26.3630 40.0893  63
  -1   6  12 1229.27 90.1996  55
   1  -6 -12 1491.57 104.846  45
  -1   6  12 1277.55 96.5482  63
  -1   6  11 865.181 90.1014  55
  -1   6  11 737.362 78.4525  38
  -1   6  11 754.898 174.592  33
   1  -6 -11 837.034 99.0278  45
   1  -6 -11 876.331 83.1959  59
  -1   6  11 740.137 89.6447  63
  -1   6  10 857.207 202.087  33
  -1   6  10 959.158 217.473  20
  -1   6  10 966.359 106.208  55
  -1   6  10 1100.94 109.697  63
   1  -6 -10 1084.16 116.328  45
   1  -6 -10 1020.80 97.6103  59
  -1   6   9 171.254 72.7234  55
  -1   6   9-131.525 134.573  20
  -1   6   9 62.8167 66.7042  63
  -1   6   9 24.6830 129.208  33
   1  -6  -9 58.4078 68.8127  45
   1  -6  -9 133.122 64.0297  59
  -1   6   8 1150.85 214.720  20
   1  -6  -8 984.737 224.028   9
   1  -6  -8 1318.77 122.965  45
  -1   6   8 1358.01 242.092  33
   1  -6  -8 1326.16 111.944  59
  -1   6   8 1280.64 114.195  63
  -1   6   7 1854.69 265.827  20
  -1   6   7 1665.47 120.776  63
  -1   6   7 2327.40 294.724  33
  -1   6   7 1844.58 232.094  30
   1  -6  -7 1705.69 248.883   9
   1  -6  -7 1762.18 122.830  59
   1  -6  -7 1707.17 132.130  45
   1  -6  -6 248.253 108.106   9
  -1   6   6 440.350 122.633  13
  -1   6   6 318.266 121.840  20
  -1   6   6 604.034 164.086  33
  -1   6   5 3192.35 279.746  20
   1  -6  -5 3226.53 287.468   9
  -1   6   5 3279.00 270.262  13
  -1   6   5 2995.04 304.333  33
  -1   6   4 9790.87 485.744  33
  -1   6   4 10166.5 494.505  28
  -1   6   4 10713.8 476.228  13
   1  -6  -4 10683.0 493.422   9
  -1   6   3 9249.98 439.821  33
  -1   6   3 8898.52 429.895  28
   1  -6  -3 8958.07 358.782  24
  -1   6   3 9683.26 442.670  13
   1  -6  -3 8340.16 419.396   9
   1  -6  -2 98453.9 1725.07  24
  -1   6   2 92484.5 1872.67   2
  -1   6   2 96929.0 1850.14  28
   1  -6  -2 100565. 1873.18   9
  -1   6   2 95733.1 1654.10   8
  -1   6   2 95450.2 1785.52  19
   1  -6  -1 16852.8 479.739  24
   1  -6  -1 17352.4 561.172   9
  -1   6   1 16307.3 505.078  19
  -1   6   1 17854.6 572.835   2
  -1   6   1 15843.2 524.553  15
  -1   6   0 6828.56 304.290  15
  -1   6   0 7142.07 341.703   2
   1  -6   0 7254.58 338.021   9
  -1   6   0 6689.11 281.028  12
  -1   6   0 6970.32 292.553  19
  -1   6  -1 20679.3 599.438   2
   1  -6   1 20589.5 566.581   6
   1  -6   1 20665.0 607.431   9
   1  -6   2 54334.1 1170.83   9
  -1   6  -2 57319.4 1009.07   4
   1  -6   2 56301.8 1144.04   6
   1  -6   2 55253.4 1009.21   3
   1  -6   3 11.2410 70.9582   9
  -1   6  -3 24.0008 56.4468   4
   1  -6   3 59.7080 54.5374   3
  -1   6  -3 166.044 56.8200   5
   1  -6   3 138.514 85.2915   6
  -1   6  -4 1782.62 134.905   5
   1  -6   4 1719.52 178.828   6
   1  -6   4 1608.04 148.450   3
  -1   6  -4 1687.13 149.409   4
   1  -6   4 1771.79 182.313   9
   1  -6   5 3296.24 232.439   3
  -1   6  -5 3514.51 193.891  13
  -1   6  -5 3221.53 197.718   5
  -1   6  -5 3081.34 219.668   4
  -1   6  -5 3274.30 219.836  16
  -1   6  -5 3441.46 208.252  18
   1  -6   5 3201.57 237.887   6
   1  -6   6 24115.5 733.463   3
   1  -6   6 23216.0 721.916   6
  -1   6  -6 23759.2 664.907  16
  -1   6  -6 23906.0 657.939   5
  -1   6  -6 23298.0 705.849   4
  -1   6  -6 24657.3 629.392  18
  -1   6  -7 1115.05 156.629  26
   1  -6   7 693.029 142.153   6
  -1   6  -7 817.678 158.181   4
   1  -6   7 840.701 158.327   3
  -1   6  -7 881.956 156.752  14
  -1   6  -8 8696.57 466.293   4
   1  -6   8 8991.29 460.545   6
  -1   6  -8 8179.54 416.907  26
  -1   6  -8 9116.23 470.226  14
  -1   6  -9 1615.40 230.981   4
  -1   6  -9 1494.17 205.297  26
  -1   6  -9 1640.91 207.403   7
  -1   6  -9 1602.69 203.350   1
  -1   6  -9 1516.97 223.365  14
   1  -6   9 1437.96 205.683   6
  -1   6 -10 293.272 123.684  26
  -1   6 -10 260.890 141.771  25
   1  -6  10 285.486 72.4242  63
  -1   6 -10 51.7861 132.681  14
   1  -6  10 506.874 140.364   6
  -1   6 -10 226.535 118.016   1
   1  -6  10 173.209 63.0572  58
  -1   6 -10 311.105 142.925   4
  -1   6 -10 281.308 127.938   7
   1  -6  11 348.903 77.5270  63
  -1   6 -11 352.451 160.308  25
   1  -6  11 130.297 62.8920  58
  -1   6 -12 4388.16 391.054  25
   1  -6  12 3662.27 194.827  58
   1  -6  12 4126.86 187.239  63
   1  -6  13 608.638 85.2161  63
  -1   6 -13 527.721 79.2113  45
  -1   6 -13 656.797 185.577  25
   1  -6  13 644.807 91.9809  58
  -1   6 -14 1296.99 96.2239  45
   1  -6  14 1354.33 112.967  58
  -1   6 -14 1224.37 100.479  64
   1  -6  14 1391.06 102.939  63
  -1   6 -15 651.202 72.3158  64
  -1   6 -15 849.503 78.7528  48
  -1   6 -15 643.246 66.3542  45
   1  -6  15 697.160 75.0872  58
   1  -6  15 628.995 64.2552  63
  -1   6 -16 27.5152 29.5525  45
  -1   6 -16-1.48386 36.8731  64
  -1   6 -16-28.5815 38.5892  48
   1  -6  16-6.04659 30.9602  58
  -1   5  14 253.285 44.6918  63
   1  -5 -14 386.073 49.9515  45
  -1   5  13 2439.11 119.559  63
   1  -5 -13 2335.19 124.854  45
  -1   5  12 2269.01 125.970  55
   1  -5 -12 2205.30 140.066  45
  -1   5  12 2106.89 129.062  63
  -1   5  11 652.661 190.667  20
  -1   5  11 544.049 73.4569  38
  -1   5  11 241.000 136.075  33
   1  -5 -11 541.139 75.7332  59
  -1   5  11 440.243 84.0180  63
  -1   5  11 500.924 86.9453  55
   1  -5 -11 412.759 69.0092  46
   1  -5 -11 508.182 93.5567  45
  -1   5  10 668.890 99.2654  55
  -1   5  10 787.108 101.027  63
   1  -5 -10 901.434 96.7825  59
  -1   5  10 694.318 207.793  33
  -1   5  10 469.756 179.470  20
   1  -5 -10 707.782 97.7744  45
  -1   5   9 40.8479 70.0352  55
  -1   5   9 291.728 155.081  33
   1  -5  -9 213.423 67.4013  59
  -1   5   9 50.7649 63.6102  63
  -1   5   9 161.926 165.266  20
   1  -5  -9 158.931 75.8199  45
   1  -5  -8 7849.31 260.206  59
   1  -5  -8 8635.21 283.774  45
  -1   5   8 8680.29 525.069  33
  -1   5   8 8857.93 519.642  20
  -1   5   7 969.385 186.407  20
   1  -5  -7 942.377 166.442   7
   1  -5  -7 1114.43 216.580  29
  -1   5   7 1078.59 206.956  33
  -1   5   7 1166.17 169.985  30
  -1   5   6-10.8929 76.0197  13
  -1   5   6 75.1602 108.775  33
   1  -5  -6 15.5925 75.2247   7
  -1   5   6 131.651 110.813  20
   1  -5  -6 22.7370 114.711  29
  -1   5   5 2821.11 250.354  20
   1  -5  -5 2708.46 252.617  29
  -1   5   5 2755.40 230.979  13
   1  -5  -5 2895.08 221.632  24
   1  -5  -5 2705.31 207.235   7
  -1   5   5 3025.55 271.855  33
  -1   5   4 4916.65 294.435  13
  -1   5   4 4428.68 308.157  28
  -1   5   4 4860.93 318.029  33
   1  -5  -4 4676.85 246.727   7
   1  -5  -4 4618.62 297.293   9
   1  -5  -4 4727.87 261.015  24
   1  -5  -3 8073.33 319.847  24
   1  -5  -3 8322.98 373.189   9
  -1   5   3 7845.51 373.807  33
  -1   5   3 7486.49 309.895   8
  -1   5   3 7888.76 363.507  13
  -1   5   3 8022.14 372.651  28
  -1   5   2 898.167 135.190   2
  -1   5   2 932.281 120.987  19
  -1   5   2 715.081 93.8819   8
   1  -5  -2 887.562 108.244  24
   1  -5  -2 823.673 129.540   9
  -1   5   2 889.056 123.131  28
  -1   5   1 4325.59 171.912   8
  -1   5   1 4644.09 237.214  15
  -1   5   1 4373.75 218.643  19
  -1   5   1 4782.94 259.309   2
   1  -5  -1 4584.57 217.230  24
   1  -5  -1 4513.38 247.147   9
  -1   5   0 21303.3 533.263  15
   1  -5   0 21356.0 519.031  24
  -1   5   0 22177.6 580.856   2
   1  -5   0 21131.8 569.217   9
   1  -5   0 20932.9 520.309   6
  -1   5   0 20714.0 497.298  12
  -1   5   0 20185.0 387.389   8
   1  -5   1 153.374 85.9845   9
   1  -5   1 117.630 72.9965   6
  -1   5  -1 99.3095 61.4785   2
  -1   5  -1 118.195 32.9698   4
   1  -5   2 2188.93 169.470   6
  -1   5  -2 2188.30 128.516   4
  -1   5  -2 2087.83 67.9372   8
   1  -5   2 2122.09 129.353   3
   1  -5   2 2340.80 179.549   9
  -1   5  -3 31715.0 692.156   4
   1  -5   3 33416.6 759.752   6
   1  -5   3 31959.1 768.999   9
   1  -5   3 32255.7 705.054   3
   1  -5   4 58229.3 1130.57   3
  -1   5  -4 55970.2 1050.70   5
  -1   5  -4 55541.4 1100.21  16
   1  -5   4 55723.9 1143.14   6
  -1   5  -4 53297.8 1092.15   4
   1  -5   4 55067.0 1163.88   9
   1  -5   5 11593.4 439.168   6
  -1   5  -5 11838.4 405.180  16
  -1   5  -5 11496.1 429.333   4
  -1   5  -5 12438.8 390.460  18
  -1   5  -5 11758.9 397.700   5
   1  -5   5 12454.4 450.431   3
  -1   5  -6 55493.5 1166.53   5
   1  -5   6 56517.5 1256.16   3
  -1   5  -6 56896.9 1183.80  26
  -1   5  -6 55398.0 1214.54   4
  -1   5  -6 55167.6 1098.38  18
   1  -5   6 55631.4 1219.98   6
  -1   5  -7 5272.19 330.675  14
   1  -5   7 5092.44 314.073   6
  -1   5  -7 5396.44 309.069  26
   1  -5   7 5136.28 338.918   3
  -1   5  -7 5149.22 327.635   4
  -1   5  -8 2321.66 239.414   4
   1  -5   8 2118.61 214.621   6
  -1   5  -8 2495.45 248.339  14
  -1   5  -8 2017.98 205.172  26
  -1   5  -9 2484.39 269.840  14
   1  -5   9 2383.86 241.111   6
  -1   5  -9 2564.05 254.784  26
  -1   5  -9 2612.93 271.281  25
  -1   5  -9 2560.75 254.656   7
  -1   5  -9 2753.61 277.722   4
  -1   5  -9 2183.42 234.088   1
   1  -5  10 14.4884 64.0563  63
  -1   5 -10 122.116 127.565   4
  -1   5 -10-12.7738 98.6096   7
   1  -5  10-10.7622 61.1136  44
  -1   5 -10-58.4142 119.151  14
  -1   5 -10 52.5711 95.3991   1
  -1   5 -10 46.0316 111.879  25
   1  -5  10 65.0900 99.3749   6
  -1   5 -11 495.654 171.535   4
  -1   5 -11 456.969 159.882  25
   1  -5  11 326.718 79.0041  58
   1  -5  11 445.060 93.2211  63
  -1   5 -11 330.203 150.500   7
   1  -5  11 395.827 81.0139  44
  -1   5 -12 4922.08 401.692  25
   1  -5  12 4283.25 211.687  58
   1  -5  12 4705.28 200.186  63
   1  -5  13 118.745 67.2903  63
   1  -5  13 141.986 65.6354  58
  -1   5 -13 113.363 116.022  22
  -1   5 -13 227.507 67.7832  45
   1  -5  14 340.402 68.3533  58
   1  -5  14 281.663 62.6920  63
  -1   5 -14 425.763 70.6311  45
  -1   5 -14 508.973 78.1240  64
  -1   5 -15 610.490 73.0200  48
   1  -5  15 702.235 73.2296  63
   1  -5  15 596.467 69.3136  58
  -1   5 -15 699.942 73.9443  64
  -1   5 -15 524.621 65.9305  45
   1  -5  16 17.0419 32.3941  58
  -1   5 -16-21.1720 38.1476  64
  -1   5 -16-2.34538 29.1898  45
   1  -5  16 11.8355 25.5596  63
  -1   5 -16 15.4340 36.5633  48
   1  -4 -15 1244.02 59.5023  45
   1  -4 -14 13.2615 45.0701  45
  -1   4  14-28.9914 22.0725  51
  -1   4  14 19.6208 46.0121  63
   1  -4 -13 617.090 79.4436  45
  -1   4  13 478.395 78.2827  63
   1  -4 -13 556.367 64.5765  46
   1  -4 -12 2168.84 143.280  45
  -1   4  12 2228.64 134.601  55
  -1   4  12 2051.32 138.321  63
  -1   4  11 3326.26 339.671  33
  -1   4  11 3473.95 173.111  55
  -1   4  11 3647.16 367.536  20
  -1   4  11 3905.81 186.982  63
   1  -4 -11 3694.77 191.682  45
  -1   4  10 2224.18 145.082  55
   1  -4 -10 2387.83 152.585  45
   1  -4 -10 2351.27 137.138  59
  -1   4  10 2517.73 308.512  20
  -1   4  10 2179.96 274.436  33
   1  -4 -10 2475.33 306.077  29
  -1   4  10 2336.96 150.433  63
   1  -4  -9 227.059 145.141   7
  -1   4   9 250.747 79.1002  63
  -1   4   9 270.367 143.893  20
   1  -4  -9 263.168 73.7238  64
   1  -4  -9 317.688 72.0350  59
  -1   4   9 314.385 76.5189  55
  -1   4   9 380.262 143.221  33
   1  -4  -9 192.036 135.952  29
   1  -4  -9 328.319 77.9975  45
   1  -4  -9 316.986 74.1318  48
   1  -4  -8 92.5182 86.4793   7
  -1   4   8 127.753 138.374  20
   1  -4  -8 71.8248 128.867  29
  -1   4   8 315.532 149.213  33
   1  -4  -7 9096.08 449.153   7
  -1   4   7 9339.14 494.321  33
  -1   4   7 9017.53 482.905  20
   1  -4  -7 9149.04 492.240  29
   1  -4  -7 8690.31 425.627  24
  -1   4   6 13943.6 562.361  20
   1  -4  -6 13449.4 501.651  24
  -1   4   6 13914.6 495.746  13
  -1   4   6 14122.6 585.260  33
   1  -4  -6 13336.1 560.521  29
   1  -4  -6 13267.2 509.359   7
   1  -4  -5 19113.8 629.660  29
  -1   4   5 18531.3 569.906  13
   1  -4  -5 17745.8 551.948   7
  -1   4   5 18188.9 609.954  20
   1  -4  -5 17262.5 547.169  24
  -1   4   5 18279.2 636.024  33
  -1   4   4 7855.19 371.265  28
  -1   4   4 8198.93 346.888  13
   1  -4  -4 8130.31 322.432   7
  -1   4   4 7748.89 327.819   8
  -1   4   4 7820.80 371.670  33
   1  -4  -4 8038.92 325.189  24
   1  -4  -4 8358.32 375.419  29
   1  -4  -3 8102.99 305.729  24
  -1   4   3 8885.63 342.638  13
   1  -4  -3 8589.01 296.570   7
  -1   4   3 8414.96 356.762  33
  -1   4   3 8651.06 355.436  28
  -1   4   3 8128.02 304.813   8
   1  -4  -3 8279.83 353.228  29
  -1   4   2 23999.5 598.502  28
  -1   4   2 22708.3 593.166   2
   1  -4  -2 22613.1 584.833   9
  -1   4   2 22294.6 561.996  19
  -1   4   2 22652.3 512.201   8
  -1   4   1 38938.0 700.242   8
  -1   4   1 39669.7 794.342  15
  -1   4   1 39311.3 774.492  19
   1  -4  -1 38639.4 810.600   9
  -1   4   1 38684.5 734.851  12
  -1   4   1 40687.4 840.854   2
  -1   4   0 30619.4 495.382   4
  -1   4   0 31215.7 633.267  15
   1  -4   0 31073.4 680.479   9
  -1   4   0 32629.3 680.471   2
   1  -4   0 30744.1 623.622   6
   1  -4   1 102977. 1745.61   9
   1  -4   1 104117. 1617.59   3
  -1   4  -1 104190. 1618.75   4
  -1   4  -2 8832.49 262.147   4
   1  -4   2 8626.99 306.409   9
   1  -4   2 8667.56 264.386   3
   1  -4   2 8512.32 293.241   6
   1  -4   3 24652.6 589.458   6
  -1   4  -3 23715.7 552.332   4
   1  -4   3 24150.8 597.723   9
   1  -4   3 23825.7 563.065   3
   1  -4   4 3507.87 208.876   6
  -1   4  -4 3510.15 178.968  18
  -1   4  -4 3454.30 200.459   4
  -1   4  -4 3474.74 182.203   5
  -1   4  -4 3296.13 185.931  16
   1  -4   4 3328.26 201.540   3
  -1   4  -5 596.672 88.6697  18
   1  -4   5 582.535 114.301   6
  -1   4  -5 660.784 101.943  16
   1  -4   5 739.614 123.206   3
  -1   4  -5 716.031 114.568   5
  -1   4  -5 608.426 110.528   4
  -1   4  -6 9000.52 376.676   5
  -1   4  -6 10014.6 415.899   4
  -1   4  -6 10125.2 408.271  14
  -1   4  -6 9442.37 383.259  26
   1  -4   6 9633.76 391.688   6
   1  -4   6 9465.75 419.831   3
   1  -4   7 685.828 132.379   6
  -1   4  -7 542.763 130.008   4
  -1   4  -7 537.113 120.482  26
  -1   4  -7 764.700 142.979  14
   1  -4   7 517.183 125.357   3
  -1   4  -8 68.6258 88.9125   4
  -1   4  -8 55.4378 92.3076  14
   1  -4   8-46.1964 83.5985   6
  -1   4  -8-4.72353 99.3301  26
  -1   4  -9 2102.61 233.547   7
  -1   4  -9 1854.18 221.659  25
  -1   4  -9 2183.30 237.930  26
  -1   4  -9 2277.11 226.428   1
   1  -4   9 2024.42 214.845   6
  -1   4  -9 1785.67 235.052   4
  -1   4  -9 2226.54 251.866  14
  -1   4 -10 2190.72 258.449   7
  -1   4 -10 2105.98 256.151   4
   1  -4  10 2410.76 130.632  37
  -1   4 -10 2141.65 256.191  25
   1  -4  10 2150.37 132.701  44
   1  -4  11 122.171 75.1779  44
   1  -4  11 14.4336 61.5255  63
  -1   4 -11-8.67677 117.766   7
  -1   4 -11-9.72843 51.6148  42
  -1   4 -11 87.7597 139.576  25
  -1   4 -11 64.5491 155.307   4
   1  -4  12 97.0796 66.2317  44
  -1   4 -12 154.683 136.242  22
  -1   4 -12 134.636 59.1451  42
  -1   4 -12 214.559 134.009  25
   1  -4  12 64.7259 57.3291  58
  -1   4 -12 176.946 69.5730  45
   1  -4  12 143.513 73.4599  63
  -1   4 -13 908.499 88.6229  42
  -1   4 -13 1248.96 212.606  29
   1  -4  13 923.727 100.708  58
   1  -4  13 1096.98 107.349  63
  -1   4 -13 884.850 98.5460  45
   1  -4  14 229.030 69.4201  63
  -1   4 -14 306.916 67.7333  45
  -1   4 -14 352.162 81.4775  64
   1  -4  14 319.350 67.5468  58
  -1   4 -15 1523.83 94.6308  45
  -1   4 -15 1438.80 98.8133  48
   1  -4  15 1346.31 93.4103  58
  -1   4 -15 1606.45 105.618  64
   1  -4  15 1454.73 94.2132  63
  -1   4 -16 1263.12 70.6819  48
  -1   4 -16 1108.39 62.6948  35
  -1   4 -16 1175.41 66.6935  45
   1  -4  16 1199.36 66.5206  63
   1  -4  16 997.562 60.2557  58
  -1   4 -16 1397.63 77.4333  64
  -1   3  15 720.223 61.8932  63
   1  -3 -15 714.707 58.8693  45
   1  -3 -14 81.2432 53.4583  45
   1  -3 -14-7.21640 37.3528  46
  -1   3  14 22.0885 36.7432  51
  -1   3  13 1571.57 122.013  63
   1  -3 -13 1684.00 123.148  45
  -1   3  12 7448.76 259.981  63
   1  -3 -12 7013.80 259.858  45
  -1   3  12 6526.56 436.697  33
  -1   3  12 6680.77 235.824  55
  -1   3  12 6346.33 478.058  20
   1  -3 -11 3914.38 368.292  29
  -1   3  11 4167.57 369.281  33
   1  -3 -11 4406.35 188.782  48
  -1   3  11 4977.09 425.087  20
   1  -3 -11 4432.76 208.739  45
  -1   3  11 4524.65 195.268  55
   1  -3 -11 4318.53 197.928  64
  -1   3  11 4417.49 205.506  63
  -1   3  10 14890.2 711.215  20
   1  -3 -10 14064.1 393.258  45
  -1   3  10 13662.0 669.474  33
  -1   3  10 14399.0 377.709  55
   1  -3 -10 14603.5 377.857  64
   1  -3 -10 14189.0 674.842   7
  -1   3  10 14157.0 388.683  63
   1  -3 -10 13857.5 674.653  29
   1  -3 -10 14442.0 369.718  48
   1  -3  -9 17.0504 106.126  24
  -1   3   9 30.6433 65.4980  55
  -1   3   9-17.4701 66.6237  63
   1  -3  -9-6.47591 58.0083  45
   1  -3  -9 15.5123 59.7206  64
   1  -3  -9-11.4241 115.620  29
   1  -3  -9 13.2491 105.417   7
  -1   3   9-82.1480 152.887  33
  -1   3   9 162.801 126.129  20
   1  -3  -8 599.865 140.633   7
  -1   3   8 698.710 166.253  33
  -1   3   8 558.759 163.534  20
   1  -3  -8 653.396 153.489  29
   1  -3  -7 2115.10 209.243   7
  -1   3   7 2519.75 250.020  20
  -1   3   7 2378.20 248.306  33
   1  -3  -7 2479.25 243.706  29
   1  -3  -6 16582.2 564.401   7
  -1   3   6 17527.4 618.378  33
   1  -3  -6 16493.2 594.011  29
  -1   3   6 17368.9 516.985  13
  -1   3   6 16986.5 609.389  20
  -1   3   5 2410.39 174.742  13
   1  -3  -5 2352.37 200.968  29
   1  -3  -5 2295.91 127.944   4
  -1   3   5 2444.49 214.084  33
  -1   3   5 2341.69 207.310  20
   1  -3  -5 2360.92 191.454   7
   1  -3  -4 26964.5 688.842  29
  -1   3   4 27286.2 650.719  13
   1  -3  -4 27289.9 508.077  10
  -1   3   4 26527.8 659.411   8
   1  -3  -4 26614.0 642.293   7
   1  -3  -4 27473.5 512.530   4
  -1   3   4 26214.7 701.953  28
  -1   3   4 27035.9 709.706  33
   1  -3  -3 521.764 79.6620   7
  -1   3   3 441.002 93.0581  28
  -1   3   3 413.957 79.9704   8
   1  -3  -3 465.017 39.7899   4
   1  -3  -3 541.337 88.9409  29
  -1   3   3 476.731 90.8832  13
  -1   3   2 5464.55 202.746   8
   1  -3  -2 5592.38 120.513  11
  -1   3   2 5162.60 212.160  19
  -1   3   2 5494.97 235.497   2
   1  -3  -2 5936.18 207.092   7
   1  -3  -1 22954.5 512.521   9
  -1   3   1 23287.4 491.742  15
  -1   3   1 22405.7 430.580   8
  -1   3   1 22477.7 440.405  12
   1  -3   0 156448. 2335.35   6
   1  -3   0 155265. 2380.49   9
  -1   3   0 161238. 2244.72   4
   1  -3   1 5520.61 169.827   3
  -1   3  -1 5893.18 172.709   4
   1  -3   2 10860.3 294.798   3
  -1   3  -2 10681.2 288.937   4
   1  -3   3 828.549 98.8623   6
  -1   3  -3 793.829 86.4705   5
   1  -3   3 654.015 93.6648   3
  -1   3  -3 683.019 86.7642  16
  -1   3  -3 659.318 92.1826   4
  -1   3  -4 50898.4 1013.27   4
  -1   3  -4 52523.4 833.429  13
  -1   3  -4 53221.5 982.917  16
  -1   3  -4 51892.4 996.653   5
   1  -3   4 50664.2 1015.29   6
   1  -3   4 53635.6 1044.60   3
  -1   3  -4 52793.8 954.407  18
  -1   3  -5 14340.1 433.616  26
   1  -3   5 13735.1 459.759   3
  -1   3  -5 12945.8 441.059   4
  -1   3  -5 13550.6 426.005   5
   1  -3   5 12909.2 426.483   6
   1  -3   5 13494.2 436.081  20
   1  -3   6 10535.2 403.470   6
  -1   3  -6 10680.3 407.160   5
  -1   3  -6 11293.3 430.728   4
  -1   3  -6 11283.9 425.924  14
   1  -3   6 10824.7 417.965  20
   1  -3   6 11219.2 448.739   3
  -1   3  -6 10378.8 400.000  26
  -1   3  -7 295.946 103.375  14
   1  -3   7 169.813 86.2710   6
   1  -3   7 261.716 114.280  20
  -1   3  -7 207.633 99.9219   4
   1  -3   7 227.373 101.796   3
  -1   3  -7 161.799 99.5238  26
  -1   3  -8 3759.09 279.509   7
   1  -3   8 3387.53 251.730   6
  -1   3  -8 3549.29 282.393   4
  -1   3  -8 3015.54 252.031  26
  -1   3  -8 3427.14 275.902  14
   1  -3   8 3674.03 292.344  20
  -1   3  -8 3236.40 268.821  25
  -1   3  -8 3382.47 236.460   1
  -1   3  -9 316.607 145.995  25
   1  -3   9 137.025 82.4973   6
  -1   3  -9 284.967 114.213   4
  -1   3  -9 205.503 89.0355   1
  -1   3  -9 421.806 131.078   7
   1  -3  10 109.853 59.0945  44
  -1   3 -10 120.420 131.149  25
  -1   3 -10 152.612 118.508   4
  -1   3 -10 273.186 136.300   7
  -1   3 -11 695.991 83.5885  42
   1  -3  11 916.759 103.678  44
  -1   3 -11 677.852 147.903  10
  -1   3 -11 704.328 93.4937  45
  -1   3 -11 955.461 198.413  25
   1  -3  11 728.049 99.6398  63
  -1   3 -11 631.632 181.423   7
  -1   3 -11 918.998 196.255   4
   1  -3  12 165.265 79.8540  63
  -1   3 -12 71.4769 61.9780  45
  -1   3 -12 72.7584 59.5685  42
   1  -3  12 153.626 71.3185  44
  -1   3 -13 45.1563 58.3482  45
   1  -3  13 112.991 61.3328  58
  -1   3 -13 164.553 75.3297  64
   1  -3  13-5.38479 65.5811  63
  -1   3 -13-54.5477 135.742  29
  -1   3 -14 3363.51 162.347  64
   1  -3  14 3484.36 164.501  63
  -1   3 -14 3335.87 158.879  45
  -1   3 -14 3518.29 155.075  48
   1  -3  14 3047.12 154.628  58
  -1   3 -15 249.209 60.8681  64
   1  -3  15 259.673 57.4695  63
  -1   3 -15 358.373 59.3871  45
  -1   3 -15 340.755 58.9869  48
   1  -3  15 235.282 51.4085  58
  -1   3 -16 221.938 37.8572  48
   1  -3  16 300.793 42.7891  63
  -1   3 -16 192.814 41.6836  64
  -1   3 -16 217.392 39.4659  45
   1  -2 -15 170.072 46.2062  45
  -1   2  15 198.219 51.2614  63
  -1   2  14 9849.14 280.348  63
   1  -2 -14 9592.44 273.155  45
  -1   2  14 9386.23 235.252  51
   1  -2 -13 5431.75 215.056  45
   1  -2 -13 5095.45 194.839  48
  -1   2  13 5465.35 216.370  63
  -1   2  12 25.0062 71.3859  63
  -1   2  12-143.380 143.862  20
  -1   2  12 111.834 65.1377  55
   1  -2 -12 32.8697 62.6680  48
  -1   2  12 118.775 129.458  33
   1  -2 -12 82.0186 70.3739  45
   1  -2 -12 214.113 160.723  29
   1  -2 -12 134.933 67.5181  64
   1  -2 -11 7051.66 481.119  29
  -1   2  11 7711.64 524.749  20
   1  -2 -11 7024.19 250.116  48
   1  -2 -11 7415.73 260.377  64
  -1   2  11 6974.92 466.079  33
   1  -2 -11 8229.18 278.988  45
  -1   2  11 7235.21 269.754  63
  -1   2  11 7869.59 258.217  55
   1  -2 -10 37.7884 65.1989  64
  -1   2  10 215.280 144.114  33
   1  -2 -10 57.4585 61.3146  48
   1  -2 -10 122.453 59.2972  45
   1  -2 -10 161.558 131.820  29
  -1   2  10 123.142 66.6034  63
  -1   2  10 21.4074 58.7056  55
   1  -2 -10 28.0347 103.639   7
  -1   2  10 37.9215 132.249  20
   1  -2  -9 30362.6 975.686   7
  -1   2   9 32811.0 1004.83  33
  -1   2   9 33915.7 1044.85  20
   1  -2  -9 31275.7 990.068  29
   1  -2  -8 720.819 145.523   7
  -1   2   8 685.155 155.037  33
   1  -2  -8 503.178 144.685  29
  -1   2   8 860.156 166.030  20
   1  -2  -7 4856.01 313.071  29
  -1   2   7 4724.34 319.813  20
   1  -2  -7 4811.24 306.445   7
  -1   2   7 5012.06 324.926  33
   1  -2  -7 4937.21 252.761   4
   1  -2  -6 29567.9 663.746  10
   1  -2  -6 29499.4 772.708   7
   1  -2  -6 30958.5 685.646   4
  -1   2   6 31003.1 821.932  20
   1  -2  -6 28740.5 784.622  29
  -1   2   6 30266.0 818.162  33
   1  -2  -5 4808.86 200.849   4
   1  -2  -5 4832.40 264.725  29
  -1   2   5 5277.84 228.542  13
  -1   2   5 5131.50 282.435  20
   1  -2  -5 5012.94 262.142   7
   1  -2  -5 4650.00 197.808  10
  -1   2   5 4974.94 276.406  33
  -1   2   5 5038.15 215.806   3
   1  -2  -4 13444.1 327.161  10
  -1   2   4 13552.8 339.110   3
   1  -2  -4 13643.0 401.315   7
  -1   2   4 13331.5 426.445  20
  -1   2   4 14215.2 383.981  13
   1  -2  -4 13447.8 416.580  29
  -1   2   3 15428.1 391.759  13
  -1   2   3 15379.6 322.702   3
   1  -2  -3 15029.2 391.099   7
  -1   2   3 14823.0 396.108   8
   1  -2  -3 15581.1 322.144  10
   1  -2  -2 52565.1 807.189  10
  -1   2   2 50673.7 901.787  13
  -1   2   2 50141.7 784.089   3
   1  -2  -2 51656.4 884.115   7
   1  -2  -1 2141.94 86.6019   6
   1  -2  -1 2223.53 111.494   9
  -1   2   1 1959.19 85.2551   8
   1  -2  -1 2222.56 101.684   7
   1  -2  -1 2084.24 71.4247  11
   1  -2   0 26.8735 35.8748   6
  -1   2   0 52.6080 25.2814   4
  -1   2   0-13.3228 39.7394   2
   1  -2   0 45.4252 39.6875   9
   1  -2   1 118086. 1814.35   6
   1  -2   1 115770. 1817.87   9
  -1   2  -1 117810. 1787.48   4
   1  -2   1 117774. 1789.48   3
  -1   2  -2 222176. 3291.78  13
  -1   2  -2 224750. 3367.63  16
   1  -2   2 231282. 3317.83   8
  -1   2  -2 223103. 3369.42   4
   1  -2   2 220668. 3375.62   3
   1  -2   3 30405.2 590.950   8
  -1   2  -3 29522.8 605.645   5
  -1   2  -3 30011.2 600.961  16
   1  -2   3 30019.7 636.442   3
  -1   2  -3 28938.0 617.759   4
   1  -2   4 14956.1 419.823  20
  -1   2  -4 14632.6 415.798   5
  -1   2  -4 14932.1 424.676   4
   1  -2   4 15406.9 441.672   3
  -1   2  -5 2723.39 193.636   5
  -1   2  -5 2958.07 194.564  26
  -1   2  -5 3025.54 199.332   4
   1  -2   5 2932.79 206.000   3
   1  -2   5 3148.44 201.922  20
  -1   2  -5 3205.24 205.427  14
  -1   2  -6 29467.0 769.335   4
   1  -2   6 29161.2 724.605   6
   1  -2   6 30372.4 793.630   3
  -1   2  -6 29609.1 751.378  14
  -1   2  -6 29064.1 742.396  26
  -1   2  -6 29838.9 762.285   5
   1  -2   6 30547.7 771.547  20
  -1   2  -7 29.1949 89.3488  26
  -1   2  -7 29.0202 76.4217   4
   1  -2   7 18.2097 70.8054   6
  -1   2  -7 95.1480 96.7306  14
   1  -2   7 69.4293 108.316  20
  -1   2  -7 81.2204 63.1293  21
  -1   2  -7-50.4469 94.5792  25
  -1   2  -8-57.1302 96.0200  25
   1  -2   8-22.0300 65.2134   6
  -1   2  -8 0.85979 84.8957   4
   1  -2   8-6.44433 113.903  20
  -1   2  -8 57.0742 61.1678   1
  -1   2  -8 32.2550 86.9875   7
  -1   2  -9 1102.57 185.294   7
  -1   2  -9 965.303 171.972  25
   1  -2   9 742.872 173.027  20
  -1   2  -9 866.158 171.535   4
   1  -2  10 1702.13 244.034  20
   1  -2  10 1647.71 124.921  63
  -1   2 -10 1658.15 109.018  42
  -1   2 -10 1447.47 228.502   4
  -1   2 -10 1665.65 233.411  25
  -1   2 -10 1557.65 229.158   7
   1  -2  10 1700.61 118.928  44
  -1   2 -11 1058.92 108.011  45
   1  -2  11 1037.26 105.964  44
   1  -2  11 997.535 109.384  63
  -1   2 -11 859.956 192.710   7
  -1   2 -11 922.657 190.525  10
  -1   2 -11 1062.21 101.512  42
  -1   2 -11 1065.75 203.078   4
  -1   2 -12 2387.71 140.482  42
  -1   2 -12 2504.75 151.832  45
   1  -2  12 2389.00 146.506  44
   1  -2  12 2782.83 160.501  63
  -1   2 -12 2208.56 270.758  29
  -1   2 -13 25.2684 63.2820  45
   1  -2  13-79.0668 59.7596  58
  -1   2 -13-4.25973 117.220  29
   1  -2  13-11.8318 63.5928  44
  -1   2 -13-16.6281 66.5579  64
   1  -2  13 52.5088 73.6119  63
  -1   2 -13 10.1988 61.0132  48
  -1   2 -14 1326.40 107.243  45
   1  -2  14 1542.19 112.960  63
  -1   2 -14 1581.66 106.950  48
  -1   2 -14 1558.58 113.606  64
  -1   2 -15 619.155 65.8078  48
  -1   2 -15 641.580 70.3425  45
   1  -2  15 576.127 58.4261  58
   1  -2  15 723.749 74.6607  63
  -1   2 -15 713.054 60.9283  35
  -1   2 -15 705.692 74.6840  64
  -1   2 -16 211.815 37.9955  45
   1  -2  16 149.368 37.3167  63
   1  -1 -16 69.7453 30.6516  45
  -1   1  16 188.599 40.9944  63
   1  -1 -15-17.6830 44.2599  45
  -1   1  15 36.4934 54.0875  63
   1  -1 -14 188.456 64.9415  45
   1  -1 -14 143.649 57.1221  48
  -1   1  14 339.887 79.1999  63
   1  -1 -13 4614.08 197.311  64
  -1   1  13 4210.39 200.004  63
   1  -1 -13 4284.50 365.441  29
   1  -1 -13 4255.16 192.790  45
   1  -1 -13 4257.54 186.940  48
  -1   1  12 5025.70 425.025  20
   1  -1 -12 4751.10 388.028  29
   1  -1 -12 4884.99 211.004  64
  -1   1  12 4907.63 220.305  63
  -1   1  12 5064.96 388.811  33
  -1   1  12 4919.34 194.821  55
   1  -1 -12 4965.90 212.955  45
   1  -1 -12 4369.10 198.520  48
  -1   1  11 1435.36 115.320  55
   1  -1 -11 1474.92 123.034  64
   1  -1 -11 1221.33 121.563  45
   1  -1 -11 1400.24 113.390  48
  -1   1  11 1516.50 260.367  20
  -1   1  11 1414.05 231.523  33
  -1   1  11 1471.14 129.290  63
   1  -1 -11 1403.05 225.520  29
   1  -1 -11 1631.04 256.214   7
   1  -1 -10 2089.75 132.190  64
   1  -1 -10 2228.01 142.716  45
   1  -1 -10 2372.63 275.288   7
  -1   1  10 2195.59 144.402  63
  -1   1  10 2452.10 272.878  33
   1  -1 -10 2162.84 258.105  29
  -1   1  10 2403.71 292.603  20
   1  -1 -10 2389.04 135.956  48
  -1   1   9 9153.90 503.093  20
   1  -1  -9 8278.39 462.572   7
  -1   1   9 8053.30 449.281  33
   1  -1  -9 9055.33 419.276   4
   1  -1  -9 8125.78 448.545  29
   1  -1  -8 11096.4 496.096   7
   1  -1  -8 11846.3 450.794   4
  -1   1   8 11185.0 502.954  33
   1  -1  -8 11765.4 439.605  10
  -1   1   8 12238.8 544.278  20
   1  -1  -8 11374.0 496.833  29
   1  -1  -7 2070.82 170.354  10
   1  -1  -7 2020.29 204.937   7
   1  -1  -7 1984.57 168.187   4
   1  -1  -7 2169.89 209.035  29
  -1   1   7 2009.01 180.203   3
  -1   1   7 1873.77 202.902  33
  -1   1   7 2219.61 217.720  20
   1  -1  -6 17154.0 460.005  22
  -1   1   6 16166.6 481.073   3
  -1   1   6 16671.7 546.370  20
   1  -1  -6 15940.5 454.745  10
  -1   1   6 17135.0 545.901  33
   1  -1  -6 15957.6 528.331   7
  -1   1   5 16266.0 494.007  20
  -1   1   5 15979.3 431.782   3
   1  -1  -5 15492.2 467.838   7
   1  -1  -5 15183.7 407.937  10
   1  -1  -4 108.138 71.3503   7
  -1   1   4 13.3818 52.4015   3
  -1   1   4 116.286 77.0907  20
   1  -1  -4 92.3083 48.4598  10
   1  -1  -3 215.560 65.3992   7
   1  -1  -3 259.205 52.6256  10
  -1   1   3 223.831 60.1919  13
  -1   1   3 243.691 51.4285   3
  -1   1   2 4011.87 117.540   3
   1  -1  -2 4154.45 149.112   7
   1  -1  -2 4073.06 124.683  10
  -1   1   2 4147.77 144.737  13
  -1   1   1 4274.25 98.5049   3
   1  -1  -1 4143.76 92.0828   6
   1  -1  -1 4283.20 128.011   7
  -1   1   0 2981.45 89.1657   4
  -1   1   0 2870.11 91.8913   2
  -1   1   0 3031.87 100.130  13
   1  -1   1 196.014 31.1285   8
  -1   1  -1 258.145 23.7410   2
  -1   1  -1 264.532 43.0586   4
   1  -1   2 8677.90 233.059   8
   1  -1   2 8529.30 246.075   3
  -1   1  -2 8699.15 240.763   4
   1  -1   3 299226. 4342.59   8
   1  -1   3 290122. 4355.31   3
   1  -1   4 7257.62 287.675   3
  -1   1  -4 7220.36 273.560   5
   1  -1   4 7496.09 283.126   8
   1  -1   4 6905.00 278.798  20
  -1   1  -4 7592.54 282.278   4
  -1   1  -4 7604.23 272.749  14
   1  -1   5 395.177 98.3511   8
  -1   1  -5 240.955 85.3298   4
  -1   1  -5 238.379 84.0998   5
  -1   1  -5 320.413 94.1079  26
   1  -1   5 238.652 99.5777  20
   1  -1   5 363.252 97.2499   3
  -1   1  -5 351.465 91.4261  14
  -1   1  -6 4457.40 234.315  21
   1  -1   6 4567.69 275.264  20
  -1   1  -6 4782.66 272.934   4
  -1   1  -6 4800.20 259.989  25
  -1   1  -6 5358.44 282.005  14
  -1   1  -7 1152.54 165.044   7
   1  -1   7 1361.56 179.838  20
  -1   1  -7 1011.02 145.210   4
  -1   1  -7 1094.63 145.197  25
  -1   1  -7 1153.23 118.798   1
  -1   1  -7 1020.40 133.274  21
   1  -1   8 96.7980 111.909  20
  -1   1  -8 63.6171 103.422   7
  -1   1  -8-11.9189 78.9856  21
  -1   1  -8 11.8627 91.8606  25
  -1   1  -8 40.0040 81.5966   4
   1  -1   8 61.6823 68.7491   6
  -1   1  -9 3326.63 300.271   7
  -1   1  -9 2883.77 273.885  25
  -1   1  -9 2633.74 259.479   4
   1  -1  10 2328.93 145.670  63
  -1   1 -10 2257.96 255.987   4
  -1   1 -10 2456.94 277.060   7
  -1   1 -10 2250.22 131.883  42
   1  -1  10 2311.38 136.171  44
  -1   1 -10 1879.61 136.117  45
   1  -1  10 2664.50 294.760  20
  -1   1 -10 2289.66 250.091  10
  -1   1 -11 2993.25 164.574  45
   1  -1  11 2848.72 325.625  20
   1  -1  11 2943.63 167.359  63
  -1   1 -11 2829.05 151.511  42
  -1   1 -11 3018.50 307.276  29
   1  -1  11 2841.39 155.885  44
  -1   1 -12 2767.21 154.268  48
   1  -1  12 2791.66 153.913  44
  -1   1 -12 2527.71 151.436  64
  -1   1 -12 2643.46 295.796  29
  -1   1 -12 2907.32 165.950  45
   1  -1  12 2942.74 170.159  63
   1  -1  13 365.976 83.6290  63
  -1   1 -13 225.225 67.0498  48
  -1   1 -13 154.993 67.2138  64
  -1   1 -13 234.123 143.279  29
  -1   1 -13 251.376 79.8809  45
   1  -1  13 205.912 69.8378  44
   1  -1  14 5204.58 196.754  63
  -1   1 -14 4747.70 186.667  45
   1  -1  14 4294.90 166.432  58
  -1   1 -14 4948.81 185.224  64
  -1   1 -14 4617.01 170.979  48
  -1   1 -15 2857.06 111.835  48
  -1   1 -15 2938.58 129.142  45
  -1   1 -15 3104.43 128.829  64
   1  -1  15 3171.41 131.473  63
   1  -1  16 320.383 39.3179  63
  -1   1 -16 297.338 38.1552  45
   1   0 -16-13.3410 31.4008  45
  -1   0  16 19.3973 41.0806  63
   1   0 -15 130.362 51.9414  45
  -1   0  15 125.140 61.5198  63
   1   0 -15 118.913 51.4679  48
   1   0 -14 120.736 67.4877  64
   1   0 -14 114.541 50.5979  35
  -1   0  14 28.8960 70.8082  63
   1   0 -14 128.616 64.0821  45
   1   0 -14-16.6576 59.0782  48
  -1   0  13-86.5738 76.5307  63
   1   0 -13-29.8280 70.4511  64
   1   0 -13 16.5645 113.389  29
   1   0 -13 87.7630 71.3117  48
   1   0 -13 60.2391 67.6517  45
   1   0 -12 35.4872 62.9829  45
   1   0 -12-42.3808 140.422  29
   1   0 -12 61.6504 74.9897  64
   1   0 -12 44.8118 64.5667  48
  -1   0  12-22.6121 55.3688  44
  -1   0  12 35.7179 73.2714  63
  -1   0  11 5304.22 424.013  20
   1   0 -11 4239.74 197.740  45
  -1   0  11 5019.75 194.303  55
  -1   0  11 4437.61 209.915  63
   1   0 -11 4598.41 198.236  64
  -1   0  11 4873.53 370.774  33
  -1   0  11 5067.19 195.657  44
   1   0 -11 4409.53 379.055   7
   1   0 -11 4624.06 371.811  29
   1   0 -11 4684.16 197.440  48
  -1   0  10 12253.5 570.112  33
   1   0 -10 12024.3 561.338  29
   1   0 -10 12358.3 530.546  10
   1   0 -10 12301.9 549.349   4
  -1   0  10 13910.2 651.531  20
   1   0 -10 12168.9 601.964   7
  -1   0   9 1764.15 235.529  20
  -1   0   9 2172.31 235.766  33
   1   0  -9 2015.57 210.183   4
   1   0  -9 2049.49 199.778  10
   1   0  -9 2051.91 221.713  29
   1   0  -9 2136.61 236.432   7
   1   0  -8 953.115 140.481   4
  -1   0   8 641.634 128.242   3
   1   0  -8 818.861 130.411  22
   1   0  -8 811.604 125.372  10
  -1   0   8 693.071 140.717  33
   1   0  -8 692.772 139.370   7
  -1   0   8 885.025 161.102  20
  -1   0   7 864.772 136.599  33
   1   0  -7 635.548 109.946  10
   1   0  -7 666.982 111.811  22
   1   0  -7 767.208 133.425   7
  -1   0   7 808.031 146.705  20
   1   0  -7 720.611 125.636  25
  -1   0   7 629.581 114.647   3
   1   0  -6 14207.0 478.856   7
  -1   0   6 15330.9 504.220  20
  -1   0   6 14852.2 460.705   3
   1   0  -6 15213.4 482.865  25
  -1   0   6 15075.3 375.859   6
  -1   0   6 15755.8 495.146  33
   1   0  -5 109.907 49.8144   1
  -1   0   5 104.587 67.7142   3
  -1   0   5 133.924 76.2752  20
   1   0  -5 119.845 72.7807  25
   1   0  -5 117.161 75.6121   7
  -1   0   4 6429.57 229.011   3
   1   0  -4 6183.73 197.905   1
  -1   0   3 32567.2 602.679   3
   1   0  -3 32464.5 579.651   1
  -1   0   2 31720.2 494.196   6
  -1   0   2 33006.4 555.763   3
   1   0  -2 33316.3 560.480  10
  -1   0   1 1716.00 66.2818   3
   1   0   0 13615.4 254.008   8
  -1   0   0 13947.1 257.981   4
  -1   0  -1 40894.2 679.321   4
   1   0   1 40831.1 683.437   8
  -1   0  -2 8576.77 235.947   4
  -1   0  -2 8916.43 221.098  14
  -1   0  -2 8472.61 233.354   5
  -1   0  -3 100793. 1642.29   4
   1   0   3 99367.4 1678.13  20
  -1   0  -3 100765. 1650.02   5
  -1   0  -3 103326. 1628.53  14
  -1   0  -4 150.972 64.3953  21
  -1   0  -4 132.618 74.4580  26
  -1   0  -4 111.070 69.0530   5
  -1   0  -4 41.9202 61.3852   4
  -1   0  -4 139.925 69.7942  14
   1   0   4 75.0488 63.6220   8
   1   0   4 144.844 88.4432  20
  -1   0  -5 13170.5 406.181  21
   1   0   5 13703.5 460.884  20
  -1   0  -5 13468.9 411.739  25
   1   0   5 13824.7 460.406   8
  -1   0  -5 13422.1 423.201   4
   1   0   6 2225.09 204.023  20
  -1   0  -6 2292.44 184.065  25
  -1   0  -6 2231.05 172.812  21
   1   0   6 2273.16 205.253   8
  -1   0  -6 2173.19 128.908   1
  -1   0  -6 2051.60 180.343   4
   1   0   6 2269.18 188.108  33
   1   0   7 3246.98 263.347  20
  -1   0  -7 2848.64 225.003  25
  -1   0  -7 3044.13 213.105  21
  -1   0  -7 2762.64 227.559   4
   1   0   7 2872.78 217.447  33
  -1   0  -7 3045.68 246.884   7
  -1   0  -8 367.764 120.038   4
   1   0   8 287.034 109.778  33
  -1   0  -8 430.750 130.985   7
   1   0   8 411.973 138.000  20
  -1   0  -8 468.668 121.483  25
   1   0   9 161.011 142.706  20
  -1   0  -9 33.3704 102.111   7
  -1   0  -9 94.0071 103.557   4
   1   0  10 1232.22 117.269  63
  -1   0 -10 1258.60 215.151  29
   1   0  10 1233.16 106.900  44
  -1   0 -10 1311.53 221.941   7
  -1   0 -10 1254.75 106.346  42
  -1   0 -10 1180.72 113.971  45
   1   0  10 1338.31 230.700  20
  -1   0 -11 13693.4 662.868  29
  -1   0 -11 13739.6 359.606  42
  -1   0 -11 13282.1 348.573  48
  -1   0 -11 13540.0 376.796  45
   1   0  11 13049.5 354.631  44
  -1   0 -11 14259.8 366.779  64
   1   0  11 13854.8 693.043  20
   1   0  11 13120.9 378.102  63
   1   0  12 1717.97 124.164  44
  -1   0 -12 1850.19 127.901  48
  -1   0 -12 1558.19 129.427  45
   1   0  12 1703.23 265.511  20
   1   0  12 1915.46 141.504  63
  -1   0 -12 1750.62 258.342  29
  -1   0 -12 1791.74 130.262  64
  -1   0 -13-134.389 120.460  29
  -1   0 -13-158.523 72.3224  64
  -1   0 -13 58.5261 65.6672  45
   1   0  13 7.61757 52.5383  44
  -1   0 -13 25.4445 54.2836  48
   1   0  13 89.7490 72.5172  63
  -1   0 -14 167.760 53.3882  48
  -1   0 -14 146.255 58.1368  64
   1   0  14 117.473 62.9236  63
  -1   0 -14 217.030 64.8138  45
  -1   0 -15 285.666 53.4908  45
   1   0  15 384.513 56.9187  63
   1   1 -16 25.1025 37.7305  45
  -1  -1  16-5.02984 45.4246  63
   1   1 -15 584.891 80.2614  64
  -1  -1  15 718.257 87.1985  63
   1   1 -15 529.052 75.5775  48
   1   1 -15 600.743 67.2148  35
   1   1 -15 623.776 73.6580  45
   1   1 -14 1371.03 109.330  45
   1   1 -14 1369.40 115.028  48
  -1  -1  14 1542.59 123.440  63
   1   1 -14 1503.57 120.457  64
   1   1 -13-20.5303 65.9449  48
   1   1 -13-56.3706 64.0619  45
   1   1 -13 117.449 124.838  29
  -1  -1  13-6.56246 70.3206  63
   1   1 -13 129.583 71.1721  64
   1   1 -12 4782.83 201.765  64
   1   1 -12 4323.01 193.370  48
  -1  -1  12 4300.46 186.636  44
  -1  -1  12 4045.22 201.796  63
   1   1 -12 3806.90 336.672  29
   1   1 -12 4001.60 194.235  45
   1   1 -11 199.419 132.915   7
   1   1 -11 12.7452 95.9597   4
   1   1 -11 82.6231 115.358  29
   1   1 -11 92.5774 64.5619  64
  -1  -1  11-11.0783 134.595  20
  -1  -1  11-32.3120 56.9374  44
  -1  -1  11 46.7021 60.7111  63
   1   1 -11 24.8360 57.9898  45
   1   1 -11 213.636 96.6493  10
  -1  -1  10 3306.95 319.706  20
   1   1 -10 3335.41 266.793  22
   1   1 -10 3001.78 262.348  10
   1   1 -10 3101.75 276.819  29
   1   1 -10 3233.10 308.053   7
  -1  -1  10 3267.84 291.385  33
   1   1 -10 2934.11 268.888   4
  -1  -1   9 785.543 155.008   3
  -1  -1   9 813.450 154.149  33
   1   1  -9 780.597 136.810  22
   1   1  -9 728.298 157.142   7
  -1  -1   9 936.854 183.643  20
   1   1  -9 666.525 134.143   4
   1   1  -9 570.568 125.586  10
   1   1  -8 7602.02 395.722  25
  -1  -1   8 7510.68 387.680   3
  -1  -1   8 7909.61 422.268  20
   1   1  -8 7487.16 361.831  10
   1   1  -8 7469.24 396.849   7
  -1  -1   8 7779.71 385.817  33
   1   1  -7 33379.7 847.513   7
  -1  -1   7 33121.3 829.030  33
   1   1  -7 34080.3 753.075   1
  -1  -1   7 33922.4 874.709  20
  -1  -1   7 33059.4 832.765   3
   1   1  -7 34427.5 854.203  25
  -1  -1   7 32867.7 707.510   6
  -1  -1   6 3099.92 162.195   6
   1   1  -6 3276.29 181.024   1
  -1  -1   6 3198.81 220.780  20
   1   1  -6 3099.67 210.677  25
   1   1  -6 3021.35 205.835   7
  -1  -1   6 3318.40 213.735   3
   1   1  -5 5426.03 246.439   7
   1   1  -5 5455.07 246.671  25
  -1  -1   5 5286.30 255.479  20
   1   1  -5 5446.34 217.914   1
  -1  -1   5 5091.08 191.324   6
  -1  -1   5 5221.05 240.850   3
   1   1  -4 17198.3 436.651   7
  -1  -1   4 17915.9 443.263   3
   1   1  -4 17984.6 414.609   1
  -1  -1   4 18229.0 381.532   6
  -1  -1   3 10690.0 283.188   3
  -1  -1   3 10795.2 244.256   6
   1   1  -3 10656.4 274.858   1
   1   1  -3 10970.1 279.019   7
   1   1  -2 2679.73 111.626  14
  -1  -1   2 3000.59 114.619   3
  -1  -1   2 2689.18 97.6353   6
   1   1  -2 2982.80 108.353   7
   1   1  -2 2811.87 110.636   1
   1   1  -1 47699.2 742.161   7
  -1  -1   1 49771.1 780.225   3
   1   1  -1 48705.5 772.284  10
   1   1  -1 48376.8 777.465   1
  -1  -1   1 49665.7 761.712   9
  -1  -1   0 212.759 31.7873   4
   1   1   0 217.232 27.8722  11
   1   1   0 205.523 37.4640   8
  -1  -1  -1 2613.30 99.2661   4
   1   1   1 2706.83 118.692  15
  -1  -1  -1 2760.80 100.311   5
  -1  -1  -2 148928. 2262.35   4
  -1  -1  -2 146210. 2273.29   5
   1   1   2 149946. 2233.72   2
   1   1   3 4768.88 217.008   8
  -1  -1  -3 4814.32 189.829   4
  -1  -1  -3 4898.30 206.020  21
  -1  -1  -3 4813.77 198.452   5
  -1  -1  -4 13813.9 413.695  21
   1   1   4 14867.4 456.094   8
  -1  -1  -4 14363.3 397.720   4
  -1  -1  -4 14542.9 288.125   1
   1   1   5 1137.71 146.582   8
  -1  -1  -5 1264.17 142.368   7
  -1  -1  -5 1251.40 127.677   4
  -1  -1  -5 1299.89 128.712  25
  -1  -1  -5 1170.28 133.666  21
   1   1   5 1279.77 159.928  20
  -1  -1  -6 24919.3 663.669   4
  -1  -1  -6 24838.5 694.068   7
   1   1   6 26201.6 752.183  20
   1   1   6 25945.6 750.746   8
  -1  -1  -6 24517.9 659.687  25
   1   1   6 24276.3 688.409  33
  -1  -1  -6 25107.6 674.550  21
  -1  -1  -7 6361.44 354.006   7
   1   1   7 7306.79 407.694  20
  -1  -1  -7 6632.17 334.575   4
   1   1   7 6559.06 352.921  33
  -1  -1  -8 7337.38 386.835   4
   1   1   8 7256.62 394.871  33
   1   1   8 7140.35 445.351  20
  -1  -1  -8 7072.11 405.529   7
   1   1   9 3735.57 303.224  33
  -1  -1  -9 4488.53 365.749  29
  -1  -1  -9 4317.24 349.660   7
   1   1   9 4554.57 375.435  20
  -1  -1 -10 1008.27 102.375  64
  -1  -1 -10 1055.61 104.503  42
  -1  -1 -10 1032.16 96.0969  48
  -1  -1 -10 1087.39 205.023   7
  -1  -1 -10 920.137 102.339  45
   1   1  10 1032.68 116.111  63
  -1  -1 -10 994.791 203.079  29
   1   1  10 1315.05 232.191  20
   1   1  10 977.603 96.3980  44
  -1  -1 -11 3668.36 351.889  29
   1   1  11 3977.59 176.267  44
   1   1  11 4238.45 399.879  20
  -1  -1 -11 4181.94 177.144  48
  -1  -1 -11 3651.09 180.207  64
   1   1  11 3903.14 194.092  63
  -1  -1 -11 4173.72 196.975  45
  -1  -1 -12 6595.15 243.682  45
  -1  -1 -12 5528.92 432.663  29
  -1  -1 -12 5715.01 220.288  64
   1   1  12 5840.07 215.194  44
   1   1  12 6387.42 243.417  63
   1   1  12 6018.43 456.797  20
  -1  -1 -12 6215.65 217.065  48
  -1  -1 -13 29.0188 49.5972  48
   1   1  13 62.9830 50.6177  44
   1   1  13 76.9087 68.4102  63
  -1  -1 -13 146.404 67.5459  45
  -1  -1 -13-33.6781 62.2286  64
   1   1  14 1982.14 116.237  63
  -1  -1 -14 1928.34 114.584  45
  -1  -1 -15 227.228 43.7843  45
   1   1  15 220.311 47.4903  63
  -1  -2  17 107.359 33.4821  63
   1   2 -16 911.882 64.8819  35
   1   2 -16 846.868 72.4258  48
  -1  -2  16 962.194 79.0451  63
   1   2 -16 736.785 63.0970  45
   1   2 -15 1166.34 91.4564  45
  -1  -2  15 1164.33 104.680  63
   1   2 -15 1113.07 94.4231  48
   1   2 -15 1048.30 98.5153  64
   1   2 -14 672.193 88.0418  48
   1   2 -14 749.531 87.9867  45
   1   2 -14 779.445 99.4025  64
  -1  -2  14 628.414 94.3952  63
  -1  -2  13 11339.4 334.490  63
   1   2 -13 9898.51 306.512  45
   1   2 -13 10544.0 312.644  64
  -1  -2  13 9631.56 300.265  58
   1   2 -13 10599.2 313.112  48
   1   2 -12 5599.57 215.823  64
  -1  -2  12 5316.73 225.322  63
  -1  -2  12 5167.65 205.716  44
  -1  -2  12 4812.02 210.028  58
   1   2 -12 4358.03 373.842  10
   1   2 -12 4888.02 367.741  29
   1   2 -12 5059.54 208.105  45
   1   2 -11 12858.8 606.041  10
   1   2 -11 13388.6 359.412  45
   1   2 -11 13910.5 662.459   7
  -1  -2  11 13298.3 358.768  44
  -1  -2  11 14250.9 384.339  63
   1   2 -11 14671.3 648.137   4
   1   2 -11 14283.2 603.089  22
   1   2 -11 15127.7 618.031  29
   1   2 -10 746.801 169.471  25
   1   2 -10 688.660 142.290  10
   1   2 -10 688.608 148.646  22
   1   2 -10 636.396 156.375   7
  -1  -2  10 792.082 176.516   3
   1   2 -10 781.133 160.916   4
   1   2  -9 1639.45 192.010  10
   1   2  -9 1305.17 191.096  25
  -1  -2   9 1781.72 219.993  20
   1   2  -9 1634.19 194.156   4
   1   2  -9 1716.25 204.879   7
  -1  -2   9 1356.65 185.066   3
   1   2  -8 10311.5 398.187   1
  -1  -2   8 10319.2 435.728  33
  -1  -2   8 11131.9 486.068  20
  -1  -2   8 10281.4 459.425   3
  -1  -2   8 10262.2 366.714   6
   1   2  -8 10337.2 453.869   7
   1   2  -8 10636.4 463.655  25
  -1  -2   7 418.480 111.177  20
  -1  -2   7 355.157 78.7627   6
  -1  -2   7 366.788 114.473  33
   1   2  -7 465.458 93.4135   1
   1   2  -7 352.334 99.4620  25
  -1  -2   7 320.733 100.299   3
   1   2  -7 521.103 121.083   7
   1   2  -6 1537.52 137.764  26
  -1  -2   6 1829.08 172.771  20
   1   2  -6 1593.16 141.188   1
  -1  -2   6 1587.02 159.549   3
   1   2  -6 1574.18 150.281   7
   1   2  -6 1822.49 161.874  25
   1   2  -6 1736.22 166.082  14
  -1  -2   6 1472.00 127.638   6
  -1  -2   5 19354.6 531.602  20
   1   2  -5 19600.1 489.755   1
   1   2  -5 20083.1 525.844  14
   1   2  -5 18849.7 494.230   7
   1   2  -5 18899.4 501.734  25
  -1  -2   5 18675.7 453.843   6
  -1  -2   5 19463.5 511.957   3
   1   2  -4 78710.1 1350.37   1
  -1  -2   4 80626.9 1321.02   6
   1   2  -4 78026.3 1339.32   7
  -1  -2   4 81964.9 1379.30   3
  -1  -2   3 1708.51 107.458   9
  -1  -2   3 1792.56 107.039   6
  -1  -2   3 1729.22 112.548   3
   1   2  -3 1593.91 109.389  14
   1   2  -3 1691.55 99.4364   7
  -1  -2   2 2965.54 124.838   6
  -1  -2   2 2982.33 125.367   9
  -1  -2   2 3130.29 125.970   3
   1   2  -2 2910.76 99.2360   7
   1   2  -1 30028.3 513.740  10
  -1  -2   1 30382.8 552.696   9
   1   2  -1 29107.2 534.739   8
  -1  -2   1 30749.3 527.530   3
   1   2  -1 29700.9 532.170   1
   1   2   0 540721. 7724.15   1
   1   2   0 532505. 7804.31  12
  -1  -2   0 536521. 7727.91   4
   1   2   0 534232. 7781.50   8
   1   2   1 203991. 3100.63   8
  -1  -2  -1 205355. 3018.88   4
  -1  -2  -2 9238.45 239.257   4
   1   2   2 9547.51 299.714   8
   1   2   2 9172.80 265.907   2
  -1  -2  -3 4652.49 179.535   4
  -1  -2  -3 4636.54 198.376   7
   1   2   3 4879.15 230.893   8
  -1  -2  -3 4698.03 220.087  21
   1   2   3 4679.46 191.863   2
   1   2   4 15647.7 489.240   8
   1   2   4 15193.6 485.152  28
  -1  -2  -4 15095.1 460.316  21
  -1  -2  -4 15125.0 436.757   7
  -1  -2  -4 14450.2 394.681   4
   1   2   5 16397.4 549.342   8
  -1  -2  -5 15527.5 450.519   4
  -1  -2  -5 16447.0 512.994  21
   1   2   5 15524.6 516.018  33
  -1  -2  -5 15538.7 491.652   7
   1   2   5 15830.3 547.595  20
   1   2   5 15792.1 414.328  13
  -1  -2  -6 910.488 139.416   7
  -1  -2  -6 988.482 120.799   4
   1   2   6 1190.30 170.206  20
   1   2   6 1136.26 169.547   8
   1   2   6 876.773 142.582  33
   1   2   7 4996.33 351.756  20
  -1  -2  -7 5071.84 284.235   4
  -1  -2  -7 4776.75 335.401  29
   1   2   7 4867.89 343.481   8
  -1  -2  -7 4898.71 319.717   7
   1   2   7 4552.52 310.582  33
  -1  -2  -8 3483.50 290.564   7
  -1  -2  -8 3761.75 322.616  29
   1   2   8 3819.18 341.802  20
   1   2   8 3596.20 290.411  33
  -1  -2  -9-81.0244 127.908  29
   1   2   9-49.7686 63.7194  44
  -1  -2  -9-8.35452 58.5767  59
  -1  -2  -9 44.0417 63.8223  45
   1   2   9-91.2336 120.967  20
  -1  -2  -9-219.954 121.199   7
   1   2   9-76.1295 71.6282  63
   1   2   9-11.0257 125.013  33
  -1  -2  -9-6.32033 56.3492  64
   1   2  10 5817.93 238.476  63
  -1  -2 -10 5487.08 430.989  29
  -1  -2 -10 6422.96 225.048  64
   1   2  10 6026.14 456.096  20
  -1  -2 -10 5676.68 233.304  45
   1   2  10 5585.90 213.962  44
  -1  -2 -10 5963.48 213.841  48
  -1  -2 -10 5826.78 217.849  59
   1   2  11 60.0448 56.0190  44
  -1  -2 -11 38.9963 62.7516  64
   1   2  11 228.575 153.730  20
  -1  -2 -11 110.394 62.1615  48
  -1  -2 -11 64.5175 68.9925  45
  -1  -2 -11 38.6235 59.1705  59
   1   2  11 146.174 78.6418  63
  -1  -2 -11-4.95865 138.285  29
  -1  -2 -12 9.66970 63.0936  64
   1   2  12 13.9252 52.1850  44
   1   2  12 45.9075 70.3608  63
   1   2  12-125.148 156.294  20
  -1  -2 -12-75.7911 58.9136  48
  -1  -2 -12-267.459 165.600  29
  -1  -2 -12-6.13230 67.6996  45
  -1  -2 -13 3041.50 154.507  45
   1   2  13 3100.90 157.738  63
   1   2  13 2688.28 121.845  44
  -1  -2 -14 295.164 60.5510  45
   1   2  14 409.133 64.5752  63
   1   2  15 1448.62 71.3970  63
  -1  -2 -15 1262.80 67.6266  45
  -1  -3  17 499.845 48.3842  63
  -1  -3  16 58.0948 48.8565  63
   1   3 -16 76.6350 40.6032  45
   1   3 -16 131.768 52.2098  48
   1   3 -16 62.4342 40.2656  35
   1   3 -16 12.3070 51.6937  64
   1   3 -15 418.494 65.7994  45
  -1  -3  15 537.626 83.0615  63
   1   3 -15 538.720 80.5798  64
   1   3 -15 459.453 76.8730  48
  -1  -3  14 354.844 86.0853  63
  -1  -3  14 240.020 66.9409  58
   1   3 -14 372.560 82.7139  48
   1   3 -14 332.898 68.5653  45
   1   3 -14 301.097 75.8245  64
   1   3 -13 4866.04 204.517  45
   1   3 -13 5640.71 218.334  64
  -1  -3  13 5830.74 233.738  63
  -1  -3  13 5114.86 215.321  58
   1   3 -12 377.906 154.215  10
   1   3 -12 77.4804 105.389  22
   1   3 -12 199.518 68.1227  45
  -1  -3  12 114.323 59.5881  58
  -1  -3  12 206.701 77.3473  63
  -1  -3  11 989.603 99.3177  44
  -1  -3  11 975.071 103.542  63
   1   3 -11 1187.63 188.353  22
   1   3 -11 914.838 94.7960  45
  -1  -3  11 1102.56 106.358  58
   1   3 -11 743.550 163.846  10
   1   3 -11 999.873 192.045   4
   1   3 -11 799.179 175.050   7
   1   3 -11 1165.62 217.711  25
   1   3 -10 775.212 158.207   4
   1   3 -10 821.202 156.503   7
   1   3 -10 1050.95 195.802  25
  -1  -3  10 504.703 143.658   3
   1   3 -10 906.204 169.259  10
   1   3  -9 4.84373 104.247  25
   1   3  -9 42.1590 79.9553   1
   1   3  -9 88.6790 92.2484   4
  -1  -3   9 59.5509 90.5307   3
   1   3  -9 97.3423 91.2726   7
   1   3  -9 73.8898 86.9946  10
   1   3  -8 2079.47 202.074   7
  -1  -3   8 2025.79 218.200   3
   1   3  -8 2184.55 195.859   1
   1   3  -8 2191.59 214.309  25
  -1  -3   8 2255.69 178.455   6
   1   3  -7 62.6912 79.9266   7
   1   3  -7 32.7265 83.9480  14
  -1  -3   7 50.8072 64.8384   6
   1   3  -7 72.8523 76.3720   1
   1   3  -7 137.297 74.0362  26
  -1  -3   7 27.2341 77.7348   3
   1   3  -7 61.1454 94.3243  25
   1   3  -6 23052.8 631.497  14
   1   3  -6 23334.2 606.670   1
   1   3  -6 22774.3 591.735   7
  -1  -3   6 22222.6 566.240   6
   1   3  -6 22329.1 558.747  26
  -1  -3   6 22203.8 625.991   3
  -1  -3   5 22404.4 537.262   6
   1   3  -5 22829.7 563.505   1
   1   3  -5 21718.3 533.564   7
   1   3  -5 22629.0 579.542  14
  -1  -3   5 22364.6 580.737   3
   1   3  -4 55116.8 991.746   7
  -1  -3   4 57442.2 1051.15   3
   1   3  -4 58480.5 1055.49  14
   1   3  -4 55736.2 942.733  16
  -1  -3   3 4458.64 191.202   9
  -1  -3   3 4620.61 186.709   3
  -1  -3   3 4182.89 184.346   6
   1   3  -3 4093.07 146.938   7
  -1  -3   2 22131.3 489.829   9
   1   3  -2 22420.4 383.259   7
  -1  -3   2 22266.4 454.511   3
   1   3  -1 10390.0 263.800   1
  -1  -3   1 10519.4 249.127   3
   1   3  -1 10567.6 235.095  10
   1   3  -1 10307.5 265.322   8
   1   3   0 49260.3 819.232   1
   1   3   0 49190.0 909.851  12
  -1  -3   0 50144.1 742.159   7
   1   3   0 50016.7 876.870   8
  -1  -3   0 49498.0 819.461   3
  -1  -3  -1 48.7988 30.4672   4
  -1  -3  -1 44.0700 30.3809   7
   1   3   1 55.0717 57.9127   8
   1   3   2 5262.84 233.428   8
   1   3   2 5346.36 222.853   2
   1   3   2 5273.24 245.735  19
  -1  -3  -2 5038.00 182.574   7
  -1  -3  -2 5297.42 162.257   4
  -1  -3  -3 76900.9 1359.22   7
   1   3   3 81188.9 1494.45  28
   1   3   3 79804.1 1409.03   2
   1   3   3 78802.2 1460.06   8
  -1  -3  -3 80548.0 1468.71  29
  -1  -3  -3 78573.6 1295.95   4
   1   3   4 22380.6 655.340  28
   1   3   4 22595.8 650.434  33
  -1  -3  -4 22794.8 510.356   4
  -1  -3  -4 21701.5 567.237   7
   1   3   4 23450.7 651.230   8
  -1  -3  -4 21596.9 636.204  29
   1   3   5 15354.8 552.919   8
  -1  -3  -5 14767.0 419.235   4
   1   3   5 14241.1 535.092  33
  -1  -3  -5 14016.2 474.836   7
  -1  -3  -5 14454.2 536.496  29
   1   3   5 15269.1 454.433  13
  -1  -3  -6 133.761 83.5695   7
   1   3   6 246.850 118.855  33
   1   3   6 127.659 91.9707   8
   1   3   6 183.172 136.097  20
  -1  -3  -6 200.788 101.796  29
   1   3   7 8302.72 479.374  20
  -1  -3  -7 7674.09 406.712   7
  -1  -3  -7 7426.47 441.542  29
   1   3   7 7976.62 435.254  33
   1   3   8-118.117 132.962  33
  -1  -3  -8 26.9757 89.1058   7
  -1  -3  -8-42.3111 135.244  29
   1   3   8-57.9230 125.925  20
  -1  -3  -9 571.710 91.6292  45
   1   3   9 682.205 165.476  33
   1   3   9 723.123 80.8672  44
  -1  -3  -9 754.651 90.3848  59
  -1  -3  -9 841.785 203.827  29
   1   3   9 753.692 90.8006  55
   1   3   9 874.525 215.462  20
  -1  -3  -9 471.137 138.619   7
  -1  -3  -9 737.231 86.9786  64
   1   3   9 739.321 100.641  63
   1   3  10 484.245 81.8903  55
   1   3  10 411.756 147.326  33
  -1  -3 -10 556.788 94.9199  45
   1   3  10 584.200 210.843  20
  -1  -3 -10 446.031 78.9294  64
  -1  -3 -10 515.080 176.412  29
   1   3  10 427.043 87.1777  63
  -1  -3 -10 541.471 84.3498  59
   1   3  10 520.670 77.9034  44
   1   3  11 199.709 61.5053  44
  -1  -3 -11 164.676 61.9914  64
  -1  -3 -11 252.266 150.098  29
   1   3  11 247.335 157.632  20
   1   3  11 231.275 63.1200  55
  -1  -3 -11 287.886 67.7029  59
  -1  -3 -11 130.397 74.5247  45
   1   3  11 116.423 77.5429  63
  -1  -3 -12 116.997 121.121  29
  -1  -3 -12 41.0460 71.7753  45
   1   3  12-22.1849 73.0424  63
  -1  -3 -12 49.6710 49.8446  59
   1   3  13 105.786 61.2969  63
  -1  -3 -13 41.6569 54.8176  45
  -1  -3 -14 136.658 43.1383  45
   1   3  14-1.43515 47.0964  63
   1   4 -17 535.049 49.4060  48
   1   4 -17 516.041 44.3884  35
  -1  -4  17 436.139 47.6954  63
   1   4 -16 1263.36 75.0781  45
   1   4 -16 1277.84 88.1085  64
   1   4 -16 1354.92 92.2169  48
  -1  -4  16 1283.93 90.0824  63
   1   4 -15 2358.42 133.804  48
  -1  -4  15 2085.85 118.072  58
   1   4 -15 2090.90 113.850  45
  -1  -4  15 2308.00 135.293  63
   1   4 -15 2050.73 123.745  64
  -1  -4  14 881.505 98.4008  58
   1   4 -14 969.590 93.3502  45
  -1  -4  14 966.347 108.725  63
   1   4 -14 1084.28 105.226  64
  -1  -4  13 26.3403 58.7132  58
   1   4 -13 195.448 122.372  22
  -1  -4  13 78.8264 69.9540  63
   1   4 -13 106.442 57.6982  45
   1   4 -13 115.981 69.0302  64
  -1  -4  12 849.752 99.1797  58
   1   4 -12 1057.53 103.573  45
  -1  -4  12 1012.52 107.898  63
   1   4 -12 924.289 199.879  10
   1   4 -12 932.425 180.209  22
   1   4 -11 3112.90 302.582  10
   1   4 -11 3052.47 298.593  22
   1   4 -11 3381.19 339.281  25
   1   4 -11 3068.78 309.678   4
   1   4 -11 3185.39 311.104   7
  -1  -4  11 3036.92 327.669   3
  -1  -4  11 3102.83 168.990  63
  -1  -4  11 3047.70 168.743  58
   1   4 -10 1295.55 199.844   7
   1   4 -10 1390.27 184.906   1
   1   4 -10 1365.85 201.998  10
  -1  -4  10 1261.88 209.386   3
   1   4 -10 1274.06 199.967   4
   1   4 -10 1140.85 215.702  25
  -1  -4   9 6059.47 393.050   3
   1   4  -9 6510.18 377.097   7
   1   4  -9 6260.56 364.346   1
  -1  -4   9 6098.68 326.234   6
   1   4  -9 6533.15 395.484  25
   1   4  -8 11295.7 442.696  26
   1   4  -8 12685.8 531.774  14
  -1  -4   8 11704.3 443.005   6
  -1  -4   8 11673.8 513.638   3
   1   4  -8 12358.7 501.000  25
   1   4  -8 11598.4 472.624   7
   1   4  -8 12047.3 479.956   1
  -1  -4   7 7101.46 320.173   6
   1   4  -7 7214.38 351.645  25
   1   4  -7 7094.47 311.857  26
  -1  -4   7 7183.01 363.692   3
   1   4  -7 7547.78 341.564   7
   1   4  -7 7024.66 341.829   1
   1   4  -7 7415.58 367.522  14
  -1  -4   6 23500.2 620.900   6
   1   4  -6 25351.1 599.731  26
  -1  -4   6 25596.0 679.008   3
   1   4  -6 24288.3 616.981   7
   1   4  -6 24729.9 677.054  14
   1   4  -6 24297.4 653.666   1
  -1  -4   5 9505.85 341.812   6
  -1  -4   5 9885.38 361.943   3
   1   4  -5 10083.4 287.930  16
   1   4  -5 9257.36 313.576   7
   1   4  -5 10249.7 367.425  14
  -1  -4   4 5068.19 238.130   9
   1   4  -4 4955.62 190.778   7
  -1  -4   4 5085.21 234.923   6
  -1  -4   4 5096.53 229.434   3
   1   4  -3 3283.24 123.380   7
  -1  -4   3 3317.12 165.753   3
  -1  -4   3 3429.46 185.847   6
  -1  -4   3 3328.60 185.637   9
   1   4  -2 5.83015 37.6809  10
  -1  -4   2 63.0374 69.9784   9
  -1  -4   2 98.6721 54.1935   3
  -1  -4   2 36.1471 53.7866   6
   1   4  -2 37.0482 15.8903   7
   1   4  -2 41.2324 43.0622   8
   1   4  -1 2967.33 142.105   8
   1   4  -1 2769.05 111.355  10
  -1  -4   1 2819.91 122.393   3
   1   4  -1 2769.99 164.587  12
  -1  -4   1 2931.69 173.370   9
   1   4  -1 2949.89 141.022   1
  -1  -4   0 16492.6 459.058   9
  -1  -4   0 15990.4 331.813   3
   1   4   0 16183.4 351.581   1
   1   4   0 15640.6 393.278   8
   1   4   0 15694.6 274.032  11
   1   4   0 16497.6 438.943  12
  -1  -4  -1 21422.6 409.290   7
   1   4   1 22360.5 572.871  19
   1   4   1 21926.9 572.534  15
  -1  -4  -1 21298.0 415.864   3
   1   4   1 21668.1 518.812   8
  -1  -4  -2 9.52434 25.2294   4
   1   4   2 15.3358 67.1749  19
   1   4   2 26.8924 65.8189  15
  -1  -4  -2 50.4152 42.7574   7
   1   4   2 80.1408 63.7237   2
  -1  -4  -2-40.3290 76.0400  29
   1   4   2-5.28353 58.0743  27
   1   4   2 1.89546 68.2079   8
   1   4   3 13333.5 438.921   2
   1   4   3 13601.1 456.255   8
  -1  -4  -3 13672.3 472.343  29
   1   4   3 12788.9 477.983  28
   1   4   3 12893.4 469.153  19
  -1  -4  -3 12828.6 372.736   7
  -1  -4  -4 40942.4 888.129   7
   1   4   4 42372.2 1005.64   8
  -1  -4  -4 42690.5 1024.35  29
   1   4   4 42944.3 1027.67  33
   1   4   4 40651.2 1026.16  28
  -1  -4  -5 12513.1 453.200   7
   1   4   5 13076.1 455.428  13
   1   4   5 12774.5 524.913   8
   1   4   5 12191.6 519.876  33
  -1  -4  -5 12419.6 522.579  29
   1   4   5 12831.6 536.546  28
  -1  -4  -6 10020.2 502.309  29
   1   4   6 10109.6 498.947   8
   1   4   6 9881.46 492.376  33
  -1  -4  -6 9603.87 426.984   7
   1   4   6 9958.37 507.894  20
  -1  -4  -7 796.520 179.627  29
   1   4   7 979.811 180.685  33
  -1  -4  -7 821.020 151.124   7
   1   4   7 751.565 175.332  20
  -1  -4  -8 232.677 73.5403  45
   1   4   8 101.450 65.9027  63
   1   4   8 88.8008 124.908  33
  -1  -4  -8-20.7394 64.1877  59
  -1  -4  -8 18.5368 140.393  29
  -1  -4  -9 811.877 94.4215  59
   1   4   9 590.926 93.8665  63
   1   4   9 534.726 83.0590  55
   1   4   9 280.254 127.551  33
  -1  -4  -9 721.082 218.418  29
  -1  -4  -9 677.390 89.3299  64
  -1  -4  -9 489.809 90.9292  45
   1   4   9 405.967 173.444  20
  -1  -4 -10 12515.2 659.803  29
   1   4  10 12045.0 357.229  63
   1   4  10 11495.9 586.789  33
   1   4  10 11739.9 326.110  55
  -1  -4 -10 11953.2 334.088  59
   1   4  10 12361.5 667.433  20
  -1  -4 -10 13003.3 363.069  45
  -1  -4 -11 120.272 60.7096  59
  -1  -4 -11 44.0285 68.2035  45
   1   4  11 53.5138 71.9418  63
   1   4  11-76.4031 56.1193  55
   1   4  11 69.7132 159.016  20
  -1  -4 -12 573.114 67.4803  59
   1   4  12 727.361 95.0730  63
  -1  -4 -12 652.243 85.7804  45
  -1  -4 -13 677.221 74.4646  45
   1   4  13 735.787 76.5805  63
  -1  -4 -14 65.5029 32.3210  45
   1   4  14 9.48056 31.9978  63
   1   5 -17-21.7105 37.1256  48
   1   5 -17-0.62192 29.7960  35
  -1  -5  17-3.77518 32.4517  63
  -1  -5  16 6803.61 197.100  63
   1   5 -16 6318.96 193.923  48
   1   5 -16 6618.73 188.717  64
  -1  -5  15 95.5788 53.6262  58
   1   5 -15 34.6374 44.7073  45
   1   5 -15 159.209 62.0984  64
   1   5 -15 172.586 73.7123  48
  -1  -5  15 104.225 66.5564  63
  -1  -5  14 7777.20 264.047  58
   1   5 -14 7763.77 248.910  64
  -1  -5  14 8111.72 273.153  63
   1   5 -14 7950.21 240.501  45
  -1  -5  13 68.2726 59.6606  58
  -1  -5  13 61.5295 70.1441  63
   1   5 -13 60.4160 58.2411  45
   1   5 -13 138.553 109.505  22
  -1  -5  12 1024.26 108.173  58
   1   5 -12 1053.89 99.3259  45
   1   5 -12 1171.21 228.042  25
   1   5 -12 967.283 194.203  22
   1   5 -12 1032.08 209.555  10
  -1  -5  12 1430.84 125.177  63
   1   5 -11 3223.01 318.291  10
   1   5 -11 3871.96 372.212  25
   1   5 -11 3369.59 313.561   7
  -1  -5  11 3677.69 179.774  63
  -1  -5  11 3500.87 179.850  58
  -1  -5  11 3178.97 333.782   3
   1   5 -11 3714.53 319.603   1
   1   5 -11 3261.09 331.424   4
   1   5 -10 27.7896 87.2471  10
  -1  -5  10 68.2186 102.507   3
   1   5 -10-43.7615 115.242   4
   1   5 -10-12.1742 86.6925   7
   1   5 -10 135.399 103.905   1
   1   5 -10 18.5207 136.502  25
   1   5  -9 16163.6 609.532   7
   1   5  -9 17170.0 642.340   1
  -1  -5   9 16808.6 594.659   6
   1   5  -9 17033.1 653.520  10
  -1  -5   9 16813.2 676.970   3
   1   5  -9 16234.7 649.329  25
   1   5  -9 17900.6 691.930  14
   1   5  -8 829.273 131.955   7
  -1  -5   8 1043.17 148.875   6
   1   5  -8 882.089 165.945  14
   1   5  -8 1342.32 177.054   1
   1   5  -8 1032.99 171.231  25
  -1  -5   8 1030.57 165.930   3
   1   5  -7 1880.56 169.498   7
   1   5  -7 1788.93 162.309  26
   1   5  -7 1844.03 193.561   1
   1   5  -7 1743.50 192.722  14
  -1  -5   7 1857.45 184.666   6
  -1  -5   7 2011.44 201.936   3
   1   5  -6 10293.0 414.798   1
   1   5  -6 10264.9 356.549  26
  -1  -5   6 10312.6 401.123   6
   1   5  -6 10476.0 416.660  14
   1   5  -6 10386.8 329.472  16
  -1  -5   6 10504.7 416.608   3
   1   5  -6 10152.3 360.004   7
   1   5  -5 32499.7 680.263  16
   1   5  -5 33702.0 778.385  14
   1   5  -5 31698.7 677.653   7
  -1  -5   5 32486.2 773.288   6
  -1  -5   5 30955.2 779.680   9
  -1  -5   5 32496.0 775.559   3
  -1  -5   4 8361.26 334.294   6
  -1  -5   4 8199.36 338.466   9
   1   5  -4 8590.53 249.928   7
  -1  -5   4 8051.92 308.759   3
  -1  -5   3 5155.07 250.250   6
   1   5  -3 5335.05 210.455   8
  -1  -5   3 5047.43 254.188   9
   1   5  -3 5238.79 146.559   7
  -1  -5   3 5130.04 217.964   3
   1   5  -3 5113.25 211.521  10
   1   5  -2 660.998 75.2574  10
  -1  -5   2 671.128 105.779   9
  -1  -5   2 583.878 70.3056   3
   1   5  -2 625.009 75.3383   8
   1   5  -1 5105.36 246.459  12
   1   5  -1 5454.01 166.744  10
  -1  -5   1 5288.79 178.422   3
  -1  -5   1 5491.81 265.213   9
   1   5  -1 5139.15 206.515   8
   1   5  -1 5738.90 214.748   1
   1   5   0 1753.27 128.623   8
   1   5   0 1935.71 111.093   1
   1   5   0 1651.61 146.465  12
   1   5   0 1666.89 116.543  17
  -1  -5   0 1668.77 86.5328   3
   1   5   0 1698.43 154.584  15
  -1  -5   0 1955.30 167.113   9
   1   5   1 9371.51 365.233   2
  -1  -5  -1 8805.29 378.053   9
   1   5   1 8864.15 340.580  27
   1   5   1 8960.60 362.655  19
   1   5   1 8759.14 367.927  15
   1   5   1 8352.33 313.449   8
   1   5   2 52047.0 1108.17  27
   1   5   2 54542.2 1142.53   2
   1   5   2 53658.9 1161.70  19
   1   5   2 51728.4 1087.03   8
  -1  -5  -2 54154.3 941.571   7
  -1  -5  -2 54467.5 1153.49  29
   1   5   3 5617.52 326.414  19
   1   5   3 5891.56 311.783   2
  -1  -5  -3 6181.42 245.616   7
  -1  -5  -3 6085.76 332.171  29
   1   5   3 5758.32 337.388  28
   1   5   3 5838.08 310.893   8
   1   5   4 4116.78 296.559  33
  -1  -5  -4 3779.46 283.456  29
   1   5   4 3889.46 275.957   8
   1   5   4 4101.40 302.756  28
   1   5   5 27277.9 883.097  28
   1   5   5 27388.3 870.587  33
   1   5   5 28920.1 799.449  13
   1   5   5 26640.8 838.257   8
  -1  -5  -5 27538.5 870.862  29
   1   5   6 1502.87 214.599   8
   1   5   6 1548.27 228.051  33
   1   5   6 1211.67 218.068  20
  -1  -5  -6 1690.54 229.053  29
   1   5   7 12190.9 621.746  20
  -1  -5  -7 12393.4 620.059  29
   1   5   7 10960.5 330.499  63
  -1  -5  -7 11556.6 326.872  59
  -1  -5  -7 12616.8 346.514  45
   1   5   7 11758.1 590.587  33
  -1  -5  -8 475.246 91.1115  45
  -1  -5  -8 555.698 182.542  29
   1   5   8 631.732 183.948  33
   1   5   8 603.101 95.6244  63
   1   5   8 664.114 190.847  20
  -1  -5  -8 638.973 89.2953  59
   1   5   9 2278.05 139.560  55
   1   5   9 2038.31 279.416  20
   1   5   9 2013.51 144.741  63
   1   5   9 2093.65 280.189  33
  -1  -5  -9 2170.72 139.517  59
  -1  -5  -9 2270.32 300.479  29
  -1  -5  -9 2162.66 150.018  45
   1   5  10 1281.12 121.473  63
   1   5  10 1631.00 264.549  20
  -1  -5 -10 1319.28 120.595  45
   1   5  10 1127.64 207.727  33
   1   5  10 1408.19 111.563  55
  -1  -5 -10 1376.55 111.798  59
   1   5  11 1066.51 103.103  63
   1   5  11 1076.90 89.5968  55
  -1  -5 -11 1208.73 97.2758  59
  -1  -5 -11 1067.23 107.264  45
  -1  -5 -12 84.1638 54.4737  45
  -1  -5 -12-26.2505 41.1649  59
   1   5  12 72.4048 58.7001  63
   1   5  13 66.5995 43.2320  63
  -1  -5 -13 63.0017 39.8244  45
   1   6 -17 1172.28 65.9398  35
   1   6 -17 1050.36 62.8623  48
  -1  -6  17 1005.47 56.8521  63
   1   6 -16-3.99969 42.7293  64
  -1  -6  16 62.0594 49.9975  63
   1   6 -16 26.4995 48.7931  48
  -1  -6  16-3.35041 38.1995  58
  -1  -6  15 5085.13 194.177  63
   1   6 -15 4909.90 176.847  64
  -1  -6  15 4859.66 186.380  58
  -1  -6  14 5387.43 218.505  58
   1   6 -14 5117.10 194.440  64
   1   6 -14 5740.47 410.640  22
  -1  -6  14 5301.98 211.911  63
   1   6 -13-62.0374 124.182  22
  -1  -6  13 99.0710 67.4482  63
  -1  -6  13 77.2428 57.3287  58
  -1  -6  12 8743.97 301.140  58
  -1  -6  12 9032.73 295.149  63
   1   6 -12 8183.49 507.914  22
   1   6 -11 5434.79 396.417   1
   1   6 -11 5626.79 423.800   4
  -1  -6  11 5405.54 232.127  58
  -1  -6  11 5967.75 232.880  63
  -1  -6  11 6168.30 468.605   3
   1   6 -11 6235.60 438.546  10
   1   6 -11 5911.26 428.438  25
   1   6 -11 5635.28 403.252   7
   1   6 -10 104.601 127.403  25
   1   6 -10 70.3104 99.4764   7
   1   6 -10 23.3310 89.8210  10
   1   6 -10 80.9311 112.928   4
   1   6 -10-2.55239 91.4247   1
  -1  -6  10-31.4558 105.661   3
   1   6  -9 10986.3 523.588   1
   1   6  -9 10772.1 515.185  25
   1   6  -9 10186.7 507.824  10
   1   6  -9 9568.06 455.461   7
   1   6  -9 10601.5 532.111  14
  -1  -6   9 10763.2 484.169   6
   1   6  -9 9743.93 500.122   4
  -1  -6   9 10346.3 528.189   3
  -1  -6   8 112.717 112.439   3
   1   6  -8 141.840 78.3424   7
   1   6  -8 39.5546 90.0601   1
   1   6  -8 221.675 112.056  14
  -1  -6   8 101.274 85.1620   6
   1   6  -7 9158.15 368.557   7
   1   6  -7 9310.20 435.211  14
   1   6  -7 8953.12 428.426   1
  -1  -6   7 9473.25 438.011   3
  -1  -6   7 8914.35 418.062   6
  -1  -6   6 18930.8 604.858   6
   1   6  -6 19539.0 611.004  14
   1   6  -6 19319.2 513.052  16
  -1  -6   6 19105.0 607.164   3
   1   6  -6 19008.7 514.925   7
   1   6  -6 19397.4 619.891   1
  -1  -6   5 86760.7 1641.23   3
  -1  -6   5 88946.8 1686.02   6
  -1  -6   5 85240.8 1692.23   9
   1   6  -5 90168.4 1494.39   7
  -1  -6   4 62251.5 1300.71   9
  -1  -6   4 64459.6 1293.58   6
   1   6  -4 63012.2 1200.48  10
  -1  -6   4 63022.6 1215.88   3
   1   6  -4 63290.9 1165.33   8
   1   6  -3 21842.9 526.085  10
  -1  -6   3 21611.3 631.292   9
  -1  -6   3 21464.9 530.898   3
   1   6  -3 22570.7 519.892   8
  -1  -6   2 9372.02 289.265   3
   1   6  -2 9412.45 337.376   1
   1   6  -2 9860.29 383.045  12
   1   6  -2 9602.23 304.955   8
   1   6  -2 10041.5 284.895  10
  -1  -6   2 9464.66 390.494   9
   1   6  -1 17511.9 450.029   8
   1   6  -1 17854.7 476.921  17
  -1  -6   1 18497.8 570.387   9
   1   6  -1 18286.1 462.822   1
  -1  -6   1 16899.7 384.735   3
   1   6  -1 17437.0 535.813  12
   1   6   0 7826.65 343.908  12
   1   6   0 7996.11 368.880  15
   1   6   0 8358.13 304.669   8
   1   6   0 8450.95 345.413  27
   1   6   0 8488.55 264.538   1
  -1  -6   0 7765.15 369.305   9
   1   6   1 8854.11 364.813  27
   1   6   1 7895.74 383.108  15
   1   6   1 8871.98 394.731   2
  -1  -6  -1 8418.32 401.004   9
   1   6   1 8558.21 336.367   8
   1   6   1 8408.22 383.142  19
   1   6   2 3627.78 257.656   2
  -1  -6  -2 3765.17 279.509   9
   1   6   2 3873.51 242.094   8
   1   6   2 3575.32 264.175  19
   1   6   2 3958.57 280.436  28
  -1  -6  -3 10139.4 492.090   9
   1   6   3 9875.29 481.095  28
   1   6   3 10024.5 455.634   2
   1   6   3 9863.56 433.202   8
  -1  -6  -4 545.992 146.545  29
   1   6   4 269.577 109.703   8
  -1  -6  -4 415.794 139.891   9
   1   6   4 355.176 135.638  33
   1   6   4 226.819 118.104  28
   1   6   5 18695.9 665.977  13
   1   6   5 17519.9 732.985  28
  -1  -6  -5 19911.2 750.475  29
  -1  -6  -5 16349.2 726.195   9
   1   6   5 16515.0 663.641   8
   1   6   5 17857.6 723.578  33
  -1  -6  -6 94.0728 126.895   9
  -1  -6  -6 307.933 74.9498  45
  -1  -6  -6 379.538 163.294  29
   1   6   6 372.381 168.070  20
   1   6   6 278.288 152.157  33
  -1  -6  -6 224.071 67.5625  59
   1   6   7 2309.91 149.400  63
  -1  -6  -7 2372.77 147.726  59
  -1  -6  -7 2318.98 313.016   9
   1   6   7 2379.78 302.399  20
   1   6   7 2429.70 306.581  33
  -1  -6  -7 2503.73 151.216  45
   1   6   8 279.398 153.705  20
   1   6   8 245.217 141.975  33
   1   6   8 233.392 77.4450  63
  -1  -6  -8 259.576 74.2221  59
  -1  -6  -8 276.226 76.4656  45
   1   6   9 3349.83 166.418  55
  -1  -6  -9 3329.48 170.217  59
   1   6   9 3187.62 340.163  20
  -1  -6  -9 3291.84 176.442  45
   1   6   9 3289.05 326.066  33
   1   6   9 3215.89 173.745  63
   1   6  10 9.28355 114.603  33
  -1  -6 -10 65.4881 67.1307  45
   1   6  10 57.5010 53.8931  55
  -1  -6 -10 279.872 65.9431  59
   1   6  10 129.910 68.0848  63
   1   6  11 6.71258 46.3193  55
  -1  -6 -11-54.6889 48.9496  59
  -1  -6 -11-10.6911 54.9503  45
   1   6  11 83.1220 59.1793  63
   1   6  12 138.592 49.0359  63
  -1  -6 -12 109.587 46.1257  45
  -1  -6 -12 126.196 38.5300  59
  -1  -6 -13 432.703 39.6100  45
   1   6  13 351.601 40.0391  63
   1   7 -17 2491.08 88.4449  48
   1   7 -17 2273.22 87.3998  35
   1   7 -16 1026.20 71.3382  64
  -1  -7  16 1167.62 82.1292  63
  -1  -7  16 1082.66 76.1056  58
   1   7 -16 1145.73 81.9015  48
  -1  -7  15 473.768 73.2406  63
   1   7 -15 480.612 67.5353  64
  -1  -7  15 455.161 69.1911  58
   1   7 -14 5725.88 415.189  22
   1   7 -14 5168.36 188.961  64
  -1  -7  14 5484.59 215.454  58
  -1  -7  14 5441.15 211.754  63
   1   7 -13 1296.03 236.956  25
   1   7 -13 1328.91 210.786  22
  -1  -7  13 1353.17 122.690  58
  -1  -7  13 1548.80 124.658  63
  -1  -7  12 2584.49 156.711  63
  -1  -7  12 2792.61 171.207  58
   1   7 -12 2680.88 308.705  22
   1   7 -12 2689.06 319.227  25
  -1  -7  11 794.339 102.902  63
  -1  -7  11 654.140 189.755   3
  -1  -7  11 684.791 94.4600  58
   1   7 -11 668.314 178.123   1
   1   7 -11 565.561 181.125  25
   1   7 -11 821.462 184.779  10
   1   7 -11 794.537 195.095   4
  -1  -7  10 3122.21 173.018  58
  -1  -7  10 2976.75 161.703  63
  -1  -7  10 3074.34 319.022   3
   1   7 -10 3764.73 333.174   1
   1   7 -10 3261.55 316.284  10
   1   7 -10 2999.17 307.295  25
   1   7 -10 3790.42 358.747  14
  -1  -7  10 3308.03 290.699   6
   1   7 -10 3461.75 319.122   4
   1   7  -9 870.967 168.461   4
  -1  -7   9 554.416 145.430   6
   1   7  -9 811.099 179.236  14
   1   7  -9 852.635 166.558  10
  -1  -7   9 556.832 147.641   3
   1   7  -9 612.090 146.129   1
   1   7  -9 651.080 157.913  25
  -1  -7   8 6488.74 382.944   6
   1   7  -8 6682.13 405.736  14
  -1  -7   8 6397.71 398.698   3
   1   7  -8 6729.43 403.136   1
   1   7  -8 6842.59 394.975  10
   1   7  -7 348.451 101.441  10
  -1  -7   7 334.544 114.267   3
   1   7  -7 390.921 121.650   1
  -1  -7   7 416.652 106.912   6
   1   7  -7 463.134 125.450  14
   1   7  -6 1886.58 192.309  14
  -1  -7   6 1950.10 191.078   3
   1   7  -6 1711.04 176.468  10
   1   7  -6 1863.47 198.812   1
  -1  -7   6 2066.05 208.692   6
   1   7  -5 31784.0 861.621   1
  -1  -7   5 33571.7 904.660   9
   1   7  -5 32926.1 808.743  10
  -1  -7   5 33575.5 886.075   6
  -1  -7   5 32854.8 820.507   3
  -1  -7   4 2258.41 210.928   9
   1   7  -4 1962.73 181.526   1
  -1  -7   4 2107.52 166.495   3
   1   7  -4 2123.40 159.868  10
   1   7  -3 885.049 125.265   1
   1   7  -3 1129.12 108.637  10
  -1  -7   3 1132.58 112.357   3
  -1  -7   3 1075.60 163.615   9
   1   7  -2 3814.72 219.141   1
   1   7  -2 3707.56 248.403  12
  -1  -7   2 3112.01 246.536   9
   1   7  -1 101.248 62.4628  12
  -1  -7   1 213.581 92.3471   9
   1   7  -1 183.455 62.2547   1
   1   7  -1 245.083 105.692  15
   1   7   0 2891.38 231.771  19
   1   7   0 3056.87 189.753   8
  -1  -7   0 3208.59 256.754   9
   1   7   0 2605.99 203.953  27
   1   7   0 2962.36 243.361  15
   1   7   0 2870.03 242.326   2
  -1  -7  -1 10054.5 481.887   9
   1   7   1 10516.7 394.355   8
   1   7   1 10336.7 461.796  19
   1   7   1 10355.9 428.664  27
   1   7   1 10693.6 474.562   2
   1   7   1 10276.1 475.297  15
  -1  -7  -2 525.410 137.349   9
   1   7   2 633.127 139.822  19
   1   7   2 582.195 110.386   8
   1   7   2 614.723 135.850   2
   1   7   2 613.537 140.684  28
   1   7   3 482.553 124.428   2
   1   7   3 707.028 160.516  28
  -1  -7  -3 523.652 132.526   9
   1   7   3 733.136 137.528   8
   1   7   4 281.397 119.912  13
   1   7   4 298.462 144.026  28
  -1  -7  -4 139.797 93.1758   9
   1   7   4 223.785 115.180   8
   1   7   4 162.689 129.648  33
   1   7   5 242.080 151.524  28
  -1  -7  -5 274.222 143.067   9
   1   7   5 460.164 168.120  33
   1   7   5 278.218 117.441  13
  -1  -7  -5 244.578 74.0309  45
  -1  -7  -5 270.994 67.6957  59
   1   7   6 356.200 167.016  33
   1   7   6 277.342 80.8658  63
  -1  -7  -6 61.1991 119.574   9
  -1  -7  -6 237.003 70.9107  59
   1   7   6 249.167 144.586  20
  -1  -7  -6 149.077 64.5269  45
   1   7   7 244.882 160.505  20
   1   7   7 153.779 150.286  33
  -1  -7  -7 211.046 74.9425  59
   1   7   7 153.356 77.6880  63
  -1  -7  -7 143.090 65.1952  45
   1   7   8 107.994 129.984  33
  -1  -7  -8-27.3237 65.9402  59
  -1  -7  -8-133.285 68.8604  45
   1   7   8 80.4506 123.028  20
   1   7   8 203.446 73.1613  63
  -1  -7  -9 236.866 74.7451  45
   1   7   9 393.590 77.1098  55
   1   7   9 209.477 126.307  33
  -1  -7  -9 281.345 75.9608  59
   1   7   9 272.924 73.9274  63
  -1  -7 -10 104.338 54.5969  59
  -1  -7 -10 109.996 59.9543  45
   1   7  10 138.289 55.1236  55
   1   7  10 184.627 64.7312  63
   1   7  11 220.758 47.0066  55
   1   7  11 108.345 50.0753  63
  -1  -7 -11 237.285 49.3784  59
  -1  -7 -11 277.507 55.0927  45
  -1  -7 -12 695.043 52.1564  45
   1   7  12 673.347 54.9094  63
   1   8 -17 1223.38 57.7319  48
   1   8 -17 1301.66 60.9434  35
   1   8 -16 61.5351 33.1155  64
   1   8 -16 127.777 45.4897  48
  -1  -8  16 186.337 43.9209  58
  -1  -8  16 67.6367 37.8324  63
  -1  -8  15 821.878 80.8904  58
   1   8 -15 889.260 72.8271  64
  -1  -8  15 900.313 84.7874  63
   1   8 -14 1827.47 106.384  64
  -1  -8  14 1909.79 125.928  63
  -1  -8  14 1674.84 122.379  58
  -1  -8  13-86.4912 65.2515  58
   1   8 -13 8.58816 121.194  22
   1   8 -13 143.008 141.271  25
  -1  -8  13 74.6806 65.5524  63
  -1  -8  12 8816.53 285.642  63
  -1  -8  12 8638.93 301.209  58
   1   8 -12 8588.86 533.642  25
   1   8 -12 8970.75 540.519  22
  -1  -8  11 3037.29 178.514  58
  -1  -8  11 3125.50 165.170  63
   1   8 -11 3142.57 328.135  25
   1   8 -11 2853.82 316.051  10
  -1  -8  10 25315.3 885.403   6
   1   8 -10 26880.4 975.728  14
  -1  -8  10 25717.8 591.630  58
  -1  -8  10 26710.9 553.974  53
   1   8 -10 24833.6 912.178  10
   1   8 -10 25743.0 901.930  25
   1   8 -10 25744.6 927.248   4
  -1  -8  10 25385.6 951.266   3
   1   8 -10 25693.5 942.616   1
  -1  -8  10 25551.4 563.751  63
  -1  -8  10 27011.3 566.201  56
   1   8  -9 58.5430 89.6518  10
  -1  -8   9 90.8348 94.4671   6
  -1  -8   9-2.68408 52.5454  58
  -1  -8   9-47.3307 129.605   3
   1   8  -9 90.3608 110.673   1
   1   8  -9-18.9967 101.610   4
   1   8  -9 62.8457 111.017  14
   1   8  -9 74.9168 113.932  25
  -1  -8   8 4898.87 355.583   6
   1   8  -8 4881.75 343.228   4
   1   8  -8 4790.59 343.785  10
   1   8  -8 4957.68 372.996   1
   1   8  -8 5623.94 381.082  14
  -1  -8   8 4957.62 363.740   3
   1   8  -7 21440.0 731.513  14
   1   8  -7 20649.9 742.804   1
  -1  -8   7 20430.2 737.589   6
   1   8  -7 20380.7 686.617   4
  -1  -8   7 21226.0 723.533   3
   1   8  -7 20517.5 696.601  10
   1   8  -6 161.150 98.1203   1
   1   8  -6 308.431 98.8729  14
   1   8  -6 482.843 107.975  10
  -1  -8   6 329.094 110.616   6
  -1  -8   6 254.681 104.877   9
  -1  -8   6 332.989 97.5199   3
  -1  -8   5 51.8381 59.3751   3
   1   8  -5 26.2282 56.2934  10
   1   8  -5-83.4950 93.0290   1
  -1  -8   5 118.272 93.6088   9
  -1  -8   4 1054.32 167.523   9
   1   8  -4 921.251 131.745   1
   1   8  -3 27368.3 749.207   1
   1   8  -3 26923.7 804.796  12
  -1  -8   3 27645.7 842.934   9
   1   8  -2 7577.55 335.631   1
   1   8  -2 7579.25 401.186  15
  -1  -8   2 8054.61 427.106   9
   1   8  -2 8028.47 401.186  12
   1   8  -1 3194.41 252.919  12
   1   8  -1 4076.49 267.714  27
  -1  -8   1 3522.98 295.649   9
   1   8  -1 3865.30 290.888  15
   1   8  -1 3744.53 292.749   2
   1   8   0 13499.8 512.218  27
  -1  -8   0 13816.7 594.372   9
   1   8   0 13392.6 570.558  15
   1   8   0 14378.5 599.936   2
   1   8   0 13200.1 557.791  19
   1   8   1 585.008 148.725   2
   1   8   1 441.584 120.987  19
   1   8   1 406.735 121.636  15
  -1  -8  -1 529.647 141.524   9
   1   8   2 8528.68 480.003   2
  -1  -8  -2 8455.47 504.129   9
   1   8   2 8021.33 454.504  19
   1   8   2 8672.48 489.790  28
   1   8   3 2604.49 288.722  28
  -1  -8  -3 2834.75 306.531   9
   1   8   3 3454.69 342.770  33
  -1  -8  -4 8457.16 277.538  59
  -1  -8  -4 8706.18 272.166  45
   1   8   4 8883.06 542.795  28
   1   8   4 8472.38 493.221  13
   1   8   4 9517.81 548.119  33
   1   8   5 6317.32 465.399  33
  -1  -8  -5 6171.02 237.170  59
  -1  -8  -5 6359.59 236.284  45
  -1  -8  -5 5635.20 475.101   9
   1   8   5 5939.75 447.078  20
  -1  -8  -6 203.992 79.9856  59
  -1  -8  -6 139.635 64.6856  45
   1   8   6 230.067 154.603  33
   1   8   6 108.667 132.820  20
   1   8   6 124.731 69.0767  63
   1   8   7 162.137 141.514  20
   1   8   7 357.750 155.500  33
  -1  -8  -7 228.591 79.5605  59
  -1  -8  -7 297.665 78.8169  45
   1   8   7 216.512 74.1149  63
   1   8   8 580.600 86.7656  63
  -1  -8  -8 569.299 86.3594  45
   1   8   8 914.778 228.650  20
  -1  -8  -8 837.438 101.241  59
   1   8   8 766.233 195.841  33
  -1  -8  -9 311.338 65.2261  45
   1   8   9 185.288 61.4347  55
   1   8   9 249.828 69.8373  63
  -1  -8  -9 287.476 68.2129  59
   1   8   9 345.482 156.475  33
  -1  -8 -10 60.4227 47.0883  59
   1   8  10 147.780 48.9959  55
   1   8  10 49.1736 47.9855  63
  -1  -8 -10 130.284 47.6080  45
   1   8  11-0.78901 35.4722  63
   1   8  11-3.61777 27.8216  55
  -1  -8 -11 3.58233 31.0796  45
  -1  -9  16 289.497 45.0519  58
   1   9 -16 248.084 45.7565  48
  -1  -9  15 23.8395 45.2350  63
  -1  -9  15-70.7901 50.4041  58
  -1  -9  14 86.7411 57.9673  63
  -1  -9  14 229.345 71.2450  58
   1   9 -13 159.856 156.954  22
  -1  -9  13 25.5977 59.7004  58
  -1  -9  13 100.018 63.7456  63
   1   9 -13-91.6412 131.934  25
  -1  -9  12 2002.89 144.465  58
   1   9 -12 1906.77 262.468  22
   1   9 -12 1715.03 255.959  25
  -1  -9  12 1987.11 131.906  63
  -1  -9  11 733.760 97.7058  63
   1   9 -11 985.604 208.554  25
  -1  -9  11 750.049 102.478  58
  -1  -9  11 895.552 95.5830  53
   1   9 -10 2235.56 280.594  14
   1   9 -10 1556.75 230.872   4
  -1  -9  10 1978.89 267.291   3
  -1  -9  10 1986.21 142.425  58
   1   9 -10 1782.31 247.174  25
  -1  -9  10 2007.03 130.373  53
  -1  -9  10 2190.04 136.867  56
  -1  -9  10 2176.87 128.816  47
  -1  -9  10 2137.57 137.555  63
   1   9 -10 1900.48 257.572  10
   1   9  -9 1588.87 223.344  10
  -1  -9   9 1107.94 102.662  61
  -1  -9   9 1303.11 112.549  63
   1   9  -9 1389.87 221.131  25
   1   9  -9 1167.60 211.815   1
  -1  -9   9 1454.79 115.043  56
  -1  -9   9 1161.49 109.007  53
   1   9  -9 1163.58 213.660   4
  -1  -9   9 1166.24 102.080  47
   1   9  -9 1153.96 210.761  14
  -1  -9   9 1205.29 116.504  58
  -1  -9   9 1016.05 199.447   3
   1   9  -8 1816.23 217.169  10
  -1  -9   8 2044.55 242.576   3
  -1  -9   8 1822.70 130.995  58
   1   9  -8 2106.23 245.040  14
   1   9  -8 1892.25 221.319   4
   1   9  -8 1659.64 230.878   1
  -1  -9   8 1700.69 115.405  47
  -1  -9   8 1997.19 125.614  53
   1   9  -7 3289.80 269.563   4
  -1  -9   7 3110.78 266.651   3
   1   9  -7 3503.00 281.915  10
   1   9  -7 3180.50 295.530   1
   1   9  -7 3432.37 291.373  14
   1   9  -6 1466.01 182.734  14
  -1  -9   6 1463.50 214.404   9
   1   9  -6 1260.74 192.808   1
   1   9  -5 197.296 93.2827   1
  -1  -9   5 208.195 112.933   9
   1   9  -4 7344.62 391.311   1
   1   9  -4 6889.39 408.724  12
  -1  -9   4 7225.21 429.450   9
   1   9  -3-0.95875 88.8739  12
   1   9  -3 67.4017 71.3668   1
  -1  -9   3 34.4455 95.4042   9
   1   9  -2 21369.5 772.843   2
  -1  -9   2 20992.4 781.842   9
   1   9  -2 20220.1 720.149  12
   1   9  -2 20265.3 738.790  15
   1   9  -1 1275.60 195.497  15
  -1  -9   1 1223.35 195.683   9
   1   9  -1 994.148 172.916   2
   1   9  -1 1219.44 178.703  19
   1   9   0 862.323 176.708  15
   1   9   0 883.387 157.565  19
  -1  -9   0 882.007 179.966   9
   1   9   0 911.796 176.897   2
   1   9   1 55.7997 123.537  28
   1   9   1 145.044 116.017   2
   1   9   1-3.63290 99.2368  19
  -1  -9  -1-168.034 138.202   9
  -1  -9  -2 162.051 67.2934  59
   1   9   2 120.606 122.149  28
   1   9   2 74.5497 103.700   2
  -1  -9  -2 5.39836 109.099   9
  -1  -9  -3 12798.4 355.213  59
   1   9   3 12949.4 664.303  28
  -1  -9  -3 12048.3 665.496   9
  -1  -9  -3 13142.7 346.813  45
   1   9   3 12617.8 637.512  13
   1   9   3 13888.7 689.013  33
  -1  -9  -4 18595.2 457.076  59
   1   9   4 17793.4 809.961  28
   1   9   4 17971.5 775.316  13
   1   9   4 18407.7 823.412  33
  -1  -9  -4 18073.4 437.601  45
  -1  -9  -5 124.431 64.0338  45
   1   9   5 180.012 137.580  20
   1   9   5 339.131 181.885  33
  -1  -9  -5 106.834 67.0341  59
  -1  -9  -6 1045.17 110.864  59
   1   9   6 1294.16 241.975  33
  -1  -9  -6 1123.53 104.431  45
   1   9   6 1106.75 219.076  20
   1   9   6 1214.57 112.750  63
   1   9   7 454.358 147.215  33
  -1  -9  -7 576.558 79.4720  45
  -1  -9  -7 597.704 89.5900  59
   1   9   7 629.436 89.4666  63
   1   9   8 2932.54 293.101  33
  -1  -9  -8 3129.19 146.191  45
   1   9   8 3050.67 148.784  55
  -1  -9  -8 3116.41 152.511  59
   1   9   8 2931.59 142.968  63
   1   9   9-34.0667 49.5449  63
  -1  -9  -9 19.9940 48.7386  59
   1   9   9-26.1039 50.1693  55
  -1  -9  -9 35.4848 42.2646  45
   1   9  10 11.1390 34.2747  55
   1   9  10 10.4495 21.1098  38
   1   9  10 84.3922 37.8057  63
  -1  -9 -10 23.3194 31.0254  45
  -1 -10  16 1977.57 84.7567  58
   1  10 -16 1838.70 73.1502  48
  -1 -10  15 1446.69 90.6669  58
  -1 -10  14 1096.83 98.2451  58
  -1 -10  13 1373.06 113.809  58
   1  10 -13 1128.57 198.615  22
   1  10 -12 119.255 113.654  25
  -1 -10  12 232.656 71.7347  58
  -1 -10  11 500.553 77.0514  53
  -1 -10  11 445.926 86.0660  58
   1  10 -11 615.408 183.700  25
  -1 -10  10 3312.53 183.229  58
  -1 -10  10 3373.51 164.444  47
  -1 -10  10 3422.74 167.594  56
  -1 -10  10 3418.60 171.242  61
   1  10 -10 3462.61 349.415  14
  -1 -10  10 3452.83 173.142  53
   1  10 -10 3388.41 327.437  25
   1  10  -9 4834.05 392.803  14
  -1 -10   9 4867.99 202.107  47
  -1 -10   9 5028.40 208.058  53
  -1 -10   9 4957.33 218.506  58
  -1 -10   9 4782.11 204.000  61
  -1 -10   9 4778.31 202.576  56
   1  10  -9 4845.42 368.566  25
  -1 -10   8 1136.93 111.677  58
   1  10  -8 771.262 179.959  14
  -1 -10   8 1199.26 107.420  61
  -1 -10   8 994.644 104.400  53
  -1 -10   8 1089.69 104.313  47
   1  10  -8 979.187 190.699   1
  -1 -10   8 1194.51 107.216  56
   1  10  -8 1277.54 191.525  25
  -1 -10   7 5889.92 221.963  53
  -1 -10   7 5972.83 232.466  61
   1  10  -7 6171.45 396.199  14
  -1 -10   7 6102.76 227.518  56
   1  10  -7 5524.55 405.664   1
  -1 -10   7 5780.25 220.914  47
  -1 -10   7 6068.94 234.270  58
  -1 -10   6 6613.25 230.745  53
  -1 -10   6 6490.29 440.010   9
  -1 -10   6 6903.87 244.034  58
  -1 -10   6 6426.09 239.481  61
   1  10  -6 5902.96 400.864   1
  -1 -10   6 6045.33 224.444  47
  -1 -10   6 6935.44 242.790  56
   1  10  -6 6521.71 387.416  14
   1  10  -5 1025.61 156.261   1
   1  10  -5 992.707 174.661  12
  -1 -10   5 1083.41 181.531   9
   1  10  -4 2038.61 219.552   1
   1  10  -4 1829.42 223.252  12
  -1 -10   4 1722.85 232.210   9
   1  10  -4 1696.55 239.499   2
   1  10  -3 56.2217 106.216   2
  -1 -10   3 247.613 132.837   9
   1  10  -3 53.3173 88.8206  15
   1  10  -3 19.7879 74.0077  12
   1  10  -2 4099.15 357.484   2
  -1 -10   2 4151.26 353.909   9
   1  10  -2 3624.07 325.246  15
   1  10  -2 3797.33 325.020  19
   1  10  -1 4614.16 386.802   2
  -1 -10   1 4512.55 371.691   9
  -1 -10   1 4720.09 197.638  56
  -1 -10   1 4580.31 203.128  61
   1  10  -1 4396.78 349.153  19
   1  10  -1 4220.30 352.949  15
   1  10   0 804.711 175.537   2
  -1 -10   0 911.781 182.372   9
   1  10   0 982.797 200.370  28
  -1 -10   0 760.514 83.8584  59
  -1 -10   0 894.972 99.8605  56
  -1 -10   0 752.651 91.7725  61
   1  10   0 814.982 159.644  19
  -1 -10  -1 2785.87 153.463  59
   1  10   1 2540.47 300.506  28
  -1 -10  -1 1939.05 271.479   9
   1  10   1 2478.12 304.384   2
   1  10   1 2190.40 268.415  19
  -1 -10  -1 2679.31 154.996  61
   1  10   2 1195.93 227.708  33
   1  10   2 1428.02 243.940  13
  -1 -10  -2 1125.29 109.071  61
   1  10   2 941.220 205.528  28
  -1 -10  -2 1079.23 107.209  59
  -1 -10  -3 7319.58 257.255  61
  -1 -10  -3 7277.96 245.991  45
   1  10   3 7037.44 501.956  33
  -1 -10  -3 7494.12 263.695  59
   1  10   3 7167.62 496.594  13
   1  10   3 7609.27 533.840  28
  -1 -10  -4 6.65541 70.0104  59
   1  10   4 260.878 152.137  33
   1  10   4 11.1397 124.392  20
  -1 -10  -4 113.335 58.2693  45
  -1 -10  -5 436.331 89.4487  59
  -1 -10  -5 457.553 85.1682  45
   1  10   5 176.076 134.365  20
   1  10   5 554.654 87.5473  63
   1  10   5 433.780 167.036  33
  -1 -10  -6 119.280 73.4491  59
   1  10   6 70.0595 59.2895  63
  -1 -10  -6 72.3851 54.3317  45
   1  10   7 7.90746 52.8350  63
  -1 -10  -7 21.5924 62.3548  59
  -1 -10  -7 30.4688 49.6391  45
   1  10   7 111.672 121.817  33
  -1 -10  -8 361.811 54.5218  45
   1  10   8 497.998 66.4929  55
   1  10   8 414.836 63.2134  63
  -1 -10  -8 562.459 71.1668  59
   1  10   9 146.659 40.6286  63
   1  10   9 110.541 41.4441  55
  -1 -10  -9 97.3455 32.5069  45
  -1 -10  -9 62.4905 29.6133  41
  -1 -11  16-44.5353 24.7653  58
  -1 -11  15 60.7199 39.9314  58
   1  11 -15 120.919 33.8521  48
  -1 -11  14 99.8865 49.6246  58
  -1 -11  13 288.900 72.9539  58
   1  11 -12 2908.35 303.939  22
  -1 -11  12 3131.42 167.691  58
  -1 -11  11 1197.66 103.558  53
   1  11 -11 997.574 190.281  25
  -1 -11  11 933.523 101.071  58
  -1 -11  10 5357.65 208.233  56
   1  11 -10 5017.93 377.258  25
  -1 -11  10 5304.98 227.032  58
  -1 -11  10 5539.70 215.133  53
  -1 -11  10 5425.45 217.649  61
  -1 -11   9 291.408 78.2843  61
  -1 -11   9 225.990 68.7574  56
  -1 -11   9 269.473 78.5868  53
  -1 -11   9 201.980 76.2184  58
  -1 -11   8 721.446 91.7951  47
  -1 -11   8 824.970 94.0609  58
  -1 -11   8 726.702 92.6424  53
  -1 -11   8 851.090 92.0902  56
  -1 -11   8 789.286 95.2218  61
  -1 -11   7 2312.34 140.609  56
  -1 -11   7 2243.68 145.352  58
  -1 -11   7 2087.16 139.966  61
  -1 -11   7 2073.32 137.168  53
   1  11  -7 1846.00 266.532  12
  -1 -11   7 2149.85 140.040  47
  -1 -11   6 1326.23 114.589  58
  -1 -11   6 1303.95 110.954  61
   1  11  -6 966.254 205.519   2
  -1 -11   6 1394.49 110.523  53
  -1 -11   6 1119.04 208.456   9
  -1 -11   6 1265.06 107.085  56
   1  11  -6 1302.36 214.187  12
   1  11  -6 1491.17 235.317   1
  -1 -11   5 938.632 209.587   9
   1  11  -5 896.456 180.985  12
  -1 -11   5 786.641 88.1984  58
  -1 -11   5 825.440 95.0186  56
  -1 -11   5 765.271 90.6366  53
   1  11  -5 733.380 152.625  15
  -1 -11   5 808.381 88.7292  41
  -1 -11   5 976.482 104.412  61
   1  11  -5 609.927 162.797   2
   1  11  -4 73.0919 89.5168  12
  -1 -11   4 220.542 122.211   9
  -1 -11   4 197.606 69.6948  61
  -1 -11   4 273.420 64.4296  53
  -1 -11   4 150.029 53.5152  41
  -1 -11   4 165.902 61.1981  56
  -1 -11   4 149.048 55.6222  58
   1  11  -4-54.9708 141.158   2
   1  11  -4 80.5645 93.7960  15
   1  11  -3 1998.60 258.340  15
  -1 -11   3 2258.04 132.109  58
   1  11  -3 2227.70 264.539  19
  -1 -11   3 2139.86 135.338  41
  -1 -11   3 2257.17 140.877  56
  -1 -11   3 2069.33 124.982  53
   1  11  -3 2390.00 301.464   2
   1  11  -3 2123.14 256.981  12
  -1 -11   3 2049.71 279.516   9
  -1 -11   3 2146.07 139.993  61
   1  11  -2 2344.03 263.797  19
  -1 -11   2 2488.46 154.243  61
  -1 -11   2 2519.41 151.445  41
  -1 -11   2 2517.20 297.278   9
   1  11  -2 2558.41 290.115  15
   1  11  -2 2138.19 294.414   2
  -1 -11   2 2439.56 131.929  53
  -1 -11   2 2610.89 154.190  56
   1  11  -1 570.985 155.878  19
   1  11  -1 320.567 134.848  28
  -1 -11   1 295.592 75.6398  61
  -1 -11   1 132.506 59.2342  41
   1  11  -1 199.910 136.161   2
  -1 -11   1 143.442 145.701   9
  -1 -11   1 508.585 86.5717  56
  -1 -11   0 14367.0 393.590  61
   1  11   0 13488.3 647.434  19
  -1 -11   0 13772.4 371.030  59
   1  11   0 13245.6 676.144  28
  -1 -11   0 14554.8 401.534  41
   1  11   0 13640.1 708.066  13
   1  11   1 52630.6 1516.72  13
   1  11   1 50469.0 1461.32  28
   1  11   1 53105.1 1484.03  33
  -1 -11  -1 50068.9 965.761  61
  -1 -11  -1 52060.1 953.279  59
   1  11   2 176.610 161.109  28
   1  11   2 15.4637 137.437  33
  -1 -11  -2 69.6960 57.2934  61
  -1 -11  -2 145.894 69.1630  59
   1  11   3 530.045 190.813  28
  -1 -11  -3 548.555 90.5091  59
  -1 -11  -3 707.900 83.5500  61
   1  11   3 625.888 199.053  33
   1  11   4 1309.57 227.447  33
   1  11   4 1353.18 106.564  63
  -1 -11  -4 1210.63 94.2468  45
  -1 -11  -4 1350.88 116.429  59
   1  11   5 2977.88 144.262  63
   1  11   5 3489.59 336.520  33
   1  11   5 2758.68 298.216  30
  -1 -11  -5 3131.08 138.463  45
  -1 -11  -5 3185.10 160.101  59
  -1 -11  -6 3772.24 143.595  45
  -1 -11  -6 4127.32 170.196  59
   1  11   6 3650.14 148.991  63
   1  11   7 1837.08 96.2411  63
  -1 -11  -7 1932.90 108.802  41
   1  11   7 2100.63 112.237  55
  -1 -11  -7 1774.56 87.2578  45
   1  11   8-5.06715 36.6213  55
  -1 -11  -8 17.6960 28.4922  41
   1  11   8 104.965 35.0585  63
  -1 -12  15 1145.74 65.9186  58
  -1 -12  14 1290.41 85.3518  58
  -1 -12  13 218.390 61.0030  58
  -1 -12  12 9480.41 282.318  58
  -1 -12  11 456.378 84.1499  58
  -1 -12  11 564.321 78.8690  53
  -1 -12  10 1857.25 132.416  58
  -1 -12  10 2254.42 140.036  53
  -1 -12  10 2221.70 127.440  56
  -1 -12  10 2473.94 146.342  61
   1  12 -10 1873.19 241.694  22
  -1 -12   9 780.706 97.6096  58
  -1 -12   9 814.619 95.9267  61
  -1 -12   9 837.055 101.003  53
   1  12  -9 750.368 173.462  22
  -1 -12   9 732.927 82.9775  56
  -1 -12   8-33.5715 53.5611  56
  -1 -12   8 56.0217 56.8677  58
  -1 -12   8-13.2173 58.9755  53
  -1 -12   8 14.5661 59.4530  61
  -1 -12   7 4549.41 197.915  56
  -1 -12   7 4327.47 197.050  58
  -1 -12   7 4411.86 202.387  61
  -1 -12   7 4390.52 192.862  53
  -1 -12   6 2104.65 129.735  41
  -1 -12   6 1997.51 132.451  58
  -1 -12   6 2061.14 133.929  53
  -1 -12   6 2052.36 142.815  61
  -1 -12   6 2015.97 133.713  56
  -1 -12   5 70.9319 64.6243  53
   1  12  -5-133.494 135.254  13
  -1 -12   5 4.93272 67.1203  61
  -1 -12   5 4.72467 57.8217  56
  -1 -12   5 23.7958 58.3061  58
  -1 -12   5-77.2926 59.5181  41
  -1 -12   4 5624.63 221.565  41
  -1 -12   4 5568.48 233.752  61
  -1 -12   4 5490.08 214.589  53
  -1 -12   4 6036.94 238.097  56
  -1 -12   4 5579.97 215.073  58
   1  12  -4 5747.46 427.997  15
   1  12  -4 4907.82 418.487  13
  -1 -12   3 5978.64 232.338  56
  -1 -12   3 5569.70 224.817  41
  -1 -12   3 5827.26 237.991  61
  -1 -12   3 5469.96 209.025  53
  -1 -12   3 5826.89 214.556  58
   1  12  -3 5458.13 422.694  15
   1  12  -3 5305.56 440.533  13
  -1 -12   2 2123.79 144.379  56
  -1 -12   2 2048.29 144.183  61
  -1 -12   2 1969.61 137.874  41
  -1 -12   2 2136.68 123.579  53
   1  12  -2 1832.70 275.440  13
   1  12  -2 1974.52 262.980  28
   1  12  -1 1314.67 225.336  28
  -1 -12   1 1590.53 129.155  41
  -1 -12   1 1515.71 127.213  61
  -1 -12   0 4949.62 219.902  61
   1  12   0 5329.10 425.259  33
  -1 -12   0 5357.89 227.118  41
   1  12   0 5316.49 425.811  28
  -1 -12  -1 4905.50 221.748  41
   1  12   1 5169.69 423.743  33
  -1 -12  -1 4712.64 206.329  61
   1  12   1 4942.89 411.103  28
   1  12   2 2603.14 312.644  28
  -1 -12  -2 3365.49 181.940  41
  -1 -12  -2 3244.33 162.047  61
   1  12   2 3294.83 345.992  33
  -1 -12  -3 873.050 101.303  41
   1  12   3 717.689 194.875  33
  -1 -12  -4 2019.34 130.271  41
   1  12   4 2040.52 114.086  63
   1  12   4 1994.84 266.351  33
   1  12   5 4090.97 145.638  63
  -1 -12  -5 3741.37 164.650  41
  -1 -12  -6 2.99247 39.5862  41
   1  12   6 142.101 42.8195  63
   1  12   6 19.8489 50.6434  55
   1  12   7 117.508 38.4041  55
  -1 -12  -7 100.614 31.8064  41
  -1 -13  14 254.335 41.7038  58
  -1 -13  13 157.645 45.4395  58
  -1 -13  12 2817.56 134.547  58
  -1 -13  11 153.153 59.8024  58
  -1 -13  10 1278.11 91.1755  56
  -1 -13  10 1130.16 98.7072  58
  -1 -13  10 1390.37 104.684  53
  -1 -13   9 1212.30 105.342  53
  -1 -13   9 1115.84 104.163  58
  -1 -13   9 1117.88 104.667  61
  -1 -13   9 1081.80 93.2420  56
  -1 -13   8 757.759 90.4653  53
  -1 -13   8 711.991 76.8977  56
  -1 -13   8 864.578 97.6133  61
  -1 -13   8 820.348 90.9553  58
  -1 -13   7 29.0715 51.8258  56
  -1 -13   7 34.3096 59.3920  61
  -1 -13   7 69.7208 63.2994  53
  -1 -13   7 38.1758 52.7492  58
  -1 -13   6 6833.43 233.079  41
  -1 -13   6 6945.96 243.986  56
  -1 -13   6 6580.88 235.280  58
  -1 -13   6 6518.57 253.470  61
  -1 -13   6 6718.96 240.090  53
  -1 -13   5 730.722 88.4312  56
  -1 -13   5 802.886 87.8284  58
  -1 -13   5 849.771 100.397  61
  -1 -13   5 813.309 89.9165  41
  -1 -13   5 893.204 93.9954  53
  -1 -13   4 69.1547 61.7094  53
  -1 -13   4 25.9600 62.4117  61
  -1 -13   4 116.676 67.6471  56
   1  13  -4-44.9701 123.149  28
  -1 -13   4 29.0539 49.9882  41
  -1 -13   3 352.647 75.7461  41
  -1 -13   3 314.732 62.5963  53
  -1 -13   3 362.339 82.6451  61
   1  13  -3 499.809 146.535  28
   1  13  -2 3947.55 357.834  28
  -1 -13   2 3606.62 180.547  41
  -1 -13   2 3403.57 177.321  61
   1  13  -1 1321.49 214.595  33
  -1 -13   1 1591.12 124.000  61
   1  13  -1 1725.93 241.907  28
  -1 -13   1 1621.65 122.998  41
   1  13   0 1793.60 258.299  33
  -1 -13   0 1444.62 120.263  41
  -1 -13   0 1320.77 113.251  61
   1  13   0 1530.54 246.103  28
   1  13   1 492.792 172.663  28
  -1 -13  -1 244.426 66.9669  41
   1  13   1 242.024 158.603  33
  -1 -13  -1 343.177 68.7708  61
  -1 -13  -2 9628.97 294.551  41
  -1 -13  -2 9103.33 258.584  61
   1  13   2 9199.05 527.658  33
  -1 -13  -3 1516.81 110.010  41
   1  13   3 1476.94 88.7360  63
  -1 -13  -4 1190.72 92.1909  41
   1  13   5 3068.80 118.576  55
  -1 -13  -5 2604.26 113.477  41
  -1 -13  -6 73.3719 26.5568  41
   1  13   6 38.5935 32.0652  55
  -1 -14  13 238.146 39.0756  58
  -1 -14  12 1339.00 81.3074  58
  -1 -14  11 92.2384 44.0390  58
  -1 -14  10 264.401 58.6974  58
  -1 -14  10 264.087 66.7565  53
  -1 -14   9 3324.70 154.251  61
  -1 -14   9 3207.40 135.956  56
  -1 -14   9 3385.50 155.266  53
  -1 -14   9 3325.89 148.380  58
  -1 -14   8 0.73469 44.0497  56
  -1 -14   8-33.7888 49.3106  58
  -1 -14   8 72.8581 59.8139  61
  -1 -14   8 93.9939 61.6809  53
  -1 -14   7 2244.56 126.662  56
  -1 -14   7 2054.94 118.305  58
  -1 -14   7 2215.87 140.567  53
  -1 -14   7 1975.94 129.789  61
  -1 -14   6 1784.53 109.238  58
  -1 -14   6 1740.99 125.788  61
  -1 -14   6 1594.33 105.019  41
  -1 -14   6 1849.65 116.965  53
  -1 -14   6 1828.62 119.518  56
  -1 -14   5 10101.6 309.292  61
  -1 -14   5 10498.3 298.309  56
  -1 -14   5 10167.7 288.095  41
  -1 -14   5 10031.6 284.935  53
  -1 -14   4 2730.59 142.239  41
  -1 -14   4 2433.65 128.643  53
  -1 -14   4 2807.90 157.175  61
   1  14  -3 796.748 175.669  33
  -1 -14   3 711.621 86.5376  41
  -1 -14   3 871.714 81.1719  53
  -1 -14   3 842.876 96.7248  61
  -1 -14   2 113.426 55.8943  41
  -1 -14   2 80.1499 56.5965  61
  -1 -14   1 1929.79 128.210  41
  -1 -14   1 1955.76 122.395  61
   1  14  -1 2045.69 264.244  33
  -1 -14   0 91.6537 53.6955  61
  -1 -14   0 8.66458 49.1925  41
  -1 -14  -1 607.549 74.0855  41
  -1 -14  -1 727.159 72.5997  61
  -1 -14  -2 828.450 77.7211  41
  -1 -14  -3 73.7209 40.1907  41
   1  14   4 359.256 46.3069  55
  -1 -14  -4 289.659 42.4999  41
  -1 -15  12 1918.45 73.5445  58
  -1 -15  11 22.1948 31.4534  58
  -1 -15  10 340.539 46.0740  58
  -1 -15   9 558.132 59.6538  58
  -1 -15   9 689.043 80.9054  61
  -1 -15   8 59.2396 51.9680  53
  -1 -15   8 258.358 60.6888  61
  -1 -15   7 930.825 80.9578  53
  -1 -15   7 826.001 81.4933  61
  -1 -15   6 358.188 58.3051  53
  -1 -15   6 302.186 69.3684  61
  -1 -15   6 373.654 51.5302  41
  -1 -15   5 1370.93 103.271  61
  -1 -15   5 1389.97 88.2663  41
  -1 -15   5 1398.18 89.9835  53
  -1 -15   4-124.482 61.0489  61
  -1 -15   4-17.5817 42.0848  41
  -1 -15   3-17.5864 46.4997  41
  -1 -15   3-58.9583 56.2877  61
  -1 -15   2 628.938 70.3249  61
  -1 -15   2 653.190 68.7941  41
  -1 -15   1 10.2155 43.1418  41
  -1 -15   1-52.0465 45.7311  61
  -1 -15   0 1946.64 95.8088  61
  -1 -15   0 2023.98 104.253  41
  -1 -15  -1-36.2783 38.7347  41
  -1 -15  -2 817.118 58.6511  41
  -1 -16   8 404.902 56.5732  61
  -1 -16   7 334.302 56.7954  61
  -1 -16   6 1604.52 94.2260  61
  -1 -16   5-2.03411 19.5891  41
  -1 -16   5-16.1163 40.2440  61
  -1 -16   4-12.4269 40.8749  61
  -1 -16   4 13.2093 30.0669  41
  -1 -16   3 360.808 44.1285  41
  -1 -16   3 355.791 51.8544  61
  -1 -16   2-8.58500 28.4719  41
  -1 -16   2 12.5134 31.4072  61
  -1 -16   1 668.763 51.0839  41
  -1 -16   1 624.341 47.1804  61
  -1 -16   0 294.931 35.1994  41
  -1 -17   5 452.977 44.2636  61
   2 -16  -1 11.4805 27.0124  41
   2 -16   0 146.434 37.3967  41
   2 -16   1 1495.39 82.3381  41
   2 -16   2 39.1567 35.6144  41
   2 -16   2 286.330 50.9966  61
   2 -16   3 107.975 42.0313  41
   2 -16   3 194.848 39.2811  53
   2 -16   4 2.32619 35.8985  53
   2 -16   4-4.96032 35.0318  41
   2 -16   5 3320.08 121.557  53
   2 -16   6 55.4310 41.0607  53
   2 -16   7 35.6464 36.7112  53
   2 -16   8 1396.98 72.9314  53
   2 -15  -3 249.495 39.4305  41
   2 -15  -2 1222.56 80.3790  41
   2 -15  -1 38.0579 42.4541  41
   2 -15   0 568.748 58.8837  61
   2 -15   0 444.768 62.0605  41
   2 -15   1-16.4844 50.0451  41
   2 -15   1 35.0454 42.4921  61
   2 -15   2 507.673 66.6433  61
   2 -15   2 502.348 68.7700  41
   2 -15   2 474.984 57.5565  53
   2 -15   3 3675.27 143.972  53
   2 -15   3 3824.33 159.241  41
   2 -15   3 3660.16 158.914  61
   2 -15   4-29.7522 44.7149  41
   2 -15   4 34.1136 45.5547  53
   2 -15   4 133.747 61.7205  61
   2 -15   5 153.549 54.7779  53
   2 -15   5 196.206 70.6404  61
   2 -15   5 89.6686 48.9204  41
   2 -15   6 4072.09 173.733  61
   2 -15   6 3433.95 148.122  53
   2 -15   7 6198.07 194.216  53
   2 -15   8 6297.66 189.958  53
   2 -15   9 3923.69 135.760  53
   2 -14  -5 1472.62 71.9302  41
  -2  14   5 1446.88 69.3816  55
  -2  14   4-2.34373 39.7092  55
   2 -14  -4 76.9766 38.4823  41
   2 -14  -3 704.794 74.5153  41
   2 -14  -2 274.575 61.1446  41
   2 -14  -1 22.2244 55.1376  41
   2 -14   0 1076.47 98.1532  41
   2 -14   0 1162.29 90.8166  61
  -2  14   0 1201.68 216.175  30
   2 -14   1 116.278 52.7787  61
   2 -14   1 70.8517 43.8804  53
   2 -14   1 47.2508 56.7146  41
   2 -14   2 1642.69 107.381  53
   2 -14   2 1640.96 117.980  41
   2 -14   2 1602.95 115.701  61
   2 -14   3 7141.27 228.454  53
   2 -14   3 7023.89 248.335  61
   2 -14   3 7024.20 247.159  41
   2 -14   4 3845.75 169.493  53
   2 -14   4 3834.95 177.752  41
   2 -14   4 3931.19 185.444  61
   2 -14   5 29.0726 53.5791  53
   2 -14   5 68.0203 64.2995  61
   2 -14   5 90.9693 53.2372  41
   2 -14   6 1006.23 92.3495  41
   2 -14   6 1264.62 98.8862  53
   2 -14   6 1296.41 120.996  61
   2 -14   7 13389.8 339.476  53
   2 -14   7 13237.8 360.725  61
   2 -14   8 350.157 70.4541  53
   2 -14   9 3235.50 127.545  58
   2 -14   9 3372.27 139.934  53
   2 -14  10 27.2344 40.9841  53
   2 -14  10 90.9386 39.8776  58
   2 -14  11 228.760 40.8348  58
  -2  13   7 753.353 51.3051  55
  -2  13   7 796.984 55.5823  38
  -2  13   7 680.706 47.9476  52
  -2  13   6 639.060 61.7009  55
   2 -13  -6 578.939 55.4233  41
   2 -13  -5 80.7015 43.4096  41
  -2  13   5 148.981 50.8131  55
   2 -13  -4 842.096 74.0847  45
   2 -13  -4 819.380 87.8842  41
  -2  13   3-144.211 128.922  30
  -2  13   3-150.579 129.790  33
   2 -13  -3-17.9104 50.4356  41
   2 -13  -2 444.508 77.7091  41
  -2  13   2 696.045 197.179  30
  -2  13   2 324.284 133.811  33
   2 -13  -1 1039.87 90.8810  61
  -2  13   1 944.105 197.796  33
   2 -13  -1 1063.28 104.549  41
  -2  13   1 1227.38 224.382  30
   2 -13   0 11214.0 292.836  53
  -2  13   0 10796.0 607.457  30
   2 -13   0 11678.5 344.435  41
   2 -13   0 10403.7 315.690  61
   2 -13   1 3620.64 163.617  53
   2 -13   1 3822.01 192.148  41
   2 -13   1 3719.35 181.216  61
   2 -13   2 3300.74 158.771  53
   2 -13   2 3113.12 171.489  61
   2 -13   2 3513.92 182.565  41
   2 -13   3 1353.01 107.186  53
  -2  13  -3 1643.26 236.575  30
   2 -13   3 1302.14 116.205  41
   2 -13   3 1393.92 119.677  61
   2 -13   4 2705.28 155.425  41
   2 -13   4 2820.54 166.422  61
   2 -13   4 2755.83 150.536  53
   2 -13   5 4408.44 205.573  61
   2 -13   5 4440.55 195.516  41
   2 -13   5 4280.76 188.660  47
   2 -13   5 4602.68 193.506  53
   2 -13   6 511.861 77.8353  41
   2 -13   6 390.005 78.4988  47
   2 -13   6 513.583 93.5056  61
   2 -13   6 404.204 76.1193  53
   2 -13   7 555.091 78.6430  41
   2 -13   7 477.181 67.3368  58
   2 -13   7 719.806 109.653  61
   2 -13   7 549.539 85.3935  47
   2 -13   7 468.811 78.8553  53
   2 -13   8 74.3301 64.9156  47
   2 -13   8-15.3654 55.9860  53
   2 -13   8-15.8132 49.9631  58
   2 -13   9 69.1082 58.4739  47
   2 -13   9 88.2776 53.8027  58
   2 -13   9 57.5532 51.3851  53
   2 -13  10 656.681 69.0903  53
   2 -13  10 489.855 66.2457  58
   2 -13  11 52.9018 41.9056  53
   2 -13  11 29.0622 42.4526  58
   2 -13  12 98.0134 39.1518  58
   2 -13  13 53.6359 27.4628  58
  -2  12   8 137.779 39.4288  38
  -2  12   8 282.574 45.8273  55
  -2  12   8 170.554 34.1752  52
   2 -12  -8 194.312 36.0462  45
  -2  12   7 1154.59 82.2715  55
   2 -12  -7 959.874 69.5149  41
   2 -12  -7 1022.85 73.8125  45
   2 -12  -6 1289.38 95.8135  41
   2 -12  -6 1384.06 92.2828  45
  -2  12   6 1278.98 98.2738  55
  -2  12   5-105.893 145.633  33
   2 -12  -5-16.7648 53.5729  45
   2 -12  -5-1.21670 51.1840  41
   2 -12  -4 1909.49 119.328  45
   2 -12  -4 1707.93 124.853  41
  -2  12   4 1545.08 239.493  33
  -2  12   4 1590.37 244.869  30
  -2  12   3 5233.90 419.967  30
  -2  12   3 5332.90 416.233  33
   2 -12  -3 5252.80 220.569  41
   2 -12  -3 5193.00 203.084  45
   2 -12  -2 6507.34 235.056  45
   2 -12  -2 6586.91 254.743  41
  -2  12   2 6155.11 447.077  33
   2 -12  -1 3.04700 63.4138  41
   2 -12  -1-49.7720 57.8002  45
  -2  12   1-58.3457 130.774  33
   2 -12  -1-7.15805 56.3260  61
  -2  12   0 464.915 165.815  33
   2 -12   0 219.380 57.3655  53
   2 -12   0 285.621 78.4527  41
   2 -12   0 224.146 64.7508  61
  -2  12  -1 3795.92 391.805  13
   2 -12   1 4102.81 193.406  61
   2 -12   1 4160.43 177.861  53
   2 -12   1 4367.30 209.858  41
   2 -12   2 10845.2 335.953  61
   2 -12   2 10532.5 331.811  41
   2 -12   2 10431.0 306.579  53
   2 -12   3 2445.09 140.082  47
   2 -12   3 2347.78 138.786  53
  -2  12  -3 2157.76 286.868  13
   2 -12   3 2156.48 145.135  41
   2 -12   3 2328.66 150.699  61
   2 -12   4 3712.15 179.111  47
  -2  12  -4 3386.30 328.092  16
   2 -12   4 3675.76 184.048  41
   2 -12   4 3898.97 193.800  61
   2 -12   4 3687.42 179.070  53
   2 -12   5 157.197 64.2415  47
  -2  12  -5 78.1913 126.917  16
   2 -12   5 95.0828 62.4647  53
   2 -12   5 193.670 71.4837  41
   2 -12   5 118.370 66.9550  61
   2 -12   6 130.696 62.4431  53
   2 -12   6 141.424 62.1565  41
   2 -12   6 87.6107 65.7361  47
   2 -12   6 191.902 74.8362  61
   2 -12   6 55.2701 48.9308  58
  -2  12  -6 85.5389 151.734  14
   2 -12   7 3630.43 177.154  41
   2 -12   7 4108.48 180.290  58
   2 -12   7 4101.70 201.771  61
   2 -12   7 3836.06 182.204  47
   2 -12   7 3950.79 181.973  53
   2 -12   8 592.169 81.3905  58
   2 -12   8 709.666 86.2969  53
   2 -12   8 706.157 85.9687  47
   2 -12   9 2226.89 131.776  47
   2 -12   9 2058.96 124.517  53
  -2  12  -9 2044.64 243.842  25
   2 -12   9 2058.83 130.993  58
   2 -12  10 3753.95 168.238  58
   2 -12  10 3680.08 162.665  47
   2 -12  10 3697.68 157.094  53
   2 -12  11 905.108 74.8051  53
   2 -12  11 853.583 86.8842  58
   2 -12  12 403.697 60.6664  58
   2 -12  13 1039.02 73.5604  58
   2 -12  14 1734.76 75.4433  58
  -2  11   9 57.4379 25.5626  52
   2 -11  -9 53.8313 35.8028  45
  -2  11   9 83.9182 42.0738  38
  -2  11   9 14.6473 39.4848  55
   2 -11  -8 585.183 58.6486  41
  -2  11   8 661.037 76.3978  55
   2 -11  -8 689.223 70.9157  45
   2 -11  -7 9.29919 53.2344  45
   2 -11  -7 62.4198 48.1247  41
  -2  11   7 133.336 65.8129  55
   2 -11  -6 1538.95 113.720  45
   2 -11  -6 1421.15 112.542  41
  -2  11   6 1215.73 222.302  33
  -2  11   6 1210.17 210.377  30
  -2  11   5 175.878 122.762  33
  -2  11   5 121.878 117.435  30
   2 -11  -5 172.839 69.4200  45
   2 -11  -5 162.518 64.1666  41
   2 -11  -4 136.625 65.7409  45
  -2  11   4 19.2307 141.316  33
   2 -11  -4 123.083 63.8529  41
  -2  11   4 145.668 150.614  30
   2 -11  -3 1844.48 136.586  41
  -2  11   3 1938.13 275.416  33
   2 -11  -3 1976.05 128.907  45
   2 -11  -2 569.290 90.5972  41
  -2  11   2 500.293 178.013  13
   2 -11  -2 476.894 83.9676  45
  -2  11   2 514.521 178.986  33
   2 -11  -1 3551.10 177.054  61
   2 -11  -1 3583.27 167.603  45
  -2  11   1 3647.63 370.146  13
  -2  11   1 3109.39 313.522  28
  -2  11   1 3560.69 335.203  33
   2 -11  -1 3630.82 188.756  41
  -2  11   0 299.171 142.355  13
   2 -11   0 488.351 81.5541  41
   2 -11   0 325.803 137.246   9
  -2  11   0 530.717 143.385  33
   2 -11   0 475.239 76.0795  61
   2 -11   0 441.484 67.7255  53
   2 -11   0 546.639 79.6223  45
   2 -11   1 165.747 135.763   9
  -2  11  -1 193.364 126.413  33
   2 -11   1 218.639 66.3319  41
  -2  11  -1 153.584 133.296  13
   2 -11   1 143.587 62.4403  61
   2 -11   1 320.498 70.7843  47
   2 -11   1 241.282 60.8444  53
  -2  11  -2 22896.2 922.411   2
   2 -11   2 24926.2 534.253  53
   2 -11   2 25349.7 565.234  41
  -2  11  -2 22071.4 900.297  13
   2 -11   2 24450.5 563.760  61
   2 -11   2 23574.2 932.549   9
   2 -11   2 24711.1 526.956  47
   2 -11   3 65.4850 53.9394  47
   2 -11   3 95.1054 61.4834  53
   2 -11   3 40.7983 57.8408  61
   2 -11   3 1.70403 59.2403  41
   2 -11   3-54.5846 118.059   9
   2 -11   3 77.5398 56.8667  56
  -2  11  -3 181.124 149.079   2
  -2  11  -3-72.7401 114.369  13
  -2  11  -4 7077.62 456.245  13
   2 -11   4 7153.97 498.188   9
  -2  11  -4 6143.41 448.370   2
   2 -11   4 7365.67 260.135  41
   2 -11   4 7398.58 250.184  53
   2 -11   4 7280.03 250.381  47
   2 -11   4 7089.37 265.257  61
  -2  11  -5 1235.55 200.464  16
   2 -11   5 1022.84 101.404  41
   2 -11   5 1020.88 95.9694  53
   2 -11   5 992.639 107.382  61
   2 -11   5 916.338 95.3101  47
   2 -11   6 6659.74 257.495  61
   2 -11   6 6326.30 240.303  41
   2 -11   6 6893.24 243.397  58
   2 -11   6 6623.85 241.264  47
  -2  11  -6 7014.40 441.510  16
   2 -11   6 6485.77 236.426  53
   2 -11   7 1125.54 101.140  53
  -2  11  -7 1179.04 215.186  14
   2 -11   7 1136.74 110.350  41
   2 -11   7 1251.93 122.965  61
   2 -11   7 1071.60 98.3565  58
   2 -11   7 918.400 100.970  47
   2 -11   8 9471.95 298.271  47
  -2  11  -8 9518.14 559.883  14
   2 -11   8 9846.41 305.886  58
   2 -11   8 9747.52 293.622  53
   2 -11   8 9610.57 317.817  61
   2 -11   9 196.025 67.1013  58
   2 -11   9 267.838 68.6205  53
   2 -11   9 252.792 66.3900  47
  -2  11 -10-144.222 144.386  25
   2 -11  10-36.1797 57.7658  58
   2 -11  10 66.0320 50.3023  53
   2 -11  10 1.66541 55.3413  47
   2 -11  11 545.313 67.8775  47
   2 -11  11 521.769 80.0547  58
   2 -11  12 872.807 88.6921  58
   2 -11  13 124.464 50.2051  58
   2 -11  14 855.066 66.2408  58
  -2  10  10 1087.17 70.8964  38
  -2  10  10 1051.78 75.4080  55
   2 -10 -10 1103.99 72.5028  45
  -2  10   9 243.541 63.9271  55
   2 -10  -9 245.676 58.9665  45
   2 -10  -8 2366.15 125.928  41
   2 -10  -8 2810.66 140.939  45
  -2  10   8 2744.94 143.635  55
  -2  10   8 2631.53 296.053  33
  -2  10   7 439.769 155.993  33
   2 -10  -7 555.915 88.1566  45
   2 -10  -7 480.203 74.2182  41
  -2  10   7 555.075 194.495  30
   2 -10  -6 247.818 67.1408  41
  -2  10   6 395.829 171.563  33
   2 -10  -6 243.794 76.9726  59
   2 -10  -6 272.370 77.0604  45
  -2  10   6 150.244 119.402  30
   2 -10  -5 1343.32 120.201  59
  -2  10   5 1324.64 235.456  33
  -2  10   5 995.220 202.019  30
   2 -10  -5 1332.99 116.567  45
   2 -10  -5 1014.81 108.513  41
   2 -10  -4 305.463 74.5844  41
   2 -10  -4 345.664 76.8888  45
   2 -10  -4 326.467 83.0684  59
  -2  10   4 418.913 178.925  13
  -2  10   4 205.345 140.536  33
   2 -10  -3 4387.43 395.315   9
  -2  10   3 4655.37 414.830  13
   2 -10  -3 5028.58 211.190  59
   2 -10  -3 4654.62 215.313  41
   2 -10  -3 4948.60 212.473  45
  -2  10   3 4797.02 403.045  33
  -2  10   2 62.2837 116.510  13
   2 -10  -2 127.992 60.2431  41
   2 -10  -2 330.918 68.7119  45
  -2  10   2 366.970 144.883  33
   2 -10  -2 119.127 108.830   9
  -2  10   2 287.013 128.178  28
  -2  10   1 70.9263 109.171  13
   2 -10  -1 97.3993 60.1909  45
  -2  10   1 11.8488 109.800  33
  -2  10   1 132.011 106.345  28
   2 -10  -1 159.892 65.2847  41
   2 -10  -1 121.984 128.458   9
  -2  10   0 1886.98 230.970  33
  -2  10   0 1846.58 249.932  13
   2 -10   0 1975.07 256.206   9
  -2  10   0 1843.42 222.675  28
   2 -10   0 1912.61 136.761  41
  -2  10  -1 4242.39 365.401  13
   2 -10   1 4302.41 359.309   9
  -2  10  -1 4323.23 375.512   2
   2 -10   2 15749.4 695.355   9
  -2  10  -2 14145.6 657.807  13
  -2  10  -2 15012.2 676.920   2
   2 -10   3 2835.36 295.943   9
  -2  10  -3 2480.69 262.325  13
  -2  10  -3 2419.76 270.222   2
  -2  10  -4 8057.54 471.726   2
   2 -10   4 8823.45 522.961   9
   2 -10   4 9073.20 501.027   6
  -2  10  -4 8650.99 476.631  13
   2 -10   5 1220.27 103.528  41
   2 -10   5 1229.74 101.353  53
   2 -10   5 1308.42 110.063  61
   2 -10   5 1125.22 194.027   6
   2 -10   5 1339.57 108.479  47
  -2  10  -5 1200.80 191.200  16
   2 -10   6 2210.85 135.900  58
   2 -10   6 2305.52 138.256  41
   2 -10   6 2097.40 131.188  47
   2 -10   6 2354.12 267.381   6
   2 -10   6 2420.83 148.698  61
  -2  10  -6 2070.16 236.813  16
   2 -10   6 2037.56 127.465  53
   2 -10   7 17451.8 432.652  58
   2 -10   7 16573.3 745.454   6
   2 -10   7 16839.7 442.872  61
   2 -10   7 16581.7 417.681  47
   2 -10   7 16417.6 417.576  41
   2 -10   7 17043.0 414.112  53
  -2  10  -7 17383.6 732.842  14
  -2  10  -8 114.712 132.298  14
   2 -10   8 136.252 66.1213  47
   2 -10   8 63.3704 53.0485  53
  -2  10  -8 112.131 113.354  26
   2 -10   8 5.54191 64.6598  58
  -2  10  -9 2078.35 289.838  14
   2 -10   9 1968.80 138.666  58
   2 -10   9 2104.20 133.945  47
   2 -10   9 2032.82 124.578  53
   2 -10  10 7317.88 269.856  58
   2 -10  10 7536.67 247.105  47
  -2  10 -10 7097.90 466.836  25
   2 -10  10 7791.61 240.247  53
  -2  10 -11-2.87625 142.869  25
   2 -10  11-52.4302 50.9623  47
   2 -10  11 25.2308 63.2037  58
   2 -10  12 553.133 83.5319  58
   2 -10  13-2.95860 51.8300  58
  -2  10 -14 19.8983 32.9675  64
   2 -10  14 80.8132 42.5391  58
   2 -10  15 35.8790 31.3510  58
   2  -9 -11 3.03112 39.2846  45
  -2   9  11 96.9796 36.3074  38
  -2   9  11 81.6371 40.9734  55
   2  -9 -10 84.2173 53.9786  45
  -2   9  10 64.0301 49.9381  38
  -2   9  10 17.6810 54.5616  55
   2  -9  -9 57.6523 56.8184  45
  -2   9   9-5.82122 52.1512  63
  -2   9   9 32.8588 120.700  33
  -2   9   9-70.9087 65.0803  55
   2  -9  -8 665.123 86.2477  59
   2  -9  -8 824.070 100.924  45
  -2   9   8 685.683 94.8544  55
   2  -9  -8 684.553 81.4692  41
   2  -9  -7 1246.81 115.084  59
  -2   9   7 955.379 202.408  30
   2  -9  -7 1267.89 119.046  45
  -2   9   7 1077.50 222.421  33
   2  -9  -6 2211.24 145.468  59
   2  -9  -6 2294.95 147.745  45
  -2   9   6 2111.78 291.401  30
  -2   9   6 2302.40 317.228  33
  -2   9   5 19488.3 832.717  13
  -2   9   5 21875.6 914.517  33
   2  -9  -5 19412.7 483.855  59
   2  -9  -5 21107.8 494.601  45
   2  -9  -4 376.891 77.9415  59
   2  -9  -4 398.852 81.4460  45
   2  -9  -4 459.796 164.111   9
  -2   9   4 593.498 186.568  33
  -2   9   4 348.890 158.298  13
  -2   9   3 976.305 198.168  28
  -2   9   3 1425.53 230.783  13
   2  -9  -3 1505.98 115.383  45
   2  -9  -3 1308.03 112.240  59
   2  -9  -3 1446.31 226.409   9
  -2   9   3 1530.41 228.377  33
  -2   9   2 735.990 155.856  13
  -2   9   2 745.585 172.109  33
  -2   9   2 747.085 176.133  28
   2  -9  -2 561.141 166.336   9
  -2   9   1 517.534 137.030  28
  -2   9   1 425.016 139.533  13
   2  -9  -1 568.795 148.916   9
  -2   9   1 418.304 133.299  33
   2  -9   0 5197.25 373.483   9
  -2   9   0 4923.58 369.656  13
  -2   9   0 5413.96 394.548   2
  -2   9   0 5523.87 351.014  28
  -2   9  -1 5141.46 376.154   2
  -2   9  -1 5847.21 342.987  28
   2  -9   1 5377.69 372.541   9
  -2   9  -1 4835.62 359.218  13
  -2   9  -2 5114.14 360.634   2
   2  -9   2 5239.33 366.367   9
  -2   9  -2 4990.84 355.427  13
   2  -9   3 207.129 107.057   9
  -2   9  -3 53.2082 73.2482   2
   2  -9   3 189.517 94.2777   6
  -2   9  -3 237.235 100.160  13
  -2   9  -4 1965.18 216.282  13
   2  -9   4 2186.03 249.992   9
  -2   9  -4 1955.79 222.848   2
   2  -9   4 1989.85 225.334   6
   2  -9   5 3240.33 290.143   6
  -2   9  -5 3284.73 280.097  16
   2  -9   6 4082.95 337.403   6
  -2   9  -6 3753.62 297.852  16
   2  -9   7 36279.3 736.982  61
   2  -9   7 37313.5 1133.43   6
   2  -9   7 35989.7 708.251  47
  -2   9  -7 33759.3 1032.58   4
  -2   9  -7 35376.8 1021.52  16
   2  -9   7 36334.1 697.267  53
   2  -9   7 36294.5 711.259  41
   2  -9   7 37179.1 728.832  58
  -2   9  -8 4824.05 384.000   4
   2  -9   8 5213.95 206.052  47
  -2   9  -8 5182.94 371.149  26
   2  -9   8 5811.99 236.199  61
  -2   9  -8 5306.34 405.475  14
   2  -9   8 5298.69 223.898  58
   2  -9   8 4632.36 386.608   6
   2  -9   8 5043.35 195.899  53
  -2   9  -9 249.478 135.815  26
   2  -9   9 248.123 61.0173  47
  -2   9  -9 364.869 136.397  14
   2  -9   9 178.015 55.5146  53
   2  -9   9 190.999 69.4956  58
   2  -9  10 2278.15 130.115  47
   2  -9  10 2128.46 149.065  58
  -2   9 -10 2012.46 249.019  26
  -2   9 -10 2055.30 268.667  25
  -2   9 -10 2217.69 295.888  14
   2  -9  11-0.25085 47.6546  47
   2  -9  11 42.4138 67.8155  58
  -2   9 -11-100.647 151.824  25
  -2   9 -12 1247.28 213.750  25
   2  -9  12 1406.20 119.401  58
   2  -9  13 601.965 83.0530  58
  -2   9 -14 76.1734 39.5836  45
   2  -9  14 35.5185 46.4120  58
  -2   9 -15 811.359 54.8243  64
   2  -9  15 764.127 62.5345  58
  -2   8  12 7.78465 23.1826  38
   2  -8 -12-37.0662 38.3728  45
  -2   8  11 424.359 59.0073  38
   2  -8 -11 424.760 69.1034  45
  -2   8  11 359.927 52.8323  63
  -2   8  11 453.781 68.0607  55
   2  -8 -10 157.718 55.2399  59
  -2   8  10 162.588 117.069  33
  -2   8  10 173.964 54.4550  63
   2  -8 -10 196.884 69.0956  45
  -2   8  10 137.728 67.2446  55
  -2   8   9 186.207 71.4198  55
   2  -8  -9 260.437 79.8198  45
  -2   8   9 197.487 146.063  33
  -2   8   9 166.705 61.3684  63
   2  -8  -9 235.296 70.4271  59
  -2   8   8 91.5808 59.8282  63
   2  -8  -8 111.491 67.5804  45
  -2   8   8 87.6800 136.030  33
   2  -8  -8 95.4109 63.4128  59
  -2   8   8 158.597 77.1162  55
  -2   8   7 719.675 162.569  30
  -2   8   7 638.970 87.1917  63
   2  -8  -7 746.230 95.2772  59
  -2   8   7 744.416 208.083  33
   2  -8  -7 678.196 93.5803  45
  -2   8   6 5086.84 381.408  20
   2  -8  -6 4618.72 203.708  59
  -2   8   6 5348.31 408.277  30
   2  -8  -6 4103.36 379.298   9
   2  -8  -6 4839.77 211.746  45
  -2   8   6 4710.28 426.320  33
   2  -8  -5 492.443 82.0129  45
   2  -8  -5 542.629 85.2271  59
  -2   8   5 247.725 120.390  20
   2  -8  -5 519.713 149.224   9
  -2   8   5 419.775 149.445  13
  -2   8   5 600.050 190.239  33
  -2   8   4 659.224 169.509  13
  -2   8   4 309.210 140.655  33
  -2   8   4 454.677 133.502  20
   2  -8  -4 182.989 112.662   9
  -2   8   3 2918.80 288.508  13
  -2   8   3 3199.33 307.793  33
  -2   8   3 3064.81 283.918  28
   2  -8  -3 2862.14 291.353   9
  -2   8   2 258.903 124.495  33
  -2   8   2 398.030 128.563  13
   2  -8  -2 93.2787 79.1890   9
  -2   8   2 132.843 101.631  28
  -2   8   1 18728.5 700.550  13
   2  -8  -1 18303.6 703.213   9
  -2   8   1 16894.8 689.192   2
  -2   8   1 17414.7 630.399  28
  -2   8   0 9034.70 467.201  13
  -2   8   0 9402.15 419.849  28
  -2   8   0 9082.23 403.682  15
   2  -8   0 9391.08 463.026   9
  -2   8   0 8643.78 458.735   2
  -2   8  -1 166.946 97.1404   2
   2  -8   1 321.076 108.962   9
  -2   8  -1 191.758 93.0429  13
  -2   8  -1 115.076 56.9524  15
  -2   8  -2 46.1102 67.8864  15
   2  -8   2 34.5003 74.5247   6
  -2   8  -2 105.021 90.9041  13
  -2   8  -2 49.8973 81.9069   2
   2  -8   2-75.3697 94.4726   9
  -2   8  -3 17083.2 618.544   2
   2  -8   3 18806.8 641.263   6
  -2   8  -3 17159.9 611.987  13
   2  -8   3 18046.6 666.809   9
  -2   8  -4 2162.37 198.015  13
   2  -8   4 2246.57 235.500   9
  -2   8  -4 1978.58 200.853   2
   2  -8   4 2197.82 225.020   6
   2  -8   5 3354.54 277.544   6
  -2   8  -5 3433.26 257.584   4
  -2   8  -5 3310.99 262.131  16
  -2   8  -5 3419.36 257.793  18
  -2   8  -6 10141.4 440.568  18
  -2   8  -6 9186.82 459.081   4
  -2   8  -6 9405.89 453.733  16
   2  -8   6 10138.8 505.320   6
  -2   8  -7 1542.33 202.630  26
   2  -8   7 1302.70 204.725   6
  -2   8  -7 1396.55 198.542   4
   2  -8   8 475.256 74.2396  47
   2  -8   8 455.537 82.1524  58
   2  -8   8 443.255 136.914   6
  -2   8  -8 169.809 109.532   4
  -2   8  -8 512.316 134.061  26
  -2   8  -8 415.556 134.823  14
   2  -8   9 2237.96 148.559  58
   2  -8   9 2179.18 129.096  47
  -2   8  -9 2227.67 264.725   1
  -2   8  -9 1881.27 255.570  14
  -2   8  -9 2126.27 277.935   4
   2  -8   9 1980.99 263.996   6
  -2   8  -9 2204.71 251.543  26
  -2   8 -10 179.983 153.138  25
   2  -8  10 152.981 57.5267  47
   2  -8  10 99.8205 64.8361  58
  -2   8 -10 212.939 135.315  14
  -2   8 -10 208.215 140.055  26
   2  -8  11 1193.76 121.894  58
  -2   8 -11 1127.21 224.418  14
  -2   8 -11 1114.10 219.136  25
  -2   8 -12 122.554 111.543  25
   2  -8  12 107.795 67.6599  58
   2  -8  13 105.805 64.3563  58
   2  -8  14 1760.24 116.433  58
  -2   8 -14 1900.68 100.086  45
  -2   8 -15 259.083 38.8430  45
  -2   8 -15 292.241 43.1204  64
   2  -8  15 289.078 48.6049  58
  -2   8 -16 126.448 28.5037  48
   2  -7 -13-10.1261 32.3959  45
   2  -7 -12 324.094 65.6838  45
  -2   7  12 194.508 41.7750  38
  -2   7  12 284.098 58.0307  55
  -2   7  12 305.014 51.9939  63
   2  -7 -11 208.661 70.1503  45
  -2   7  11 184.805 57.0859  63
   2  -7 -11 210.056 54.7267  59
  -2   7  11 110.099 52.8604  38
  -2   7  11 195.889 137.690  33
  -2   7  11 130.261 63.5887  55
   2  -7 -10 60.8280 59.9058  59
  -2   7  10-21.0343 130.509  33
  -2   7  10-3.63672 57.6959  63
  -2   7  10-41.1613 67.1370  55
   2  -7 -10-83.5573 72.7190  45
  -2   7   9 730.223 209.962  33
   2  -7  -9 614.101 87.9197  59
  -2   7   9 615.718 86.6639  63
  -2   7   9 588.099 176.077  20
   2  -7  -9 605.640 94.8969  45
  -2   7   9 628.977 96.7989  55
   2  -7  -8 2444.46 143.413  46
  -2   7   8 2195.79 282.110  20
  -2   7   8 2394.99 146.158  63
   2  -7  -8 2305.11 153.724  45
   2  -7  -8 2287.51 140.810  59
  -2   7   8 2098.20 294.830  33
  -2   7   7 3732.60 370.164  33
   2  -7  -7 3688.92 190.132  45
   2  -7  -7 3303.63 341.505   9
  -2   7   7 4325.48 358.435  20
  -2   7   7 3720.53 174.072  63
  -2   7   7 3844.40 333.267  30
   2  -7  -7 3965.81 183.419  59
   2  -7  -6 3537.50 338.988   9
  -2   7   6 4030.84 343.322  30
   2  -7  -6 3634.41 170.674  59
  -2   7   6 4638.67 395.904  33
  -2   7   6 4637.87 348.466  20
   2  -7  -6 4078.22 187.926  45
   2  -7  -5 5243.35 381.063   9
  -2   7   5 5675.81 364.931  20
  -2   7   5 5131.83 365.445  13
  -2   7   5 5260.55 398.727  33
  -2   7   4 168.589 121.135  28
  -2   7   4 21.4161 90.2780  13
   2  -7  -4 23.0611 90.4871   9
  -2   7   4 99.3122 114.213  33
   2  -7  -4 19.1947 73.6302  24
  -2   7   3 2937.29 265.778  28
   2  -7  -3 3206.36 235.974  24
  -2   7   3 3134.98 272.802  13
  -2   7   3 3148.40 270.125  33
   2  -7  -3 3236.51 274.453   9
  -2   7   2 136.380 98.5952  13
   2  -7  -2 147.817 96.1314   9
  -2   7   2 35.5053 99.0542  33
  -2   7   2 98.3148 92.5079  28
   2  -7  -2 25.9174 67.7503  24
  -2   7   1 50.9104 91.3922  13
  -2   7   1 119.457 97.9028   2
  -2   7   1 42.6410 71.4293  28
   2  -7  -1 112.620 75.0430  24
  -2   7   1 155.045 78.6023  19
   2  -7  -1 0.51660 77.1917   9
  -2   7   0 16311.6 513.917  15
  -2   7   0 17052.1 485.296  12
   2  -7   0 15980.3 573.564   9
  -2   7   0 16822.4 602.282  13
  -2   7   0 15782.8 585.932   2
  -2   7  -1 1933.34 156.687  12
   2  -7   1 2023.79 196.547   9
  -2   7  -1 1969.81 201.350  13
  -2   7  -1 2163.58 168.842  15
   2  -7   1 2153.49 187.739   6
  -2   7  -1 1951.73 195.309   2
  -2   7  -2 22189.5 669.945   2
   2  -7   2 23270.9 706.185   9
   2  -7   2 23383.3 672.592   6
  -2   7  -2 21161.0 658.336  13
   2  -7   3 5961.38 342.146   9
  -2   7  -3 6089.74 274.878   4
  -2   7  -3 5678.18 310.105   2
  -2   7  -3 6150.64 312.987  13
   2  -7   3 6125.57 327.631   6
  -2   7  -4 14652.2 490.668  13
  -2   7  -4 13536.3 485.476   2
   2  -7   4 14540.3 542.379   6
   2  -7   4 14641.6 568.226   9
  -2   7  -4 14701.0 448.820   5
  -2   7  -4 14948.3 494.360   4
  -2   7  -5 1690.75 179.098   4
  -2   7  -5 1543.25 163.991  18
  -2   7  -5 1646.70 160.348   5
   2  -7   5 1779.73 198.730   6
  -2   7  -5 1544.02 175.925  16
  -2   7  -6 9104.76 442.598   4
  -2   7  -6 9475.02 407.137   5
  -2   7  -6 9356.88 430.132  16
  -2   7  -6 9334.32 400.185  18
   2  -7   6 9076.65 462.258   6
  -2   7  -7 27129.4 819.201  26
  -2   7  -7 25784.8 778.611   5
  -2   7  -7 24531.0 826.693   4
   2  -7   7 25657.9 851.537   6
   2  -7   8 17576.8 705.357   6
  -2   7  -8 18592.2 732.402  14
  -2   7  -8 16972.4 707.562   4
  -2   7  -8 17797.3 676.602  26
  -2   7  -9 12779.3 578.691   7
  -2   7  -9 12136.9 575.492  26
   2  -7   9 12521.4 611.223   6
  -2   7  -9 12663.0 633.710   4
  -2   7  -9 12708.7 626.043  14
   2  -7   9 12810.6 368.441  58
  -2   7 -10 25.4736 153.831   4
  -2   7 -10 349.013 154.539  14
  -2   7 -10-127.314 141.242  25
   2  -7  10-0.11893 61.6637  58
  -2   7 -10 60.5062 111.323  26
  -2   7 -10 138.644 157.325   7
   2  -7  10 217.068 149.806   6
  -2   7 -11 241.543 141.745  14
   2  -7  11 345.795 85.6483  58
  -2   7 -11 389.926 158.933  25
   2  -7  12 135.339 66.9532  58
  -2   7 -12 426.340 157.676  25
  -2   7 -13 87.6087 126.345  25
   2  -7  13-33.7311 59.2769  58
  -2   7 -13 38.9696 56.7832  45
   2  -7  14 648.627 85.1793  58
  -2   7 -14 785.308 79.9191  45
  -2   7 -15 24.3367 33.5546  45
  -2   7 -15 105.048 44.1866  64
   2  -7  15-12.4594 41.0610  58
   2  -7  16 4.09016 24.0694  58
  -2   7 -16-26.5039 28.5377  48
  -2   7 -16 58.7837 28.9832  64
   2  -6 -14 442.047 42.6591  45
   2  -6 -13 449.276 60.8412  45
  -2   6  13 352.528 54.8493  63
  -2   6  12 119.915 59.3186  55
   2  -6 -12 221.972 67.8219  45
  -2   6  12 67.8872 44.7699  38
  -2   6  12 100.355 54.8890  63
   2  -6 -11 445.107 70.1793  46
  -2   6  11 538.460 75.2438  38
  -2   6  11 393.020 80.7632  55
   2  -6 -11 497.159 85.9909  45
  -2   6  11 502.619 77.1865  63
  -2   6  11 508.928 146.768  33
   2  -6 -10 4572.93 185.360  59
  -2   6  10 4141.03 200.623  55
  -2   6  10 4099.26 379.504  20
  -2   6  10 4552.60 400.962  33
   2  -6 -10 4330.37 190.963  46
   2  -6 -10 4916.08 213.096  45
  -2   6  10 4303.39 191.221  63
  -2   6   9 2937.97 169.034  55
  -2   6   9 2887.55 326.378  33
   2  -6  -9 3095.79 175.978  45
   2  -6  -9 2965.04 156.287  59
  -2   6   9 2558.63 302.795  20
  -2   6   9 2844.49 160.620  63
   2  -6  -9 2846.57 165.056  46
  -2   6   8 2769.21 298.018  20
  -2   6   8 2506.54 148.943  63
   2  -6  -8 2770.97 162.221  45
   2  -6  -8 2873.66 153.704  59
   2  -6  -8 2402.45 151.413  46
  -2   6   8 2752.77 329.846  33
  -2   6   7 12842.7 587.266  30
   2  -6  -7 12799.6 354.259  45
   2  -6  -7 11834.5 333.260  59
  -2   6   7 12415.0 595.310  20
  -2   6   7 13070.2 646.268  33
  -2   6   6 2027.49 227.611  13
  -2   6   6 1861.25 243.702  33
   2  -6  -6 1519.50 207.215   9
  -2   6   6 2125.79 238.452  20
   2  -6  -5 153.491 90.9119   9
  -2   6   5 254.703 118.005  13
  -2   6   5 224.469 110.874  20
   2  -6  -5 444.900 123.801  24
  -2   6   5 295.550 139.286  33
  -2   6   4 33429.6 924.462  13
  -2   6   4 30960.0 911.010  28
   2  -6  -4 32350.2 837.910  24
  -2   6   4 33157.5 965.791  33
   2  -6  -4 31697.3 905.716   9
   2  -6  -3 15099.4 560.884   9
   2  -6  -3 15510.5 517.493  24
  -2   6   3 16572.0 590.382  13
  -2   6   3 16142.4 599.432  33
  -2   6   3 16194.1 590.292  28
  -2   6   2 15451.9 528.125  28
   2  -6  -2 14994.5 528.843   9
  -2   6   2 15117.6 540.024  33
   2  -6  -2 15120.9 491.927  24
  -2   6   2 15420.1 558.684  13
  -2   6   1 1806.30 190.821   2
  -2   6   1 1773.51 148.881  19
   2  -6  -1 1574.64 152.424  24
  -2   6   1 1785.39 185.962  13
   2  -6  -1 1855.10 182.880   9
  -2   6   1 1560.53 154.959  28
  -2   6   0 41945.0 842.065  19
  -2   6   0 41039.9 824.753  12
  -2   6   0 40115.6 958.817  13
   2  -6   0 40978.4 955.602   9
   2  -6   0 42184.0 898.484   6
  -2   6   0 39364.4 859.866  15
  -2   6   0 39647.0 954.008   2
   2  -6   1 25.3862 71.5738   6
  -2   6  -1 38.4609 77.2832  13
  -2   6  -1-1.16820 67.3907   2
   2  -6   1 82.2968 82.8745   9
  -2   6  -1-7.45367 46.5684   4
  -2   6  -1 44.4985 51.7046  15
   2  -6   2 3551.45 239.145   9
  -2   6  -2 3160.97 213.427   2
  -2   6  -2 3427.08 220.778  13
  -2   6  -2 3845.58 188.534   4
   2  -6   2 3549.99 226.229   6
  -2   6  -3 4736.66 246.010  13
   2  -6   3 4987.94 278.088   6
  -2   6  -3 4947.28 245.035   4
   2  -6   3 4652.26 284.832   9
  -2   6  -3 4778.42 251.914   2
   2  -6   4 3670.91 255.367   6
  -2   6  -4 3872.17 234.687   4
  -2   6  -4 3623.94 211.258   2
  -2   6  -4 3687.41 210.703   5
  -2   6  -4 3680.22 209.636  13
  -2   6  -4 3544.84 240.470  16
  -2   6  -5 42.5371 81.8491   4
  -2   6  -5 89.9727 77.4008  16
   2  -6   5-18.5261 81.5681   6
  -2   6  -5 42.6012 68.3211  18
  -2   6  -5 37.0659 61.4107   5
   2  -6   6 3380.80 272.064   6
  -2   6  -6 2899.21 236.189  16
  -2   6  -6 3165.85 258.290   4
  -2   6  -6 3118.76 216.942  18
  -2   6  -6 3100.48 231.777   5
  -2   6  -7 15340.8 624.104   4
  -2   6  -7 15612.8 578.645   5
   2  -6   7 16202.9 625.857   6
  -2   6  -7 16040.9 592.502  26
  -2   6  -7 17432.2 642.249  14
  -2   6  -8 2263.23 233.876  26
  -2   6  -8 2404.45 255.033  14
   2  -6   8 2336.10 250.532   6
  -2   6  -8 2233.33 258.004   4
  -2   6  -9 16413.9 669.532  26
   2  -6   9 16031.3 675.135   6
   2  -6   9 16538.8 399.696  44
   2  -6   9 16450.9 397.420  37
  -2   6  -9 16800.5 716.083  14
   2  -6   9 16436.7 428.560  58
  -2   6  -9 16195.6 716.147   4
  -2   6  -9 17106.0 678.427   7
   2  -6  10 957.296 92.8465  37
  -2   6 -10 882.429 199.359  14
   2  -6  10 542.588 154.517   6
  -2   6 -10 1050.60 217.305   4
  -2   6 -10 875.014 189.411  25
   2  -6  10 787.439 95.9641  58
  -2   6 -10 732.058 175.301   7
  -2   6 -10 668.061 165.608   1
  -2   6 -10 850.632 190.020  26
  -2   6 -11 93.5418 52.8799  42
   2  -6  11 93.5861 64.8048  58
  -2   6 -11-28.1482 127.433  25
   2  -6  12 1063.27 98.1867  63
   2  -6  12 1081.64 114.775  58
  -2   6 -12 1227.31 222.004  25
  -2   6 -12 1093.26 89.6559  42
  -2   6 -13 270.601 147.227  25
   2  -6  13 398.160 77.1874  63
  -2   6 -13 426.163 75.5446  45
   2  -6  13 203.236 69.0885  58
  -2   6 -14 53.5824 50.9785  45
   2  -6  14 141.639 63.6475  58
  -2   6 -14 80.4293 55.9966  64
  -2   6 -15 552.814 57.8128  45
  -2   6 -15 642.998 64.3156  64
   2  -6  15 672.709 69.9406  58
  -2   6 -15 572.126 63.4669  48
   2  -6  16-40.7542 27.5105  58
  -2   6 -16-1.62371 28.8908  64
  -2   6 -16-11.4365 29.4639  48
  -2   5  14 32.5861 39.4331  63
   2  -5 -14 46.3856 40.7206  45
  -2   5  14 8.78366 32.0415  51
   2  -5 -13 114.850 61.0826  45
  -2   5  13 95.1375 53.3035  63
   2  -5 -13 55.8195 37.9244  46
  -2   5  12 63.9441 59.1730  63
   2  -5 -12 98.3595 55.1834  46
  -2   5  12-101.662 129.841  33
  -2   5  12 81.7770 53.2642  38
  -2   5  12 86.8495 63.2106  55
   2  -5 -12 45.8919 70.1637  45
   2  -5 -11 983.465 103.735  46
  -2   5  11 1004.04 215.930  20
  -2   5  11 1103.53 106.918  63
  -2   5  11 1042.66 101.718  38
  -2   5  11 1096.56 109.674  55
  -2   5  11 1176.99 222.973  33
   2  -5 -11 1191.13 119.104  45
  -2   5  10 1217.08 227.319  33
  -2   5  10 1502.08 243.790  20
   2  -5 -10 1343.74 125.043  45
  -2   5  10 1206.61 113.673  63
  -2   5  10 1289.64 117.744  55
  -2   5   9 8579.38 537.584  33
  -2   5   9 7960.92 269.815  63
   2  -5  -9 8689.98 269.360  59
  -2   5   9 8640.11 523.351  20
  -2   5   9 7899.72 273.276  55
   2  -5  -9 8746.31 291.573  45
   2  -5  -8 1173.07 110.736  45
   2  -5  -8 1076.46 99.1814  59
   2  -5  -8 915.449 188.932   9
  -2   5   8 997.104 199.390  20
  -2   5   8 854.796 91.8357  63
   2  -5  -8 653.287 154.004   7
  -2   5   8 1102.70 212.418  33
  -2   5   7 8535.65 440.034  30
  -2   5   7 8818.06 478.681  20
   2  -5  -7 8491.77 440.687  24
   2  -5  -7 8697.25 446.331   7
   2  -5  -7 7610.55 452.642   9
  -2   5   7 8458.88 506.430  33
   2  -5  -6 2752.37 254.113   9
  -2   5   6 2939.29 249.660  13
  -2   5   6 3025.02 285.524  33
  -2   5   6 2951.69 258.520  20
   2  -5  -6 3321.06 256.046   7
   2  -5  -6 2851.81 242.754  24
  -2   5   5 28.9890 108.310  33
   2  -5  -5 95.0206 95.6029  24
  -2   5   5 74.0421 94.6465  20
   2  -5  -5-66.1470 62.7418   7
  -2   5   5 54.2537 78.6942  13
   2  -5  -5 53.2072 80.5342   9
   2  -5  -4 940.134 134.788  24
  -2   5   4 1155.30 165.838  28
  -2   5   4 1112.90 153.690  13
   2  -5  -4 1081.88 145.777   9
  -2   5   4 945.514 152.585  33
  -2   5   3 95873.1 1757.28  13
   2  -5  -3 91077.8 1687.11  24
   2  -5  -3 88492.0 1711.17   9
  -2   5   3 89674.5 1788.10  33
  -2   5   3 93414.8 1752.09  28
  -2   5   2 16262.8 521.066  33
   2  -5  -2 16550.5 489.562  24
   2  -5  -2 15905.8 502.252   9
  -2   5   2 16740.5 538.368  13
  -2   5   2 16509.4 505.369  28
  -2   5   1 2452.63 186.811   2
  -2   5   1 2491.53 170.667  28
   2  -5  -1 2485.35 151.832   6
  -2   5   1 2383.86 130.365  12
  -2   5   1 2564.22 157.203  19
  -2   5   1 2508.27 197.534  13
   2  -5  -1 2446.57 172.250  24
   2  -5  -1 2535.48 184.452   9
   2  -5   0 228.275 70.0866   6
   2  -5   0 212.763 76.3734  24
  -2   5   0 149.676 41.5928   4
  -2   5   0 208.100 83.0004   2
   2  -5   0 229.543 67.6003  23
   2  -5   0 215.783 77.4511   9
  -2   5   0 241.490 83.1604  13
  -2   5   0 270.679 61.5220  15
   2  -5   1 15894.0 453.204   6
   2  -5   1 16046.1 478.818   9
  -2   5  -1 15913.3 465.120   2
  -2   5  -1 16018.6 381.494   4
  -2   5  -1 15418.1 466.308  13
  -2   5  -2-26.8221 69.0570  13
   2  -5   2 15.1136 76.4400   9
   2  -5   2-59.9660 83.1381   6
  -2   5  -2 118.393 65.7358   2
  -2   5  -2 14.4063 56.2777   4
  -2   5  -3 577.090 88.0458  13
   2  -5   3 529.083 111.128   6
  -2   5  -3 389.944 78.5706   2
   2  -5   3 342.263 92.2950   9
  -2   5  -3 425.616 83.2074   4
  -2   5  -4 1474.41 154.622  16
  -2   5  -4 1544.82 119.791  13
   2  -5   4 1332.29 155.930   6
  -2   5  -4 1520.69 147.006  18
  -2   5  -4 1436.71 135.988   5
  -2   5  -4 1388.93 119.188   2
  -2   5  -4 1482.43 150.288   4
  -2   5  -5 55.3891 72.6514   5
   2  -5   5 10.3924 81.2155   6
  -2   5  -5 213.305 89.6618  16
  -2   5  -5 19.2528 84.7127   4
  -2   5  -5 76.7952 74.4377  18
   2  -5   6 484.052 127.199   6
  -2   5  -6 570.042 131.804  26
  -2   5  -6 537.740 107.244  18
  -2   5  -6 417.867 113.424   4
  -2   5  -6 530.123 111.598   5
   2  -5   7 21181.5 708.653   6
  -2   5  -7 20469.1 716.822   4
  -2   5  -7 20408.2 677.369   5
  -2   5  -7 21799.0 721.372  14
  -2   5  -7 20922.8 692.390  26
  -2   5  -8 2271.76 250.274   4
  -2   5  -8 2217.24 235.932  26
  -2   5  -8 2886.65 273.612  14
   2  -5   8 2504.73 251.539   6
  -2   5  -9 171.461 107.229   7
  -2   5  -9 16.2469 111.200  26
  -2   5  -9 173.380 118.850   4
   2  -5   9 179.131 98.9878   6
  -2   5  -9 147.698 119.819  14
   2  -5  10 100.998 75.8560  63
   2  -5  10 29.4170 57.9993  37
  -2   5 -10 85.2775 130.185  14
  -2   5 -10 141.506 138.105  25
   2  -5  10-61.0438 62.0190  44
  -2   5 -10 169.354 124.686   4
  -2   5 -10 248.643 133.482   7
   2  -5  10 34.7815 104.075   6
  -2   5 -11 304.539 134.226  25
   2  -5  11 196.096 65.1605  63
  -2   5 -11 273.520 65.9551  42
   2  -5  11 309.940 75.3296  44
   2  -5  12 2693.84 167.868  58
  -2   5 -12 2688.83 302.113  25
  -2   5 -12 2903.86 143.617  42
   2  -5  12 3426.96 164.838  63
  -2   5 -13 2627.18 127.865  42
   2  -5  13 2949.50 145.501  63
  -2   5 -13 2498.74 143.795  45
   2  -5  13 2426.01 152.185  58
  -2   5 -14 859.961 88.3749  64
  -2   5 -14 813.647 83.6773  45
   2  -5  14 800.455 78.9189  63
   2  -5  14 767.762 88.4717  58
  -2   5 -15 2070.53 100.458  48
  -2   5 -15 1819.37 102.242  64
   2  -5  15 1694.71 99.8741  58
  -2   5 -15 1762.91 93.4706  45
  -2   5 -16 237.973 38.8489  64
   2  -5  16 216.429 32.3412  58
  -2   5 -16 307.367 35.5080  45
  -2   5 -16 268.702 35.1817  48
  -2   4  15 1177.95 63.8579  63
   2  -4 -15 1089.94 62.2076  45
  -2   4  14 57.8661 45.1931  63
  -2   4  14 32.6060 39.1041  51
   2  -4 -14 44.1268 35.4215  46
   2  -4 -14 67.8953 48.9570  45
  -2   4  13 2422.84 139.171  63
   2  -4 -13 2599.32 141.077  45
   2  -4 -13 2161.30 122.557  46
  -2   4  12 6022.14 221.079  55
  -2   4  12 5474.80 413.200  33
  -2   4  12 5496.67 441.744  20
  -2   4  12 5391.03 219.372  63
   2  -4 -12 6080.95 231.475  45
   2  -4 -11 708.412 101.173  45
  -2   4  11 603.090 94.0613  63
  -2   4  11 428.192 163.651  33
  -2   4  11 752.380 206.312  20
  -2   4  11 778.826 89.4426  38
  -2   4  11 691.868 101.815  55
  -2   4  10 1792.53 272.098  20
  -2   4  10 1835.01 260.462  33
   2  -4 -10 2005.55 142.814  45
  -2   4  10 1663.54 130.238  63
  -2   4  10 1999.03 137.014  55
   2  -4  -9 392.043 135.336  24
   2  -4  -9 587.229 158.031   7
  -2   4   9 675.354 90.7031  55
   2  -4  -9 657.500 84.2075  48
  -2   4   9 525.831 151.789  20
  -2   4   9 593.365 86.7786  63
   2  -4  -9 607.878 96.7382  45
  -2   4   9 777.845 189.746  33
   2  -4  -8 12431.5 593.099  29
  -2   4   8 11546.7 570.189  20
   2  -4  -8 10952.6 537.222   7
  -2   4   8 12531.6 608.726  33
   2  -4  -8 11372.5 536.656  24
  -2   4   7 3819.99 320.147  33
   2  -4  -7 3569.87 297.479  29
   2  -4  -7 3349.57 273.035  24
  -2   4   7 4149.26 284.944  30
  -2   4   7 3703.80 302.076  20
   2  -4  -7 3797.88 291.129   7
   2  -4  -6 411.683 140.727  29
   2  -4  -6 470.981 117.592  24
   2  -4  -6 441.614 112.761   7
  -2   4   6 588.721 142.344  20
  -2   4   6 476.178 143.618  33
  -2   4   6 504.672 123.524  30
   2  -4  -5 3337.05 255.935  29
  -2   4   5 3562.14 241.023  13
   2  -4  -5 3336.10 235.018  24
  -2   4   5 2990.73 252.319  33
   2  -4  -5 3490.83 235.524   7
  -2   4   5 3764.95 256.257  20
  -2   4   4 1389.99 163.558  33
  -2   4   4 1352.38 150.901  20
  -2   4   4 1460.05 155.639  13
   2  -4  -4 1533.24 150.924  24
   2  -4  -4 1476.55 142.622   7
  -2   4   3 29325.3 731.056  28
   2  -4  -3 30892.2 716.960  24
  -2   4   3 29932.5 730.914  13
  -2   4   3 29453.1 750.089  33
   2  -4  -3 29516.0 707.720   9
   2  -4  -2 1220.48 125.796  24
   2  -4  -2 1165.44 120.568   9
  -2   4   2 1227.88 135.845  13
   2  -4  -1 16492.7 442.698  24
   2  -4  -1 16240.7 440.131   9
  -2   4   1 15547.4 292.164   4
  -2   4   1 15673.1 454.738   2
   2  -4  -1 16176.7 389.852   6
  -2   4   1 16591.2 462.919  13
  -2   4   1 15572.3 342.729  12
   2  -4   0 2280.00 153.936  24
   2  -4   0 2142.82 147.128   9
   2  -4   0 2160.60 140.069   6
  -2   4   0 1946.32 101.638   4
  -2   4   0 2280.70 157.126   2
  -2   4   0 2191.01 118.551  15
  -2   4   0 2202.28 161.158  13
  -2   4  -1 196.917 55.5236   4
   2  -4   1 322.025 79.0621   6
   2  -4   1 225.508 67.9196  23
   2  -4   1 309.752 79.1143   9
  -2   4  -1 241.404 72.9251   2
  -2   4  -1 191.773 65.5202  13
   2  -4   2 859.089 111.090   9
  -2   4  -2 782.637 88.9958   2
  -2   4  -2 771.571 83.8078  13
   2  -4   2 841.653 113.246   6
  -2   4  -2 764.828 94.5611   4
  -2   4  -3 20167.6 462.915  13
   2  -4   3 20327.0 547.758   6
  -2   4  -3 19332.0 450.826   2
  -2   4  -3 20122.1 522.693   4
  -2   4  -3 19902.5 525.536  16
  -2   4  -4 215.677 91.5535   4
  -2   4  -4 156.382 69.2152  18
   2  -4   4 156.168 83.8295   6
  -2   4  -4 172.271 76.0056   5
  -2   4  -4 122.839 77.8146  16
  -2   4  -4 145.976 43.8826   2
   2  -4   5 17533.2 558.047   6
  -2   4  -5 17297.9 524.455   5
  -2   4  -5 17360.1 558.053   4
  -2   4  -5 17932.4 502.566  18
  -2   4  -5 18415.0 550.005  26
  -2   4  -6 8340.65 397.812   4
  -2   4  -6 8516.80 382.990  26
   2  -4   6 7522.34 373.690   6
  -2   4  -6 7864.32 369.345   5
  -2   4  -6 8555.17 385.505  14
  -2   4  -7 8792.14 416.274   5
   2  -4   7 8625.45 421.078   6
  -2   4  -7 8549.02 435.501   4
  -2   4  -7 8493.17 411.520  26
  -2   4  -7 8772.21 433.037  14
   2  -4   8 831.333 159.056   6
  -2   4  -8 1060.24 168.256  26
  -2   4  -8 1193.09 194.429  14
  -2   4  -8 940.237 175.941   4
  -2   4  -9 2278.95 247.734  25
  -2   4  -9 2183.29 263.444   4
  -2   4  -9 1862.53 229.101   7
  -2   4  -9 2092.07 257.395  14
  -2   4  -9 1965.63 247.781  26
   2  -4   9 2156.44 241.372   6
  -2   4  -9 1873.06 207.037   1
  -2   4 -10 2048.16 268.570   4
  -2   4 -10 1994.17 251.686   7
   2  -4  10 1983.98 134.817  44
   2  -4  10 1829.75 122.636  37
  -2   4 -10 1723.19 113.237  42
   2  -4  10 2288.49 137.307  63
  -2   4 -10 2071.78 266.076  25
  -2   4 -11 5198.17 397.349  25
  -2   4 -11 4156.57 177.699  42
   2  -4  11 4784.93 195.819  37
   2  -4  11 4834.57 199.849  63
   2  -4  11 4824.96 203.054  44
  -2   4 -12 332.937 79.6172  45
  -2   4 -12 476.913 164.915  25
   2  -4  12 359.306 81.0629  63
   2  -4  12 295.073 80.6221  44
  -2   4 -12 291.072 64.5274  42
  -2   4 -13 673.955 168.293  29
  -2   4 -13 672.804 77.9104  42
   2  -4  13 858.627 92.1002  63
   2  -4  13 745.149 93.3697  58
  -2   4 -13 951.959 101.506  45
   2  -4  14 102.000 53.6663  63
  -2   4 -14 161.061 68.3878  64
  -2   4 -14 85.4313 57.7021  45
   2  -4  14 146.574 61.9170  58
  -2   4 -14 190.371 64.0787  48
  -2   4 -15 140.855 44.0439  45
   2  -4  15 198.791 47.9593  58
   2  -4  15 177.617 45.9431  63
  -2   4 -15 210.215 51.7454  64
  -2   4 -15 196.528 48.1443  48
  -2   4 -16 17.4885 26.4608  45
  -2   4 -16-117.076 34.9788  64
  -2   3  15-4.58233 22.4556  51
   2  -3 -15 50.7737 27.3933  46
   2  -3 -15 41.3011 39.0894  45
  -2   3  15 41.9316 43.6839  63
  -2   3  14 69.5564 46.8592  51
   2  -3 -14 114.518 50.4373  46
  -2   3  14 142.750 62.5101  63
   2  -3 -14 148.168 57.3752  45
  -2   3  13 1031.16 105.917  63
   2  -3 -13 979.444 102.458  45
   2  -3 -12 252.812 84.2274  45
  -2   3  12 136.872 79.1495  63
  -2   3  12 190.758 150.396  20
  -2   3  12 215.082 150.404  33
  -2   3  12 218.277 73.0112  55
  -2   3  11 6455.15 246.767  63
  -2   3  11 6555.26 240.810  55
  -2   3  11 7053.94 478.599  33
  -2   3  11 5723.61 454.141  20
   2  -3 -11 6730.66 251.904  45
   2  -3 -11 6190.07 233.010  48
  -2   3  10 4480.34 206.173  63
  -2   3  10 4885.67 399.631  33
   2  -3 -10 4797.50 370.648  24
   2  -3 -10 4682.17 386.853  29
   2  -3 -10 4643.93 211.654  45
   2  -3 -10 4779.91 205.162  64
  -2   3  10 4940.53 206.588  55
   2  -3 -10 5042.93 203.544  48
   2  -3 -10 4535.10 381.220   7
  -2   3  10 4643.95 402.817  20
   2  -3  -9 1824.31 246.315  29
   2  -3  -9 1698.73 218.213  24
   2  -3  -9 1667.95 237.643   7
  -2   3   9 1813.65 249.650  20
  -2   3   9 1673.90 240.834  33
  -2   3   8 3242.71 307.682  33
   2  -3  -8 2826.27 278.164  29
  -2   3   8 3170.53 298.928  20
   2  -3  -8 2688.36 259.659   7
  -2   3   7 33058.1 845.443  30
   2  -3  -7 31622.4 897.706   7
  -2   3   7 33536.4 932.973  20
   2  -3  -7 31010.9 911.515  29
  -2   3   7 32866.8 951.525  33
   2  -3  -6 157.006 93.5732   7
   2  -3  -6 233.182 102.970  29
  -2   3   6 62.5764 93.8086  20
  -2   3   6 163.078 112.588  33
  -2   3   6 83.8165 78.7888  30
  -2   3   5 25368.8 693.628  20
   2  -3  -5 26141.5 553.149  10
   2  -3  -5 25564.9 679.123   7
   2  -3  -5 25523.1 707.619  29
  -2   3   5 26529.6 672.887  13
  -2   3   5 25180.6 729.698  33
  -2   3   4-48.2782 76.5301  20
  -2   3   4 75.6742 67.5163  13
   2  -3  -4-42.8854 78.2128  29
  -2   3   4 12.6016 32.8333   3
   2  -3  -4 96.1140 77.0411  24
  -2   3   4 29.8284 78.4874  33
   2  -3  -4-14.9315 64.9146   7
  -2   3   3-29.9488 69.0890  13
   2  -3  -3 39.2882 66.8798  24
   2  -3  -3 8.59153 62.7626   7
  -2   3   3 33.4882 25.0666   3
  -2   3   2 31558.9 684.064  13
   2  -3  -2 30190.2 629.807   9
  -2   3   2 29861.0 478.730   3
  -2   3   1 2543.45 105.435   4
  -2   3   1 2567.99 90.8651  12
   2  -3  -1 2945.05 149.360   9
   2  -3  -1 3093.29 130.522   6
   2  -3   0 11274.7 297.539   6
  -2   3   0 11102.8 316.484   2
  -2   3   0 11010.9 267.072   4
   2  -3   0 11455.2 314.449   9
  -2   3   0 11010.9 320.802  13
  -2   3   0 11282.0 254.214  15
   2  -3   1 74381.9 1265.29   6
  -2   3  -1 71977.4 1228.45   2
  -2   3  -1 76692.0 1232.17   4
   2  -3   1 74860.9 1270.93   9
  -2   3  -1 72500.3 1252.59  13
  -2   3  -2 25057.9 566.568  16
  -2   3  -2 24676.9 509.751  13
  -2   3  -2 25833.5 555.689   4
  -2   3  -2 24225.2 488.739   2
   2  -3   2 25167.4 569.600   6
  -2   3  -3 5289.72 239.414   4
   2  -3   3 5431.63 245.807   6
  -2   3  -3 5313.19 163.293   2
  -2   3  -3 5701.04 232.881  18
  -2   3  -3 5502.27 236.429  16
  -2   3  -4 2845.12 178.639   5
  -2   3  -4 2798.85 192.562   4
  -2   3  -4 2644.18 92.8001   2
   2  -3   4 2961.01 178.145  20
  -2   3  -4 3078.13 179.484  18
   2  -3   4 3039.27 199.103   6
  -2   3  -5 104178. 1821.87   5
   2  -3   5 103110. 1796.28  20
  -2   3  -5 101265. 1830.83  26
  -2   3  -5 99827.3 1849.08   4
   2  -3   5 98262.4 1827.86   6
  -2   3  -6 89239.1 1654.24  14
  -2   3  -6 82097.5 1638.61  26
  -2   3  -6 83031.0 1679.07   4
  -2   3  -6 85734.6 1648.76   5
   2  -3   6 84188.0 1645.34   6
   2  -3   6 85925.6 1637.92  20
  -2   3  -7 4258.11 298.220   5
  -2   3  -7 3711.27 275.698  26
   2  -3   7 4121.44 280.512   6
   2  -3   7 4359.68 293.483  20
  -2   3  -7 3939.27 284.099  14
  -2   3  -7 4002.01 301.083   4
  -2   3  -8 79.3714 101.851  14
  -2   3  -8 101.424 110.922  26
  -2   3  -8 83.9592 95.0420  25
   2  -3   8 187.666 100.020   6
  -2   3  -8 76.6103 109.674   4
   2  -3   8 37.3663 97.2564  20
   2  -3   9 1515.61 205.868   6
   2  -3   9 1513.97 216.990  20
  -2   3  -9 1158.81 185.286   7
  -2   3  -9 1266.00 210.761   4
  -2   3  -9 1427.43 200.685  25
  -2   3 -10 100.186 55.2181  42
  -2   3 -10 143.128 115.655   4
  -2   3 -10-16.6778 133.103  25
   2  -3  10 217.133 62.0113  37
   2  -3  10 100.384 65.2360  44
   2  -3  10 124.461 60.5830  63
  -2   3 -10-101.334 122.890   7
   2  -3  11-54.3111 66.5138  63
  -2   3 -11 9.46034 58.3442  42
  -2   3 -11-120.628 120.405  25
   2  -3  11-28.5536 66.7544  44
   2  -3  11 98.6111 55.1196  37
  -2   3 -12 113.732 60.2713  42
   2  -3  12 117.039 67.5617  63
  -2   3 -12 48.9681 65.1437  45
   2  -3  12 75.9162 68.4930  44
  -2   3 -13-18.0407 55.6891  42
   2  -3  13-42.1375 64.8549  44
  -2   3 -13 23.3865 61.4184  64
   2  -3  13-95.8457 65.2425  63
   2  -3  13 50.5847 55.7640  58
  -2   3 -13 28.2275 61.9580  45
  -2   3 -14 127.399 54.6377  48
  -2   3 -14 96.6472 54.9622  45
   2  -3  14 198.220 57.9127  63
   2  -3  14 109.132 56.5584  58
  -2   3 -14 195.753 65.3380  64
  -2   3 -15 340.373 57.2797  64
   2  -3  15 310.371 50.5205  58
   2  -3  15 371.407 52.8337  63
  -2   3 -15 484.542 53.3259  48
  -2   3 -15 364.580 55.2825  45
  -2   3 -16 154.606 30.2258  45
   2  -2 -16 21.9916 25.9248  45
  -2   2  16-4.62971 30.7237  63
   2  -2 -15 113.771 48.3747  45
  -2   2  15 61.1742 30.4441  51
   2  -2 -15 140.480 42.6874  46
  -2   2  14 1016.49 85.5210  51
  -2   2  14 1018.93 104.077  63
   2  -2 -14 1118.67 100.175  45
   2  -2 -13 1295.68 114.544  45
   2  -2 -13 1434.67 112.544  48
  -2   2  13 1287.52 119.233  63
   2  -2 -12-11.1227 71.0781  48
   2  -2 -12-239.135 153.958  29
   2  -2 -12 13.0076 61.3750  45
   2  -2 -12-108.972 79.4922  64
   2  -2 -12-212.844 141.869  24
  -2   2  12 91.9401 118.210  33
  -2   2  12 75.3261 69.1601  63
  -2   2  12 105.935 65.7342  55
  -2   2  12 64.0839 146.941  20
   2  -2 -11 1528.34 130.278  45
   2  -2 -11 1617.86 242.539  29
   2  -2 -11 1569.11 123.848  48
  -2   2  11 1475.40 123.362  55
   2  -2 -11 1613.93 230.384  24
  -2   2  11 1592.47 132.736  63
  -2   2  11 1501.88 255.431  20
   2  -2 -11 1526.38 115.804  35
   2  -2 -11 1786.69 131.838  64
  -2   2  11 1394.76 237.975  33
   2  -2 -10 7106.60 256.441  45
  -2   2  10 7740.76 495.425  20
   2  -2 -10 7551.76 247.679  48
  -2   2  10 6913.44 260.300  63
   2  -2 -10 7215.59 250.775  64
   2  -2 -10 6981.10 449.730  29
   2  -2 -10 7463.31 474.201   7
  -2   2  10 7803.03 482.800  33
  -2   2  10 8010.36 257.064  55
   2  -2  -9 1297.72 208.391  29
   2  -2  -9 1193.89 196.540   7
  -2   2   9 1604.05 227.317  33
  -2   2   9 1218.95 194.438  20
  -2   2   8 707.447 169.617  20
   2  -2  -8 597.850 138.420   7
   2  -2  -8 384.593 126.920  29
  -2   2   8 462.568 133.650  33
  -2   2   7 10804.3 473.371  20
   2  -2  -7 10934.9 465.230   7
  -2   2   7 10983.4 393.190   3
  -2   2   7 10697.5 484.110  33
   2  -2  -7 11038.2 387.436  10
   2  -2  -7 11710.8 388.261   4
   2  -2  -7 10512.1 460.485  29
  -2   2   6 4243.38 279.891  33
  -2   2   6 4283.11 241.121  30
  -2   2   6 4095.41 266.610  20
   2  -2  -6 3902.44 203.963  10
   2  -2  -6 4055.14 261.205  29
   2  -2  -6 3799.66 249.875   7
  -2   2   6 4134.31 211.104   3
  -2   2   5 12580.7 403.784  30
  -2   2   5 12393.3 344.539   3
   2  -2  -5 12212.3 419.112   7
   2  -2  -5 11948.4 348.562  10
  -2   2   5 11908.8 420.595  20
  -2   2   5 12508.7 449.199  33
   2  -2  -5 11664.8 412.873  29
   2  -2  -4 1908.79 117.362  10
  -2   2   4 1812.19 107.210   3
  -2   2   4 1837.99 148.080  20
   2  -2  -4 1828.45 151.232   7
  -2   2   4 1874.35 146.230  13
   2  -2  -3 25511.7 574.148   7
   2  -2  -3 25903.0 508.866  10
  -2   2   3 25840.1 475.636   3
  -2   2   3 25805.2 579.497  13
  -2   2   2 13217.1 264.936   3
   2  -2  -2 13062.2 340.511   7
   2  -2  -2 13385.5 312.826   9
   2  -2  -1 3809.31 125.071   6
   2  -2  -1 3623.61 133.425   9
   2  -2  -1 3448.33 130.689  11
  -2   2   1 3367.32 121.902   4
   2  -2   0 220.205 49.8149   6
   2  -2   0 221.641 26.4083   8
  -2   2   0 203.313 47.2297   4
  -2   2   0 197.732 59.2691  13
   2  -2   0 192.247 47.6316   9
  -2   2  -1 134716. 2105.21   4
   2  -2   1 136527. 2021.94   8
  -2   2  -2 88384.1 1464.92   4
   2  -2   2 87185.5 1395.34   8
  -2   2  -3 11475.6 335.703  18
  -2   2  -3 11197.4 361.139   4
   2  -2   3 12196.1 336.002   8
  -2   2  -4 92.0479 71.9132  26
  -2   2  -4-14.7133 79.5625   4
   2  -2   4 72.3763 67.9154  20
  -2   2  -4 34.6340 60.8575   5
   2  -2   4 30.0331 62.9242   8
   2  -2   5 591.137 109.160   8
  -2   2  -5 442.625 96.5555   5
   2  -2   5 471.173 105.338  20
  -2   2  -5 392.531 101.681  26
  -2   2  -5 510.941 113.840   4
  -2   2  -5 458.243 96.4983  14
  -2   2  -6 6530.49 338.668  26
  -2   2  -6 6935.66 332.724  14
  -2   2  -6 7303.54 351.765   5
   2  -2   6 7452.59 351.125  20
  -2   2  -6 7271.59 364.345   4
  -2   2  -7 3545.13 273.474  26
  -2   2  -7 4109.57 248.375  21
   2  -2   7 4582.10 300.468  20
  -2   2  -7 4038.22 291.203   4
  -2   2  -7 3914.26 268.124  25
  -2   2  -7 4366.21 285.954  14
  -2   2  -8 5675.45 349.017  25
  -2   2  -8 5747.23 317.555  21
  -2   2  -8 5798.71 374.294   4
   2  -2   8 6175.76 377.586  20
   2  -2   8 5357.48 335.574   6
   2  -2   9 821.614 153.290   6
  -2   2  -9 586.242 134.865   7
   2  -2   9 1038.63 196.855  20
  -2   2  -9 957.431 179.738  25
  -2   2  -9 861.665 170.442   4
   2  -2  10 10237.6 281.861  37
  -2   2 -10 9501.69 513.184  25
   2  -2  10 10481.7 303.935  44
  -2   2 -10 10407.5 560.544   4
   2  -2  10 10381.3 309.727  63
   2  -2  10 10606.3 574.971  20
  -2   2 -10 10180.7 560.618   7
  -2   2 -10 9150.04 280.055  42
  -2   2 -11 2943.76 164.083  45
   2  -2  11 3145.87 170.211  63
  -2   2 -11 2874.69 153.782  42
   2  -2  11 3032.04 148.702  37
   2  -2  11 3160.21 166.611  44
   2  -2  12 672.344 92.9797  63
  -2   2 -12 453.050 152.073  29
  -2   2 -12 694.592 94.3433  45
  -2   2 -12 510.093 78.8783  42
   2  -2  12 632.732 95.5342  44
   2  -2  13 1907.63 127.647  63
  -2   2 -13 1863.08 118.595  48
  -2   2 -13 1905.39 132.135  45
   2  -2  13 1814.76 125.096  44
  -2   2 -13 1903.31 129.738  64
  -2   2 -13 1407.86 218.922  29
   2  -2  14 13.7339 53.0797  63
  -2   2 -14-60.1609 58.5689  45
  -2   2 -14 9.20098 56.9772  64
   2  -2  14 57.8166 44.3316  58
  -2   2 -14 135.509 54.9832  48
  -2   2 -15 164.575 51.2213  45
   2  -2  15 156.999 38.6908  58
  -2   2 -15 222.179 40.5423  48
   2  -2  15 245.287 45.8089  63
  -2   2 -15 277.377 53.0625  64
   2  -1 -16-3.65379 30.9691  45
   2  -1 -16 19.1746 31.8144  46
  -2   1  16-28.7639 40.5997  63
  -2   1  15 1117.46 96.0131  63
   2  -1 -15 1267.32 89.8257  45
  -2   1  14 2511.66 147.341  63
   2  -1 -14 2398.85 121.340  35
   2  -1 -14 2488.99 140.706  45
   2  -1 -14 2520.35 138.263  48
  -2   1  14 2411.57 128.053  51
   2  -1 -13 1757.22 132.358  64
   2  -1 -13 1570.13 124.395  45
   2  -1 -13 1867.95 120.089  35
   2  -1 -13 1684.09 124.031  48
   2  -1 -13 1368.64 221.148  24
  -2   1  13 1680.21 131.933  63
   2  -1 -12 3833.69 187.509  64
  -2   1  12 3493.36 175.235  55
   2  -1 -12 3885.03 182.053  48
  -2   1  12 3243.29 320.487  33
  -2   1  12 4062.27 198.837  63
   2  -1 -12 3377.77 335.905  29
   2  -1 -12 3676.06 187.477  45
  -2   1  12 3488.58 362.978  20
   2  -1 -11 525.151 161.251   7
  -2   1  11 760.653 104.858  63
  -2   1  11 565.820 167.113  33
   2  -1 -11 672.773 92.9633  64
   2  -1 -11 829.242 181.685  29
   2  -1 -11 609.394 84.9062  48
   2  -1 -11 653.388 89.1398  45
  -2   1  11 555.749 80.2950  55
  -2   1  11 611.615 182.384  20
   2  -1 -10 2048.36 245.267  29
  -2   1  10 1777.18 243.715  33
   2  -1 -10 1855.21 246.652   7
  -2   1  10 1627.22 239.345  20
   2  -1  -9 235.361 88.1224   4
   2  -1  -9 179.915 118.621  29
  -2   1   9 62.6131 115.450  20
  -2   1   9 297.832 132.562  33
   2  -1  -9 260.119 95.5295  10
   2  -1  -9 245.251 119.594   7
  -2   1   8 3036.62 230.517   3
   2  -1  -8 3192.30 222.565  22
  -2   1   8 3176.12 268.385  33
   2  -1  -8 3110.22 263.194   7
   2  -1  -8 2817.28 240.482  29
   2  -1  -8 2705.72 209.512  10
  -2   1   8 2946.10 271.388  20
   2  -1  -7 772.577 145.356   7
  -2   1   7 785.615 143.958  33
   2  -1  -7 648.020 105.808  10
  -2   1   7 743.672 138.619  20
   2  -1  -7 633.578 133.443  29
   2  -1  -7 690.040 111.754  22
  -2   1   7 814.837 114.062   3
  -2   1   6 95.6913 100.598  33
   2  -1  -6 67.8210 87.1946  29
   2  -1  -6 85.6062 65.5791  10
   2  -1  -6 45.2958 80.5575   7
  -2   1   6-47.4539 66.8055   3
   2  -1  -6 45.2721 69.7140  22
  -2   1   6 36.6110 82.8564  20
   2  -1  -5 20459.5 557.753   7
  -2   1   5 20870.7 496.641   3
  -2   1   5 20982.4 562.000  20
   2  -1  -5 19917.8 497.814  10
   2  -1  -5 20060.4 528.872  29
  -2   1   5 20487.2 573.304  33
   2  -1  -5 20948.7 514.808  22
   2  -1  -4 14647.7 409.903   7
  -2   1   4 13706.8 398.744  20
  -2   1   4 14187.9 350.939   3
   2  -1  -4 14320.2 366.666  10
  -2   1   3 160359. 2415.28   3
   2  -1  -3 158626. 2443.27  10
  -2   1   2 999963. 14352.3   3
   2  -1  -2 999999. 14381.3  10
   2  -1  -1 7033.28 153.603   9
  -2   1   1 7276.32 192.581   4
   2  -1  -1 7066.97 196.878  11
   2  -1   0 21419.7 426.424  11
   2  -1   0 21248.2 388.387   8
  -2   1   0 22044.2 425.064  16
  -2   1   0 21483.9 425.312   4
   2  -1   1 3838.72 135.403   8
  -2   1  -1 3777.25 154.245   4
   2  -1   2 222425. 3333.40   8
  -2   1  -2 219774. 3366.90   4
  -2   1  -3 361226. 5247.93   5
  -2   1  -3 344957. 5260.10   4
   2  -1   3 350854. 5245.32   8
   2  -1   3 344395. 5232.01  20
   2  -1   4 8170.82 314.406  20
   2  -1   4 8627.58 322.687   8
  -2   1  -4 7959.79 311.690   5
  -2   1  -4 8023.56 317.023  26
  -2   1  -4 8404.45 323.943   4
  -2   1  -4 8430.57 298.736  14
   2  -1   5 158.044 84.8532  20
  -2   1  -5 275.536 89.1342  14
  -2   1  -5 203.315 85.4482   5
  -2   1  -5 222.410 101.583   4
  -2   1  -5 105.819 85.5230  26
   2  -1   5 153.250 87.9216   8
  -2   1  -6 286.086 92.6572  14
   2  -1   6 140.449 79.3181   8
   2  -1   6 80.1769 96.0919  20
  -2   1  -6-43.8692 76.7892   4
  -2   1  -6 156.601 96.3052  26
  -2   1  -6 75.5828 78.6934  25
  -2   1  -6 37.8772 82.4246   5
  -2   1  -6 113.134 80.9390  21
   2  -1   7 19409.9 664.694  20
  -2   1  -7 18722.4 587.085  21
  -2   1  -7 19274.4 648.227   4
  -2   1  -7 18572.5 607.262  25
  -2   1  -8 4112.39 299.393  25
  -2   1  -8 4387.10 317.020   4
  -2   1  -8 4472.06 287.827  21
  -2   1  -8 4615.97 327.777   7
   2  -1   8 4567.39 341.191  20
  -2   1  -9 1961.62 225.341  25
   2  -1   9 1644.37 240.728  20
  -2   1  -9 1566.20 210.191   7
  -2   1  -9 1365.41 205.022   4
   2  -1  10 13700.3 378.242  63
   2  -1  10 15110.5 688.318  20
   2  -1  10 14083.2 368.160  44
  -2   1 -10 13082.1 635.626   4
  -2   1 -10 14161.0 355.655  42
  -2   1 -10 14099.0 373.544  45
  -2   1 -10 14402.8 674.165   7
   2  -1  11 2726.19 313.507  20
   2  -1  11 3067.19 162.386  44
  -2   1 -11 2598.91 152.498  42
   2  -1  11 2858.92 165.425  63
  -2   1 -11 2891.54 166.154  45
  -2   1 -12 7025.49 234.882  48
  -2   1 -12 6482.56 458.026  29
  -2   1 -12 7208.94 244.744  64
   2  -1  12 7397.07 256.623  63
   2  -1  12 7274.93 250.849  44
  -2   1 -12 7226.00 258.426  45
  -2   1 -13 1637.65 107.386  48
   2  -1  13 1678.40 123.497  63
  -2   1 -13 1704.66 122.412  64
  -2   1 -13 1587.90 119.402  45
   2  -1  13 1566.61 115.736  44
  -2   1 -14 257.991 51.5958  48
  -2   1 -14 280.924 65.6203  45
   2  -1  14 182.511 51.3244  58
   2  -1  14 231.089 64.1779  63
  -2   1 -14 149.945 57.0388  64
   2  -1  15 2985.42 109.554  63
  -2   1 -15 2898.24 114.094  45
  -2   0  16 788.709 74.5137  63
   2   0 -16 693.499 57.8155  45
   2   0 -15 196.779 56.3266  45
   2   0 -15 173.447 61.2772  48
  -2   0  15 130.556 65.3015  63
   2   0 -15 217.107 48.3390  35
  -2   0  14 6518.98 210.375  51
   2   0 -14 6442.53 230.686  48
   2   0 -14 6309.71 216.106  35
   2   0 -14 6504.12 236.091  64
  -2   0  14 6663.58 243.472  63
   2   0 -14 6323.82 227.999  45
   2   0 -13 162.127 75.3515  48
  -2   0  13 60.8715 57.1913  51
   2   0 -13 77.7548 59.4549  45
   2   0 -13 126.423 76.9300  64
  -2   0  13 64.9149 76.6050  63
   2   0 -12 18.6726 65.6332  45
  -2   0  12-7.88887 67.3053  63
   2   0 -12-38.3333 67.5871  48
   2   0 -12-32.5537 70.3051  64
   2   0 -12 155.100 130.022  29
   2   0 -11 2313.85 143.654  48
   2   0 -11 2737.92 303.189   7
   2   0 -11 2282.25 256.128  29
   2   0 -11 2009.94 137.128  45
   2   0 -11 2668.50 149.631  64
  -2   0  11 2377.37 298.740  20
  -2   0  11 2197.35 145.058  63
  -2   0  11 2159.49 134.222  55
  -2   0  11 2813.65 293.967  33
  -2   0  10 17415.8 720.579  20
   2   0 -10 15901.0 640.814  29
   2   0 -10 16016.9 623.675   4
   2   0 -10 16229.7 617.413  10
   2   0 -10 15999.7 688.680   7
  -2   0  10 16633.7 670.201  33
  -2   0   9 207.845 127.956  33
   2   0  -9 76.1912 82.5017  10
  -2   0   9 164.019 137.832  20
   2   0  -9 153.054 75.0018   4
   2   0  -9 36.3383 87.4234  29
   2   0  -9 8.91581 81.7014  22
   2   0  -9 35.0695 86.3003   7
  -2   0   9-123.096 97.5494   3
   2   0  -8 4735.16 312.584   7
   2   0  -8 4182.88 269.629  29
   2   0  -8 4326.56 271.473  10
   2   0  -8 4426.32 269.378  22
  -2   0   8 4420.69 311.774  20
  -2   0   8 4178.42 301.515  33
  -2   0   8 4205.04 275.858   3
   2   0  -7 263.566 99.3691   7
  -2   0   7 464.455 123.718  33
  -2   0   7 586.302 110.746   3
   2   0  -7 544.382 110.073  29
  -2   0   7 361.831 111.268  20
   2   0  -7 576.052 107.279  22
   2   0  -7 301.390 90.6305  10
   2   0  -6 17501.7 510.669  10
   2   0  -6 18338.3 556.450   7
   2   0  -6 18994.8 516.859  22
  -2   0   6 19695.6 572.002  33
  -2   0   6 19314.0 569.583  20
  -2   0   6 18080.2 510.498   3
   2   0  -5 233.475 78.6525   7
  -2   0   5 190.850 34.6369   6
   2   0  -5 206.697 68.9790  10
   2   0  -5 122.936 61.6543  22
  -2   0   5 129.652 65.7251   3
  -2   0   5 255.402 89.3776  20
  -2   0   4 3093.95 151.811   3
   2   0  -4 2881.91 155.497  10
  -2   0   4 2885.06 165.813  20
  -2   0   4 2807.07 80.8337   6
   2   0  -3 98.3133 54.4687  10
  -2   0   3 55.0461 46.9532   3
  -2   0   2 20830.1 416.061   3
   2   0  -2 20895.6 425.621   7
   2   0  -2 21379.3 428.073  10
  -2   0   1 5060.73 161.939   4
   2   0  -1 5247.45 134.774  12
   2   0   0 35743.7 624.300  11
  -2   0   0 34872.9 628.913   4
   2   0   0 34816.5 617.027   8
  -2   0  -1 83020.4 1335.55   4
   2   0   1 81586.7 1326.36   8
   2   0   2 68796.0 1016.71   2
  -2   0  -2 68034.2 1179.30   4
   2   0   3 174117. 2757.51   8
  -2   0  -3 173586. 2734.32   4
  -2   0  -3 172774. 2722.73   5
  -2   0  -4 2223.52 147.287  14
  -2   0  -4 2230.92 173.092  26
   2   0   4 2610.87 193.283  20
  -2   0  -4 2137.68 165.083   5
  -2   0  -4 2410.56 174.622   4
   2   0   4 2599.95 191.486   8
  -2   0  -5 24509.1 654.860   4
   2   0   5 25642.6 702.475   8
  -2   0  -5 24314.9 610.815  25
  -2   0  -5 24809.3 660.784   5
  -2   0  -5 24289.3 634.357  21
  -2   0  -5 25892.6 632.420  14
   2   0   5 25114.8 688.156  20
  -2   0  -6 501.435 103.699  25
  -2   0  -6 496.507 104.558  21
  -2   0  -6 337.927 108.141   4
   2   0   6 388.757 109.234   8
   2   0   6 510.359 122.515  20
   2   0   7 16084.2 618.130   8
  -2   0  -7 15583.0 577.832   7
   2   0   7 16213.9 618.056  20
  -2   0  -7 15386.4 573.431   4
  -2   0  -7 16380.7 556.738  21
  -2   0  -7 15941.3 548.265  25
   2   0   8 5699.73 388.833  20
  -2   0  -8 5174.22 344.836   4
  -2   0  -8 4685.00 312.976  21
  -2   0  -8 5201.39 326.953  25
  -2   0  -8 5031.37 346.437   7
  -2   0  -9 3555.54 173.879  45
   2   0   9 3819.59 345.304  20
  -2   0  -9 3595.39 160.436  42
   2   0   9 3642.36 167.023  44
  -2   0  -9 3870.15 343.948   7
  -2   0  -9 3841.40 310.681   4
  -2   0 -10 911.737 104.589  45
  -2   0 -10 596.700 161.721   7
   2   0  10 867.617 187.615  20
   2   0  10 931.494 96.5203  44
  -2   0 -10 921.567 97.4895  42
   2   0  10 992.192 108.528  63
  -2   0 -10 1090.01 100.094  59
  -2   0 -11 1976.70 124.619  48
   2   0  11 2141.00 291.190  20
  -2   0 -11 2244.98 293.391  29
   2   0  11 1828.05 130.651  44
  -2   0 -11 1915.06 137.293  64
   2   0  11 1998.79 141.082  63
  -2   0 -11 1928.46 129.869  42
  -2   0 -11 2019.49 143.748  45
  -2   0 -11 1781.05 118.611  59
   2   0  12 2271.97 146.879  63
  -2   0 -12 2350.45 148.002  45
  -2   0 -12 2203.67 137.144  64
  -2   0 -12 2097.52 125.448  48
  -2   0 -12 2165.91 283.990  29
   2   0  12 2282.38 140.165  44
   2   0  12 1731.77 272.839  20
   2   0  13 221.807 62.3550  44
  -2   0 -13 240.497 77.9764  45
   2   0  13 113.429 68.0535  63
  -2   0 -13 137.977 56.5510  48
  -2   0 -13 116.897 113.043  29
  -2   0 -13 217.350 71.6925  64
   2   0  14 73.1933 40.4646  58
  -2   0 -14 9.09215 54.1914  45
   2   0  14 8.59725 52.2221  63
  -2   0 -15 262.869 44.9483  45
   2   0  15 243.270 41.2927  63
   2   1 -17 237.849 34.1083  46
  -2  -1  17 243.318 41.4961  63
  -2  -1  16 424.389 68.9080  63
   2   1 -16 350.674 50.2304  45
   2   1 -16 370.356 48.0027  35
   2   1 -15-18.3983 48.1903  45
   2   1 -15 114.533 53.7458  35
   2   1 -15-30.4093 68.0768  64
  -2  -1  15 41.0417 63.7252  63
   2   1 -15-28.3327 61.8385  48
  -2  -1  14 69.6951 77.7805  63
   2   1 -14 102.419 67.1220  48
   2   1 -14 50.1868 63.5634  45
   2   1 -14 151.854 69.8535  64
  -2  -1  14 47.2274 52.6842  51
   2   1 -13-13.5381 58.1925  45
   2   1 -13 28.1815 72.1979  48
   2   1 -13-3.65773 69.6190  64
  -2  -1  13 212.996 79.9179  63
  -2  -1  13 56.7806 58.1747  51
   2   1 -12 789.716 94.9507  45
   2   1 -12 873.546 101.734  48
  -2  -1  12 881.770 112.401  63
   2   1 -12 850.288 99.2788  64
   2   1 -11 1353.15 222.409   7
   2   1 -11 1610.99 118.164  64
   2   1 -11 1213.87 196.602  10
  -2  -1  11 1584.05 116.205  44
   2   1 -11 1672.82 212.776   4
   2   1 -11 1634.66 212.042  22
   2   1 -11 1384.87 114.369  45
  -2  -1  11 1427.05 124.359  63
   2   1 -11 2019.30 238.077  29
   2   1 -10 19.0475 87.2820  22
  -2  -1  10 147.564 130.515  20
   2   1 -10-62.2640 102.399   7
  -2  -1  10 18.7762 84.5635   3
   2   1 -10-32.9779 90.8380  29
   2   1 -10 71.3493 87.1637   4
  -2  -1  10 75.4457 99.2698  33
   2   1 -10 37.2492 78.3690  10
   2   1  -9 23266.9 707.975  29
   2   1  -9 23587.7 784.971   7
  -2  -1   9 23967.5 809.868  20
  -2  -1   9 22841.2 746.794   3
   2   1  -9 23493.4 722.231  22
  -2  -1   9 23399.7 765.530  33
   2   1  -9 23441.3 732.907  10
  -2  -1   8 42933.6 1080.47  20
   2   1  -8 40416.2 991.283  22
   2   1  -8 43340.7 1053.83   7
  -2  -1   8 42474.8 1041.76  33
   2   1  -8 41463.4 1003.04  10
  -2  -1   8 42660.8 1024.32   3
  -2  -1   7 32695.6 865.299  20
  -2  -1   7 33444.5 822.094   3
  -2  -1   7 34229.4 855.408  33
   2   1  -7 33172.7 813.146  10
   2   1  -7 32274.5 805.941  22
   2   1  -7 34550.0 865.070  25
   2   1  -7 33141.2 839.080   7
   2   1  -6 8501.12 350.303   7
  -2  -1   6 8744.52 248.739   6
   2   1  -6 8886.10 354.636  25
   2   1  -6 8687.89 336.875  10
  -2  -1   6 9321.44 365.674  33
   2   1  -6 8819.50 336.964  22
  -2  -1   6 8698.71 337.476   3
  -2  -1   6 8960.45 368.064  20
   2   1  -5 3128.62 190.667  25
   2   1  -5 2916.46 182.966   7
   2   1  -5 3083.35 173.471   1
   2   1  -5 2916.52 178.608  10
  -2  -1   5 2658.92 178.128   3
  -2  -1   5 3081.77 125.835   6
  -2  -1   5 2954.29 194.064  20
  -2  -1   4 82056.8 1297.02   6
  -2  -1   4 83031.1 1434.04  20
   2   1  -4 83405.1 1409.63   7
   2   1  -4 83943.1 1411.10  10
   2   1  -4 82089.4 1396.43   1
  -2  -1   4 85454.7 1404.88   3
   2   1  -3 283.787 62.7705   7
  -2  -1   3 231.731 62.9494   3
  -2  -1   2 21131.3 364.406   9
  -2  -1   2 20875.2 429.330   3
   2   1  -2 20821.9 408.245   7
  -2  -1   1 9757.68 246.666   4
   2   1  -1 9790.51 243.139  12
   2   1   0 40377.1 700.569  11
  -2  -1   0 41251.4 717.378   4
  -2  -1  -1 158753. 2455.95   4
   2   1   1 162692. 2465.86  15
  -2  -1  -2 6204.67 222.223   4
  -2  -1  -2 6628.19 184.479  14
   2   1   2 6527.77 246.553  19
  -2  -1  -2 6361.07 217.610   5
  -2  -1  -3 79749.1 1385.02   5
   2   1   3 81487.6 1446.68   8
  -2  -1  -3 79745.4 1411.20  21
  -2  -1  -3 78465.5 1379.15   4
  -2  -1  -4 25.3577 81.2878  21
  -2  -1  -4-19.7246 64.1395   4
  -2  -1  -4 93.1634 69.6282   5
   2   1   4 25.7990 80.3518   8
   2   1   5 2781.38 226.907  20
  -2  -1  -5 2693.86 177.922  25
   2   1   5 2962.91 236.756   8
  -2  -1  -5 2848.38 211.785  21
  -2  -1  -5 2577.08 194.573   4
   2   1   5 2780.60 198.790  33
   2   1   6 24750.8 689.663  33
  -2  -1  -6 25363.3 720.848   7
   2   1   6 24992.6 765.269  20
  -2  -1  -6 25947.9 717.885  21
  -2  -1  -6 26308.2 679.473  25
   2   1   6 25544.0 778.221   8
  -2  -1  -6 23135.0 686.533   4
  -2  -1  -7 9839.51 456.723   7
   2   1   7 8640.76 470.115   8
  -2  -1  -7 10201.2 451.467  21
   2   1   7 9721.42 431.647  33
  -2  -1  -7 9249.83 425.274   4
   2   1   7 10546.4 508.077  20
   2   1   8 56.0370 116.965  20
  -2  -1  -8-143.362 92.0328   4
  -2  -1  -8 198.038 103.162   7
   2   1   9 7514.53 264.859  63
  -2  -1  -9 8257.84 273.544  45
   2   1   9 7646.04 251.762  44
  -2  -1  -9 7888.35 252.115  42
  -2  -1  -9 8019.73 501.346  29
  -2  -1  -9 7554.05 249.916  59
  -2  -1  -9 8006.81 476.218   7
  -2  -1 -10 11431.9 608.587  29
  -2  -1 -10 10636.8 307.066  59
  -2  -1 -10 10622.2 307.463  64
  -2  -1 -10 10627.4 331.653  45
  -2  -1 -10 11435.0 301.103  48
   2   1  10 11322.4 624.447  20
   2   1  10 10525.3 313.057  44
  -2  -1 -10 10993.5 314.010  42
   2   1  10 10596.1 328.971  63
   2   1  11 1705.80 125.241  44
   2   1  11 2022.97 283.585  20
  -2  -1 -11 1839.56 121.582  48
  -2  -1 -11 1777.17 127.991  64
   2   1  11 1721.35 134.741  63
  -2  -1 -11 1956.93 278.949  29
  -2  -1 -11 2087.48 127.091  59
  -2  -1 -11 1982.29 142.436  45
  -2  -1 -12 1243.74 229.418  29
  -2  -1 -12 1108.39 114.868  45
   2   1  12 934.215 206.289  20
   2   1  12 1134.85 98.4768  44
   2   1  12 1044.71 108.464  63
  -2  -1 -12 1066.15 99.2649  64
  -2  -1 -12 1073.94 91.7385  59
  -2  -1 -13 1027.36 87.5522  64
   2   1  13 749.999 84.8939  63
  -2  -1 -13 1074.73 100.037  45
   2   1  13 724.536 78.4092  44
  -2  -1 -14 24.3237 45.4805  45
   2   1  14-29.7526 48.9242  63
   2   1  15 0.64787 28.0433  63
  -2  -1 -15-12.6388 30.2017  45
  -2  -2  17 1549.59 79.6846  63
  -2  -2  16 1289.12 96.0743  63
   2   2 -16 1270.25 84.9211  35
   2   2 -16 1271.22 92.1878  48
   2   2 -16 1158.63 77.0945  45
   2   2 -15 1018.31 98.5468  64
   2   2 -15 903.151 85.6521  45
   2   2 -15 1084.28 102.067  48
  -2  -2  15 1098.74 105.882  63
  -2  -2  14 2969.17 173.790  63
   2   2 -14 3056.45 167.094  48
   2   2 -14 3048.58 153.537  45
   2   2 -14 2887.36 162.504  64
   2   2 -13 455.553 80.9605  45
   2   2 -13 547.278 89.3390  64
   2   2 -13 595.229 98.2540  48
  -2  -2  13 432.888 73.7293  51
  -2  -2  13 558.033 98.1958  63
  -2  -2  12 1462.90 128.132  63
   2   2 -12 1501.92 208.014  32
   2   2 -12 1287.84 112.806  45
  -2  -2  12 1533.55 120.448  51
   2   2 -12 1481.46 121.726  64
   2   2 -12 1796.45 230.162  22
   2   2 -12 934.071 195.718  10
   2   2 -12 1614.20 236.099   4
  -2  -2  11 3260.41 157.503  44
   2   2 -11 3308.97 159.811  64
   2   2 -11 3555.00 309.033   4
  -2  -2  11 3110.17 169.480  63
   2   2 -11 3247.53 320.204   7
   2   2 -11 3368.67 297.225  22
  -2  -2  11 3067.71 312.897   3
   2   2 -11 3345.56 305.192  10
   2   2 -10 1997.05 224.675  22
   2   2 -10 2229.51 248.353   7
  -2  -2  10 2177.59 252.113   3
   2   2 -10 2086.50 232.063  10
   2   2 -10 2274.96 235.948   4
   2   2  -9 6009.56 355.196  10
   2   2  -9 6585.19 364.164  22
  -2  -2   9 6747.55 387.394   3
   2   2  -9 6619.34 393.929  25
   2   2  -9 6262.34 373.421   7
   2   2  -8 1758.05 192.406   7
   2   2  -8 1893.59 191.890  10
   2   2  -8 1462.60 192.683  25
   2   2  -8 1404.09 169.833  22
  -2  -2   8 1743.20 187.560   3
   2   2  -7 8815.86 373.263  10
  -2  -2   7 8535.48 290.837   6
   2   2  -7 9321.71 357.777   1
  -2  -2   7 8184.58 373.534   3
   2   2  -7 8698.87 371.386   7
   2   2  -7 9126.23 389.913  25
   2   2  -6 9646.92 347.663   1
   2   2  -6 9662.13 365.713  10
  -2  -2   6 9514.05 292.251   6
  -2  -2   6 9691.02 368.627   3
   2   2  -6 10057.9 376.199  25
   2   2  -6 9373.70 358.827   7
   2   2  -5 42791.4 872.680   1
   2   2  -5 43284.9 888.478  10
   2   2  -5 44779.9 911.413  14
   2   2  -5 41893.2 880.507  25
   2   2  -5 42712.6 865.412   7
  -2  -2   5 42593.8 793.760   6
  -2  -2   5 44907.8 889.098   3
  -2  -2   4 49333.3 861.517   6
  -2  -2   4 49721.9 926.717   3
   2   2  -4 49261.2 934.002  14
   2   2  -4 47370.8 919.165   1
   2   2  -4 49036.1 896.860   7
   2   2  -3 1205.71 102.870  14
  -2  -2   3 1151.77 81.4509   9
   2   2  -3 1077.58 84.5653   7
  -2  -2   3 1100.45 97.6688   3
   2   2  -2 264974. 3977.79  14
   2   2  -2 273973. 4025.55  10
  -2  -2   2 274080. 3994.84   9
   2   2  -2 266347. 4038.98   1
  -2  -2   2 276188. 4034.22   3
   2   2  -1 9195.06 265.953   8
  -2  -2   1 9645.94 253.063   9
  -2  -2   1 9784.71 258.324   3
   2   2  -1 9227.90 239.835  10
  -2  -2   1 9621.30 251.676   4
   2   2   0 2973.02 118.355  11
  -2  -2   0 3061.65 132.647   4
  -2  -2  -1 56201.1 963.976   4
   2   2   1 55491.0 1020.82   8
  -2  -2  -1 56674.7 929.634   5
   2   2   1 56054.0 1024.86  15
  -2  -2  -2 475.468 92.2378  21
   2   2   2 532.643 89.0589   8
  -2  -2  -2 575.331 72.9948   5
   2   2   2 489.904 88.7221  19
  -2  -2  -2 525.878 75.3277   4
   2   2   3 16277.2 400.013   2
  -2  -2  -3 16183.9 433.218   5
   2   2   3 16565.5 494.175   8
  -2  -2  -3 16410.4 428.322   4
  -2  -2  -3 16073.8 475.357  21
   2   2   3 16757.6 485.753  28
   2   2   4 190.803 93.7234  33
   2   2   4 342.313 99.1612  28
   2   2   4 253.198 90.0500   8
  -2  -2  -4 261.759 72.8913   4
  -2  -2  -4 227.339 104.737  21
  -2  -2  -5 11054.2 444.141  21
  -2  -2  -5 10227.1 380.095   4
   2   2   5 10853.6 465.791   8
  -2  -2  -5 10784.7 411.658   7
   2   2   5 10768.2 426.473  33
   2   2   5 10502.9 460.667  20
  -2  -2  -6 1270.79 162.906   7
  -2  -2  -6 1344.30 184.368  21
   2   2   6 1574.58 207.695  20
   2   2   6 1293.04 185.788   8
  -2  -2  -6 1259.90 146.108   4
   2   2   6 1363.91 176.517  33
  -2  -2  -7 14978.5 582.746   7
   2   2   7 14322.2 563.740  33
   2   2   7 16288.5 659.698  20
   2   2   7 14610.6 630.724   8
   2   2   8 17328.4 729.018  20
   2   2   8 15998.7 627.574  33
  -2  -2  -8 17146.9 709.474  29
  -2  -2  -8 16020.2 653.300   7
  -2  -2  -9 196.048 117.175   7
  -2  -2  -9 242.800 162.499  29
  -2  -2  -9 199.343 63.5343  42
   2   2   9 349.825 165.150  20
   2   2   9 388.225 82.0366  63
   2   2   9 263.083 69.4706  44
  -2  -2  -9 401.147 71.3543  64
  -2  -2  -9 337.730 73.3776  59
  -2  -2  -9 247.912 71.1838  45
  -2  -2 -10 1909.16 275.807  29
  -2  -2 -10 1751.32 133.043  45
  -2  -2 -10 1829.40 125.028  59
   2   2  10 1794.80 139.708  63
  -2  -2 -10 1842.45 125.127  64
   2   2  10 1725.65 253.373  20
   2   2  10 2059.45 130.194  44
   2   2  11 110.297 59.3301  44
  -2  -2 -11 106.264 142.314  29
  -2  -2 -11 146.897 61.0580  59
  -2  -2 -11 210.075 72.1948  45
   2   2  11 78.9665 73.3977  63
  -2  -2 -11 68.1192 60.0525  64
  -2  -2 -12 345.096 147.485  29
   2   2  12 204.852 61.3011  44
  -2  -2 -12 251.491 77.8514  45
  -2  -2 -12 97.2442 56.7419  64
   2   2  12 370.155 80.9621  63
  -2  -2 -12 368.236 66.7153  59
  -2  -2 -13 1443.22 103.466  45
   2   2  13 1482.35 105.459  63
   2   2  13 1280.82 84.7164  44
  -2  -2 -14 1017.59 74.2860  45
   2   2  14 1076.96 74.3501  63
   2   3 -17 323.913 49.2893  48
   2   3 -17 216.823 37.1545  35
  -2  -3  17 350.472 50.1906  63
  -2  -3  16 361.870 69.7739  63
   2   3 -16 224.744 58.5899  64
   2   3 -16 167.477 57.6054  48
   2   3 -16 284.883 53.4464  35
   2   3 -15 3968.52 170.736  64
   2   3 -15 3706.84 153.936  45
  -2  -3  15 4339.67 188.323  63
   2   3 -15 3938.08 175.826  48
   2   3 -14 2105.24 142.553  48
  -2  -3  14 2105.51 146.116  63
   2   3 -14 1902.59 132.736  64
   2   3 -14 1982.51 124.455  45
  -2  -3  13 68.5555 57.4832  58
   2   3 -13 115.806 58.4285  45
   2   3 -13 88.8570 70.1657  64
   2   3 -13 84.4607 106.677  22
  -2  -3  13 150.566 77.2378  63
   2   3 -13 64.6140 110.420  32
   2   3 -12 202.155 130.718   7
   2   3 -12 154.967 59.7885  45
  -2  -3  12 224.477 78.1193  63
   2   3 -12 192.224 116.021  10
   2   3 -12 205.777 75.2521  64
   2   3 -12 121.795 126.029  22
  -2  -3  12 150.381 62.3687  58
   2   3 -12 137.787 122.810   4
   2   3 -11 3370.09 322.102   7
  -2  -3  11 3451.36 332.868   3
   2   3 -11 3903.60 339.672   4
   2   3 -11 3361.50 313.421  10
   2   3 -11 3748.25 318.922  22
  -2  -3  11 3847.79 187.620  63
  -2  -3  10 4014.66 329.814   3
   2   3 -10 3998.78 323.786   7
   2   3 -10 3955.00 320.179  10
   2   3 -10 4379.45 332.325  22
   2   3 -10 4679.35 348.831  25
  -2  -3   9 14360.2 583.105   3
   2   3  -9 13068.7 545.430   7
   2   3  -9 13990.9 529.360   1
   2   3  -9 13668.1 575.744  25
   2   3  -9 12863.3 543.430  10
  -2  -3   8 6388.78 352.510   3
   2   3  -8 6133.56 346.750  25
   2   3  -8 6030.74 341.107  10
   2   3  -8 5813.12 331.387   7
  -2  -3   8 5764.65 271.570   6
   2   3  -8 6015.92 322.151   1
  -2  -3   7 34977.6 863.258   3
   2   3  -7 33166.3 845.784  10
   2   3  -7 35422.3 836.432   1
   2   3  -7 34087.6 828.227   7
  -2  -3   7 33176.6 744.582   6
   2   3  -7 33833.7 852.503  25
   2   3  -6 137.138 77.8782  25
   2   3  -6 280.522 86.1388   7
  -2  -3   6 190.689 67.3311   6
  -2  -3   6 207.621 86.8238   3
   2   3  -6 197.998 79.1570  10
   2   3  -6 154.015 96.2552  14
   2   3  -6 154.940 73.4015   1
   2   3  -5 450.606 96.4613  14
   2   3  -5 409.097 89.9612  25
   2   3  -5 546.360 104.539   1
  -2  -3   5 385.289 91.8120   3
  -2  -3   5 386.760 75.6968   6
   2   3  -5 388.128 89.4142  10
   2   3  -5 449.275 80.0297   7
  -2  -3   4 154537. 2451.78   9
  -2  -3   4 160634. 2491.91   3
   2   3  -4 158255. 2418.58   7
  -2  -3   4 154539. 2456.40   6
   2   3  -4 155864. 2491.59  10
   2   3  -4 155366. 2477.23  14
   2   3  -4 151058. 2496.61   1
   2   3  -3 90082.9 1531.52  14
   2   3  -3 93823.2 1580.40   1
   2   3  -3 95678.5 1478.29   7
  -2  -3   3 95966.7 1556.15   9
  -2  -3   3 95897.9 1567.97   3
   2   3  -3 96280.0 1565.46  10
   2   3  -2 10292.2 260.092  14
   2   3  -2 11281.0 294.216  10
   2   3  -2 11374.1 316.664   8
  -2  -3   2 11619.2 306.143   3
  -2  -3   2 10942.9 307.041   9
   2   3  -2 11359.8 309.755   1
   2   3  -1 628.909 65.1330  10
  -2  -3   1 518.407 74.9887   9
  -2  -3   1 509.498 71.0146   3
   2   3  -1 463.278 74.4188   8
   2   3   0 6347.18 251.169  12
  -2  -3   0 6437.09 200.901   4
   2   3   0 6217.25 179.419  11
  -2  -3   0 7010.96 241.898  21
   2   3   0 6274.50 237.113   8
  -2  -3  -1 428.136 83.5311  21
  -2  -3  -1 417.249 60.7499   4
   2   3   1 419.693 87.7826  15
   2   3   1 344.485 77.6706  19
   2   3   1 451.407 83.4458   8
  -2  -3  -2 1735.38 115.952   4
  -2  -3  -2 1690.66 150.819  29
   2   3   2 1658.72 151.464  15
   2   3   2 1756.34 152.663  27
   2   3   2 1629.34 153.970  19
   2   3   2 1691.43 148.034   8
  -2  -3  -2 1534.02 141.724  21
   2   3   3 32226.3 796.380  28
  -2  -3  -3 31742.0 774.201  29
  -2  -3  -3 32142.9 777.595  21
   2   3   3 32486.7 704.158   2
   2   3   3 32266.6 786.108   8
  -2  -3  -3 31196.0 680.793   7
  -2  -3  -3 31914.6 667.963   4
  -2  -3  -4 80762.9 1482.16   7
   2   3   4 79297.5 1599.66  28
   2   3   4 81094.6 1578.79  33
  -2  -3  -4 84600.2 1591.14  21
  -2  -3  -4 81198.2 1440.67   4
  -2  -3  -4 78017.6 1580.12  29
   2   3   4 82408.3 1617.08   8
  -2  -3  -5 35081.7 800.747   4
   2   3   5 33873.1 932.989  28
   2   3   5 36207.1 967.904   8
  -2  -3  -5 35405.4 939.250  29
  -2  -3  -5 35531.5 856.734   7
   2   3   5 33390.1 901.676  33
  -2  -3  -6 5478.15 319.677   7
   2   3   6 6052.74 391.909   8
   2   3   6 5840.31 358.406  33
  -2  -3  -6 5727.19 372.864  29
   2   3   6 5888.76 389.541  20
   2   3   7 190.945 130.927   8
   2   3   7 182.243 129.522  20
   2   3   7 191.484 123.808  33
  -2  -3  -7 226.049 149.272  29
  -2  -3  -7-37.7305 76.8533   7
   2   3   8 20486.6 490.290  63
   2   3   8 20608.6 462.302  44
  -2  -3  -8 21071.9 491.044  45
   2   3   8 23013.1 872.810  20
  -2  -3  -8 23804.3 866.576  29
  -2  -3  -8 20759.2 762.644   7
   2   3   8 20908.0 766.440  33
  -2  -3  -8 21321.7 477.428  59
  -2  -3  -9 838.294 93.6839  64
   2   3   9 760.409 90.7659  44
  -2  -3  -9 1020.69 215.183  29
   2   3   9 891.190 108.772  63
  -2  -3  -9 673.357 92.3268  59
   2   3   9 919.464 222.930  20
  -2  -3  -9 686.556 96.3030  45
   2   3  10 1088.42 227.615  20
  -2  -3 -10 1273.81 117.276  45
   2   3  10 1051.64 99.6183  44
  -2  -3 -10 1199.00 234.490  29
   2   3  10 1144.41 117.058  63
  -2  -3 -10 1194.03 104.879  64
  -2  -3 -10 934.744 96.6651  59
  -2  -3 -11 376.999 170.693  29
  -2  -3 -11 273.982 79.6537  45
   2   3  11 146.107 157.143  20
   2   3  11 233.285 65.6390  44
  -2  -3 -11 86.7556 57.2651  64
   2   3  11 307.612 77.4644  63
  -2  -3 -11 334.356 72.1657  59
  -2  -3 -12 122.675 62.7056  45
   2   3  12 110.296 51.0044  44
  -2  -3 -12 3.27680 43.8964  59
   2   3  12 43.4568 63.9119  63
   2   3  13 25.2925 48.9891  63
  -2  -3 -13 187.079 56.2210  45
   2   3  14 92.7428 36.0017  63
  -2  -3 -14 52.6967 33.8380  45
   2   4 -17 88.7312 40.3100  48
   2   4 -17 115.518 38.0719  35
  -2  -4  17 85.8759 42.5529  63
   2   4 -16 1533.95 103.238  48
  -2  -4  16 1533.60 105.408  63
   2   4 -16 1485.82 99.9224  64
   2   4 -15 2653.94 142.367  48
   2   4 -15 2259.70 134.344  64
  -2  -4  15 2749.62 153.836  63
  -2  -4  15 2313.85 122.155  58
   2   4 -14 365.143 142.896  32
   2   4 -14 303.318 127.308  22
   2   4 -14 455.746 82.1020  64
   2   4 -14 441.289 87.7287  48
  -2  -4  14 343.318 71.8393  58
  -2  -4  14 272.936 83.1922  63
   2   4 -13 138.977 114.919  22
  -2  -4  13 312.703 86.0510  63
   2   4 -13 275.202 74.9406  64
  -2  -4  13 333.943 69.5983  58
   2   4 -12 1399.79 236.896   7
  -2  -4  12 1594.05 129.605  63
   2   4 -12 1835.85 250.892   4
  -2  -4  12 1413.94 119.603  58
   2   4 -12 1541.82 228.749  22
   2   4 -12 1576.79 242.162  10
  -2  -4  12 1159.09 227.654   3
   2   4 -11 32.0360 97.5127   7
  -2  -4  11 112.900 68.1131  63
   2   4 -11-18.1762 104.781  22
   2   4 -11 342.823 146.752  10
  -2  -4  11 114.557 124.100   3
   2   4 -11 125.483 136.806  25
   2   4 -11 52.1540 102.559   4
  -2  -4  11 27.6829 52.7248  58
   2   4 -10 592.073 142.975  10
   2   4 -10 501.162 154.449  25
   2   4 -10 480.750 128.442   7
   2   4 -10 644.548 154.358  22
  -2  -4  10 497.813 151.848   3
   2   4  -9 18173.4 664.216  10
   2   4  -9 18735.7 683.990  25
  -2  -4   9 17412.8 669.538   3
   2   4  -9 18075.4 648.018   7
   2   4  -9 19151.4 654.493   1
   2   4  -8 10673.2 462.265  10
  -2  -4   8 10329.5 394.710   6
   2   4  -8 10838.2 469.659  25
   2   4  -8 10373.3 438.618   7
   2   4  -8 11489.3 468.237   1
  -2  -4   8 10786.8 477.626   3
   2   4  -7 11897.0 453.456  25
   2   4  -7 11301.1 449.240  10
   2   4  -7 11836.1 450.950   1
  -2  -4   7 11918.7 465.028   3
   2   4  -7 12009.5 475.901  14
  -2  -4   7 11224.2 398.764   6
   2   4  -7 11496.9 419.777   7
  -2  -4   6 6100.41 274.593   6
  -2  -4   6 6360.58 304.076   3
   2   4  -6 6281.64 300.203  25
   2   4  -6 6135.90 303.710  14
   2   4  -6 6097.77 269.318   7
   2   4  -6 6089.70 300.929  10
   2   4  -6 6070.99 303.363   1
   2   4  -5 33491.6 607.928  16
   2   4  -5 33341.3 759.397  14
   2   4  -5 32873.5 688.741   7
  -2  -4   5 33366.5 761.397   3
   2   4  -5 32312.4 756.419  10
  -2  -4   5 32697.7 740.067   9
  -2  -4   5 33196.4 735.118   6
   2   4  -5 32321.6 770.054   1
   2   4  -4 1012.70 106.863  14
  -2  -4   4 904.237 110.312   6
   2   4  -4 999.516 111.306  10
  -2  -4   4 807.560 103.419   3
  -2  -4   4 885.415 103.687   9
   2   4  -4 916.489 113.370   1
   2   4  -4 912.462 81.6828   7
   2   4  -3 22283.3 405.972   7
   2   4  -3 22179.5 510.572  10
  -2  -4   3 21624.7 533.983   9
   2   4  -3 21223.8 486.996  14
   2   4  -3 22157.1 537.298   1
  -2  -4   3 22493.3 516.617   3
   2   4  -2 1372.85 114.983   8
   2   4  -2 1334.68 99.0546  10
   2   4  -2 1484.25 113.002   1
  -2  -4   2 1410.91 107.312   3
  -2  -4   2 1396.34 127.477   9
  -2  -4   1 17717.6 415.303   3
  -2  -4   1 18555.1 491.795   9
   2   4  -1 18119.0 491.052  12
   2   4  -1 17478.0 452.751  17
   2   4  -1 18004.2 422.419   1
   2   4  -1 17756.2 453.592   8
   2   4   0 592.525 99.6084  12
   2   4   0 477.920 49.1259  11
  -2  -4   0 525.718 69.6284   3
  -2  -4   0 565.266 102.185   9
   2   4   0 532.037 80.3873  17
   2   4   0 581.161 95.7639   8
   2   4   0 533.885 96.8759  15
   2   4   1 18416.3 541.615  15
  -2  -4  -1 18487.0 405.977   4
   2   4   1 18439.6 511.056   8
  -2  -4  -1 18601.4 377.866   7
   2   4   1 19799.7 543.980  27
  -2  -4  -1 19387.5 515.020  29
   2   4   2 12614.2 435.466   8
  -2  -4  -2 13407.1 444.452  29
   2   4   2 12507.4 441.631  27
   2   4   2 12574.6 455.455  15
   2   4   2 13029.7 417.754   2
  -2  -4  -2 12427.1 321.797   4
  -2  -4  -2 12335.6 329.876   7
   2   4   2 12662.8 459.805  19
  -2  -4  -3 37255.6 777.225   7
   2   4   3 38062.2 945.347  28
   2   4   3 38366.8 917.705   8
  -2  -4  -3 37698.6 912.430  29
   2   4   3 38189.2 859.811   2
   2   4   3 36539.8 937.251  19
   2   4   4 1396.44 182.335  28
   2   4   4 1516.03 186.997   8
  -2  -4  -4 1299.59 176.191  29
  -2  -4  -4 1435.86 139.379   7
   2   4   4 1329.41 177.483  33
  -2  -4  -5 13448.6 475.287   7
   2   4   5 12878.8 560.555   8
   2   4   5 12543.4 558.538  28
   2   4   5 13732.8 553.676  33
  -2  -4  -5 12961.4 559.986  29
   2   4   6 424.472 137.090  33
  -2  -4  -6 651.193 125.258   7
   2   4   6 843.858 189.478  20
  -2  -4  -6 551.755 158.013  29
   2   4   6 609.889 160.503   8
   2   4   7 636.342 186.032  20
  -2  -4  -7 606.143 175.954  29
   2   4   7 982.524 187.990  33
  -2  -4  -7 672.408 85.9245  59
   2   4   7 698.973 171.131   8
   2   4   7 796.966 96.0174  63
   2   4   8 7442.23 500.425  20
  -2  -4  -8 6894.02 248.178  59
  -2  -4  -8 7732.06 501.793  29
  -2  -4  -8 6953.14 257.114  45
   2   4   8 7412.66 237.776  44
   2   4   8 7171.10 454.931  33
   2   4   8 6765.49 260.257  63
  -2  -4  -9 1010.26 107.371  59
  -2  -4  -9 712.524 195.664  29
   2   4   9 735.350 104.273  63
   2   4   9 898.419 90.5050  44
  -2  -4  -9 803.621 103.366  45
   2   4   9 888.526 193.015  33
   2   4   9 725.688 85.5432  55
   2   4   9 760.564 197.666  20
  -2  -4 -10 1814.91 137.221  45
  -2  -4 -10 1978.29 128.071  59
   2   4  10 1693.14 114.493  44
   2   4  10 1780.28 135.297  63
  -2  -4 -10 1527.18 252.677  29
   2   4  10 1928.07 282.768  20
  -2  -4 -11 535.862 160.574  29
   2   4  11 635.813 71.4881  44
   2   4  11 703.165 96.9068  63
  -2  -4 -11 761.467 96.3078  45
  -2  -4 -11 695.095 82.9901  59
  -2  -4 -12 186.970 57.3141  45
   2   4  12 282.732 69.3377  63
  -2  -4 -12 174.180 48.9741  59
  -2  -4 -13 257.897 47.4161  45
   2   4  13 206.652 51.9070  63
   2   5 -17 295.734 46.8867  35
   2   5 -17 339.520 48.8272  48
  -2  -5  17 371.035 52.4915  63
   2   5 -16 6224.53 190.578  64
  -2  -5  16 6607.69 213.534  63
   2   5 -16 6914.94 205.124  48
  -2  -5  15 691.290 91.7698  63
  -2  -5  15 566.470 75.1243  58
   2   5 -15 738.678 90.3714  48
   2   5 -15 452.534 77.1037  64
  -2  -5  14 251.476 66.9666  58
   2   5 -14 355.470 78.0110  64
   2   5 -14 457.107 165.938  22
   2   5 -14 443.347 151.628  32
  -2  -5  14 344.497 85.3084  63
   2   5 -13 315.037 79.9135  64
  -2  -5  13 180.356 77.0692  63
   2   5 -13 210.798 141.162  22
  -2  -5  13 201.270 62.8301  58
   2   5 -12 72.0521 109.055  10
   2   5 -12 38.3422 135.905  25
   2   5 -12-0.41608 120.737  22
  -2  -5  12 156.601 63.3750  58
  -2  -5  12 193.341 71.5499  63
   2   5 -11 432.765 137.569  10
   2   5 -11 318.195 120.014   7
   2   5 -11 94.7878 112.945   4
  -2  -5  11 76.8538 102.549   3
   2   5 -11 224.658 138.100  25
   2   5 -11 186.619 127.424  22
  -2  -5  11 124.060 65.5666  63
  -2  -5  11 220.126 67.5106  58
   2   5 -10 1554.24 202.875   7
   2   5 -10 1906.07 247.864  25
   2   5 -10 1852.31 223.810   1
  -2  -5  10 1489.58 214.819   3
   2   5 -10 1641.58 224.593  10
  -2  -5   9 2990.62 276.311   3
   2   5  -9 3422.60 293.360  25
   2   5  -9 3048.58 275.449  10
   2   5  -9 2941.40 264.201   1
  -2  -5   9 3189.13 242.870   6
   2   5  -9 3087.64 252.832   7
   2   5  -8 15246.8 581.454  10
   2   5  -8 15025.2 532.411   7
   2   5  -8 15029.8 567.741  25
   2   5  -8 15374.2 579.045   1
   2   5  -8 15639.7 598.621  14
  -2  -5   8 14634.8 524.919   6
  -2  -5   8 15426.0 592.428   3
   2   5  -7 1200.15 139.107   7
  -2  -5   7 1248.11 146.872   6
   2   5  -7 972.624 145.654  10
  -2  -5   7 997.477 142.704   3
   2   5  -7 1263.23 159.474  25
   2   5  -7 1298.15 172.992  14
   2   5  -7 1206.24 156.972   1
   2   5  -6 2026.76 186.604   1
   2   5  -6 1940.84 179.772  10
  -2  -5   6 2069.75 171.672   6
   2   5  -6 1942.51 180.939  14
   2   5  -6 2022.45 151.429   7
  -2  -5   6 1933.29 180.854   3
   2   5  -5 950.667 93.0550   7
   2   5  -5 885.565 133.465   1
   2   5  -5 1022.51 132.774  14
  -2  -5   5 1025.52 129.026   3
   2   5  -5 907.430 121.627  10
  -2  -5   5 892.283 119.059   9
  -2  -5   5 1169.04 139.271   6
  -2  -5   4 158274. 2478.08   3
  -2  -5   4 146546. 2500.54   9
   2   5  -4 146922. 2504.15   1
   2   5  -4 147807. 2456.99  10
   2   5  -4 153078. 2447.59  14
   2   5  -4 155351. 2298.64   7
   2   5  -3 29466.4 645.249  10
   2   5  -3 30154.2 693.158   1
  -2  -5   3 31030.9 658.106   3
   2   5  -3 29277.2 663.160   8
  -2  -5   3 29656.9 714.863   9
  -2  -5   2 40142.3 784.471   3
   2   5  -2 40493.5 892.907  12
   2   5  -2 41092.3 821.925   1
  -2  -5   2 39687.6 879.934   9
   2   5  -2 39446.8 759.884  10
   2   5  -2 40014.2 818.094   8
   2   5  -1 1395.83 142.915  12
   2   5  -1 1453.68 114.515   1
   2   5  -1 1320.65 123.199  17
  -2  -5   1 1178.70 141.560   9
  -2  -5   1 1329.58 103.749   3
   2   5  -1 1338.81 124.236   8
   2   5   0 723.909 115.998  15
  -2  -5   0 833.485 129.875   9
   2   5   0 540.922 98.4341  27
   2   5   0 828.643 103.458  17
  -2  -5   0 743.639 78.0138   3
   2   5   0 849.695 110.231   8
  -2  -5  -1 819.690 117.273  29
   2   5   1 738.943 121.918  27
  -2  -5  -1 811.423 81.0861   3
   2   5   1 757.477 109.562   8
  -2  -5  -1 880.082 139.161   9
   2   5   1 865.809 126.773  19
   2   5   1 903.404 136.042  15
   2   5   2 13574.0 511.581  19
   2   5   2 13573.1 493.732  27
   2   5   2 13738.7 478.512   2
  -2  -5  -2 13681.5 489.815  29
   2   5   2 13799.8 483.145   8
   2   5   3 58.3308 78.0001   8
   2   5   3 10.2966 65.1624   2
   2   5   3 27.7567 86.3800  28
  -2  -5  -3-44.4211 86.3618  29
   2   5   3-52.2834 80.2305  19
   2   5   4 680.026 146.537  33
   2   5   4 803.966 164.249  28
   2   5   4 744.022 141.089   8
  -2  -5  -4 877.988 156.014  29
   2   5   5 237.171 134.693  28
  -2  -5  -5-21.6884 117.760  29
   2   5   5 165.077 106.574   8
   2   5   5 146.201 119.507  33
  -2  -5  -6 890.646 186.070  29
   2   5   6 803.869 169.484   8
   2   5   6 1038.21 201.848  20
   2   5   6 408.592 146.021  33
  -2  -5  -7-11.8128 59.5033  59
  -2  -5  -7 135.235 157.469  29
   2   5   7 4.82333 69.5545  63
   2   5   7 149.583 151.860  20
  -2  -5  -7-32.2060 61.0992  45
   2   5   7-138.350 134.458  33
  -2  -5  -8-1.16038 61.2146  59
   2   5   8 4.48430 68.1924  63
  -2  -5  -8-14.9327 65.2694  45
  -2  -5  -8-51.2319 142.233  29
   2   5   8 211.186 142.663  20
   2   5   8 46.1028 105.865  33
   2   5   9-127.636 129.468  33
   2   5   9 139.550 74.1679  63
   2   5   9-39.9717 137.555  20
  -2  -5  -9 114.184 72.9847  45
  -2  -5  -9 113.864 135.034  29
   2   5   9 38.0923 61.2641  55
  -2  -5  -9 218.429 76.0626  59
  -2  -5 -10 196.933 65.5316  59
  -2  -5 -10 189.208 73.8246  45
   2   5  10 173.937 78.5136  63
   2   5  10 94.1469 56.2956  55
   2   5  10 31.5197 133.866  20
   2   5  11 6.97657 63.6668  63
  -2  -5 -11 34.1674 59.5508  45
  -2  -5 -11 35.4221 51.0246  59
  -2  -5 -12 2.10523 38.2086  59
  -2  -5 -12 59.9367 48.0376  45
   2   5  12 52.6814 50.7810  63
   2   5  13 144.594 36.8571  63
  -2  -5 -13 130.752 33.2853  45
  -2  -6  17 3259.82 116.503  63
   2   6 -17 3580.54 118.184  48
   2   6 -17 3153.65 103.528  43
   2   6 -17 3474.13 120.026  35
  -2  -6  16 4092.93 146.945  58
   2   6 -16 4741.19 162.913  48
  -2  -6  16 4986.88 172.257  63
   2   6 -16 4130.62 147.585  64
   2   6 -15 1324.01 102.610  64
  -2  -6  15 1303.03 100.182  58
   2   6 -15 1128.71 197.042  32
  -2  -6  15 1436.52 117.995  63
   2   6 -15 1362.03 107.478  48
   2   6 -14 10939.6 299.540  64
   2   6 -14 10735.0 570.863  22
  -2  -6  14 11554.6 335.867  63
  -2  -6  14 10972.5 324.190  58
  -2  -6  13 37.5240 61.6623  58
  -2  -6  13 34.8102 71.4672  63
   2   6 -13 25.3945 61.1489  64
   2   6 -13-7.86411 132.500  22
   2   6 -12 1050.84 213.646  22
  -2  -6  12 1075.98 115.010  63
  -2  -6  12 838.872 103.046  58
   2   6 -12 1042.27 207.567  10
   2   6 -12 1035.24 215.307  25
  -2  -6  11 8590.65 536.795   3
   2   6 -11 9053.28 533.311  25
   2   6 -11 8709.06 520.721  10
  -2  -6  11 8702.92 288.731  63
  -2  -6  11 8489.97 288.681  58
   2   6 -11 8560.44 512.624  22
   2   6 -11 7978.73 508.675   4
   2   6 -11 8418.67 481.031   7
   2   6 -10 1035.24 190.375  25
   2   6 -10 771.536 172.462  10
   2   6 -10 875.253 171.843   1
  -2  -6  10 615.788 155.584   3
   2   6 -10 932.563 168.233   7
   2   6  -9 117.348 98.7374  10
  -2  -6   9 43.9522 75.6730   6
   2   6  -9-38.6010 102.180  25
   2   6  -9-43.3429 79.9935   7
   2   6  -9 39.7424 105.794  14
  -2  -6   9-3.47884 94.1651   3
   2   6  -9 10.0255 100.339   1
   2   6  -8 1476.25 198.557  14
  -2  -6   8 1609.70 203.014   3
   2   6  -8 1843.01 209.035  10
   2   6  -8 1839.44 207.511   1
   2   6  -8 1760.30 210.000  25
  -2  -6   8 1913.17 196.670   6
   2   6  -8 1944.56 181.482   7
   2   6  -7 38416.0 997.364   1
   2   6  -7 38351.5 975.113  14
   2   6  -7 37890.0 974.167  10
   2   6  -7 37239.3 941.581  25
  -2  -6   7 37933.6 949.257   6
  -2  -6   7 38269.9 985.803   3
   2   6  -7 39083.5 866.653   7
   2   6  -6 1442.26 161.898  10
   2   6  -6 1429.15 165.447   1
  -2  -6   6 1412.24 165.171   9
   2   6  -6 1517.08 165.314  14
  -2  -6   6 1512.70 164.115   3
  -2  -6   6 1547.23 164.921   6
   2   6  -5 2008.96 171.371  14
  -2  -6   5 1875.90 165.503   3
  -2  -6   5 1785.98 175.386   9
   2   6  -5 1948.15 169.320  10
   2   6  -5 1800.19 179.995   1
  -2  -6   4 33872.1 772.174   3
  -2  -6   4 34278.2 844.249   9
   2   6  -4 34186.1 772.012  10
   2   6  -4 33809.5 767.603   8
   2   6  -4 34217.9 822.797   1
   2   6  -4 33741.5 763.629  14
   2   6  -3 15231.0 423.934  10
  -2  -6   3 15594.9 434.535   3
   2   6  -3 15403.9 449.581   8
  -2  -6   3 15282.1 513.813   9
   2   6  -3 15354.6 475.564   1
   2   6  -2 9179.20 387.463  12
   2   6  -2 9694.46 288.703  10
   2   6  -2 9194.03 334.723   8
   2   6  -2 9641.83 340.093   1
  -2  -6   2 9291.31 302.043   3
  -2  -6   2 9367.36 392.690   9
  -2  -6   1 4.59733 39.1494   3
   2   6  -1-14.1868 46.8521  17
   2   6  -1-39.9184 76.8301  12
  -2  -6   1 23.6710 79.6549   9
   2   6  -1 15.3055 51.3485   1
   2   6  -1 30.4871 58.5626   8
   2   6   0 900.121 114.635   8
   2   6   0 688.242 126.009  15
  -2  -6   0 652.413 132.200   9
   2   6   0 738.073 126.206  19
   2   6   0 925.862 130.413  27
   2   6   1 331.534 120.121  15
   2   6   1 219.244 78.2387   8
   2   6   1 313.136 93.0488  27
  -2  -6  -1 416.584 120.497   9
   2   6   1 360.145 117.143  19
   2   6   1 301.516 99.2316   2
   2   6   2 337.115 100.880   8
  -2  -6  -2 207.325 112.314   9
   2   6   2 330.146 115.654  19
   2   6   2 263.023 101.450   2
   2   6   2 301.320 119.365  28
   2   6   3 123.654 103.962  28
  -2  -6  -3 198.505 105.099  29
   2   6   3 121.222 77.2741   2
  -2  -6  -3 153.113 103.910   9
   2   6   3 109.953 77.7454   8
   2   6   4 143.788 119.535  33
   2   6   4 146.995 109.585   8
  -2  -6  -4 33.5268 116.271  29
   2   6   4 299.690 135.628  28
   2   6   5 9859.55 528.206   8
   2   6   5 9527.82 531.987  33
   2   6   5 10120.7 565.477  28
  -2  -6  -5 11103.1 557.192  29
  -2  -6  -6 351.918 72.2579  45
  -2  -6  -6 486.625 80.0349  59
   2   6   6 627.042 184.277  20
   2   6   6 569.222 176.894  33
   2   6   6 544.193 165.970   8
  -2  -6  -6 284.462 161.521  29
  -2  -6  -7 5098.53 426.409  29
  -2  -6  -7 5381.13 222.924  45
   2   6   7 5744.39 424.938  33
   2   6   7 5022.79 222.155  63
   2   6   7 5678.67 457.032  20
  -2  -6  -7 5590.96 223.928  59
   2   6   8 35.3988 133.802  20
  -2  -6  -8 113.982 66.5644  45
   2   6   8 182.518 140.159  33
   2   6   8 190.600 79.2762  63
  -2  -6  -8 65.2904 65.6840  59
   2   6   9 1990.65 123.526  55
   2   6   9 1837.20 137.317  63
  -2  -6  -9 1909.66 134.356  45
  -2  -6  -9 2001.93 135.296  59
   2   6   9 2045.34 258.901  33
   2   6   9 1984.06 279.210  20
  -2  -6 -10 30.8556 54.5781  59
   2   6  10 117.186 54.3031  55
  -2  -6 -10 52.0230 59.9944  45
   2   6  10 171.159 68.1766  63
  -2  -6 -11 152.185 51.1270  45
  -2  -6 -11 145.561 52.3153  59
   2   6  11 144.457 58.0798  63
   2   6  12-4.40979 37.1206  63
  -2  -6 -12 77.7031 35.5940  45
  -2  -6 -12 24.1943 29.4226  59
   2   7 -17 480.654 48.2428  48
  -2  -7  17 446.155 48.2732  63
   2   7 -16 249.739 47.1638  64
  -2  -7  16 336.404 60.3224  63
   2   7 -16 327.749 61.1378  48
  -2  -7  16 289.348 50.4391  58
   2   7 -15 2402.56 266.016  32
  -2  -7  15 2268.23 129.465  58
   2   7 -15 2384.74 117.526  64
  -2  -7  14 10055.6 281.472  56
   2   7 -14 10181.0 274.678  64
   2   7 -14 10145.9 562.621  22
  -2  -7  14 10260.4 309.822  58
  -2  -7  14 10505.6 310.928  63
   2   7 -13 1298.26 226.825  22
   2   7 -13 1460.40 104.040  64
  -2  -7  13 1321.90 122.940  63
  -2  -7  13 1281.06 120.256  58
  -2  -7  13 1127.35 105.374  56
   2   7 -12 1314.13 222.537  22
  -2  -7  12 1319.14 124.957  63
   2   7 -12 1290.86 233.708  25
  -2  -7  12 1057.68 114.877  58
  -2  -7  11 776.034 100.930  58
  -2  -7  11 506.937 167.800   3
   2   7 -11 769.204 196.970  25
   2   7 -11 891.129 193.153   4
   2   7 -11 563.645 157.028  10
   2   7 -11 750.475 186.842  22
   2   7 -11 735.924 187.477   1
  -2  -7  11 734.303 100.403  63
  -2  -7  10 2317.82 146.068  58
   2   7 -10 2649.17 284.240  10
   2   7 -10 2390.08 276.596  25
   2   7 -10 2582.93 288.172   1
  -2  -7  10 2324.90 281.007   3
  -2  -7  10 2540.81 151.002  63
   2   7  -9 11385.2 564.649  14
   2   7  -9 10895.0 551.166   1
  -2  -7   9 10310.0 495.878   6
   2   7  -9 9979.51 520.993  10
  -2  -7   9 10428.1 540.369   3
   2   7  -9 11059.9 527.543  25
   2   7  -8 36712.5 1022.53  14
  -2  -7   8 36159.8 991.780   6
   2   7  -8 34984.6 997.524  10
   2   7  -8 37188.6 1047.85   1
   2   7  -8 35830.3 980.757  25
  -2  -7   8 34488.3 1007.52   3
  -2  -7   7 109.738 97.9358   6
   2   7  -7-19.5506 74.8509  10
   2   7  -7 77.8118 100.458   1
  -2  -7   7 47.2083 80.0098   3
   2   7  -7 62.5120 85.2134  14
   2   7  -6 8158.10 383.900  14
  -2  -7   6 8157.34 387.323   3
   2   7  -6 7706.43 371.742  10
  -2  -7   6 7925.68 403.027   9
   2   7  -6 8397.10 413.925   1
  -2  -7   5 4826.08 276.659   3
   2   7  -5 4863.54 256.938   8
  -2  -7   5 5143.63 314.219   9
   2   7  -5 4737.37 269.852  14
   2   7  -5 4891.19 271.621  10
   2   7  -5 4899.15 301.397   1
   2   7  -4 32610.1 757.214  10
   2   7  -4 31532.6 820.391   1
  -2  -7   4 31833.0 865.735   9
  -2  -7   4 31398.7 755.680   3
   2   7  -4 32264.9 755.061   8
   2   7  -4 31117.6 753.497  14
   2   7  -3 20110.1 551.725   8
   2   7  -3 20456.0 598.407   1
  -2  -7   3 21206.6 671.297   9
  -2  -7   3 20593.9 538.179   3
   2   7  -3 20617.1 661.001  12
   2   7  -2 14621.4 489.102  17
  -2  -7   2 14551.7 551.185   9
   2   7  -2 15006.6 553.622  12
   2   7  -2 14963.2 467.317   1
   2   7  -2 14977.7 459.798   8
   2   7  -1 4263.70 289.436  12
   2   7  -1 4520.16 246.731   8
   2   7  -1 4006.90 287.171  15
  -2  -7   1 4364.22 303.879   9
   2   7  -1 4007.61 235.672  17
   2   7   0 964.685 143.341  27
   2   7   0 906.416 158.858  15
  -2  -7   0 799.832 157.362   9
   2   7   0 824.022 145.060  19
   2   7   0 742.094 113.919   8
  -2  -7  -1 421.430 136.557   9
   2   7   1 267.051 87.3283   8
   2   7   1 320.488 108.745  27
   2   7   1 206.095 96.7064   2
   2   7   1 247.262 117.960  15
   2   7   1 255.524 101.301  19
   2   7   2 11166.3 528.948  19
   2   7   2 12279.1 558.951  28
   2   7   2 11375.4 483.928   8
   2   7   2 11392.0 517.751   2
  -2  -7  -2 11427.1 560.877   9
   2   7   3 2743.99 258.492   2
   2   7   3 2604.55 283.574  28
   2   7   3 2904.35 262.802   8
  -2  -7  -3 2555.01 289.006   9
   2   7   4 84.4592 126.491  28
  -2  -7  -4 120.825 124.963   9
   2   7   4 246.421 120.117   8
   2   7   4 146.748 121.648  33
   2   7   5 1326.25 209.218   8
  -2  -7  -5 1884.45 126.360  45
  -2  -7  -5 1446.93 248.797   9
   2   7   5 2006.17 278.941  28
  -2  -7  -5 1817.85 130.370  59
   2   7   5 2072.97 272.437  33
   2   7   6 171.112 164.622  20
   2   7   6 435.696 152.826  33
   2   7   6 270.873 85.0448  63
  -2  -7  -6 172.111 73.5860  59
  -2  -7  -6 129.004 67.7606  45
  -2  -7  -7 107.559 63.2728  45
   2   7   7 165.830 76.9064  63
   2   7   7 382.626 178.108  20
   2   7   7 406.388 161.873  33
  -2  -7  -7 250.202 79.2096  59
   2   7   8 1074.24 213.971  20
   2   7   8 1057.12 111.282  63
   2   7   8 942.953 203.729  33
  -2  -7  -8 1081.70 107.944  45
  -2  -7  -8 1010.00 104.314  59
   2   7   9 1301.46 219.086  33
  -2  -7  -9 1241.60 107.016  59
   2   7   9 1167.75 98.5744  55
  -2  -7  -9 1112.10 103.202  45
   2   7   9 1200.88 110.109  63
   2   7  10 1139.69 94.9205  63
  -2  -7 -10 1035.36 86.9153  59
   2   7  10 1122.45 81.2565  55
  -2  -7 -10 1101.37 88.8761  45
   2   7  11 41.4923 43.6311  63
  -2  -7 -11 12.5034 37.2619  45
  -2  -7 -11 35.2994 35.5582  59
   2   8 -17 665.613 51.5603  35
   2   8 -17 488.424 44.2930  48
  -2  -8  16 2711.57 116.743  63
   2   8 -16 2601.94 112.008  48
  -2  -8  16 2430.73 109.445  58
  -2  -8  15 2730.12 135.370  63
  -2  -8  15 2530.95 133.384  58
  -2  -8  14 416.636 76.5225  58
   2   8 -14 415.957 157.992  22
  -2  -8  14 334.792 77.3125  63
  -2  -8  13 1354.11 105.736  56
  -2  -8  13 1311.81 116.784  63
   2   8 -13 1447.89 240.291  22
  -2  -8  13 1181.76 115.082  58
  -2  -8  12 3702.78 178.671  56
  -2  -8  12 3703.48 191.535  58
   2   8 -12 3371.15 334.069  22
  -2  -8  12 3561.97 181.910  63
   2   8 -12 3471.15 344.635  25
   2   8 -11 44094.5 1293.54  22
   2   8 -11 43319.4 1303.29  10
   2   8 -11 44228.6 1282.47  25
  -2  -8  11 44533.2 848.705  63
  -2  -8  11 43901.6 867.646  58
  -2  -8  11 42679.3 838.688  56
   2   8 -10 20194.5 823.101   1
  -2  -8  10 20490.1 485.312  63
   2   8 -10 20772.5 805.492   4
   2   8 -10 19262.7 800.013  10
  -2  -8  10 20665.8 475.230  53
  -2  -8  10 20530.6 832.213   3
   2   8 -10 21973.1 812.468  25
  -2  -8  10 19864.7 497.627  58
  -2  -8  10 20237.3 483.254  56
   2   8  -9 14438.8 648.680  14
   2   8  -9 13384.2 622.117  10
  -2  -8   9 14487.6 390.082  58
  -2  -8   9 14663.8 654.501   3
   2   8  -9 14435.2 659.068   1
   2   8  -9 14629.7 618.625  25
   2   8  -8 6865.10 416.699  14
  -2  -8   8 6493.87 409.501   3
   2   8  -8 6705.35 393.210  25
   2   8  -8 6694.15 425.160   1
   2   8  -8 7062.26 414.680  10
   2   8  -7 13086.2 544.662  10
  -2  -8   7 13590.8 560.249   3
   2   8  -7 14385.0 575.247  14
   2   8  -7 14004.3 601.394   1
   2   8  -6 9934.41 431.930  10
  -2  -8   6 9505.77 475.877   9
  -2  -8   6 9681.19 437.676   3
   2   8  -6 9151.87 460.913   1
   2   8  -6 9643.68 435.186  14
   2   8  -5 24773.6 767.936   1
  -2  -8   5 24313.0 797.453   9
   2   8  -5 24713.9 694.425  10
  -2  -8   5 24856.5 703.873   3
   2   8  -5 25456.1 707.438  14
   2   8  -4 3841.79 264.579   1
  -2  -8   4 3689.65 289.810   9
   2   8  -4 3597.42 289.148  12
  -2  -8   3 19837.9 700.377   9
   2   8  -3 20059.8 619.029   1
   2   8  -3 19950.9 635.044  17
   2   8  -3 20560.1 705.490  12
   2   8  -2 16574.1 553.471  17
  -2  -8   2 16958.8 647.070   9
   2   8  -2 17386.9 653.713  15
   2   8  -2 17030.0 634.084  12
   2   8  -1 3071.36 275.770  15
   2   8  -1 3749.95 293.374  19
  -2  -8   1 2714.98 262.099   9
   2   8  -1 3211.54 254.574  27
   2   8   0 5734.04 375.052   2
  -2  -8   0 5140.79 371.878   9
   2   8   0 5533.21 364.196  19
   2   8   0 5716.27 347.579  27
   2   8   0 5260.05 370.983  15
  -2  -8  -1 1119.08 190.183   9
   2   8   1 1083.37 166.683  27
   2   8   1 1359.68 200.346   2
   2   8   1 963.421 180.057  15
   2   8   1 1357.19 191.260  19
   2   8   2 108.826 124.481  28
   2   8   2 135.211 113.060  19
  -2  -8  -2-128.332 108.571   9
   2   8   2-97.7336 115.259   2
   2   8   3 829.207 173.559   2
  -2  -8  -3 774.723 190.632   9
   2   8   3 893.660 212.813  28
   2   8   3 892.123 190.188  33
  -2  -8  -3 624.611 85.1414  59
   2   8   4 196.049 128.042  13
   2   8   4 247.135 145.869  28
  -2  -8  -4 311.150 140.685   9
  -2  -8  -4 158.370 65.7500  45
   2   8   4 175.516 143.333  33
  -2  -8  -4 264.073 71.5234  59
  -2  -8  -5-24.0837 70.0219  59
  -2  -8  -5 60.2466 59.2634  45
   2   8   6 5047.99 215.013  63
  -2  -8  -6 5101.58 211.332  45
   2   8   6 5677.33 445.092  20
  -2  -8  -6 5426.22 224.914  59
   2   8   6 5046.80 411.165  33
   2   8   7 961.069 222.842  20
   2   8   7 1071.53 217.331  33
   2   8   7 901.603 104.587  63
  -2  -8  -7 800.902 99.3722  59
  -2  -8  -7 886.641 98.8769  45
   2   8   8 436.811 83.8404  63
  -2  -8  -8 636.570 88.9784  59
   2   8   8 531.075 156.876  33
   2   8   8 549.933 82.3077  55
  -2  -8  -8 470.129 73.9437  45
   2   8   9 154.904 59.4193  63
  -2  -8  -9 127.904 52.3946  45
  -2  -8  -9 192.540 61.0430  59
   2   8   9 165.899 55.4667  55
  -2  -8 -10 123.613 40.6583  45
   2   8  10 201.452 52.4291  63
  -2  -8 -10 240.310 52.4436  59
   2   8  10 254.538 45.5164  55
   2   8  11 289.492 38.4511  63
  -2  -9  16-14.1487 36.2386  58
   2   9 -16 44.9558 37.0453  48
  -2  -9  15 123.999 55.8032  63
  -2  -9  15 111.092 51.0962  58
  -2  -9  14-7.52944 59.4077  58
  -2  -9  14 31.7147 61.8859  63
   2   9 -13 6671.33 458.972  22
  -2  -9  13 6330.24 219.383  56
  -2  -9  13 6685.05 248.842  58
  -2  -9  13 6558.15 234.501  63
  -2  -9  12 140.233 76.1807  63
  -2  -9  12 123.875 61.7400  56
   2   9 -12 90.4700 143.966  22
   2   9 -12-26.1540 123.759  25
  -2  -9  12 42.1177 64.5757  58
  -2  -9  11 3636.68 183.976  63
   2   9 -11 3531.83 336.391  25
   2   9 -11 3912.29 368.217  22
  -2  -9  11 3770.00 180.407  56
  -2  -9  11 3941.53 199.775  58
  -2  -9  11 3782.35 180.806  53
   2   9 -10 8414.56 514.443   4
   2   9 -10 8670.86 522.752  10
  -2  -9  10 8899.61 291.724  63
  -2  -9  10 9155.94 310.645  58
  -2  -9  10 9003.94 541.129   3
  -2  -9  10 9223.80 297.440  56
  -2  -9  10 9853.64 295.455  53
   2   9 -10 9607.90 522.243  25
   2   9  -9 641.060 186.237   1
  -2  -9   9 592.013 86.7783  53
  -2  -9   9 718.822 93.7906  63
  -2  -9   9 609.808 91.2749  58
   2   9  -9 499.598 137.625  10
   2   9  -9 458.291 156.888  14
  -2  -9   9 558.394 78.4576  47
   2   9  -9 500.802 145.076  25
  -2  -9   9 648.690 166.095   3
  -2  -9   9 632.683 83.9711  56
   2   9  -9 302.433 134.075   4
   2   9  -8 7968.22 428.235  25
   2   9  -8 7657.58 451.376  14
  -2  -9   8 7427.43 248.079  47
  -2  -9   8 8050.24 270.677  58
   2   9  -8 7479.21 441.410  10
   2   9  -8 7553.14 428.113   4
   2   9  -8 7770.58 480.847   1
  -2  -9   8 8027.84 268.991  56
  -2  -9   8 7634.40 453.419   3
  -2  -9   8 7745.67 254.303  53
   2   9  -7 4791.48 333.254  10
  -2  -9   7 4864.73 335.391   3
   2   9  -7 4550.90 354.150   1
   2   9  -7 4840.01 313.698  25
   2   9  -7 5034.90 342.388  14
   2   9  -6 374.273 116.164   1
  -2  -9   6 184.975 98.1006   9
   2   9  -6 284.834 106.155  14
   2   9  -5 3971.33 298.526   1
  -2  -9   5 4205.89 329.424   9
   2   9  -5 3960.38 325.855  12
   2   9  -4 6008.63 395.241  12
   2   9  -4 6219.05 358.843   1
  -2  -9   4 6366.21 406.933   9
  -2  -9   3 1614.08 207.434   9
   2   9  -3 1706.93 215.946  12
  -2  -9   2 15189.3 660.689   9
   2   9  -2 15942.6 616.365  27
   2   9  -2 15177.5 639.975  12
   2   9  -2 15590.6 657.409  15
   2   9  -1 2113.00 246.161  15
   2   9  -1 2087.81 220.425  27
  -2  -9   1 1872.35 235.687   9
   2   9  -1 2581.81 262.371  19
   2   9  -1 2288.77 252.603   2
   2   9   0 4845.36 338.165  27
  -2  -9   0 5159.15 392.570   9
   2   9   0 5482.75 386.278  19
   2   9   0 4535.49 370.874  15
   2   9   0 5297.23 390.994   2
  -2  -9  -1 9080.46 543.809   9
   2   9   1 8842.34 515.448  19
   2   9   1 8719.32 516.379   2
   2   9   1 9405.15 538.279  28
  -2  -9  -2 18540.9 445.929  59
   2   9   2 20174.1 827.642  28
  -2  -9  -2 18894.8 456.844  61
  -2  -9  -2 16992.5 795.817   9
   2   9   2 17731.9 764.423   2
   2   9   3 10345.6 615.405  28
   2   9   3 10519.4 583.990  13
  -2  -9  -3 10903.4 328.570  61
  -2  -9  -3 11144.4 327.044  59
   2   9   3 11444.4 618.144  33
  -2  -9  -3 9837.14 616.402   9
   2   9   4 1619.53 258.498  13
   2   9   4 1606.70 270.593  33
  -2  -9  -4 1872.80 125.177  45
   2   9   4 1762.45 266.902  28
  -2  -9  -4 1667.13 131.575  59
   2   9   5 965.555 224.756  20
  -2  -9  -5 646.560 93.2785  59
  -2  -9  -5 900.314 92.4270  45
   2   9   5 945.128 224.151  33
   2   9   6 1395.01 250.513  20
  -2  -9  -6 1770.48 130.880  59
   2   9   6 1698.98 126.344  63
  -2  -9  -6 1629.17 114.731  45
   2   9   6 1538.04 241.028  33
   2   9   7 647.045 170.627  33
  -2  -9  -7 818.276 88.3164  45
  -2  -9  -7 863.754 102.895  59
   2   9   7 866.991 97.2954  63
  -2  -9  -8 1023.00 92.1870  59
  -2  -9  -8 944.738 78.7412  45
   2   9   8 912.644 85.7759  55
   2   9   8 917.055 88.4421  63
   2   9   9 3.79956 38.1915  55
  -2  -9  -9-33.5534 36.1653  45
  -2  -9  -9-31.6263 45.1114  59
   2   9  10 18.3030 29.8896  63
   2  10 -16 819.270 50.7976  48
  -2 -10  16 899.685 61.4619  58
  -2 -10  15 880.442 78.8312  58
   2  10 -15 874.999 66.0315  48
  -2 -10  14 564.328 79.9485  58
   2  10 -14 764.758 167.145  32
  -2 -10  13 89.7822 48.2769  56
   2  10 -13 280.628 151.869  22
  -2 -10  13 169.958 64.1839  58
  -2 -10  12 2364.28 133.306  56
   2  10 -12 2468.95 282.855  25
   2  10 -12 2465.48 303.163  22
  -2 -10  12 2792.12 162.425  58
   2  10 -11 7337.80 486.421  22
   2  10 -11 7015.98 457.809  25
  -2 -10  11 7665.25 259.272  56
  -2 -10  11 7189.71 272.528  58
  -2 -10  11 7782.96 261.694  53
  -2 -10  10 6212.50 250.224  58
  -2 -10  10 5710.70 228.919  56
   2  10 -10 6064.50 433.021  22
   2  10 -10 5750.53 401.892  25
  -2 -10  10 6140.73 233.623  53
   2  10  -9 3840.33 345.723  14
   2  10  -9 3968.74 330.977  25
  -2 -10   9 3604.53 178.171  53
  -2 -10   9 3695.90 189.623  58
  -2 -10   9 3284.99 166.726  61
  -2 -10   9 3470.08 175.717  56
   2  10  -8 387.884 147.516   1
  -2 -10   8 402.578 81.9760  56
  -2 -10   8 366.646 81.3712  58
  -2 -10   8 491.365 79.9439  61
  -2 -10   8 373.616 77.8022  53
   2  10  -7 4505.72 362.063   1
  -2 -10   7 5131.12 213.281  58
  -2 -10   7 4779.88 200.408  61
  -2 -10   7 4584.87 202.306  56
  -2 -10   7 4644.45 198.739  53
  -2 -10   6 1192.14 108.476  61
  -2 -10   6 1312.96 110.686  58
   2  10  -6 1250.64 211.496  12
  -2 -10   6 1060.04 188.303   9
  -2 -10   6 1041.70 98.8357  53
  -2 -10   6 1236.96 108.955  56
   2  10  -6 951.967 175.375   1
   2  10  -5 205.178 98.3050  12
  -2 -10   5 51.4293 95.6451   9
  -2 -10   5 114.984 65.2116  61
  -2 -10   5 200.764 58.8337  56
   2  10  -5 42.5451 98.0704   1
   2  10  -4 3445.71 315.002  12
   2  10  -4 3625.79 325.657  15
  -2 -10   4 3693.68 334.033   9
   2  10  -3 595.622 141.042  12
  -2 -10   3 916.743 176.101   9
   2  10  -3 540.990 149.958  15
   2  10  -3 522.228 164.262   2
   2  10  -2 2260.33 237.211  27
  -2 -10   2 1720.64 129.144  61
  -2 -10   2 1934.50 128.776  56
  -2 -10   2 1830.19 242.981   9
   2  10  -2 1949.88 247.651  19
   2  10  -2 1846.49 251.692  15
   2  10  -2 1744.04 244.301   2
   2  10  -1-66.8146 113.098   2
  -2 -10   1-37.1329 99.8302   9
  -2 -10   1 50.8542 55.8744  61
   2  10  -1 63.0068 108.539  19
  -2 -10   1 20.3041 56.2418  56
   2  10  -1-8.51121 104.664  15
  -2 -10   1 57.3106 64.3723  59
  -2 -10   0 1177.72 105.952  59
   2  10   0 1430.47 232.006  28
   2  10   0 1472.76 239.172   2
  -2 -10   0 1147.63 108.863  61
   2  10   0 1288.18 214.018  19
  -2 -10   0 1149.82 109.916  56
  -2 -10   0 1255.55 221.187   9
  -2 -10  -1 24072.1 968.671   9
   2  10   1 23710.0 932.066   2
  -2 -10  -1 23290.5 546.951  61
   2  10   1 22029.3 881.151  19
  -2 -10  -1 24424.9 535.130  59
   2  10   1 25518.0 954.766  28
  -2 -10  -2 13563.9 377.349  61
   2  10   2 14531.3 710.902  33
   2  10   2 13380.3 689.201  28
  -2 -10  -2 13073.7 368.269  59
   2  10   3 2066.22 298.293  33
  -2 -10  -3 1886.98 134.874  59
   2  10   3 1599.24 267.715  28
  -2 -10  -3 1951.95 135.561  61
  -2 -10  -4 2829.42 164.569  59
   2  10   4 2998.02 335.650  33
  -2 -10  -5 93.8378 70.9743  59
  -2 -10  -5 57.5118 53.1945  45
   2  10   5 103.485 68.6270  63
   2  10   5 117.847 155.848  20
   2  10   5-19.0006 124.011  33
   2  10   6 1664.53 242.469  33
  -2 -10  -6 1529.62 119.384  59
  -2 -10  -6 1381.66 96.0751  45
   2  10   6 1395.20 108.197  63
  -2 -10  -7 4.74330 39.1276  45
   2  10   7-91.0520 56.9364  63
  -2 -10  -7 69.0184 59.2561  59
   2  10   8 404.964 55.9615  55
   2  10   8 366.360 54.4221  63
  -2 -10  -8 360.637 58.1160  59
   2  10   9 22.5175 30.8897  63
  -2 -11  16 347.556 37.8675  58
  -2 -11  15 1667.59 91.4377  58
  -2 -11  14 2536.36 130.418  58
   2  11 -13 56.4374 104.427  32
  -2 -11  13 15.8294 58.0230  58
  -2 -11  12 108.011 68.1670  58
   2  11 -12-74.5866 120.316  22
  -2 -11  12 135.312 58.5956  56
   2  11 -11 249.435 160.220  22
  -2 -11  11 403.756 80.9837  53
  -2 -11  11 192.492 72.3590  58
  -2 -11  11 274.161 72.5784  56
   2  11 -10 89.7026 137.213  22
  -2 -11  10 79.6246 68.4105  56
  -2 -11  10 317.909 82.3730  53
  -2 -11  10 143.667 67.5742  61
  -2 -11  10 157.252 68.1085  58
  -2 -11   9 11714.1 338.554  61
  -2 -11   9 12052.3 357.063  58
  -2 -11   9 11825.9 342.347  53
   2  11  -9 11549.8 578.115  22
  -2 -11   9 11842.1 346.147  56
  -2 -11   8 251.734 65.5155  61
  -2 -11   8 197.343 66.5791  56
  -2 -11   8 381.251 80.8260  53
   2  11  -8 351.890 123.292  22
  -2 -11   8 288.044 78.6619  58
  -2 -11   7 4856.52 210.977  58
  -2 -11   7 4513.03 206.501  61
   2  11  -7 4420.09 401.000  12
  -2 -11   7 4900.09 209.731  56
  -2 -11   7 4594.36 199.553  53
  -2 -11   6 296.298 73.4390  53
   2  11  -6 408.492 137.788  17
  -2 -11   6 371.862 150.135   9
   2  11  -6 256.496 133.339  12
  -2 -11   6 238.813 72.8935  61
  -2 -11   6 150.888 62.9920  58
  -2 -11   6 325.253 79.4922  56
   2  11  -5 7917.94 513.081  12
  -2 -11   5 8599.51 292.172  61
  -2 -11   5 7540.45 505.594   9
  -2 -11   5 8306.44 272.305  53
  -2 -11   5 8958.66 272.635  41
   2  11  -5 7315.04 510.281   2
  -2 -11   5 8764.89 285.215  58
   2  11  -5 8078.62 510.662  15
  -2 -11   5 8558.39 288.864  56
   2  11  -4 5314.44 416.533  12
  -2 -11   4 5285.48 204.794  53
   2  11  -4 5486.09 440.279   2
  -2 -11   4 5263.26 422.826   9
   2  11  -4 5847.57 432.807  15
  -2 -11   4 5743.24 218.364  41
  -2 -11   4 5530.01 218.029  58
  -2 -11   4 5547.54 228.980  61
  -2 -11   4 5787.92 229.975  56
  -2 -11   3 6004.78 216.237  53
  -2 -11   3 6109.38 230.289  41
   2  11  -3 5638.52 448.444   2
  -2 -11   3 6062.29 244.836  61
  -2 -11   3 5704.05 449.377   9
   2  11  -3 6257.56 441.154  19
  -2 -11   3 6150.81 227.472  58
   2  11  -3 5968.61 439.647  15
  -2 -11   3 6196.52 241.317  56
   2  11  -2 11565.9 623.239  15
  -2 -11   2 10341.8 607.441   9
  -2 -11   2 11540.1 342.498  41
   2  11  -2 11634.8 602.890  19
  -2 -11   2 11804.9 350.713  61
  -2 -11   2 11737.6 348.171  56
  -2 -11   1 13836.1 381.716  56
   2  11  -1 12603.4 667.809  28
   2  11  -1 12653.0 637.057  19
  -2 -11   1 13528.9 380.443  41
  -2 -11   1 13416.5 381.743  61
   2  11  -1 13006.7 671.973  15
   2  11   0 10666.0 591.661  19
  -2 -11   0 11137.4 339.598  61
   2  11   0 11016.2 621.520  28
  -2 -11   0 10807.4 316.211  59
   2  11   1 701.932 202.306  28
  -2 -11  -1 863.675 96.4840  59
   2  11   1 878.401 213.740  33
  -2 -11  -1 944.770 105.951  61
  -2 -11  -2 2060.80 139.350  61
   2  11   2 1691.02 279.568  28
  -2 -11  -2 2063.62 136.284  59
   2  11   2 2171.39 299.508  33
   2  11   3 3118.78 338.339  28
  -2 -11  -3 2871.58 158.666  61
  -2 -11  -3 3256.17 168.520  59
   2  11   4 7667.75 248.547  63
   2  11   4 8052.41 506.231  33
  -2 -11  -4 7541.17 258.574  59
   2  11   5 552.219 77.9203  63
  -2 -11  -5 511.988 82.0903  59
   2  11   5 388.541 138.013  33
   2  11   6 754.921 76.8843  63
  -2 -11  -6 732.726 82.2235  59
   2  11   7 1593.68 89.9042  55
  -2 -11  -7 1391.83 88.7264  41
   2  11   7 1571.29 85.4379  63
  -2 -11  -8 726.638 49.1269  41
   2  11   8 805.902 50.7504  55
  -2 -12  15 312.388 43.9450  58
  -2 -12  14 2439.66 116.761  58
  -2 -12  13 883.586 90.3206  58
   2  12 -12 180.821 126.713  32
  -2 -12  12 177.637 62.4587  56
  -2 -12  12 124.157 73.8463  58
   2  12 -11 2270.46 253.393  32
  -2 -12  11 2242.61 125.937  56
  -2 -12  11 2063.09 137.371  58
  -2 -12  10 3321.26 160.340  56
  -2 -12  10 3445.03 171.257  53
  -2 -12  10 3245.84 158.945  61
   2  12 -10 3204.98 298.224  32
  -2 -12  10 3241.11 175.349  58
   2  12 -10 2773.50 291.846  22
  -2 -12   9 7562.87 260.448  61
  -2 -12   9 7983.21 262.905  56
  -2 -12   9 7745.60 272.342  58
  -2 -12   9 7931.34 268.265  53
  -2 -12   8 465.261 81.8737  58
  -2 -12   8 559.128 82.4123  56
  -2 -12   8 523.869 85.5214  53
  -2 -12   8 377.035 83.9284  61
   2  12  -7 1597.56 254.017  15
  -2 -12   7 1777.71 130.590  56
  -2 -12   7 1611.80 123.002  58
  -2 -12   7 1532.51 121.788  61
  -2 -12   7 1805.77 129.906  53
  -2 -12   6 2691.27 157.820  56
  -2 -12   6 2700.41 155.948  58
  -2 -12   6 2532.63 146.638  53
   2  12  -6 2103.59 278.343  15
  -2 -12   6 2645.63 156.545  61
  -2 -12   5 734.125 87.2077  58
  -2 -12   5 612.033 89.1090  61
  -2 -12   5 600.815 81.7170  53
  -2 -12   5 772.508 97.7390  56
   2  12  -5 424.368 142.420  15
  -2 -12   5 494.696 71.4791  41
   2  12  -5 671.598 175.979  19
  -2 -12   4 9.59569 54.2992  53
  -2 -12   4 34.3273 54.1214  41
   2  12  -4 187.993 137.274  15
  -2 -12   4 50.2218 61.8454  61
   2  12  -4 66.8970 95.5729  19
  -2 -12   4 91.6511 62.0645  58
  -2 -12   4 85.8370 65.0001  56
   2  12  -3 1713.76 247.651  19
  -2 -12   3 1791.51 129.553  41
  -2 -12   3 1971.79 136.126  56
  -2 -12   3 1719.84 115.583  53
   2  12  -3 1605.46 252.142  15
  -2 -12   3 1900.20 138.505  61
  -2 -12   2 15215.8 410.985  56
  -2 -12   2 15214.0 407.957  41
   2  12  -2 14490.2 686.552  19
   2  12  -2 15587.7 734.216  28
  -2 -12   2 15265.8 416.037  61
   2  12  -2 14419.3 716.705  15
   2  12  -1 6387.49 450.785  19
   2  12  -1 6137.59 460.532  28
  -2 -12   1 6885.75 256.802  41
  -2 -12   1 6762.20 258.124  61
  -2 -12   0 10415.8 326.335  41
  -2 -12   0 9777.20 313.921  61
   2  12   0 10793.8 607.162  33
   2  12   1-32.2598 130.329  28
  -2 -12  -1 7.50571 61.7170  41
  -2 -12  -1 24.0660 57.5183  61
   2  12   2 682.588 189.803  28
   2  12   2 672.056 194.640  33
  -2 -12  -2 781.458 98.3387  41
  -2 -12  -2 791.079 86.9022  61
  -2 -12  -3 771.717 89.0799  59
  -2 -12  -3 636.521 74.4182  61
  -2 -12  -3 644.648 89.5299  41
   2  12   3 720.858 170.828  33
   2  12   4 3177.26 140.813  63
  -2 -12  -4 3235.88 160.503  41
   2  12   5-47.3585 44.9130  63
  -2 -12  -5 66.2778 50.7097  41
   2  12   6 193.580 41.5935  63
  -2 -12  -6 106.718 41.0619  41
   2  12   6 172.020 47.3205  55
  -2 -12  -7 715.194 47.1881  41
   2  12   7 829.942 49.5907  55
  -2 -13  14 140.865 39.4148  58
  -2 -13  13 179.083 52.2762  58
  -2 -13  12 1048.85 88.6413  58
  -2 -13  12 983.592 70.3287  56
  -2 -13  11 513.695 64.3853  56
  -2 -13  11 371.080 67.6680  58
  -2 -13  10 313.123 72.7786  53
  -2 -13  10 228.316 65.6540  58
  -2 -13  10 326.030 72.6333  61
  -2 -13  10 237.838 62.3407  56
  -2 -13   9 12.3962 63.0088  58
  -2 -13   9-26.7559 51.8551  56
  -2 -13   9 3.26146 55.2439  61
  -2 -13   9 50.3843 73.2834  53
  -2 -13   8 1314.69 111.226  61
  -2 -13   8 1647.78 117.658  58
  -2 -13   8 1315.96 107.783  56
  -2 -13   8 1359.51 115.143  53
  -2 -13   7 1675.21 120.444  58
  -2 -13   7 1567.34 121.851  56
  -2 -13   7 1484.36 120.105  61
  -2 -13   7 1487.61 117.100  53
  -2 -13   6 2630.47 146.848  58
  -2 -13   6 2763.73 151.273  56
  -2 -13   6 2707.23 152.161  53
  -2 -13   6 2841.16 161.957  61
  -2 -13   5 15473.3 391.475  58
  -2 -13   5 15208.0 382.513  53
  -2 -13   5 15236.6 403.847  56
  -2 -13   5 14841.7 378.703  41
  -2 -13   5 15492.3 413.869  61
  -2 -13   4 10665.3 317.311  41
  -2 -13   4 11695.6 337.024  56
  -2 -13   4 11357.4 344.875  61
  -2 -13   4 11294.9 310.821  53
  -2 -13   3 40.8050 55.2138  41
   2  13  -3-91.8782 134.678  28
  -2 -13   3-46.2411 63.8695  61
  -2 -13   3 142.580 54.9108  53
  -2 -13   2 626.323 93.3514  61
   2  13  -2 621.698 185.508  28
  -2 -13   2 554.938 83.8243  41
   2  13  -1 726.280 192.297  28
  -2 -13   1 428.824 79.3655  61
  -2 -13   1 430.743 77.5020  41
   2  13  -1 719.525 191.816  33
   2  13   0 12041.5 623.537  28
  -2 -13   0 11857.8 340.901  41
  -2 -13   0 11579.2 334.152  61
   2  13   0 12251.8 625.829  33
   2  13   1 261.784 137.313  28
  -2 -13  -1 167.142 60.8703  41
  -2 -13  -1 167.032 56.7799  61
   2  13   1 171.473 131.300  33
  -2 -13  -2 1061.23 95.7228  41
  -2 -13  -2 1039.18 83.7455  61
   2  13   2 1046.70 200.525  33
  -2 -13  -3 185.348 54.0878  41
   2  13   3 201.108 50.9050  63
  -2 -13  -4 70.5737 44.8658  41
   2  13   4 119.784 38.8979  63
  -2 -13  -5 65.3596 34.0322  41
   2  13   5 20.2684 37.1276  55
  -2 -14  13 2345.50 95.6320  58
  -2 -14  12 723.385 67.0140  58
  -2 -14  11 5845.83 167.207  56
  -2 -14  11 5657.75 186.946  58
  -2 -14  10 1204.88 82.3572  56
  -2 -14  10 1320.72 96.1578  58
  -2 -14   9 1217.51 90.7177  56
  -2 -14   9 1136.65 92.4898  58
  -2 -14   9 1024.43 88.0532  61
  -2 -14   9 1284.18 101.205  53
  -2 -14   8 424.197 72.5309  61
  -2 -14   8 299.382 70.9552  53
  -2 -14   8 305.456 61.2352  56
  -2 -14   8 396.854 67.8043  58
  -2 -14   7 20.2434 49.0968  58
  -2 -14   7-92.1683 53.8096  56
  -2 -14   7-53.4486 59.4545  61
  -2 -14   7-20.9131 52.2054  53
  -2 -14   6-39.0768 63.4570  61
  -2 -14   6-50.1588 54.5555  56
  -2 -14   6-26.6987 52.3270  53
  -2 -14   5 226.393 65.6128  56
  -2 -14   5 54.1839 62.0655  61
  -2 -14   5 30.8333 43.4622  41
  -2 -14   5 136.796 57.2298  53
  -2 -14   4 79.3450 50.0532  53
  -2 -14   4-0.10647 60.1194  61
  -2 -14   4-27.6769 50.4923  41
   2  14  -3 1607.90 234.463  33
  -2 -14   3 1635.68 112.124  41
   2  14  -3 1787.86 244.903  28
  -2 -14   3 1748.26 126.040  61
  -2 -14   2 772.188 96.1275  61
  -2 -14   2 683.919 84.6506  41
   2  14  -2 728.802 182.516  33
  -2 -14   1 929.443 90.2688  61
  -2 -14   1 664.266 78.8882  41
   2  14  -1 919.368 184.650  33
  -2 -14   0 144.812 50.3154  61
  -2 -14   0 120.097 56.9949  41
   2  14   1 168.784 43.8015  63
  -2 -14  -1 133.142 48.9681  41
  -2 -14  -1 173.395 45.1935  61
  -2 -14  -2 94.6806 44.0131  41
  -2 -14  -3 138.259 39.4932  41
  -2 -14  -4 150.619 31.6137  41
   2  14   4 265.417 38.7371  55
  -2 -15  12 2227.67 84.2551  58
  -2 -15  11 555.264 52.4563  58
  -2 -15  10 1951.77 93.9995  58
  -2 -15   9 470.199 54.7082  56
  -2 -15   9 602.514 70.7079  61
  -2 -15   8 573.846 69.3738  61
  -2 -15   7 2.44236 50.9105  61
  -2 -15   6 2166.07 122.370  61
  -2 -15   5 135.818 56.5987  61
  -2 -15   5 156.996 41.9753  41
  -2 -15   4 12.6795 55.7258  61
  -2 -15   4 53.6028 42.4172  41
  -2 -15   3 1924.58 104.469  41
  -2 -15   3 2146.77 118.753  61
  -2 -15   2 157.805 51.7627  61
  -2 -15   2 141.399 44.1991  41
  -2 -15   1 94.9855 40.7590  41
  -2 -15   1 33.2384 41.0063  61
  -2 -15   0 2684.97 107.010  61
  -2 -15   0 2863.64 117.311  41
  -2 -15  -1 137.899 37.1493  41
  -2 -15  -2 619.258 46.2358  41
  -2 -16   8 522.730 58.8884  61
  -2 -16   7 32.6033 38.7840  61
  -2 -16   6 134.396 42.6828  61
  -2 -16   5 1830.55 97.5274  61
  -2 -16   4 1499.91 83.7522  61
  -2 -16   4 20.0805 18.8190  41
  -2 -16   3 1600.58 84.1498  61
  -2 -16   3 1559.47 70.6788  41
  -2 -16   2 1191.10 67.3113  61
  -2 -16   2 1400.38 65.3902  41
  -2 -16   1 283.458 32.7022  41
   3 -16  -1 2886.20 98.9709  41
   3 -16   0 230.478 41.4814  41
   3 -16   1 47.9051 36.3474  41
   3 -16   2 19.7264 19.1794  53
   3 -16   2 403.740 50.3688  41
   3 -16   3 1632.89 87.3095  41
   3 -16   3 1548.20 76.0254  53
   3 -16   4 1457.28 78.6400  53
   3 -16   5 426.272 50.5532  53
   3 -16   6 843.431 62.2869  53
   3 -16   7 656.008 54.6395  53
   3 -16   8 81.8813 32.5172  53
   3 -15  -3 403.991 44.9043  41
   3 -15  -2 99.0175 38.3811  41
   3 -15  -1 1227.86 87.0057  41
   3 -15   0 76.0651 46.1221  41
   3 -15   1 334.964 48.0775  53
   3 -15   1 311.014 61.6327  41
   3 -15   1 492.660 63.6852  61
   3 -15   2 5037.57 185.736  41
   3 -15   2 4830.78 175.151  61
   3 -15   2 4858.22 162.338  53
   3 -15   3 1467.29 102.668  61
   3 -15   3 1271.66 86.6481  53
   3 -15   3 1294.25 96.4463  41
   3 -15   4 41.1566 48.6792  41
   3 -15   4 58.6543 47.4897  53
   3 -15   5 63.9858 49.3521  53
   3 -15   5 63.7953 45.5440  41
   3 -15   6-31.7416 47.9616  53
   3 -15   7 1827.30 101.085  53
   3 -15   8 182.637 47.5815  53
   3 -15   9 124.165 39.8643  53
  -3  14   6 766.136 48.2491  52
  -3  14   5 169.296 36.1508  38
   3 -14  -5 134.210 31.0504  41
  -3  14   5 122.656 33.2735  55
  -3  14   4 144.234 41.1557  55
   3 -14  -4 199.321 45.8645  41
   3 -14  -3 266.191 54.4326  41
  -3  14   3 254.047 50.0228  55
   3 -14  -2-37.7137 52.6405  41
   3 -14  -1 2258.89 137.327  41
   3 -14   0-23.5781 56.9036  41
   3 -14   0 20.8577 44.8222  61
   3 -14   0 23.9506 43.7614  53
   3 -14   1 393.337 67.0581  61
   3 -14   1 346.288 63.3133  53
   3 -14   1 412.406 72.9381  41
  -3  14  -1 264.803 144.650  30
   3 -14   2 2159.90 123.184  53
   3 -14   2 2430.37 141.201  41
   3 -14   2 2380.01 139.239  61
   3 -14   3 6024.05 209.414  53
   3 -14   3 5921.61 223.716  61
   3 -14   3 5853.24 222.005  41
   3 -14   4 51.4717 56.3676  41
   3 -14   4 178.216 74.8589  61
   3 -14   4-18.9146 59.8088  53
   3 -14   5 562.003 76.0027  41
   3 -14   5 614.596 97.8226  61
   3 -14   5 439.265 70.8353  53
   3 -14   6 1093.11 127.173  61
   3 -14   6 476.635 71.4172  53
   3 -14   7 978.990 88.5004  53
   3 -14   8 1229.66 91.5400  53
   3 -14   9 1661.73 94.2073  53
   3 -14  10 487.037 52.6953  53
  -3  13   7 3.63230 32.6567  52
  -3  13   7 36.8304 32.9545  38
  -3  13   7 75.3584 32.8813  55
   3 -13  -6 492.598 50.3763  41
  -3  13   6 513.568 55.2070  55
  -3  13   5 3386.65 132.914  55
   3 -13  -5 3570.05 142.346  41
   3 -13  -4 19.3162 49.3893  41
  -3  13   4-23.5879 51.3593  55
   3 -13  -3 287.588 66.4256  41
  -3  13   3 100.493 137.538  30
  -3  13   2 756.796 175.978  30
   3 -13  -2 943.727 99.8022  41
   3 -13  -1 4083.72 197.062  41
  -3  13   1 4263.16 376.821  30
  -3  13   0 12661.6 652.157  30
   3 -13   0 13277.6 369.661  41
   3 -13   0 12214.0 321.003  53
   3 -13   0 12351.8 340.879  61
  -3  13  -1 84.3215 132.691  30
   3 -13   1 81.2574 60.6462  61
   3 -13   1 120.992 67.2342  41
   3 -13   1 83.1915 54.9438  53
   3 -13   2 1682.07 118.057  53
   3 -13   2 1690.04 128.852  41
   3 -13   2 1568.74 121.643  61
  -3  13  -2 1304.08 221.925  30
   3 -13   3 2111.74 131.296  53
   3 -13   3 2080.36 125.514  47
   3 -13   3 2157.45 145.207  61
   3 -13   3 2028.09 139.397  41
   3 -13   4 125.325 73.7744  61
   3 -13   4-6.71264 59.9808  53
   3 -13   4 136.299 62.2827  47
   3 -13   4 21.7976 56.8765  41
  -3  13  -4 158.723 134.873  18
   3 -13   5 5487.08 230.535  61
   3 -13   5 5467.31 219.515  41
   3 -13   5 5472.61 213.955  47
   3 -13   5 5387.13 213.961  53
   3 -13   6 272.053 71.9548  41
   3 -13   6 464.691 78.0953  53
   3 -13   6 463.055 81.4678  47
   3 -13   6 475.081 99.6914  61
   3 -13   7 3253.63 157.569  53
   3 -13   7 3147.54 161.426  47
   3 -13   8 2176.47 128.988  47
   3 -13   8 2174.89 127.160  53
   3 -13   9 936.950 83.0025  53
   3 -13   9 922.714 79.5482  58
   3 -13   9 858.255 84.9736  47
   3 -13  10 382.469 60.9560  47
   3 -13  10 444.139 58.0851  58
   3 -13  10 448.058 57.4310  53
   3 -13  11 95.4736 38.4294  58
   3 -13  12 1808.96 79.1661  58
   3 -12  -8 32.5388 37.2378  45
  -3  12   8-17.0292 35.1699  52
  -3  12   8-7.92665 38.1384  38
  -3  12   8 24.8106 37.2885  55
  -3  12   7 2822.54 121.466  55
   3 -12  -7 2606.80 109.286  41
   3 -12  -7 2772.22 122.057  45
   3 -12  -6 218.455 58.3076  45
   3 -12  -6 202.294 52.8038  41
  -3  12   6 116.830 56.3526  55
   3 -12  -5 346.830 69.6116  45
   3 -12  -5 273.234 62.8967  41
  -3  12   5 354.484 155.114  33
  -3  12   5 390.282 161.714  30
  -3  12   4 2078.26 274.997  33
  -3  12   4 1758.13 251.307  30
   3 -12  -4 1799.09 126.476  41
   3 -12  -4 1924.81 124.486  45
   3 -12  -3 4115.07 198.282  41
   3 -12  -3 4539.64 189.434  45
  -3  12   3 4156.95 388.658  30
  -3  12   3 4425.95 378.237  33
  -3  12   2 3351.16 329.724  33
  -3  12   2 3145.75 357.275  30
   3 -12  -2 3397.72 184.373  41
   3 -12  -2 3607.34 173.946  45
  -3  12   1 5669.08 450.072  30
   3 -12  -1 5449.58 200.677  53
   3 -12  -1 5998.97 239.627  41
  -3  12   0 4.27499 138.611  30
   3 -12   0 41.4207 54.0901  53
   3 -12   0 53.1392 62.8737  41
   3 -12   0-7.55338 57.4002  61
   3 -12   1 570.737 81.6200  53
  -3  12  -1 313.044 152.453  30
   3 -12   1 369.962 75.9545  41
   3 -12   1 513.994 82.8923  61
   3 -12   2 4403.03 190.378  53
  -3  12  -2 4242.13 364.143  30
  -3  12  -2 3623.43 373.476  13
   3 -12   2 4344.99 205.380  41
   3 -12   2 4613.63 186.866  47
   3 -12   2 4240.75 201.119  61
  -3  12  -3 752.548 173.191  30
   3 -12   3 843.375 94.9373  47
   3 -12   3 778.387 98.2475  41
  -3  12  -3 1030.06 188.531  16
   3 -12   3 878.708 97.5329  53
   3 -12   3 692.554 89.5615  61
   3 -12   4 58.6021 59.0151  53
   3 -12   4 86.1150 59.9407  41
  -3  12  -4 125.746 128.275  16
   3 -12   4 100.809 69.4199  61
   3 -12   4 122.538 65.8084  47
   3 -12   5 18485.6 463.084  41
   3 -12   5 18251.5 447.711  47
   3 -12   5 18502.8 446.506  53
  -3  12  -5 18080.2 766.701  16
   3 -12   5 18838.2 478.412  61
   3 -12   6 8810.72 286.322  47
   3 -12   6 8976.35 282.633  53
   3 -12   6 8831.26 302.020  61
   3 -12   6 8645.24 287.794  41
   3 -12   7 1139.81 96.5510  58
   3 -12   7 1020.84 104.263  47
   3 -12   7 1043.45 101.754  53
  -3  12  -7 1361.88 214.979  26
   3 -12   7 1414.40 139.352  61
   3 -12   8 84.9746 60.9360  47
   3 -12   8 70.0356 52.7828  58
   3 -12   8 113.602 56.3456  53
   3 -12   9 169.731 60.6872  58
   3 -12   9 86.9470 48.7117  53
   3 -12   9 133.582 63.0568  47
   3 -12  10 3376.43 149.595  47
   3 -12  10 3225.13 150.105  58
   3 -12  10 3342.01 139.267  53
   3 -12  11 7.88698 45.1750  47
   3 -12  11 7.43845 46.7646  58
   3 -12  12 52.0957 39.0686  58
   3 -12  13 1048.33 64.3687  58
  -3  11  10 208.152 33.0747  38
  -3  11  10 263.511 35.4387  55
   3 -11 -10 222.556 32.1683  45
   3 -11  -9 171.425 43.8669  45
  -3  11   9 248.605 51.6470  55
  -3  11   9 277.136 49.8586  38
  -3  11   9 241.620 42.9796  52
   3 -11  -8 1611.77 99.0286  45
  -3  11   8 1353.61 96.7789  55
   3 -11  -7 2159.18 125.124  45
   3 -11  -7 1856.37 111.598  41
  -3  11   7 1880.23 258.344  33
  -3  11   7 2357.73 129.060  55
   3 -11  -6 5.41088 59.9640  45
  -3  11   6 286.463 149.772  30
   3 -11  -6 34.5080 49.0672  41
  -3  11   6 30.7100 131.441  33
   3 -11  -5 1768.70 130.688  41
  -3  11   5 2092.34 285.332  30
   3 -11  -5 2037.37 135.332  45
  -3  11   5 2319.88 296.499  33
   3 -11  -4 15953.5 425.311  41
  -3  11   4 17220.9 779.425  33
   3 -11  -4 16106.6 421.440  45
   3 -11  -3 22.4252 65.8588  45
  -3  11   3 26.8491 121.368  33
   3 -11  -3 84.1044 59.9151  41
  -3  11   3 152.320 170.904  30
  -3  11   2 460.234 183.472  30
  -3  11   2 186.932 143.809  13
   3 -11  -2 340.192 79.9401  45
   3 -11  -2 204.219 72.3303  41
  -3  11   2 252.529 148.238  33
   3 -11  -1 5522.72 235.299  41
   3 -11  -1 5242.36 217.423  45
  -3  11   1 5613.48 403.051  33
   3 -11  -1 5070.46 197.429  53
  -3  11   1 4885.14 434.679  13
   3 -11   0 7508.89 235.939  46
  -3  11   0 7491.37 524.800  13
   3 -11   0 7524.53 251.151  45
   3 -11   0 7496.49 504.550   9
   3 -11   0 7442.47 269.194  61
   3 -11   0 7614.07 274.508  41
   3 -11   0 7067.54 241.606  53
   3 -11   1 113.729 58.4012  61
   3 -11   1 140.630 62.5292  47
   3 -11   1 133.129 145.935   9
   3 -11   1 133.956 68.1127  41
   3 -11   1 146.626 56.7118  46
  -3  11  -1 12.3720 123.839  13
   3 -11   1 82.7655 51.6495  53
   3 -11   2 3757.39 174.249  53
   3 -11   2 3632.60 165.816  47
   3 -11   2 3760.53 185.502  41
   3 -11   2 3489.12 180.154  61
   3 -11   2 3603.20 358.371   9
  -3  11  -2 2910.34 311.827  13
   3 -11   3 1854.03 126.257  53
  -3  11  -3 2299.01 253.685  30
  -3  11  -3 1546.86 218.193  13
   3 -11   3 1956.23 125.681  47
   3 -11   3 1969.78 138.876  41
   3 -11   3 1872.21 270.947   9
   3 -11   3 1857.40 135.286  61
   3 -11   4 9768.22 316.209  61
   3 -11   4 9551.19 309.617  41
   3 -11   4 9349.80 290.333  47
  -3  11  -4 9612.10 540.780  16
   3 -11   4 9993.65 298.645  53
   3 -11   5 11963.8 333.245  53
   3 -11   5 11564.0 344.900  41
   3 -11   5 11503.4 355.307  61
  -3  11  -5 12247.1 579.594  18
   3 -11   5 11399.5 332.781  47
  -3  11  -5 10839.1 576.876  16
  -3  11  -6 1243.86 209.957  16
   3 -11   6 1557.25 123.582  47
   3 -11   6 1540.49 125.509  41
   3 -11   6 1696.98 140.550  61
   3 -11   6 1455.28 115.286  53
   3 -11   7 527.412 78.3372  53
  -3  11  -7 643.014 171.899  14
   3 -11   7 686.711 90.2553  47
   3 -11   7 911.297 127.265  61
   3 -11   7 754.098 87.0116  58
  -3  11  -7 844.576 173.692  26
   3 -11   8-13.8125 63.3225  47
   3 -11   8 61.9804 64.9125  58
   3 -11   8 64.2445 53.6904  53
  -3  11  -8-51.2127 111.557  26
   3 -11   9 838.034 92.2345  47
   3 -11   9 872.573 93.8144  58
   3 -11   9 799.615 81.6516  53
   3 -11  10 4035.50 179.880  58
  -3  11 -10 3969.28 354.143  25
   3 -11  10 4045.12 171.622  47
   3 -11  10 4174.69 162.920  53
   3 -11  11 4985.13 174.274  47
   3 -11  11 4948.09 191.789  58
   3 -11  12 33.5233 50.4216  58
  -3  11 -13 41.9958 32.4595  45
   3 -11  13-8.43752 38.6565  58
   3 -11  14 2215.60 88.5404  58
  -3  10  11 288.033 34.0799  38
   3 -10 -11 390.998 39.0468  45
   3 -10 -10-71.8867 41.1041  45
  -3  10  10 36.6553 27.9327  52
  -3  10  10 13.6113 41.9050  38
  -3  10  10 25.4680 43.0443  55
   3 -10  -9 1467.14 99.7229  45
  -3  10   9 1593.44 107.117  55
   3 -10  -8 112.676 66.7991  45
  -3  10   8-11.2341 64.1739  55
  -3  10   8-28.3704 122.271  33
   3 -10  -7 87.8985 71.7985  45
   3 -10  -7 21.5487 49.7697  41
  -3  10   7-0.44868 151.716  33
  -3  10   7 58.4375 68.4003  55
  -3  10   6 5545.58 427.379  30
   3 -10  -6 4770.28 208.708  41
   3 -10  -6 5024.04 216.297  45
  -3  10   6 5142.10 430.094  33
  -3  10   5 335.433 175.238  30
   3 -10  -5 368.832 80.8267  41
  -3  10   5 478.325 180.020  33
   3 -10  -5 643.474 94.6897  45
   3 -10  -4 3210.57 177.794  41
  -3  10   4 3946.75 370.038  33
   3 -10  -4 3608.33 182.046  45
  -3  10   3 13932.5 721.682  13
   3 -10  -3 14182.8 381.286  45
   3 -10  -3 13980.0 392.827  41
  -3  10   3 14200.2 686.147  33
   3 -10  -2 615.685 92.6194  41
   3 -10  -2 220.910 137.623   9
   3 -10  -2 578.565 84.8546  45
  -3  10   2 739.097 180.604  33
   3 -10  -2 576.264 77.6037  46
  -3  10   2 612.607 183.789  13
   3 -10  -1 6166.43 215.334  53
  -3  10   1 5333.80 427.246  13
   3 -10  -1 6422.29 241.638  41
   3 -10  -1 5814.67 429.755   9
   3 -10  -1 6031.37 226.898  45
  -3  10   1 5584.39 394.334  33
  -3  10   0 815.092 177.720  13
   3 -10   0 907.418 92.7363  45
   3 -10   0 713.586 159.531   9
   3 -10   0 779.114 93.0973  41
   3 -10   0 960.372 87.8445  53
  -3  10   0 925.364 170.997  33
  -3  10  -1 2205.17 276.536  13
   3 -10   1 2385.59 280.658   9
   3 -10   1 2484.52 145.793  41
  -3  10  -2 151.504 106.348  13
   3 -10   2 256.707 130.851   9
   3 -10   2 271.881 63.6810  41
  -3  10  -3 23544.7 857.639  13
   3 -10   3 25378.5 870.988   6
   3 -10   3 25900.5 543.421  53
   3 -10   3 24315.0 903.906   9
   3 -10   3 25171.4 568.522  61
   3 -10   3 25666.7 562.978  41
   3 -10   4 968.095 92.6154  53
   3 -10   4 900.380 94.3712  47
   3 -10   4 749.168 158.280   6
   3 -10   4 772.054 88.3316  41
   3 -10   4 798.087 96.5666  61
  -3  10  -4 788.331 175.306  16
   3 -10   5 143.772 57.7074  53
   3 -10   5 70.7550 115.918   6
   3 -10   5 132.432 63.6110  47
   3 -10   5 185.858 63.2062  41
  -3  10  -5-22.8294 98.5251  18
   3 -10   5 183.279 69.1119  61
  -3  10  -5 58.4402 105.289  16
   3 -10   6 3929.24 195.515  61
   3 -10   6 3435.36 336.792   6
   3 -10   6 3638.78 179.373  41
   3 -10   6 3598.99 173.381  47
  -3  10  -6 3014.49 294.230  16
   3 -10   6 3377.03 162.615  53
   3 -10   6 3776.60 173.642  58
   3 -10   7 2320.29 137.163  53
   3 -10   7 2175.89 141.480  47
   3 -10   7 2500.44 172.802  61
  -3  10  -7 2146.22 262.802  26
   3 -10   7 2184.77 141.233  58
   3 -10   8 24526.2 528.023  53
  -3  10  -8 23885.3 922.919  14
   3 -10   8 24626.9 558.553  58
   3 -10   8 24889.7 547.458  47
  -3  10  -8 25255.3 875.795  26
  -3  10  -9 3981.96 342.883  26
   3 -10   9 4182.32 198.534  58
   3 -10   9 4471.16 179.382  53
   3 -10   9 4354.78 187.194  47
  -3  10  -9 4230.73 389.134  14
   3 -10  10 612.594 87.8620  58
  -3  10 -10 851.589 187.191  25
  -3  10 -10 558.004 156.712  26
   3 -10  10 576.719 78.9185  47
   3 -10  11 149.885 64.3768  58
  -3  10 -11 293.352 143.592  25
   3 -10  11 152.616 51.6389  47
   3 -10  12 2286.16 133.997  58
   3 -10  13 787.260 80.4795  58
  -3  10 -14 1235.08 62.4018  45
  -3  10 -14 1424.66 68.3658  64
   3 -10  14 1450.35 82.2225  58
   3  -9 -12-2.25779 25.0342  45
   3  -9 -11 29.3102 39.7302  45
  -3   9  11 36.9478 38.3578  38
  -3   9  11 66.0386 44.5485  55
   3  -9 -10 478.844 68.6703  45
  -3   9  10 383.798 70.4767  55
  -3   9  10 351.402 54.2801  52
  -3   9  10 346.199 63.8462  38
  -3   9   9 15.9714 65.4849  55
   3  -9  -9 102.611 70.8613  45
  -3   9   8 1103.32 205.042  30
   3  -9  -8 702.875 97.4089  45
  -3   9   8 725.535 207.968  33
  -3   9   8 857.381 104.770  55
   3  -9  -7 6013.84 240.317  45
   3  -9  -7 5962.41 227.526  41
   3  -9  -7 6161.95 234.309  59
  -3   9   7 5755.18 431.229  30
  -3   9   7 5675.46 456.555  33
  -3   9   6 14379.2 711.350  30
   3  -9  -6 14393.4 371.114  46
   3  -9  -6 14611.4 395.068  45
   3  -9  -6 13395.9 382.318  41
  -3   9   6 14636.6 742.700  33
   3  -9  -6 13864.6 385.498  59
   3  -9  -5 8670.42 292.243  41
   3  -9  -5 9163.66 283.028  46
  -3   9   5 10295.8 594.742  33
  -3   9   5 9930.78 573.371  30
   3  -9  -5 8997.81 299.187  45
   3  -9  -5 8457.44 288.653  59
  -3   9   4 848.978 192.798  13
   3  -9  -4 1021.60 98.2913  46
   3  -9  -4 1097.70 108.994  45
   3  -9  -4 1126.96 107.118  59
  -3   9   4 1191.70 242.337  33
   3  -9  -4 1065.91 201.941   9
   3  -9  -4 959.607 102.112  41
   3  -9  -3 92.2065 64.6099  45
  -3   9   3-38.6315 110.302  13
   3  -9  -3 95.4991 95.6209   9
   3  -9  -3 86.0847 54.1293  41
  -3   9   3 265.847 147.871  33
   3  -9  -2 7206.91 444.338   9
  -3   9   2 6887.34 431.993  33
  -3   9   2 7190.92 473.180  13
  -3   9   1 1303.67 191.912  33
  -3   9   1 1504.20 228.205  13
   3  -9  -1 1376.23 205.849   9
  -3   9   0 7105.74 393.803  33
   3  -9   0 6222.07 404.047   9
  -3   9   0 6389.34 430.903  13
   3  -9   1 6044.89 395.673   9
  -3   9  -1 5388.86 382.768  13
   3  -9   2-26.2041 88.7992   6
   3  -9   2-54.0640 98.1522   9
  -3   9  -2 103.665 102.717   2
  -3   9  -2 40.8701 86.9533  13
   3  -9   3 12593.6 596.693   9
   3  -9   3 13348.0 574.301   6
  -3   9  -3 12248.7 556.042   2
  -3   9  -3 13056.4 571.532  13
   3  -9   4 5389.55 370.402   6
  -3   9  -4 4946.34 330.658  13
  -3   9  -4 5166.57 362.215  16
  -3   9  -5 925.119 162.693  18
  -3   9  -5 898.881 162.256  16
   3  -9   5 566.252 145.234   6
  -3   9  -6 14734.5 588.962  18
   3  -9   6 14819.3 382.746  41
  -3   9  -6 13465.6 613.140  16
   3  -9   6 14211.5 370.324  47
   3  -9   6 14389.5 360.443  53
   3  -9   6 14450.1 659.259   6
   3  -9   6 14413.0 395.294  61
   3  -9   7 128.745 57.8009  47
  -3   9  -7 124.939 122.683  26
   3  -9   7 179.050 107.753   6
   3  -9   7 359.736 99.4055  61
   3  -9   7 64.7243 58.3736  58
   3  -9   7 113.792 54.9760  53
   3  -9   8 564.895 73.6074  53
  -3   9  -8 253.262 125.305  14
  -3   9  -8 431.453 137.809  26
   3  -9   8 447.974 80.7794  58
   3  -9   8 431.256 75.0556  47
  -3   9  -8 422.320 170.793   4
   3  -9   9 2786.46 150.545  47
  -3   9  -9 2749.70 310.645  14
   3  -9   9 2712.61 159.931  58
  -3   9  -9 2398.30 264.510  26
   3  -9  10 273.671 74.4102  58
  -3   9 -10 209.014 116.621  26
   3  -9  10 286.349 66.0139  47
   3  -9  11 61.0678 65.6446  58
   3  -9  11 87.2803 51.7152  47
  -3   9 -11 80.8750 110.009  25
   3  -9  12 2615.56 150.392  58
   3  -9  13-112.432 54.9146  58
  -3   9 -14 732.753 58.8571  45
   3  -9  14 680.432 67.2036  58
  -3   9 -15 113.772 32.1053  48
   3  -9  15 68.6576 31.9239  58
  -3   8  12 53.7659 41.8419  55
   3  -8 -12 59.3161 43.2330  45
  -3   8  12 97.5469 35.7365  38
  -3   8  11 89.2885 58.9840  55
   3  -8 -11-31.6036 55.8542  45
  -3   8  11-20.5236 48.1428  38
   3  -8 -10 12.0291 66.4671  45
  -3   8  10-105.866 55.6941  52
  -3   8  10 84.0043 133.716  33
  -3   8  10-40.5286 67.0737  55
   3  -8  -9 258.455 79.5551  45
   3  -8  -9 213.431 58.1536  46
  -3   8   9 120.816 68.5914  55
   3  -8  -9 201.740 65.5378  59
  -3   8   9 321.162 162.835  33
  -3   8   8 192.146 111.858  30
   3  -8  -8 216.430 64.8991  46
   3  -8  -8 169.219 76.2385  45
  -3   8   8 86.3530 151.943  33
   3  -8  -8 181.384 70.1411  59
  -3   8   8 319.380 85.5417  55
  -3   8   7 6671.04 455.825  30
   3  -8  -7 6327.20 238.576  46
  -3   8   7 6027.48 473.212  33
   3  -8  -7 6706.16 255.177  45
   3  -8  -7 6479.09 242.046  59
   3  -8  -6 1798.94 127.391  46
  -3   8   6 1793.47 279.178  33
  -3   8   6 1633.84 256.080  30
   3  -8  -6 1902.68 131.382  59
   3  -8  -6 1864.15 135.270  45
  -3   8   5 2779.76 296.175  30
   3  -8  -5 2830.38 154.805  59
  -3   8   5 2792.84 312.046  33
   3  -8  -5 2706.50 147.947  46
   3  -8  -5 2776.50 158.606  45
   3  -8  -5 2608.85 290.997   9
   3  -8  -4 1637.75 223.859   9
   3  -8  -4 1400.94 177.656  24
  -3   8   4 1654.84 241.059  33
  -3   8   4 1823.98 250.513  13
  -3   8   3 4960.30 379.786  13
   3  -8  -3 4752.01 349.515   9
  -3   8   3 4685.07 363.437  33
   3  -8  -3 4869.77 316.046  24
  -3   8   2 18448.4 723.751  13
   3  -8  -2 17996.9 691.431   9
   3  -8  -2 18038.2 622.544  24
  -3   8   2 18897.4 690.786  33
  -3   8   2 17807.2 656.720  28
  -3   8   1-32.9762 98.9594  13
  -3   8   1 127.687 83.9549  28
   3  -8  -1 63.1747 90.5980   9
  -3   8   1 26.9663 94.8230  33
   3  -8   0 1806.97 206.391   9
  -3   8   0 1848.77 225.549  13
  -3   8   0 1690.99 192.173  33
  -3   8  -1 10873.5 512.630  13
   3  -8   1 12498.8 494.335   6
   3  -8   1 12270.6 529.037   9
  -3   8  -1 11852.8 530.591   2
  -3   8  -2 62.2997 78.7565  13
   3  -8   2 44.5228 94.4170   6
   3  -8   2 8.28327 87.2659   9
  -3   8  -2 38.5831 78.6474   2
   3  -8   3 267.835 113.718   9
  -3   8  -3 175.214 83.2592   2
   3  -8   3 518.632 115.988   6
  -3   8  -3 414.022 117.590  13
  -3   8  -4 2396.84 236.496  16
  -3   8  -4 2465.67 216.248  13
   3  -8   4 2185.30 235.991   6
  -3   8  -5 7957.32 406.392  18
  -3   8  -5 7230.90 390.556   4
  -3   8  -5 7525.62 420.440  16
   3  -8   5 7432.53 428.370   6
   3  -8   6 97.4357 100.343   6
  -3   8  -6-19.1269 85.9106  18
  -3   8  -6 132.411 105.202   4
  -3   8  -6 1.90869 80.6388  16
  -3   8  -7 349.767 131.716   4
   3  -8   7 121.251 121.101   6
  -3   8  -7 135.885 110.345  26
   3  -8   8 19140.1 446.721  47
   3  -8   8 19247.7 795.389   6
  -3   8  -8 19343.6 750.393  26
  -3   8  -8 20464.8 803.698  14
   3  -8   8 19290.5 475.424  58
  -3   8  -8 18183.1 770.040   4
  -3   8  -9 299.233 132.812   4
  -3   8  -9 643.149 177.962  26
   3  -8   9 379.548 73.5738  47
  -3   8  -9 390.823 146.653  14
   3  -8   9 253.780 75.4196  58
  -3   8 -10 5290.56 430.424  14
   3  -8  10 5584.83 202.472  47
  -3   8 -10 4787.15 382.480  26
  -3   8 -10 5650.26 420.230  25
   3  -8  10 5538.33 232.305  58
  -3   8 -11 1361.66 227.096  25
   3  -8  11 1114.53 115.775  58
   3  -8  12-84.6716 63.2688  58
  -3   8 -12 202.126 132.400  25
   3  -8  13 27.7429 58.5864  58
  -3   8 -13 118.941 52.3442  45
  -3   8 -14 111.450 42.8886  45
   3  -8  14 68.5486 46.2487  58
  -3   8 -15 378.909 43.7468  48
  -3   8 -15 437.585 45.2106  64
  -3   8 -15 373.396 38.2131  45
   3  -8  15 301.661 45.0985  58
   3  -7 -13 50.4258 39.2207  45
   3  -7 -12 3117.70 139.661  45
  -3   7  12 2599.78 113.240  63
  -3   7  12 2726.17 116.625  38
  -3   7  12 2938.07 133.327  55
  -3   7  11 303.466 73.4606  55
  -3   7  11 288.280 61.2637  63
   3  -7 -11 233.745 70.0612  45
  -3   7  11 206.124 128.484  33
   3  -7 -11 209.292 53.1133  46
  -3   7  11 216.938 64.4356  38
   3  -7 -10-65.3397 57.7051  59
   3  -7 -10-56.8006 48.4228  46
   3  -7 -10-101.540 75.1998  45
  -3   7  10 98.6720 58.4014  63
  -3   7  10-48.8659 75.4998  55
  -3   7   9-44.7318 74.6677  55
   3  -7  -9 206.043 68.5936  59
   3  -7  -9 102.711 68.7903  45
   3  -7  -9 37.8553 54.9672  46
  -3   7   9-45.3945 160.173  33
  -3   7   9 191.142 67.4379  63
  -3   7   8 449.002 141.312  30
   3  -7  -8 292.027 83.9336  45
   3  -7  -8 341.090 73.8629  46
   3  -7  -8 241.040 70.2709  59
  -3   7   8 75.3473 144.325  33
  -3   7   8 297.940 78.9356  55
   3  -7  -7 3393.49 175.135  46
   3  -7  -7 3565.78 180.132  45
   3  -7  -7 3376.24 169.197  59
  -3   7   7 3835.32 367.437  33
  -3   7   7 3845.09 333.442  30
   3  -7  -6 4357.92 188.997  59
   3  -7  -6 4767.93 340.148  24
  -3   7   6 4654.65 398.528  33
   3  -7  -6 4484.55 198.112  45
  -3   7   6 4812.05 380.049  30
   3  -7  -5 2621.94 236.156  24
  -3   7   5 3031.69 296.323  30
  -3   7   5 2915.13 298.311  13
  -3   7   5 2548.32 277.098  33
   3  -7  -5 2601.86 259.927   9
  -3   7   4 12939.7 608.547  13
  -3   7   4 13379.6 610.609  33
   3  -7  -4 13377.6 536.606  24
   3  -7  -4 12604.7 552.147   9
  -3   7   3 3498.58 301.757  13
  -3   7   3 3169.44 270.930  28
   3  -7  -3 3171.46 251.075  24
  -3   7   3 3789.11 305.164  33
   3  -7  -3 3204.87 268.991   9
  -3   7   2 77.3551 92.5784  13
   3  -7  -2 134.494 86.3950  24
  -3   7   2 49.9537 80.5322  28
   3  -7  -2 190.330 89.7819   9
  -3   7   2 270.482 121.850  33
  -3   7   1 154.904 101.173  13
   3  -7  -1 22.0516 76.0806  24
   3  -7  -1-48.6025 81.5273   9
  -3   7   1 92.0815 87.5812  28
  -3   7   1-18.5593 90.9403  33
  -3   7   0 91534.8 1889.57  13
   3  -7   0 95384.8 1745.96   6
  -3   7   0 91704.5 1752.26  33
   3  -7   0 93165.3 1820.37   9
  -3   7  -1 611.576 127.320   2
   3  -7   1 486.985 124.846   9
   3  -7   1 531.205 110.208   6
  -3   7  -1 500.860 121.958  13
   3  -7   2 501.742 120.740   6
  -3   7  -2 387.588 105.837  13
  -3   7  -2 391.643 86.3495   2
   3  -7   2 301.583 99.9895   9
  -3   7  -3 135.530 71.2726   2
  -3   7  -3 134.894 77.7411  13
   3  -7   3 267.667 106.003   6
  -3   7  -3 178.033 72.0279   4
   3  -7   3 205.793 107.225   9
  -3   7  -4 696.128 119.128   4
  -3   7  -4 838.483 135.822  18
  -3   7  -4 725.153 119.307  13
  -3   7  -4 650.037 124.477  16
   3  -7   4 866.719 150.432   6
  -3   7  -4 647.327 107.448   5
  -3   7  -5 787.410 145.069   4
  -3   7  -5 626.412 127.661  18
   3  -7   5 840.438 154.428   6
  -3   7  -5 792.305 124.292   5
  -3   7  -5 816.595 145.815  16
  -3   7  -6 3342.89 284.890   4
  -3   7  -6 3704.75 270.892  18
  -3   7  -6 3860.18 277.718   5
   3  -7   6 3642.16 297.132   6
  -3   7  -6 3223.06 271.386  16
   3  -7   7 5536.43 391.025   6
  -3   7  -7 5749.18 383.278  26
  -3   7  -7 5293.04 376.486   4
  -3   7  -7 5092.55 342.409   5
  -3   7  -8 5288.12 401.353   4
   3  -7   8 5946.86 213.744  37
  -3   7  -8 6037.12 421.566  14
  -3   7  -8 6359.45 409.855  26
   3  -7   8 5667.60 229.490  58
   3  -7   8 5388.45 400.199   6
   3  -7   8 5979.67 214.674  47
  -3   7  -9 240.037 124.337   4
   3  -7   9 229.644 123.543   6
  -3   7  -9 147.463 125.324  26
   3  -7   9 160.070 57.8554  47
   3  -7   9 85.7665 59.9100  37
  -3   7  -9 255.634 136.090  14
   3  -7   9 139.589 67.5026  58
   3  -7  10 1141.13 113.228  58
  -3   7 -10 1127.30 199.182  26
  -3   7 -10 1335.63 237.156  14
  -3   7 -10 1139.30 211.163  25
  -3   7 -11-41.2222 119.519  25
  -3   7 -11 33.5049 49.1192  42
   3  -7  11 11.3768 60.1468  58
  -3   7 -12 131.494 53.7768  42
  -3   7 -12 17.9815 117.409  25
   3  -7  12 132.908 66.5349  58
  -3   7 -13 420.663 70.3952  45
   3  -7  13 357.096 74.5429  58
  -3   7 -14 102.084 47.1128  45
   3  -7  14 99.1659 54.1142  58
  -3   7 -15 48.7845 30.7408  45
  -3   7 -15-20.7622 36.0298  64
   3  -7  15 1.67787 32.6320  58
  -3   6  14 870.153 54.7491  51
   3  -6 -14 833.584 57.9450  45
   3  -6 -13 220.570 54.1230  45
  -3   6  13 147.157 38.3958  38
  -3   6  13 223.571 47.2355  63
  -3   6  12 2040.24 116.160  63
  -3   6  12 2044.87 113.308  38
  -3   6  12 2294.66 131.935  55
   3  -6 -12 1972.20 112.557  46
   3  -6 -12 2082.38 132.481  45
   3  -6 -11 76.1466 67.9360  45
  -3   6  11 68.1495 122.877  33
  -3   6  11 8.67924 56.9615  63
  -3   6  11 47.9623 59.4684  38
   3  -6 -11 136.892 61.2461  46
  -3   6  11 120.182 78.6135  55
  -3   6  10 802.066 96.3994  63
  -3   6  10 731.287 194.171  20
  -3   6  10 1056.50 228.339  33
   3  -6 -10 799.756 105.325  45
   3  -6 -10 774.805 95.9290  46
  -3   6  10 813.637 100.327  55
  -3   6   9 81.7038 143.778  33
   3  -6  -9 379.277 75.9208  59
  -3   6   9 278.470 80.0233  55
  -3   6   9 310.641 75.7084  63
   3  -6  -9 355.781 85.5124  45
  -3   6   9 59.1986 120.497  20
   3  -6  -9 323.156 78.6864  46
  -3   6   8 530.780 147.842  30
   3  -6  -8 368.447 79.5463  45
  -3   6   8 311.157 156.255  33
   3  -6  -8 345.320 81.5283  59
  -3   6   8 98.9044 116.743  20
   3  -6  -8 158.769 64.0483  46
  -3   6   8 190.163 73.3167  55
  -3   6   7 1161.71 195.459  30
   3  -6  -7 950.122 102.109  45
   3  -6  -7 668.478 152.850  24
  -3   6   7 952.088 209.467  33
  -3   6   7 623.638 158.152  20
   3  -6  -6 2006.39 219.374  24
  -3   6   6 2244.74 227.571  20
   3  -6  -6 1885.10 215.952   9
  -3   6   6 2423.16 260.837  30
  -3   6   6 1893.59 249.771  33
   3  -6  -5 360.590 114.384  24
  -3   6   5 590.931 148.854  33
  -3   6   5 485.906 124.478  20
  -3   6   5 349.824 114.444  13
   3  -6  -5 596.403 134.050   9
  -3   6   4 2625.90 247.283  13
  -3   6   4 2878.52 271.551  33
   3  -6  -4 2718.19 226.933  24
  -3   6   4 2832.76 216.509  20
   3  -6  -4 2295.38 210.896   9
  -3   6   3 1504.35 175.436  28
   3  -6  -3 1555.20 170.452  24
   3  -6  -3 1688.42 179.957   9
  -3   6   3 1670.63 195.053  13
  -3   6   3 1627.85 189.190  33
   3  -6  -2 572.089 116.271  24
   3  -6  -2 604.616 107.581   9
  -3   6   2 523.912 111.017  28
  -3   6   2 602.819 137.696  13
  -3   6   2 556.918 124.339  33
  -3   6   1 8354.61 346.724  28
   3  -6  -1 9245.13 340.247   6
  -3   6   1 9067.77 380.079  33
   3  -6  -1 8531.86 374.531  24
  -3   6   1 9095.44 413.693  13
   3  -6  -1 8312.80 373.245   9
   3  -6  -1 8671.16 331.293  23
  -3   6   0 6473.78 332.083  13
   3  -6   0 6655.15 293.500   6
   3  -6   0 6447.05 310.419  24
   3  -6   0 6560.97 318.732   9
   3  -6   0 6678.93 286.335  23
  -3   6   0 6387.68 331.660   2
  -3   6  -1 8198.67 361.404   2
  -3   6  -1 7868.22 355.767  13
   3  -6   1 8464.59 345.488   6
   3  -6   1 7837.08 355.490   9
   3  -6   1 8027.89 319.937  31
  -3   6  -1 8533.76 289.274   4
  -3   6  -2 6120.04 304.081  13
   3  -6   2 6657.23 331.375   9
  -3   6  -2 6629.93 278.564   4
  -3   6  -2 6042.72 296.970   2
   3  -6   2 6838.22 325.132   6
  -3   6  -3 323.997 95.5671  13
   3  -6   3 191.020 88.7799   6
  -3   6  -3 218.786 72.9867   2
  -3   6  -3 252.731 87.1259   4
  -3   6  -3 163.451 93.5844  16
  -3   6  -4 456.228 109.658  18
  -3   6  -4 593.803 109.543   4
   3  -6   4 487.369 114.175   6
  -3   6  -4 723.674 130.859  16
   3  -6   5-79.7450 95.3355   6
  -3   6  -5 29.8104 65.4978   5
  -3   6  -5 83.6931 80.0112  18
  -3   6  -5-63.1355 95.4907   4
  -3   6  -5-9.61255 72.6619  16
   3  -6   6 4227.46 311.775   6
  -3   6  -6 4466.05 289.894   5
  -3   6  -6 4732.20 317.180  26
  -3   6  -6 4127.98 272.106  18
  -3   6  -6 4302.71 318.908   4
   3  -6   7 12133.2 562.420   6
  -3   6  -7 12512.6 549.468  26
  -3   6  -7 11613.9 519.838   5
  -3   6  -7 13119.3 572.911  14
  -3   6  -7 11848.9 562.633   4
  -3   6  -8 96.7710 106.744   4
   3  -6   8 293.821 127.287   6
  -3   6  -8 262.236 119.231   5
  -3   6  -8 156.995 119.920  14
  -3   6  -8 151.599 105.383  26
  -3   6  -9 2250.13 272.790  14
   3  -6   9 2158.44 131.628  37
   3  -6   9 1938.36 249.761   6
  -3   6  -9 1825.37 253.940   4
   3  -6   9 2105.82 134.352  44
  -3   6  -9 2045.70 255.929  26
  -3   6 -10 1969.44 251.764  25
   3  -6  10 2202.74 140.566  44
  -3   6 -10 2221.30 270.786  26
   3  -6  10 2202.31 142.375  37
  -3   6 -10 2170.65 273.496  14
   3  -6  10 2076.21 153.404  58
   3  -6  11 113.552 73.0704  58
  -3   6 -11-11.3586 122.780  25
  -3   6 -11 89.2192 60.9995  42
  -3   6 -12 29.4868 49.9150  42
  -3   6 -12 54.0741 121.342  25
   3  -6  12 94.9521 67.7518  58
  -3   6 -13 114.910 47.0400  42
   3  -6  13 253.881 74.5997  58
  -3   6 -13 250.429 67.0856  45
   3  -6  14 523.261 74.4243  58
  -3   6 -14 513.088 69.5840  64
  -3   6 -14 477.773 66.9189  45
  -3   6 -15 99.6987 42.6315  64
   3  -6  15 51.9396 39.4184  58
  -3   6 -15 32.1666 33.0084  45
  -3   6 -15 54.7347 36.7366  48
   3  -5 -14 2120.01 98.5024  45
  -3   5  14 2134.50 93.7700  51
  -3   5  14 1961.36 88.4925  63
  -3   5  13 18.4025 43.4380  38
  -3   5  13 75.3668 53.6773  63
   3  -5 -13 43.5789 44.0729  46
   3  -5 -13 51.7062 54.4939  45
  -3   5  12 1040.18 105.865  55
  -3   5  12 854.723 93.9820  63
   3  -5 -12 1020.19 109.800  45
  -3   5  12 919.307 89.8723  38
   3  -5 -12 911.509 91.0754  46
  -3   5  12 771.762 186.899  33
  -3   5  11 3.02231 134.004  20
  -3   5  11-44.9715 71.5390  55
   3  -5 -11 89.3302 63.0080  46
   3  -5 -11 90.7577 72.6800  45
  -3   5  11-13.7737 142.689  33
  -3   5  11 44.0874 64.9629  63
  -3   5  11 12.5926 61.6080  38
  -3   5  10 148.225 68.2716  63
  -3   5  10 65.0456 135.627  33
   3  -5 -10 52.2339 67.8162  45
  -3   5  10 106.155 137.690  20
  -3   5  10 54.7663 76.4998  55
  -3   5   9 3543.15 179.076  55
   3  -5  -9 3261.53 306.050  24
  -3   5   9 3309.25 171.647  63
  -3   5   9 3641.15 339.063  20
   3  -5  -9 3621.03 187.437  45
  -3   5   9 3801.83 376.025  33
  -3   5   8 2509.27 289.198  33
   3  -5  -8 2328.54 148.237  45
   3  -5  -8 2839.76 276.100  24
  -3   5   8 2305.72 256.996  20
  -3   5   8 2516.45 249.666  30
  -3   5   8 2597.61 149.494  55
  -3   5   7-52.7460 109.161  30
   3  -5  -7-21.1522 83.0316   9
   3  -5  -7 20.4637 98.5285  24
  -3   5   7 31.4835 99.5262  20
  -3   5   7 57.7132 146.470  33
  -3   5   6 3826.59 315.755  33
   3  -5  -6 2971.81 258.387  24
  -3   5   6 3350.59 282.225  30
  -3   5   6 3300.95 265.006  20
   3  -5  -6 3075.40 253.253   9
  -3   5   5 13073.2 551.507  33
   3  -5  -5 12610.1 503.740  24
   3  -5  -5 12494.7 488.475   9
  -3   5   5 12400.0 520.105  30
  -3   5   5 12631.8 480.769  20
  -3   5   5 12628.6 520.851  13
  -3   5   4 3103.08 254.950  33
  -3   5   4 3533.25 229.041  20
  -3   5   4 3803.15 271.625  13
   3  -5  -4 3403.99 241.461  24
   3  -5  -4 3342.27 230.332   9
  -3   5   3 42542.4 920.869  20
   3  -5  -3 44560.2 1005.89  24
   3  -5  -3 42963.7 887.282  23
  -3   5   3 42586.8 1029.11  33
   3  -5  -3 42690.1 974.106   9
  -3   5   2 11270.3 437.585  13
  -3   5   2 11496.1 401.549  28
  -3   5   2 10633.1 411.500  33
   3  -5  -2 11444.8 413.198  24
   3  -5  -2 11622.0 366.665  23
   3  -5  -2 11924.3 406.896   9
   3  -5  -1 907.459 102.091   6
   3  -5  -1 930.323 127.985  24
   3  -5  -1 909.762 116.419  23
   3  -5  -1 957.042 122.385   9
  -3   5   1 1018.39 141.465  13
   3  -5   0 516.646 95.6532   9
  -3   5   0 487.950 103.777  13
  -3   5   0 500.499 70.0392   4
   3  -5   0 534.553 106.731  24
   3  -5   0 532.634 91.1271   6
   3  -5   0 548.058 94.2900  23
  -3   5  -1 34164.0 794.051  13
  -3   5  -1 34591.1 714.936   4
   3  -5   1 34877.1 776.631   6
   3  -5   1 33818.1 790.674   9
   3  -5   1 35201.5 771.976  23
  -3   5  -1 32967.2 772.544   2
  -3   5  -2 3022.11 192.726  13
   3  -5   2 3038.52 209.124   6
   3  -5   2 3097.41 208.854   9
  -3   5  -2 2582.41 173.352   2
  -3   5  -2 3078.35 184.357   4
   3  -5   2 2919.20 194.441  31
   3  -5   3 80.6171 89.5074   6
  -3   5  -3 4.60983 47.9489   2
  -3   5  -3 105.799 81.6400   4
  -3   5  -3 40.4190 74.1618  16
  -3   5  -4 273.972 85.8147  18
   3  -5   4 386.309 100.150   6
  -3   5  -4 345.417 101.532   4
  -3   5  -4 442.706 106.393  16
   3  -5   5 8898.62 420.389   6
  -3   5  -5 8664.48 375.265  18
  -3   5  -5 9104.73 388.369   5
  -3   5  -5 8829.57 395.116  16
  -3   5  -5 8706.48 414.653   4
  -3   5  -6 1941.84 219.477   4
  -3   5  -6 2657.96 236.121  26
  -3   5  -6 2179.95 204.503   5
   3  -5   6 2242.58 229.148   6
   3  -5   7 11822.9 535.072   6
  -3   5  -7 12630.7 540.771  26
  -3   5  -7 11936.2 525.762   5
  -3   5  -7 11781.9 554.192   4
  -3   5  -7 12469.7 537.633  14
  -3   5  -8 90.2545 119.834   4
   3  -5   8-48.5281 97.5895   6
  -3   5  -8-32.8898 102.392   5
  -3   5  -8 106.701 117.826  26
  -3   5  -8 38.4833 107.455  14
   3  -5   9 2166.91 250.108   6
  -3   5  -9 2243.32 275.561  26
   3  -5   9 2403.29 142.725  44
  -3   5  -9 2376.10 271.722  14
  -3   5  -9 2227.97 279.654   4
   3  -5   9 2270.75 135.519  37
  -3   5 -10 167.811 127.434  14
   3  -5  10 250.390 71.2096  37
   3  -5  10 283.007 76.2794  44
  -3   5 -10 288.210 137.138  25
   3  -5  10 515.421 174.182   6
  -3   5 -10 311.289 152.681   4
  -3   5 -11 4510.45 378.369  25
   3  -5  11 4588.93 198.412  44
  -3   5 -11 4159.86 172.947  42
   3  -5  11 4344.48 187.621  37
  -3   5 -12 337.187 134.959  25
  -3   5 -12 448.398 71.6286  42
   3  -5  12 458.005 87.0534  58
  -3   5 -13 248.758 65.7030  45
   3  -5  13 127.828 64.8140  58
  -3   5 -14 39.0707 46.5249  45
  -3   5 -14 85.3191 56.2003  64
   3  -5  14 22.1889 49.9220  58
   3  -5  15 401.272 52.9179  58
  -3   5 -15 355.494 48.4994  45
  -3   5 -15 426.729 47.6400  48
  -3   5 -15 392.277 52.5269  64
  -3   4  15 795.257 52.3570  51
  -3   4  15 834.837 56.8368  63
   3  -4 -15 822.013 57.7946  45
  -3   4  14 546.584 65.9106  51
  -3   4  14 539.245 67.5870  63
   3  -4 -14 456.275 69.6639  45
   3  -4 -14 397.111 57.0108  46
   3  -4 -13 3763.85 167.695  46
  -3   4  13 4027.27 174.133  63
   3  -4 -13 4344.58 182.123  45
  -3   4  13 3398.07 322.374  33
   3  -4 -12 3831.41 187.546  45
  -3   4  12 3878.93 184.008  63
  -3   4  12 3798.53 356.608  33
  -3   4  12 3559.49 355.285  20
  -3   4  12 4012.92 166.494  38
  -3   4  12 3606.84 179.391  55
  -3   4  11 2322.54 147.960  63
   3  -4 -11 2452.98 154.210  45
  -3   4  11 1912.34 274.276  20
  -3   4  11 2486.88 153.185  55
  -3   4  11 2328.12 300.808  33
  -3   4  11 2337.75 141.867  38
  -3   4  10 2583.50 154.404  63
   3  -4 -10 2724.92 163.575  45
  -3   4  10 2782.14 319.923  33
  -3   4  10 2693.85 306.222  20
   3  -4 -10 3117.69 305.424  24
  -3   4  10 2714.92 159.190  55
  -3   4   9 98.1174 109.982  20
   3  -4  -9-21.0089 62.8244  45
   3  -4  -9-50.1599 117.753   7
   3  -4  -9-11.9863 96.6392  24
  -3   4   9 163.522 68.9818  63
  -3   4   9 192.515 133.252  33
  -3   4   9 121.332 67.9571  55
  -3   4   8 524.283 148.244  20
   3  -4  -8 483.261 142.476   7
   3  -4  -8 628.849 163.334  24
  -3   4   8 542.857 183.109  33
  -3   4   8 545.041 136.720  30
   3  -4  -7 23803.3 761.799   9
  -3   4   7 26230.2 792.032  30
   3  -4  -7 25128.5 802.972   7
   3  -4  -7 25431.0 806.958  24
  -3   4   7 26372.6 813.953  20
  -3   4   7 27332.3 877.010  33
  -3   4   6 2728.32 240.830  30
   3  -4  -6 2764.25 224.991   9
   3  -4  -6 3073.27 249.301  24
  -3   4   6 3062.75 243.153  20
   3  -4  -6 2901.02 235.787   7
  -3   4   6 2491.02 243.100  33
   3  -4  -5 1261.44 147.327   7
   3  -4  -5 1123.34 143.405   9
  -3   4   5 1064.02 141.647  20
   3  -4  -5 1291.27 163.026  24
  -3   4   5 1070.94 153.466  30
  -3   4   5 1210.65 170.274  33
   3  -4  -4 5547.30 294.031  24
  -3   4   4 5489.30 309.459  33
   3  -4  -4 5450.71 266.763   9
  -3   4   4 5349.74 263.058  20
  -3   4   4 5586.63 303.401  13
  -3   4   3 31310.0 772.810  13
   3  -4  -3 30688.6 749.752  24
  -3   4   3 29290.2 663.050  20
   3  -4  -3 30712.3 600.928  11
   3  -4  -3 29469.8 688.586   9
  -3   4   3 28936.0 758.674  33
  -3   4   2 14834.3 470.879  13
  -3   4   2 14247.1 263.449   3
   3  -4  -2 13858.5 347.728   6
   3  -4  -2 14869.8 465.166  24
   3  -4  -2 14679.3 429.438   9
   3  -4  -1 19147.5 487.433   9
  -3   4   1 17992.5 402.427   4
  -3   4   1 18127.0 529.419  13
   3  -4  -1 18566.0 474.754  23
   3  -4  -1 19474.2 527.989  24
  -3   4   1 17958.5 341.519  12
   3  -4  -1 18998.6 445.343   6
  -3   4   0 7511.32 300.944  13
   3  -4   0 7436.50 267.638   6
   3  -4   0 7826.33 284.090   9
   3  -4   0 7691.74 281.694  23
   3  -4   0 7909.19 299.530  24
  -3   4   0 7237.36 244.356   4
   3  -4   1 5552.21 248.455   6
   3  -4   1 6055.08 253.873  23
   3  -4   1 5386.74 242.932   9
  -3   4  -1 5280.51 221.889   4
  -3   4  -1 5287.53 242.269  13
   3  -4   2 7594.70 301.562  23
  -3   4  -2 7353.23 305.301  16
  -3   4  -2 7591.18 290.751   4
   3  -4   2 7408.31 305.889   6
  -3   4  -3 8324.02 338.796   4
   3  -4   3 8392.61 351.683   6
  -3   4  -3 8241.01 338.345  16
  -3   4  -3 8838.39 341.700  18
   3  -4   3 9018.37 345.383  31
  -3   4  -4 710.966 115.815  18
   3  -4   4 841.371 126.716   6
  -3   4  -4 840.823 125.432  16
  -3   4  -4 652.653 117.346   4
  -3   4  -5 442.843 125.157   4
  -3   4  -5 453.687 107.314  18
  -3   4  -5 450.058 116.413  26
   3  -4   5 423.477 116.052   6
  -3   4  -5 673.185 116.019   5
  -3   4  -6 4421.96 314.403   4
  -3   4  -6 4574.13 305.120  26
  -3   4  -6 5019.67 307.115   5
   3  -4   6 4417.71 303.292   6
   3  -4   7 17746.8 652.826   6
  -3   4  -7 17362.9 641.901   5
  -3   4  -7 18600.1 654.895  14
  -3   4  -7 17035.0 664.322   4
  -3   4  -7 17595.0 648.626  26
  -3   4  -8-12.3699 111.885   4
   3  -4   8 124.860 97.1959   6
  -3   4  -8 171.202 110.330  14
  -3   4  -8 30.2713 109.769  26
   3  -4   9 4657.65 361.519   6
  -3   4  -9 5109.98 406.212   4
  -3   4  -9 4985.85 364.011  25
  -3   4  -9 5057.76 387.359  26
  -3   4  -9 4988.61 377.939  14
   3  -4   9 4991.30 194.209  37
   3  -4   9 5438.31 205.154  44
  -3   4 -10 4627.06 385.069   7
  -3   4 -10 4098.61 347.313  25
   3  -4  10 4827.43 200.681  44
  -3   4 -10 4744.60 406.473   4
   3  -4  10 4593.64 189.504  37
  -3   4 -10 4421.46 176.785  42
   3  -4  11 523.240 88.4057  44
   3  -4  11 765.293 89.6687  63
  -3   4 -11 575.221 161.749  25
  -3   4 -11 660.316 85.4438  42
   3  -4  11 660.407 86.6674  37
  -3   4 -12 806.420 177.233  25
  -3   4 -12 887.953 102.380  45
   3  -4  12 829.636 102.801  44
   3  -4  12 799.341 92.8391  63
  -3   4 -12 724.837 88.4026  42
  -3   4 -13 274.647 133.823  29
  -3   4 -13 84.6829 61.8338  45
  -3   4 -13-78.6201 55.8389  42
   3  -4  13 138.684 58.1625  63
   3  -4  13 101.340 62.9842  58
   3  -4  14 364.848 66.3577  58
  -3   4 -14 346.339 55.8638  48
  -3   4 -14 301.531 60.6671  45
  -3   4 -14 450.493 69.7448  64
   3  -4  15 123.997 38.8758  58
  -3   4 -15 146.908 41.6011  45
  -3   4 -15 77.2167 35.0682  48
  -3   4 -15 115.914 43.2158  64
  -3   3  15 1023.73 75.0982  63
  -3   3  15 1039.43 68.5723  51
   3  -3 -15 866.747 66.9588  46
   3  -3 -15 1052.03 73.2197  45
  -3   3  14 2012.08 122.256  63
   3  -3 -14 2310.86 124.853  45
   3  -3 -14 2141.85 120.899  46
  -3   3  14 2221.35 119.563  51
   3  -3 -13 137.446 64.7496  45
  -3   3  13 196.888 71.5705  63
  -3   3  12 2467.44 135.912  38
  -3   3  12 2514.78 150.268  55
   3  -3 -12 2609.29 157.957  45
  -3   3  12 2519.27 156.552  63
   3  -3 -12 2459.38 283.300  24
  -3   3  12 2196.04 286.105  20
  -3   3  12 2757.42 318.267  33
  -3   3  11 15274.3 376.069  38
   3  -3 -11 15325.7 403.499  45
   3  -3 -11 13307.6 651.896  24
   3  -3 -11 14075.8 386.114  48
  -3   3  11 14846.5 394.033  63
  -3   3  11 14046.5 695.942  20
  -3   3  11 14606.0 392.070  55
  -3   3  11 14978.0 717.742  33
  -3   3  10 721.934 180.545  20
   3  -3 -10 479.951 82.9974  48
  -3   3  10 617.725 195.058  33
   3  -3 -10 587.389 88.1909  45
   3  -3 -10 461.874 149.137  24
  -3   3  10 373.695 77.3079  63
   3  -3 -10 463.676 164.186   7
  -3   3  10 476.136 87.0535  55
  -3   3   9 167.848 127.087  20
   3  -3  -9 136.379 110.740   7
   3  -3  -9 294.576 131.952  24
   3  -3  -9 78.1111 110.982  29
  -3   3   9 109.950 127.717  33
   3  -3  -8 12519.7 569.782   7
   3  -3  -8 13534.6 578.005  29
  -3   3   8 14146.0 624.664  33
  -3   3   8 14049.4 588.399  20
   3  -3  -8 13308.9 583.497  24
  -3   3   7 188.997 95.7723  30
  -3   3   7 24.3840 101.760  33
   3  -3  -7 95.7187 86.6264   7
  -3   3   7 181.985 109.571  20
   3  -3  -7 301.519 117.087  24
   3  -3  -7 31.0330 96.7093  29
   3  -3  -6 8808.93 400.709  29
   3  -3  -6 8947.70 401.376   7
   3  -3  -6 8426.67 401.825  24
  -3   3   6 8703.85 385.758  30
  -3   3   6 7953.64 378.941  20
  -3   3   6 8743.34 426.459  33
   3  -3  -5-79.7217 79.1334   7
  -3   3   5 19.7714 74.5330  20
  -3   3   5-44.4240 83.4766  30
  -3   3   5-65.6069 93.2476  33
   3  -3  -5 24.8658 85.3532  24
  -3   3   4 14935.1 335.691   3
   3  -3  -4 14735.8 415.103   9
  -3   3   4 14823.4 489.789  33
   3  -3  -4 14669.4 467.190   7
  -3   3   4 15065.0 483.475  30
  -3   3   4 14267.0 429.986  20
   3  -3  -4 15194.6 482.342  24
   3  -3  -3 8384.81 328.351  24
   3  -3  -3 8073.74 257.409  11
   3  -3  -3 8336.32 273.318   9
  -3   3   3 8423.71 329.160  13
  -3   3   3 8322.15 209.697   3
  -3   3   3 8213.83 331.077  30
   3  -3  -2 11709.8 313.232  11
   3  -3  -2 11479.1 271.153   6
   3  -3  -2 11788.7 371.938  24
  -3   3   2 11834.4 383.861  13
  -3   3   2 11241.6 264.590   3
   3  -3  -2 12024.9 323.782   9
  -3   3   1 60.8985 66.5088  13
  -3   3   1 42.3992 44.7712   4
   3  -3  -1 111.397 61.7003  24
   3  -3  -1 102.625 49.8018   6
   3  -3  -1 116.194 56.0703   9
   3  -3   0 2863.38 149.331   9
   3  -3   0 2717.20 160.440  24
   3  -3   0 2717.92 80.9647   8
   3  -3   0 2728.87 148.489   6
  -3   3   0 2772.32 145.562   4
   3  -3   1 5968.82 156.537   8
   3  -3   1 6073.48 242.358  23
  -3   3  -1 5927.32 236.061   4
   3  -3   1 6096.31 248.014   6
  -3   3  -2 1053.03 118.843   4
  -3   3  -2 1067.53 114.911  16
   3  -3   2 1205.58 86.2138   8
   3  -3   2 1135.85 117.509  23
  -3   3  -2 1120.34 115.841  18
   3  -3   3 62085.7 1178.58  31
  -3   3  -3 59701.3 1191.40   4
   3  -3   3 62667.3 1097.81   8
  -3   3  -3 61327.4 1186.01  16
  -3   3  -3 60564.5 1168.13  18
  -3   3  -4 75328.4 1416.48  26
  -3   3  -4 70903.8 1417.01   4
   3  -3   4 72512.1 1324.43  20
   3  -3   4 74019.5 1333.46   8
  -3   3  -4 72691.3 1371.83  18
  -3   3  -5 639.977 131.193   4
   3  -3   5 690.393 110.968  20
  -3   3  -5 766.074 132.816  26
  -3   3  -5 646.608 117.913   5
   3  -3   5 592.128 104.459   8
   3  -3   6 7121.77 346.414  20
   3  -3   6 7235.05 378.042   6
  -3   3  -6 6948.83 385.065   4
  -3   3  -6 7291.91 361.186  14
  -3   3  -6 7681.54 376.658   5
  -3   3  -6 7048.52 371.685  26
  -3   3  -7 3523.70 282.334   5
   3  -3   7 3957.58 280.226  20
   3  -3   7 3869.58 293.936   6
  -3   3  -7 3533.75 284.199  26
  -3   3  -7 3640.23 295.749   4
  -3   3  -7 3706.39 275.775  14
  -3   3  -8 3271.06 285.711  14
  -3   3  -8 2852.91 284.081  26
   3  -3   8 2930.03 267.657  20
   3  -3   8 2748.59 266.812   6
  -3   3  -8 2849.11 288.928   4
  -3   3  -8 3085.80 251.690  21
  -3   3  -8 3045.04 265.836  25
  -3   3  -9 197.334 119.309   7
   3  -3   9 179.443 129.298   6
  -3   3  -9 200.151 107.478  25
   3  -3   9 186.357 59.4676  44
   3  -3   9 193.273 59.6562  37
  -3   3  -9 293.134 139.929   4
   3  -3  10 1675.78 123.788  63
  -3   3 -10 1502.60 218.733  25
   3  -3  10 1579.25 120.684  44
   3  -3  10 1470.06 110.468  37
  -3   3 -10 1502.18 113.062  42
  -3   3 -10 1788.15 266.469   4
  -3   3 -10 1779.29 250.182   7
   3  -3  11 502.991 83.2829  63
  -3   3 -11 415.082 83.4154  45
   3  -3  11 404.326 71.5485  37
  -3   3 -11 339.020 70.9386  42
  -3   3 -11 432.786 153.271  25
   3  -3  11 355.416 82.3803  44
   3  -3  12 124.984 67.3257  63
   3  -3  12 214.705 72.4546  44
  -3   3 -12 168.809 73.7322  45
  -3   3 -12 204.662 65.7974  42
   3  -3  13 907.543 91.0046  63
  -3   3 -13 758.229 174.625  29
   3  -3  13 1024.32 97.4166  58
  -3   3 -13 1008.22 98.2137  45
   3  -3  13 1097.93 104.631  44
  -3   3 -13 959.366 85.0319  42
  -3   3 -13 1091.98 101.642  64
   3  -3  14 470.787 66.9224  58
  -3   3 -14 514.796 60.2788  48
  -3   3 -14 448.854 69.1246  45
   3  -3  14 539.360 62.2497  63
  -3   3 -14 584.128 71.6489  64
  -3   3 -15 156.808 42.7758  45
   3  -3  15 114.450 33.1135  58
  -3   3 -15 95.8408 37.9009  64
   3  -2 -16 0.91822 27.8566  45
   3  -2 -16 34.1816 29.5029  46
  -3   2  16-36.7556 37.0455  63
  -3   2  15 2828.00 116.698  51
   3  -2 -15 2890.89 126.868  45
  -3   2  15 2787.01 132.394  63
   3  -2 -15 2741.71 127.233  46
  -3   2  14 759.229 83.1051  51
  -3   2  14 726.694 90.0070  63
   3  -2 -14 743.709 85.4408  45
   3  -2 -13-47.1698 57.3772  35
   3  -2 -13 30.6195 60.5311  45
   3  -2 -13-0.19672 71.1714  48
  -3   2  13-62.2211 66.3912  63
   3  -2 -13 14.4934 118.232  24
   3  -2 -12 270.487 79.1560  48
   3  -2 -12 266.368 140.355  24
   3  -2 -12 323.561 79.9121  45
  -3   2  12 590.098 94.6026  63
  -3   2  12 293.241 79.1156  55
   3  -2 -12 335.342 70.7106  35
  -3   2  12 221.885 170.474  33
  -3   2  11 26.9329 68.3092  55
  -3   2  11 200.913 161.555  33
   3  -2 -11 103.101 124.416  24
   3  -2 -11 132.652 70.3972  64
  -3   2  11 290.102 170.775  20
  -3   2  11 169.261 65.9173  38
   3  -2 -11 121.934 72.7397  48
  -3   2  11 100.093 70.6097  63
   3  -2 -11 145.627 64.4141  45
   3  -2 -11 82.6793 59.1932  35
   3  -2 -10 1028.14 100.481  48
  -3   2  10 776.735 198.724  33
  -3   2  10 1147.54 106.646  55
   3  -2 -10 865.110 102.527  45
  -3   2  10 1039.16 207.960  20
   3  -2 -10 830.791 178.086  29
   3  -2 -10 1011.09 101.175  64
   3  -2 -10 791.988 175.706   7
  -3   2  10 895.465 100.569  63
  -3   2   9 3191.55 296.462  20
   3  -2  -9 3436.33 307.749   7
  -3   2   9 3560.08 321.688  33
   3  -2  -9 3307.88 296.040  29
   3  -2  -8 9076.52 441.457  29
  -3   2   8 8844.18 452.587  20
  -3   2   8 8982.28 468.923  33
   3  -2  -8 8592.49 451.749   7
   3  -2  -7 3782.38 262.489  29
  -3   2   7 3653.42 289.155  33
   3  -2  -7 3608.82 220.731  10
   3  -2  -7 3786.58 274.259   7
  -3   2   7 3757.00 272.558  20
  -3   2   7 3824.56 245.806  30
  -3   2   7 4070.48 224.206   3
   3  -2  -6 6573.08 319.174  29
  -3   2   6 6477.92 322.555  20
  -3   2   6 6766.81 353.295  33
  -3   2   6 6727.49 312.560  30
   3  -2  -6 6468.11 277.332  10
  -3   2   6 6674.38 264.770   3
   3  -2  -6 6937.57 337.662   7
   3  -2  -5 7200.94 315.306  29
  -3   2   5 7431.40 255.909   3
  -3   2   5 7804.21 353.440  33
  -3   2   5 7307.92 312.319  20
  -3   2   5 7996.63 328.827  30
   3  -2  -5 7430.93 278.655  10
   3  -2  -5 7364.75 327.175   7
  -3   2   4 10295.9 281.839   3
  -3   2   4 10537.3 366.062  30
  -3   2   4 9963.57 331.336  20
   3  -2  -4 10620.8 367.736   7
  -3   2   3 22771.9 465.745   3
   3  -2  -3 23541.3 569.826  24
   3  -2  -3 23408.3 471.195   9
   3  -2  -2 29467.6 504.171   6
  -3   2   2 28993.5 548.639   3
   3  -2  -2 28885.3 530.973   9
  -3   2   2 28346.1 563.828   4
   3  -2  -2 28359.6 585.689  11
   3  -2  -1 6113.93 215.505  11
   3  -2  -1 6214.76 183.704   9
  -3   2   1 5988.91 206.690   4
   3  -2   0 374333. 5458.04   8
  -3   2   0 376893. 5555.80   4
   3  -2   1 9694.47 248.050   8
  -3   2  -1 9563.58 304.503   4
   3  -2   2 114107. 1871.49  23
  -3   2  -2 112171. 1892.91   4
   3  -2   2 113998. 1812.83   8
  -3   2  -2 113102. 1882.10  18
  -3   2  -2 113695. 1885.98  16
  -3   2  -3 2669.13 174.448  18
  -3   2  -3 2722.93 176.824  26
   3  -2   3 2675.77 154.462  20
  -3   2  -3 2698.74 187.563   4
   3  -2   3 2681.03 163.460   8
  -3   2  -4 28662.2 723.141  26
   3  -2   4 28282.2 686.857  31
   3  -2   4 29268.1 695.933   8
  -3   2  -4 30514.6 714.829   5
  -3   2  -4 28930.7 730.343   4
   3  -2   4 27845.1 671.579  20
  -3   2  -5 1400.93 150.393  14
   3  -2   5 1516.10 155.387  20
  -3   2  -5 1542.97 162.480   5
   3  -2   5 1330.17 148.873   8
  -3   2  -5 1573.58 177.076  26
  -3   2  -5 1631.85 177.117   4
  -3   2  -6 98.8195 108.368  26
  -3   2  -6 111.999 113.317   4
  -3   2  -6 10.5583 80.3394   5
  -3   2  -6 6.44402 83.0002  14
   3  -2   6 116.091 79.3313   8
   3  -2   6 58.5449 81.7767  20
  -3   2  -7 61.6677 80.9218  14
   3  -2   7 87.9685 98.7160  20
  -3   2  -7 42.8439 85.5669  21
  -3   2  -7-71.5809 119.703   4
  -3   2  -7 105.873 125.463  26
  -3   2  -7 120.526 96.1699   5
  -3   2  -8 129.609 93.3409   4
   3  -2   8 148.850 100.082   6
   3  -2   8 154.555 118.983  20
  -3   2  -8 166.253 95.1092  21
  -3   2  -8 133.846 107.663  25
  -3   2  -9 5674.00 403.068   7
   3  -2   9 5172.15 205.050  44
   3  -2   9 5400.55 374.739   6
  -3   2  -9 5555.22 369.967  25
   3  -2   9 5508.46 386.895  20
  -3   2  -9 5212.19 402.381   4
  -3   2  -9 5275.93 192.315  42
   3  -2   9 5313.49 194.618  37
   3  -2  10 3697.44 341.037  20
   3  -2  10 3676.03 177.391  63
  -3   2 -10 3981.19 335.435  25
   3  -2  10 3990.49 183.777  44
  -3   2 -10 3859.75 170.710  59
  -3   2 -10 3735.87 359.440   4
   3  -2  10 3721.01 166.103  37
  -3   2 -10 3831.27 172.276  42
   3  -2  11-45.6252 62.6066  63
   3  -2  11-17.4206 67.0109  44
  -3   2 -11-38.6418 64.5952  42
  -3   2 -11-30.2831 63.1703  45
  -3   2 -11 51.6168 55.4154  59
   3  -2  11 17.2706 53.9544  37
  -3   2 -12 3010.09 308.850  29
  -3   2 -12 3088.90 165.069  45
  -3   2 -12 2994.49 152.702  42
   3  -2  12 3343.23 167.252  44
   3  -2  12 3029.99 155.731  63
  -3   2 -13 470.605 73.0208  48
   3  -2  13 375.651 69.7318  63
  -3   2 -13 496.336 80.6769  64
  -3   2 -13 357.068 78.4994  45
   3  -2  13 388.171 78.4014  44
   3  -2  14 1445.32 87.4603  63
  -3   2 -14 1363.06 80.7077  48
  -3   2 -14 1468.34 94.3238  64
  -3   2 -14 1521.43 100.689  45
   3  -2  14 1275.71 90.6245  58
   3  -2  15 63.5060 28.2896  58
  -3   2 -15 68.6300 34.8437  45
  -3   2 -15 46.6194 34.0978  64
   3  -1 -16 632.479 53.3948  45
   3  -1 -16 593.210 59.7198  46
  -3   1  16 695.915 67.7763  63
  -3   1  15 169.021 67.1198  63
   3  -1 -15 197.075 56.9534  45
   3  -1 -15 244.709 49.5457  35
  -3   1  15 165.370 49.5812  51
   3  -1 -14 155.247 55.1442  35
  -3   1  14 180.018 72.2201  63
  -3   1  14 87.0917 60.1836  51
   3  -1 -14 152.291 62.6374  45
   3  -1 -14 138.314 65.4107  48
   3  -1 -13 1688.26 123.306  35
   3  -1 -13 1731.05 132.752  48
  -3   1  13 1614.63 130.805  63
   3  -1 -13 1789.42 131.114  45
   3  -1 -13 1719.61 131.548  64
   3  -1 -13 1520.00 234.299  24
   3  -1 -12 974.815 106.737  48
   3  -1 -12 1052.95 107.439  45
   3  -1 -12 1195.54 107.158  35
   3  -1 -12 1013.13 106.216  64
  -3   1  12 901.594 193.414  33
  -3   1  12 1072.71 112.532  63
  -3   1  12 982.878 105.624  55
  -3   1  11 269.199 72.3677  55
   3  -1 -11 366.093 141.280  29
   3  -1 -11 35.2994 118.303   7
   3  -1 -11 377.372 80.3664  45
   3  -1 -11 150.987 69.9231  64
  -3   1  11 151.268 80.8015  63
  -3   1  11 128.231 135.390  33
   3  -1 -11 274.332 73.7654  48
  -3   1  11 231.115 138.127  20
  -3   1  10 353.289 151.753  33
   3  -1 -10 416.989 152.246   7
  -3   1  10 369.740 150.287  20
   3  -1 -10 400.571 133.116  29
  -3   1   9 1739.28 231.654  33
   3  -1  -9 1584.88 223.237   7
   3  -1  -9 1584.84 197.714  29
  -3   1   9 1713.56 222.340  20
   3  -1  -9 1623.54 180.163  10
  -3   1   9 1808.81 187.112   3
  -3   1   8 3294.84 234.422   3
   3  -1  -8 3282.89 247.602  29
   3  -1  -8 3223.69 232.325  10
  -3   1   8 3288.88 276.582  20
  -3   1   8 2876.77 257.794  33
   3  -1  -8 3136.67 273.938   7
  -3   1   7 61.7020 94.0472  20
  -3   1   7-23.8478 98.4736  33
   3  -1  -7 130.511 94.7924   7
  -3   1   7-8.87086 91.9183  30
   3  -1  -7 53.9010 63.7180  10
   3  -1  -7 65.7443 83.6148  29
   3  -1  -7-36.8446 71.2353  32
  -3   1   7 22.1497 64.4692   3
  -3   1   6 4800.09 247.056  30
   3  -1  -6 4447.77 249.843  29
   3  -1  -6 4697.78 241.326  10
   3  -1  -6 4566.39 269.977   7
  -3   1   6 4881.26 286.202  33
  -3   1   6 4600.65 265.717  20
  -3   1   6 4765.43 229.854   3
   3  -1  -5 120878. 2006.38  10
  -3   1   5 116403. 2043.36  20
  -3   1   5 118558. 2102.65  33
  -3   1   5 121068. 1966.02   3
   3  -1  -4 2652.58 156.487  10
  -3   1   4 2601.37 141.065   3
   3  -1  -4 2612.17 171.638   7
  -3   1   4 2564.14 160.204  20
   3  -1  -3 280644. 4258.58  10
  -3   1   3 285804. 4216.99   3
   3  -1  -3 282819. 4119.76   9
  -3   1   2 221.330 60.8445   3
  -3   1   2 220.149 65.5737   4
   3  -1  -2 164.118 23.4358   9
  -3   1   1 18627.3 421.320   4
  -3   1   1 18763.3 399.716  16
  -3   1   0 9537.91 287.834   4
  -3   1   0 9978.51 274.952  16
   3  -1   0 9748.90 255.894   8
  -3   1  -1 1491.81 130.169   4
   3  -1   1 1554.90 106.630   8
   3  -1   2 174452. 2741.87   8
  -3   1  -2 178058. 2792.25   4
   3  -1   3 202199. 3157.27   8
   3  -1   3 199143. 3129.04  20
  -3   1  -3 200375. 3178.45  26
  -3   1  -3 198604. 3187.41   4
  -3   1  -4 1972.48 147.732  14
  -3   1  -4 1914.80 169.307   5
  -3   1  -4 1706.99 168.381   4
   3  -1   4 1730.28 157.491   8
   3  -1   4 1803.56 159.941  20
  -3   1  -4 1888.57 172.843  26
   3  -1   4 1782.45 146.500  31
   3  -1   5 1591.93 175.662  20
  -3   1  -5 1697.99 185.450  26
  -3   1  -5 1578.02 153.451  14
   3  -1   5 1456.15 171.080   8
  -3   1  -5 1670.15 181.456   4
  -3   1  -5 1461.28 164.303   5
  -3   1  -6 7888.66 399.445  26
   3  -1   6 8030.27 390.179  20
  -3   1  -6 7892.60 389.462   5
   3  -1   6 8053.16 399.334   8
  -3   1  -6 7756.29 371.632  21
  -3   1  -6 7552.78 387.177   4
  -3   1  -6 8307.67 367.381  14
  -3   1  -7 3046.04 248.749  21
  -3   1  -7 3238.62 249.041  25
   3  -1   7 3413.14 285.164   8
   3  -1   7 3314.15 273.290  20
  -3   1  -7 2785.46 258.775   4
  -3   1  -8 210.978 109.230   4
  -3   1  -8 302.922 127.077   7
  -3   1  -8 200.126 103.070  25
  -3   1  -8 297.037 120.558  21
   3  -1   8 122.613 118.497  20
  -3   1  -9 8536.01 262.946  59
   3  -1   9 8636.71 270.343  44
  -3   1  -9 8119.57 256.175  42
  -3   1  -9 9190.51 465.612  21
  -3   1  -9 7887.34 483.715   4
   3  -1   9 8874.96 277.262  63
   3  -1   9 9050.68 509.293  20
  -3   1  -9 8746.06 456.650  25
  -3   1  -9 8943.95 509.205   7
  -3   1 -10 63.4517 65.1851  45
   3  -1  10 255.411 143.830  20
   3  -1  10 101.894 63.3355  44
  -3   1 -10 59.2654 60.6785  42
  -3   1 -10 211.898 63.8479  59
   3  -1  10 179.675 69.7506  63
   3  -1  11 1655.07 126.455  44
  -3   1 -11 1861.72 135.039  45
  -3   1 -11 1702.45 122.685  42
  -3   1 -11 1418.44 109.421  59
   3  -1  11 1559.25 125.763  63
   3  -1  11 1689.08 252.508  20
  -3   1 -12 1352.71 110.352  64
  -3   1 -12 1586.54 106.906  48
  -3   1 -12 1404.24 121.184  45
   3  -1  12 1479.56 117.362  44
  -3   1 -12 1185.61 216.549  29
   3  -1  12 1461.78 113.935  63
  -3   1 -13 1730.66 113.476  64
  -3   1 -13 1913.04 101.001  48
   3  -1  13 1796.33 115.552  44
   3  -1  13 1851.03 115.489  63
  -3   1 -13 1914.62 123.867  45
  -3   1 -14 3314.87 139.662  45
   3  -1  14 3187.42 122.381  63
  -3   1 -14 3055.46 124.579  64
  -3   1 -15 1865.61 80.6741  45
  -3   0  17 42.0847 32.9007  63
   3   0 -17-5.50836 24.7876  46
  -3   0  16 761.025 74.4726  63
   3   0 -16 629.171 58.0867  45
   3   0 -16 661.237 54.8871  35
  -3   0  15 27.3018 46.0673  51
   3   0 -15 2.42968 46.5811  35
   3   0 -15 38.4160 63.6541  48
   3   0 -15-41.9588 52.4144  45
  -3   0  15-22.1268 65.0284  63
   3   0 -14 3528.98 172.925  64
   3   0 -14 3549.48 341.035  24
   3   0 -14 3527.35 160.753  35
  -3   0  14 3129.12 170.369  63
  -3   0  14 3370.24 156.407  51
   3   0 -14 3074.30 156.183  45
   3   0 -14 3445.83 168.729  48
  -3   0  13 443.751 80.3988  51
   3   0 -13 454.692 88.3365  48
  -3   0  13 500.608 95.6080  63
   3   0 -13 504.938 87.2184  45
   3   0 -13 439.179 90.3675  64
   3   0 -12 170.837 71.4294  64
   3   0 -12 129.928 75.5861  48
   3   0 -12 126.271 63.2018  45
  -3   0  12 82.7875 71.8585  63
   3   0 -11 387.956 77.7133  64
   3   0 -11 492.787 84.3999  48
   3   0 -11 333.710 75.0732  45
  -3   0  11 308.809 81.9269  63
   3   0 -11 370.468 151.665   7
  -3   0  11 242.429 151.192  33
  -3   0  11 352.599 73.3579  55
  -3   0  10 12557.8 553.486   3
   3   0 -10 13168.3 554.491  29
  -3   0  10 13540.9 637.858  20
  -3   0  10 13242.3 617.155  33
   3   0 -10 14023.9 569.434  22
   3   0 -10 13094.4 615.802   7
   3   0 -10 13388.9 560.858  10
   3   0  -9 14100.8 538.324  32
   3   0  -9 14112.2 535.045  29
  -3   0   9 14140.2 596.756  33
   3   0  -9 13741.6 540.308  10
  -3   0   9 14258.0 603.147  20
   3   0  -9 13534.2 583.701   7
  -3   0   9 13856.5 545.120   3
   3   0  -9 14037.6 546.722  22
   3   0  -8-58.6604 78.3215  29
   3   0  -8 92.0179 99.8840   7
  -3   0   8 4.65237 65.7960   3
  -3   0   8 17.9452 94.2992  33
   3   0  -8-42.7506 79.5147  10
   3   0  -8 82.9149 88.9627  22
  -3   0   8-19.9389 99.7456  20
   3   0  -8-17.1458 78.6937  32
   3   0  -7 32366.7 802.306  32
  -3   0   7 33739.1 873.501  33
   3   0  -7 31842.9 803.635  10
  -3   0   7 33315.3 857.562  20
   3   0  -7 33093.1 817.186  22
   3   0  -7 32401.3 775.166  29
   3   0  -7 32020.3 852.214   7
  -3   0   7 32924.5 791.911   3
   3   0  -6 32609.2 771.118  10
  -3   0   6 34476.3 816.532  20
  -3   0   6 33857.8 835.060  33
   3   0  -6 33177.8 784.766  22
   3   0  -6 34023.3 780.545  32
  -3   0   6 33363.9 752.723   3
   3   0  -6 33823.9 816.624   7
   3   0  -5 2051.48 158.402  10
   3   0  -5 2229.43 163.976  22
  -3   0   5 2116.70 147.348   3
  -3   0   5 1923.79 162.472  20
   3   0  -5 2026.03 161.479   7
   3   0  -4 38191.5 766.291  10
  -3   0   4 36860.9 737.671   3
   3   0  -4 38407.0 778.679  22
  -3   0   4 35771.2 756.688  20
   3   0  -4 38390.5 779.555   7
   3   0  -3 37789.3 734.846   7
  -3   0   3 36905.2 711.278   3
   3   0  -3 37023.4 730.398  10
  -3   0   2 1992.52 127.210   4
  -3   0   2 2013.51 124.395   3
   3   0  -2 2063.19 93.2942  12
   3   0  -1 5145.21 189.733   8
  -3   0   1 5485.76 204.239   4
   3   0   0 31445.0 617.176   8
   3   0   0 31897.2 555.228  15
  -3   0   0 31231.1 633.836   4
   3   0   1 19299.3 451.183   8
  -3   0  -1 18522.9 462.520   4
   3   0   2 328956. 5005.68   8
  -3   0  -2 334772. 5013.91   4
  -3   0  -3 47188.8 986.450  26
   3   0   3 48789.7 994.390   8
  -3   0  -3 49459.8 964.491   5
  -3   0  -3 48084.2 984.822   4
  -3   0  -3 48963.5 894.376  14
  -3   0  -4 1.33769 81.1881   5
  -3   0  -4 35.7464 71.9229   4
  -3   0  -4 44.1884 89.1966  26
  -3   0  -4 36.3996 64.0613  14
   3   0   4 6.01200 76.1978   8
   3   0   4 76.3021 87.3134  20
   3   0   5 11846.9 461.848  20
  -3   0  -5 11785.6 446.381   5
  -3   0  -5 11269.0 434.155  21
   3   0   5 11820.9 473.016   8
  -3   0  -5 11348.0 391.332  25
  -3   0  -5 10707.2 440.969   4
  -3   0  -5 12323.9 406.736  14
  -3   0  -6 3888.16 276.378   5
  -3   0  -6 3884.30 242.892  25
  -3   0  -6 4269.27 282.249  21
   3   0   6 4165.20 301.760   8
   3   0   6 3989.93 292.711  20
  -3   0  -6 3970.54 282.054   4
  -3   0  -7 8491.87 392.203  25
  -3   0  -7 8432.86 417.052  21
   3   0   7 7906.47 445.577   8
   3   0   7 8215.33 444.213  20
  -3   0  -7 8043.23 425.066   4
   3   0   8 3207.89 299.302  20
  -3   0  -8 2594.26 265.926   4
  -3   0  -8 2978.89 270.974  21
  -3   0  -8 3040.40 277.349   7
  -3   0  -9-40.2073 116.432   7
  -3   0  -9 128.428 64.7178  59
  -3   0  -9 100.901 69.9713  45
   3   0   9 92.5132 61.3779  44
  -3   0  -9 124.438 98.1856   4
  -3   0  -9 41.1847 63.7602  42
   3   0   9-26.9115 72.2779  63
   3   0   9-37.7668 128.108  20
   3   0  10 5915.53 226.306  44
  -3   0 -10 5649.49 214.560  59
  -3   0 -10 6146.04 235.754  45
  -3   0 -10 5637.85 218.660  42
   3   0  10 6369.64 459.993  20
   3   0  10 5863.68 234.811  63
   3   0  11 308.878 78.2359  44
  -3   0 -11 309.578 77.3639  42
  -3   0 -11 147.448 62.4725  59
  -3   0 -11 293.979 76.1397  64
  -3   0 -11 357.598 87.9060  45
   3   0  11 346.195 82.9327  63
   3   0  11 437.262 159.238  20
  -3   0 -11 491.826 180.949  29
  -3   0 -12 647.662 179.270  29
  -3   0 -12 670.498 95.0474  45
  -3   0 -12 593.517 76.2337  59
   3   0  12 667.440 87.9100  63
  -3   0 -12 661.829 86.2606  64
   3   0  12 638.694 83.9376  44
  -3   0 -13 1173.01 90.7267  64
   3   0  13 1416.81 100.211  63
  -3   0 -13 1328.77 104.489  45
   3   0  13 1335.54 96.1323  44
  -3   0 -14 2257.36 106.868  45
   3   0  14 1971.89 95.2677  63
  -3   0 -15 5.99732 25.2226  45
  -3  -1  17 701.633 59.0771  63
   3   1 -16 564.319 61.2307  35
   3   1 -16 392.889 51.9891  45
  -3  -1  16 566.015 73.6220  63
   3   1 -15 4627.15 186.623  48
   3   1 -15 4368.71 168.418  45
  -3  -1  15 4840.70 198.348  63
   3   1 -15 4291.40 174.440  35
  -3  -1  15 4392.20 162.212  51
   3   1 -14 782.481 103.232  48
   3   1 -14 930.485 94.6698  45
  -3  -1  14 1020.03 99.7914  51
   3   1 -14 902.030 101.560  64
   3   1 -14 1115.68 91.9692  43
  -3  -1  14 1041.70 115.979  63
   3   1 -13 1333.86 118.739  64
  -3  -1  13 1505.64 130.385  63
   3   1 -13 1384.28 122.490  48
   3   1 -13 1389.28 115.045  45
  -3  -1  13 1422.64 116.811  51
  -3  -1  12 357.460 75.9539  51
   3   1 -12 310.313 78.2668  48
   3   1 -12 303.177 77.1395  64
  -3  -1  12 450.880 92.4083  63
   3   1 -12 384.974 72.8574  45
   3   1 -11 2051.04 242.216  10
   3   1 -11 2509.45 142.170  48
   3   1 -11 2482.15 256.519  22
   3   1 -11 2144.79 133.059  64
   3   1 -11 2282.49 254.311   4
  -3  -1  11 1749.17 235.013   3
   3   1 -11 2212.40 273.158   7
   3   1 -11 2701.28 269.783  32
  -3  -1  11 2302.45 148.343  63
   3   1 -10 1156.18 189.922   7
   3   1 -10 1110.09 176.773  10
  -3  -1  10 1185.43 189.194  33
   3   1 -10 939.601 167.957  22
  -3  -1  10 876.129 162.614   3
   3   1 -10 1128.93 174.466  32
   3   1  -9 6355.56 363.352  10
  -3  -1   9 6288.44 358.953   3
   3   1  -9 6038.42 380.801   7
  -3  -1   9 6446.62 390.885  33
   3   1  -9 6557.74 368.071  22
   3   1  -8 19947.7 672.462   7
   3   1  -8 20084.1 642.586  22
  -3  -1   8 21494.5 700.928  20
  -3  -1   8 21366.0 649.254   3
  -3  -1   8 21224.2 691.721  33
   3   1  -8 20298.1 647.112  10
  -3  -1   7 36718.7 903.912  20
  -3  -1   7 35678.0 850.317   3
   3   1  -7 34801.0 858.659  22
  -3  -1   7 36450.9 904.189  33
   3   1  -7 34266.0 856.202  10
   3   1  -7 34949.7 874.633   7
   3   1  -6 260.990 95.2154   7
   3   1  -6 199.454 84.0546  10
  -3  -1   6 85.1301 64.9980   3
   3   1  -6 198.047 83.6657  22
  -3  -1   6 151.296 86.4802  33
   3   1  -5 89237.2 1586.74  22
   3   1  -5 90749.5 1586.19  10
   3   1  -5 89522.0 1579.11   7
  -3  -1   5 89932.9 1556.04   3
  -3  -1   4 15085.4 404.495   3
   3   1  -4 15107.6 415.747  22
   3   1  -4 15013.2 413.388  10
   3   1  -4 14729.9 404.089   7
  -3  -1   3 417484. 6236.12   3
   3   1  -3 426167. 6218.27   7
   3   1  -2 253498. 3697.63  12
  -3  -1   2 247569. 3734.31   3
  -3  -1   2 245678. 3593.73   9
  -3  -1   2 244849. 3730.90   4
  -3  -1   1 66186.2 1125.06   4
   3   1  -1 64204.5 1103.25  12
  -3  -1   0 3838.00 175.751   4
   3   1   0 3945.71 169.097  11
   3   1   1 38115.5 750.940  15
   3   1   1 39912.3 773.374  19
   3   1   1 39955.6 792.178   8
  -3  -1  -1 38841.4 774.663   4
  -3  -1  -2 7370.17 201.811  14
  -3  -1  -2 7803.06 266.969   5
   3   1   2 7307.02 282.267  19
  -3  -1  -2 7226.73 277.678   4
   3   1   2 7217.96 291.360   8
   3   1   3 75980.8 1194.36   2
  -3  -1  -3 74392.7 1359.86   5
  -3  -1  -3 74903.4 1385.96   4
   3   1   3 76404.5 1433.51   8
  -3  -1  -3 74222.6 1403.96  21
  -3  -1  -4 35771.8 838.338   4
   3   1   4 37283.6 895.142   8
  -3  -1  -4 36523.9 837.948   5
  -3  -1  -4 36789.6 865.119  21
   3   1   5 642.574 140.218  20
  -3  -1  -5 615.721 125.622   4
  -3  -1  -5 610.198 113.845   5
  -3  -1  -5 717.661 137.511  21
   3   1   5 575.912 124.678   8
  -3  -1  -6 3861.16 278.340  21
  -3  -1  -6 3769.90 266.926   4
   3   1   6 4166.93 313.706   8
   3   1   6 3841.97 298.049  20
  -3  -1  -7 1627.79 202.046  21
  -3  -1  -7 1369.19 181.042   4
  -3  -1  -7 1493.15 196.945   7
   3   1   7 1458.39 208.362  20
   3   1   7 1281.14 195.519   8
  -3  -1  -8 7958.84 444.049   4
  -3  -1  -8 6837.89 227.891  42
   3   1   8 7408.09 463.902  20
  -3  -1  -8 7255.26 431.699   7
  -3  -1  -9 3189.71 176.185  45
   3   1   9 3622.64 172.630  44
  -3  -1  -9 3664.48 172.004  59
   3   1   9 3665.33 182.580  63
   3   1   9 4087.88 376.316  20
  -3  -1  -9 3384.41 166.405  42
  -3  -1  -9 3847.01 357.260  29
  -3  -1  -9 3983.98 344.800   7
  -3  -1 -10 8193.78 518.919  29
  -3  -1 -10 8452.66 279.739  45
  -3  -1 -10 7569.15 264.562  42
   3   1  10 8016.38 271.785  63
   3   1  10 8465.42 531.507  20
  -3  -1 -10 7647.76 256.220  64
  -3  -1 -10 7785.09 259.224  59
   3   1  10 7826.51 261.179  44
  -3  -1 -11 2199.05 135.130  64
   3   1  11 2235.23 146.143  63
  -3  -1 -11 2246.24 149.680  45
  -3  -1 -11 2626.30 307.043  29
   3   1  11 2275.70 297.069  20
   3   1  11 2230.12 138.745  44
  -3  -1 -11 2127.85 131.840  59
  -3  -1 -12 1738.86 245.354  29
   3   1  12 1738.47 120.147  63
  -3  -1 -12 1550.44 123.495  45
   3   1  12 1482.09 107.410  44
  -3  -1 -12 1496.94 100.666  59
  -3  -1 -12 1459.95 103.650  64
  -3  -1 -13 29.5769 45.3002  64
  -3  -1 -13 110.880 57.0646  45
   3   1  13 39.9818 45.7701  44
   3   1  13 63.6201 51.8625  63
   3   1  14 89.8746 38.1184  63
  -3  -1 -14 114.358 40.3417  45
  -3  -2  17 279.701 50.2808  63
   3   2 -17 135.309 35.0274  35
   3   2 -16 1594.58 105.176  48
   3   2 -16 1596.99 96.2644  35
  -3  -2  16 1696.00 109.332  63
   3   2 -15 3500.84 167.947  48
   3   2 -15 3518.45 164.754  64
   3   2 -15 3526.18 147.969  43
  -3  -2  15 3494.37 175.566  63
   3   2 -15 3553.80 164.171  35
  -3  -2  15 3337.93 142.930  51
  -3  -2  14 156.856 77.5401  63
   3   2 -14 101.134 69.0544  64
   3   2 -14 105.057 71.0016  48
  -3  -2  14 49.9522 64.0915  51
   3   2 -14 124.177 62.6806  45
   3   2 -13 1390.44 123.112  48
   3   2 -13 1403.40 119.666  64
  -3  -2  13 1407.12 115.608  51
  -3  -2  13 1468.72 133.046  63
   3   2 -13 1634.31 117.826  45
  -3  -2  12-68.8137 124.024   3
   3   2 -12 52.5709 116.113   7
  -3  -2  12 68.7684 56.0260  51
   3   2 -12 105.919 64.1494  64
   3   2 -12 128.668 107.155  10
   3   2 -12 34.5798 104.595  32
   3   2 -12 58.2703 100.640  22
   3   2 -12 32.1953 113.777   4
  -3  -2  12 118.099 71.0822  63
   3   2 -12 24.2633 70.0691  48
   3   2 -11 533.865 139.265  10
   3   2 -11 512.739 136.701  22
   3   2 -11 411.424 75.1346  64
  -3  -2  11 505.237 90.5138  63
  -3  -2  11 638.722 156.620   3
   3   2 -11 626.802 166.552   7
   3   2 -10 988.765 176.891   7
   3   2 -10 784.885 157.232  10
   3   2 -10 794.152 160.498  22
  -3  -2  10 696.886 151.174   3
  -3  -2   9 643.885 138.456   3
   3   2  -9 830.881 153.535  22
   3   2  -9 816.362 153.237   7
   3   2  -9 910.939 147.105  10
  -3  -2   8 2626.22 226.900   3
   3   2  -8 2645.18 231.203  10
   3   2  -8 2779.94 243.866  25
   3   2  -8 2612.74 229.255   7
   3   2  -8 2591.28 228.121  22
   3   2  -7 14.3506 82.1887  25
   3   2  -7 59.4264 73.7110  10
   3   2  -7 14.2820 79.3267   7
  -3  -2   7 37.5588 74.7371   3
   3   2  -7 51.1024 93.1139  22
  -3  -2   6 25743.7 645.056   3
   3   2  -6 25817.4 649.520   7
   3   2  -6 25035.7 664.180  10
   3   2  -6 24948.0 662.005  25
   3   2  -6 24210.8 655.020  22
   3   2  -5 10264.2 360.203  10
   3   2  -5 9632.57 346.382  25
   3   2  -5 10129.4 358.356  22
  -3  -2   5 10142.5 349.072   3
   3   2  -5 10315.8 338.732   7
   3   2  -4 392.719 78.8675   7
  -3  -2   4 419.760 95.9258   3
   3   2  -4 264.877 81.8875  22
   3   2  -4 356.993 84.6343  10
   3   2  -3 17711.8 398.961   7
   3   2  -3 17257.1 439.095  10
  -3  -2   3 17667.5 367.148   9
  -3  -2   3 17506.3 440.180   3
  -3  -2   2 53382.9 899.683   9
   3   2  -2 53015.3 969.209  12
   3   2  -2 52900.7 959.122  10
  -3  -2   2 53587.0 971.226   3
   3   2  -1 7576.42 267.369  12
  -3  -2   1 7665.10 253.540   4
   3   2   0 2540.41 138.377  11
   3   2   0 2549.39 158.048   8
  -3  -2   0 2327.11 143.222   4
  -3  -2  -1 58262.2 1053.71   4
   3   2   1 57278.9 1078.56  15
  -3  -2  -1 56825.4 1077.92  21
   3   2   1 59241.0 1103.12  19
   3   2   1 56823.3 1097.77   8
   3   2   2 52087.8 1060.98  19
  -3  -2  -2 52371.8 967.762   5
   3   2   2 52823.4 1064.06   8
  -3  -2  -2 51771.7 1001.64   4
  -3  -2  -2 51925.1 1044.74  21
   3   2   3 5957.77 214.171   2
  -3  -2  -3 5588.79 251.333   5
   3   2   3 5753.94 278.895  28
  -3  -2  -3 5755.84 288.167  21
  -3  -2  -3 5339.07 255.802   4
   3   2   3 5559.46 298.338   8
   3   2   4 384.638 104.369  28
  -3  -2  -4 115.199 88.4735  21
   3   2   4 244.098 93.7401  33
   3   2   4 208.372 97.9418   8
  -3  -2  -4 294.192 81.2546   4
  -3  -2  -5 4364.70 267.879   4
   3   2   5 4550.23 314.008   8
   3   2   5 4736.99 279.023  33
  -3  -2  -5 5029.16 314.201  21
   3   2   5 4660.30 321.494  20
  -3  -2  -6 11819.5 505.257  21
   3   2   6 11601.6 536.027  20
   3   2   6 11383.0 541.880   8
   3   2   6 10849.7 461.916  33
  -3  -2  -6 10224.0 447.758   4
  -3  -2  -6 10636.9 460.396   7
  -3  -2  -7 2133.39 231.122   7
   3   2   7 1703.80 234.113   8
   3   2   7 2197.20 267.575  20
  -3  -2  -8 5842.98 392.622   7
  -3  -2  -8 5813.71 226.835  45
  -3  -2  -8 6162.81 208.779  64
  -3  -2  -8 6469.10 448.838  29
   3   2   8 6029.61 441.795  20
  -3  -2  -8 5901.03 214.522  42
   3   2   8 5482.70 225.321  63
   3   2   8 5650.82 213.954  44
  -3  -2  -8 5688.42 218.322  59
  -3  -2  -9 101.643 66.3839  59
  -3  -2  -9 186.387 144.361  29
  -3  -2  -9-52.1199 57.8575  64
  -3  -2  -9 5.62439 62.8793  45
   3   2   9 77.4392 62.1053  44
  -3  -2  -9-9.04178 72.2528  42
   3   2   9 95.8399 145.938  20
   3   2   9 7.50707 70.4795  63
  -3  -2 -10 6269.65 227.264  59
   3   2  10 5933.00 453.977  20
  -3  -2 -10 6136.96 235.522  45
   3   2  10 5513.73 217.902  44
  -3  -2 -10 6110.15 452.911  29
   3   2  10 6145.61 236.536  63
  -3  -2 -10 6041.12 213.425  64
   3   2  11 124.270 138.995  20
  -3  -2 -11 61.5464 137.503  29
   3   2  11 223.622 65.5944  44
  -3  -2 -11 42.6682 54.7496  64
   3   2  11 91.7653 71.1269  63
  -3  -2 -11 246.368 66.6968  59
  -3  -2 -11 151.876 69.7540  45
  -3  -2 -12 2748.60 128.367  64
   3   2  12 3142.08 151.560  63
  -3  -2 -12 2874.71 129.808  59
  -3  -2 -12 3113.19 157.557  45
   3   2  12 2898.22 135.609  44
   3   2  13 186.909 47.0767  44
   3   2  13 236.947 56.1851  63
  -3  -2 -13 180.085 52.6467  45
  -3  -2 -14 495.418 47.2870  45
   3   2  14 569.507 46.7195  63
   3   3 -17 1489.82 85.6272  48
   3   3 -17 1525.62 80.4655  35
  -3  -3  17 1651.65 91.6161  63
   3   3 -16 96.8811 57.8668  48
   3   3 -16 129.207 45.0585  43
  -3  -3  16 160.379 67.6854  63
   3   3 -16 85.0568 50.8711  35
  -3  -3  15 160.974 79.7463  63
   3   3 -15 7.12996 64.8021  64
   3   3 -15 87.8442 63.3694  48
   3   3 -14 1636.21 126.131  48
   3   3 -14 1568.90 123.965  64
  -3  -3  14 1772.00 137.262  63
  -3  -3  14 1819.76 117.734  51
   3   3 -13 687.445 166.110  32
   3   3 -13 589.781 93.5598  48
  -3  -3  13 624.779 86.0644  51
   3   3 -13 703.787 169.070  22
   3   3 -13 621.926 88.9555  64
  -3  -3  13 579.621 97.2226  63
   3   3 -12 738.768 168.234  32
  -3  -3  12 729.022 91.8554  51
   3   3 -12 616.668 83.0834  64
  -3  -3  12 738.993 196.699   3
   3   3 -12 569.923 168.015   7
   3   3 -12 528.753 144.897  10
   3   3 -12 671.978 157.771  22
  -3  -3  12 584.987 98.4835  63
   3   3 -12 700.914 172.231   4
   3   3 -11 176.070 109.259  10
   3   3 -11 242.024 125.935   7
  -3  -3  11 189.789 70.7736  63
   3   3 -11 178.244 120.290  22
  -3  -3  11 64.7387 103.015   3
   3   3 -10 935.380 176.272   7
  -3  -3  10 1134.94 186.264   3
   3   3 -10 1507.73 205.803  10
   3   3 -10 1392.61 200.954  22
   3   3  -9 120.870 96.9746   7
  -3  -3   9 174.539 100.895   3
   3   3  -9 209.056 131.267  25
   3   3  -9 23.8244 94.0584  10
   3   3  -9 56.1486 96.0611  22
   3   3  -8 4671.53 292.646   7
   3   3  -8 4707.29 302.858  10
   3   3  -8 4922.35 314.074  25
   3   3  -8 4647.38 309.166  22
  -3  -3   8 4617.60 298.281   3
  -3  -3   7 8571.85 308.198   6
   3   3  -7 8947.23 393.140  10
   3   3  -7 8862.38 387.835  25
  -3  -3   7 9021.51 383.766   3
   3   3  -7 8864.12 392.234  22
   3   3  -7 8489.83 366.014   7
  -3  -3   6 2250.37 189.447   3
   3   3  -6 2549.57 199.498  10
   3   3  -6 2127.25 176.652  25
   3   3  -6 2263.44 195.751  22
   3   3  -6 2174.52 187.938   1
   3   3  -6 2242.84 168.512   7
   3   3  -5 2884.23 167.701   7
   3   3  -5 3036.29 197.450  10
   3   3  -5 2862.90 183.071  25
   3   3  -5 2810.19 196.238   1
   3   3  -5 2875.30 193.109  22
  -3  -3   5 2887.31 185.885   3
   3   3  -4-9.94275 60.5065  10
   3   3  -4 118.773 71.3934   1
  -3  -3   4-13.4710 65.9832   3
  -3  -3   4 24.8286 44.7520   9
   3   3  -4 27.4288 69.9171  22
   3   3  -4 4.05344 47.1517   7
  -3  -3   3 28892.7 631.033   3
   3   3  -3 28300.9 626.525  10
  -3  -3   3 28747.1 588.462   9
   3   3  -2 34559.8 736.481  17
   3   3  -2 33542.5 719.663   8
   3   3  -2 33893.2 737.537  12
   3   3  -2 34156.1 689.313  10
  -3  -3   2 34718.5 706.753   3
  -3  -3   2 34617.6 685.935   9
  -3  -3   1 2527.48 153.055   3
   3   3  -1 2443.50 165.156  12
  -3  -3   1 2529.94 143.937  21
  -3  -3   1 2522.29 145.316   4
   3   3  -1 2457.88 162.183   8
  -3  -3   1 2423.64 151.829   9
   3   3  -1 2509.25 159.520  17
  -3  -3   0 1458.90 114.023   4
   3   3   0 1509.62 102.361  11
  -3  -3   0 1532.35 80.9670   5
   3   3   0 1506.57 138.365  27
  -3  -3   0 1496.44 126.485  21
   3   3   0 1433.54 136.086   8
   3   3   0 1460.90 136.636  15
   3   3   1 9552.39 354.037  15
   3   3   1 9459.19 359.553  27
  -3  -3  -1 9222.80 260.871   5
  -3  -3  -1 9571.47 304.967   4
  -3  -3  -1 9203.40 338.395  21
   3   3   1 9646.85 361.726  19
   3   3   1 9669.59 354.824   8
  -3  -3  -2 4661.98 218.955   4
   3   3   2 4436.55 253.090   8
  -3  -3  -2 4663.45 201.971   5
   3   3   2 4642.43 263.196  19
  -3  -3  -2 4609.19 255.366  21
   3   3   3 13384.5 483.030  28
   3   3   3 13071.0 393.879   2
  -3  -3  -3 13539.5 419.144   4
  -3  -3  -3 13394.0 479.766  21
   3   3   3 12932.4 483.546   8
  -3  -3  -4 879.259 119.296   7
  -3  -3  -4 834.208 116.418   4
   3   3   4 631.117 138.248  28
   3   3   4 631.842 120.752  33
   3   3   4 713.114 139.888   8
  -3  -3  -4 589.408 130.360  21
  -3  -3  -5 1721.56 203.580  21
  -3  -3  -5 1315.30 189.839  29
   3   3   5 1514.57 204.311   8
   3   3   5 1539.19 192.294  33
  -3  -3  -5 1367.17 157.401   7
   3   3   6 4281.55 303.332  33
  -3  -3  -6 3791.75 318.416  29
   3   3   6 4251.96 346.397   8
   3   3   6 4845.58 362.899  20
  -3  -3  -6 3692.41 271.183   7
  -3  -3  -7 17254.9 736.942  29
   3   3   7 16115.9 643.433  33
   3   3   7 16193.4 731.769   8
   3   3   7 17239.8 749.668  20
  -3  -3  -7 16944.3 644.682   7
   3   3   8 6116.23 236.827  63
  -3  -3  -8 6664.73 466.092  29
  -3  -3  -8 5712.08 226.417  45
   3   3   8 5896.99 218.320  44
  -3  -3  -8 6143.05 228.103  59
   3   3   8 5967.27 455.490  20
   3   3   9 1617.47 116.971  44
   3   3   9 1555.49 253.259  20
  -3  -3  -9 1191.06 216.823  29
  -3  -3  -9 1454.00 129.047  45
   3   3   9 1420.35 124.228  63
  -3  -3  -9 1395.15 118.654  59
  -3  -3 -10 4637.21 398.252  29
   3   3  10 5058.31 409.421  20
   3   3  10 4353.01 184.045  44
  -3  -3 -10 4790.65 209.975  45
   3   3  10 4634.36 207.884  63
  -3  -3 -10 4368.03 192.274  59
  -3  -3 -10 4720.39 179.527  64
  -3  -3 -11-26.6350 126.215  29
  -3  -3 -11 50.2307 60.7280  45
   3   3  11 29.7735 48.7594  44
   3   3  11 32.8336 62.7596  63
  -3  -3 -11 101.907 60.7381  59
  -3  -3 -12 607.212 75.8189  45
  -3  -3 -12 553.454 62.3120  59
   3   3  12 570.281 81.5278  63
   3   3  12 549.972 62.9464  44
  -3  -3 -13 5.36554 40.0733  45
   3   3  13 103.093 43.4360  63
  -3  -4  17 88.5478 48.9058  63
   3   4 -17-37.3921 46.5277  48
   3   4 -17-29.4014 22.0350  43
   3   4 -17 80.1616 43.6194  35
   3   4 -16 232.048 66.2712  48
   3   4 -16 167.465 54.5052  64
  -3  -4  16 259.895 73.0330  63
   3   4 -15 1760.89 122.983  48
  -3  -4  15 1528.35 125.017  63
   3   4 -15 1603.45 113.092  64
  -3  -4  14 1304.56 123.318  63
   3   4 -14 1243.85 112.963  48
   3   4 -14 1227.40 206.804  22
   3   4 -14 1258.63 109.848  64
  -3  -4  14 1288.39 99.9961  51
   3   4 -14 930.683 171.984  32
   3   4 -13 16017.4 716.865  32
  -3  -4  13 16583.3 438.420  63
  -3  -4  13 16748.5 418.349  58
   3   4 -13 15707.6 716.447  22
   3   4 -13 16405.2 403.280  64
  -3  -4  13 17079.3 407.305  51
  -3  -4  12 253.726 69.5035  51
  -3  -4  12 257.181 69.5190  58
   3   4 -12 285.536 69.0829  64
   3   4 -12 345.679 148.085  22
   3   4 -12 473.928 164.890   7
   3   4 -12 81.4707 104.748  10
  -3  -4  12 197.515 77.2832  63
  -3  -4  12 58.6533 135.969   3
   3   4 -12 342.697 132.132   4
   3   4 -11 524.703 147.224   7
   3   4 -11 458.710 154.548  10
   3   4 -11 536.453 144.958  22
  -3  -4  11 453.202 155.968   3
  -3  -4  11 478.105 85.3403  63
  -3  -4  10 1005.03 182.487   3
   3   4 -10 824.506 174.649  25
   3   4 -10 851.608 159.078  10
   3   4 -10 885.767 173.233  22
   3   4 -10 752.869 157.443   7
   3   4  -9 74.1316 87.1164   7
   3   4  -9-31.4615 106.177  25
   3   4  -9 22.0736 93.0691  10
   3   4  -9-57.8950 109.216  22
  -3  -4   9-76.0518 101.204   3
   3   4  -8 641.077 127.471   7
   3   4  -8 479.785 131.710  25
   3   4  -8 524.414 123.370  10
   3   4  -8 566.830 139.938  22
   3   4  -8 444.893 118.509   1
  -3  -4   8 601.204 136.003   3
  -3  -4   8 435.437 88.4722   6
   3   4  -7 2452.67 215.203   1
   3   4  -7 2390.89 213.332  10
   3   4  -7 2282.81 205.597  25
   3   4  -7 2310.21 184.144   7
  -3  -4   7 2309.96 202.157   3
   3   4  -6 29.7509 83.5677  14
   3   4  -6 12.1172 80.4232   1
   3   4  -6 53.7784 77.6769  25
   3   4  -6 14.1793 76.7189  10
  -3  -4   6 21.5441 72.0374   3
   3   4  -6 114.363 74.4325   7
  -3  -4   5 575.297 95.0623   9
   3   4  -5 613.946 92.1316   7
   3   4  -5 508.617 113.241  10
   3   4  -5 528.355 102.362  25
   3   4  -5 403.518 102.747  14
   3   4  -5 585.149 115.877   1
  -3  -4   5 610.711 119.956   3
   3   4  -4 2500.37 178.568   1
  -3  -4   4 2750.31 166.702   9
   3   4  -4 2852.59 182.686  10
   3   4  -4 2705.12 132.655   7
  -3  -4   4 3010.58 185.626   3
   3   4  -4 2480.15 168.119  22
   3   4  -4 2565.58 160.543  14
   3   4  -3 56.4892 46.0500  14
   3   4  -3 119.168 76.6361   8
   3   4  -3 35.5776 54.6102  10
  -3  -4   3 83.6093 54.0848   9
   3   4  -3 134.304 60.8956  22
  -3  -4   3 55.1126 61.5732   3
   3   4  -2 6423.93 238.673  10
  -3  -4   2 6534.13 254.322   3
   3   4  -2 6389.39 284.251  12
  -3  -4   2 6523.33 266.876   9
   3   4  -2 6442.89 270.251   8
   3   4  -2 6306.81 272.910  17
   3   4  -1 18681.5 531.967  12
   3   4  -1 18133.3 500.381  17
   3   4  -1 18130.2 501.500   8
  -3  -4   1 18631.0 465.644   3
  -3  -4   1 18936.1 513.108   9
   3   4  -1 17765.8 427.101  11
   3   4   0 12081.1 422.670  15
   3   4   0 11505.2 309.256  11
   3   4   0 12387.8 429.236  27
   3   4   0 12470.8 409.997   8
  -3  -4   0 12615.3 347.969   4
  -3  -4  -1 2431.88 117.281   7
   3   4   1 2398.41 191.531  27
   3   4   1 2241.00 191.184  19
  -3  -4  -1 2663.52 185.177  29
   3   4   1 2480.07 191.611   8
   3   4   1 2477.41 179.024  34
  -3  -4  -1 2580.04 148.887   4
   3   4   1 2446.19 196.587  15
  -3  -4  -2 1706.30 170.041  29
  -3  -4  -2 1618.32 116.043   7
   3   4   2 1579.77 173.034  27
   3   4   2 1797.04 178.390   8
   3   4   2 1767.14 176.397  19
  -3  -4  -2 1759.78 131.595   4
  -3  -4  -3 12490.7 490.040  29
   3   4   3 13327.8 440.350   2
   3   4   3 12400.7 503.443  28
   3   4   3 12055.7 505.327  19
   3   4   3 12934.0 504.994   8
  -3  -4  -3 12943.0 395.941   7
   3   4   4 8065.27 427.296  28
   3   4   4 8967.43 448.237   8
  -3  -4  -4 8917.19 357.516   7
  -3  -4  -4 9473.54 451.012  29
   3   4   4 9153.57 431.771  33
  -3  -4  -5 4321.33 325.235  29
   3   4   5 3867.24 315.868  28
   3   4   5 4241.82 312.238  33
   3   4   5 4176.21 332.078   8
   3   4   6-17.8878 108.237   8
  -3  -4  -6-178.049 144.070  29
   3   4   6 156.290 132.192  33
   3   4   6-186.366 139.459  20
  -3  -4  -7 245.005 71.4177  59
  -3  -4  -7 301.271 153.812  29
   3   4   7 269.179 65.0579  44
  -3  -4  -7 433.217 78.3561  45
   3   4   7 375.346 86.2747  63
   3   4   7 163.228 152.263  20
   3   4   7 347.255 152.817   8
   3   4   7 208.344 125.339  33
   3   4   8 3695.64 186.652  63
  -3  -4  -8 3706.32 370.207  29
  -3  -4  -8 3789.58 182.661  45
   3   4   8 3210.49 163.533  44
   3   4   8 3637.60 367.014  20
  -3  -4  -8 3349.72 173.663  59
   3   4   9 3076.22 338.298  20
  -3  -4  -9 3866.83 187.617  45
   3   4   9 3680.90 184.904  63
   3   4   9 3284.71 162.180  44
  -3  -4  -9 3559.92 179.216  59
  -3  -4 -10 192.612 126.344  29
   3   4  10 317.738 63.5936  44
  -3  -4 -10 429.890 79.3850  45
   3   4  10 371.937 85.7586  63
  -3  -4 -10 268.227 76.5075  59
  -3  -4 -11 228.314 66.4866  45
   3   4  11 151.471 54.6041  44
   3   4  11 162.174 64.9270  63
  -3  -4 -11 278.727 65.7295  59
  -3  -4 -12 77.0194 48.4640  45
  -3  -4 -12 64.6789 42.0341  59
   3   4  12 69.5012 51.2658  63
   3   4  13 290.414 42.0089  63
  -3  -4 -13 360.243 40.9689  45
   3   5 -17 705.793 63.8235  48
   3   5 -17 660.732 55.1770  43
   3   5 -17 831.231 66.9885  35
  -3  -5  17 764.161 68.5122  63
  -3  -5  16 794.809 67.5313  56
   3   5 -16 868.544 76.7678  64
   3   5 -16 1028.02 90.4795  48
   3   5 -15-27.8139 106.819  32
  -3  -5  15 176.400 76.7267  63
  -3  -5  15 145.252 49.4873  58
   3   5 -15 116.715 55.7386  64
   3   5 -14 1360.24 224.627  32
  -3  -5  14 1375.85 123.889  63
   3   5 -14 1462.52 119.515  48
   3   5 -14 1360.23 225.323  22
  -3  -5  14 1091.14 98.7255  58
   3   5 -14 1093.42 101.296  64
  -3  -5  13 3134.05 167.341  58
  -3  -5  13 3140.57 176.130  63
   3   5 -13 3043.64 153.490  64
   3   5 -13 2941.65 319.919  22
  -3  -5  13 3296.51 159.849  51
  -3  -5  12 785.957 99.4564  63
   3   5 -12 844.476 87.4143  64
   3   5 -12 852.089 182.840   4
  -3  -5  12 800.953 95.4492  58
  -3  -5  12 785.635 87.6747  51
   3   5 -12 785.230 201.493  10
   3   5 -12 1090.96 218.598  22
   3   5 -12 600.499 181.955   7
  -3  -5  12 845.633 195.676   3
  -3  -5  11 3284.32 161.271  51
   3   5 -11 3044.91 321.311  10
   3   5 -11 3491.54 335.941  25
   3   5 -11 3156.14 312.900  22
  -3  -5  11 3063.25 162.258  58
  -3  -5  11 3255.38 172.916  63
  -3  -5  11 2843.91 303.786   3
   3   5 -11 3067.06 295.618   7
   3   5 -10 4740.37 360.724  25
   3   5 -10 4698.70 360.868  10
   3   5 -10 4405.11 341.556  22
   3   5 -10 4509.48 328.284   7
  -3  -5  10 4733.49 370.862   3
   3   5  -9 11507.9 533.231   1
   3   5  -9 11004.3 523.409  10
   3   5  -9 11374.8 525.843  25
   3   5  -9 12243.1 548.182  22
  -3  -5   9 11421.1 533.524   3
   3   5  -9 10828.1 478.910   7
   3   5  -8 12795.3 528.062   1
   3   5  -8 12285.2 510.964  25
   3   5  -8 12359.8 525.485  10
  -3  -5   8 12654.5 526.034   3
   3   5  -8 12155.9 466.051   7
  -3  -5   7 21125.8 662.855   3
   3   5  -7 20589.4 663.732  10
   3   5  -7 20504.2 634.065  25
   3   5  -7 21700.4 673.616  14
   3   5  -7 22032.9 595.851   7
   3   5  -7 21951.2 684.983   1
   3   5  -6 6880.10 349.283   1
   3   5  -6 7044.46 337.717  10
   3   5  -6 6708.46 314.108  25
  -3  -5   6 7213.36 337.836   3
   3   5  -6 6662.09 327.774  14
   3   5  -6 7193.80 281.392   7
   3   5  -5 13155.5 429.789  14
   3   5  -5 13207.6 470.165   1
   3   5  -5 13160.3 452.365  10
   3   5  -5 12430.2 404.620  25
  -3  -5   5 12897.5 432.389   9
   3   5  -5 13636.6 354.744   7
  -3  -5   5 13133.3 445.722   3
   3   5  -4 24393.6 647.404   1
  -3  -5   4 24124.7 626.178   9
   3   5  -4 24482.0 633.700   8
  -3  -5   4 24252.9 613.890   3
   3   5  -4 23848.5 570.275  14
   3   5  -4 24190.7 614.717  10
   3   5  -3 530.996 74.3896  14
  -3  -5   3 362.185 81.7840   3
   3   5  -3 364.202 76.3663  10
   3   5  -3 214.508 86.2977  12
  -3  -5   3 418.481 96.0841   9
   3   5  -3 369.963 83.6306  22
   3   5  -3 590.551 102.210   1
   3   5  -3 386.576 91.4217   8
   3   5  -2 57942.6 1198.71  12
  -3  -5   2 57157.5 1085.36   3
  -3  -5   2 58228.0 1164.58   9
   3   5  -2 56424.6 1134.35   8
   3   5  -2 56786.5 1154.53  17
   3   5  -1 16553.5 403.501  11
   3   5  -1 16933.0 543.176  12
  -3  -5   1 17451.7 455.227   3
  -3  -5   1 17400.1 539.289   9
   3   5  -1 16729.6 508.970  34
   3   5  -1 16706.4 502.438   8
   3   5  -1 16755.0 501.493  17
   3   5   0 25.0185 71.5489  27
  -3  -5   0 50.5134 74.7668  29
  -3  -5   0 13.0552 49.5458   3
   3   5   0 157.682 66.4678  34
  -3  -5   0 13.9432 82.7369   9
   3   5   0 116.838 78.8010  15
   3   5   0 42.4032 74.6162   8
   3   5   1 11983.1 481.321  15
  -3  -5  -1 12044.3 437.709  29
  -3  -5  -1 12407.4 379.916   3
   3   5   1 12476.2 487.637  19
   3   5   1 12164.1 451.783   8
   3   5   1 11765.9 464.362  27
  -3  -5  -2 475.496 118.612  29
   3   5   2 438.724 120.904  19
   3   5   2 489.184 110.936   8
   3   5   2 589.212 118.762   2
  -3  -5  -3 4047.61 290.799  29
   3   5   3 4394.20 271.522   2
   3   5   3 4597.97 322.762  28
   3   5   3 4108.48 300.063   8
  -3  -5  -4 611.545 145.610  29
   3   5   4 614.415 139.939  28
   3   5   4 571.670 137.101   8
   3   5   4 411.113 121.043  33
   3   5   5 103.671 105.309  28
  -3  -5  -5-18.3373 110.676  29
   3   5   5 133.885 105.289  33
   3   5   5 25.9183 107.831   8
   3   5   6-195.401 148.290  20
  -3  -5  -6 149.905 129.850  29
   3   5   6-30.6056 57.8568  44
  -3  -5  -6 41.8935 59.2710  45
  -3  -5  -6-49.6363 62.9857  59
   3   5   6 133.916 117.029  33
   3   5   6-34.3385 92.3981   8
  -3  -5  -7 5450.79 432.439  29
  -3  -5  -7 5452.14 219.749  59
  -3  -5  -7 5683.61 221.072  45
   3   5   7 5091.50 197.865  44
   3   5   7 4891.77 218.409  63
   3   5   7 5254.96 433.284  20
   3   5   7 5205.07 386.589  33
  -3  -5  -8 2340.14 151.116  59
   3   5   8 2205.08 149.418  63
  -3  -5  -8 2189.88 144.083  45
   3   5   8 2201.07 131.544  44
   3   5   8 2205.47 301.479  20
  -3  -5  -8 1897.27 274.367  29
  -3  -5  -9 1830.04 133.171  59
   3   5   9 1586.76 261.337  20
  -3  -5  -9 2100.49 275.786  29
  -3  -5  -9 1869.65 133.009  45
   3   5   9 1668.44 112.382  44
   3   5   9 1910.87 136.390  63
  -3  -5 -10 757.260 87.9625  59
  -3  -5 -10 589.583 83.0462  45
   3   5  10 665.028 92.1922  63
   3   5  10 559.231 68.2671  44
  -3  -5 -11 474.468 66.3055  45
   3   5  11 587.836 76.9708  63
  -3  -5 -11 580.002 67.9492  59
  -3  -5 -12 109.235 39.2626  45
  -3  -5 -12 90.9662 33.9845  59
   3   5  12 49.5469 40.8402  63
   3   6 -17 525.860 55.8021  35
   3   6 -17 392.843 53.2684  48
   3   6 -17 508.510 51.7200  43
  -3  -6  17 443.664 58.1952  63
  -3  -6  16 1701.95 111.717  63
   3   6 -16 1618.18 91.1677  64
   3   6 -16 1659.44 104.522  48
   3   6 -15-35.8125 109.313  32
   3   6 -15 95.0659 77.3456  48
   3   6 -15 24.7804 50.6819  64
  -3  -6  15 137.850 54.2344  58
  -3  -6  15 12.6077 69.2565  63
   3   6 -14 5051.69 402.093  32
   3   6 -14 4852.98 399.570  22
   3   6 -14 5556.80 198.567  64
  -3  -6  14 5380.93 213.309  58
  -3  -6  14 5661.08 229.690  63
   3   6 -13 2450.12 298.841  22
   3   6 -13 2281.32 127.843  64
  -3  -6  13 1957.64 139.107  58
  -3  -6  13 2250.61 149.862  63
   3   6 -12 19.8062 118.194  10
  -3  -6  12-48.0025 58.3315  51
   3   6 -12 143.048 160.740  22
  -3  -6  12-30.9382 59.3319  58
  -3  -6  12 131.462 77.6757  63
  -3  -6  11 1644.24 118.603  51
   3   6 -11 1931.90 293.353  25
   3   6 -11 1315.98 217.493  10
  -3  -6  11 1577.49 131.963  63
  -3  -6  11 1636.30 123.352  58
   3   6 -11 1976.21 280.497  22
  -3  -6  11 1343.30 227.123   3
  -3  -6  10 8911.33 512.210   3
   3   6 -10 9431.00 520.697  10
   3   6 -10 9371.35 517.148  25
   3   6 -10 9761.43 519.327  22
   3   6  -9 3421.11 290.091  25
  -3  -6   9 2989.91 278.262   3
   3   6  -9 2807.98 273.077   1
   3   6  -9 3139.15 282.678  10
   3   6  -8 6297.89 381.061   1
   3   6  -8 6448.18 365.236  25
   3   6  -8 6026.56 369.017  10
  -3  -6   8 6378.70 381.016   3
  -3  -6   7 12322.5 499.347   3
   3   6  -7 11553.8 503.384   1
   3   6  -7 11659.4 481.833  14
   3   6  -7 11640.5 489.760  10
   3   6  -7 11534.2 460.057  25
   3   6  -6 780.684 139.442   1
   3   6  -6 732.695 125.557  25
   3   6  -6 1032.36 142.208  10
   3   6  -6 813.798 136.356  14
  -3  -6   6 868.772 134.597   9
  -3  -6   6 1009.64 142.262   3
  -3  -6   5 14435.7 502.819   9
   3   6  -5 14925.8 525.886   1
[truncated: 976,886 more chars]
