# Supplementary material for: Unravelling venetoclax solvate behaviour: insights from crystal structures and computational surface analysis
Source: IUCrJ. 2025 Aug 28;12(Pt 5):595–609. doi: 10.1107/S2052252525006785 (PMC12403167; doi:10.1107/S2052252525006785)
Supplement: Supplementary file 1 [file m-12-00595-sup1.zip › str for CCDC/ven iPrAc final/publish.fcf]

data_I 
#  xcalibur in  D:\SXRD\ID00002142_Veneto-1
_audit_creation_date        "24-05-20"
_audit_creation_method      'CRYSTALS' 

_cell_length_a                    13.5842(2)
_cell_angle_alpha                 105.5089(15)
_cell_length_b                    13.6070(2)
_cell_angle_beta                  109.2253(16)
_cell_length_c                    14.3796(3)
_cell_angle_gamma                 92.2405(15)
loop_
 _symmetry_equiv_pos_as_xyz
 'x,y,z'
 '-x,-y,-z'

# NOTE FO on scale of Fc,      0.29748
# Status flags: 
#    o - used in refinement 
#    < - excluded by I/sigmaI cutoff 
#    l - excluded at low resolution  
#    h - excluded at high resolution  
#    x - excluded for another reason  

loop_
_refln_index_h
_refln_index_k
_refln_index_l
_refln_F_squared_meas
_refln_F_squared_calc
_refln_F_squared_sigma
_refln_include_status
_refln_refinement_weight
   1   0   0     1219.56     1112.45       16.02 o   0.5868E-04
   2   0   0     3110.07     2939.78       31.85 o   0.9419E-05
   3   0   0     2789.73     2696.55       30.81 o   0.1137E-04
   4   0   0       71.33       88.96        4.33 o   0.2997E-02
   5   0   0      165.32      110.81        7.40 o   0.1634E-02
   6   0   0     2766.74     2725.76       32.94 o   0.1122E-04
   7   0   0        7.25        1.55        3.84 o   0.3865E-01
   8   0   0     1062.19     1128.79       26.35 o   0.5845E-04
   9   0   0       36.47       25.76        6.90 o   0.6828E-02
  10   0   0     1141.01     1095.44       14.34 o   0.5981E-04
  11   0   0      476.86      469.96        8.88 o   0.2562E-03
  12   0   0       14.32        8.86        2.84 o   0.2371E-01
  13   0   0      118.15      100.49        4.48 o   0.2160E-02
  14   0   0        0.62        1.13        2.22 o   0.1281E+00
  15   0   0        5.70        0.58        2.03 o   0.8998E-01
 -16   1   0      452.63      461.05       11.20 o   0.2674E-03
 -15   1   0        5.35        7.70        2.08 o   0.3910E-01
 -14   1   0      189.87      201.84        5.11 o   0.9552E-03
 -13   1   0      153.33      119.54        5.52 o   0.1646E-02
 -12   1   0        8.38        9.04        3.12 o   0.2739E-01
 -11   1   0       54.57       69.57        5.00 o   0.3797E-02
 -10   1   0        6.89        0.14        2.83 o   0.6458E-01
  -9   1   0      389.50      424.49       17.02 o   0.3007E-03
  -8   1   0      673.20      643.10       17.17 o   0.1471E-03
  -7   1   0      214.69      175.76        9.14 o   0.9702E-03
  -6   1   0      234.59      284.21        9.93 o   0.6009E-03
  -5   1   0      597.12      783.52       12.36 o   0.1281E-03
  -4   1   0      863.57      833.23       13.73 o   0.9467E-04
  -3   1   0      863.27      946.29       13.96 o   0.8047E-04
  -2   1   0     1906.96     1813.81       18.43 o   0.2336E-04
  -1   1   0      262.04      137.09        4.79 o   0.1092E-02
   0   1   0     4544.54     4181.32       48.85 o   0.4608E-05
   1   1   0       18.75        1.26        1.67 o   0.3845E-01
   2   1   0     3611.82     2833.14       44.37 o   0.8669E-05
   3   1   0      344.41      331.54       10.79 o   0.4169E-03
   4   1   0      235.98      345.32        7.22 o   0.4947E-03
   5   1   0       90.34       65.66        4.86 o   0.3277E-02
   6   1   0      836.40      733.87       13.33 o   0.1151E-03
   7   1   0        6.25        1.11        3.32 o   0.5011E-01
   8   1   0      136.42      112.48        9.74 o   0.1618E-02
   9   1   0       94.96       84.36        9.93 o   0.2233E-02
  10   1   0     1394.74     1328.00       15.02 o   0.4224E-04
  11   1   0      134.64      131.28        5.07 o   0.1615E-02
  12   1   0      182.08      172.99        6.16 o   0.1114E-02
  13   1   0      450.86      451.62        8.36 o   0.2773E-03
  14   1   0        5.02       10.64        2.16 o   0.3096E-01
  15   1   0       22.54       25.64        2.99 o   0.1130E-01
 -16   2   0        4.05        0.20        2.63 o   0.8773E-01
 -15   2   0        7.22       10.55        2.17 o   0.2983E-01
 -14   2   0       91.31       58.42        3.92 o   0.3612E-02
 -13   2   0        1.87        2.05        2.82 o   0.7039E-01
 -12   2   0      212.05      201.22        6.89 o   0.8970E-03
 -11   2   0      119.39      141.33        6.51 o   0.1565E-02
 -10   2   0      295.38      262.50        8.24 o   0.5972E-03
  -9   2   0      132.59      164.84       10.46 o   0.1215E-02
  -8   2   0      247.86      278.31       10.55 o   0.5919E-03
  -7   2   0     2413.70     2640.40       33.64 o   0.1268E-04
  -6   2   0      257.56      237.80        8.31 o   0.7000E-03
  -5   2   0      680.44      664.01       10.99 o   0.1453E-03
  -4   2   0     1923.86     1964.17       20.48 o   0.2164E-04
  -3   2   0    33239.55    32061.32      344.61 o   0.8823E-07
  -2   2   0       18.32       19.24        1.87 o   0.1292E-01
  -1   2   0        2.47        3.34        1.58 o   0.7396E-01
   0   2   0     1952.53     2167.99       17.38 o   0.1861E-04
   1   2   0    47432.40    44523.42      343.34 o   0.4513E-07
   2   2   0      267.02      196.26        7.87 o   0.7559E-03
   3   2   0      218.78      250.03        7.50 o   0.7560E-03
   4   2   0        6.39       13.79        2.46 o   0.2375E-01
   5   2   0      454.94      446.48        8.97 o   0.2805E-03
   6   2   0        0.80        3.14        2.85 o   0.6507E-01
   7   2   0      424.64      511.21       10.87 o   0.2458E-03
   8   2   0       28.94       36.57        5.04 o   0.7017E-02
   9   2   0      804.47      810.73       25.64 o   0.1000E-03
  10   2   0      178.85      145.97        5.71 o   0.1307E-02
  11   2   0      461.09      508.62        8.81 o   0.2410E-03
  12   2   0      130.63      131.05        5.62 o   0.1631E-02
  13   2   0       67.64       68.54        4.24 o   0.3681E-02
  14   2   0       40.80       42.23        3.24 o   0.6425E-02
  15   2   0       25.22       17.95        2.80 o   0.1352E-01
 -16   3   0       21.80       22.69        2.10 o   0.1294E-01
 -15   3   0      277.47      271.86        6.04 o   0.6051E-03
 -14   3   0      355.84      375.10        7.44 o   0.3844E-03
 -13   3   0       48.06       35.50        3.62 o   0.6696E-02
 -12   3   0      215.38      216.78        7.14 o   0.8355E-03
 -11   3   0       24.34       24.29        3.60 o   0.1076E-01
 -10   3   0      672.96      635.47       13.94 o   0.1515E-03
  -9   3   0      302.89      337.67       15.46 o   0.4271E-03
  -8   3   0      347.16      367.61       15.55 o   0.3684E-03
  -7   3   0     5201.69     4688.18       50.61 o   0.3726E-05
  -6   3   0      153.67       90.85        6.00 o   0.1969E-02
  -5   3   0     1126.79     1347.53       13.93 o   0.4693E-04
  -4   3   0     7210.77     7057.33       62.36 o   0.1775E-05
  -3   3   0      244.15      351.43        5.53 o   0.4664E-03
  -2   3   0      990.13      571.42       10.70 o   0.1253E-03
  -1   3   0    13951.13    12158.19      118.58 o   0.5542E-06
   0   3   0     3507.84     3378.12       34.34 o   0.7248E-05
   1   3   0     4390.85     4563.83       33.08 o   0.4321E-05
   2   3   0      567.82      495.54        8.81 o   0.2145E-03
   3   3   0      131.46       90.46        4.04 o   0.2125E-02
   4   3   0       25.73       10.49        2.62 o   0.1684E-01
   5   3   0        9.48       17.33        2.69 o   0.1856E-01
   6   3   0     1601.63     1777.72       21.69 o   0.2693E-04
   7   3   0       96.80      103.78        6.04 o   0.2238E-02
   8   3   0        2.62        0.41        4.04 o   0.5087E-01
   9   3   0      263.91      236.27        8.31 o   0.6914E-03
  10   3   0       34.69       33.87        3.78 o   0.7690E-02
  11   3   0      660.03      615.19       10.84 o   0.1604E-03
  12   3   0        4.37        0.12        2.61 o   0.8704E-01
  13   3   0       -0.18        0.58        2.30 o   0.1541E+00
  14   3   0       34.53       24.62        2.93 o   0.9897E-02
  15   3   0        9.55       10.82        2.08 o   0.2720E-01
 -16   4   0       69.04       76.87        4.17 o   0.3324E-02
 -15   4   0      422.94      444.69        9.56 o   0.2894E-03
 -14   4   0     1025.30      863.63       12.71 o   0.8431E-04
 -13   4   0      233.62      198.42        6.24 o   0.8726E-03
 -12   4   0       30.24       40.66        3.97 o   0.7105E-02
 -11   4   0        0.75        2.89        2.75 o   0.6708E-01
 -10   4   0      129.63      161.48        5.58 o   0.1379E-02
  -9   4   0        3.67        0.09        4.11 o   0.4816E-01
  -8   4   0     2202.95     2200.47       31.43 o   0.1688E-04
  -7   4   0     1063.34      997.04       17.81 o   0.6905E-04
  -6   4   0     1936.76     1996.89       23.45 o   0.2091E-04
  -5   4   0      721.24      489.15       12.39 o   0.1920E-03
  -4   4   0     2867.92     3020.83       26.48 o   0.9761E-05
  -3   4   0      672.86      635.76       10.14 o   0.1526E-03
  -2   4   0      192.78      223.92        4.76 o   0.8983E-03
  -1   4   0     2759.45     2656.77       24.68 o   0.1198E-04
   0   4   0     3088.76     3307.02       21.34 o   0.8431E-05
   1   4   0     1423.34     1449.87       13.69 o   0.3701E-04
   2   4   0       48.14       33.71        2.90 o   0.7033E-02
   3   4   0     1083.56     1255.46       15.43 o   0.5272E-04
   4   4   0      199.64       84.91        6.06 o   0.1729E-02
   5   4   0      175.85      125.60        6.37 o   0.1449E-02
   6   4   0     1195.71     1018.43       19.30 o   0.6215E-04
   7   4   0       13.02        5.27        3.34 o   0.2833E-01
   8   4   0      130.10      102.14        8.27 o   0.1861E-02
   9   4   0      104.69      106.60        6.00 o   0.2099E-02
  10   4   0      259.54      209.43        7.76 o   0.7659E-03
  11   4   0       67.93       92.23        3.78 o   0.2888E-02
  12   4   0       62.12       66.45        3.86 o   0.3885E-02
  13   4   0       13.53        6.82        2.39 o   0.2898E-01
  14   4   0        2.87        8.13        1.50 o   0.4548E-01
 -15   5   0       55.05       66.27        3.78 o   0.4065E-02
 -14   5   0       49.36       65.30        3.78 o   0.4265E-02
 -13   5   0      248.11      213.12        8.30 o   0.7827E-03
 -12   5   0       42.76       37.69        4.02 o   0.6513E-02
 -11   5   0       72.40       87.03        4.74 o   0.2923E-02
 -10   5   0       -0.31        0.75        3.84 o   0.6116E-01
  -9   5   0      310.92      300.40       12.41 o   0.4852E-03
  -8   5   0       14.72       18.16        3.55 o   0.1507E-01
  -7   5   0     1470.08     1496.93       20.32 o   0.3501E-04
  -6   5   0      990.92      979.92       15.28 o   0.7337E-04
  -5   5   0      380.75      336.55        9.28 o   0.4003E-03
  -4   5   0     6660.54     6669.87       47.27 o   0.2005E-05
  -3   5   0       46.03       44.91        3.41 o   0.6180E-02
  -2   5   0       19.45        3.67        2.24 o   0.3138E-01
  -1   5   0     1867.93     2009.82       17.38 o   0.2137E-04
   0   5   0     1443.94     1588.21       16.71 o   0.3257E-04
   1   5   0      155.22      185.65        4.42 o   0.1184E-02
   2   5   0       67.85       30.55        3.89 o   0.6168E-02
   3   5   0        5.11        6.79        2.41 o   0.3985E-01
   4   5   0     1358.82     1441.00       16.63 o   0.3865E-04
   5   5   0       51.47       75.36        4.22 o   0.3641E-02
   6   5   0      352.99      337.59       11.00 o   0.4157E-03
   7   5   0       95.91      129.93        6.63 o   0.1813E-02
   8   5   0       50.11       49.00        4.32 o   0.5152E-02
   9   5   0       -1.99        0.65        3.34 o   0.7005E-01
  10   5   0       86.54       73.89        4.61 o   0.3162E-02
  11   5   0       76.18      105.37        3.81 o   0.2499E-02
  12   5   0      418.76      441.23        8.18 o   0.2968E-03
  13   5   0       74.84       99.63        3.02 o   0.2665E-02
  14   5   0        4.32        4.51        1.48 o   0.6339E-01
 -15   6   0        1.96        0.21        2.07 o   0.1496E+00
 -14   6   0       32.97       35.91        2.35 o   0.7991E-02
 -13   6   0      188.48      152.82        7.20 o   0.1197E-02
 -12   6   0       16.19       13.22        2.93 o   0.1885E-01
 -11   6   0      212.68      188.78        6.86 o   0.9491E-03
 -10   6   0       55.49       44.32        4.88 o   0.5162E-02
  -9   6   0      102.46      109.10        6.24 o   0.2060E-02
  -8   6   0        2.65        1.20        3.42 o   0.5998E-01
  -7   6   0      393.16      461.61       10.51 o   0.2874E-03
  -6   6   0       81.15      114.30        5.26 o   0.2228E-02
  -5   6   0     1194.65     1032.12       17.49 o   0.6244E-04
  -4   6   0     1608.95     1286.28       20.33 o   0.4000E-04
  -3   6   0      578.19      622.25       11.30 o   0.1733E-03
  -2   6   0     3608.68     3296.18       30.13 o   0.7423E-05
  -1   6   0      617.40      591.11       12.36 o   0.1753E-03
   0   6   0      778.36      745.43       13.93 o   0.1167E-03
   1   6   0      721.36      705.47       12.09 o   0.1327E-03
   2   6   0       68.66       56.71        4.99 o   0.4107E-02
   3   6   0       50.04       81.15        4.35 o   0.3508E-02
   4   6   0       94.37      119.38        5.88 o   0.1983E-02
   5   6   0      515.26      446.57       14.80 o   0.2519E-03
   6   6   0       91.68       94.63        7.20 o   0.2337E-02
   7   6   0      230.57      233.09        8.96 o   0.7372E-03
   8   6   0       17.98       14.72        3.62 o   0.1609E-01
   9   6   0       28.45       40.87        3.35 o   0.7204E-02
  10   6   0       61.70       53.24        3.96 o   0.4564E-02
  11   6   0      149.17      171.59        5.31 o   0.1221E-02
  12   6   0       20.56       16.34        2.47 o   0.1590E-01
  13   6   0       36.71       55.79        2.32 o   0.5573E-02
 -15   7   0        7.22        5.98        1.88 o   0.4258E-01
 -14   7   0      107.02       82.65        4.13 o   0.2656E-02
 -13   7   0       -0.46        0.76        2.06 o   0.1597E+00
 -12   7   0       24.51       31.84        2.73 o   0.9419E-02
 -11   7   0       31.73       32.72        4.05 o   0.7830E-02
 -10   7   0       65.34       54.28        5.17 o   0.4146E-02
  -9   7   0      102.24      112.68        5.22 o   0.2070E-02
  -8   7   0      190.04      201.01        7.40 o   0.9440E-03
  -7   7   0       63.89       40.68        5.38 o   0.5040E-02
  -6   7   0      217.80      213.33        9.23 o   0.8044E-03
  -5   7   0       44.27       53.57        4.59 o   0.5003E-02
  -4   7   0      217.18      153.70        8.17 o   0.1075E-02
  -3   7   0     8225.30     8197.71       79.78 o   0.1331E-05
  -2   7   0     1449.42     1460.34       21.94 o   0.3689E-04
  -1   7   0       43.09       44.37        4.16 o   0.5754E-02
   0   7   0      265.06      289.06        9.11 o   0.5556E-03
   1   7   0      259.65      323.81        8.28 o   0.5099E-03
   2   7   0       74.90      116.99        5.73 o   0.2216E-02
   3   7   0      476.27      445.50       13.70 o   0.2612E-03
   4   7   0      477.20      419.17       12.96 o   0.2818E-03
   5   7   0      492.20      441.52       15.37 o   0.2605E-03
   6   7   0     1153.06     1077.83       19.09 o   0.5984E-04
   7   7   0      309.56      345.51       11.15 o   0.4336E-03
   8   7   0     1002.36     1008.85       15.88 o   0.7094E-04
   9   7   0      136.45      113.82        5.36 o   0.1800E-02
  10   7   0       13.04       22.15        2.64 o   0.1426E-01
  11   7   0       33.99       18.43        2.87 o   0.1178E-01
  12   7   0      161.29      169.93        4.60 o   0.1223E-02
  13   7   0       -1.03        0.47        1.93 o   0.1774E+00
 -15   8   0       19.46       10.47        2.99 o   0.1933E-01
 -14   8   0       86.22       68.25        3.37 o   0.3387E-02
 -13   8   0       -3.05        0.14        2.27 o   0.1168E+00
 -12   8   0      207.56      206.08        4.99 o   0.9041E-03
 -11   8   0       10.29        5.15        2.97 o   0.3361E-01
 -10   8   0      218.30      213.09        7.08 o   0.8430E-03
  -9   8   0        8.47        1.12        2.98 o   0.5039E-01
  -8   8   0     1588.82     1690.48       17.40 o   0.2884E-04
  -7   8   0       15.99       26.14        3.60 o   0.1149E-01
  -6   8   0      502.30      561.51       22.76 o   0.1888E-03
  -5   8   0       11.47        7.27        4.67 o   0.2080E-01
  -4   8   0      561.18      602.75       19.12 o   0.1718E-03
  -3   8   0      157.72      130.93       10.65 o   0.1347E-02
  -2   8   0      806.45      742.30       17.53 o   0.1126E-03
  -1   8   0       -2.14        0.30        3.56 o   0.6412E-01
   0   8   0     1188.52     1224.19       24.61 o   0.5054E-04
   1   8   0     1206.64     1183.01       22.43 o   0.5212E-04
   2   8   0      485.04      512.59       14.48 o   0.2286E-03
   3   8   0      671.29      601.69       17.69 o   0.1567E-03
   4   8   0      312.52      336.63       11.38 o   0.4391E-03
   5   8   0      439.65      457.54        9.92 o   0.2780E-03
   6   8   0      942.60      958.21       16.96 o   0.7805E-04
   7   8   0      206.45      193.98        7.36 o   0.9362E-03
   8   8   0      324.01      297.62        8.55 o   0.5017E-03
   9   8   0        7.38       10.35        3.34 o   0.2465E-01
  10   8   0       68.40       65.34        4.16 o   0.3769E-02
  11   8   0       12.20       15.83        2.38 o   0.1926E-01
  12   8   0       57.43       67.43        3.85 o   0.3994E-02
 -14   9   0       -1.61        1.63        2.18 o   0.1046E+00
 -13   9   0        8.49        2.79        1.97 o   0.5592E-01
 -12   9   0       20.48       21.92        2.46 o   0.1321E-01
 -11   9   0        3.31        0.98        3.28 o   0.6199E-01
 -10   9   0      142.27      153.22        8.62 o   0.1311E-02
  -9   9   0       80.14       81.13        4.81 o   0.2971E-02
  -8   9   0      112.15       99.10        5.45 o   0.2198E-02
  -7   9   0      474.60      512.71       10.51 o   0.2336E-03
  -6   9   0      301.50      271.35        9.53 o   0.5618E-03
  -5   9   0      869.40     1045.97       32.52 o   0.6984E-04
  -4   9   0       73.89      124.38       10.61 o   0.1760E-02
  -3   9   0      581.62      649.02       20.94 o   0.1530E-03
  -2   9   0      465.89      510.21       16.48 o   0.2284E-03
  -1   9   0       66.61       63.78        5.63 o   0.3688E-02
   0   9   0      670.23      669.19       19.69 o   0.1382E-03
   1   9   0       78.31       81.25        7.66 o   0.2690E-02
   2   9   0      449.28      459.45       14.91 o   0.2626E-03
   3   9   0      216.12      230.13        7.36 o   0.7800E-03
   4   9   0      571.14      558.60       10.81 o   0.1944E-03
   5   9   0      135.05      125.08        6.92 o   0.1634E-02
   6   9   0      209.57      218.70        8.70 o   0.8240E-03
   7   9   0       -0.59        0.86        3.58 o   0.6622E-01
   8   9   0        0.97        0.99        3.27 o   0.7223E-01
   9   9   0       20.14       32.34        3.08 o   0.9842E-02
  10   9   0      300.29      249.81        6.63 o   0.6212E-03
  11   9   0       38.24       42.54        2.44 o   0.6786E-02
  12   9   0        5.23        6.64        1.84 o   0.4428E-01
 -14  10   0      183.59      148.66        6.65 o   0.1252E-02
 -13  10   0       45.84       32.94        2.73 o   0.7381E-02
 -12  10   0       14.52       14.59        2.00 o   0.1947E-01
 -11  10   0       25.75       18.79        2.95 o   0.1283E-01
 -10  10   0      151.57      148.59        8.60 o   0.1307E-02
  -9  10   0      486.04      517.16       13.08 o   0.2253E-03
  -8  10   0        3.95        0.50        3.05 o   0.6999E-01
  -7  10   0     1669.34     1733.76       23.67 o   0.2694E-04
  -6  10   0      947.17      889.77       17.72 o   0.8476E-04
  -5  10   0        4.99        0.32        3.10 o   0.6518E-01
  -4  10   0      416.86      386.55        8.60 o   0.3408E-03
  -3  10   0       75.32       97.69        4.92 o   0.2651E-02
  -2  10   0      167.50      172.11        8.84 o   0.1097E-02
  -1  10   0       22.78       16.14        4.75 o   0.1222E-01
   0  10   0       84.58       66.26        5.70 o   0.3265E-02
   1  10   0       74.76       80.08        4.96 o   0.3086E-02
   2  10   0      112.64      109.85        6.19 o   0.1996E-02
   3  10   0      651.87      636.34       15.65 o   0.1522E-03
   4  10   0     2575.22     2544.09       32.09 o   0.1280E-04
   5  10   0       26.43       26.34        4.37 o   0.9412E-02
   6  10   0        9.49       12.57        4.68 o   0.1748E-01
   7  10   0      607.64      591.30       14.14 o   0.1729E-03
   8  10   0       11.41        3.98        3.21 o   0.3302E-01
   9  10   0       20.99       18.12        2.96 o   0.1416E-01
  10  10   0       -0.67        0.32        2.95 o   0.9889E-01
  11  10   0       38.93       45.81        2.87 o   0.6207E-02
 -13  11   0        2.59        0.17        1.86 o   0.1548E+00
 -12  11   0      127.92      109.23        5.03 o   0.1932E-02
 -11  11   0      215.65      229.80        7.20 o   0.7898E-03
 -10  11   0      287.68      268.76        9.31 o   0.5787E-03
  -9  11   0      672.37      716.17       24.42 o   0.1252E-03
  -8  11   0      184.84      189.69       10.01 o   0.9575E-03
  -7  11   0       34.72       34.73        4.47 o   0.7202E-02
  -6  11   0      101.11      114.18        5.98 o   0.2006E-02
  -5  11   0       38.81       43.45        4.05 o   0.6175E-02
  -4  11   0     2210.03     2362.86       25.74 o   0.1547E-04
  -3  11   0      659.41      765.40       11.71 o   0.1250E-03
  -2  11   0       40.06       32.39        3.55 o   0.7474E-02
  -1  11   0      204.67      216.05        7.64 o   0.8439E-03
   0  11   0      976.25      947.34       20.99 o   0.7587E-04
   1  11   0     1223.49     1203.03       20.10 o   0.5063E-04
   2  11   0      965.18      939.39       21.58 o   0.7734E-04
   3  11   0      347.46      347.96       13.01 o   0.4006E-03
   4  11   0      145.21      123.63        9.05 o   0.1515E-02
   5  11   0       -0.37        3.22        4.56 o   0.3580E-01
   6  11   0       19.72       18.13        7.20 o   0.8985E-02
   7  11   0        3.07        0.26        4.56 o   0.4100E-01
   8  11   0       38.96       30.44        4.13 o   0.7812E-02
   9  11   0       10.19        7.85        2.81 o   0.2906E-01
  10  11   0        1.46        5.14        1.55 o   0.6952E-01
 -12  12   0        2.12        0.16        1.54 o   0.2060E+00
 -11  12   0       15.11       10.43        2.17 o   0.2405E-01
 -10  12   0       33.03       30.07        3.84 o   0.8372E-02
  -9  12   0        4.36        0.77        4.64 o   0.3661E-01
  -8  12   0      326.64      375.09       10.51 o   0.3879E-03
  -7  12   0       27.74       24.43        5.16 o   0.9000E-02
  -6  12   0      108.83      118.99        8.01 o   0.1796E-02
  -5  12   0      100.31      102.88        5.09 o   0.2273E-02
  -4  12   0      261.86      328.67        7.41 o   0.5058E-03
  -3  12   0        2.02        3.62        3.79 o   0.4138E-01
  -2  12   0       26.42       27.54        4.49 o   0.8944E-02
  -1  12   0        2.10        3.34        4.04 o   0.3904E-01
   0  12   0      162.70      187.68        9.36 o   0.1033E-02
   1  12   0      463.56      459.27       15.04 o   0.2586E-03
   2  12   0      914.05      912.21       22.34 o   0.8246E-04
   3  12   0       69.73       74.09        6.61 o   0.3163E-02
   4  12   0      468.53      473.26       15.18 o   0.2496E-03
   5  12   0       -5.07        0.23        4.30 o   0.4183E-01
   6  12   0       19.31       15.87        3.87 o   0.1434E-01
   7  12   0       20.03       19.07        2.53 o   0.1424E-01
   8  12   0      126.95      128.39        5.11 o   0.1708E-02
   9  12   0        3.12        0.31        1.95 o   0.1319E+00
 -11  13   0       78.91       65.66        5.09 o   0.3442E-02
 -10  13   0        7.56        8.54        2.39 o   0.3176E-01
  -9  13   0       10.82        3.72        4.16 o   0.2770E-01
  -8  13   0       20.21       13.65        5.28 o   0.1271E-01
  -7  13   0      306.02      299.43        9.78 o   0.5058E-03
  -6  13   0        2.26        0.76        4.49 o   0.4163E-01
  -5  13   0       62.06       67.98        6.26 o   0.3484E-02
  -4  13   0      233.45      256.38        8.65 o   0.6751E-03
  -3  13   0     1117.35     1203.10       19.55 o   0.5349E-04
  -2  13   0      975.48     1087.46       18.15 o   0.6604E-04
  -1  13   0       45.10       47.12        5.91 o   0.5090E-02
   0  13   0      105.28       95.87        7.38 o   0.2183E-02
   1  13   0      134.72      110.45        8.70 o   0.1717E-02
   2  13   0     1055.96     1128.88       22.22 o   0.5957E-04
   3  13   0       78.02       80.96        6.70 o   0.2827E-02
   4  13   0        9.40        7.27        3.39 o   0.2769E-01
   5  13   0        4.29        2.47        3.02 o   0.5334E-01
   6  13   0      122.28      105.38        5.43 o   0.2006E-02
   7  13   0       30.71       28.28        4.43 o   0.8575E-02
   8  13   0       27.11       31.70        2.27 o   0.9376E-02
 -10  14   0      125.40      136.81        5.75 o   0.1605E-02
  -9  14   0       17.26       23.71        2.46 o   0.1329E-01
  -8  14   0        2.73        3.13        3.35 o   0.4905E-01
  -7  14   0      112.06      132.22        5.45 o   0.1734E-02
  -6  14   0       29.87       35.03        3.71 o   0.8040E-02
  -5  14   0      233.49      249.77        8.19 o   0.6976E-03
  -4  14   0       -0.24        2.73        3.20 o   0.6193E-01
  -3  14   0        0.63        0.71        2.50 o   0.1204E+00
  -2  14   0      101.49       98.64        7.50 o   0.2164E-02
  -1  14   0       34.68       51.04        4.91 o   0.5438E-02
   0  14   0      200.80      174.18        9.63 o   0.1002E-02
   1  14   0        4.44        2.53        3.22 o   0.5068E-01
   2  14   0       11.72        9.35        3.36 o   0.2283E-01
   3  14   0      521.97      512.10       12.16 o   0.2193E-03
   4  14   0       13.38       12.22        2.87 o   0.2046E-01
   5  14   0        0.13        0.34        2.18 o   0.1811E+00
   6  14   0       -1.39        0.26        1.85 o   0.1815E+00
  -8  15   0        0.14        3.26        2.27 o   0.8252E-01
  -7  15   0        3.49        1.51        2.54 o   0.7857E-01
  -6  15   0        0.84        1.66        2.36 o   0.1026E+00
  -5  15   0      147.31      151.72        5.49 o   0.1390E-02
  -4  15   0        7.00       12.37        2.41 o   0.2614E-01
  -3  15   0        6.73       11.52        4.08 o   0.2108E-01
  -2  15   0       44.85       45.59        3.79 o   0.5745E-02
  -1  15   0        2.19        2.76        2.58 o   0.7110E-01
   0  15   0      358.32      359.57        9.39 o   0.3928E-03
   1  15   0      175.69      178.29        6.26 o   0.1108E-02
   2  15   0      245.51      248.33        7.03 o   0.7026E-03
   3  15   0      115.79      129.63        4.43 o   0.1780E-02
  -4  16   0      178.37      176.84        7.65 o   0.1081E-02
  -3  16   0       20.40       16.43        3.67 o   0.1407E-01
  -2  16   0       12.96       15.41        3.31 o   0.1730E-01
  -1  16   0       36.27       27.72        4.14 o   0.8297E-02
   0  16   0       -0.79        0.48        2.61 o   0.1168E+00
   1  16   0       26.10       23.37        3.11 o   0.1105E-01
  -2 -16   1       25.08       20.60        2.89 o   0.1266E-01
  -1 -16   1       57.22       57.14        3.08 o   0.4621E-02
   0 -16   1        8.52        3.17        2.14 o   0.5026E-01
   1 -16   1       32.37       22.87        2.76 o   0.1085E-01
   2 -16   1      132.33      119.15        7.29 o   0.1688E-02
   3 -16   1        4.24        5.19        3.22 o   0.3896E-01
   4 -16   1        5.36        3.31        3.07 o   0.4615E-01
  -5 -15   1       -1.73        0.17        2.44 o   0.1232E+00
  -4 -15   1        4.17        2.47        1.61 o   0.8634E-01
  -3 -15   1        6.69        4.06        2.20 o   0.5210E-01
  -2 -15   1        5.67        5.17        2.56 o   0.4378E-01
  -1 -15   1       -1.85        0.60        2.78 o   0.9201E-01
   0 -15   1       48.63       52.60        4.08 o   0.4908E-02
   1 -15   1       -0.15        0.29        2.95 o   0.1057E+00
   2 -15   1        0.82        0.75        2.90 o   0.9335E-01
   3 -15   1       33.59       30.46        2.97 o   0.8862E-02
   4 -15   1       20.35       26.10        3.34 o   0.1099E-01
   5 -15   1      215.74      233.68        7.06 o   0.7697E-03
   6 -15   1        8.72        5.98        2.51 o   0.3608E-01
   7 -15   1        2.16        7.39        2.79 o   0.3891E-01
   8 -15   1        3.15        2.04        2.50 o   0.7132E-01
  -7 -14   1       23.49       28.34        2.29 o   0.1073E-01
  -6 -14   1        5.48        2.29        3.23 o   0.4896E-01
  -5 -14   1       67.65       58.09        4.17 o   0.4101E-02
  -4 -14   1       48.48       47.88        4.18 o   0.5324E-02
  -3 -14   1       62.96       53.99        4.90 o   0.4301E-02
  -2 -14   1       74.13       66.25        6.49 o   0.3325E-02
  -1 -14   1      174.96      173.63        9.39 o   0.1075E-02
   0 -14   1       32.46       29.15        5.67 o   0.7698E-02
   1 -14   1       -1.97        0.01        4.70 o   0.4145E-01
   2 -14   1        6.91       10.21        2.63 o   0.2830E-01
   3 -14   1       31.35       30.53        4.12 o   0.8397E-02
   4 -14   1       30.26       25.52        3.54 o   0.9692E-02
   5 -14   1        5.51        0.59        3.15 o   0.6059E-01
   6 -14   1      187.53      189.76        7.39 o   0.9872E-03
   7 -14   1       81.82       85.70        6.67 o   0.2691E-02
   8 -14   1      211.43      217.18        9.54 o   0.8142E-03
   9 -14   1       23.74       38.11        3.94 o   0.7870E-02
  10 -14   1        0.87        1.07        2.18 o   0.1304E+00
  -8 -13   1       -0.28        3.85        2.77 o   0.6360E-01
  -7 -13   1        8.46        7.69        2.50 o   0.3268E-01
  -6 -13   1        3.06        8.33        2.73 o   0.3462E-01
  -5 -13   1        8.70        6.01        3.99 o   0.2715E-01
  -4 -13   1        1.77        9.70        4.45 o   0.2374E-01
  -3 -13   1        8.28       12.49        3.57 o   0.2118E-01
  -2 -13   1       51.00       41.32        6.49 o   0.5058E-02
  -1 -13   1      138.50      168.22        8.13 o   0.1238E-02
   0 -13   1      756.28      813.36       18.40 o   0.1066E-03
   1 -13   1      268.91      263.19        9.44 o   0.6135E-03
   2 -13   1      329.26      354.02        9.16 o   0.4165E-03
   3 -13   1        8.18        4.05        3.76 o   0.3255E-01
   4 -13   1      164.19      158.17        7.83 o   0.1226E-02
   5 -13   1       38.24       37.08        4.51 o   0.6661E-02
   6 -13   1        1.96        1.48        3.50 o   0.5777E-01
   7 -13   1       25.55       22.83        4.31 o   0.1060E-01
   8 -13   1       -0.72        0.31        4.24 o   0.5163E-01
   9 -13   1       31.82       44.19        3.40 o   0.6615E-02
  10 -13   1       29.84       38.97        2.86 o   0.7640E-02
  11 -13   1      120.40      119.88        5.84 o   0.1819E-02
  -9 -12   1       29.61       24.67        2.93 o   0.1044E-01
  -8 -12   1      115.54      116.54        5.46 o   0.1901E-02
  -7 -12   1        6.27       16.64        2.68 o   0.2004E-01
  -6 -12   1        5.51        0.09        4.23 o   0.4228E-01
  -5 -12   1      171.73      163.73        9.79 o   0.1124E-02
  -4 -12   1      278.53      282.29       11.76 o   0.5501E-03
  -3 -12   1      188.36      194.43        9.93 o   0.9330E-03
  -2 -12   1      579.04      599.46       16.38 o   0.1733E-03
  -1 -12   1      130.41      134.02        8.53 o   0.1512E-02
   0 -12   1        1.75        0.14        4.26 o   0.4964E-01
   1 -12   1       10.84        9.24        3.50 o   0.2311E-01
   2 -12   1      363.41      411.98       11.42 o   0.3351E-03
   3 -12   1       39.11       49.65        4.56 o   0.5501E-02
   4 -12   1      283.68      268.81        8.31 o   0.5914E-03
   5 -12   1       43.79       29.96        4.22 o   0.7441E-02
   6 -12   1        7.82        4.95        3.76 o   0.3107E-01
   7 -12   1      100.72       98.38        5.10 o   0.2328E-02
   8 -12   1       -1.20        0.20        3.23 o   0.8371E-01
   9 -12   1       74.66       84.44        4.95 o   0.2935E-02
  10 -12   1      119.11      135.05        8.25 o   0.1557E-02
  11 -12   1       19.43       21.79        2.66 o   0.1327E-01
  12 -12   1       71.93       62.13        3.28 o   0.3939E-02
 -10 -11   1      291.30      314.87        7.64 o   0.5065E-03
  -9 -11   1       25.10       33.27        2.83 o   0.8923E-02
  -8 -11   1       40.06       34.18        6.74 o   0.6011E-02
  -7 -11   1       18.16       19.34        6.76 o   0.9315E-02
  -6 -11   1        6.94       11.70        5.49 o   0.1631E-01
  -5 -11   1      226.21      201.41       14.08 o   0.7677E-03
  -4 -11   1       40.45       49.59        7.44 o   0.4604E-02
  -3 -11   1       35.30       23.11        4.63 o   0.9132E-02
  -2 -11   1     1166.06     1169.53       19.43 o   0.5420E-04
  -1 -11   1       25.08       17.81        3.90 o   0.1234E-01
   0 -11   1     1193.84     1197.60       16.85 o   0.5224E-04
   1 -11   1       48.72       55.43        4.59 o   0.4677E-02
   2 -11   1       18.09       16.69        3.33 o   0.1541E-01
   3 -11   1        9.70        9.38        2.94 o   0.2574E-01
   4 -11   1       70.15       67.53        4.22 o   0.3617E-02
   5 -11   1       37.00       34.49        3.01 o   0.7681E-02
   6 -11   1      176.31      196.49        5.47 o   0.1012E-02
   7 -11   1      452.40      431.04       12.23 o   0.2849E-03
   8 -11   1      214.47      199.35       10.45 o   0.8502E-03
   9 -11   1       49.66       53.95        4.70 o   0.4809E-02
  10 -11   1      243.77      265.97        6.58 o   0.6485E-03
  11 -11   1      508.44      500.77        8.94 o   0.2325E-03
  12 -11   1        2.18        2.07        1.45 o   0.1163E+00
  13 -11   1       -1.11        0.38        2.64 o   0.1132E+00
 -11 -10   1        2.80        1.75        1.78 o   0.1054E+00
 -10 -10   1      209.08      188.04        6.05 o   0.9694E-03
  -9 -10   1       63.91       63.96        4.31 o   0.3896E-02
  -8 -10   1       -2.55        0.17        3.55 o   0.6446E-01
  -7 -10   1       35.26       30.41        4.92 o   0.7606E-02
  -6 -10   1       28.81       35.07        5.89 o   0.6791E-02
  -5 -10   1     2152.28     2157.13       28.13 o   0.1767E-04
  -4 -10   1      583.17      590.79       12.55 o   0.1758E-03
  -3 -10   1      251.17      277.32        7.45 o   0.6144E-03
  -2 -10   1        1.13        0.50        2.97 o   0.9103E-01
  -1 -10   1      399.13      390.78       11.56 o   0.3354E-03
   0 -10   1     1912.32     1965.85       36.12 o   0.2100E-04
   1 -10   1      570.47      553.42       16.99 o   0.1875E-03
   2 -10   1      379.58      370.82       18.74 o   0.3349E-03
   3 -10   1      208.71      259.48       12.39 o   0.6649E-03
   4 -10   1      143.89      132.13        5.27 o   0.1586E-02
   5 -10   1        4.86        2.77        2.39 o   0.6076E-01
   6 -10   1       98.39       86.82        4.46 o   0.2620E-02
   7 -10   1       73.05       65.69        4.74 o   0.3597E-02
   8 -10   1      608.10      582.36       14.48 o   0.1762E-03
   9 -10   1        5.55        3.61        3.53 o   0.3989E-01
  10 -10   1       66.30       64.35        4.29 o   0.3820E-02
  11 -10   1       53.46       53.27        3.60 o   0.4904E-02
  12 -10   1       -0.65        0.52        1.86 o   0.1978E+00
  13 -10   1        8.33        4.85        1.44 o   0.4871E-01
 -12  -9   1       60.63       62.71        3.58 o   0.4131E-02
 -11  -9   1       48.82       50.83        2.98 o   0.5321E-02
 -10  -9   1        4.06        3.71        2.61 o   0.5401E-01
  -9  -9   1       58.07       57.67        5.22 o   0.4215E-02
  -8  -9   1       45.89       54.17        4.57 o   0.4829E-02
  -7  -9   1      686.54      641.33       19.40 o   0.1443E-03
  -6  -9   1      391.25      411.26       10.93 o   0.3250E-03
  -5  -9   1     1764.54     1770.09       22.48 o   0.2565E-04
  -4  -9   1     1764.25     1673.17       21.90 o   0.2733E-04
  -3  -9   1     2211.88     2276.50       35.11 o   0.1603E-04
  -2  -9   1      192.54      232.63        9.62 o   0.7992E-03
  -1  -9   1      104.26      108.37        8.23 o   0.1936E-02
   0  -9   1      740.69      721.43       17.84 o   0.1229E-03
   1  -9   1      749.53      851.40       19.72 o   0.1001E-03
   2  -9   1      469.06      451.41       16.06 o   0.2577E-03
   3  -9   1      505.91      537.09       24.36 o   0.1927E-03
   4  -9   1      155.03      159.72        9.67 o   0.1207E-02
   5  -9   1      352.33      392.35       16.12 o   0.3412E-03
   6  -9   1       42.34       43.35        3.21 o   0.6309E-02
   7  -9   1      460.24      444.47       10.24 o   0.2768E-03
   8  -9   1     2666.39     2668.13       28.93 o   0.1184E-04
   9  -9   1       51.76       56.59        6.27 o   0.4190E-02
  10  -9   1        1.58        1.38        3.43 o   0.6207E-01
  11  -9   1       26.26       21.71        3.90 o   0.1092E-01
  12  -9   1        2.59        2.58        2.26 o   0.7720E-01
  13  -9   1        9.84        2.93        1.82 o   0.5173E-01
  14  -9   1       19.04       15.77        3.53 o   0.1517E-01
 -13  -8   1        4.35        3.86        1.85 o   0.6407E-01
 -12  -8   1        7.42       12.76        2.03 o   0.2543E-01
 -11  -8   1       44.20       48.51        3.38 o   0.5632E-02
 -10  -8   1       71.69       65.08        3.96 o   0.3727E-02
  -9  -8   1       79.19       89.93        4.06 o   0.2808E-02
  -8  -8   1      330.02      336.48        9.06 o   0.4403E-03
  -7  -8   1        3.80        2.53        3.34 o   0.4915E-01
  -6  -8   1       15.58       18.27        2.93 o   0.1597E-01
  -5  -8   1       62.69       84.27        6.07 o   0.2992E-02
  -4  -8   1      699.43      642.35       16.20 o   0.1456E-03
  -3  -8   1      148.74      171.23        9.33 o   0.1149E-02
  -2  -8   1      282.03      273.28       12.03 o   0.5635E-03
  -1  -8   1      326.97      353.41       11.14 o   0.4166E-03
   0  -8   1      188.78      310.71        9.49 o   0.6031E-03
   1  -8   1      256.72      281.51        9.31 o   0.5815E-03
   2  -8   1       17.59       19.35        4.03 o   0.1288E-01
   3  -8   1     1050.77     1051.71       22.87 o   0.6455E-04
   4  -8   1      719.75      663.59       18.78 o   0.1357E-03
   5  -8   1      734.46      689.75       22.21 o   0.1283E-03
   6  -8   1       40.40       29.32        6.52 o   0.6389E-02
   7  -8   1      520.77      556.93        9.72 o   0.2044E-03
   8  -8   1       57.72       62.93        4.40 o   0.4108E-02
   9  -8   1      400.54      444.66       11.11 o   0.2962E-03
  10  -8   1       10.31        9.77        3.36 o   0.2375E-01
  11  -8   1       32.33       30.73        3.60 o   0.8572E-02
  12  -8   1      101.74       97.49        4.20 o   0.2396E-02
  13  -8   1        3.78        0.05        2.49 o   0.9815E-01
  14  -8   1        1.49        1.12        1.52 o   0.1632E+00
 -13  -7   1      111.83      136.73        3.05 o   0.1756E-02
 -12  -7   1        6.88        9.31        2.36 o   0.3137E-01
 -11  -7   1       18.60       15.33        2.40 o   0.1714E-01
 -10  -7   1      478.56      435.76        8.55 o   0.2780E-03
  -9  -7   1      336.88      339.66       10.09 o   0.4283E-03
  -8  -7   1       56.98       48.02        5.28 o   0.4843E-02
  -7  -7   1      135.41      133.70        6.07 o   0.1560E-02
  -6  -7   1      213.72      187.64       10.58 o   0.8995E-03
  -5  -7   1      169.50      162.13        8.25 o   0.1168E-02
  -4  -7   1      686.82      646.37       15.02 o   0.1456E-03
  -3  -7   1       65.03       36.27        4.80 o   0.5334E-02
  -2  -7   1      374.66      397.09       10.85 o   0.3448E-03
  -1  -7   1       16.45        1.17        3.67 o   0.3054E-01
   0  -7   1       12.02       15.33        3.56 o   0.1679E-01
   1  -7   1      748.96      626.89       16.69 o   0.1452E-03
   2  -7   1      179.75      185.55        6.69 o   0.1072E-02
   3  -7   1       47.14       18.40        5.37 o   0.8284E-02
   4  -7   1     1305.43     1302.77       21.30 o   0.4428E-04
   5  -7   1      885.43     1025.27       22.52 o   0.7370E-04
   6  -7   1       12.49       17.36        3.81 o   0.1557E-01
   7  -7   1        7.11        6.36        3.62 o   0.3010E-01
   8  -7   1       64.10       68.37        4.63 o   0.3675E-02
   9  -7   1      621.33      597.97       16.39 o   0.1669E-03
  10  -7   1       -1.91        4.54        4.63 o   0.3069E-01
  11  -7   1       79.49       75.78        5.42 o   0.3055E-02
  12  -7   1      112.12      110.08        4.05 o   0.2056E-02
  13  -7   1        3.33        2.60        2.72 o   0.6238E-01
  14  -7   1       39.81       32.87        2.44 o   0.8001E-02
  15  -7   1        1.01        0.46        2.51 o   0.1216E+00
 -14  -6   1      209.82      234.75        4.28 o   0.8052E-03
 -13  -6   1      516.73      491.40        7.20 o   0.2377E-03
 -12  -6   1      108.30      139.02        3.99 o   0.1708E-02
 -11  -6   1       47.20       50.41        3.25 o   0.5446E-02
 -10  -6   1       89.78       92.02        4.64 o   0.2618E-02
  -9  -6   1       24.98       29.62        3.65 o   0.9558E-02
  -8  -6   1      110.55      126.14        5.10 o   0.1839E-02
  -7  -6   1      140.53      112.07        8.02 o   0.1699E-02
  -6  -6   1        4.71        5.20        3.14 o   0.3919E-01
  -5  -6   1     1000.70      938.71       16.66 o   0.7738E-04
  -4  -6   1       28.93       19.73        3.58 o   0.1108E-01
  -3  -6   1      378.65      486.61        8.72 o   0.2813E-03
  -2  -6   1        0.34        4.00        2.18 o   0.6900E-01
  -1  -6   1     1569.99     1477.05       17.48 o   0.3475E-04
   0  -6   1     3229.02     3093.75       33.81 o   0.8671E-05
   1  -6   1     1826.93     1412.06       30.22 o   0.3179E-04
   2  -6   1        2.68        3.17        2.44 o   0.6045E-01
   3  -6   1      721.22      587.09       12.26 o   0.1565E-03
   4  -6   1     3317.10     3449.47       29.88 o   0.7396E-05
   5  -6   1       86.09      135.72        5.33 o   0.1872E-02
   6  -6   1      102.83       79.95        5.61 o   0.2698E-02
   7  -6   1        2.65        2.41        3.12 o   0.5739E-01
   8  -6   1      279.72      309.03       10.62 o   0.5120E-03
   9  -6   1      299.90      239.97        9.44 o   0.6283E-03
  10  -6   1      440.10      405.61       13.59 o   0.3029E-03
  11  -6   1       21.91       21.15        3.73 o   0.1177E-01
  12  -6   1      537.58      515.93       12.40 o   0.2153E-03
  13  -6   1      255.42      238.48        7.07 o   0.7048E-03
  14  -6   1      131.71      109.72        4.51 o   0.1929E-02
  15  -6   1      179.85      229.40        5.18 o   0.8724E-03
 -14  -5   1        1.20        6.62        1.31 o   0.6107E-01
 -13  -5   1      239.30      207.84        5.18 o   0.8360E-03
 -12  -5   1      295.03      293.40        6.29 o   0.5427E-03
 -11  -5   1      503.56      466.47        9.83 o   0.2509E-03
 -10  -5   1       41.72       45.31        4.13 o   0.5865E-02
  -9  -5   1       58.69       46.05        4.66 o   0.4974E-02
  -8  -5   1       20.66        9.90        4.89 o   0.1482E-01
  -7  -5   1      498.98      481.42       13.43 o   0.2386E-03
  -6  -5   1       36.81       31.81        4.02 o   0.7643E-02
  -5  -5   1      181.78      141.82        7.22 o   0.1284E-02
  -4  -5   1      517.36      395.54        9.83 o   0.2915E-03
  -3  -5   1     1497.24     1445.96       16.58 o   0.3632E-04
  -2  -5   1      118.37      113.06        4.54 o   0.1909E-02
  -1  -5   1      474.63      520.76        7.77 o   0.2229E-03
   0  -5   1      293.04      272.95        7.49 o   0.5566E-03
   1  -5   1       10.81        3.89        2.93 o   0.3612E-01
   2  -5   1     1403.81     1448.88       17.81 o   0.3799E-04
   3  -5   1     3035.45     2730.47       27.83 o   0.1064E-04
   4  -5   1      595.80      580.93       10.99 o   0.1834E-03
   5  -5   1        7.41        4.92        3.02 o   0.3831E-01
   6  -5   1        1.80        9.22        2.91 o   0.3272E-01
   7  -5   1       62.90       36.60        4.85 o   0.5341E-02
   8  -5   1       47.00       45.78        5.79 o   0.5063E-02
   9  -5   1       27.28       18.12        4.77 o   0.1101E-01
  10  -5   1      339.10      372.70        9.65 o   0.3882E-03
  11  -5   1       18.17       14.51        3.31 o   0.1666E-01
  12  -5   1        3.33        0.15        2.82 o   0.8650E-01
  13  -5   1      201.90      211.59        5.66 o   0.8828E-03
  14  -5   1       86.54       69.99        4.01 o   0.3266E-02
  15  -5   1      198.34      197.42        5.82 o   0.9520E-03
 -15  -4   1       24.57       17.76        2.47 o   0.1405E-01
 -14  -4   1       26.11       45.66        2.35 o   0.7115E-02
 -13  -4   1        8.05        4.87        2.51 o   0.3930E-01
 -12  -4   1       -1.10        0.48        2.49 o   0.1219E+00
 -11  -4   1       86.99      104.65        4.50 o   0.2383E-02
 -10  -4   1       19.31       13.07        3.80 o   0.1578E-01
  -9  -4   1      149.57      139.17        6.45 o   0.1465E-02
  -8  -4   1      293.62      290.25       10.52 o   0.5277E-03
  -7  -4   1     3187.43     2785.59       30.52 o   0.9959E-05
  -6  -4   1       54.25       29.27        3.82 o   0.7015E-02
  -5  -4   1      397.58      353.78        7.75 o   0.3856E-03
  -4  -4   1      202.43      160.19        5.82 o   0.1153E-02
  -3  -4   1     1626.67     1520.76       17.76 o   0.3241E-04
  -2  -4   1     1586.55     1695.19       16.42 o   0.2876E-04
  -1  -4   1      253.83      204.43        5.21 o   0.8541E-03
   0  -4   1      848.68      694.81       13.20 o   0.1159E-03
   1  -4   1     9182.27     8937.81       84.90 o   0.1099E-05
   2  -4   1       21.81       37.12        2.54 o   0.9079E-02
   3  -4   1      483.94      439.33        9.54 o   0.2689E-03
   4  -4   1        6.94        0.57        2.57 o   0.7028E-01
   5  -4   1       32.08       96.40        3.29 o   0.3249E-02
   6  -4   1     1774.56     1729.10       21.04 o   0.2642E-04
   7  -4   1      711.50      763.12       14.71 o   0.1193E-03
   8  -4   1      104.58       94.82        7.23 o   0.2189E-02
   9  -4   1       22.26       32.27        5.05 o   0.8352E-02
  10  -4   1      171.51      150.11        6.75 o   0.1281E-02
  11  -4   1      475.03      498.34        9.83 o   0.2426E-03
  12  -4   1      282.24      295.07        7.98 o   0.5444E-03
  13  -4   1        7.41        9.48        2.72 o   0.2904E-01
  14  -4   1        4.74        0.04        2.15 o   0.1054E+00
  15  -4   1      119.37      231.06        4.46 o   0.9919E-03
 -15  -3   1       -0.09        5.05        1.79 o   0.7452E-01
 -14  -3   1      524.08      472.72       11.56 o   0.2406E-03
 -13  -3   1        9.98       12.45        2.58 o   0.2355E-01
 -12  -3   1       40.73       22.30        3.25 o   0.9360E-02
 -11  -3   1       59.04       77.91        3.78 o   0.3527E-02
 -10  -3   1        7.57        5.25        3.38 o   0.3375E-01
  -9  -3   1      262.38      291.97       12.90 o   0.5349E-03
  -8  -3   1       76.20      109.13        5.23 o   0.2368E-02
  -7  -3   1     1215.94     1154.24       17.51 o   0.5396E-04
  -6  -3   1     2156.26     2310.24       23.33 o   0.1629E-04
  -5  -3   1      238.94      236.51        7.16 o   0.7277E-03
  -4  -3   1      189.84      137.19        6.25 o   0.1339E-02
  -3  -3   1      220.17      340.36        5.17 o   0.5563E-03
  -2  -3   1       46.90      131.95        3.16 o   0.2368E-02
  -1  -3   1      924.42      774.25       11.22 o   0.1018E-03
   0  -3   1     2634.15     2530.51       32.28 o   0.1238E-04
   1  -3   1      505.03      491.79       10.72 o   0.2486E-03
   2  -3   1     6558.27     6508.17       49.53 o   0.2131E-05
   3  -3   1      532.42      587.07        9.91 o   0.1874E-03
   4  -3   1      926.96      705.59       13.77 o   0.1124E-03
   5  -3   1      433.55      419.30        9.07 o   0.3012E-03
   6  -3   1     2050.12     1954.03       23.60 o   0.2058E-04
   7  -3   1     2545.45     2409.72       35.70 o   0.1375E-04
   8  -3   1     1559.65     1692.19       29.05 o   0.2894E-04
   9  -3   1      115.03       68.85        8.85 o   0.2455E-02
  10  -3   1        3.40       10.60        3.06 o   0.2898E-01
  11  -3   1      456.32      450.27        9.44 o   0.2744E-03
  12  -3   1        2.38        1.43        2.57 o   0.8498E-01
  13  -3   1        9.67        9.84        2.54 o   0.2657E-01
  14  -3   1       40.91       46.20        3.37 o   0.6030E-02
  15  -3   1        0.91        7.85        2.37 o   0.4420E-01
 -15  -2   1       97.77       95.55        4.64 o   0.2435E-02
 -14  -2   1       14.30       17.44        2.81 o   0.1652E-01
 -13  -2   1        3.60        3.58        2.50 o   0.5641E-01
 -12  -2   1      274.11      246.85        6.34 o   0.6707E-03
 -11  -2   1        2.96        0.98        2.38 o   0.9357E-01
 -10  -2   1       41.93       52.60        3.48 o   0.5320E-02
  -9  -2   1     1169.08     1061.11       30.24 o   0.5865E-04
  -8  -2   1     2264.42     2091.81       31.44 o   0.1767E-04
  -7  -2   1       36.04       48.78        3.83 o   0.5813E-02
  -6  -2   1        1.25        3.83        2.69 o   0.6712E-01
  -5  -2   1     1475.04     1712.45       20.03 o   0.2970E-04
  -4  -2   1     1848.37     1971.71       20.71 o   0.2207E-04
  -3  -2   1      674.39      547.91       16.30 o   0.1674E-03
  -2  -2   1      841.65      956.13       10.05 o   0.8101E-04
  -1  -2   1     2655.54     1640.71       21.06 o   0.2048E-04
   0  -2   1     2116.95     2453.55       37.16 o   0.1507E-04
   1  -2   1    10385.67     9148.65       79.75 o   0.1005E-05
   2  -2   1    12001.71    10063.88      129.15 o   0.7979E-06
   3  -2   1      852.11      969.01       17.38 o   0.8334E-04
   4  -2   1     3432.12     3338.94       31.81 o   0.7564E-05
   5  -2   1      436.24      396.53       11.16 o   0.3175E-03
   6  -2   1     1862.62     1706.64       27.28 o   0.2568E-04
   7  -2   1      383.20      431.96       12.32 o   0.3114E-03
   8  -2   1     1210.46     1246.79       24.42 o   0.4884E-04
   9  -2   1      761.50      807.57       20.78 o   0.1055E-03
  10  -2   1      627.46      605.53       13.29 o   0.1661E-03
  11  -2   1       24.46       25.28        3.74 o   0.1032E-01
  12  -2   1      123.29      138.25        5.05 o   0.1628E-02
  13  -2   1       32.41       37.36        3.20 o   0.7705E-02
  14  -2   1      147.91      105.45        5.19 o   0.1845E-02
  15  -2   1       94.74       88.78        4.35 o   0.2621E-02
 -16  -1   1        7.09        3.16        1.77 o   0.5973E-01
 -15  -1   1      114.48      115.25        3.43 o   0.2019E-02
 -14  -1   1      244.07      220.74        6.73 o   0.7723E-03
 -13  -1   1      425.30      360.81        9.13 o   0.3593E-03
 -12  -1   1       95.50       77.41        4.45 o   0.2860E-02
 -11  -1   1       20.92       24.52        2.82 o   0.1197E-01
 -10  -1   1        2.87        6.32        2.56 o   0.4412E-01
  -9  -1   1     1051.13     1090.90       27.85 o   0.6100E-04
  -8  -1   1      260.95      259.77       16.19 o   0.5698E-03
  -7  -1   1       77.93       99.98        5.89 o   0.2430E-02
  -6  -1   1     2015.40     1744.98       22.72 o   0.2377E-04
  -5  -1   1      723.45      815.19       12.88 o   0.1117E-03
  -4  -1   1       55.44       52.14        4.98 o   0.4571E-02
  -3  -1   1     5769.41     5627.09       69.72 o   0.2708E-05
  -2  -1   1      864.95     1190.25       15.33 o   0.6600E-04
  -1  -1   1     4321.35     4165.52       30.36 o   0.5056E-05
   0  -1   1     5314.26     5220.56       57.39 o   0.3244E-05
   1  -1   1       21.20       45.12        1.72 o   0.7432E-02
   2  -1   1      336.98      240.18        9.08 o   0.6072E-03
   3  -1   1      134.81      162.69        7.45 o   0.1260E-02
   4  -1   1       27.27        4.74        3.63 o   0.1825E-01
   5  -1   1       66.05      105.78        4.90 o   0.2533E-02
   6  -1   1      790.43      720.42       16.50 o   0.1188E-03
   7  -1   1      397.58      363.45       12.60 o   0.3597E-03
   8  -1   1      443.50      415.34       14.56 o   0.2904E-03
   9  -1   1       68.81       57.17        6.37 o   0.3740E-02
  10  -1   1      452.98      497.65        9.82 o   0.2487E-03
  11  -1   1     1254.87     1289.08       13.33 o   0.4665E-04
  12  -1   1      139.65      168.50        5.99 o   0.1271E-02
  13  -1   1       97.90       77.57        4.26 o   0.2868E-02
  14  -1   1       92.78       64.47        4.31 o   0.3355E-02
  15  -1   1       55.84       86.54        3.63 o   0.3276E-02
 -16   0   1       11.91        5.30        2.02 o   0.3596E-01
 -15   0   1      299.92      232.20        5.65 o   0.6707E-03
 -14   0   1      138.09      126.33        4.64 o   0.1683E-02
 -13   0   1       43.44       42.79        4.39 o   0.5903E-02
 -12   0   1        4.55        5.74        2.84 o   0.4026E-01
 -11   0   1       11.59        2.74        3.00 o   0.3782E-01
 -10   0   1      143.96      132.21        6.49 o   0.1526E-02
  -9   0   1      990.15      912.90       26.80 o   0.7712E-04
  -8   0   1      812.94      801.30       28.00 o   0.9869E-04
  -7   0   1     3624.51     3779.25       62.11 o   0.6133E-05
  -6   0   1      542.74      588.27       10.07 o   0.1883E-03
  -5   0   1      173.07      146.21        8.04 o   0.1208E-02
  -4   0   1       14.51       14.97        2.97 o   0.1955E-01
  -3   0   1      470.39      576.68       12.33 o   0.2049E-03
  -2   0   1      456.11      381.67        9.32 o   0.3150E-03
  -1   0   1      151.86      159.39        5.87 o   0.1424E-02
   0   0   1     3989.10     2901.34       61.88 o   0.7657E-05
   1   0   1     3616.11     3503.05       42.64 o   0.6765E-05
   2   0   1     7283.38     6578.46       83.28 o   0.1922E-05
   3   0   1     1673.52     1884.30       28.59 o   0.2454E-04
   4   0   1      262.29      289.59       11.60 o   0.5615E-03
   5   0   1        4.89        4.77        2.84 o   0.4339E-01
   6   0   1       20.05       16.77        4.77 o   0.1267E-01
   7   0   1     1890.10     1902.07       29.40 o   0.2230E-04
   8   0   1       74.77       61.68        6.71 o   0.3459E-02
   9   0   1       41.54       62.74        6.15 o   0.4294E-02
  10   0   1      766.79      797.94       10.76 o   0.1109E-03
  11   0   1     1732.77     1618.69       19.01 o   0.2897E-04
  12   0   1      148.86      174.46        5.17 o   0.1219E-02
  13   0   1        1.62        8.65        2.93 o   0.3572E-01
  14   0   1       26.29       31.40        2.93 o   0.9248E-02
  15   0   1        6.19        6.23        2.32 o   0.4001E-01
 -16   1   1      214.12      251.68        5.31 o   0.7357E-03
 -15   1   1        0.71        0.09        1.89 o   0.2229E+00
 -14   1   1       59.81       59.17        4.00 o   0.4339E-02
 -13   1   1       87.05       81.78        4.42 o   0.2921E-02
 -12   1   1      158.42      183.62        7.03 o   0.1109E-02
 -11   1   1      158.43      126.93        6.08 o   0.1530E-02
 -10   1   1      667.34      692.54       23.24 o   0.1319E-03
  -9   1   1     2983.23     2743.11       49.95 o   0.1043E-04
  -8   1   1      276.71      313.72       15.84 o   0.4677E-03
  -7   1   1      274.68      348.31        9.59 o   0.4599E-03
  -6   1   1     2270.53     2383.33       23.93 o   0.1507E-04
  -5   1   1        4.27       19.72        2.26 o   0.2035E-01
  -4   1   1       30.18       52.86        2.97 o   0.6356E-02
  -3   1   1     1654.42     1409.34       25.70 o   0.3374E-04
  -2   1   1      630.57      856.52        9.30 o   0.1103E-03
  -1   1   1      374.66      169.13        5.48 o   0.7199E-03
   0   1   1       10.63       32.62        1.28 o   0.1374E-01
   1   1   1      238.37      295.41        5.44 o   0.6355E-03
   2   1   1    14223.00    13347.43      153.99 o   0.4875E-06
   3   1   1     3469.52     3373.82       34.20 o   0.7428E-05
   4   1   1     1593.05     1952.96       19.37 o   0.2382E-04
   5   1   1        2.71        8.78        3.01 o   0.3602E-01
   6   1   1      118.76      120.43        6.10 o   0.1795E-02
   7   1   1        5.05       10.41        3.90 o   0.2286E-01
   8   1   1      422.43      506.52       21.83 o   0.2310E-03
   9   1   1      139.40      158.84        9.56 o   0.1231E-02
  10   1   1      250.00      243.46        5.31 o   0.7093E-03
  11   1   1       25.90       21.76        2.61 o   0.1208E-01
  12   1   1     1030.00     1091.26       13.46 o   0.6357E-04
  13   1   1      223.66      203.77        8.68 o   0.8493E-03
  14   1   1       -0.05        0.11        3.00 o   0.1076E+00
  15   1   1       22.11       17.93        2.63 o   0.1460E-01
 -16   2   1       65.18       93.74        3.28 o   0.2924E-02
 -15   2   1       12.17       12.66        2.04 o   0.2301E-01
 -14   2   1       16.41       24.75        2.79 o   0.1262E-01
 -13   2   1      333.85      324.65        8.38 o   0.4523E-03
 -12   2   1      154.18      165.76        7.20 o   0.1210E-02
 -11   2   1      392.38      417.64        9.62 o   0.3218E-03
 -10   2   1      343.07      378.96       10.21 o   0.3772E-03
  -9   2   1      289.69      207.20       14.24 o   0.6670E-03
  -8   2   1     1174.81     1167.53       26.93 o   0.5340E-04
  -7   2   1     2244.22     2363.95       27.83 o   0.1535E-04
  -6   2   1        8.69        5.06        2.78 o   0.3897E-01
  -5   2   1     2218.16     2100.48       22.01 o   0.1794E-04
  -4   2   1     3380.25     3552.54       33.80 o   0.7179E-05
  -3   2   1      540.33      588.08       10.34 o   0.1981E-03
  -2   2   1      315.23      368.65        5.66 o   0.3959E-03
  -1   2   1      188.75      168.79        3.66 o   0.1119E-02
   0   2   1      145.19      141.64        4.10 o   0.1550E-02
   1   2   1    18112.36    17348.03      191.48 o   0.2975E-06
   2   2   1     4964.98     4791.13       43.61 o   0.3796E-05
   3   2   1     5099.64     5188.53       42.81 o   0.3338E-05
   4   2   1    15438.49    14702.98      102.52 o   0.4118E-06
   5   2   1     4244.94     3900.25       37.96 o   0.5405E-05
   6   2   1      443.22      422.82       13.49 o   0.2932E-03
   7   2   1       35.23       28.03        5.51 o   0.7713E-02
   8   2   1      114.06      104.57        8.16 o   0.1947E-02
   9   2   1      177.37      174.61        5.76 o   0.1122E-02
  10   2   1       46.94       47.50        3.21 o   0.5701E-02
  11   2   1        8.64       10.44        2.58 o   0.2648E-01
  12   2   1       35.88       47.50        3.54 o   0.6126E-02
  13   2   1        3.58        2.06        2.74 o   0.6734E-01
  14   2   1        2.12        0.77        2.82 o   0.8505E-01
  15   2   1       -0.70        0.99        1.77 o   0.1675E+00
 -16   3   1       13.07       22.71        3.16 o   0.1374E-01
 -15   3   1        2.01        1.97        1.79 o   0.1058E+00
 -14   3   1        4.36        1.56        2.40 o   0.7565E-01
 -13   3   1       44.18       34.40        3.63 o   0.7093E-02
 -12   3   1      538.53      519.81       11.27 o   0.2152E-03
 -11   3   1      314.95      362.33        8.28 o   0.4171E-03
 -10   3   1      434.22      412.29       11.10 o   0.3067E-03
  -9   3   1      199.53      213.07       15.97 o   0.7450E-03
  -8   3   1      241.72      219.36       10.88 o   0.7367E-03
  -7   3   1     1761.11     1626.04       20.84 o   0.2860E-04
  -6   3   1       29.31        4.20        3.36 o   0.1885E-01
  -5   3   1      476.98      576.73       10.06 o   0.2007E-03
  -4   3   1       99.80      132.84        3.89 o   0.1843E-02
  -3   3   1        7.75        7.61        2.23 o   0.3799E-01
  -2   3   1      246.67      176.43        5.36 o   0.1019E-02
  -1   3   1     2016.01     1980.73       20.80 o   0.2009E-04
   0   3   1       17.91       12.11        2.00 o   0.2134E-01
   1   3   1        4.36       25.46        2.13 o   0.1700E-01
   2   3   1       36.52       36.04        3.13 o   0.7252E-02
   3   3   1      838.81      685.87       11.23 o   0.1242E-03
   4   3   1     3155.79     3397.07       27.61 o   0.7821E-05
   5   3   1       17.03        0.95        2.88 o   0.3638E-01
   6   3   1       -0.78        4.11        3.30 o   0.4935E-01
   7   3   1      646.97      585.04       18.13 o   0.1665E-03
   8   3   1       10.23        8.22        5.70 o   0.1610E-01
   9   3   1      522.72      575.21        8.78 o   0.1955E-03
  10   3   1      181.45      132.58        5.32 o   0.1390E-02
  11   3   1      153.61      157.99        5.54 o   0.1317E-02
  12   3   1      102.76      103.58        4.43 o   0.2219E-02
  13   3   1        3.09        7.28        2.67 o   0.3841E-01
  14   3   1       34.38       15.49        3.30 o   0.1220E-01
 -16   4   1       72.33       74.56        3.21 o   0.3432E-02
 -15   4   1        0.99        0.26        2.18 o   0.1584E+00
 -14   4   1       20.52        5.99        3.96 o   0.2013E-01
 -13   4   1       29.90       31.59        4.44 o   0.8085E-02
 -12   4   1       15.93       15.78        3.39 o   0.1623E-01
 -11   4   1      363.78      355.20       10.19 o   0.3915E-03
 -10   4   1      956.30      937.88       15.04 o   0.7986E-04
  -9   4   1      169.68      175.75       10.32 o   0.1057E-02
  -8   4   1       18.93       19.65        3.86 o   0.1287E-01
  -7   4   1     1424.32     1475.62       19.11 o   0.3673E-04
  -6   4   1      292.41      258.87        8.46 o   0.6151E-03
  -5   4   1      849.55      832.17       14.64 o   0.9546E-04
  -4   4   1       20.01        3.63        2.39 o   0.3096E-01
  -3   4   1     1645.45     1530.06       15.46 o   0.3251E-04
  -2   4   1     1421.15     1325.01       13.71 o   0.4292E-04
  -1   4   1     3475.08     2754.77       27.98 o   0.9301E-05
   0   4   1     2290.77     2556.77       23.87 o   0.1395E-04
   1   4   1     1922.59     1738.65       19.87 o   0.2468E-04
   2   4   1     1658.74     1541.71       17.34 o   0.3155E-04
   3   4   1      218.15      233.19        5.54 o   0.7907E-03
   4   4   1     4091.33     4013.09       34.94 o   0.5335E-05
   5   4   1     2495.63     2209.70       26.48 o   0.1562E-04
   6   4   1     1712.45     1549.51       29.79 o   0.3009E-04
   7   4   1       61.93       77.67        5.98 o   0.3207E-02
   8   4   1       64.88       98.37        4.22 o   0.2699E-02
   9   4   1       16.23       15.40        2.81 o   0.1691E-01
  10   4   1       99.47      113.50        4.25 o   0.2136E-02
  11   4   1      252.80      240.88        6.82 o   0.7081E-03
  12   4   1        3.68        4.72        2.61 o   0.4875E-01
  13   4   1      117.34       83.25        4.50 o   0.2484E-02
  14   4   1       19.34       28.38        2.09 o   0.1127E-01
 -16   5   1       23.15       50.08        3.13 o   0.6566E-02
 -15   5   1       30.03       19.58        2.22 o   0.1242E-01
 -14   5   1      291.29      307.96        8.46 o   0.5098E-03
 -13   5   1      565.53      531.70       10.83 o   0.2052E-03
 -12   5   1      310.98      285.89        7.78 o   0.5363E-03
 -11   5   1        4.40        1.69        3.52 o   0.4943E-01
 -10   5   1       83.10       75.75        4.30 o   0.3120E-02
  -9   5   1      219.06      208.21       10.56 o   0.8182E-03
  -8   5   1      372.92      406.10       12.54 o   0.3312E-03
  -7   5   1      872.67      865.32       15.12 o   0.9219E-04
  -6   5   1      215.09      130.82        8.25 o   0.1247E-02
  -5   5   1     2553.18     2445.00       26.50 o   0.1374E-04
  -4   5   1        9.13       54.36        2.42 o   0.6839E-02
  -3   5   1       83.56       49.50        4.85 o   0.3997E-02
  -2   5   1      219.79      186.90        5.33 o   0.9571E-03
  -1   5   1      401.55      433.69        8.20 o   0.3167E-03
   0   5   1      189.78      192.05        6.61 o   0.9502E-03
   1   5   1      783.15      906.94       12.85 o   0.9299E-04
   2   5   1       73.03      120.27        4.02 o   0.2199E-02
   3   5   1     1074.23      961.31       16.32 o   0.7215E-04
   4   5   1      691.30      704.60       13.75 o   0.1332E-03
   5   5   1      419.59      424.71       11.43 o   0.3018E-03
   6   5   1      287.74      260.35       12.82 o   0.5769E-03
   7   5   1        8.90       14.33        4.26 o   0.1745E-01
   8   5   1      260.45      280.13        7.00 o   0.6017E-03
   9   5   1      124.47       99.82        5.10 o   0.2129E-02
  10   5   1      186.40      187.50        5.42 o   0.1040E-02
  11   5   1      228.40      175.98        6.33 o   0.9708E-03
  12   5   1       12.33        2.56        2.47 o   0.4091E-01
  13   5   1       22.86       28.09        2.16 o   0.1101E-01
 -15   6   1       44.02       34.21        2.79 o   0.7338E-02
 -14   6   1      265.14      272.99        5.93 o   0.6144E-03
 -13   6   1      323.44      269.30        6.39 o   0.5588E-03
 -12   6   1      119.11      154.67        5.49 o   0.1464E-02
 -11   6   1      353.07      382.03       10.47 o   0.3688E-03
 -10   6   1       18.48       18.14        3.12 o   0.1445E-01
  -9   6   1       49.14       51.68        4.05 o   0.4987E-02
  -8   6   1        0.43        1.20        4.03 o   0.5316E-01
  -7   6   1      114.38      119.48        8.14 o   0.1761E-02
  -6   6   1        8.52       13.87        3.36 o   0.2074E-01
  -5   6   1      537.64      591.87       11.50 o   0.1841E-03
  -4   6   1      526.14      399.14       10.14 o   0.2808E-03
  -3   6   1      773.57      730.41       12.26 o   0.1232E-03
  -2   6   1      153.13       81.40        6.17 o   0.2103E-02
  -1   6   1     1490.58     1359.50       20.88 o   0.3901E-04
   0   6   1      555.77      403.90       11.04 o   0.2664E-03
   1   6   1      752.96      663.48       13.64 o   0.1359E-03
   2   6   1       28.66        9.33        3.83 o   0.1513E-01
   3   6   1      112.92      121.28        6.83 o   0.1810E-02
   4   6   1     2005.31     2119.68       27.14 o   0.1880E-04
   5   6   1      475.77      480.79       13.26 o   0.2443E-03
   6   6   1     1453.53     1524.37       35.81 o   0.3355E-04
   7   6   1       27.61       26.65        3.36 o   0.9977E-02
   8   6   1       68.76       75.75        3.88 o   0.3390E-02
   9   6   1       19.69       22.49        2.76 o   0.1309E-01
  10   6   1      327.41      283.25        7.78 o   0.5259E-03
  11   6   1       59.62       74.25        3.71 o   0.3631E-02
  12   6   1        7.23        4.45        1.75 o   0.5138E-01
  13   6   1        9.59        6.18        1.78 o   0.3894E-01
 -15   7   1       47.43       49.03        3.21 o   0.5514E-02
 -14   7   1        7.17        5.68        1.81 o   0.4504E-01
 -13   7   1       16.89       14.38        2.20 o   0.1852E-01
 -12   7   1      182.11      204.14        5.51 o   0.9690E-03
 -11   7   1      142.56      144.32        6.74 o   0.1438E-02
 -10   7   1      118.76      101.51        5.30 o   0.2122E-02
  -9   7   1        5.91        9.75        2.94 o   0.2884E-01
  -8   7   1      244.66      253.72        8.23 o   0.6682E-03
  -7   7   1      431.19      504.70       15.33 o   0.2407E-03
  -6   7   1       33.07       35.12        5.91 o   0.6690E-02
  -5   7   1       54.72       43.12        5.04 o   0.5233E-02
  -4   7   1       33.38       26.70        3.85 o   0.8832E-02
  -3   7   1        3.28       11.71        3.46 o   0.2389E-01
  -2   7   1        7.11        0.54        2.98 o   0.5891E-01
  -1   7   1       77.69       36.95        5.66 o   0.4810E-02
   0   7   1       22.11       26.25        4.16 o   0.1026E-01
   1   7   1      917.82      949.79       16.39 o   0.7935E-04
   2   7   1       25.03       25.39        3.92 o   0.1031E-01
   3   7   1      475.12      537.77       12.90 o   0.2192E-03
   4   7   1       90.79       90.57        6.41 o   0.2500E-02
   5   7   1      851.86      825.90       23.12 o   0.9541E-04
   6   7   1      639.43      607.39       11.45 o   0.1650E-03
   7   7   1       52.00       55.30        4.49 o   0.4619E-02
   8   7   1      256.37      248.46        7.74 o   0.6691E-03
   9   7   1       21.01       26.63        3.20 o   0.1098E-01
  10   7   1       46.87       38.18        3.30 o   0.6628E-02
  11   7   1      194.37      186.13        4.65 o   0.1036E-02
  12   7   1       51.11       47.24        3.84 o   0.5425E-02
  13   7   1        3.29        2.32        2.26 o   0.7571E-01
 -15   8   1       15.35       28.25        2.12 o   0.1179E-01
 -14   8   1      118.82       97.28        4.10 o   0.2228E-02
 -13   8   1       15.40       13.77        2.11 o   0.2000E-01
 -12   8   1       10.16       11.78        2.32 o   0.2525E-01
 -11   8   1      113.78      111.39        5.26 o   0.2011E-02
 -10   8   1     1031.77     1057.48       15.57 o   0.6624E-04
  -9   8   1       22.32       20.38        3.27 o   0.1285E-01
  -8   8   1       -0.05        0.34        3.03 o   0.1009E+00
  -7   8   1        0.67        2.09        3.36 o   0.6175E-01
  -6   8   1       86.90       92.64       11.22 o   0.2054E-02
  -5   8   1        4.54        0.28        6.57 o   0.2066E-01
  -4   8   1      804.75      848.21       23.95 o   0.9539E-04
  -3   8   1        4.09        8.08        4.08 o   0.2760E-01
  -2   8   1     1578.33     1312.90       30.15 o   0.3875E-04
  -1   8   1      314.42      281.37       12.55 o   0.5137E-03
   0   8   1      178.53      216.01       10.01 o   0.8745E-03
   1   8   1       43.43       47.80        5.92 o   0.5042E-02
   2   8   1      103.69       86.62        7.35 o   0.2359E-02
   3   8   1     4000.48     4328.19       55.43 o   0.4877E-05
   4   8   1       10.73       23.00        3.26 o   0.1378E-01
   5   8   1       31.46       36.72        4.01 o   0.7687E-02
   6   8   1      195.21      202.52        7.10 o   0.9219E-03
   7   8   1     1172.21     1124.10       17.64 o   0.5665E-04
   8   8   1      270.53      320.53        7.73 o   0.5091E-03
   9   8   1       17.63       15.67        3.05 o   0.1632E-01
  10   8   1      140.76      158.96        4.79 o   0.1358E-02
  11   8   1       20.49       34.81        3.33 o   0.9011E-02
  12   8   1       30.27       39.29        2.74 o   0.7581E-02
 -14   9   1       12.45       11.12        1.96 o   0.2497E-01
 -13   9   1        2.87        0.83        2.09 o   0.1111E+00
 -12   9   1       35.64       56.99        3.48 o   0.5291E-02
 -11   9   1      123.57      100.20        6.77 o   0.2023E-02
 -10   9   1      812.55      788.95       20.50 o   0.1044E-03
  -9   9   1      762.81      786.68       15.15 o   0.1110E-03
  -8   9   1      219.37      227.59        8.38 o   0.7819E-03
  -7   9   1      241.12      256.25        8.85 o   0.6673E-03
  -6   9   1       49.91       48.67        4.06 o   0.5198E-02
  -5   9   1     2704.10     2859.89       62.77 o   0.1043E-04
  -4   9   1      553.34      606.53       26.69 o   0.1610E-03
  -3   9   1      123.42       86.76       10.69 o   0.1901E-02
  -2   9   1       42.69       42.71        6.19 o   0.5304E-02
  -1   9   1      325.27      316.18       12.47 o   0.4497E-03
   0   9   1     1311.67     1295.79       28.99 o   0.4372E-04
   1   9   1        0.65        6.37        5.31 o   0.2398E-01
   2   9   1      797.49      895.33       23.39 o   0.9061E-04
   3   9   1      154.48      138.71        6.53 o   0.1442E-02
   4   9   1      481.34      467.63       11.95 o   0.2549E-03
   5   9   1       12.04       10.79        4.10 o   0.1899E-01
   6   9   1      291.36      281.89       10.18 o   0.5487E-03
   7   9   1        3.20        5.78        2.65 o   0.4491E-01
   8   9   1       -3.40        0.36        3.13 o   0.7163E-01
   9   9   1      154.34      157.73        5.03 o   0.1322E-02
  10   9   1      237.59      195.68        7.30 o   0.8660E-03
  11   9   1       13.90       14.41        2.60 o   0.1947E-01
 -14  10   1        3.85        4.04        1.71 o   0.6687E-01
 -13  10   1        0.54        1.56        1.71 o   0.1546E+00
 -12  10   1       15.16       16.87        2.65 o   0.1672E-01
 -11  10   1       10.54        7.86        3.62 o   0.2476E-01
 -10  10   1       70.67       65.01        9.19 o   0.3007E-02
  -9  10   1      555.49      595.97       15.64 o   0.1776E-03
  -8  10   1      101.91       99.88        6.02 o   0.2241E-02
  -7  10   1      413.09      431.44       11.29 o   0.2995E-03
  -6  10   1      546.96      506.23       13.43 o   0.2158E-03
  -5  10   1      210.33      203.45        7.15 o   0.8938E-03
  -4  10   1     1301.33     1332.54       18.37 o   0.4370E-04
  -3  10   1      522.03      470.99       12.10 o   0.2402E-03
  -2  10   1        8.83        8.99        3.60 o   0.2504E-01
  -1  10   1       21.77       18.70        3.36 o   0.1344E-01
   0  10   1      650.59      698.74       13.65 o   0.1384E-03
   1  10   1      216.90      192.76        9.04 o   0.8948E-03
   2  10   1     2111.44     2086.29       29.63 o   0.1848E-04
   3  10   1       44.62       57.41        5.69 o   0.4532E-02
   4  10   1     1947.66     1985.27       34.70 o   0.2053E-04
   5  10   1      112.57      108.90        8.38 o   0.1882E-02
   6  10   1       27.26       39.22        5.03 o   0.6897E-02
   7  10   1      184.65      191.82        7.57 o   0.9881E-03
   8  10   1       24.89       15.53        3.16 o   0.1435E-01
   9  10   1       16.44       26.47        3.31 o   0.1155E-01
  10  10   1      116.97       87.45        4.42 o   0.2430E-02
 -13  11   1      122.33      119.85        3.42 o   0.1877E-02
 -12  11   1       75.15       91.82        3.38 o   0.2858E-02
 -11  11   1        5.64        3.37        3.18 o   0.4427E-01
 -10  11   1       87.89      105.77        8.15 o   0.2110E-02
  -9  11   1      221.46      235.23       13.63 o   0.6934E-03
  -8  11   1       91.92       89.17        5.81 o   0.2552E-02
  -7  11   1      121.08      155.74        6.55 o   0.1438E-02
  -6  11   1       21.54       24.10        3.95 o   0.1128E-01
  -5  11   1       36.26       36.33        4.57 o   0.6985E-02
  -4  11   1      599.82      509.20       11.95 o   0.2062E-03
  -3  11   1      465.79      430.51       12.19 o   0.2803E-03
  -2  11   1      312.04      272.68        9.76 o   0.5430E-03
  -1  11   1       85.27      119.13        5.73 o   0.2086E-02
   0  11   1     1834.80     1880.76       25.44 o   0.2313E-04
   1  11   1     4580.56     4556.05       51.75 o   0.4202E-05
   2  11   1       74.97       79.24        7.24 o   0.2883E-02
   3  11   1     1684.92     1735.51       30.08 o   0.2664E-04
   4  11   1      116.61      113.23        8.19 o   0.1813E-02
   5  11   1       21.82       25.94        3.78 o   0.1055E-01
   6  11   1        7.32       12.43        3.55 o   0.2167E-01
   7  11   1       57.57       47.34        4.67 o   0.4961E-02
   8  11   1       -1.37        0.47        2.65 o   0.1072E+00
   9  11   1        1.63        0.14        1.83 o   0.1888E+00
 -12  12   1       21.36       23.76        2.38 o   0.1253E-01
 -11  12   1      212.88      207.77        6.51 o   0.8725E-03
 -10  12   1      486.00      441.20       16.56 o   0.2589E-03
  -9  12   1       33.04       35.96        6.18 o   0.6422E-02
  -8  12   1       11.06        9.71        4.84 o   0.1828E-01
  -7  12   1       60.68       49.33        5.18 o   0.4681E-02
  -6  12   1       39.82       25.65        4.59 o   0.8100E-02
  -5  12   1      654.42      709.62       15.08 o   0.1353E-03
  -4  12   1      620.76      634.64       14.25 o   0.1586E-03
  -3  12   1      504.94      485.19       16.16 o   0.2308E-03
  -2  12   1       -2.48        2.33        3.68 o   0.4707E-01
  -1  12   1       16.13       22.86        3.65 o   0.1239E-01
   0  12   1        4.47        3.02        4.98 o   0.2795E-01
   1  12   1      436.51      407.22       14.68 o   0.2990E-03
   2  12   1       -0.02        4.97        4.58 o   0.3262E-01
   3  12   1      140.07      142.46        8.86 o   0.1394E-02
   4  12   1       25.48       20.02        6.89 o   0.8483E-02
   5  12   1       -5.27        2.36        5.92 o   0.2212E-01
   6  12   1       13.82        9.07        3.39 o   0.2202E-01
   7  12   1       29.17       41.48        2.49 o   0.7463E-02
   8  12   1      216.82      269.69        6.22 o   0.6778E-03
 -11  13   1       67.23       61.16        3.19 o   0.4099E-02
 -10  13   1       51.62       63.59        3.58 o   0.4317E-02
  -9  13   1        2.64        2.89        3.62 o   0.4687E-01
  -8  13   1      232.72      228.62       11.61 o   0.7201E-03
  -7  13   1      118.89      108.85        6.21 o   0.1968E-02
  -6  13   1        6.60        3.86        4.80 o   0.2630E-01
  -5  13   1      153.45      171.95        8.81 o   0.1146E-02
  -4  13   1      112.85      114.73        6.39 o   0.1906E-02
  -3  13   1      369.33      425.25       18.82 o   0.2991E-03
  -2  13   1       94.57       92.29        7.29 o   0.2353E-02
  -1  13   1       12.37       11.93        5.02 o   0.1589E-01
   0  13   1      233.64      234.06       10.62 o   0.7122E-03
   1  13   1       29.26       28.04        5.60 o   0.7988E-02
   2  13   1       16.98       18.61        4.59 o   0.1263E-01
   3  13   1        2.35        1.23        4.21 o   0.4435E-01
   4  13   1       15.71       24.23        3.44 o   0.1226E-01
   5  13   1        4.13        8.49        2.52 o   0.3398E-01
   6  13   1       45.80       46.86        2.84 o   0.5830E-02
   7  13   1       77.95       59.20        3.48 o   0.3905E-02
 -10  14   1       47.86       51.34        3.64 o   0.5292E-02
  -9  14   1       12.62       17.18        2.31 o   0.1797E-01
  -8  14   1       19.18       27.03        3.75 o   0.1066E-01
  -7  14   1      189.23      186.20        6.45 o   0.1013E-02
  -6  14   1       49.98       36.96        4.09 o   0.6299E-02
  -5  14   1       34.00       44.80        3.78 o   0.6316E-02
  -4  14   1      289.91      322.12       13.77 o   0.4639E-03
  -3  14   1      199.90      181.12       12.15 o   0.9283E-03
  -2  14   1        1.97        0.13        4.88 o   0.3851E-01
  -1  14   1        0.55        1.05        3.42 o   0.7008E-01
   0  14   1      294.21      319.43        9.24 o   0.4860E-03
   1  14   1       59.06       71.59        4.59 o   0.3693E-02
   2  14   1       14.02       12.35        2.35 o   0.2102E-01
   3  14   1       75.80       93.57        3.55 o   0.2747E-02
   4  14   1       21.39       16.68        2.70 o   0.1507E-01
   5  14   1       31.90       35.67        2.01 o   0.8244E-02
  -7  15   1       29.20       74.04        2.75 o   0.4508E-02
  -6  15   1        0.16        0.69        1.62 o   0.2426E+00
  -5  15   1        2.62        0.45        3.31 o   0.6900E-01
  -4  15   1        5.57        6.55        3.75 o   0.2980E-01
  -3  15   1      108.66       75.33        7.70 o   0.2495E-02
  -2  15   1        3.37        4.21        3.76 o   0.3790E-01
  -1  15   1       -0.02        3.49        3.82 o   0.4625E-01
   0  15   1       57.22       55.22        5.76 o   0.4270E-02
   1  15   1       -3.21        1.24        3.43 o   0.5708E-01
   2  15   1       12.20       10.64        3.29 o   0.2212E-01
   3  15   1       77.73       72.77        4.73 o   0.3292E-02
  -4  16   1       35.21       29.87        3.47 o   0.8415E-02
  -3  16   1      255.41      245.46        8.76 o   0.6714E-03
  -2  16   1        1.02        0.04        2.39 o   0.1472E+00
  -1  16   1       17.76       23.91        2.84 o   0.1242E-01
   0  16   1       91.00       91.86        4.75 o   0.2585E-02
  -3 -16   2      245.97      239.99        8.36 o   0.7082E-03
  -2 -16   2      114.67      136.19        4.15 o   0.1720E-02
  -1 -16   2        0.17        0.92        1.88 o   0.1809E+00
   0 -16   2       41.71       25.16        3.16 o   0.8916E-02
   1 -16   2       33.24       28.42        3.21 o   0.9176E-02
   2 -16   2       14.40        6.00        2.75 o   0.2873E-01
   3 -16   2       18.74       19.55        2.38 o   0.1472E-01
   4 -16   2      187.60      190.70        5.59 o   0.1010E-02
   5 -16   2       15.86       15.28        2.90 o   0.1708E-01
   6 -16   2       11.96       18.08        2.53 o   0.1733E-01
  -6 -15   2       -1.02        2.24        2.16 o   0.9947E-01
  -5 -15   2       -0.03        2.55        2.94 o   0.7248E-01
  -4 -15   2       31.55       65.76        2.92 o   0.4849E-02
  -3 -15   2       47.74       59.50        3.86 o   0.4638E-02
  -2 -15   2       13.24        6.51        3.01 o   0.2735E-01
  -1 -15   2       56.73       53.52        4.35 o   0.4623E-02
   0 -15   2       12.18       19.90        3.17 o   0.1477E-01
   1 -15   2      321.31      370.08        7.52 o   0.4079E-03
   2 -15   2       43.80       42.82        3.30 o   0.6273E-02
   3 -15   2      434.41      455.13        8.92 o   0.2804E-03
   4 -15   2       34.34       28.79        3.61 o   0.8623E-02
   5 -15   2      524.08      526.40       11.62 o   0.2153E-03
   6 -15   2      198.33      231.02        8.95 o   0.7938E-03
   7 -15   2      278.66      264.41       10.06 o   0.5924E-03
   8 -15   2       71.68       76.85        4.67 o   0.3247E-02
  -7 -14   2       61.86       79.09        5.17 o   0.3268E-02
  -6 -14   2      109.14      101.56        7.29 o   0.2085E-02
  -5 -14   2       10.07       10.00        2.81 o   0.2504E-01
  -4 -14   2      118.08      100.66        6.04 o   0.2114E-02
  -3 -14   2      226.50      225.89        9.64 o   0.7587E-03
  -2 -14   2       64.45       69.47        6.58 o   0.3368E-02
  -1 -14   2        8.57        7.03        3.52 o   0.2846E-01
   0 -14   2      385.45      418.40        9.21 o   0.3248E-03
   1 -14   2       17.73       19.40        3.10 o   0.1425E-01
   2 -14   2      144.15      159.67        5.81 o   0.1323E-02
   3 -14   2      205.61      190.57        6.89 o   0.9612E-03
   4 -14   2       20.80       14.50        3.34 o   0.1558E-01
   5 -14   2        2.01        1.98        3.45 o   0.5611E-01
   6 -14   2        0.84        0.80        3.17 o   0.8124E-01
   7 -14   2       15.23        9.01        4.59 o   0.1829E-01
   8 -14   2        3.30        0.37        3.54 o   0.5922E-01
   9 -14   2       30.26       18.99        4.07 o   0.1106E-01
  10 -14   2       -0.75        1.99        2.29 o   0.1011E+00
  -9 -13   2       -0.71        1.12        2.36 o   0.1217E+00
  -8 -13   2      113.90      102.31        4.67 o   0.2179E-02
  -7 -13   2       10.44       10.72        2.91 o   0.2409E-01
  -6 -13   2      215.75      190.41        7.79 o   0.9333E-03
  -5 -13   2      250.55      253.06       10.90 o   0.6389E-03
  -4 -13   2        5.57        6.34        4.56 o   0.2535E-01
  -3 -13   2       70.50       63.55        6.55 o   0.3458E-02
  -2 -13   2       53.18       44.76        6.61 o   0.4730E-02
  -1 -13   2      323.23      317.50       12.93 o   0.4490E-03
   0 -13   2      195.44      222.41        7.79 o   0.8419E-03
   1 -13   2      332.56      387.60        9.23 o   0.3764E-03
   2 -13   2      292.85      336.60        8.75 o   0.4608E-03
   3 -13   2      138.16      126.01        6.80 o   0.1601E-02
   4 -13   2      873.44      887.98       13.17 o   0.8965E-04
   5 -13   2       11.88        8.40        3.22 o   0.2462E-01
   6 -13   2       32.00       41.06        3.64 o   0.6908E-02
   7 -13   2       15.14       19.66        3.46 o   0.1408E-01
   8 -13   2       77.69       69.86        4.81 o   0.3351E-02
   9 -13   2        6.63        6.41        2.59 o   0.3742E-01
  10 -13   2       37.45       36.33        4.50 o   0.6845E-02
  11 -13   2       12.00       12.09        1.93 o   0.2368E-01
 -10 -12   2      168.92      200.07        4.96 o   0.1020E-02
  -9 -12   2      321.31      315.03        8.39 o   0.4779E-03
  -8 -12   2       39.32       21.13        6.22 o   0.7795E-02
  -7 -12   2      214.05      166.87       12.59 o   0.9378E-03
  -6 -12   2      435.88      428.96       14.49 o   0.2853E-03
  -5 -12   2       -5.63        2.31        4.52 o   0.3241E-01
  -4 -12   2      791.18      785.21       19.88 o   0.1073E-03
  -3 -12   2      378.33      362.42       11.40 o   0.3716E-03
  -2 -12   2     1333.21     1380.75       20.66 o   0.4102E-04
  -1 -12   2      178.30      180.20        6.92 o   0.1072E-02
   0 -12   2      482.37      403.67       12.67 o   0.2893E-03
   1 -12   2     2246.17     2349.78       29.40 o   0.1537E-04
   2 -12   2      938.29      930.74       16.61 o   0.8054E-04
   3 -12   2      377.98      381.18        9.42 o   0.3611E-03
   4 -12   2      616.78      638.38       12.43 o   0.1599E-03
   5 -12   2       17.14       13.65        3.04 o   0.1753E-01
   6 -12   2       55.65       57.82        5.09 o   0.4253E-02
   7 -12   2       16.39       18.87        3.79 o   0.1379E-01
   8 -12   2      155.17      146.80        7.08 o   0.1351E-02
   9 -12   2       38.17       51.30        3.97 o   0.5523E-02
  10 -12   2        9.74        6.76        2.68 o   0.3240E-01
  11 -12   2       17.96       22.62        2.27 o   0.1371E-01
  12 -12   2       40.82       60.37        3.54 o   0.4843E-02
 -11 -11   2        4.76        0.11        1.54 o   0.1346E+00
 -10 -11   2      371.89      374.26        8.97 o   0.3716E-03
  -9 -11   2       71.01       67.85        4.75 o   0.3574E-02
  -8 -11   2       20.37        8.17        4.27 o   0.1761E-01
  -7 -11   2     1185.73     1103.49       24.20 o   0.5686E-04
  -6 -11   2      105.84      104.96        7.99 o   0.2019E-02
  -5 -11   2        4.70        3.51        3.77 o   0.3860E-01
  -4 -11   2        1.17        1.73        4.04 o   0.4759E-01
  -3 -11   2      208.46      225.18        8.10 o   0.8113E-03
  -2 -11   2     1015.81      986.70       17.79 o   0.7187E-04
  -1 -11   2      217.49      197.01        7.10 o   0.9111E-03
   0 -11   2      362.14      317.02        9.19 o   0.4446E-03
   1 -11   2     4234.48     4479.83       34.08 o   0.4555E-05
   2 -11   2     2150.26     2190.28       23.03 o   0.1735E-04
   3 -11   2      315.42      345.40        8.56 o   0.4388E-03
   4 -11   2       59.69       65.77        4.34 o   0.3897E-02
   5 -11   2       89.86       81.74        5.04 o   0.2815E-02
   6 -11   2      494.88      494.45       11.36 o   0.2360E-03
   7 -11   2        5.93        5.51        3.65 o   0.3269E-01
   8 -11   2        2.63        8.79        4.34 o   0.2515E-01
   9 -11   2       11.54       12.46        3.44 o   0.1972E-01
  10 -11   2       -1.81        0.59        2.54 o   0.1070E+00
  11 -11   2       64.05       63.37        3.20 o   0.4056E-02
  12 -11   2       40.47       40.53        2.42 o   0.6770E-02
 -12 -10   2       24.42       35.46        2.35 o   0.8988E-02
 -11 -10   2       18.58       14.25        2.20 o   0.1836E-01
 -10 -10   2       34.98       16.40        3.42 o   0.1177E-01
  -9 -10   2        8.43       13.97        3.61 o   0.1955E-01
  -8 -10   2       13.96       13.55        3.92 o   0.1712E-01
  -7 -10   2       12.54        5.34        3.87 o   0.2544E-01
  -6 -10   2      519.72      529.18       13.13 o   0.2116E-03
  -5 -10   2     1985.94     2059.69       26.57 o   0.1966E-04
  -4 -10   2      618.59      668.71       12.84 o   0.1510E-03
  -3 -10   2      843.20      834.27       14.68 o   0.9752E-04
  -2 -10   2      167.32      167.02        7.28 o   0.1158E-02
  -1 -10   2      346.72      313.33       15.08 o   0.4261E-03
   0 -10   2       86.87       59.46        6.93 o   0.3276E-02
   1 -10   2     1906.49     1955.49       35.94 o   0.2120E-04
   2 -10   2     1324.67     1343.96       34.58 o   0.4100E-04
   3 -10   2       20.06       18.60        5.32 o   0.1089E-01
   4 -10   2      106.64       96.40        4.54 o   0.2343E-02
   5 -10   2     1376.88     1427.92       15.23 o   0.3892E-04
   6 -10   2        3.66        2.80        3.79 o   0.4137E-01
   7 -10   2        5.15        3.89        3.66 o   0.3692E-01
   8 -10   2       63.26       68.42        6.53 o   0.3402E-02
   9 -10   2        2.86        1.23        4.22 o   0.4344E-01
  10 -10   2       22.31       23.41        4.97 o   0.1008E-01
  11 -10   2      215.82      217.17        6.02 o   0.8439E-03
  12 -10   2      133.09      163.67        4.14 o   0.1356E-02
  13 -10   2       35.33       48.88        2.69 o   0.6193E-02
 -13  -9   2       39.08       28.03        3.39 o   0.8520E-02
 -12  -9   2        4.61        2.65        1.80 o   0.7487E-01
 -11  -9   2      196.50      211.10        5.31 o   0.9029E-03
 -10  -9   2      488.98      430.33        9.03 o   0.2781E-03
  -9  -9   2       -1.32        0.16        3.04 o   0.9210E-01
  -8  -9   2        0.01        3.42        3.49 o   0.5134E-01
  -7  -9   2      160.00      158.64        7.70 o   0.1234E-02
  -6  -9   2     3312.07     3234.47       34.88 o   0.8063E-05
  -5  -9   2      458.81      424.13       10.55 o   0.2887E-03
  -4  -9   2      455.93      465.94       17.30 o   0.2513E-03
  -3  -9   2       39.59       12.05        6.88 o   0.8766E-02
  -2  -9   2     1369.45     1405.30       28.49 o   0.3923E-04
  -1  -9   2     1832.88     1639.35       33.35 o   0.2699E-04
   0  -9   2       79.55      102.19        7.10 o   0.2348E-02
   1  -9   2      218.62      182.34       10.57 o   0.9088E-03
   2  -9   2      452.63      394.06       18.44 o   0.2936E-03
   3  -9   2        1.42        1.82        4.18 o   0.4341E-01
   4  -9   2     1504.06     1482.02       29.87 o   0.3457E-04
   5  -9   2      799.27      789.95       24.81 o   0.1028E-03
   6  -9   2       83.37       84.00        4.77 o   0.2855E-02
   7  -9   2     2563.08     2563.44       29.94 o   0.1273E-04
   8  -9   2      121.01      105.06        8.41 o   0.1870E-02
   9  -9   2       78.82       86.05        7.21 o   0.2653E-02
  10  -9   2       66.41       82.64        5.35 o   0.3103E-02
  11  -9   2       59.07       61.72        3.88 o   0.4239E-02
  12  -9   2      438.67      425.85        8.35 o   0.2998E-03
  13  -9   2       38.99       45.97        2.60 o   0.6262E-02
  14  -9   2      141.06      158.04        5.71 o   0.1354E-02
 -13  -8   2      242.64      210.22        5.37 o   0.8257E-03
 -12  -8   2      253.89      262.91        5.78 o   0.6514E-03
 -11  -8   2       70.62       67.62        3.98 o   0.3647E-02
 -10  -8   2      237.14      239.18        6.68 o   0.7284E-03
  -9  -8   2      661.74      667.62       12.59 o   0.1452E-03
  -8  -8   2      221.81      231.66        8.44 o   0.7524E-03
  -7  -8   2      201.57      192.62        6.83 o   0.9646E-03
  -6  -8   2      114.17      106.95        4.88 o   0.2080E-02
  -5  -8   2       10.37        2.56        3.97 o   0.3194E-01
  -4  -8   2      899.98      847.66       17.81 o   0.9124E-04
  -3  -8   2      640.29      689.89       15.89 o   0.1408E-03
  -2  -8   2     1503.29     1746.90       27.58 o   0.2821E-04
  -1  -8   2      691.14      507.41       17.38 o   0.1825E-03
   0  -8   2      249.57      183.39       10.57 o   0.8709E-03
   1  -8   2       50.52       70.82        5.43 o   0.3615E-02
   2  -8   2        3.12       12.72        3.25 o   0.2639E-01
   3  -8   2        3.40        1.29        3.76 o   0.4995E-01
   4  -8   2      198.04      257.59       10.11 o   0.7015E-03
   5  -8   2     1033.61     1082.01       26.90 o   0.6215E-04
   6  -8   2       30.19       46.65        6.65 o   0.5307E-02
   7  -8   2       88.62       87.91        4.72 o   0.2705E-02
   8  -8   2        2.28        1.15        3.51 o   0.5941E-01
   9  -8   2       72.90       87.70        5.36 o   0.2860E-02
  10  -8   2       78.03       83.27        4.61 o   0.2969E-02
  11  -8   2       35.53       29.34        4.33 o   0.8141E-02
  12  -8   2      226.77      217.24        6.60 o   0.8168E-03
  13  -8   2      112.52      127.63        5.05 o   0.1806E-02
  14  -8   2      100.07       94.44        3.17 o   0.2509E-02
 -14  -7   2       28.01       43.65        2.33 o   0.7258E-02
 -13  -7   2      768.54      678.20       11.53 o   0.1314E-03
 -12  -7   2       59.80       60.03        2.92 o   0.4371E-02
 -11  -7   2      372.06      405.21        7.29 o   0.3430E-03
 -10  -7   2      131.02      138.15        5.96 o   0.1556E-02
  -9  -7   2       66.01       63.90        4.46 o   0.3874E-02
  -8  -7   2      157.36      149.87        6.87 o   0.1335E-02
  -7  -7   2      138.83      154.84        6.92 o   0.1357E-02
  -6  -7   2      273.98      260.53       10.48 o   0.6007E-03
  -5  -7   2       61.01       66.81        5.66 o   0.3714E-02
  -4  -7   2      156.33      129.93        6.91 o   0.1494E-02
  -3  -7   2     6856.62     6882.18       69.96 o   0.1902E-05
  -2  -7   2     1312.16     1188.92       20.01 o   0.4976E-04
  -1  -7   2      313.69      225.16       12.18 o   0.6181E-03
   0  -7   2     4946.52     4734.52       76.54 o   0.3799E-05
   1  -7   2     1902.64     1946.18       33.63 o   0.2170E-04
   2  -7   2     1991.22     2048.60       29.96 o   0.1955E-04
   3  -7   2       35.01       25.08        4.60 o   0.8358E-02
   4  -7   2      388.36      363.20       12.30 o   0.3673E-03
   5  -7   2      110.05       99.02        6.69 o   0.2151E-02
   6  -7   2      170.44      182.27        8.67 o   0.1052E-02
   7  -7   2       42.90       34.80        5.79 o   0.6172E-02
   8  -7   2      525.47      572.69       13.52 o   0.1937E-03
   9  -7   2        7.17        1.03        4.38 o   0.3502E-01
  10  -7   2       45.93       54.00        4.41 o   0.4928E-02
  11  -7   2        2.92        2.77        4.05 o   0.3955E-01
  12  -7   2       44.16       37.18        3.84 o   0.6704E-02
  13  -7   2        4.43        2.66        2.51 o   0.6031E-01
  14  -7   2       66.89       71.18        3.05 o   0.3656E-02
 -14  -6   2        0.92        0.83        1.60 o   0.1885E+00
 -13  -6   2      283.40      300.94        5.47 o   0.5401E-03
 -12  -6   2      247.18      201.88        5.33 o   0.8435E-03
 -11  -6   2        2.99        3.51        2.94 o   0.5485E-01
 -10  -6   2        1.95        0.83        2.88 o   0.8353E-01
  -9  -6   2      262.23      260.60        7.58 o   0.6416E-03
  -8  -6   2       42.38       29.76        3.84 o   0.7806E-02
  -7  -6   2      129.46      110.10        7.51 o   0.1803E-02
  -6  -6   2       -0.47        3.99        3.31 o   0.5083E-01
  -5  -6   2        1.80        3.66        2.89 o   0.5648E-01
  -4  -6   2      420.74      321.37       10.32 o   0.3948E-03
  -3  -6   2     2657.93     2373.33       30.19 o   0.1352E-04
  -2  -6   2      831.00      773.44       12.41 o   0.1054E-03
  -1  -6   2      850.97      977.70       12.10 o   0.8169E-04
   0  -6   2     5726.35     4444.70       61.62 o   0.3683E-05
   1  -6   2     4938.17     4171.51       48.05 o   0.4501E-05
   2  -6   2      310.81      334.86        8.67 o   0.4625E-03
   3  -6   2      574.26      521.99       12.20 o   0.2049E-03
   4  -6   2      536.77      653.74       13.52 o   0.1656E-03
   5  -6   2     1963.74     2298.58       24.81 o   0.1722E-04
   6  -6   2        3.13        0.13        3.32 o   0.6925E-01
   7  -6   2      121.03      111.63        7.83 o   0.1830E-02
   8  -6   2      179.19      132.24       10.94 o   0.1239E-02
   9  -6   2       78.01       63.98        6.09 o   0.3359E-02
  10  -6   2      498.77      538.42       12.07 o   0.2156E-03
  11  -6   2       71.28       71.46        4.56 o   0.3451E-02
  12  -6   2        4.66        3.64        2.63 o   0.5056E-01
  13  -6   2       28.03       38.19        2.69 o   0.7928E-02
  14  -6   2        7.55        6.57        2.20 o   0.3799E-01
  15  -6   2      176.73      173.06        4.61 o   0.1150E-02
 -15  -5   2       68.87       76.71        3.19 o   0.3409E-02
 -14  -5   2       48.82       49.69        2.38 o   0.5504E-02
 -13  -5   2      272.80      244.36        5.25 o   0.6737E-03
 -12  -5   2       14.09       14.83        2.66 o   0.1886E-01
 -11  -5   2       -3.45        3.29        3.31 o   0.4562E-01
 -10  -5   2      382.71      370.88        9.32 o   0.3685E-03
  -9  -5   2      227.45      224.00        8.02 o   0.7707E-03
  -8  -5   2      270.22      230.30       11.54 o   0.6656E-03
  -7  -5   2        5.65        7.96        3.15 o   0.3189E-01
  -6  -5   2     2470.57     2419.88       29.10 o   0.1408E-04
  -5  -5   2      966.76      994.67       15.69 o   0.7358E-04
  -4  -5   2        6.43       23.06        2.67 o   0.1571E-01
  -3  -5   2     5070.65     4913.45       45.42 o   0.3595E-05
  -2  -5   2     3551.83     3616.73       29.90 o   0.6789E-05
  -1  -5   2       56.22      110.03        3.67 o   0.2452E-02
   0  -5   2      153.15      172.72        4.77 o   0.1256E-02
   1  -5   2      193.27      242.61        5.55 o   0.8100E-03
   2  -5   2        0.87        1.47        2.80 o   0.8131E-01
   3  -5   2      263.10      318.06        7.05 o   0.5176E-03
   4  -5   2      445.28      579.50        9.78 o   0.2127E-03
   5  -5   2      285.46      228.95        8.64 o   0.6780E-03
   6  -5   2        1.21        1.12        3.12 o   0.7796E-01
   7  -5   2      368.53      301.45       12.47 o   0.4444E-03
   8  -5   2      257.67      303.98       11.38 o   0.5264E-03
   9  -5   2       13.58       21.53        3.48 o   0.1390E-01
  10  -5   2      149.65      163.34        7.05 o   0.1252E-02
  11  -5   2       68.34       62.13        4.55 o   0.3850E-02
  12  -5   2      281.14      292.35        6.73 o   0.5527E-03
  13  -5   2        6.98        4.60        2.14 o   0.4861E-01
  14  -5   2       -2.21        0.18        2.11 o   0.1410E+00
  15  -5   2       11.51       12.62        2.12 o   0.2317E-01
 -15  -4   2        1.04        5.97        1.76 o   0.6226E-01
 -14  -4   2      136.67      115.63        4.20 o   0.1827E-02
 -13  -4   2        3.87        5.72        2.28 o   0.4778E-01
 -12  -4   2        2.82        0.07        2.61 o   0.1017E+00
 -11  -4   2        2.83        6.43        3.29 o   0.3680E-01
 -10  -4   2      505.77      548.01       12.93 o   0.2095E-03
  -9  -4   2       27.84       42.91        4.97 o   0.6383E-02
  -8  -4   2       10.41       11.02        3.29 o   0.2249E-01
  -7  -4   2      582.73      518.31       12.36 o   0.2057E-03
  -6  -4   2      151.42      177.61        5.98 o   0.1152E-02
  -5  -4   2       39.13       47.45        3.38 o   0.5713E-02
  -4  -4   2      341.16      331.96        8.97 o   0.4334E-03
  -3  -4   2      569.62      365.88        9.57 o   0.2950E-03
  -2  -4   2      123.85      200.55        4.46 o   0.1111E-02
  -1  -4   2        4.02        9.96        1.75 o   0.4696E-01
   0  -4   2      932.22      954.80       13.27 o   0.7774E-04
   1  -4   2      766.35      757.19       12.49 o   0.1181E-03
   2  -4   2       71.09       30.40        3.91 o   0.5953E-02
   3  -4   2      662.54      679.14       13.32 o   0.1438E-03
   4  -4   2      775.08      578.23       11.39 o   0.1540E-03
   5  -4   2     3549.66     3553.32       34.45 o   0.6862E-05
   6  -4   2     2632.76     2287.54       32.95 o   0.1439E-04
   7  -4   2      128.30      117.18        8.58 o   0.1693E-02
   8  -4   2       20.27       18.65        4.70 o   0.1200E-01
   9  -4   2      241.03      227.56        7.68 o   0.7492E-03
  10  -4   2       81.03       74.56        4.88 o   0.3174E-02
  11  -4   2       24.27       16.88        3.73 o   0.1305E-01
  12  -4   2       21.18       17.73        3.30 o   0.1404E-01
  13  -4   2        8.21        9.37        2.48 o   0.2965E-01
  14  -4   2       65.33       70.77        3.40 o   0.3708E-02
  15  -4   2       48.51       60.03        3.01 o   0.4722E-02
 -15  -3   2        3.14        7.41        1.98 o   0.4436E-01
 -14  -3   2        4.12        1.74        2.60 o   0.6835E-01
 -13  -3   2        0.05        0.46        2.23 o   0.1682E+00
 -12  -3   2      199.89      181.79        4.99 o   0.1027E-02
 -11  -3   2      107.79      137.27        4.87 o   0.1730E-02
 -10  -3   2       14.69       16.85        3.10 o   0.1608E-01
  -9  -3   2      281.87      276.50       12.85 o   0.5465E-03
  -8  -3   2     2084.76     2028.76       27.30 o   0.1936E-04
  -7  -3   2      684.77      646.54       13.06 o   0.1469E-03
  -6  -3   2      327.82      298.27        7.57 o   0.5080E-03
  -5  -3   2      466.87      429.81        8.87 o   0.2887E-03
  -4  -3   2      929.65      992.94       12.69 o   0.7432E-04
  -3  -3   2     3031.47     3350.96       25.75 o   0.8321E-05
  -2  -3   2      993.77     1037.42       10.95 o   0.7019E-04
  -1  -3   2     1971.00     2141.10       22.72 o   0.1860E-04
   0  -3   2     4132.64     3567.49       49.64 o   0.6207E-05
   1  -3   2      953.15      874.54       18.26 o   0.8254E-04
   2  -3   2     2211.88     2119.22       21.37 o   0.1759E-04
   3  -3   2       98.78       95.07        4.41 o   0.2453E-02
   4  -3   2     1130.88     1090.37       14.81 o   0.6046E-04
   5  -3   2       10.91        4.01        2.97 o   0.3553E-01
   6  -3   2      134.71      107.88        6.72 o   0.1811E-02
   7  -3   2      334.55      376.43       10.94 o   0.3813E-03
   8  -3   2       12.44       16.28        4.78 o   0.1446E-01
   9  -3   2      409.18      471.87        8.97 o   0.2747E-03
  10  -3   2        3.89        1.25        3.00 o   0.6472E-01
  11  -3   2        5.90        7.59        3.22 o   0.3130E-01
  12  -3   2       27.35       23.00        3.13 o   0.1109E-01
  13  -3   2        0.08        1.16        2.36 o   0.1231E+00
  14  -3   2       95.29       64.10        4.98 o   0.3223E-02
  15  -3   2       80.39       85.47        3.50 o   0.2922E-02
 -16  -2   2       -2.31        5.22        2.47 o   0.5117E-01
 -15  -2   2       25.43       34.89        2.23 o   0.8907E-02
 -14  -2   2       33.34       48.62        2.86 o   0.6198E-02
 -13  -2   2      109.64      107.37        4.19 o   0.2128E-02
 -12  -2   2      369.13      385.30        7.39 o   0.3634E-03
 -11  -2   2       10.47       15.76        3.24 o   0.1831E-01
 -10  -2   2       65.81       67.10        3.80 o   0.3793E-02
  -9  -2   2      137.72      145.84        8.20 o   0.1395E-02
  -8  -2   2      175.22      186.59        6.98 o   0.1040E-02
  -7  -2   2     3523.79     3341.14       39.24 o   0.7395E-05
  -6  -2   2      576.07      606.92       11.22 o   0.1763E-03
  -5  -2   2      776.04      924.83       11.26 o   0.9130E-04
  -4  -2   2     2716.06     3016.88       24.26 o   0.1022E-04
  -3  -2   2     4709.79     4411.59       42.05 o   0.4402E-05
  -2  -2   2    24038.76    22915.48      158.91 o   0.1691E-06
  -1  -2   2      265.24      535.91        5.28 o   0.2919E-03
   0  -2   2       23.75       13.43        2.30 o   0.1804E-01
   1  -2   2    19820.48    20139.97      132.43 o   0.2281E-06
   2  -2   2     7768.44     6951.51       89.52 o   0.1694E-05
   3  -2   2    10037.31     9421.86       73.97 o   0.9794E-06
   4  -2   2      413.51      432.44        9.25 o   0.3045E-03
   5  -2   2     1967.67     1543.83       22.17 o   0.2791E-04
   6  -2   2        7.59        0.33        3.58 o   0.4740E-01
   7  -2   2        8.64       10.28        3.52 o   0.2327E-01
   8  -2   2      217.92      234.01        9.52 o   0.7488E-03
   9  -2   2        3.71        0.04        3.89 o   0.5288E-01
  10  -2   2      223.65      231.13        8.34 o   0.7561E-03
  11  -2   2       81.05       96.04        4.11 o   0.2663E-02
  12  -2   2      560.01      572.69       11.15 o   0.1892E-03
  13  -2   2      171.46      144.28        5.11 o   0.1347E-02
  14  -2   2       42.10       51.56        3.98 o   0.5323E-02
  15  -2   2       59.40       66.67        3.25 o   0.4061E-02
 -16  -1   2        0.22        4.88        1.43 o   0.8439E-01
 -15  -1   2        6.41        9.89        1.97 o   0.3208E-01
 -14  -1   2      297.15      282.70        6.50 o   0.5586E-03
 -13  -1   2       89.15       63.38        4.80 o   0.3424E-02
 -12  -1   2       -0.70        1.00        2.38 o   0.1201E+00
 -11  -1   2       57.27       51.10        4.20 o   0.4837E-02
 -10  -1   2     1739.31     1829.67       29.99 o   0.2451E-04
  -9  -1   2     1770.34     1614.49       38.21 o   0.2771E-04
  -8  -1   2       14.49        7.22        4.14 o   0.2121E-01
  -7  -1   2      786.78      791.19       15.96 o   0.1065E-03
  -6  -1   2       15.35       33.95        3.31 o   0.1031E-01
  -5  -1   2       41.40       60.97        3.92 o   0.4820E-02
  -4  -1   2     3445.81     3503.94       30.11 o   0.7096E-05
  -3  -1   2    21937.57    20707.92      163.25 o   0.2054E-06
  -2  -1   2     1853.31     1831.89       20.52 o   0.2475E-04
  -1  -1   2      250.23      236.12        4.30 o   0.7823E-03
   0  -1   2     1843.88     2221.95       20.57 o   0.1878E-04
   1  -1   2      764.19      614.29       12.26 o   0.1440E-03
   2  -1   2    19566.01    17532.70      209.64 o   0.2746E-06
   3  -1   2    15597.53    15024.28      173.16 o   0.3939E-06
   4  -1   2      290.82      377.64        8.64 o   0.4167E-03
   5  -1   2     1615.91     1481.62       20.82 o   0.3354E-04
   6  -1   2        8.78        4.96        3.39 o   0.3063E-01
   7  -1   2       31.62       25.97        4.42 o   0.8912E-02
   8  -1   2      204.72      273.83        9.37 o   0.6598E-03
   9  -1   2       11.19       13.83        3.42 o   0.1950E-01
  10  -1   2      192.03      172.16        6.05 o   0.1091E-02
  11  -1   2      712.28      687.46       12.65 o   0.1343E-03
  12  -1   2      118.69      114.59        5.30 o   0.1933E-02
  13  -1   2       16.40       13.35        2.62 o   0.1914E-01
  14  -1   2       -3.79        3.23        3.07 o   0.4995E-01
  15  -1   2       19.51       13.55        2.31 o   0.1849E-01
 -16   0   2        0.58        0.88        1.37 o   0.2295E+00
 -15   0   2      434.13      507.70        7.21 o   0.2493E-03
 -14   0   2       20.62       36.00        3.95 o   0.8354E-02
 -13   0   2      124.32      126.70        5.74 o   0.1719E-02
 -12   0   2       77.22       73.84        4.59 o   0.3262E-02
 -11   0   2      670.23      716.78       12.07 o   0.1328E-03
 -10   0   2     2360.24     2346.99       40.23 o   0.1479E-04
  -9   0   2      629.57      527.14       26.02 o   0.1745E-03
  -8   0   2     1402.79     1332.65       37.02 o   0.4013E-04
  -7   0   2     1511.49     1428.50       21.67 o   0.3690E-04
  -6   0   2      100.87       79.01        5.40 o   0.2777E-02
  -5   0   2       10.97        3.00        2.84 o   0.3576E-01
  -4   0   2       36.28       27.43        5.14 o   0.7376E-02
  -3   0   2      179.03       88.35        5.93 o   0.1872E-02
  -2   0   2     1861.47     1663.64       21.63 o   0.2599E-04
  -1   0   2     2892.07     2371.15       27.47 o   0.1256E-04
   0   0   2      464.78      541.65        9.92 o   0.2322E-03
   1   0   2      765.94      695.40       11.76 o   0.1291E-03
   2   0   2     6054.34     5096.32       68.90 o   0.3006E-05
   3   0   2    29368.02    30300.85      313.49 o   0.1026E-06
   4   0   2      385.80      248.82       10.00 o   0.5251E-03
   5   0   2      639.27      739.50       14.33 o   0.1321E-03
   6   0   2      902.84      786.13       16.55 o   0.1010E-03
   7   0   2      214.94      230.70        8.91 o   0.7728E-03
   8   0   2      254.82      282.48       13.69 o   0.5543E-03
   9   0   2      367.75      415.12        8.40 o   0.3381E-03
  10   0   2        9.72        4.16        2.79 o   0.3852E-01
  11   0   2      663.55      627.69       10.75 o   0.1557E-03
  12   0   2       56.02       55.19        3.64 o   0.4720E-02
  13   0   2       29.28       19.95        3.36 o   0.1161E-01
  14   0   2       54.22       54.03        4.15 o   0.4741E-02
  15   0   2       71.80       70.38        3.21 o   0.3612E-02
 -16   1   2       39.91       43.10        2.01 o   0.6582E-02
 -15   1   2        8.63       13.72        2.23 o   0.2318E-01
 -14   1   2       21.86       27.29        2.97 o   0.1082E-01
 -13   1   2        1.99        0.63        3.46 o   0.6488E-01
 -12   1   2      264.96      270.06        8.91 o   0.6027E-03
 -11   1   2       31.94       40.89        3.87 o   0.6965E-02
 -10   1   2     1127.80     1064.97       26.58 o   0.6063E-04
  -9   1   2      872.21      761.54       30.22 o   0.9897E-04
  -8   1   2      477.48      392.65       16.22 o   0.2926E-03
  -7   1   2     2890.74     3095.52       32.73 o   0.9276E-05
  -6   1   2      153.51      151.85        5.76 o   0.1384E-02
  -5   1   2      132.85      111.21        4.45 o   0.1788E-02
  -4   1   2      221.05      176.21        7.59 o   0.9231E-03
  -3   1   2       17.86       14.63        2.73 o   0.1887E-01
  -2   1   2    88492.46    81906.13      899.00 o   0.1311E-07
  -1   1   2      362.54      471.48        5.96 o   0.3108E-03
   0   1   2     8553.88     8749.29       77.28 o   0.1211E-05
   1   1   2    13129.11    12970.79      115.29 o   0.5419E-06
   2   1   2      569.05      319.43        9.68 o   0.3346E-03
   3   1   2      652.30      479.45       10.52 o   0.2076E-03
   4   1   2     5745.17     5688.38       48.69 o   0.2738E-05
   5   1   2      152.00      162.33        9.06 o   0.1180E-02
   6   1   2       96.09       72.62        7.77 o   0.2616E-02
   7   1   2       24.01       12.15        4.80 o   0.1383E-01
   8   1   2       54.05       63.88        5.91 o   0.3876E-02
   9   1   2      113.42       77.41        5.06 o   0.2650E-02
  10   1   2      189.04      169.94        6.83 o   0.1094E-02
  11   1   2      365.92      367.42        8.81 o   0.3826E-03
  12   1   2       94.55       94.16        4.30 o   0.2523E-02
  13   1   2       17.89       16.61        3.93 o   0.1425E-01
  14   1   2        2.20        1.45        2.56 o   0.8665E-01
  15   1   2       41.64       48.04        2.41 o   0.6001E-02
 -16   2   2      371.06      354.55        6.42 o   0.3970E-03
 -15   2   2      106.58      109.95        3.76 o   0.2130E-02
 -14   2   2       10.70       13.23        2.70 o   0.2168E-01
 -13   2   2      359.82      348.39       10.58 o   0.4020E-03
 -12   2   2       15.13        7.46        4.15 o   0.2072E-01
 -11   2   2      193.50      210.48        6.39 o   0.9077E-03
 -10   2   2     2951.19     2940.53       53.52 o   0.9606E-05
  -9   2   2      212.93      258.42       15.04 o   0.6282E-03
  -8   2   2       34.87       24.62        4.43 o   0.8695E-02
  -7   2   2      338.78      385.04        9.03 o   0.3796E-03
  -6   2   2      978.45      947.07       13.42 o   0.7822E-04
  -5   2   2    10619.15    10375.52       73.16 o   0.8363E-06
  -4   2   2     5154.24     5705.00       46.41 o   0.2963E-05
  -3   2   2     2549.68     2755.63       21.66 o   0.1137E-04
  -2   2   2     1170.03     1089.32       15.72 o   0.5792E-04
  -1   2   2     4536.14     3833.72       37.42 o   0.5281E-05
   0   2   2     3733.14     3567.19       32.99 o   0.6667E-05
   1   2   2      824.73      908.82       13.77 o   0.8830E-04
   2   2   2       46.01       34.19        3.33 o   0.6987E-02
   3   2   2     4618.77     4229.11       40.70 o   0.4615E-05
   4   2   2      176.29      323.44        6.22 o   0.6102E-03
   5   2   2        2.61       10.38        2.79 o   0.3221E-01
   6   2   2        3.85        2.14        3.72 o   0.4792E-01
   7   2   2        9.83       15.29        4.21 o   0.1579E-01
   8   2   2       62.79       85.62       10.84 o   0.2411E-02
   9   2   2      578.33      625.19       10.25 o   0.1695E-03
  10   2   2       -1.41        2.37        3.28 o   0.5813E-01
  11   2   2      487.06      462.19       10.40 o   0.2570E-03
  12   2   2       24.24       21.25        2.95 o   0.1194E-01
  13   2   2      130.93      115.87        4.89 o   0.1851E-02
  14   2   2      183.65      157.73        5.91 o   0.1202E-02
 -16   3   2       87.21      110.08        3.15 o   0.2319E-02
 -15   3   2       41.83       30.76        3.26 o   0.7785E-02
 -14   3   2       88.57       91.22        4.47 o   0.2654E-02
 -13   3   2      173.90      163.75        6.22 o   0.1195E-02
 -12   3   2      344.34      373.19        8.18 o   0.3925E-03
 -11   3   2      132.00      125.99        6.00 o   0.1683E-02
 -10   3   2      603.46      650.22       17.89 o   0.1542E-03
  -9   3   2      365.83      369.54       14.12 o   0.3637E-03
  -8   3   2      511.51      564.06       15.37 o   0.1970E-03
  -7   3   2      406.15      312.41        9.99 o   0.4122E-03
  -6   3   2     4347.36     4823.23       37.33 o   0.4082E-05
  -5   3   2      463.22      582.80        8.88 o   0.2046E-03
  -4   3   2      377.06      367.08        6.62 o   0.3880E-03
  -3   3   2     1034.29     1119.63       11.78 o   0.6368E-04
  -2   3   2     2702.32     2275.31       30.85 o   0.1394E-04
  -1   3   2      488.70      575.18        7.88 o   0.1997E-03
   0   3   2     2515.68     2596.59       22.86 o   0.1274E-04
   1   3   2      464.20      454.23        8.39 o   0.2703E-03
   2   3   2      147.95      121.13        4.87 o   0.1673E-02
   3   3   2      407.41      462.82        9.48 o   0.2852E-03
   4   3   2      119.01       55.43        5.83 o   0.3059E-02
   5   3   2       39.51       34.73        4.06 o   0.7116E-02
   6   3   2      106.71       94.37        7.52 o   0.2213E-02
   7   3   2      678.90      605.91       22.43 o   0.1502E-03
   8   3   2      319.10      352.91        7.54 o   0.4270E-03
   9   3   2      108.04       91.78        5.28 o   0.2409E-02
  10   3   2       31.88       52.87        3.93 o   0.5643E-02
  11   3   2       95.23       91.51        4.48 o   0.2536E-02
  12   3   2       33.33       36.47        3.59 o   0.7464E-02
  13   3   2        5.33        5.61        2.31 o   0.4507E-01
  14   3   2       11.32        5.47        1.80 o   0.3823E-01
 -16   4   2       10.15       16.42        2.30 o   0.1961E-01
 -15   4   2       51.73       38.45        2.97 o   0.6369E-02
 -14   4   2      100.86      117.24        5.59 o   0.2002E-02
 -13   4   2      302.26      286.58        9.60 o   0.5323E-03
 -12   4   2      385.46      382.57        9.63 o   0.3542E-03
 -11   4   2      427.93      438.47        9.80 o   0.2925E-03
 -10   4   2       45.94       37.55        3.66 o   0.6591E-02
  -9   4   2     2325.86     2091.07       33.93 o   0.1727E-04
  -8   4   2      186.62      182.47        7.97 o   0.1032E-02
  -7   4   2       33.33       10.92        3.95 o   0.1289E-01
  -6   4   2      378.02      394.99       11.35 o   0.3350E-03
  -5   4   2      344.78      231.33        7.74 o   0.6216E-03
  -4   4   2      487.78      397.18        8.53 o   0.3052E-03
  -3   4   2     1285.41     1193.85       16.08 o   0.5074E-04
  -2   4   2      106.60       99.37        6.52 o   0.2311E-02
  -1   4   2     2015.08     1917.57       22.52 o   0.2166E-04
   0   4   2      161.90      124.07        5.27 o   0.1601E-02
   1   4   2        1.48        2.84        1.88 o   0.9272E-01
   2   4   2     1121.89     1003.98       13.02 o   0.6707E-04
   3   4   2      150.99      127.64        5.76 o   0.1556E-02
   4   4   2      749.77      712.77       15.45 o   0.1254E-03
   5   4   2       22.09       35.11        3.79 o   0.8231E-02
   6   4   2      175.94      158.60        8.01 o   0.1186E-02
   7   4   2      242.10      257.81       13.94 o   0.6080E-03
   8   4   2       50.93       30.98        3.42 o   0.7224E-02
   9   4   2      144.96      175.46        4.83 o   0.1243E-02
  10   4   2       54.11       60.94        3.34 o   0.4402E-02
  11   4   2        7.43        6.06        2.66 o   0.3661E-01
  12   4   2       -0.79        0.26        2.66 o   0.1183E+00
  13   4   2       10.09        2.65        2.15 o   0.4853E-01
 -16   5   2      104.17       80.73        5.30 o   0.2658E-02
 -15   5   2        2.70        8.69        1.70 o   0.4238E-01
 -14   5   2       84.47       95.36        4.45 o   0.2577E-02
 -13   5   2      488.34      416.70        9.36 o   0.2873E-03
 -12   5   2      203.77      200.07        8.00 o   0.9061E-03
 -11   5   2      353.10      412.77        9.11 o   0.3440E-03
 -10   5   2      766.82      746.59       11.69 o   0.1184E-03
  -9   5   2       10.85        8.56        4.55 o   0.2064E-01
  -8   5   2      193.27      173.19        8.47 o   0.1050E-02
  -7   5   2      717.61      695.81       16.33 o   0.1301E-03
  -6   5   2       14.39       18.87        4.07 o   0.1449E-01
  -5   5   2      639.12      600.37       13.14 o   0.1703E-03
  -4   5   2     2896.24     2763.48       26.89 o   0.1067E-04
  -3   5   2     1010.77      880.37       14.69 o   0.8360E-04
  -2   5   2     1451.40     1134.11       20.25 o   0.4835E-04
  -1   5   2       76.16       77.85        4.33 o   0.3065E-02
   0   5   2       64.55       36.51        4.16 o   0.5781E-02
   1   5   2     4737.59     4877.64       39.80 o   0.3787E-05
   2   5   2     1210.02     1192.51       19.45 o   0.5188E-04
   3   5   2       44.08       36.86        5.19 o   0.6004E-02
   4   5   2      677.44      512.31       15.75 o   0.1825E-03
   5   5   2      534.29      608.04       16.72 o   0.1765E-03
   6   5   2       14.01       28.50        5.01 o   0.9449E-02
   7   5   2      227.67      211.71        7.01 o   0.8226E-03
   8   5   2        4.25        5.57        2.25 o   0.4686E-01
   9   5   2      380.89      424.84        7.51 o   0.3210E-03
  10   5   2      161.14      130.49        4.91 o   0.1504E-02
  11   5   2        1.88        1.83        2.52 o   0.8235E-01
  12   5   2       19.58       33.26        2.73 o   0.9663E-02
  13   5   2        2.32        4.98        1.63 o   0.6399E-01
 -15   6   2       19.95       30.26        2.50 o   0.1041E-01
 -14   6   2       76.17       91.40        3.11 o   0.2841E-02
 -13   6   2      605.12      575.56        9.95 o   0.1811E-03
 -12   6   2        1.64        0.06        2.97 o   0.9454E-01
 -11   6   2        3.93        6.54        2.63 o   0.4080E-01
 -10   6   2      372.20      355.08        8.95 o   0.3918E-03
  -9   6   2        4.42        0.09        2.59 o   0.8769E-01
  -8   6   2       -0.63        7.61        3.76 o   0.3504E-01
  -7   6   2      419.60      444.08       14.99 o   0.2798E-03
  -6   6   2      420.14      425.30       13.98 o   0.2966E-03
  -5   6   2     2040.17     1873.37       29.70 o   0.2144E-04
  -4   6   2     1083.44     1038.50       18.85 o   0.6625E-04
  -3   6   2       50.63       51.64        4.74 o   0.5052E-02
  -2   6   2     1346.81      957.69       20.97 o   0.6110E-04
  -1   6   2     8544.12     7652.61       64.61 o   0.1430E-05
   0   6   2     1526.79     1601.57       22.74 o   0.3174E-04
   1   6   2      332.75      333.68       10.49 o   0.4344E-03
   2   6   2       25.51       31.64        4.36 o   0.8445E-02
   3   6   2       97.30      114.38        6.11 o   0.2051E-02
   4   6   2      267.49      329.79        9.86 o   0.4842E-03
   5   6   2        1.95        0.15        3.85 o   0.5836E-01
   6   6   2      381.93      392.00        8.90 o   0.3457E-03
   7   6   2        3.66        7.15        3.15 o   0.3647E-01
   8   6   2       69.13       66.18        3.75 o   0.3777E-02
   9   6   2      444.27      449.79        7.97 o   0.2808E-03
  10   6   2       11.89        6.47        2.45 o   0.3063E-01
  11   6   2       50.45       43.92        3.26 o   0.5850E-02
  12   6   2        9.64        8.03        2.15 o   0.3247E-01
  13   6   2        4.78        8.32        2.41 o   0.3575E-01
 -15   7   2       23.69       31.51        2.15 o   0.1002E-01
 -14   7   2        0.12        0.38        1.98 o   0.2104E+00
 -13   7   2       17.79       19.48        2.67 o   0.1481E-01
 -12   7   2       78.88       92.30        4.32 o   0.2737E-02
 -11   7   2        0.92        0.79        2.55 o   0.1110E+00
 -10   7   2      510.51      579.41       10.42 o   0.1958E-03
  -9   7   2       38.02       25.67        3.73 o   0.8705E-02
  -8   7   2       10.22        5.93        3.19 o   0.2984E-01
  -7   7   2       48.76       67.70        6.63 o   0.3713E-02
  -6   7   2      122.75      132.78        9.83 o   0.1499E-02
  -5   7   2      248.36      244.85       11.02 o   0.6671E-03
  -4   7   2      364.01      228.22       13.31 o   0.5688E-03
  -3   7   2       12.58       12.14        3.75 o   0.1815E-01
  -2   7   2        7.89        1.40        3.63 o   0.4197E-01
  -1   7   2       17.23       24.97        4.33 o   0.1075E-01
   0   7   2      444.98      509.92       14.78 o   0.2370E-03
   1   7   2       52.57       50.03        5.28 o   0.4811E-02
   2   7   2     1018.08     1082.84       20.97 o   0.6446E-04
   3   7   2       19.72       26.79        4.29 o   0.1018E-01
   4   7   2       13.72       18.05        4.31 o   0.1403E-01
   5   7   2      115.54      124.15        6.04 o   0.1751E-02
   6   7   2        6.13        5.22        3.02 o   0.3815E-01
   7   7   2       49.24       77.68        3.66 o   0.3750E-02
   8   7   2      303.21      312.75        6.63 o   0.5016E-03
   9   7   2        8.10        0.71        2.35 o   0.6653E-01
  10   7   2        7.67        3.50        2.20 o   0.5037E-01
  11   7   2        3.32        5.57        3.11 o   0.4125E-01
  12   7   2       26.90       33.95        2.84 o   0.8818E-02
 -15   8   2        2.06        4.03        1.93 o   0.7106E-01
 -14   8   2       35.84       45.23        2.92 o   0.6420E-02
 -13   8   2      129.89      101.57        3.95 o   0.2083E-02
 -12   8   2      209.94      209.85        6.42 o   0.8684E-03
 -11   8   2      289.02      289.26        6.12 o   0.5584E-03
 -10   8   2      118.59      107.98        5.78 o   0.2002E-02
  -9   8   2       46.94       47.58        4.74 o   0.5323E-02
  -8   8   2      289.63      279.74        8.72 o   0.5599E-03
  -7   8   2      104.65      125.58        5.03 o   0.1887E-02
  -6   8   2       61.89       48.78        9.97 o   0.3428E-02
  -5   8   2        3.43        0.53        4.94 o   0.3424E-01
  -4   8   2      161.53      151.17        9.67 o   0.1219E-02
  -3   8   2     1612.66     1383.22       26.81 o   0.3618E-04
  -2   8   2       19.54       18.21        4.88 o   0.1193E-01
  -1   8   2      296.64      353.28       11.74 o   0.4265E-03
   0   8   2      119.85      103.10        8.73 o   0.1875E-02
   1   8   2      745.08      781.16       21.35 o   0.1105E-03
   2   8   2        0.40        3.93        5.11 o   0.2911E-01
   3   8   2      236.61      278.26       13.16 o   0.5856E-03
   4   8   2      413.98      472.77       11.12 o   0.2689E-03
   5   8   2     1770.32     1763.31       26.18 o   0.2552E-04
   6   8   2      572.77      630.04       11.27 o   0.1671E-03
   7   8   2      507.86      481.33        9.64 o   0.2406E-03
   8   8   2      274.62      280.67        6.40 o   0.5868E-03
   9   8   2       44.64       40.73        2.96 o   0.6472E-02
  10   8   2      109.36       95.50        4.60 o   0.2341E-02
  11   8   2        7.71        2.67        2.53 o   0.5111E-01
 -14   9   2       47.49       65.83        2.72 o   0.4435E-02
 -13   9   2       56.07       40.77        3.07 o   0.5809E-02
 -12   9   2      449.27      437.81       11.81 o   0.2833E-03
 -11   9   2      361.24      365.24        7.76 o   0.3898E-03
 -10   9   2      219.13      212.75        8.50 o   0.8218E-03
  -9   9   2      107.67      120.80        7.33 o   0.1818E-02
  -8   9   2      857.33      850.34       16.29 o   0.9409E-04
  -7   9   2      248.49      275.66        9.10 o   0.6052E-03
  -6   9   2      466.19      454.69       10.64 o   0.2673E-03
  -5   9   2       18.26       10.61        3.39 o   0.1852E-01
  -4   9   2      255.14      237.90       13.20 o   0.6482E-03
  -3   9   2      627.87      558.38       23.00 o   0.1696E-03
  -2   9   2       61.72       76.66        7.42 o   0.3098E-02
  -1   9   2      135.50      147.07       10.19 o   0.1316E-02
   0   9   2       10.63       26.63        4.88 o   0.1084E-01
   1   9   2        8.02        9.42        4.54 o   0.2045E-01
   2   9   2     1631.78     1618.66       24.87 o   0.2977E-04
   3   9   2       38.88       39.88        5.42 o   0.5902E-02
   4   9   2      268.71      267.09       12.30 o   0.5844E-03
   5   9   2      406.42      417.34       14.74 o   0.3046E-03
   6   9   2      161.46      170.37        7.71 o   0.1153E-02
   7   9   2      228.67      164.13        7.12 o   0.1030E-02
   8   9   2       36.02       44.05        3.02 o   0.6537E-02
   9   9   2        3.19        1.12        2.65 o   0.7915E-01
  10   9   2       43.37       45.50        2.83 o   0.6061E-02
  11   9   2       62.02       56.22        2.92 o   0.4560E-02
 -14  10   2       42.34       38.56        2.11 o   0.7058E-02
 -13  10   2       13.05       19.18        1.93 o   0.1683E-01
 -12  10   2       93.62      111.94        5.34 o   0.2133E-02
 -11  10   2      236.08      223.63        6.85 o   0.7767E-03
 -10  10   2      238.95      239.57        8.45 o   0.7113E-03
  -9  10   2        4.34        2.46        3.84 o   0.4084E-01
  -8  10   2      595.92      629.77       13.20 o   0.1638E-03
  -7  10   2      355.25      360.65       10.83 o   0.3892E-03
  -6  10   2      392.54      378.33       10.04 o   0.3564E-03
  -5  10   2      627.96      583.83       12.10 o   0.1734E-03
  -4  10   2     1351.85     1226.21       18.74 o   0.4686E-04
  -3  10   2       51.19       64.98        4.80 o   0.4091E-02
  -2  10   2       18.95       11.40        3.91 o   0.1708E-01
  -1  10   2        7.84        7.20        3.93 o   0.2561E-01
   0  10   2      572.36      666.97       12.95 o   0.1575E-03
   1  10   2      100.67      118.71        7.19 o   0.1883E-02
   2  10   2     1206.82     1179.32       24.82 o   0.5228E-04
   3  10   2       19.45        8.73        5.37 o   0.1492E-01
   4  10   2       48.40       49.14        6.17 o   0.4740E-02
   5  10   2      182.63      176.89        8.04 o   0.1068E-02
   6  10   2       64.17       56.98        5.34 o   0.4068E-02
   7  10   2       -0.55        0.25        2.62 o   0.1248E+00
   8  10   2       25.69       30.89        3.66 o   0.9009E-02
   9  10   2        5.86        7.92        2.02 o   0.3702E-01
  10  10   2        2.31        0.61        1.67 o   0.1600E+00
 -13  11   2        4.97        5.63        1.36 o   0.5414E-01
 -12  11   2      339.03      306.31        6.86 o   0.4785E-03
 -11  11   2       -2.18        0.38        3.19 o   0.7566E-01
 -10  11   2       11.89        9.30        3.40 o   0.2313E-01
  -9  11   2        5.17        0.27        2.86 o   0.7185E-01
  -8  11   2      680.54      788.16       14.48 o   0.1175E-03
  -7  11   2      273.84      286.37        9.63 o   0.5590E-03
  -6  11   2      223.16      199.20        7.53 o   0.8754E-03
  -5  11   2       88.88       74.73        5.61 o   0.2944E-02
  -4  11   2      298.90      259.47        8.43 o   0.5959E-03
  -3  11   2       25.24       13.38        5.20 o   0.1222E-01
  -2  11   2       45.60       34.41        6.22 o   0.5944E-02
  -1  11   2      382.96      412.64       13.01 o   0.3216E-03
   0  11   2      164.21      163.62        7.50 o   0.1204E-02
   1  11   2        9.02       14.40        5.09 o   0.1524E-01
   2  11   2      176.70      217.39       10.04 o   0.8685E-03
   3  11   2       66.18       61.20        6.89 o   0.3582E-02
   4  11   2       -2.71        6.83        4.54 o   0.2624E-01
   5  11   2        8.43        1.80        4.25 o   0.3283E-01
   6  11   2       10.17       13.38        2.62 o   0.2188E-01
   7  11   2        0.99        1.32        1.87 o   0.1445E+00
   8  11   2       11.70       12.28        1.76 o   0.2403E-01
   9  11   2        1.67        0.34        1.61 o   0.2014E+00
 -12  12   2      222.15      240.70        4.57 o   0.7572E-03
 -11  12   2      491.46      480.84       10.39 o   0.2456E-03
 -10  12   2       12.59       12.15        4.30 o   0.1749E-01
  -9  12   2      315.02      331.78        9.07 o   0.4545E-03
  -8  12   2      601.51      638.95       13.15 o   0.1597E-03
  -7  12   2      411.30      407.77       11.33 o   0.3183E-03
  -6  12   2      108.98      104.58        6.20 o   0.2078E-02
  -5  12   2      140.21      125.10        7.27 o   0.1610E-02
  -4  12   2       12.27        9.45        3.29 o   0.2319E-01
  -3  12   2      298.71      304.84       12.13 o   0.4926E-03
  -2  12   2      567.82      571.06       16.69 o   0.1829E-03
  -1  12   2      370.00      390.29       13.55 o   0.3428E-03
   0  12   2       38.48       35.39        4.77 o   0.6795E-02
   1  12   2      276.72      269.24       11.64 o   0.5742E-03
   2  12   2       64.76       77.65        6.68 o   0.3081E-02
   3  12   2       69.21       56.85        6.71 o   0.3735E-02
   4  12   2       51.73       61.66        6.18 o   0.3983E-02
   5  12   2       42.42       55.79        4.15 o   0.4964E-02
   6  12   2       -0.49        0.08        2.18 o   0.1825E+00
   7  12   2       38.38       45.76        2.92 o   0.6301E-02
 -11  13   2       11.38       20.09        1.63 o   0.1761E-01
 -10  13   2       75.83       82.62        4.01 o   0.3066E-02
  -9  13   2       12.20       18.75        3.86 o   0.1461E-01
  -8  13   2       66.21       59.41        3.55 o   0.4195E-02
  -7  13   2      140.12      179.08        6.35 o   0.1192E-02
  -6  13   2      229.71      228.98        8.27 o   0.7609E-03
  -5  13   2       25.84       25.66        3.64 o   0.1006E-01
  -4  13   2      253.73      273.12       15.51 o   0.5522E-03
  -3  13   2       75.24       63.90        8.95 o   0.2972E-02
  -2  13   2       43.21       48.77        7.39 o   0.4547E-02
  -1  13   2       94.76      123.46        9.26 o   0.1772E-02
   0  13   2      211.59      210.18       13.69 o   0.7750E-03
   1  13   2      823.92      824.49       19.39 o   0.9947E-04
   2  13   2       92.83       95.89        7.00 o   0.2315E-02
   3  13   2       81.41       69.51        5.14 o   0.3328E-02
   4  13   2      187.66      179.91        6.79 o   0.1056E-02
   5  13   2        1.35        1.21        1.84 o   0.1374E+00
   6  13   2       35.51       47.67        2.66 o   0.6279E-02
  -9  14   2       74.07       90.72        3.41 o   0.2870E-02
  -8  14   2       68.78       90.59        4.98 o   0.2847E-02
  -7  14   2        0.33        0.66        2.06 o   0.1659E+00
  -6  14   2       85.30       96.48        4.39 o   0.2564E-02
  -5  14   2      212.57      219.48       10.96 o   0.7794E-03
  -4  14   2        0.58        8.40        4.00 o   0.2967E-01
  -3  14   2       -3.34        0.36        4.66 o   0.3892E-01
  -2  14   2       24.30       19.37        5.41 o   0.1037E-01
  -1  14   2        8.49       11.90        4.56 o   0.1831E-01
   0  14   2      157.71      152.17       10.15 o   0.1223E-02
   1  14   2       73.31       60.29        6.88 o   0.3518E-02
   2  14   2        8.38        7.58        3.89 o   0.2585E-01
   3  14   2       21.81       17.90        2.61 o   0.1480E-01
   4  14   2       19.73       17.29        2.22 o   0.1572E-01
  -6  15   2        4.68        6.21        2.60 o   0.4089E-01
  -5  15   2        4.26        1.12        3.07 o   0.6207E-01
  -4  15   2       -0.46        0.80        3.09 o   0.8384E-01
  -3  15   2        8.76       12.69        3.40 o   0.2150E-01
  -2  15   2      108.19      103.44        7.11 o   0.2076E-02
  -1  15   2        3.52        2.13        2.21 o   0.7845E-01
   0  15   2       -2.13        0.40        3.01 o   0.8347E-01
   1  15   2       72.31       60.62        5.19 o   0.3756E-02
   2  15   2       54.80       55.42        4.09 o   0.4656E-02
  -4 -16   3       41.10       41.32        3.66 o   0.6449E-02
  -3 -16   3      258.90      289.42        9.43 o   0.5631E-03
  -2 -16   3      139.82      157.59        4.86 o   0.1378E-02
  -1 -16   3       31.71       32.84        3.01 o   0.8410E-02
   0 -16   3        9.55       10.94        2.49 o   0.2554E-01
   1 -16   3       12.49        7.20        2.80 o   0.2865E-01
   2 -16   3       13.40        6.10        2.55 o   0.2994E-01
   3 -16   3      140.75      128.34        5.12 o   0.1630E-02
   4 -16   3       85.08       90.10        5.45 o   0.2620E-02
   5 -16   3      601.64      584.47       14.75 o   0.1748E-03
   6 -16   3       15.94       17.27        2.70 o   0.1619E-01
  -6 -15   3       19.22       17.72        3.41 o   0.1414E-01
  -5 -15   3       38.05       43.72        4.64 o   0.6018E-02
  -4 -15   3       54.28       39.11        5.74 o   0.5311E-02
  -3 -15   3        4.35        2.24        2.51 o   0.6603E-01
  -2 -15   3      180.15      168.89        7.00 o   0.1122E-02
  -1 -15   3       -3.39        4.76        3.23 o   0.4232E-01
   0 -15   3        2.07        0.62        2.38 o   0.1096E+00
   1 -15   3       99.20       99.92        4.50 o   0.2349E-02
   2 -15   3      329.19      298.01        7.88 o   0.4974E-03
   3 -15   3      118.97      139.54        4.88 o   0.1617E-02
   4 -15   3        0.77        0.87        2.80 o   0.9683E-01
   5 -15   3      114.38      122.64        5.46 o   0.1864E-02
   6 -15   3       -1.95        0.05        3.56 o   0.6800E-01
   7 -15   3       42.11       56.79        4.54 o   0.4900E-02
   8 -15   3       -4.26        1.47        2.68 o   0.6923E-01
  -8 -14   3        4.62        7.02        2.58 o   0.3863E-01
  -7 -14   3      296.90      273.12       11.23 o   0.5524E-03
  -6 -14   3       78.80       75.40        6.87 o   0.2959E-02
  -5 -14   3       -4.88        0.31        4.46 o   0.3911E-01
  -4 -14   3        6.46        7.04        3.03 o   0.3333E-01
  -3 -14   3       38.52       32.01        4.35 o   0.7507E-02
  -2 -14   3      149.99      134.73        8.38 o   0.1423E-02
  -1 -14   3       71.30       63.01        5.15 o   0.3683E-02
   0 -14   3      409.02      425.18        9.71 o   0.3060E-03
   1 -14   3      225.90      253.12        7.30 o   0.7045E-03
   2 -14   3      625.04      590.13       12.34 o   0.1722E-03
   3 -14   3      525.03      549.12       11.16 o   0.2061E-03
   4 -14   3        1.65        2.73        3.38 o   0.5258E-01
   5 -14   3        1.67        3.83        3.44 o   0.4710E-01
   6 -14   3        0.11        2.12        4.29 o   0.4320E-01
   7 -14   3       84.96       85.82        4.68 o   0.2783E-02
   8 -14   3        0.14        0.69        3.17 o   0.8676E-01
   9 -14   3      146.86      161.93        6.92 o   0.1265E-02
  -9 -13   3       12.65       15.92        2.10 o   0.1947E-01
  -8 -13   3       21.49       15.21        3.01 o   0.1552E-01
  -7 -13   3       26.81       36.22        5.56 o   0.7126E-02
  -6 -13   3      111.70      109.29        9.26 o   0.1814E-02
  -5 -13   3       56.61       47.72        5.22 o   0.4737E-02
  -4 -13   3       -4.45        0.00        4.34 o   0.4281E-01
  -3 -13   3        2.46        0.93        4.40 o   0.4219E-01
  -2 -13   3        1.00        5.63        3.72 o   0.3804E-01
  -1 -13   3       33.84       29.83        4.31 o   0.8099E-02
   0 -13   3        1.19        1.61        3.10 o   0.7181E-01
   1 -13   3       61.50       62.22        4.63 o   0.4040E-02
   2 -13   3      125.93      126.09        6.83 o   0.1689E-02
   3 -13   3      185.34      185.56        6.00 o   0.1050E-02
   4 -13   3       23.57       20.43        3.24 o   0.1244E-01
   5 -13   3        5.04        2.42        3.69 o   0.4196E-01
   6 -13   3      158.09      166.27        6.09 o   0.1230E-02
   7 -13   3      487.99      470.52       12.15 o   0.2500E-03
   8 -13   3       -0.18        0.00        2.68 o   0.1354E+00
   9 -13   3       47.39       55.92        3.61 o   0.4922E-02
  10 -13   3        1.13        5.68        1.88 o   0.6021E-01
 -10 -12   3        6.02        8.90        2.15 o   0.3409E-01
  -9 -12   3        1.46        3.05        3.84 o   0.4404E-01
  -8 -12   3      225.48      220.32       12.02 o   0.7442E-03
  -7 -12   3      103.20       86.91       10.51 o   0.2081E-02
  -6 -12   3       57.73       50.67        7.69 o   0.4009E-02
  -5 -12   3       32.31       34.21        4.22 o   0.7583E-02
  -4 -12   3      178.91      180.17        7.59 o   0.1062E-02
  -3 -12   3      126.91      122.98        6.18 o   0.1735E-02
  -2 -12   3      157.47      178.19        6.49 o   0.1153E-02
  -1 -12   3      497.76      494.66       10.01 o   0.2386E-03
   0 -12   3      133.75      107.42        6.00 o   0.1887E-02
   1 -12   3     1444.43     1565.10       18.63 o   0.3347E-04
   2 -12   3      202.64      188.15        7.14 o   0.9697E-03
   3 -12   3       72.73       67.94        4.60 o   0.3553E-02
   4 -12   3     1028.46     1043.47       16.41 o   0.6739E-04
   5 -12   3        2.33        0.20        3.09 o   0.8123E-01
   6 -12   3      290.79      292.27        9.70 o   0.5357E-03
   7 -12   3       95.23      117.80        6.93 o   0.1956E-02
   8 -12   3       -1.90        6.84        3.19 o   0.3835E-01
   9 -12   3       80.86       81.22        4.94 o   0.2930E-02
  10 -12   3       10.78       10.90        2.61 o   0.2429E-01
  11 -12   3       19.98       23.78        1.94 o   0.1289E-01
 -11 -11   3       34.48       29.02        2.37 o   0.9150E-02
 -10 -11   3        1.33        2.28        2.59 o   0.7804E-01
  -9 -11   3       37.46       36.55        3.51 o   0.7194E-02
  -8 -11   3       16.19       14.62        4.00 o   0.1573E-01
  -7 -11   3      611.48      579.52       13.48 o   0.1772E-03
  -6 -11   3        4.66        1.93        3.79 o   0.4378E-01
  -5 -11   3      309.63      330.53        8.91 o   0.4593E-03
  -4 -11   3     2186.35     2208.92       27.23 o   0.1697E-04
  -3 -11   3       51.53       74.06        4.12 o   0.3773E-02
  -2 -11   3      532.71      532.09       10.00 o   0.2105E-03
  -1 -11   3      191.38      164.86        5.97 o   0.1130E-02
   0 -11   3      155.04      172.05        6.07 o   0.1194E-02
   1 -11   3      440.01      416.33        8.61 o   0.3048E-03
   2 -11   3        3.84        0.86        2.70 o   0.7891E-01
   3 -11   3      168.52      183.34        6.32 o   0.1091E-02
   4 -11   3      287.07      318.05        8.39 o   0.4978E-03
   5 -11   3      780.08      787.05       14.21 o   0.1099E-03
   6 -11   3      198.55      227.45        8.25 o   0.8173E-03
   7 -11   3      352.02      345.23       13.09 o   0.3955E-03
   8 -11   3      774.63      737.88       19.21 o   0.1163E-03
   9 -11   3       53.15       44.22        6.02 o   0.4910E-02
  10 -11   3        1.49        1.41        2.68 o   0.8811E-01
  11 -11   3       35.34       39.99        2.73 o   0.7204E-02
  12 -11   3       27.44       28.51        2.56 o   0.1016E-01
 -12 -10   3        7.10       13.84        1.77 o   0.2581E-01
 -11 -10   3      185.41      174.48        4.18 o   0.1121E-02
 -10 -10   3      175.13      130.63        5.17 o   0.1446E-02
  -9 -10   3        1.43        7.47        3.15 o   0.3801E-01
  -8 -10   3      409.49      412.23       11.89 o   0.3138E-03
  -7 -10   3     1449.28     1393.92       23.30 o   0.3835E-04
  -6 -10   3      372.30      326.90       10.49 o   0.4226E-03
  -5 -10   3       33.82       28.77        4.04 o   0.8572E-02
  -4 -10   3      908.17      983.11       16.35 o   0.7819E-04
  -3 -10   3       27.17       20.10        3.03 o   0.1268E-01
  -2 -10   3       56.98       50.72        7.01 o   0.4169E-02
  -1 -10   3        8.34        4.31        4.55 o   0.2628E-01
   0 -10   3       59.81       71.43        6.63 o   0.3352E-02
   1 -10   3      126.46      187.70       11.17 o   0.1071E-02
   2 -10   3      228.19      242.91       14.13 o   0.6662E-03
   3 -10   3     2219.11     2303.95       26.26 o   0.1585E-04
   4 -10   3      448.17      424.01       10.10 o   0.2930E-03
   5 -10   3      925.78      944.40       14.45 o   0.8074E-04
   6 -10   3        6.13        4.51        3.43 o   0.3695E-01
   7 -10   3      631.26      660.89       17.10 o   0.1473E-03
   8 -10   3      267.98      276.55       11.59 o   0.5648E-03
   9 -10   3       -5.01        1.50        4.40 o   0.3626E-01
  10 -10   3        3.74        0.88        3.03 o   0.6875E-01
  11 -10   3        3.74        4.08        2.42 o   0.5561E-01
  12 -10   3       20.04       20.42        2.99 o   0.1332E-01
  13 -10   3       34.22       30.12        1.95 o   0.9053E-02
 -13  -9   3       14.82       12.58        1.90 o   0.2190E-01
 -12  -9   3       67.72       72.37        3.11 o   0.3585E-02
 -11  -9   3      223.77      223.28        5.81 o   0.8071E-03
 -10  -9   3      351.71      322.62       10.39 o   0.4388E-03
  -9  -9   3       33.45       33.09        4.29 o   0.7708E-02
  -8  -9   3      166.55      184.83        8.90 o   0.1043E-02
  -7  -9   3      534.97      504.03       12.58 o   0.2221E-03
  -6  -9   3      329.76      262.78        8.38 o   0.5524E-03
  -5  -9   3       62.34       62.39        4.12 o   0.4099E-02
  -4  -9   3      177.31      184.10        9.44 o   0.1013E-02
  -3  -9   3     1323.71     1349.71       24.90 o   0.4221E-04
  -2  -9   3      146.94      136.59       13.25 o   0.1221E-02
  -1  -9   3        2.98        2.90        4.38 o   0.3648E-01
   0  -9   3      230.41      180.61       10.92 o   0.8730E-03
   1  -9   3        9.15       13.05        4.19 o   0.1861E-01
   2  -9   3       15.20       15.85        4.18 o   0.1499E-01
   3  -9   3     1133.76     1132.83       25.43 o   0.5668E-04
   4  -9   3     1041.82     1067.52       35.16 o   0.6107E-04
   5  -9   3     1152.57     1240.62       18.08 o   0.5105E-04
   6  -9   3     1109.63     1026.53       18.12 o   0.6544E-04
   7  -9   3       46.93       33.98        5.22 o   0.6461E-02
   8  -9   3       40.21       41.23        6.00 o   0.5504E-02
   9  -9   3      128.54      122.21        8.71 o   0.1624E-02
  10  -9   3       39.89       55.97        3.96 o   0.5084E-02
  11  -9   3      170.80      124.74        4.85 o   0.1527E-02
  12  -9   3        4.43        8.39        2.93 o   0.3224E-01
  13  -9   3       34.19       32.21        2.42 o   0.8672E-02
 -14  -8   3       -1.06        0.63        1.68 o   0.1952E+00
 -13  -8   3        6.71        7.14        1.85 o   0.3880E-01
 -12  -8   3        9.09        1.67        2.14 o   0.5726E-01
 -11  -8   3      178.44      202.80        5.74 o   0.9684E-03
 -10  -8   3      568.03      538.66       10.30 o   0.2008E-03
  -9  -8   3       67.18       69.92        4.78 o   0.3551E-02
  -8  -8   3       66.00       61.79        4.68 o   0.3922E-02
  -7  -8   3      370.92      393.27        8.16 o   0.3574E-03
  -6  -8   3      415.49      415.48       12.45 o   0.3051E-03
  -5  -8   3      658.13      680.33       15.83 o   0.1394E-03
  -4  -8   3      370.86      319.75       12.36 o   0.4239E-03
  -3  -8   3       38.47       44.05        6.17 o   0.5465E-02
  -2  -8   3     1778.92     1875.41       29.47 o   0.2330E-04
  -1  -8   3     2417.00     2514.02       40.87 o   0.1346E-04
   0  -8   3      808.77      749.35       39.97 o   0.9696E-04
   1  -8   3      364.58      399.29       15.03 o   0.3381E-03
   2  -8   3     1572.91     1684.23       28.10 o   0.2890E-04
   3  -8   3       30.44       27.25        4.80 o   0.8626E-02
   4  -8   3      315.59      358.67       18.28 o   0.3804E-03
   5  -8   3        7.08        6.62        5.36 o   0.1997E-01
   6  -8   3     1276.08     1253.25       32.98 o   0.4608E-04
   7  -8   3       93.35      102.40        6.46 o   0.2263E-02
   8  -8   3       11.53       18.82        5.00 o   0.1300E-01
   9  -8   3       -2.34        1.04        3.50 o   0.6031E-01
  10  -8   3       -3.31        0.02        3.39 o   0.6704E-01
  11  -8   3      281.25      251.56        7.57 o   0.6321E-03
  12  -8   3      112.56      102.81        4.59 o   0.2173E-02
  13  -8   3       24.30       27.49        2.53 o   0.1077E-01
  14  -8   3       20.96       10.90        2.06 o   0.2036E-01
 -14  -7   3       21.61       14.73        2.16 o   0.1691E-01
 -13  -7   3       86.35       72.26        3.24 o   0.3241E-02
 -12  -7   3      128.82      135.57        4.24 o   0.1641E-02
 -11  -7   3       71.28       83.31        3.71 o   0.3132E-02
 -10  -7   3       85.74       83.28        4.40 o   0.2874E-02
  -9  -7   3      593.39      614.00       12.03 o   0.1697E-03
  -8  -7   3       73.09       91.61        4.26 o   0.2796E-02
  -7  -7   3      297.32      301.38       12.28 o   0.4944E-03
  -6  -7   3      745.99      794.50       17.92 o   0.1100E-03
  -5  -7   3      498.55      429.00       12.64 o   0.2685E-03
  -4  -7   3      195.93      179.83        8.30 o   0.9806E-03
  -3  -7   3      118.89       32.85        6.23 o   0.3689E-02
  -2  -7   3     1822.31     1476.63       23.99 o   0.3096E-04
  -1  -7   3       93.41      115.59        5.72 o   0.2036E-02
   0  -7   3     2638.61     2652.50       32.93 o   0.1206E-04
   1  -7   3      114.49      172.89        7.70 o   0.1341E-02
   2  -7   3      531.77      593.60       12.44 o   0.1864E-03
   3  -7   3       16.22       23.49        3.49 o   0.1258E-01
   4  -7   3      452.22      479.14       16.16 o   0.2477E-03
   5  -7   3      139.34      100.29        8.69 o   0.1799E-02
   6  -7   3       61.75       49.81        6.95 o   0.4118E-02
   7  -7   3        9.51        0.36        5.25 o   0.2645E-01
   8  -7   3      744.26      776.44       17.24 o   0.1133E-03
   9  -7   3       14.78       11.99        3.13 o   0.1969E-01
  10  -7   3       23.07       19.70        4.32 o   0.1147E-01
  11  -7   3       18.26       36.54        3.69 o   0.8756E-02
  12  -7   3       16.80       29.16        2.50 o   0.1109E-01
  13  -7   3       67.63       61.81        3.62 o   0.4034E-02
  14  -7   3       54.15       54.08        2.49 o   0.4978E-02
 -15  -6   3      172.54      244.62        4.63 o   0.8316E-03
 -14  -6   3        4.74        2.63        2.06 o   0.6959E-01
 -13  -6   3       43.93       37.60        2.56 o   0.7044E-02
 -12  -6   3      110.99      101.73        3.89 o   0.2227E-02
 -11  -6   3      775.65      691.53       11.03 o   0.1288E-03
 -10  -6   3      113.30      108.73        5.71 o   0.2034E-02
  -9  -6   3       38.81       36.85        4.05 o   0.6939E-02
  -8  -6   3        8.94        3.41        3.50 o   0.3592E-01
  -7  -6   3       56.10       53.43        5.97 o   0.4337E-02
  -6  -6   3        7.52       14.77        3.66 o   0.1898E-01
  -5  -6   3      532.31      381.68       11.27 o   0.2961E-03
  -4  -6   3     1283.09     1202.44       20.44 o   0.5016E-04
  -3  -6   3      210.48      273.93        6.03 o   0.6574E-03
  -2  -6   3     1360.40     1395.51       18.23 o   0.4082E-04
  -1  -6   3     1935.58     1816.50       24.51 o   0.2341E-04
   0  -6   3     1706.97     1716.82       19.85 o   0.2750E-04
   1  -6   3        6.70        9.85        2.60 o   0.2690E-01
   2  -6   3      426.46      479.41       10.35 o   0.2668E-03
   3  -6   3       20.20       16.05        3.47 o   0.1524E-01
   4  -6   3      635.39      628.69       16.08 o   0.1570E-03
   5  -6   3     1728.39     1715.30       26.32 o   0.2685E-04
   6  -6   3     1048.49      935.76       21.17 o   0.7450E-04
   7  -6   3      703.91      713.87       20.33 o   0.1276E-03
   8  -6   3      218.65      257.22        8.68 o   0.6815E-03
   9  -6   3        4.90        3.21        3.53 o   0.4023E-01
  10  -6   3       75.31       63.42        4.12 o   0.3703E-02
  11  -6   3       33.37       39.33        3.50 o   0.7064E-02
  12  -6   3       11.21       16.00        2.80 o   0.1875E-01
  13  -6   3       37.30       30.14        2.73 o   0.8637E-02
  14  -6   3       92.01      101.64        3.34 o   0.2441E-02
 -15  -5   3      134.13      159.03        4.68 o   0.1394E-02
 -14  -5   3        5.01        2.43        1.94 o   0.7141E-01
 -13  -5   3      367.94      369.07        6.17 o   0.3848E-03
 -12  -5   3      861.07      818.98       14.88 o   0.9866E-04
 -11  -5   3      169.14      190.53        5.77 o   0.1053E-02
 -10  -5   3      268.63      280.91        9.17 o   0.5741E-03
  -9  -5   3       93.96       78.67        4.95 o   0.2861E-02
  -8  -5   3      160.81      140.84        8.12 o   0.1346E-02
  -7  -5   3      470.00      382.57       13.91 o   0.3049E-03
  -6  -5   3      136.74       47.61        6.43 o   0.2858E-02
  -5  -5   3     1330.60     1344.43       18.85 o   0.4261E-04
  -4  -5   3      637.33      662.13       10.76 o   0.1486E-03
  -3  -5   3       35.32        2.38        2.71 o   0.1983E-01
  -2  -5   3     2643.56     2776.24       26.76 o   0.1154E-04
  -1  -5   3      457.43      464.00        7.88 o   0.2751E-03
   0  -5   3       37.24       20.02        3.61 o   0.1005E-01
   1  -5   3     2861.60     2740.20       32.40 o   0.1100E-04
   2  -5   3       39.66       42.32        3.60 o   0.6598E-02
   3  -5   3        5.12        3.31        3.32 o   0.4430E-01
   4  -5   3      223.81      248.73        8.23 o   0.7135E-03
   5  -5   3     1936.93     2038.48       27.40 o   0.2018E-04
   6  -5   3      507.22      468.41       15.94 o   0.2388E-03
   7  -5   3     1759.87     1747.93       32.75 o   0.2541E-04
   8  -5   3      146.02      118.17        8.35 o   0.1570E-02
   9  -5   3      123.99      131.07        6.29 o   0.1665E-02
  10  -5   3      206.71      187.50        6.93 o   0.9655E-03
  11  -5   3      113.48      122.61        4.99 o   0.1858E-02
  12  -5   3       26.75       24.13        2.91 o   0.1114E-01
  13  -5   3      203.46      201.90        5.86 o   0.9204E-03
  14  -5   3       37.45       41.16        2.18 o   0.7034E-02
 -15  -4   3       28.87       25.73        2.41 o   0.1070E-01
 -14  -4   3      100.38      101.72        4.47 o   0.2306E-02
 -13  -4   3       21.58       17.20        2.69 o   0.1514E-01
 -12  -4   3       98.09       75.27        4.66 o   0.2895E-02
 -11  -4   3       -0.84        2.24        2.46 o   0.8797E-01
 -10  -4   3       63.20       65.45        4.44 o   0.3859E-02
  -9  -4   3       52.54       45.19        6.54 o   0.4698E-02
  -8  -4   3      177.76      182.50        8.11 o   0.1026E-02
  -7  -4   3      395.30      259.96       10.93 o   0.4914E-03
  -6  -4   3     3751.15     3543.40       33.55 o   0.6599E-05
  -5  -4   3     1386.42     1293.92       18.39 o   0.4386E-04
  -4  -4   3       66.75       35.92        3.72 o   0.5690E-02
  -3  -4   3        7.06        0.14        2.15 o   0.8367E-01
  -2  -4   3     1948.51     2193.55       18.09 o   0.1813E-04
  -1  -4   3      295.54      213.56        7.39 o   0.6883E-03
   0  -4   3     1774.38     1956.58       21.33 o   0.2217E-04
   1  -4   3     2131.49     2138.45       25.48 o   0.1797E-04
   2  -4   3     1768.63     1907.71       19.97 o   0.2332E-04
   3  -4   3      755.95      667.22       13.58 o   0.1338E-03
   4  -4   3    13585.40    12409.85       94.32 o   0.5581E-06
   5  -4   3      241.04      239.06       10.17 o   0.6832E-03
   6  -4   3     1613.43     1485.02       33.04 o   0.3268E-04
   7  -4   3     1465.76     1378.11       33.28 o   0.3792E-04
   8  -4   3      370.61      417.82       15.53 o   0.3196E-03
   9  -4   3      124.48      149.08        5.69 o   0.1472E-02
  10  -4   3      264.74      256.41        7.76 o   0.6506E-03
  11  -4   3       74.48       71.19        4.76 o   0.3368E-02
  12  -4   3        5.59        2.34        2.62 o   0.5839E-01
  13  -4   3       69.22       56.79        3.94 o   0.4209E-02
  14  -4   3      118.12      139.32        4.74 o   0.1653E-02
 -16  -3   3       -1.61        0.03        1.73 o   0.2140E+00
 -15  -3   3        7.52        0.29        2.10 o   0.7899E-01
 -14  -3   3       25.38       32.20        2.63 o   0.9371E-02
 -13  -3   3      168.21      137.14        4.91 o   0.1420E-02
 -12  -3   3       36.95       38.11        3.40 o   0.7159E-02
 -11  -3   3       98.01      100.72        4.66 o   0.2325E-02
 -10  -3   3      642.46      667.46       13.43 o   0.1476E-03
  -9  -3   3        1.43        8.85        3.50 o   0.3169E-01
  -8  -3   3      482.05      426.05       12.57 o   0.2776E-03
  -7  -3   3       93.73      102.39        5.52 o   0.2302E-02
  -6  -3   3      871.97      668.81       13.08 o   0.1211E-03
  -5  -3   3      400.91      345.56        8.05 o   0.3754E-03
  -4  -3   3       74.38       28.18        3.57 o   0.6289E-02
  -3  -3   3     2535.08     2782.63       31.45 o   0.1163E-04
  -2  -3   3     8422.26     9098.45       55.93 o   0.1155E-05
  -1  -3   3      383.96      623.26        7.88 o   0.2027E-03
   0  -3   3    21075.24    21721.54      159.55 o   0.2007E-06
   1  -3   3       63.65       63.04        3.62 o   0.4287E-02
   2  -3   3      481.86      391.81        8.93 o   0.3096E-03
   3  -3   3     5423.08     5363.64       46.11 o   0.3055E-05
   4  -3   3      676.76      836.62       14.42 o   0.1095E-03
   5  -3   3     1970.07     1862.68       23.38 o   0.2217E-04
   6  -3   3      599.47      467.58       14.15 o   0.2184E-03
   7  -3   3       57.71       48.24        7.51 o   0.4234E-02
   8  -3   3       -0.73        8.26        5.90 o   0.1877E-01
   9  -3   3      141.73      167.85        5.88 o   0.1267E-02
  10  -3   3      121.13      126.68        5.60 o   0.1730E-02
  11  -3   3       32.67       35.89        3.01 o   0.7799E-02
  12  -3   3       80.19       73.90        4.13 o   0.3206E-02
  13  -3   3       16.32       15.62        2.37 o   0.1771E-01
  14  -3   3      290.53      224.06        7.47 o   0.6896E-03
  15  -3   3       17.26       15.76        2.66 o   0.1686E-01
 -16  -2   3      415.11      384.03        7.81 o   0.3471E-03
 -15  -2   3        1.41        0.07        2.65 o   0.1163E+00
 -14  -2   3       35.44       30.77        2.97 o   0.8449E-02
 -13  -2   3       40.32       30.66        3.13 o   0.8053E-02
 -12  -2   3      102.69       80.13        4.82 o   0.2704E-02
 -11  -2   3       30.22       32.39        3.00 o   0.8543E-02
 -10  -2   3      211.50      217.07       11.93 o   0.7761E-03
  -9  -2   3     1470.59     1441.54       29.44 o   0.3619E-04
  -8  -2   3     1400.88     1342.93       21.42 o   0.4099E-04
  -7  -2   3      165.06      115.03        7.62 o   0.1562E-02
  -6  -2   3      543.00      628.90       12.51 o   0.1720E-03
  -5  -2   3       16.18       70.68        2.81 o   0.4930E-02
  -4  -2   3       29.15       26.34        2.76 o   0.1103E-01
  -3  -2   3     1551.80     1387.93       18.25 o   0.3620E-04
  -2  -2   3      100.34      115.80        4.07 o   0.1994E-02
  -1  -2   3      150.79      116.23        4.24 o   0.1742E-02
   0  -2   3    13686.63    12574.61      105.18 o   0.5428E-06
   1  -2   3     2637.84     2884.19       24.16 o   0.1067E-04
   2  -2   3     1028.57     1178.94       17.60 o   0.5823E-04
   3  -2   3      238.00      207.27        6.80 o   0.8316E-03
   4  -2   3       85.16      128.33        4.46 o   0.2012E-02
   5  -2   3     3457.61     3598.75       36.34 o   0.6877E-05
   6  -2   3      469.04      476.29       12.44 o   0.2557E-03
   7  -2   3      305.78      296.70       12.38 o   0.5063E-03
   8  -2   3       57.62       65.30        6.85 o   0.3583E-02
   9  -2   3        3.71        1.54        2.66 o   0.7246E-01
  10  -2   3        0.16        0.21        2.63 o   0.1331E+00
  11  -2   3      218.01      217.33        7.25 o   0.8268E-03
  12  -2   3        6.70        7.57        2.64 o   0.3447E-01
  13  -2   3      244.07      255.77        6.58 o   0.6778E-03
  14  -2   3       67.75       54.51        3.99 o   0.4350E-02
 -16  -1   3      407.26      411.88        6.67 o   0.3234E-03
 -15  -1   3       19.84        1.94        3.45 o   0.2721E-01
 -14  -1   3        0.35        7.02        3.12 o   0.4073E-01
 -13  -1   3       67.55       79.42        3.53 o   0.3326E-02
 -12  -1   3      197.24      243.01        5.93 o   0.7856E-03
 -11  -1   3      647.60      707.99       12.16 o   0.1375E-03
 -10  -1   3     1359.92     1382.67       42.47 o   0.3839E-04
  -9  -1   3     1905.40     1812.89       33.18 o   0.2339E-04
  -8  -1   3     1540.40     1414.17       22.62 o   0.3648E-04
  -7  -1   3      131.24      110.93        6.15 o   0.1886E-02
  -6  -1   3       19.69       49.51        3.22 o   0.7242E-02
  -5  -1   3       19.23       37.97        3.82 o   0.8320E-02
  -4  -1   3    10505.41     9583.51       99.38 o   0.9196E-06
  -3  -1   3    37329.09    34347.20      389.67 o   0.7435E-07
  -2  -1   3       22.81       39.67        3.93 o   0.8559E-02
  -1  -1   3      953.78     1182.33       11.98 o   0.5940E-04
   0  -1   3    40812.44    42325.36      598.24 o   0.5229E-07
   1  -1   3    26076.93    25721.27      272.14 o   0.1383E-06
   2  -1   3    31004.63    29054.34      232.14 o   0.1049E-06
   3  -1   3    17705.93    16691.08      139.96 o   0.3164E-06
   4  -1   3      213.45      181.30        7.12 o   0.9715E-03
   5  -1   3       96.44      145.77        5.06 o   0.1614E-02
   6  -1   3      187.72      174.20        9.41 o   0.1023E-02
   7  -1   3      197.29      206.87       10.17 o   0.8575E-03
   8  -1   3      186.28      187.57        9.51 o   0.9547E-03
   9  -1   3       34.04       34.10        2.69 o   0.7983E-02
  10  -1   3      541.36      516.02        9.42 o   0.2171E-03
  11  -1   3      104.08      106.28        5.28 o   0.2160E-02
  12  -1   3      114.41      119.77        4.47 o   0.1919E-02
  13  -1   3       16.86       19.42        2.91 o   0.1459E-01
  14  -1   3        8.85        6.98        2.69 o   0.3188E-01
 -16   0   3       29.33       31.92        1.98 o   0.9280E-02
 -15   0   3      591.89      572.60        8.92 o   0.1854E-03
 -14   0   3      397.53      418.87       10.47 o   0.3174E-03
 -13   0   3      755.72      807.63       12.63 o   0.1084E-03
 -12   0   3      869.83      855.42       14.41 o   0.9363E-04
 -11   0   3       49.93       46.61        4.09 o   0.5339E-02
 -10   0   3      104.35      110.76       11.77 o   0.1693E-02
  -9   0   3      401.19      375.54       14.85 o   0.3414E-03
  -8   0   3       19.90        6.37        4.07 o   0.1946E-01
  -7   0   3      264.73      271.13        7.49 o   0.6036E-03
  -6   0   3      487.77      698.59        9.23 o   0.1572E-03
  -5   0   3       38.68       61.02        3.26 o   0.5110E-02
  -4   0   3    14671.80    13340.47      112.65 o   0.4809E-06
  -3   0   3     3295.46     2893.73       37.07 o   0.9161E-05
  -2   0   3        6.79        3.29        3.18 o   0.4363E-01
  -1   0   3     2877.46     2474.81       37.00 o   0.1208E-04
   0   0   3      949.47      881.53       18.14 o   0.8609E-04
   1   0   3     8943.47     8939.29       73.00 o   0.1131E-05
   2   0   3    15353.06    16085.12      139.90 o   0.3657E-06
   3   0   3     4294.81     3869.79       38.19 o   0.5400E-05
   4   0   3     2670.89     2822.39       28.73 o   0.1100E-04
   5   0   3      145.78      164.74        6.88 o   0.1259E-02
   6   0   3      127.13      168.77        6.39 o   0.1315E-02
   7   0   3       69.16       60.05        6.66 o   0.3622E-02
   8   0   3       62.47       46.26        6.42 o   0.4271E-02
   9   0   3      375.70      368.33        8.55 o   0.3797E-03
  10   0   3      239.45      240.19        7.63 o   0.7166E-03
  11   0   3        2.11        2.34        3.18 o   0.5952E-01
  12   0   3       46.34       36.13        3.39 o   0.6814E-02
  13   0   3      206.84      192.32        7.34 o   0.9463E-03
  14   0   3       56.49       56.29        3.65 o   0.4583E-02
 -16   1   3        5.43       16.65        1.48 o   0.2338E-01
 -15   1   3       -1.63        0.12        2.23 o   0.1465E+00
 -14   1   3        5.31        0.28        2.85 o   0.7121E-01
 -13   1   3      233.52      215.82        8.35 o   0.7916E-03
 -12   1   3       37.41       40.34        3.87 o   0.6663E-02
 -11   1   3      309.13      352.57        7.64 o   0.4343E-03
 -10   1   3      239.49      322.86       14.26 o   0.4967E-03
  -9   1   3      354.36      399.99       13.50 o   0.3459E-03
  -8   1   3      144.92      114.65        7.40 o   0.1675E-02
  -7   1   3      902.53      891.30       14.05 o   0.8745E-04
  -6   1   3        0.62        6.60        2.25 o   0.5667E-01
  -5   1   3     1778.88     1641.18       17.56 o   0.2751E-04
  -4   1   3       65.38       59.50        6.25 o   0.3561E-02
  -3   1   3    25051.72    24638.28      214.53 o   0.1505E-06
  -2   1   3    14114.15    13038.71      152.01 o   0.5085E-06
  -1   1   3       20.85       10.58        2.55 o   0.1842E-01
   0   1   3     6243.92     6558.62       60.11 o   0.2160E-05
   1   1   3      426.88      528.67        8.99 o   0.2399E-03
   2   1   3     7067.31     7706.42       62.20 o   0.1607E-05
   3   1   3     6651.49     6879.29       53.75 o   0.1942E-05
   4   1   3       77.54      121.11        5.16 o   0.2148E-02
   5   1   3     2962.64     3019.00       38.36 o   0.9456E-05
   6   1   3       56.18       66.61        5.95 o   0.3765E-02
   7   1   3       16.71       17.78        5.09 o   0.1206E-01
   8   1   3      344.29      376.37       10.46 o   0.3798E-03
   9   1   3     1178.44     1149.08       16.87 o   0.5529E-04
  10   1   3       68.80       68.44        4.18 o   0.3661E-02
  11   1   3      187.84      178.48        6.71 o   0.1054E-02
  12   1   3      171.67      184.71        5.13 o   0.1095E-02
  13   1   3       94.44      107.92        4.05 o   0.2253E-02
  14   1   3      186.40      153.00        5.43 o   0.1229E-02
 -16   2   3       -0.77        0.83        1.83 o   0.1759E+00
 -15   2   3       -3.71        0.19        2.69 o   0.8811E-01
 -14   2   3        7.51       19.81        2.86 o   0.1702E-01
 -13   2   3      105.22       98.52        6.11 o   0.2251E-02
 -12   2   3      109.33      133.23        4.90 o   0.1763E-02
 -11   2   3      137.91      128.34        5.35 o   0.1642E-02
 -10   2   3      158.89      159.86       11.68 o   0.1124E-02
  -9   2   3      581.41      647.97       16.88 o   0.1568E-03
  -8   2   3       35.64       48.60        3.87 o   0.6051E-02
  -7   2   3     2710.06     2422.98       24.89 o   0.1318E-04
  -6   2   3     4131.88     4123.20       31.38 o   0.5118E-05
  -5   2   3        8.13       11.05        2.49 o   0.2862E-01
  -4   2   3       46.96       16.10        2.78 o   0.1013E-01
  -3   2   3     2056.65     2525.14       25.78 o   0.1456E-04
  -2   2   3     2280.05     2190.89       23.73 o   0.1678E-04
  -1   2   3     1350.76     1197.40       14.45 o   0.4837E-04
   0   2   3     5686.28     5084.84       56.77 o   0.3148E-05
   1   2   3      416.55      408.82        8.10 o   0.3170E-03
   2   2   3     1449.14     1374.31       16.39 o   0.3935E-04
   3   2   3      500.93      432.30        9.63 o   0.2689E-03
   4   2   3     1020.07     1066.54       17.14 o   0.6629E-04
   5   2   3       31.63       48.79        4.26 o   0.6031E-02
   6   2   3      528.89      526.99       15.87 o   0.2104E-03
   7   2   3      735.03      766.40       20.28 o   0.1145E-03
   8   2   3      118.30      134.45        5.41 o   0.1680E-02
   9   2   3        8.83       16.30        3.28 o   0.1866E-01
  10   2   3      481.11      476.81       10.44 o   0.2502E-03
  11   2   3       54.40       54.86        3.65 o   0.4752E-02
  12   2   3       69.37       57.13        3.56 o   0.4214E-02
  13   2   3      140.22      127.80        4.49 o   0.1656E-02
  14   2   3       12.43       12.08        2.06 o   0.2356E-01
 -16   3   3      247.06      231.90        6.57 o   0.7337E-03
 -15   3   3      108.49      146.72        3.98 o   0.1634E-02
 -14   3   3      197.53      161.21        6.66 o   0.1126E-02
 -13   3   3      391.22      394.24       10.76 o   0.3389E-03
 -12   3   3      267.61      249.18        7.16 o   0.6600E-03
 -11   3   3      663.41      672.43       12.48 o   0.1445E-03
 -10   3   3      255.59      258.68       11.50 o   0.6191E-03
  -9   3   3      228.82      189.36        9.90 o   0.8668E-03
  -8   3   3      252.65      239.35        8.79 o   0.6832E-03
  -7   3   3       90.29       64.31        4.48 o   0.3296E-02
  -6   3   3     7970.07     8267.22       60.51 o   0.1363E-05
  -5   3   3       41.63        7.86        3.63 o   0.1331E-01
  -4   3   3     1561.79     1590.80       16.33 o   0.3209E-04
  -3   3   3      734.03      756.05       10.55 o   0.1233E-03
  -2   3   3        1.14        1.72        2.60 o   0.8207E-01
  -1   3   3       42.14       22.43        2.91 o   0.9881E-02
   0   3   3       78.94       52.64        3.21 o   0.4283E-02
   1   3   3     7020.05     7036.55       51.17 o   0.1822E-05
   2   3   3     2832.31     2254.02       24.87 o   0.1389E-04
   3   3   3     1174.15      992.50       17.95 o   0.6614E-04
   4   3   3     1697.43     1763.99       27.23 o   0.2602E-04
   5   3   3      136.64      112.61        7.20 o   0.1763E-02
   6   3   3       22.41       19.65        4.91 o   0.1090E-01
   7   3   3      101.11       93.42        8.53 o   0.2139E-02
   8   3   3       88.41      104.00        4.91 o   0.2338E-02
   9   3   3      214.82      211.12        7.19 o   0.8591E-03
  10   3   3      130.63      145.56        5.15 o   0.1527E-02
  11   3   3       58.87       53.14        3.63 o   0.4709E-02
  12   3   3        0.34        0.13        2.10 o   0.2000E+00
  13   3   3        1.91        0.72        1.88 o   0.1393E+00
 -16   4   3       39.76       25.32        2.41 o   0.9280E-02
 -15   4   3       -0.99        0.33        1.99 o   0.1764E+00
 -14   4   3        9.52       12.18        3.80 o   0.1999E-01
 -13   4   3      591.65      593.51       11.78 o   0.1762E-03
 -12   4   3      513.85      483.54       10.81 o   0.2379E-03
 -11   4   3       11.70        5.74        3.48 o   0.2763E-01
 -10   4   3      262.39      302.00        7.23 o   0.5504E-03
  -9   4   3     1090.60     1083.25       22.22 o   0.6148E-04
  -8   4   3      199.20      201.45        8.97 o   0.9018E-03
  -7   4   3      295.01      356.38       11.32 o   0.4336E-03
  -6   4   3       59.69       66.26        5.65 o   0.3521E-02
  -5   4   3     2912.71     2827.09       35.84 o   0.1040E-04
  -4   4   3      675.33      708.24       12.77 o   0.1347E-03
  -3   4   3     2660.54     2535.35       25.51 o   0.1252E-04
  -2   4   3     2635.30     2449.18       28.81 o   0.1307E-04
  -1   4   3      746.22      546.30       11.10 o   0.1662E-03
   0   4   3      503.04      560.56       10.82 o   0.2059E-03
   1   4   3     1166.22     1264.41       16.22 o   0.4966E-04
   2   4   3     3336.83     3372.41       32.26 o   0.7654E-05
   3   4   3     1123.32     1140.82       17.16 o   0.5706E-04
   4   4   3      141.80      147.52        8.64 o   0.1364E-02
   5   4   3       38.19       52.04        5.63 o   0.4924E-02
   6   4   3       22.29        5.70        5.53 o   0.1533E-01
   7   4   3       60.03       61.07        4.27 o   0.4167E-02
   8   4   3      350.94      359.40        8.19 o   0.4061E-03
   9   4   3        8.27        9.63        2.91 o   0.2785E-01
  10   4   3        0.18        0.31        2.47 o   0.1422E+00
  11   4   3       24.82       36.43        2.84 o   0.8426E-02
  12   4   3       45.67       50.54        3.17 o   0.5487E-02
  13   4   3       13.36       20.71        1.80 o   0.1596E-01
 -16   5   3        4.35        9.42        1.57 o   0.3820E-01
 -15   5   3       87.41       78.78        3.32 o   0.3065E-02
 -14   5   3        8.17        8.10        2.87 o   0.2910E-01
 -13   5   3       32.30       41.83        3.78 o   0.6753E-02
 -12   5   3      264.53      258.19        8.18 o   0.6334E-03
 -11   5   3      186.02      210.24        5.84 o   0.9240E-03
 -10   5   3       13.24       14.30        3.39 o   0.1762E-01
  -9   5   3      214.18      192.25       10.42 o   0.8936E-03
  -8   5   3       74.84       62.17        6.60 o   0.3425E-02
  -7   5   3      274.36      272.02       14.09 o   0.5569E-03
  -6   5   3      213.78      262.00       14.71 o   0.6268E-03
  -5   5   3       23.92       19.90        4.38 o   0.1080E-01
  -4   5   3      501.32      501.47       13.83 o   0.2325E-03
  -3   5   3     3806.01     3017.05       38.12 o   0.7931E-05
  -2   5   3     8087.83     7167.34       68.78 o   0.1616E-05
  -1   5   3      702.91      567.87       12.77 o   0.1673E-03
   0   5   3      418.14      345.47       10.73 o   0.3770E-03
   1   5   3      521.55      412.21       11.29 o   0.2770E-03
   2   5   3        0.04        0.45        3.15 o   0.9274E-01
   3   5   3      379.38      305.59       13.14 o   0.4266E-03
   4   5   3       12.86       15.33        5.36 o   0.1311E-01
   5   5   3       14.36        7.52        5.67 o   0.1621E-01
   6   5   3      425.78      477.29        9.33 o   0.2662E-03
   7   5   3       11.10       11.78        3.29 o   0.2143E-01
   8   5   3      193.24      220.30        6.26 o   0.8578E-03
   9   5   3       13.00       16.69        3.10 o   0.1729E-01
  10   5   3      148.63      162.00        4.55 o   0.1329E-02
  11   5   3        1.20        2.13        2.25 o   0.9689E-01
  12   5   3       49.03       35.78        2.93 o   0.6846E-02
  13   5   3        7.91       11.67        2.53 o   0.2548E-01
 -15   6   3       18.22        5.51        2.06 o   0.2826E-01
 -14   6   3       20.23        8.14        2.65 o   0.2230E-01
 -13   6   3       12.80       10.21        2.67 o   0.2379E-01
 -12   6   3       13.18        9.68        3.44 o   0.2159E-01
 -11   6   3       82.95       78.90        4.25 o   0.3073E-02
 -10   6   3      515.93      481.69       10.45 o   0.2393E-03
  -9   6   3        9.32       14.02        3.62 o   0.1847E-01
  -8   6   3      105.04      132.40        7.80 o   0.1709E-02
  -7   6   3       18.65       38.60        7.88 o   0.5930E-02
  -6   6   3     1415.43     1346.07       31.80 o   0.3946E-04
  -5   6   3       15.08        6.24        4.53 o   0.2116E-01
  -4   6   3      134.74      113.27        6.53 o   0.1756E-02
  -3   6   3      142.45      150.33        7.21 o   0.1342E-02
  -2   6   3     1409.89     1390.54       22.69 o   0.3927E-04
  -1   6   3      797.97      669.58       16.54 o   0.1272E-03
   0   6   3       11.71        0.07        4.04 o   0.3523E-01
   1   6   3      882.79      807.90       20.62 o   0.9791E-04
   2   6   3       12.47       22.95        3.74 o   0.1258E-01
   3   6   3        2.99        2.16        3.72 o   0.4792E-01
   4   6   3      198.01      235.88       11.35 o   0.7487E-03
   5   6   3      368.17      358.64       11.26 o   0.3848E-03
   6   6   3      432.52      405.68        8.72 o   0.3191E-03
   7   6   3      763.06      721.07       11.88 o   0.1240E-03
   8   6   3      777.21      844.76       10.95 o   0.1014E-03
   9   6   3       58.96       70.83        3.42 o   0.3907E-02
  10   6   3      238.43      226.44        5.82 o   0.7691E-03
  11   6   3      131.40      131.14        6.10 o   0.1621E-02
  12   6   3       33.80       27.16        2.99 o   0.9416E-02
 -15   7   3       72.04       61.22        3.03 o   0.4000E-02
 -14   7   3        4.15        1.87        1.91 o   0.8604E-01
 -13   7   3       47.94       46.62        3.39 o   0.5573E-02
 -12   7   3       10.32       12.19        2.58 o   0.2299E-01
 -11   7   3       35.15       48.19        3.11 o   0.6058E-02
 -10   7   3       71.05       85.28        4.98 o   0.2916E-02
  -9   7   3       30.63       30.76        4.30 o   0.8391E-02
  -8   7   3       11.96       10.98        3.53 o   0.2010E-01
  -7   7   3      588.22      589.48       21.70 o   0.1687E-03
  -6   7   3      273.70      274.77       14.52 o   0.5434E-03
  -5   7   3      105.22      157.12        9.67 o   0.1383E-02
  -4   7   3      250.56      173.46       10.28 o   0.8715E-03
  -3   7   3      295.82      286.48       11.03 o   0.5320E-03
  -2   7   3      277.33      245.66       10.46 o   0.6276E-03
  -1   7   3      204.18      235.23       10.77 o   0.7553E-03
   0   7   3      695.08      771.00       19.64 o   0.1173E-03
   1   7   3       54.12       47.84        6.17 o   0.4558E-02
   2   7   3      239.11      284.10       12.11 o   0.5747E-03
   3   7   3      406.28      438.29       15.91 o   0.2850E-03
   4   7   3      147.33      152.47        7.99 o   0.1307E-02
   5   7   3      287.10      299.19        7.27 o   0.5330E-03
   6   7   3      420.81      424.93        9.00 o   0.3100E-03
   7   7   3       16.68        5.95        3.13 o   0.2540E-01
   8   7   3      563.95      610.21        9.98 o   0.1773E-03
   9   7   3       89.07       80.75        4.18 o   0.2903E-02
  10   7   3       59.28       66.82        3.14 o   0.4013E-02
  11   7   3       25.07       32.18        3.09 o   0.9062E-02
 -15   8   3       48.36       43.73        2.88 o   0.5978E-02
 -14   8   3        1.21        3.52        1.95 o   0.8324E-01
 -13   8   3       11.59        4.10        2.39 o   0.3845E-01
 -12   8   3       10.29       14.15        2.23 o   0.2181E-01
 -11   8   3       73.63       84.33        4.49 o   0.2996E-02
 -10   8   3      202.74      245.81        7.78 o   0.7458E-03
  -9   8   3       -2.98        0.09        3.34 o   0.6982E-01
  -8   8   3      337.30      354.50        9.62 o   0.4113E-03
  -7   8   3      245.06      225.63        7.32 o   0.7595E-03
  -6   8   3      554.64      591.93       15.57 o   0.1789E-03
  -5   8   3      516.63      507.11       20.28 o   0.2121E-03
  -4   8   3      291.62      289.41       11.80 o   0.5258E-03
  -3   8   3      426.26      346.35       15.62 o   0.3504E-03
  -2   8   3      266.48      241.47       12.97 o   0.6288E-03
  -1   8   3        0.60       15.39        4.92 o   0.1743E-01
   0   8   3     1298.26     1326.05       29.30 o   0.4282E-04
   1   8   3      262.35      267.60       16.02 o   0.5488E-03
   2   8   3       71.27       89.53        7.01 o   0.2641E-02
   3   8   3       76.76       67.25        6.81 o   0.3218E-02
   4   8   3       53.79       52.47        5.05 o   0.4660E-02
   5   8   3      136.28      160.67        6.12 o   0.1333E-02
   6   8   3       13.43       11.18        2.73 o   0.2152E-01
   7   8   3      306.32      257.88        7.44 o   0.5937E-03
   8   8   3      139.02      119.42        5.90 o   0.1733E-02
   9   8   3       -3.56        1.31        2.27 o   0.8794E-01
  10   8   3       17.86       11.27        2.38 o   0.2067E-01
  11   8   3       10.88        4.61        1.97 o   0.4099E-01
 -14   9   3       21.63       14.25        2.27 o   0.1729E-01
 -13   9   3       30.84       39.81        3.09 o   0.7446E-02
 -12   9   3      187.46      196.96        6.20 o   0.9736E-03
 -11   9   3        5.46        0.38        3.12 o   0.6224E-01
 -10   9   3      284.87      295.26        9.59 o   0.5287E-03
  -9   9   3       -0.16        2.80        3.95 o   0.4630E-01
  -8   9   3       28.42       25.89        5.65 o   0.8446E-02
  -7   9   3       78.76       98.27        4.81 o   0.2531E-02
  -6   9   3       -0.82        0.88        3.24 o   0.7632E-01
  -5   9   3       53.65       51.01        4.42 o   0.4942E-02
  -4   9   3      217.52      180.32        8.03 o   0.9560E-03
  -3   9   3        8.27        4.57        3.75 o   0.3160E-01
  -2   9   3      122.08      113.66        6.95 o   0.1842E-02
  -1   9   3      106.41       98.63        6.54 o   0.2171E-02
   0   9   3        6.69        2.13        4.11 o   0.3514E-01
   1   9   3     1140.94     1131.82       20.69 o   0.5699E-04
   2   9   3      947.66      943.10       19.05 o   0.7888E-04
   3   9   3       -0.73        2.50        4.60 o   0.3752E-01
   4   9   3       15.60       10.72        4.10 o   0.1791E-01
   5   9   3      294.80      300.54       10.12 o   0.5122E-03
   6   9   3      177.92      174.97        7.58 o   0.1090E-02
   7   9   3      338.40      285.36       10.05 o   0.5054E-03
   8   9   3        1.13        1.05        2.28 o   0.1204E+00
   9   9   3       16.99       29.96        2.42 o   0.1097E-01
  10   9   3        5.68       20.54        1.98 o   0.1873E-01
 -14  10   3       12.15       13.47        1.54 o   0.2284E-01
 -13  10   3        5.73        5.21        1.85 o   0.4954E-01
 -12  10   3      127.17      137.74        4.73 o   0.1622E-02
 -11  10   3      454.92      483.43        8.38 o   0.2569E-03
 -10  10   3        9.81        5.67        3.87 o   0.2762E-01
  -9  10   3      115.29       92.52        6.39 o   0.2245E-02
  -8  10   3      175.88      166.86        8.04 o   0.1130E-02
  -7  10   3      611.18      686.74       14.64 o   0.1460E-03
  -6  10   3      186.06      193.70        7.03 o   0.9867E-03
  -5  10   3      544.95      448.95       11.68 o   0.2471E-03
  -4  10   3      294.16      281.88        9.98 o   0.5450E-03
  -3  10   3     1245.46     1122.50       25.14 o   0.5385E-04
  -2  10   3      419.96      433.24       11.68 o   0.2942E-03
  -1  10   3      379.64      435.32       12.67 o   0.3060E-03
   0  10   3      269.33      314.94       10.81 o   0.5034E-03
   1  10   3      647.40      586.90       14.50 o   0.1688E-03
   2  10   3      166.02      186.00        9.82 o   0.1023E-02
   3  10   3      740.88      796.09       19.11 o   0.1091E-03
   4  10   3      117.79      139.19        7.99 o   0.1545E-02
   5  10   3      116.97      126.44        6.33 o   0.1729E-02
   6  10   3       -1.66        3.85        2.59 o   0.6071E-01
   7  10   3      293.58      292.22        7.04 o   0.5408E-03
   8  10   3       54.90       69.38        3.20 o   0.4014E-02
   9  10   3       30.19       42.86        2.05 o   0.7385E-02
 -13  11   3       33.43       38.15        1.85 o   0.7780E-02
 -12  11   3       44.73       58.85        3.57 o   0.4845E-02
 -11  11   3       -0.79        1.09        2.52 o   0.1049E+00
 -10  11   3        9.88        9.05        2.90 o   0.2688E-01
  -9  11   3        1.86        0.07        4.42 o   0.4654E-01
  -8  11   3      377.47      357.98       10.25 o   0.3810E-03
  -7  11   3      752.73      815.74       15.96 o   0.1064E-03
  -6  11   3      317.76      319.64        8.68 o   0.4707E-03
  -5  11   3      130.84      125.20        5.10 o   0.1727E-02
  -4  11   3        4.32        2.64        3.66 o   0.4330E-01
  -3  11   3        6.32        4.36        5.04 o   0.2443E-01
  -2  11   3      169.87      157.64        9.83 o   0.1157E-02
  -1  11   3      412.80      438.73       14.91 o   0.2883E-03
   0  11   3      531.00      519.34       16.52 o   0.2111E-03
   1  11   3       53.37       59.12        6.68 o   0.3956E-02
   2  11   3      272.75      263.43       12.09 o   0.5822E-03
   3  11   3      346.59      305.74       12.96 o   0.4497E-03
   4  11   3      699.68      633.02       17.83 o   0.1461E-03
   5  11   3      179.27      207.67        7.29 o   0.9407E-03
   6  11   3       -0.32        1.53        2.44 o   0.1051E+00
   7  11   3      118.63      110.82        4.58 o   0.2005E-02
   8  11   3       27.13       28.55        2.41 o   0.1027E-01
 -12  12   3       12.11       16.26        1.69 o   0.2030E-01
 -11  12   3       39.60       26.43        3.45 o   0.8662E-02
 -10  12   3       27.51       23.71        3.45 o   0.1065E-01
  -9  12   3      116.25      100.61        4.74 o   0.2177E-02
  -8  12   3        1.62        3.03        2.24 o   0.7584E-01
  -7  12   3       13.26       16.36        3.51 o   0.1654E-01
  -6  12   3      298.58      326.89        9.67 o   0.4704E-03
  -5  12   3       44.32       52.00        4.51 o   0.5130E-02
  -4  12   3       84.31       79.60        7.55 o   0.2692E-02
  -3  12   3      381.36      341.03       13.44 o   0.3850E-03
  -2  12   3      464.87      453.85       14.67 o   0.2636E-03
  -1  12   3      528.62      580.09       16.16 o   0.1874E-03
   0  12   3      122.52      124.91        7.01 o   0.1702E-02
   1  12   3       70.39       84.23        9.72 o   0.2478E-02
   2  12   3       61.37       58.33        4.98 o   0.4135E-02
   3  12   3      176.77      193.47        7.15 o   0.1008E-02
   4  12   3      337.94      325.70        9.85 o   0.4458E-03
   5  12   3      101.92       99.67        4.28 o   0.2337E-02
   6  12   3      154.93      153.36        5.49 o   0.1336E-02
   7  12   3       -0.05        0.92        2.47 o   0.1272E+00
 -11  13   3       17.35       30.45        1.92 o   0.1118E-01
 -10  13   3       99.78       97.84        4.24 o   0.2386E-02
  -9  13   3        8.11        8.91        2.30 o   0.3114E-01
  -8  13   3       -0.34        2.10        2.39 o   0.9914E-01
  -7  13   3      264.09      282.20        7.86 o   0.5886E-03
  -6  13   3        5.89       10.74        2.95 o   0.2627E-01
  -5  13   3       13.30       16.31        4.59 o   0.1438E-01
  -4  13   3       55.95       58.31        9.04 o   0.3457E-02
  -3  13   3       17.17       24.33        6.76 o   0.8625E-02
  -2  13   3       -9.22        0.15        5.60 o   0.2439E-01
  -1  13   3        9.68        9.67        6.13 o   0.1498E-01
   0  13   3       -5.63        0.70        6.59 o   0.1984E-01
   1  13   3      132.46      128.36        6.25 o   0.1656E-02
   2  13   3       17.10       17.28        3.29 o   0.1494E-01
   3  13   3        3.14        0.53        2.59 o   0.9209E-01
   4  13   3      271.86      258.14        7.42 o   0.6328E-03
   5  13   3       83.50       96.64        3.63 o   0.2604E-02
  -9  14   3       27.58       28.30        3.61 o   0.9425E-02
  -8  14   3       12.01       19.91        3.04 o   0.1530E-01
  -7  14   3      190.61      211.12        5.60 o   0.9214E-03
  -6  14   3       13.90        8.29        3.72 o   0.2207E-01
  -5  14   3      267.41      261.05       11.45 o   0.6054E-03
  -4  14   3      135.07      115.02        8.51 o   0.1669E-02
  -3  14   3       23.02       20.19        3.27 o   0.1254E-01
  -2  14   3       62.37       60.54        6.59 o   0.3728E-02
  -1  14   3       50.74       56.19        6.22 o   0.4280E-02
   0  14   3        9.84        7.53        4.43 o   0.2229E-01
   1  14   3        6.52        4.98        3.56 o   0.3379E-01
   2  14   3       12.24       10.92        3.49 o   0.2084E-01
   3  14   3      134.19      156.76        6.50 o   0.1378E-02
  -5  15   3        3.46        2.90        1.80 o   0.7805E-01
  -4  15   3       32.65       29.19        3.78 o   0.8692E-02
  -3  15   3       35.75       39.11        3.97 o   0.6857E-02
  -2  15   3       22.08       23.20        3.49 o   0.1158E-01
  -1  15   3        8.00       11.17        2.91 o   0.2531E-01
   0  15   3      126.96      101.13        6.15 o   0.2014E-02
  -4 -16   4       19.89       22.39        3.38 o   0.1221E-01
  -3 -16   4      117.03      117.17        6.75 o   0.1828E-02
  -2 -16   4       67.26      116.56        3.80 o   0.2370E-02
  -1 -16   4        0.03        0.12        2.25 o   0.1878E+00
   0 -16   4        1.37        0.08        2.44 o   0.1337E+00
   1 -16   4      126.41      133.41        4.21 o   0.1681E-02
   2 -16   4       -0.12        1.85        2.22 o   0.1148E+00
   3 -16   4      128.96      111.34        6.96 o   0.1820E-02
   4 -16   4        1.39        4.17        3.02 o   0.5275E-01
   5 -16   4       51.42       40.87        4.28 o   0.5785E-02
   6 -16   4        0.50        1.08        2.15 o   0.1377E+00
  -7 -15   4      144.33      147.68        6.02 o   0.1430E-02
  -6 -15   4       -3.55        0.47        2.95 o   0.7497E-01
  -5 -15   4       92.35       82.63        6.65 o   0.2615E-02
  -4 -15   4      132.52      120.95        8.55 o   0.1617E-02
  -3 -15   4       -0.09        1.75        2.60 o   0.9698E-01
  -2 -15   4        2.93        1.39        3.10 o   0.6460E-01
  -1 -15   4       -6.29        0.55        3.28 o   0.5479E-01
   0 -15   4       81.54       78.24        4.22 o   0.3108E-02
   1 -15   4       52.55       69.67        3.73 o   0.3987E-02
   2 -15   4        4.07        3.03        2.62 o   0.5740E-01
   3 -15   4        4.42        2.02        3.01 o   0.5496E-01
   4 -15   4       42.61       37.00        4.08 o   0.6608E-02
   5 -15   4       -1.13        6.69        3.73 o   0.3432E-01
   6 -15   4       84.42       86.88        6.19 o   0.2646E-02
   7 -15   4       20.65       26.33        3.50 o   0.1084E-01
   8 -15   4      147.09      138.45        6.06 o   0.1471E-02
  -8 -14   4        0.90        3.07        2.64 o   0.7243E-01
  -7 -14   4      107.19      102.51        7.20 o   0.2072E-02
  -6 -14   4      142.93      145.01        8.95 o   0.1356E-02
  -5 -14   4       -2.31        0.02        4.82 o   0.3913E-01
  -4 -14   4       50.49       47.19        7.13 o   0.4483E-02
  -3 -14   4       -0.52        0.30        3.31 o   0.8313E-01
  -2 -14   4        1.52        1.07        2.75 o   0.8836E-01
  -1 -14   4      235.16      246.84        7.31 o   0.7093E-03
   0 -14   4        0.58        0.48        2.88 o   0.1014E+00
   1 -14   4       11.76        4.95        3.09 o   0.3199E-01
   2 -14   4      342.53      319.20        9.08 o   0.4543E-03
   3 -14   4        6.22        9.50        3.28 o   0.2764E-01
   4 -14   4      406.83      371.97        9.81 o   0.3538E-03
   5 -14   4      332.18      316.35        8.17 o   0.4625E-03
   6 -14   4      111.11       99.93        5.58 o   0.2192E-02
   7 -14   4        2.79        0.24        2.77 o   0.9138E-01
   8 -14   4        3.86       11.81        2.17 o   0.3061E-01
   9 -14   4        3.78        0.00        2.31 o   0.1091E+00
  -9 -13   4      185.54      162.97        5.73 o   0.1155E-02
  -8 -13   4        3.97        2.48        4.07 o   0.3892E-01
  -7 -13   4       -0.19        0.42        4.49 o   0.4744E-01
  -6 -13   4      150.65      122.15       10.68 o   0.1434E-02
  -5 -13   4       38.05       43.79        5.82 o   0.5617E-02
  -4 -13   4       -0.93        0.90        3.41 o   0.6977E-01
  -3 -13   4      306.58      334.10        7.51 o   0.4643E-03
  -2 -13   4      995.85     1003.29       14.50 o   0.7220E-04
  -1 -13   4        3.40        8.56        3.02 o   0.3244E-01
   0 -13   4      647.91      670.00       11.43 o   0.1476E-03
   1 -13   4      280.48      295.41        8.56 o   0.5459E-03
   2 -13   4      244.29      246.80        8.05 o   0.6910E-03
   3 -13   4        8.12        5.63        3.32 o   0.3160E-01
   4 -13   4       89.64      111.92        4.94 o   0.2189E-02
   5 -13   4        6.34        2.51        3.08 o   0.4694E-01
   6 -13   4       -0.66        0.64        3.41 o   0.7453E-01
   7 -13   4       12.05        7.84        3.36 o   0.2521E-01
   8 -13   4        0.85        0.97        2.78 o   0.9238E-01
   9 -13   4       16.19       17.78        2.66 o   0.1565E-01
  10 -13   4        8.46        4.94        1.53 o   0.4754E-01
 -11 -12   4       12.91       16.70        2.68 o   0.1789E-01
 -10 -12   4       20.69       18.86        2.16 o   0.1503E-01
  -9 -12   4       71.77       58.39        4.38 o   0.4035E-02
  -8 -12   4      417.16      407.17       16.60 o   0.3023E-03
  -7 -12   4      316.54      309.40       12.09 o   0.4707E-03
  -6 -12   4        0.78        2.92        4.19 o   0.4064E-01
  -5 -12   4       43.04       48.88        5.29 o   0.5178E-02
  -4 -12   4      311.37      309.30       10.26 o   0.4874E-03
  -3 -12   4      112.19       97.86        5.54 o   0.2199E-02
  -2 -12   4        6.55        2.00        2.68 o   0.5647E-01
  -1 -12   4      495.19      580.46        9.54 o   0.1989E-03
   0 -12   4       92.62       71.45        4.59 o   0.3055E-02
   1 -12   4       80.52       75.53        4.38 o   0.3123E-02
   2 -12   4      325.44      342.13        8.58 o   0.4310E-03
   3 -12   4        8.75        9.40        3.20 o   0.2564E-01
   4 -12   4      217.91      224.91        7.17 o   0.7994E-03
   5 -12   4       -3.02        3.22        3.60 o   0.4422E-01
   6 -12   4       36.37       32.03        6.08 o   0.6692E-02
   7 -12   4       32.83       37.55        4.34 o   0.7105E-02
   8 -12   4       32.67       35.02        4.86 o   0.7299E-02
   9 -12   4       50.36       59.83        4.14 o   0.4516E-02
  10 -12   4       12.71       17.61        2.07 o   0.1785E-01
  11 -12   4      104.75       91.52        3.73 o   0.2513E-02
 -12 -11   4      207.21      190.33        7.18 o   0.9485E-03
 -11 -11   4       55.89       54.06        2.96 o   0.4893E-02
 -10 -11   4        6.46        7.06        2.49 o   0.3727E-01
  -9 -11   4        3.29        1.11        3.53 o   0.5590E-01
  -8 -11   4     2249.86     2114.09       29.66 o   0.1748E-04
  -7 -11   4       16.22       19.29        4.16 o   0.1322E-01
  -6 -11   4      348.83      367.07       10.78 o   0.3870E-03
  -5 -11   4      549.29      523.49       13.04 o   0.2090E-03
  -4 -11   4      556.82      508.33       11.42 o   0.2142E-03
  -3 -11   4      764.26      712.73       12.36 o   0.1249E-03
  -2 -11   4      489.56      490.54        9.68 o   0.2407E-03
  -1 -11   4       13.40       14.94        2.44 o   0.1921E-01
   0 -11   4       35.90       53.58        2.67 o   0.5704E-02
   1 -11   4        1.69        0.79        2.45 o   0.1077E+00
   2 -11   4      628.41      660.77       12.04 o   0.1514E-03
   3 -11   4      854.31      845.60       14.42 o   0.9575E-04
   4 -11   4     1098.73     1102.77       15.91 o   0.6071E-04
   5 -11   4        8.79        2.13        3.41 o   0.4021E-01
   6 -11   4       27.36       34.69        4.03 o   0.8069E-02
   7 -11   4      225.84      228.82       10.44 o   0.7404E-03
   8 -11   4       66.97       56.21        6.31 o   0.3879E-02
   9 -11   4       39.94       30.84        5.28 o   0.7117E-02
  10 -11   4       45.62       45.90        3.88 o   0.5731E-02
  11 -11   4       29.67       29.02        3.03 o   0.9255E-02
  12 -11   4        5.83        1.04        2.47 o   0.7116E-01
 -12 -10   4      216.34      198.98        4.57 o   0.9319E-03
 -11 -10   4      108.83      131.41        3.86 o   0.1798E-02
 -10 -10   4        2.04        5.08        2.80 o   0.4979E-01
  -9 -10   4      423.64      396.48       11.31 o   0.3225E-03
  -8 -10   4       27.71       25.09        4.33 o   0.9550E-02
  -7 -10   4       17.40       12.71        3.84 o   0.1640E-01
  -6 -10   4     1408.81     1356.67       20.87 o   0.4048E-04
  -5 -10   4       65.08       57.52        4.29 o   0.4220E-02
  -4 -10   4     1915.49     1792.52       20.16 o   0.2392E-04
  -3 -10   4      800.34      819.32       12.20 o   0.1028E-03
  -2 -10   4      317.55      350.56       16.60 o   0.3986E-03
  -1 -10   4      161.22      157.85       10.12 o   0.1181E-02
   0 -10   4      151.32      165.03        8.64 o   0.1184E-02
   1 -10   4       47.14       54.93        6.28 o   0.4387E-02
   2 -10   4      765.59      823.86       21.84 o   0.1020E-03
   3 -10   4       73.18       85.48        4.45 o   0.2958E-02
   4 -10   4     2001.50     2005.40       22.59 o   0.2019E-04
   5 -10   4       59.85       63.01        4.30 o   0.4103E-02
   6 -10   4       10.55       23.31        3.38 o   0.1379E-01
   7 -10   4       14.39       16.52        4.46 o   0.1436E-01
   8 -10   4      171.51      173.14        8.84 o   0.1095E-02
   9 -10   4       49.39       44.03        5.68 o   0.5179E-02
  10 -10   4       67.62       73.59        4.85 o   0.3397E-02
  11 -10   4      134.65      126.77        5.72 o   0.1667E-02
  12 -10   4      156.32      123.93        5.09 o   0.1595E-02
 -13  -9   4       28.88       28.69        2.37 o   0.9836E-02
 -12  -9   4       37.94       29.17        2.77 o   0.8682E-02
 -11  -9   4       86.19       74.83        4.67 o   0.3073E-02
 -10  -9   4      100.57       87.02        5.41 o   0.2526E-02
  -9  -9   4       -0.85        0.79        3.88 o   0.5680E-01
  -8  -9   4     1137.81     1174.22       16.05 o   0.5522E-04
  -7  -9   4      479.31      464.25       10.72 o   0.2569E-03
  -6  -9   4      617.25      648.30       12.19 o   0.1570E-03
  -5  -9   4       95.61      101.24        4.34 o   0.2336E-02
  -4  -9   4      435.44      389.61       18.65 o   0.3031E-03
  -3  -9   4      714.46      824.27       23.38 o   0.1057E-03
  -2  -9   4      548.48      482.40       19.80 o   0.2161E-03
  -1  -9   4      633.01      607.87       20.95 o   0.1570E-03
   0  -9   4      240.32      189.59       13.07 o   0.7993E-03
   1  -9   4      103.05      132.64        7.85 o   0.1688E-02
   2  -9   4      179.13      228.33       10.13 o   0.8192E-03
   3  -9   4      457.29      390.18       18.13 o   0.2947E-03
   4  -9   4     1106.92     1180.61       29.92 o   0.5413E-04
   5  -9   4      636.24      643.98       11.67 o   0.1540E-03
   6  -9   4      168.58      180.79        8.38 o   0.1070E-02
   7  -9   4       65.47       69.35        6.85 o   0.3304E-02
   8  -9   4       -7.12        2.49        5.12 o   0.2577E-01
   9  -9   4      148.40      142.97        8.70 o   0.1363E-02
  10  -9   4       10.05        8.63        6.76 o   0.1359E-01
  11  -9   4       57.46       44.45        4.65 o   0.5186E-02
  12  -9   4      166.69      158.53        5.90 o   0.1252E-02
  13  -9   4       84.85       98.36        2.83 o   0.2626E-02
 -14  -8   4       50.03       39.33        3.16 o   0.6274E-02
 -13  -8   4      298.79      256.49        5.60 o   0.6145E-03
 -12  -8   4      312.61      258.25        6.87 o   0.5924E-03
 -11  -8   4       38.39       45.46        4.04 o   0.6064E-02
 -10  -8   4       13.59        9.95        3.18 o   0.2186E-01
  -9  -8   4       24.22       31.05        3.38 o   0.9392E-02
  -8  -8   4       -0.07        1.85        2.65 o   0.9395E-01
  -7  -8   4      767.94      708.98       13.02 o   0.1242E-03
  -6  -8   4      891.99      945.09       23.07 o   0.7931E-04
  -5  -8   4     1036.54     1047.24       21.85 o   0.6608E-04
  -4  -8   4       46.10       34.08        5.74 o   0.6192E-02
  -3  -8   4      264.27      263.46       13.36 o   0.5792E-03
  -2  -8   4      328.28      219.31       14.38 o   0.6080E-03
  -1  -8   4       87.41       72.57        9.43 o   0.2537E-02
   0  -8   4       28.22       34.22        5.08 o   0.7379E-02
   1  -8   4       12.52       25.15        4.56 o   0.1121E-01
   2  -8   4      189.94      182.09        9.53 o   0.9849E-03
   3  -8   4      207.90      160.50       11.74 o   0.9985E-03
   4  -8   4       91.85       97.85        7.39 o   0.2272E-02
   5  -8   4     3253.10     3115.36       46.68 o   0.8462E-05
   6  -8   4      191.88      238.58        7.92 o   0.7873E-03
   7  -8   4       13.76        8.60        4.36 o   0.1921E-01
   8  -8   4      433.49      460.29       14.62 o   0.2665E-03
   9  -8   4      112.73       93.73        7.89 o   0.2102E-02
  10  -8   4        0.10        1.12        3.91 o   0.5590E-01
  11  -8   4       33.45       30.43        4.39 o   0.8042E-02
  12  -8   4      316.65      284.91        8.81 o   0.5261E-03
  13  -8   4       77.86       72.39        3.12 o   0.3395E-02
 -14  -7   4        2.03        7.33        2.18 o   0.4653E-01
 -13  -7   4      211.07      241.51        4.82 o   0.7781E-03
 -12  -7   4      543.36      575.87        8.39 o   0.1930E-03
 -11  -7   4     1567.18     1529.96       16.79 o   0.3318E-04
 -10  -7   4      170.61      141.37        6.80 o   0.1351E-02
  -9  -7   4        9.47       10.24        2.88 o   0.2528E-01
  -8  -7   4       17.76       26.26        3.29 o   0.1141E-01
  -7  -7   4      679.24      660.00       20.59 o   0.1402E-03
  -6  -7   4      797.88      862.13       17.10 o   0.9734E-04
  -5  -7   4      282.05      295.50       10.35 o   0.5232E-03
  -4  -7   4      550.60      561.43       13.78 o   0.1890E-03
  -3  -7   4       86.97       44.62        4.51 o   0.4258E-02
  -2  -7   4     2812.77     2258.60       28.41 o   0.1393E-04
  -1  -7   4      186.99      217.82        8.00 o   0.8579E-03
   0  -7   4     3394.74     3257.92       40.43 o   0.7851E-05
   1  -7   4      613.58      617.47       15.05 o   0.1622E-03
   2  -7   4     1286.75     1399.03       18.33 o   0.4132E-04
   3  -7   4       65.01       51.79        4.57 o   0.4478E-02
   4  -7   4        2.74        7.79        4.29 o   0.2615E-01
   5  -7   4      862.09     1006.00       21.69 o   0.7619E-04
   6  -7   4       10.71        6.80        4.86 o   0.2011E-01
   7  -7   4       91.87      101.04        6.38 o   0.2280E-02
   8  -7   4      280.00      275.39       10.40 o   0.5699E-03
   9  -7   4        4.90       12.61        6.21 o   0.1435E-01
  10  -7   4      379.61      356.54       11.06 o   0.3838E-03
  11  -7   4        2.51        4.37        2.74 o   0.5233E-01
  12  -7   4      419.49      396.84        8.45 o   0.3289E-03
  13  -7   4       12.43        6.13        2.23 o   0.3230E-01
  14  -7   4       28.11       50.34        3.06 o   0.6319E-02
 -15  -6   4      134.72      131.37        4.54 o   0.1645E-02
 -14  -6   4       10.77       11.75        2.13 o   0.2459E-01
 -13  -6   4        7.95        8.88        2.00 o   0.3221E-01
 -12  -6   4     1129.88     1031.82       13.37 o   0.6427E-04
 -11  -6   4       26.78       28.25        2.91 o   0.9944E-02
 -10  -6   4        9.88       12.61        3.14 o   0.2108E-01
  -9  -6   4      546.86      536.96       12.56 o   0.2021E-03
  -8  -6   4       98.94       79.17        8.65 o   0.2439E-02
  -7  -6   4       26.03       40.37        4.62 o   0.6936E-02
  -6  -6   4     1001.44      969.79       16.75 o   0.7423E-04
  -5  -6   4      216.80      185.99        7.89 o   0.9334E-03
  -4  -6   4     1326.30     1071.38       16.10 o   0.5508E-04
  -3  -6   4        3.48        0.29        2.19 o   0.1162E+00
  -2  -6   4     3010.37     3162.46       28.58 o   0.8893E-05
  -1  -6   4     5592.14     5080.20       48.88 o   0.3211E-05
   0  -6   4      388.30      339.19       10.66 o   0.3971E-03
   1  -6   4      151.69       93.94        6.33 o   0.1940E-02
   2  -6   4      325.58      394.06        8.22 o   0.3776E-03
   3  -6   4       50.02       57.76        5.15 o   0.4444E-02
   4  -6   4      111.07       91.85        7.41 o   0.2185E-02
   5  -6   4       20.08       21.41        4.81 o   0.1094E-01
   6  -6   4      443.48      402.62       18.28 o   0.2885E-03
   7  -6   4      225.87      185.67       11.24 o   0.8607E-03
   8  -6   4      373.77      355.14       12.12 o   0.3841E-03
   9  -6   4       74.79       82.36        7.02 o   0.2770E-02
  10  -6   4       31.89       26.52        3.59 o   0.9431E-02
  11  -6   4        8.19        6.87        2.97 o   0.3267E-01
  12  -6   4      169.68      143.88        4.99 o   0.1355E-02
  13  -6   4       16.47       17.23        2.04 o   0.1700E-01
  14  -6   4       19.67       22.62        1.70 o   0.1365E-01
 -15  -5   4       31.80       32.05        3.08 o   0.8522E-02
 -14  -5   4       99.57      122.76        3.84 o   0.1990E-02
 -13  -5   4       37.88       50.63        2.62 o   0.5793E-02
 -12  -5   4      949.42      898.25       11.02 o   0.8504E-04
 -11  -5   4      171.55      150.01        5.89 o   0.1303E-02
 -10  -5   4       98.44      109.21        4.66 o   0.2195E-02
  -9  -5   4      492.73      499.64       11.41 o   0.2335E-03
  -8  -5   4        1.25        0.97        4.08 o   0.4970E-01
  -7  -5   4      226.72      263.17        9.80 o   0.6698E-03
  -6  -5   4      120.60      130.74        5.78 o   0.1721E-02
  -5  -5   4      510.68      344.72       10.42 o   0.3297E-03
  -4  -5   4        1.75        0.91        2.42 o   0.1116E+00
  -3  -5   4     2142.98     2300.48       22.34 o   0.1670E-04
  -2  -5   4    13338.43    12413.89       88.48 o   0.5612E-06
  -1  -5   4      734.57      783.16       13.71 o   0.1164E-03
   0  -5   4     1282.13     1210.52       19.40 o   0.4936E-04
   1  -5   4     4920.78     5044.80       40.25 o   0.3531E-05
   2  -5   4      128.77      172.30        4.72 o   0.1312E-02
   3  -5   4       32.04       21.77        4.37 o   0.9724E-02
   4  -5   4      350.43      350.29       11.93 o   0.3989E-03
   5  -5   4      646.94      669.35       17.41 o   0.1435E-03
   6  -5   4      232.10      253.84       10.32 o   0.6650E-03
   7  -5   4      269.75      289.69       13.30 o   0.5305E-03
   8  -5   4      142.32      116.82        7.93 o   0.1615E-02
   9  -5   4       51.77       53.29        4.25 o   0.4821E-02
  10  -5   4       16.66       14.64        3.11 o   0.1702E-01
  11  -5   4        6.84        1.85        2.91 o   0.5309E-01
  12  -5   4        1.68        2.44        2.78 o   0.6964E-01
  13  -5   4       48.17       54.26        2.79 o   0.5205E-02
  14  -5   4       12.79        9.45        1.45 o   0.2905E-01
 -16  -4   4       11.17        5.33        1.96 o   0.3831E-01
 -15  -4   4       -1.85        1.94        1.80 o   0.1164E+00
 -14  -4   4        8.13        3.34        2.04 o   0.5226E-01
 -13  -4   4       38.02       38.70        2.97 o   0.7153E-02
 -12  -4   4       34.21       32.25        3.06 o   0.8315E-02
 -11  -4   4      343.02      326.77        7.80 o   0.4442E-03
 -10  -4   4      188.27      192.87        6.47 o   0.9913E-03
  -9  -4   4      144.16      144.33        8.96 o   0.1357E-02
  -8  -4   4        6.74        3.14        3.90 o   0.3421E-01
  -7  -4   4       38.52       66.44        5.04 o   0.4415E-02
  -6  -4   4       73.62       45.86        5.16 o   0.4581E-02
  -5  -4   4      966.71     1082.95       13.86 o   0.6748E-04
  -4  -4   4       23.67       13.14        3.41 o   0.1553E-01
  -3  -4   4      238.05      277.41        5.61 o   0.6194E-03
  -2  -4   4       81.36      107.75        3.50 o   0.2282E-02
  -1  -4   4      447.02      514.33        9.92 o   0.2463E-03
   0  -4   4     1335.82     1103.52       16.79 o   0.5402E-04
   1  -4   4      303.53      217.45        6.98 o   0.6924E-03
   2  -4   4       14.28       10.21        2.71 o   0.2342E-01
   3  -4   4       67.38       22.32        5.37 o   0.6498E-02
   4  -4   4     4837.06     4775.46       53.20 o   0.3806E-05
   5  -4   4      864.84      964.16       19.96 o   0.7970E-04
   6  -4   4        4.90        4.89        4.34 o   0.2992E-01
   7  -4   4       94.10       84.90        8.51 o   0.2426E-02
   8  -4   4      242.28      235.26        7.74 o   0.7383E-03
   9  -4   4       80.46       71.90        5.02 o   0.3216E-02
  10  -4   4       16.19       11.41        3.31 o   0.1893E-01
  11  -4   4      204.74      178.01        5.98 o   0.1015E-02
  12  -4   4       43.05       34.77        3.75 o   0.7038E-02
  13  -4   4       58.97       63.94        2.87 o   0.4177E-02
  14  -4   4       23.99       21.48        1.72 o   0.1308E-01
 -16  -3   4        2.94        4.70        2.05 o   0.5808E-01
 -15  -3   4       47.51       34.31        2.66 o   0.7169E-02
 -14  -3   4        8.85        6.66        2.11 o   0.3707E-01
 -13  -3   4       52.65       64.64        3.26 o   0.4297E-02
 -12  -3   4     1050.87     1017.20       13.07 o   0.6889E-04
 -11  -3   4      108.24      125.11        4.57 o   0.1872E-02
 -10  -3   4        8.97        9.64        2.94 o   0.2622E-01
  -9  -3   4       43.81       50.78        5.70 o   0.4892E-02
  -8  -3   4       19.66       17.35        4.25 o   0.1306E-01
  -7  -3   4      134.63      138.16        7.39 o   0.1522E-02
  -6  -3   4     2710.27     2679.41       29.42 o   0.1174E-04
  -5  -3   4     1718.30     1444.40       20.06 o   0.3392E-04
  -4  -3   4     2059.32     1976.55       25.47 o   0.2044E-04
  -3  -3   4        1.87        4.97        2.18 o   0.5803E-01
  -2  -3   4    13775.32    15159.89       82.56 o   0.4267E-06
  -1  -3   4     5017.08     6093.92       44.75 o   0.2693E-05
   0  -3   4     2872.03     3217.20       29.90 o   0.8987E-05
   1  -3   4     4629.30     4543.57       32.63 o   0.4243E-05
   2  -3   4      256.38      188.30        6.31 o   0.8600E-03
   3  -3   4     6462.78     6083.62       54.26 o   0.2315E-05
   4  -3   4     5017.99     4752.71       46.06 o   0.3744E-05
   5  -3   4     1351.23     1111.16       24.19 o   0.5128E-04
   6  -3   4       19.48       25.49        4.77 o   0.9874E-02
   7  -3   4        4.93        0.55        5.92 o   0.2435E-01
   8  -3   4      843.31      834.00       14.54 o   0.9771E-04
   9  -3   4       14.57       14.26        3.29 o   0.1709E-01
  10  -3   4        6.93       20.14        3.00 o   0.1729E-01
  11  -3   4      101.44      109.49        5.08 o   0.2138E-02
  12  -3   4       93.08       80.95        4.80 o   0.2793E-02
  13  -3   4       -1.43        2.82        1.88 o   0.9481E-01
  14  -3   4       -0.64        0.08        1.36 o   0.3776E+00
 -16  -2   4      223.84      243.32        4.87 o   0.7504E-03
 -15  -2   4        1.28        3.39        2.31 o   0.7310E-01
 -14  -2   4      157.99      162.25        4.58 o   0.1282E-02
 -13  -2   4      621.96      557.39        9.60 o   0.1852E-03
 -12  -2   4       13.68       16.93        2.65 o   0.1752E-01
 -11  -2   4        1.01        0.06        2.63 o   0.1251E+00
 -10  -2   4       15.78       25.97        5.07 o   0.9901E-02
  -9  -2   4       34.65       38.47        5.06 o   0.6595E-02
  -8  -2   4       53.61       64.61        5.46 o   0.4049E-02
  -7  -2   4      672.88      761.41       15.31 o   0.1227E-03
  -6  -2   4      107.99      142.38        5.37 o   0.1625E-02
  -5  -2   4     6646.57     6473.54       62.71 o   0.2082E-05
  -4  -2   4     3026.43     2692.37       38.94 o   0.1056E-04
  -3  -2   4       31.73       10.40        3.79 o   0.1506E-01
  -2  -2   4     4337.38     4640.99       35.91 o   0.4286E-05
  -1  -2   4     7064.67     7340.74       59.63 o   0.1717E-05
   0  -2   4     1082.03      992.47       14.11 o   0.6984E-04
   1  -2   4     1325.81     1065.59       18.83 o   0.5605E-04
   2  -2   4        3.78        8.26        2.72 o   0.3310E-01
   3  -2   4     2553.46     2840.85       25.44 o   0.1129E-04
   4  -2   4     1534.40     1542.94       19.54 o   0.3324E-04
   5  -2   4      207.96      226.86        8.31 o   0.8120E-03
   6  -2   4      160.78      124.33        8.04 o   0.1502E-02
   7  -2   4        8.57        5.62        4.03 o   0.2762E-01
   8  -2   4     1902.15     1945.35       25.36 o   0.2172E-04
   9  -2   4      425.41      493.26        8.70 o   0.2569E-03
  10  -2   4       70.90       88.17        4.89 o   0.2867E-02
  11  -2   4        2.49        2.03        3.05 o   0.6367E-01
  12  -2   4       58.22       66.30        3.47 o   0.4052E-02
  13  -2   4       43.88       30.54        3.23 o   0.7735E-02
  14  -2   4       -0.12        0.21        1.97 o   0.2266E+00
 -16  -1   4      277.70      332.45        5.30 o   0.4948E-03
 -15  -1   4      346.19      298.01        7.74 o   0.4835E-03
 -14  -1   4       49.28       37.29        4.11 o   0.6271E-02
 -13  -1   4      181.62      170.39        6.50 o   0.1113E-02
 -12  -1   4       26.17       23.41        3.39 o   0.1092E-01
 -11  -1   4      254.98      246.11        7.01 o   0.6815E-03
 -10  -1   4       -5.84        2.73        5.53 o   0.2382E-01
  -9  -1   4      287.59      310.43       14.74 o   0.4737E-03
  -8  -1   4        5.36        5.10        3.33 o   0.3467E-01
  -7  -1   4     7490.62     7191.64       65.67 o   0.1698E-05
  -6  -1   4     1492.58     1417.20       20.27 o   0.3739E-04
  -5  -1   4      172.82      100.91        7.01 o   0.1691E-02
  -4  -1   4     9106.22     8078.26       90.54 o   0.1277E-05
  -3  -1   4     1326.00     1092.10       18.12 o   0.5305E-04
  -2  -1   4     7371.15     6234.15       50.33 o   0.2072E-05
  -1  -1   4     1578.02     1999.32       18.57 o   0.2327E-04
   0  -1   4      539.90      834.06       12.42 o   0.1223E-03
   1  -1   4      650.83      802.31       10.11 o   0.1191E-03
   2  -1   4      731.84      689.71       11.37 o   0.1313E-03
   3  -1   4      161.70      183.74        5.37 o   0.1096E-02
   4  -1   4     2183.18     2163.25       22.43 o   0.1753E-04
   5  -1   4       77.32       75.68        4.57 o   0.3225E-02
   6  -1   4        2.79        4.50        3.59 o   0.4132E-01
   7  -1   4      115.48      144.30        7.79 o   0.1509E-02
   8  -1   4       89.25       94.84        4.48 o   0.2574E-02
   9  -1   4        5.26        4.37        3.04 o   0.4333E-01
  10  -1   4      191.28      172.20        6.27 o   0.1084E-02
  11  -1   4       -0.52        0.29        2.75 o   0.1134E+00
  12  -1   4      278.81      243.76        7.43 o   0.6551E-03
  13  -1   4      282.45      251.50        6.39 o   0.6432E-03
  14  -1   4       70.63       61.91        3.33 o   0.3976E-02
 -16   0   4       41.05       39.64        2.67 o   0.6923E-02
 -15   0   4       44.84       54.51        3.59 o   0.5047E-02
 -14   0   4        3.44        0.98        3.09 o   0.6686E-01
 -13   0   4      107.81      106.50        5.32 o   0.2098E-02
 -12   0   4     1197.14     1113.67       17.86 o   0.5681E-04
 -11   0   4       25.13       32.14        3.39 o   0.8970E-02
 -10   0   4       28.41       66.09        6.37 o   0.4311E-02
  -9   0   4       18.79       22.66        4.71 o   0.1085E-01
  -8   0   4        3.17        0.22        3.21 o   0.7094E-01
  -7   0   4     4644.60     4093.19       46.02 o   0.4729E-05
  -6   0   4     8172.94     8015.19       60.52 o   0.1377E-05
  -5   0   4     3096.04     2404.61       27.88 o   0.1204E-04
  -4   0   4     7452.16     6946.43       75.17 o   0.1765E-05
  -3   0   4     3339.70     3304.19       30.30 o   0.7757E-05
  -2   0   4      258.14      374.41        6.31 o   0.4261E-03
  -1   0   4      558.10      581.30       13.39 o   0.1865E-03
   0   0   4    13301.07    13236.98      105.46 o   0.5211E-06
   1   0   4       10.16        3.71        2.37 o   0.4162E-01
   2   0   4      208.85      215.38        6.29 o   0.8390E-03
   3   0   4        2.95        0.34        2.85 o   0.8664E-01
   4   0   4      105.19      133.92        4.94 o   0.1780E-02
   5   0   4       19.04       35.79        3.76 o   0.8599E-02
   6   0   4      262.16      266.94        9.94 o   0.6048E-03
   7   0   4       13.69       16.05        4.50 o   0.1425E-01
   8   0   4      898.01      911.36       13.84 o   0.8583E-04
   9   0   4     2733.08     2873.98       27.87 o   0.1055E-04
  10   0   4      425.74      444.79        7.74 o   0.2912E-03
  11   0   4       11.09        9.89        3.23 o   0.2311E-01
  12   0   4       11.87        4.87        2.49 o   0.3485E-01
  13   0   4        1.23        3.11        2.16 o   0.8209E-01
  14   0   4      111.02      119.01        3.73 o   0.1951E-02
 -16   1   4       -1.22        0.23        1.99 o   0.1771E+00
 -15   1   4        7.57       12.25        2.26 o   0.2541E-01
 -14   1   4      820.72      758.00       13.70 o   0.1114E-03
 -13   1   4      448.25      368.74       11.75 o   0.3327E-03
 -12   1   4      200.39      192.43        6.04 o   0.9742E-03
 -11   1   4        7.33        1.37        2.38 o   0.6350E-01
 -10   1   4     3491.92     3589.01       55.72 o   0.6754E-05
  -9   1   4      590.38      632.58       17.30 o   0.1614E-03
  -8   1   4      217.28      143.19        9.92 o   0.1104E-02
  -7   1   4      789.85      698.20       13.03 o   0.1264E-03
  -6   1   4     6837.82     6567.09       52.46 o   0.2038E-05
  -5   1   4      904.60      685.46       14.60 o   0.1186E-03
  -4   1   4     1843.22     1677.41       32.13 o   0.2644E-04
  -3   1   4      230.75      355.40        6.98 o   0.4892E-03
  -2   1   4     1258.00     1039.04       16.92 o   0.5880E-04
  -1   1   4        7.30       52.46        2.81 o   0.6996E-02
   0   1   4     5662.63     6306.28       38.71 o   0.2416E-05
   1   1   4     1274.04     1411.95       17.43 o   0.4132E-04
   2   1   4        2.76        5.90        3.28 o   0.3824E-01
   3   1   4     3238.20     3127.27       38.03 o   0.8493E-05
   4   1   4     8667.62     8772.36       82.01 o   0.1180E-05
   5   1   4       68.97       92.72        6.47 o   0.2742E-02
   6   1   4        9.09        3.56        4.08 o   0.2977E-01
   7   1   4      354.80      351.44       12.96 o   0.3899E-03
   8   1   4       23.88       27.04        2.82 o   0.1087E-01
   9   1   4     1697.93     1664.12       16.52 o   0.2840E-04
  10   1   4       17.24       18.23        3.37 o   0.1431E-01
  11   1   4       40.36       33.72        3.38 o   0.7544E-02
  12   1   4        6.33        0.81        2.39 o   0.7243E-01
  13   1   4       69.34       88.62        3.86 o   0.2993E-02
 -16   2   4       10.34        7.60        2.14 o   0.3214E-01
 -15   2   4       29.54       22.07        2.77 o   0.1143E-01
 -14   2   4        1.59        6.58        2.77 o   0.4353E-01
 -13   2   4       31.45       27.08        3.61 o   0.9325E-02
 -12   2   4      537.44      538.86        9.94 o   0.2090E-03
 -11   2   4      487.75      505.79        8.35 o   0.2362E-03
 -10   2   4      606.65      636.42       26.17 o   0.1472E-03
  -9   2   4     2073.69     2081.34       30.12 o   0.1870E-04
  -8   2   4        5.43        0.16        3.31 o   0.5986E-01
  -7   2   4      450.34      388.31        9.68 o   0.3206E-03
  -6   2   4     1112.34     1343.29       16.21 o   0.4699E-04
  -5   2   4     1530.57     1484.02       20.61 o   0.3530E-04
  -4   2   4      376.47      264.13        7.77 o   0.5077E-03
  -3   2   4      916.30      944.83       14.98 o   0.8003E-04
  -2   2   4      163.91      192.76        5.35 o   0.1074E-02
  -1   2   4     1202.32     1325.84       13.88 o   0.4648E-04
   0   2   4     2084.91     2231.54       20.73 o   0.1726E-04
   1   2   4     1337.22     1174.43       18.03 o   0.4947E-04
   2   2   4       22.52        5.79        3.67 o   0.2064E-01
   3   2   4       22.01       11.28        3.69 o   0.1633E-01
   4   2   4     2236.37     2148.62       28.99 o   0.1735E-04
   5   2   4      428.39      424.01       12.46 o   0.3011E-03
   6   2   4      432.78      507.82       15.18 o   0.2361E-03
   7   2   4       29.28       23.65        3.31 o   0.1030E-01
   8   2   4       68.54       72.60        4.46 o   0.3450E-02
   9   2   4      153.38      175.05        5.53 o   0.1201E-02
  10   2   4       63.52       86.47        4.50 o   0.3055E-02
  11   2   4        0.02        0.58        2.52 o   0.1301E+00
  12   2   4       95.05       86.19        3.65 o   0.2721E-02
  13   2   4      122.34      120.51        4.39 o   0.1844E-02
 -16   3   4        0.70        0.98        1.85 o   0.1627E+00
 -15   3   4        0.60        2.37        2.10 o   0.1005E+00
 -14   3   4      192.98      163.87        7.14 o   0.1119E-02
 -13   3   4      167.94      149.19        5.55 o   0.1332E-02
 -12   3   4      644.80      649.21        9.98 o   0.1535E-03
 -11   3   4        7.60        5.11        3.18 o   0.3531E-01
 -10   3   4       25.32       34.03        3.22 o   0.8759E-02
  -9   3   4      953.17      895.60       22.43 o   0.8233E-04
  -8   3   4       12.62        7.45        3.81 o   0.2421E-01
  -7   3   4     4148.08     4014.25       33.98 o   0.5331E-05
  -6   3   4      504.03      600.26       12.26 o   0.1904E-03
  -5   3   4     1294.55     1505.38       19.13 o   0.3775E-04
  -4   3   4      682.96      579.08       10.21 o   0.1693E-03
  -3   3   4     1311.16     1387.26       14.93 o   0.4218E-04
  -2   3   4        1.12        0.43        2.30 o   0.1369E+00
  -1   3   4     2383.27     2380.04       19.98 o   0.1467E-04
   0   3   4      229.51      293.90        5.91 o   0.6042E-03
   1   3   4     1984.27     2244.77       22.18 o   0.1760E-04
   2   3   4     7169.73     6370.61       51.98 o   0.2044E-05
   3   3   4       62.67       51.32        4.63 o   0.4370E-02
   4   3   4      624.01      724.43       14.91 o   0.1366E-03
   5   3   4      259.90      310.45       11.74 o   0.5101E-03
   6   3   4       59.45       79.43       10.53 o   0.2596E-02
   7   3   4       34.83       40.16        3.64 o   0.6894E-02
   8   3   4      326.95      330.81        8.60 o   0.4514E-03
   9   3   4        1.95        4.18        2.48 o   0.5966E-01
  10   3   4       -5.38        0.15        2.73 o   0.7569E-01
  11   3   4       -1.37        0.25        2.33 o   0.1361E+00
  12   3   4       40.75       52.10        2.51 o   0.5677E-02
  13   3   4       50.21       72.85        3.52 o   0.3920E-02
 -16   4   4       29.11       15.93        2.32 o   0.1435E-01
 -15   4   4       30.17       33.15        2.58 o   0.8817E-02
 -14   4   4      125.01      118.80        6.07 o   0.1801E-02
 -13   4   4       42.74       48.35        3.33 o   0.5787E-02
 -12   4   4      140.17      140.83        5.98 o   0.1493E-02
 -11   4   4      671.58      708.32       12.65 o   0.1349E-03
 -10   4   4      155.08      156.18        5.88 o   0.1319E-02
  -9   4   4        9.01       22.07        5.76 o   0.1106E-01
  -8   4   4      477.36      537.89       15.59 o   0.2129E-03
  -7   4   4        8.65       12.22        5.37 o   0.1614E-01
  -6   4   4       12.67       20.13        4.07 o   0.1320E-01
  -5   4   4      962.93     1043.49       19.56 o   0.6935E-04
  -4   4   4     3716.56     3724.37       37.66 o   0.6281E-05
  -3   4   4      485.38      597.38       11.40 o   0.1929E-03
  -2   4   4      127.68      186.83        6.05 o   0.1193E-02
  -1   4   4      709.86      696.83       11.68 o   0.1334E-03
   0   4   4       24.01       10.60        3.37 o   0.1680E-01
   1   4   4     3714.99     3547.18       39.46 o   0.6630E-05
   2   4   4      123.47      119.17        6.86 o   0.1718E-02
   3   4   4      791.58      708.84       16.78 o   0.1225E-03
   4   4   4       -1.61        8.24        4.27 o   0.2750E-01
   5   4   4      502.59      536.16       16.59 o   0.2077E-03
   6   4   4      421.50      453.64        9.13 o   0.2817E-03
   7   4   4       72.88       82.70        4.71 o   0.3011E-02
   8   4   4        3.48        6.20        2.89 o   0.4246E-01
   9   4   4       19.62       17.82        2.70 o   0.1505E-01
  10   4   4       37.51       26.26        3.17 o   0.9196E-02
  11   4   4      348.66      284.55        6.56 o   0.5100E-03
  12   4   4       15.70       27.08        2.41 o   0.1221E-01
 -16   5   4      148.51      123.23        4.71 o   0.1662E-02
 -15   5   4       49.55       80.72        2.79 o   0.3654E-02
 -14   5   4      255.99      242.26        7.00 o   0.6935E-03
 -13   5   4      437.27      361.46        8.84 o   0.3512E-03
 -12   5   4      245.41      246.29        7.85 o   0.6914E-03
 -11   5   4     1339.93     1343.03       16.60 o   0.4253E-04
 -10   5   4     2765.74     2760.77       24.70 o   0.1111E-04
  -9   5   4      149.16      182.06        8.37 o   0.1103E-02
  -8   5   4      271.74      218.06       12.35 o   0.6851E-03
  -7   5   4      211.84      198.91       16.19 o   0.7502E-03
  -6   5   4      270.93      275.37       13.60 o   0.5624E-03
  -5   5   4      909.37      803.87       24.13 o   0.9468E-04
  -4   5   4      970.85      936.85       20.45 o   0.7818E-04
  -3   5   4      303.67      295.11        9.70 o   0.5158E-03
  -2   5   4       92.82      133.28        5.98 o   0.1843E-02
  -1   5   4      416.46      412.42       10.42 o   0.3160E-03
   0   5   4      350.74      346.09       10.65 o   0.4058E-03
   1   5   4      351.48      263.95       12.83 o   0.5059E-03
   2   5   4       68.72       76.97        6.74 o   0.2997E-02
   3   5   4       48.87       59.81        6.03 o   0.4223E-02
   4   5   4      730.26      776.95       20.69 o   0.1115E-03
   5   5   4      929.52      994.50       13.88 o   0.7644E-04
   6   5   4       12.31       18.63        3.04 o   0.1575E-01
   7   5   4      859.92      845.80       14.04 o   0.9591E-04
   8   5   4       17.74       28.19        3.08 o   0.1107E-01
   9   5   4       33.47       28.25        3.27 o   0.9062E-02
  10   5   4       68.73       60.65        3.49 o   0.4065E-02
  11   5   4       51.49       44.52        3.92 o   0.5548E-02
  12   5   4       20.83       24.55        2.50 o   0.1213E-01
 -16   6   4        0.32        0.86        2.29 o   0.1369E+00
 -15   6   4       18.03       23.42        2.03 o   0.1353E-01
 -14   6   4        4.43        6.00        2.02 o   0.4702E-01
 -13   6   4       67.32       56.32        4.35 o   0.4203E-02
 -12   6   4       47.57       41.87        3.63 o   0.5967E-02
 -11   6   4      603.12      631.97       10.53 o   0.1636E-03
 -10   6   4     2031.14     2063.73       19.82 o   0.1941E-04
  -9   6   4       66.26       71.52        4.83 o   0.3441E-02
  -8   6   4      237.40      279.86       12.47 o   0.5892E-03
  -7   6   4      546.73      537.93       20.55 o   0.1938E-03
  -6   6   4       16.68        5.35        5.09 o   0.1858E-01
  -5   6   4       47.04       63.89        6.01 o   0.4077E-02
  -4   6   4        6.33        1.63        4.19 o   0.3584E-01
  -3   6   4      237.43      275.70        9.36 o   0.6090E-03
  -2   6   4     2861.51     2764.32       35.97 o   0.1071E-04
  -1   6   4      914.90      834.10       21.57 o   0.9127E-04
   0   6   4      398.38      380.32       12.65 o   0.3454E-03
   1   6   4       31.88       31.57        5.17 o   0.7611E-02
   2   6   4       13.81       12.15        5.34 o   0.1463E-01
   3   6   4       12.11       12.51        5.50 o   0.1459E-01
   4   6   4      157.55      162.29        6.67 o   0.1259E-02
   5   6   4       32.83       35.34        3.54 o   0.7853E-02
   6   6   4       32.94       48.72        3.69 o   0.5923E-02
   7   6   4      514.20      450.49       11.48 o   0.2544E-03
   8   6   4      678.34      633.63       12.81 o   0.1514E-03
   9   6   4        2.42        3.77        2.56 o   0.6170E-01
  10   6   4        7.13        2.29        2.59 o   0.5337E-01
  11   6   4       49.46       53.26        3.58 o   0.5039E-02
 -15   7   4      170.21      129.30        4.37 o   0.1493E-02
 -14   7   4      142.09      113.64        3.80 o   0.1842E-02
 -13   7   4      105.05       92.33        3.86 o   0.2480E-02
 -12   7   4       32.44       27.24        3.14 o   0.9392E-02
 -11   7   4       24.63       19.88        3.37 o   0.1241E-01
 -10   7   4       57.75       59.22        4.27 o   0.4297E-02
  -9   7   4      894.73      907.07       15.78 o   0.8597E-04
  -8   7   4      102.10      110.11        5.51 o   0.2114E-02
  -7   7   4        2.36        3.59        4.71 o   0.3126E-01
  -6   7   4       21.03        6.95        6.39 o   0.1281E-01
  -5   7   4      580.51      585.96       21.47 o   0.1721E-03
  -4   7   4      143.45      130.95        9.49 o   0.1438E-02
  -3   7   4     1157.10     1094.33       25.57 o   0.5811E-04
  -2   7   4        5.58        8.81        3.90 o   0.2601E-01
  -1   7   4        5.06       10.81        4.68 o   0.1998E-01
   0   7   4      688.78      633.73       20.43 o   0.1447E-03
   1   7   4       19.59       21.10        4.81 o   0.1084E-01
   2   7   4       13.24       13.08        5.46 o   0.1367E-01
   3   7   4      188.43      210.42        8.54 o   0.8769E-03
   4   7   4      462.29      487.41       13.03 o   0.2453E-03
   5   7   4      571.91      639.73       13.44 o   0.1636E-03
   6   7   4      108.80      130.57        6.31 o   0.1762E-02
   7   7   4      736.12      683.16       19.64 o   0.1288E-03
   8   7   4        7.96        3.07        2.78 o   0.4524E-01
   9   7   4       50.39       46.12        3.16 o   0.5657E-02
  10   7   4       61.77       48.39        3.22 o   0.5054E-02
  11   7   4       18.20       12.03        2.15 o   0.2060E-01
 -15   8   4       56.08       39.07        3.01 o   0.6034E-02
 -14   8   4      105.08       95.76        3.54 o   0.2416E-02
 -13   8   4      216.60      220.94        5.62 o   0.8235E-03
 -12   8   4      341.81      325.65        7.49 o   0.4457E-03
 -11   8   4      115.33      147.12        6.32 o   0.1533E-02
 -10   8   4      211.91      181.84        6.36 o   0.9938E-03
  -9   8   4      207.92      227.36        7.08 o   0.8026E-03
  -8   8   4       94.00      100.11        5.19 o   0.2375E-02
  -7   8   4      470.63      474.55        9.41 o   0.2571E-03
  -6   8   4     2098.64     2042.41       26.01 o   0.1909E-04
  -5   8   4      661.93      676.37       15.65 o   0.1414E-03
  -4   8   4      543.58      564.09       25.52 o   0.1780E-03
  -3   8   4      144.19      131.02        9.96 o   0.1427E-02
  -2   8   4       35.53       29.46        6.22 o   0.6862E-02
  -1   8   4      692.75      761.96       21.83 o   0.1170E-03
   0   8   4       91.22       76.51        7.44 o   0.2745E-02
   1   8   4      773.84      741.71       17.17 o   0.1171E-03
   2   8   4       19.93       25.19        4.36 o   0.1073E-01
   3   8   4       97.94       88.53        7.74 o   0.2379E-02
   4   8   4       36.48       43.44        4.52 o   0.6184E-02
   5   8   4        5.22        9.85        3.83 o   0.2424E-01
   6   8   4       34.10       42.93        4.78 o   0.6165E-02
   7   8   4       47.67       50.43        3.66 o   0.5307E-02
   8   8   4       -0.91        0.88        2.26 o   0.1296E+00
   9   8   4       -1.30        1.84        1.81 o   0.1212E+00
  10   8   4       -2.30        0.34        1.86 o   0.1560E+00
 -14   9   4       81.69       74.42        2.79 o   0.3289E-02
 -13   9   4      107.24      107.45        4.49 o   0.2150E-02
 -12   9   4      225.27      204.14        5.76 o   0.8767E-03
 -11   9   4       25.74       25.07        4.37 o   0.9682E-02
 -10   9   4        8.14        8.82        3.35 o   0.2653E-01
  -9   9   4       16.41       17.10        4.20 o   0.1412E-01
  -8   9   4       34.81       30.13        6.14 o   0.7009E-02
  -7   9   4       67.40       77.73        4.34 o   0.3349E-02
  -6   9   4       32.48       39.96        4.21 o   0.6810E-02
  -5   9   4       43.76       42.49        5.00 o   0.5751E-02
  -4   9   4     1287.63     1155.58       21.00 o   0.5163E-04
  -3   9   4       92.57       86.59        5.35 o   0.2657E-02
  -2   9   4       37.69       31.95        5.44 o   0.6925E-02
  -1   9   4      147.38      133.38        8.11 o   0.1452E-02
   0   9   4      210.93      211.14        9.18 o   0.8330E-03
   1   9   4     1607.21     1549.63       27.10 o   0.3148E-04
   2   9   4      150.55      202.08        8.81 o   0.9997E-03
   3   9   4        8.92        0.65        5.20 o   0.2664E-01
   4   9   4      557.88      549.44       17.09 o   0.1901E-03
   5   9   4        4.74        3.07        4.18 o   0.3493E-01
   6   9   4      370.66      394.57       10.22 o   0.3504E-03
   7   9   4       68.18       60.28        3.49 o   0.4108E-02
   8   9   4        5.25        0.56        1.89 o   0.9936E-01
   9   9   4       12.84        6.22        2.17 o   0.3219E-01
 -14  10   4        6.15        4.73        1.71 o   0.5316E-01
 -13  10   4      404.29      371.05        6.26 o   0.3645E-03
 -12  10   4        5.21        3.65        2.42 o   0.5345E-01
 -11  10   4        8.54        7.00        2.61 o   0.3321E-01
 -10  10   4     1056.74     1148.93       16.83 o   0.5907E-04
  -9  10   4      324.62      276.17       10.28 o   0.5252E-03
  -8  10   4      147.65      173.20        9.05 o   0.1150E-02
  -7  10   4       46.50       51.18        4.48 o   0.5047E-02
  -6  10   4       42.62       44.98        4.21 o   0.5898E-02
  -5  10   4      110.52       83.55        6.56 o   0.2404E-02
  -4  10   4       58.56       52.03        5.52 o   0.4491E-02
  -3  10   4      317.57      286.51       13.25 o   0.4964E-03
  -2  10   4       28.47       30.96        4.62 o   0.8290E-02
  -1  10   4       24.27       11.82        5.64 o   0.1211E-01
   0  10   4     2294.22     2318.66       35.09 o   0.1538E-04
   1  10   4        8.67        4.95        4.79 o   0.2385E-01
   2  10   4      257.85      244.79       16.54 o   0.5905E-03
   3  10   4      115.69      107.90        8.06 o   0.1906E-02
   4  10   4      354.91      306.74       13.27 o   0.4446E-03
   5  10   4       30.66       42.31        4.54 o   0.6595E-02
   6  10   4        5.68       10.12        2.19 o   0.3129E-01
   7  10   4       56.95       44.12        2.74 o   0.5571E-02
   8  10   4       38.67       46.95        2.55 o   0.6209E-02
 -13  11   4      130.42      120.19        3.37 o   0.1818E-02
 -12  11   4       46.36       59.22        2.74 o   0.4852E-02
 -11  11   4      154.26      150.04        5.03 o   0.1376E-02
 -10  11   4       99.83      100.39        4.52 o   0.2316E-02
  -9  11   4        3.80        5.41        3.44 o   0.3699E-01
  -8  11   4       76.02       77.27        6.89 o   0.2935E-02
  -7  11   4      324.46      280.49       10.26 o   0.5193E-03
  -6  11   4       -0.12        0.05        3.07 o   0.1040E+00
  -5  11   4      134.43      149.13        7.23 o   0.1409E-02
  -4  11   4      130.92      123.64        6.91 o   0.1670E-02
  -3  11   4     1453.69     1384.48       28.99 o   0.3820E-04
  -2  11   4        9.39       23.20        5.00 o   0.1189E-01
  -1  11   4       18.00       39.16        4.37 o   0.7795E-02
   0  11   4       91.92       87.56        6.06 o   0.2557E-02
   1  11   4      115.58      112.72        6.47 o   0.1929E-02
   2  11   4      686.16      594.83       18.30 o   0.1556E-03
   3  11   4      278.66      268.37        9.25 o   0.5888E-03
   4  11   4        8.25        9.81        2.88 o   0.2693E-01
   5  11   4      225.29      204.67        7.47 o   0.8501E-03
   6  11   4        1.36        0.20        1.97 o   0.1781E+00
   7  11   4       25.47       15.42        2.61 o   0.1499E-01
 -12  12   4       -0.39        0.06        1.42 o   0.3973E+00
 -11  12   4       47.70       37.16        3.06 o   0.6611E-02
 -10  12   4      211.04      226.94        6.48 o   0.8162E-03
  -9  12   4        5.72        0.18        2.08 o   0.9507E-01
  -8  12   4       27.14       26.35        3.04 o   0.1026E-01
  -7  12   4      139.42      126.60        6.81 o   0.1598E-02
  -6  12   4        2.97        5.27        3.64 o   0.3661E-01
  -5  12   4      194.61      188.38        7.91 o   0.9765E-03
  -4  12   4      113.41       99.89        7.56 o   0.2059E-02
  -3  12   4      167.26      159.75        9.13 o   0.1169E-02
  -2  12   4      149.40      101.75        8.49 o   0.1751E-02
  -1  12   4       72.14       91.83        6.87 o   0.2608E-02
   0  12   4        2.68        4.40        4.15 o   0.3473E-01
   1  12   4      178.60      149.35        9.37 o   0.1195E-02
   2  12   4      283.76      251.66        9.45 o   0.6174E-03
   3  12   4       24.12       22.32        3.73 o   0.1139E-01
   4  12   4        0.79        0.42        2.79 o   0.1065E+00
   5  12   4        5.04        5.90        2.45 o   0.4214E-01
   6  12   4      127.27      125.77        4.09 o   0.1752E-02
 -10  13   4      292.37      286.09        6.39 o   0.5553E-03
  -9  13   4       26.32       29.40        2.55 o   0.1002E-01
  -8  13   4        3.53       16.84        2.15 o   0.2339E-01
  -7  13   4        2.38        0.12        2.62 o   0.1052E+00
  -6  13   4      112.98       95.39        7.66 o   0.2112E-02
  -5  13   4       22.01        8.84        3.30 o   0.1888E-01
  -4  13   4      284.87      318.40        8.66 o   0.4955E-03
  -3  13   4       -0.19        3.71        3.15 o   0.5754E-01
  -2  13   4       73.52       73.58        5.09 o   0.3259E-02
  -1  13   4       -4.47        0.91        2.85 o   0.6982E-01
   0  13   4       78.70       77.61        7.22 o   0.2823E-02
   1  13   4      105.37       79.90        8.16 o   0.2395E-02
   2  13   4        8.42        7.74        2.63 o   0.3145E-01
   3  13   4        1.39        0.03        2.05 o   0.1758E+00
   4  13   4       11.30       21.46        1.66 o   0.1659E-01
  -9  14   4        0.99        0.89        2.24 o   0.1297E+00
  -7  14   4        5.69        2.60        2.86 o   0.5266E-01
  -6  14   4       -1.74        0.28        2.18 o   0.1420E+00
  -5  14   4        7.71        1.25        3.28 o   0.4750E-01
  -4  14   4        6.51        6.95        2.22 o   0.3824E-01
  -3  14   4       15.20       15.83        2.73 o   0.1736E-01
  -2  14   4        3.30        0.23        2.45 o   0.1021E+00
  -1  14   4       68.77       73.14        4.00 o   0.3483E-02
   0  14   4       12.00        8.60        2.55 o   0.2681E-01
   1  14   4       28.71       26.01        2.78 o   0.1023E-01
   2  14   4       18.41       19.13        2.21 o   0.1503E-01
  -4  15   4        8.98        8.98        2.53 o   0.2986E-01
  -1 -17   5       40.09       12.44        3.92 o   0.1161E-01
  -5 -16   5       -0.90        0.11        2.37 o   0.1467E+00
  -4 -16   5       33.78       37.08        4.16 o   0.7210E-02
  -3 -16   5        9.26       13.83        3.58 o   0.1906E-01
  -2 -16   5      161.99      146.75        8.63 o   0.1287E-02
  -1 -16   5       -0.80        0.70        1.98 o   0.1656E+00
   0 -16   5       86.34       96.73        3.55 o   0.2591E-02
   1 -16   5       28.55       25.48        2.63 o   0.1060E-01
   2 -16   5      293.81      290.91       10.76 o   0.5253E-03
   3 -16   5       37.72       40.52        4.47 o   0.6416E-02
   4 -16   5      112.17      119.89        6.30 o   0.1847E-02
   5 -16   5        7.70        5.62        3.01 o   0.3452E-01
   6 -16   5        3.06        6.13        2.14 o   0.4898E-01
  -7 -15   5        5.33       11.77        2.49 o   0.2702E-01
  -6 -15   5       11.12        3.27        3.49 o   0.3319E-01
  -5 -15   5      375.29      366.14       13.47 o   0.3627E-03
  -4 -15   5       40.39       36.64        5.57 o   0.6175E-02
  -3 -15   5       70.78       62.98        6.90 o   0.3402E-02
  -2 -15   5       12.96        6.79        3.12 o   0.2613E-01
  -1 -15   5      122.68      104.56        4.81 o   0.2054E-02
   0 -15   5       60.08       58.92        3.81 o   0.4283E-02
   1 -15   5      634.34      605.86       11.41 o   0.1658E-03
   2 -15   5       12.96        8.32        3.01 o   0.2431E-01
   3 -15   5        5.65        0.31        2.97 o   0.6524E-01
   4 -15   5      565.35      567.88       17.31 o   0.1849E-03
   5 -15   5       -5.62        0.38        3.87 o   0.4673E-01
   6 -15   5       25.90       19.02        4.22 o   0.1167E-01
   7 -15   5        1.22        4.02        2.62 o   0.5978E-01
  -8 -14   5       -3.11        0.43        2.95 o   0.7822E-01
  -7 -14   5      518.81      519.90       15.96 o   0.2134E-03
  -6 -14   5       25.89       11.88        5.30 o   0.1217E-01
  -5 -14   5       95.53       67.65        8.41 o   0.2744E-02
  -4 -14   5       94.41       75.49        6.04 o   0.2797E-02
  -3 -14   5       35.75       23.60        4.64 o   0.8856E-02
  -2 -14   5        9.92        9.28        2.55 o   0.2739E-01
  -1 -14   5      902.62      971.49       13.07 o   0.7931E-04
   0 -14   5       -3.27        0.83        2.94 o   0.7378E-01
   1 -14   5        8.30        7.28        3.05 o   0.3029E-01
   2 -14   5        5.55       11.41        2.93 o   0.2626E-01
   3 -14   5       47.66       57.73        4.21 o   0.4686E-02
   4 -14   5        3.75        4.58        2.85 o   0.4664E-01
   5 -14   5      567.99      550.99       12.91 o   0.1936E-03
   6 -14   5        5.42        0.17        2.95 o   0.6918E-01
   7 -14   5        0.08        0.11        2.43 o   0.1605E+00
   8 -14   5        0.84        1.61        1.93 o   0.1277E+00
 -10 -13   5        5.12       10.64        2.50 o   0.2906E-01
  -9 -13   5        2.30        0.27        3.16 o   0.7732E-01
  -8 -13   5      187.11      183.79        9.86 o   0.9795E-03
  -7 -13   5       83.84       90.94        7.67 o   0.2454E-02
  -6 -13   5      253.45      229.38        9.31 o   0.7141E-03
  -5 -13   5       28.91       19.31        4.61 o   0.1048E-01
  -4 -13   5       11.03        6.28        5.09 o   0.1954E-01
  -3 -13   5      255.87      245.80        9.14 o   0.6670E-03
  -2 -13   5     1349.78     1386.44       15.61 o   0.4062E-04
  -1 -13   5       72.40       86.64        3.65 o   0.2988E-02
   0 -13   5      122.59      106.33        4.40 o   0.2032E-02
   1 -13   5      189.31      204.82        6.02 o   0.9377E-03
   2 -13   5      392.30      338.11        8.67 o   0.3984E-03
   3 -13   5      482.61      493.19        9.72 o   0.2419E-03
   4 -13   5       81.81       70.92        5.00 o   0.3261E-02
   5 -13   5       97.69       75.45        6.12 o   0.2766E-02
   6 -13   5       42.65       37.87        5.64 o   0.5951E-02
   7 -13   5       85.69      100.56        5.18 o   0.2402E-02
   8 -13   5       56.88       50.41        4.08 o   0.4927E-02
   9 -13   5       19.88       27.12        2.50 o   0.1141E-01
  10 -13   5       -2.41        0.40        2.27 o   0.1195E+00
 -11 -12   5       42.72       42.72        3.96 o   0.6054E-02
 -10 -12   5      111.47      106.15        4.62 o   0.2115E-02
  -9 -12   5       16.98       16.48        3.13 o   0.1622E-01
  -8 -12   5      183.40      166.26        7.54 o   0.1124E-02
  -7 -12   5       99.20       80.62        6.21 o   0.2621E-02
  -6 -12   5      488.85      454.66       15.27 o   0.2545E-03
  -5 -12   5      168.53      150.39        9.58 o   0.1208E-02
  -4 -12   5        0.34        4.20        3.32 o   0.5147E-01
  -3 -12   5        3.41        8.35        3.20 o   0.3159E-01
  -2 -12   5       54.70       77.00        3.74 o   0.3586E-02
  -1 -12   5       -1.10        4.73        2.73 o   0.5454E-01
   0 -12   5        2.64        0.59        2.29 o   0.1112E+00
   1 -12   5      443.02      503.56        7.51 o   0.2484E-03
   2 -12   5       11.30       12.54        3.25 o   0.2095E-01
   3 -12   5     1631.17     1642.53       21.10 o   0.2934E-04
   4 -12   5     1473.58     1498.69       19.32 o   0.3484E-04
   5 -12   5      359.40      354.54       10.40 o   0.3934E-03
   6 -12   5        5.37        6.01        4.49 o   0.2649E-01
   7 -12   5       -0.79        1.51        4.22 o   0.4584E-01
   8 -12   5       36.83       36.85        3.89 o   0.7139E-02
   9 -12   5       12.39       12.45        2.36 o   0.2235E-01
  10 -12   5       -0.99        3.44        3.10 o   0.5741E-01
  11 -12   5       14.74       20.51        2.71 o   0.1501E-01
 -12 -11   5       29.42       33.08        2.42 o   0.8825E-02
 -11 -11   5       13.48       12.08        1.86 o   0.2330E-01
 -10 -11   5        3.41        3.60        2.55 o   0.5722E-01
  -9 -11   5      381.73      330.37        8.73 o   0.4172E-03
  -8 -11   5      597.80      560.49       13.86 o   0.1848E-03
  -7 -11   5      196.77      185.55        7.81 o   0.9894E-03
  -6 -11   5      208.61      186.18        8.21 o   0.9539E-03
  -5 -11   5      430.31      413.95       10.14 o   0.3067E-03
  -4 -11   5       83.97      111.53        4.64 o   0.2263E-02
  -3 -11   5       46.36       49.79        4.29 o   0.5332E-02
  -2 -11   5      734.32      710.02       11.45 o   0.1279E-03
  -1 -11   5       72.26       81.04        4.00 o   0.3169E-02
   0 -11   5        0.23        0.17        2.42 o   0.1563E+00
   1 -11   5       27.27       35.36        2.75 o   0.8565E-02
   2 -11   5       91.01      107.36        4.82 o   0.2263E-02
   3 -11   5     1025.01      985.98       15.30 o   0.7209E-04
   4 -11   5     3533.82     3587.39       33.95 o   0.6812E-05
   5 -11   5      215.17      186.78        8.64 o   0.9311E-03
   6 -11   5      603.66      617.56       16.63 o   0.1630E-03
   7 -11   5      138.81      136.16        8.35 o   0.1447E-02
   8 -11   5        5.66        1.18        4.45 o   0.3580E-01
   9 -11   5       30.56       24.49        3.68 o   0.9962E-02
  10 -11   5       56.92       63.56        4.00 o   0.4174E-02
  11 -11   5       12.33        1.95        3.57 o   0.3401E-01
 -13 -10   5      151.88      144.19        4.39 o   0.1441E-02
 -12 -10   5       28.54       29.35        2.55 o   0.9657E-02
 -11 -10   5        1.20        1.10        2.54 o   0.1011E+00
 -10 -10   5       43.12       36.39        4.62 o   0.6490E-02
  -9 -10   5      364.02      381.71       10.93 o   0.3631E-03
  -8 -10   5      389.00      388.72       11.14 o   0.3431E-03
  -7 -10   5        1.83        5.89        2.97 o   0.4492E-01
  -6 -10   5      843.63      910.24       14.62 o   0.8849E-04
  -5 -10   5      288.45      321.75        6.72 o   0.4953E-03
  -4 -10   5      983.13      920.54       13.73 o   0.8010E-04
  -3 -10   5      688.43      625.92       12.38 o   0.1533E-03
  -2 -10   5       10.76        9.91        3.36 o   0.2266E-01
  -1 -10   5       91.49       98.65        8.74 o   0.2179E-02
   0 -10   5        5.54        1.16        4.17 o   0.3938E-01
   1 -10   5      286.43      260.30        8.65 o   0.6046E-03
   2 -10   5      109.44      122.72        5.09 o   0.1860E-02
   3 -10   5       10.04       16.66        2.80 o   0.1915E-01
   4 -10   5     3303.27     3460.37       31.17 o   0.7431E-05
   5 -10   5      365.58      350.81       10.59 o   0.3932E-03
   6 -10   5       15.92       14.85        4.07 o   0.1533E-01
   7 -10   5      108.77      102.70        7.64 o   0.2024E-02
   8 -10   5        5.29        1.94        5.18 o   0.2743E-01
   9 -10   5      154.52      146.00        8.60 o   0.1323E-02
  10 -10   5      283.46      258.50        8.42 o   0.6167E-03
  11 -10   5        9.04        6.34        2.61 o   0.3407E-01
  12 -10   5        1.88        4.12        2.01 o   0.7114E-01
 -13  -9   5        5.28        3.53        1.76 o   0.6273E-01
 -12  -9   5       73.91       62.51        3.43 o   0.3858E-02
 -11  -9   5       11.21       11.84        3.01 o   0.2173E-01
 -10  -9   5      253.37      256.28        9.16 o   0.6482E-03
  -9  -9   5      513.35      536.62       10.71 o   0.2118E-03
  -8  -9   5      647.99      623.38       12.77 o   0.1583E-03
  -7  -9   5      188.83      212.98        7.13 o   0.8914E-03
  -6  -9   5      705.61      704.65       11.57 o   0.1320E-03
  -5  -9   5      300.06      333.57        7.84 o   0.4691E-03
  -4  -9   5      106.33       81.46        9.90 o   0.2197E-02
  -3  -9   5       -1.61        8.40        4.49 o   0.2618E-01
  -2  -9   5      358.04      412.68       16.26 o   0.3202E-03
  -1  -9   5       17.94       18.16        6.48 o   0.9997E-02
   0  -9   5     1149.71      959.15       36.30 o   0.6476E-04
   1  -9   5      531.66      536.52       14.98 o   0.2051E-03
   2  -9   5      288.71      290.68       17.84 o   0.4793E-03
   3  -9   5       70.51       53.42        8.02 o   0.3551E-02
   4  -9   5      168.94      210.88        6.12 o   0.9652E-03
   5  -9   5      172.84      193.26        7.18 o   0.1014E-02
   6  -9   5      273.31      275.71       11.10 o   0.5714E-03
   7  -9   5      413.05      365.01       13.58 o   0.3455E-03
   8  -9   5        8.36        7.19        2.84 o   0.3244E-01
   9  -9   5       16.19        6.26        5.10 o   0.1790E-01
  10  -9   5        1.35        2.61        3.93 o   0.4470E-01
  11  -9   5       34.59       35.31        3.64 o   0.7601E-02
  12  -9   5      195.99      175.81        4.78 o   0.1073E-02
 -14  -8   5        0.87        6.32        1.65 o   0.5907E-01
 -13  -8   5      219.64      144.35        5.27 o   0.1185E-02
 -12  -8   5       96.58      100.01        4.77 o   0.2352E-02
 -11  -8   5       -4.89        0.14        3.10 o   0.6681E-01
 -10  -8   5      585.42      570.48       13.62 o   0.1843E-03
  -9  -8   5       32.33       30.86        4.11 o   0.8215E-02
  -8  -8   5      373.99      387.18        9.61 o   0.3586E-03
  -7  -8   5      880.39      969.10       12.41 o   0.8068E-04
  -6  -8   5        1.64        2.59        4.37 o   0.3734E-01
  -5  -8   5      383.04      439.46       12.84 o   0.3061E-03
  -4  -8   5       39.75       17.29        4.96 o   0.9455E-02
  -3  -8   5       13.21       14.57        3.54 o   0.1786E-01
  -2  -8   5     2196.35     2072.89       29.10 o   0.1834E-04
  -1  -8   5        2.50        5.53        3.44 o   0.3891E-01
   0  -8   5      149.48      134.81        8.39 o   0.1447E-02
   1  -8   5        5.70        0.29        3.02 o   0.6466E-01
   2  -8   5      299.07      299.41       11.68 o   0.5006E-03
   3  -8   5      666.94      659.81       18.22 o   0.1411E-03
   4  -8   5      696.30      738.32       17.23 o   0.1236E-03
   5  -8   5      520.78      555.30       13.45 o   0.2021E-03
   6  -8   5        7.44       10.17        3.07 o   0.2592E-01
   7  -8   5       78.34       84.57        7.14 o   0.2678E-02
   8  -8   5      667.69      648.47       18.10 o   0.1457E-03
   9  -8   5       72.11       45.63        5.28 o   0.4458E-02
  10  -8   5        3.79        8.00        3.66 o   0.2928E-01
  11  -8   5      174.06      172.32        5.49 o   0.1150E-02
  12  -8   5        4.83        2.53        2.15 o   0.6904E-01
  13  -8   5       37.27       44.62        2.65 o   0.6616E-02
 -15  -7   5       18.88       43.25        2.08 o   0.8085E-02
 -14  -7   5        1.66        0.09        1.78 o   0.1973E+00
 -13  -7   5        4.22        3.14        2.97 o   0.5091E-01
 -12  -7   5      272.45      224.89        8.03 o   0.7136E-03
 -11  -7   5     1921.29     1915.34       27.07 o   0.2182E-04
 -10  -7   5      561.70      551.63       12.89 o   0.1944E-03
  -9  -7   5        6.80       11.63        3.27 o   0.2408E-01
  -8  -7   5       13.51       14.31        3.52 o   0.1757E-01
  -7  -7   5      211.16      218.00       11.75 o   0.7799E-03
  -6  -7   5      477.52      432.13       14.41 o   0.2689E-03
  -5  -7   5        4.08        9.22        2.85 o   0.3015E-01
  -4  -7   5      117.28      133.65        5.52 o   0.1674E-02
  -3  -7   5     2067.89     1515.92       24.60 o   0.2754E-04
  -2  -7   5      432.88      481.72       10.19 o   0.2615E-03
  -1  -7   5     2916.68     2867.57       33.89 o   0.1011E-04
   0  -7   5     2976.17     2629.90       38.66 o   0.1107E-04
   1  -7   5      358.43      301.19        9.27 o   0.4655E-03
   2  -7   5      145.19      151.42        6.97 o   0.1353E-02
   3  -7   5       68.62       61.51        5.55 o   0.3812E-02
   4  -7   5        3.36        0.87        3.61 o   0.5602E-01
   5  -7   5      624.69      678.38       18.64 o   0.1449E-03
   6  -7   5       19.57       16.65        4.23 o   0.1341E-01
   7  -7   5      105.22      116.22        7.75 o   0.1864E-02
   8  -7   5       30.53       22.65        7.67 o   0.7141E-02
   9  -7   5       88.68       86.68        6.16 o   0.2609E-02
  10  -7   5       26.88       28.00        4.28 o   0.9190E-02
  11  -7   5       36.87       26.14        3.43 o   0.8947E-02
  12  -7   5       12.05       11.93        2.10 o   0.2395E-01
  13  -7   5      152.50      165.38        3.90 o   0.1281E-02
 -15  -6   5       -1.62        0.04        2.06 o   0.1673E+00
 -14  -6   5       89.80       78.49        3.57 o   0.2998E-02
 -13  -6   5        2.77        1.71        3.05 o   0.6430E-01
 -12  -6   5      186.11      204.15        7.10 o   0.9350E-03
 -11  -6   5       18.02       29.04        3.90 o   0.1010E-01
 -10  -6   5      211.46      234.84        7.97 o   0.7708E-03
  -9  -6   5       18.87       33.93        3.55 o   0.9312E-02
  -8  -6   5        2.66        1.37        4.61 o   0.3722E-01
  -7  -6   5      491.35      534.31       13.72 o   0.2159E-03
  -6  -6   5      131.47      147.85        7.64 o   0.1421E-02
  -5  -6   5      842.71      876.57       13.54 o   0.9400E-04
  -4  -6   5     2951.73     2437.06       30.60 o   0.1242E-04
  -3  -6   5     1277.89     1273.78       16.25 o   0.4733E-04
  -2  -6   5      166.66       86.35        6.82 o   0.1912E-02
  -1  -6   5     7767.94     6722.25       72.14 o   0.1787E-05
   0  -6   5     1555.92     1273.88       24.54 o   0.4047E-04
   1  -6   5      291.03      276.81        7.24 o   0.5763E-03
   2  -6   5        3.44       10.37        2.95 o   0.2975E-01
   3  -6   5       -0.75        0.01        3.27 o   0.8739E-01
   4  -6   5        1.98        1.36        3.37 o   0.6243E-01
   5  -6   5      912.93      916.42       22.22 o   0.8184E-04
   6  -6   5     1051.64      920.32       25.55 o   0.7412E-04
   7  -6   5       11.33        8.23        4.47 o   0.2012E-01
   8  -6   5      112.46       86.22        8.01 o   0.2221E-02
   9  -6   5      292.01      328.94       12.13 o   0.4613E-03
  10  -6   5      269.90      302.64       11.09 o   0.5263E-03
  11  -6   5       26.05       27.30        3.97 o   0.9551E-02
  12  -6   5       81.77       67.24        3.41 o   0.3498E-02
  13  -6   5        5.71       10.28        1.37 o   0.3490E-01
 -15  -5   5       11.08        3.50        2.81 o   0.3780E-01
 -14  -5   5       11.97       18.03        2.29 o   0.1744E-01
 -13  -5   5        2.24        0.05        2.56 o   0.1123E+00
 -12  -5   5       55.20       41.86        3.86 o   0.5610E-02
 -11  -5   5       71.94       63.84        5.67 o   0.3572E-02
 -10  -5   5      994.81      931.04       16.31 o   0.7860E-04
  -9  -5   5      603.16      612.86       13.48 o   0.1664E-03
  -8  -5   5       -0.50        4.98        3.71 o   0.3954E-01
  -7  -5   5        3.68        5.41        3.61 o   0.3595E-01
  -6  -5   5      234.77      211.13        9.42 o   0.7792E-03
  -5  -5   5      375.22      326.12        8.49 o   0.4244E-03
  -4  -5   5       12.23        0.64        2.92 o   0.4589E-01
  -3  -5   5     1159.14      953.51       14.37 o   0.6795E-04
  -2  -5   5       85.94      162.10        4.15 o   0.1530E-02
  -1  -5   5     2860.98     3035.01       26.88 o   0.9634E-05
   0  -5   5     1696.14     1543.70       20.81 o   0.3080E-04
   1  -5   5     1053.78      975.88       15.14 o   0.7203E-04
   2  -5   5        6.04        1.74        3.18 o   0.5055E-01
   3  -5   5      782.27      832.58       15.80 o   0.1021E-03
   4  -5   5     2953.68     3013.20       40.63 o   0.9444E-05
   5  -5   5     1415.44     1380.87       27.84 o   0.3920E-04
   6  -5   5        6.96        0.45        5.07 o   0.2970E-01
   7  -5   5       95.70      113.17        6.22 o   0.2087E-02
   8  -5   5      557.30      467.08       12.48 o   0.2331E-03
   9  -5   5       97.32       79.86        7.78 o   0.2517E-02
  10  -5   5      570.71      523.97       16.05 o   0.2006E-03
  11  -5   5       24.24       22.87        3.50 o   0.1144E-01
  12  -5   5       33.84       26.46        2.76 o   0.9607E-02
  13  -5   5       31.58       34.95        1.84 o   0.8517E-02
 -16  -4   5        3.02        2.07        1.96 o   0.9162E-01
 -15  -4   5       39.30       33.60        2.84 o   0.7786E-02
 -14  -4   5        0.33        2.98        2.43 o   0.8163E-01
 -13  -4   5       39.69       33.41        3.47 o   0.7595E-02
 -12  -4   5        1.59        0.11        2.82 o   0.1025E+00
 -11  -4   5      234.63      217.60        8.59 o   0.7816E-03
 -10  -4   5      672.32      650.83       13.03 o   0.1476E-03
  -9  -4   5        5.29        3.06        4.45 o   0.3195E-01
  -8  -4   5      299.58      265.22       11.73 o   0.5610E-03
  -7  -4   5      103.24       62.70        6.87 o   0.3050E-02
  -6  -4   5      175.71      105.41        7.92 o   0.1528E-02
  -5  -4   5        2.09       16.50        2.50 o   0.2387E-01
  -4  -4   5       44.11       54.78        3.87 o   0.5131E-02
  -3  -4   5       48.69       15.31        3.56 o   0.1019E-01
  -2  -4   5     2916.48     2937.24       22.81 o   0.1002E-04
  -1  -4   5      868.31      921.17       13.31 o   0.8591E-04
   0  -4   5      395.85      465.52       10.13 o   0.2856E-03
   1  -4   5       57.50      119.43        3.95 o   0.2413E-02
   2  -4   5     1565.28     1504.98       21.33 o   0.3355E-04
   3  -4   5       42.59       25.34        4.60 o   0.7822E-02
   4  -4   5        8.78        1.49        4.00 o   0.3599E-01
   5  -4   5       22.28       36.48        5.03 o   0.7747E-02
   6  -4   5      846.43      973.92       22.30 o   0.8007E-04
   7  -4   5       34.19       40.22        5.27 o   0.6381E-02
   8  -4   5       13.97       20.22        3.82 o   0.1363E-01
   9  -4   5      625.45      608.30       14.04 o   0.1655E-03
  10  -4   5        9.91        1.85        3.42 o   0.3937E-01
  11  -4   5       22.03       15.74        3.52 o   0.1431E-01
  12  -4   5       40.16       35.37        3.44 o   0.7198E-02
  13  -4   5        0.72        0.15        1.41 o   0.3354E+00
 -16  -3   5       15.33       28.44        1.90 o   0.1204E-01
 -15  -3   5       10.71        4.99        2.41 o   0.3725E-01
 -14  -3   5        2.88        4.76        2.36 o   0.5506E-01
 -13  -3   5       30.16       31.19        3.37 o   0.8666E-02
 -12  -3   5      544.73      522.91       10.35 o   0.2117E-03
 -11  -3   5       39.14       38.42        4.34 o   0.6695E-02
 -10  -3   5      831.44      800.01       15.98 o   0.1026E-03
  -9  -3   5      448.23      420.27       14.67 o   0.2869E-03
  -8  -3   5      155.46      163.18        9.41 o   0.1176E-02
  -7  -3   5      100.85       99.07        6.55 o   0.2274E-02
  -6  -3   5      282.08      303.73        9.48 o   0.5366E-03
  -5  -3   5     1931.27     1921.95       28.11 o   0.2137E-04
  -4  -3   5       70.87       48.73        5.21 o   0.4260E-02
  -3  -3   5      255.91      300.65        6.77 o   0.5531E-03
  -2  -3   5       37.94       85.04        3.01 o   0.3838E-02
  -1  -3   5     1982.08     2342.48       22.15 o   0.1664E-04
   0  -3   5       69.16       82.46        4.90 o   0.3112E-02
   1  -3   5     1193.57     1352.83       15.81 o   0.4509E-04
   2  -3   5     8967.10     7968.24       72.24 o   0.1308E-05
   3  -3   5       58.94       97.99        4.74 o   0.2822E-02
   4  -3   5     1469.64     1361.17       22.23 o   0.3971E-04
   5  -3   5     2513.49     2480.36       41.87 o   0.1335E-04
   6  -3   5      113.63       95.07        8.39 o   0.2093E-02
   7  -3   5       84.70       92.20        9.91 o   0.2210E-02
   8  -3   5      163.08      148.84        6.64 o   0.1316E-02
   9  -3   5       19.08       18.70        3.63 o   0.1350E-01
  10  -3   5       26.27       20.71        4.34 o   0.1093E-01
  11  -3   5       11.57       14.44        3.32 o   0.1901E-01
  12  -3   5       57.89       67.58        3.63 o   0.3937E-02
  13  -3   5        1.94        2.16        1.38 o   0.1245E+00
 -16  -2   5       62.79       92.47        2.94 o   0.3000E-02
 -15  -2   5        3.96        7.21        3.25 o   0.3387E-01
 -14  -2   5       34.35       30.28        2.74 o   0.8850E-02
 -13  -2   5       21.83       12.60        2.82 o   0.1746E-01
 -12  -2   5     1492.98     1366.62       18.70 o   0.3891E-04
 -11  -2   5      174.63      140.67        7.54 o   0.1310E-02
 -10  -2   5       53.52       74.35        8.36 o   0.3071E-02
  -9  -2   5      580.55      615.11       16.18 o   0.1694E-03
  -8  -2   5       13.87        5.18        4.48 o   0.2223E-01
  -7  -2   5      254.75      265.11        8.44 o   0.6273E-03
  -6  -2   5     3909.49     3474.01       44.91 o   0.6520E-05
  -5  -2   5       65.90       73.38        4.86 o   0.3245E-02
  -4  -2   5       39.49       40.86        4.02 o   0.6693E-02
  -3  -2   5      894.41     1015.10       13.88 o   0.7588E-04
  -2  -2   5     3818.83     4348.54       29.09 o   0.5038E-05
  -1  -2   5     1705.78     1463.89       16.80 o   0.3293E-04
   0  -2   5     1604.77     1574.31       22.09 o   0.3117E-04
   1  -2   5      265.53      315.15        7.23 o   0.5222E-03
   2  -2   5       42.17       33.37        3.76 o   0.7269E-02
   3  -2   5      132.90      177.14        5.87 o   0.1255E-02
   4  -2   5     2296.98     2093.66       26.59 o   0.1778E-04
   5  -2   5       38.96       17.62        4.15 o   0.1047E-01
   6  -2   5      164.62      161.82       10.01 o   0.1136E-02
   7  -2   5      611.43      569.26       19.57 o   0.1716E-03
   8  -2   5       15.99       12.96        3.24 o   0.1859E-01
   9  -2   5       37.91       40.03        3.49 o   0.6802E-02
  10  -2   5       88.03       70.59        5.24 o   0.3132E-02
  11  -2   5       -2.55        0.34        2.49 o   0.1055E+00
  12  -2   5       10.02        9.77        2.23 o   0.2789E-01
  13  -2   5        4.23        0.38        1.91 o   0.1147E+00
 -16  -1   5       47.13       69.15        2.81 o   0.4214E-02
 -15  -1   5       40.95       49.39        4.38 o   0.5462E-02
 -14  -1   5      247.78      259.55        6.37 o   0.6610E-03
 -13  -1   5       76.50       80.91        4.14 o   0.3074E-02
 -12  -1   5       19.83       10.78        3.29 o   0.1845E-01
 -11  -1   5      100.12      102.46        5.12 o   0.2230E-02
 -10  -1   5     2234.25     2110.28       45.60 o   0.1735E-04
  -9  -1   5      202.23      206.68       10.81 o   0.8418E-03
  -8  -1   5      187.78      216.09        8.60 o   0.8510E-03
  -7  -1   5       66.98       96.86        5.98 o   0.2687E-02
  -6  -1   5     1894.50     1852.43       24.31 o   0.2327E-04
  -5  -1   5     6267.47     5293.85       60.87 o   0.2817E-05
  -4  -1   5       94.26       72.91        4.54 o   0.3113E-02
  -3  -1   5     7952.12     8011.33       69.78 o   0.1424E-05
  -2  -1   5      262.52      369.33        5.89 o   0.4423E-03
  -1  -1   5      471.07      511.87        8.47 o   0.2367E-03
   0  -1   5      915.59      909.04       14.17 o   0.8559E-04
   1  -1   5       27.21       23.78        3.11 o   0.1121E-01
   2  -1   5       16.45       34.07        3.23 o   0.1018E-01
   3  -1   5      139.51      178.73        6.22 o   0.1188E-02
   4  -1   5     4147.62     4039.24       39.47 o   0.5255E-05
   5  -1   5     2790.24     2615.97       35.56 o   0.1163E-04
   6  -1   5       69.07       63.65        7.44 o   0.3267E-02
   7  -1   5      115.13      108.03        7.71 o   0.1948E-02
   8  -1   5       34.45       37.22        3.88 o   0.7092E-02
   9  -1   5      121.14       99.30        5.62 o   0.2104E-02
  10  -1   5        6.18        1.00        2.79 o   0.6241E-01
  11  -1   5      306.95      303.14        6.04 o   0.5157E-03
  12  -1   5      120.04       87.91        4.71 o   0.2377E-02
  13  -1   5        1.33        2.95        1.74 o   0.9730E-01
 -17   0   5       -0.81        0.22        2.21 o   0.1620E+00
 -16   0   5       10.79        9.65        2.87 o   0.2495E-01
 -15   0   5       -3.11        0.26        2.62 o   0.9570E-01
 -14   0   5       25.13       17.52        3.63 o   0.1273E-01
 -13   0   5      214.67      187.27        6.22 o   0.9584E-03
 -12   0   5      643.33      654.01        8.84 o   0.1524E-03
 -11   0   5       84.24       72.87        3.88 o   0.3223E-02
 -10   0   5      149.62      153.58       11.56 o   0.1184E-02
  -9   0   5       60.56       94.49        6.56 o   0.2716E-02
  -8   0   5     1223.46     1291.72       21.64 o   0.4694E-04
  -7   0   5        5.01        4.43        3.49 o   0.3966E-01
  -6   0   5       56.94       64.53        4.54 o   0.4146E-02
  -5   0   5     6657.32     6281.91       56.62 o   0.2183E-05
  -4   0   5        5.85        5.12        2.91 o   0.4137E-01
  -3   0   5      183.03      131.74        6.28 o   0.1418E-02
  -2   0   5       16.93       51.14        2.47 o   0.7177E-02
  -1   0   5       10.36       11.51        2.74 o   0.2355E-01
   0   0   5     1201.57     1176.90       13.48 o   0.5289E-04
   1   0   5     1196.15     1236.59       17.13 o   0.5082E-04
   2   0   5     2204.92     2289.60       21.93 o   0.1597E-04
   3   0   5     1028.54      915.28       14.64 o   0.7731E-04
   4   0   5     1137.57     1086.25       18.02 o   0.6024E-04
   5   0   5     2777.38     2675.16       35.66 o   0.1145E-04
   6   0   5     1098.42      959.25       22.38 o   0.7016E-04
   7   0   5       32.85       34.95        3.42 o   0.7996E-02
   8   0   5     1978.72     1972.99       22.20 o   0.2072E-04
   9   0   5       19.69       17.13        3.22 o   0.1490E-01
  10   0   5        3.38        1.27        2.81 o   0.7297E-01
  11   0   5        1.52        0.00        2.11 o   0.1669E+00
  12   0   5       16.09       19.54        2.19 o   0.1573E-01
  13   0   5        3.75       14.69        1.65 o   0.2671E-01
 -17   1   5       53.75       88.77        2.74 o   0.3302E-02
 -16   1   5      117.39      107.04        5.19 o   0.2037E-02
 -15   1   5      105.26      141.11        4.76 o   0.1685E-02
 -14   1   5       85.60      121.24        6.63 o   0.2001E-02
 -13   1   5     1993.31     1988.09       23.35 o   0.2051E-04
 -12   1   5       11.21       17.16        2.32 o   0.1869E-01
 -11   1   5       81.55       84.34        3.78 o   0.2892E-02
 -10   1   5      376.56      395.96       14.87 o   0.3348E-03
  -9   1   5      259.34      244.54       11.77 o   0.6472E-03
  -8   1   5     1200.01     1277.74       21.75 o   0.4790E-04
  -7   1   5        3.09        4.34        3.96 o   0.3804E-01
  -6   1   5     1624.20     1602.55       25.72 o   0.3061E-04
  -5   1   5       26.13       68.66        3.54 o   0.4652E-02
  -4   1   5        6.69       12.26        2.76 o   0.2641E-01
  -3   1   5    10550.87    11119.91       89.83 o   0.7645E-06
  -2   1   5     1817.07     1968.41       17.87 o   0.2210E-04
  -1   1   5     1392.04     1520.40       19.98 o   0.3576E-04
   0   1   5     1097.98      928.25       14.71 o   0.7395E-04
   1   1   5      109.27       69.14        5.07 o   0.2894E-02
   2   1   5      245.53      269.02        7.54 o   0.6436E-03
   3   1   5       55.91       49.47        5.09 o   0.4860E-02
   4   1   5      262.85      198.92        9.83 o   0.7945E-03
   5   1   5     2684.86     2588.91       35.64 o   0.1224E-04
   6   1   5     1597.00     1610.19       27.77 o   0.3046E-04
   7   1   5       10.65        8.79        2.44 o   0.2815E-01
   8   1   5     1354.84     1290.94       15.50 o   0.4447E-04
   9   1   5       20.63       25.69        3.38 o   0.1082E-01
  10   1   5       92.95      105.72        3.83 o   0.2315E-02
  11   1   5       60.53       46.79        3.48 o   0.5158E-02
  12   1   5        1.29        0.52        1.84 o   0.1729E+00
  13   1   5       85.97      100.04        3.39 o   0.2529E-02
 -17   2   5       23.99       19.72        2.98 o   0.1288E-01
 -16   2   5       58.33       40.90        4.13 o   0.5531E-02
 -15   2   5       43.45       68.77        3.39 o   0.4353E-02
 -14   2   5       28.10       26.71        3.44 o   0.9917E-02
 -13   2   5       29.85       35.05        3.73 o   0.7897E-02
 -12   2   5       -2.25        2.12        2.81 o   0.6890E-01
 -11   2   5       13.37       26.10        2.97 o   0.1247E-01
 -10   2   5      610.81      614.93       15.20 o   0.1637E-03
  -9   2   5      480.99      552.55       14.32 o   0.2100E-03
  -8   2   5       25.34       19.48        4.44 o   0.1122E-01
  -7   2   5      482.32      447.59       11.52 o   0.2658E-03
  -6   2   5      525.04      678.44       12.65 o   0.1591E-03
  -5   2   5      470.82      342.96       12.69 o   0.3383E-03
  -4   2   5      132.04       71.82        5.03 o   0.2523E-02
  -3   2   5      662.56      682.58       10.38 o   0.1420E-03
  -2   2   5     1077.72     1219.87       13.42 o   0.5472E-04
  -1   2   5      439.60      529.86        7.63 o   0.2319E-03
   0   2   5      638.98      538.86       10.58 o   0.1873E-03
   1   2   5     1402.44     1447.48       16.68 o   0.3774E-04
   2   2   5      947.35     1105.03       15.65 o   0.6551E-04
   3   2   5      412.91      478.08       11.88 o   0.2660E-03
   4   2   5      127.21      141.57        8.46 o   0.1500E-02
   5   2   5      987.69     1038.92       23.64 o   0.6746E-04
   6   2   5      356.53      345.34        9.50 o   0.4056E-03
   7   2   5      140.38      126.14        4.84 o   0.1667E-02
   8   2   5        4.72        8.40        2.88 o   0.3289E-01
   9   2   5       19.07       23.13        3.15 o   0.1237E-01
  10   2   5        1.65        6.71        2.60 o   0.4502E-01
  11   2   5       47.48       34.85        3.07 o   0.6977E-02
  12   2   5      203.89      190.32        4.35 o   0.9868E-03
 -16   3   5       91.84      101.57        3.54 o   0.2435E-02
 -15   3   5        1.13        0.15        2.49 o   0.1311E+00
 -14   3   5       90.09      112.21        4.71 o   0.2201E-02
 -13   3   5      422.97      402.60        8.74 o   0.3232E-03
 -12   3   5      124.74      122.15        4.33 o   0.1824E-02
 -11   3   5       43.56       43.19        3.90 o   0.6070E-02
 -10   3   5      380.91      383.59        7.78 o   0.3625E-03
  -9   3   5      319.20      280.41       20.50 o   0.4534E-03
  -8   3   5      224.00      241.38       10.94 o   0.6953E-03
  -7   3   5       67.77       39.75        5.72 o   0.4783E-02
  -6   3   5      784.98      692.88       15.94 o   0.1255E-03
  -5   3   5       45.38       31.78        4.41 o   0.6797E-02
  -4   3   5        5.07        0.10        3.26 o   0.6287E-01
  -3   3   5       -2.62        0.67        3.30 o   0.6643E-01
  -2   3   5     2274.44     2488.78       24.41 o   0.1427E-04
  -1   3   5      209.51      214.50        6.80 o   0.8492E-03
   0   3   5      497.63      435.24        9.75 o   0.2705E-03
   1   3   5     1298.23     1189.92       17.97 o   0.4982E-04
   2   3   5     3096.25     2923.22       32.52 o   0.9513E-05
   3   3   5      131.99      102.73        7.53 o   0.1895E-02
   4   3   5     2648.98     2745.23       35.23 o   0.1136E-04
   5   3   5        6.61        0.28        5.22 o   0.2873E-01
   6   3   5      296.70      324.42        6.81 o   0.4904E-03
   7   3   5       54.33       66.17        3.26 o   0.4189E-02
   8   3   5      125.07      133.62        4.96 o   0.1665E-02
   9   3   5       34.30       31.91        3.35 o   0.8179E-02
  10   3   5       13.35       22.16        2.61 o   0.1476E-01
  11   3   5        1.26        0.22        2.04 o   0.1709E+00
  12   3   5       16.43       21.02        1.86 o   0.1514E-01
 -16   4   5        2.44        5.00        1.78 o   0.6296E-01
 -15   4   5        7.19        6.22        2.36 o   0.3877E-01
 -14   4   5       47.89       24.58        3.61 o   0.8159E-02
 -13   4   5       31.70       23.59        3.02 o   0.1040E-01
 -12   4   5      162.51      151.25        6.62 o   0.1303E-02
 -11   4   5      136.36      125.30        5.44 o   0.1666E-02
 -10   4   5     1369.72     1417.12       15.27 o   0.3946E-04
  -9   4   5     1151.16     1177.34       30.73 o   0.5257E-04
  -8   4   5        3.25        2.67        4.48 o   0.3487E-01
  -7   4   5      290.60      270.99       12.20 o   0.5494E-03
  -6   4   5     2062.26     2163.39       32.73 o   0.1801E-04
  -5   4   5       15.20       23.96        4.41 o   0.1138E-01
  -4   4   5      488.69      525.38       12.24 o   0.2243E-03
  -3   4   5      103.54       72.92        5.55 o   0.2816E-02
  -2   4   5      302.48      261.32        8.88 o   0.5858E-03
  -1   4   5     1609.92     1603.54       21.40 o   0.3031E-04
   0   4   5      753.38      631.39       15.58 o   0.1412E-03
   1   4   5     1118.11     1309.35       18.19 o   0.4874E-04
   2   4   5     1159.33     1205.44       21.48 o   0.5206E-04
   3   4   5      367.40      349.46       14.22 o   0.3776E-03
   4   4   5      433.06      349.70       18.22 o   0.3367E-03
   5   4   5      336.71      357.18        7.80 o   0.4181E-03
   6   4   5        0.74        0.13        2.76 o   0.1166E+00
   7   4   5      364.35      354.38        9.22 o   0.3953E-03
   8   4   5      222.97      201.53        7.22 o   0.8709E-03
   9   4   5      177.98      184.78        5.53 o   0.1052E-02
  10   4   5        0.06        1.36        2.17 o   0.1328E+00
  11   4   5        3.31        1.37        2.66 o   0.7558E-01
  12   4   5        8.49       14.13        1.90 o   0.2391E-01
 -16   5   5       50.46       42.07        2.45 o   0.6199E-02
 -15   5   5       49.02       37.06        2.74 o   0.6717E-02
 -14   5   5        3.63        0.20        2.77 o   0.8500E-01
 -13   5   5        5.86        8.29        2.44 o   0.3435E-01
 -12   5   5       71.39       73.17        3.98 o   0.3430E-02
 -11   5   5      382.12      398.21        7.94 o   0.3447E-03
 -10   5   5       69.14       60.98        4.45 o   0.3885E-02
  -9   5   5     1176.52     1169.81       16.04 o   0.5410E-04
  -8   5   5        1.55       12.49        7.94 o   0.1115E-01
  -7   5   5       92.38      114.04        9.87 o   0.1822E-02
  -6   5   5       12.04       14.52        5.78 o   0.1324E-01
  -5   5   5     1107.99     1181.72       27.87 o   0.5374E-04
  -4   5   5      607.27      499.36       16.76 o   0.2022E-03
  -3   5   5     1118.31      987.29       18.47 o   0.6749E-04
  -2   5   5        3.71        0.04        3.19 o   0.7128E-01
  -1   5   5      249.26      235.40        8.66 o   0.7023E-03
   0   5   5     1884.26     1733.59       25.54 o   0.2522E-04
   1   5   5     2434.82     2535.32       33.83 o   0.1331E-04
   2   5   5       11.65       16.95        5.31 o   0.1277E-01
   3   5   5        5.42        3.76        4.75 o   0.2834E-01
   4   5   5      102.64      111.65        5.74 o   0.2051E-02
   5   5   5      258.82      255.10        7.36 o   0.6599E-03
   6   5   5        7.12       13.08        3.73 o   0.2112E-01
   7   5   5        6.49        5.96        3.41 o   0.3234E-01
   8   5   5       92.60      106.62        5.54 o   0.2197E-02
   9   5   5       86.24       82.08        4.59 o   0.2864E-02
  10   5   5       -0.61        0.09        2.99 o   0.1022E+00
  11   5   5      148.69      167.64        5.18 o   0.1262E-02
 -16   6   5       -2.11        3.42        2.64 o   0.6133E-01
 -15   6   5        2.71        0.02        1.66 o   0.1803E+00
 -14   6   5       41.95       44.53        2.68 o   0.6307E-02
 -13   6   5       14.68       17.18        2.13 o   0.1774E-01
 -12   6   5       43.56       58.59        3.46 o   0.4914E-02
 -11   6   5       83.11       69.96        4.63 o   0.3290E-02
 -10   6   5       10.13       12.28        3.18 o   0.2104E-01
  -9   6   5      514.41      536.30       10.74 o   0.2149E-03
  -8   6   5       20.19       36.00        3.46 o   0.8632E-02
  -7   6   5      119.05      111.65        9.32 o   0.1765E-02
  -6   6   5     1482.78     1470.90       29.49 o   0.3515E-04
  -5   6   5      141.82      143.32       11.03 o   0.1305E-02
  -4   6   5        0.93        0.55        5.51 o   0.3083E-01
  -3   6   5       42.28       56.50        5.07 o   0.4778E-02
  -2   6   5       23.96       46.41        4.66 o   0.6448E-02
  -1   6   5      280.81      265.54       12.64 o   0.5703E-03
   0   6   5      107.91       79.89        8.64 o   0.2299E-02
   1   6   5     1565.60     1547.09       25.63 o   0.3213E-04
   2   6   5      898.46      913.34       24.16 o   0.8286E-04
   3   6   5       36.86       42.06        4.33 o   0.6403E-02
   4   6   5      360.43      384.06       11.48 o   0.3613E-03
   5   6   5       29.29       32.44        5.29 o   0.7571E-02
   6   6   5        1.60        0.10        3.95 o   0.5724E-01
   7   6   5       30.56       22.72        4.69 o   0.9477E-02
   8   6   5       59.54       63.99        4.28 o   0.4015E-02
   9   6   5       17.09        8.44        2.42 o   0.2454E-01
  10   6   5        4.08       14.07        2.05 o   0.2650E-01
  11   6   5       53.09       80.68        2.81 o   0.3579E-02
 -15   7   5       90.64       97.20        4.06 o   0.2476E-02
 -14   7   5      150.81      170.64        4.36 o   0.1255E-02
 -13   7   5       20.00       12.14        2.74 o   0.1864E-01
 -12   7   5       37.08       30.55        3.96 o   0.7927E-02
 -11   7   5        8.43        5.24        3.33 o   0.3270E-01
 -10   7   5        8.07        1.61        3.38 o   0.4418E-01
  -9   7   5       12.77       13.15        3.05 o   0.2010E-01
  -8   7   5      608.05      555.08       11.75 o   0.1857E-03
  -7   7   5       24.80       25.60        3.52 o   0.1042E-01
  -6   7   5      208.01      190.42        9.40 o   0.9219E-03
  -5   7   5      661.95      599.35       23.65 o   0.1535E-03
  -4   7   5      713.04      695.76       23.91 o   0.1261E-03
  -3   7   5      241.70      245.21       10.82 o   0.6741E-03
  -2   7   5      471.49      529.60       16.72 o   0.2184E-03
  -1   7   5       45.55       52.47        6.98 o   0.4420E-02
   0   7   5       82.86       96.21        9.59 o   0.2161E-02
   1   7   5       25.69       26.65        4.51 o   0.9063E-02
   2   7   5      163.17      175.55        7.78 o   0.1141E-02
   3   7   5       64.93       63.15        6.37 o   0.3606E-02
   4   7   5        4.59        0.71        3.10 o   0.6366E-01
   5   7   5      148.96      182.02        7.37 o   0.1120E-02
   6   7   5       18.43       28.40        3.86 o   0.1008E-01
   7   7   5      116.61      139.19        4.87 o   0.1674E-02
   8   7   5      560.92      483.00       10.32 o   0.2270E-03
   9   7   5       41.29       52.79        2.52 o   0.5560E-02
  10   7   5       68.12       47.86        3.38 o   0.4868E-02
 -15   8   5       60.08       74.23        3.04 o   0.3696E-02
 -14   8   5       63.24       77.62        2.87 o   0.3538E-02
 -13   8   5       55.76       49.85        3.89 o   0.4911E-02
 -12   8   5      331.82      328.75        7.44 o   0.4562E-03
 -11   8   5       17.29       14.04        2.91 o   0.1759E-01
 -10   8   5       45.24       56.15        3.57 o   0.4953E-02
  -9   8   5      883.92      959.44       14.84 o   0.8122E-04
  -8   8   5      386.14      356.72        8.59 o   0.3810E-03
  -7   8   5      182.84      214.60        6.21 o   0.9161E-03
  -6   8   5      259.19      245.49        9.16 o   0.6671E-03
  -5   8   5      611.66      576.28       15.01 o   0.1764E-03
  -4   8   5       22.11       15.70        4.01 o   0.1361E-01
  -3   8   5      243.35      241.63        8.60 o   0.7054E-03
  -2   8   5       42.47       40.05        4.88 o   0.6068E-02
  -1   8   5      824.15      744.29       16.87 o   0.1117E-03
   0   8   5      316.66      315.90       10.94 o   0.4682E-03
   1   8   5      540.58      551.23       15.15 o   0.1972E-03
   2   8   5        1.60        0.18        4.06 o   0.5417E-01
   3   8   5       11.05        0.48        6.63 o   0.1778E-01
   4   8   5        2.91        0.65        4.10 o   0.4735E-01
   5   8   5       28.41       34.00        3.60 o   0.8384E-02
   6   8   5      408.23      430.82        8.35 o   0.3072E-03
   7   8   5       65.55       56.39        4.07 o   0.4291E-02
   8   8   5       -1.56        0.46        1.92 o   0.1614E+00
   9   8   5       20.25       36.83        1.64 o   0.9234E-02
 -14   9   5        4.41        1.73        1.75 o   0.8941E-01
 -13   9   5      334.41      315.08        5.44 o   0.4775E-03
 -12   9   5       21.80       43.45        2.71 o   0.7584E-02
 -11   9   5       22.64       33.90        3.50 o   0.8864E-02
 -10   9   5      761.98      760.71       13.79 o   0.1152E-03
  -9   9   5      108.63      112.61        6.57 o   0.1940E-02
  -8   9   5        1.52        2.31        2.78 o   0.7236E-01
  -7   9   5      442.45      482.89       11.20 o   0.2578E-03
  -6   9   5      385.30      334.38       10.85 o   0.4016E-03
  -5   9   5       86.10       82.50        5.62 o   0.2804E-02
  -4   9   5      262.88      277.35        9.56 o   0.5853E-03
  -3   9   5      803.15      835.02       13.14 o   0.1008E-03
  -2   9   5     1811.57     1796.21       31.35 o   0.2442E-04
  -1   9   5       77.06       80.86        5.64 o   0.2990E-02
   0   9   5      200.25      212.04        9.73 o   0.8434E-03
   1   9   5       16.60       23.60        5.45 o   0.1000E-01
   2   9   5       76.49       64.89        7.60 o   0.3196E-02
   3   9   5       32.95       25.23        7.49 o   0.6731E-02
   4   9   5      149.26      171.31        7.35 o   0.1191E-02
   5   9   5      370.63      323.12        8.71 o   0.4296E-03
   6   9   5       81.21       87.83        3.70 o   0.2846E-02
   7   9   5        4.76        3.48        1.95 o   0.6436E-01
   8   9   5       12.39        6.02        1.54 o   0.3682E-01
 -13  10   5       57.79       59.60        2.44 o   0.4544E-02
 -12  10   5       10.44        5.20        2.60 o   0.3488E-01
 -11  10   5        0.81        0.33        2.06 o   0.1737E+00
 -10  10   5       72.01       65.06        4.49 o   0.3655E-02
  -9  10   5       29.70       28.88        4.22 o   0.8751E-02
  -8  10   5        6.80        8.10        3.95 o   0.2537E-01
  -7  10   5       29.60       36.02        3.78 o   0.7643E-02
  -6  10   5      226.42      194.85       10.69 o   0.8464E-03
  -5  10   5       65.87       64.47        4.77 o   0.3821E-02
  -4  10   5        1.27        6.90        3.86 o   0.3290E-01
  -3  10   5       40.40       36.64        6.20 o   0.5979E-02
  -2  10   5      107.11      121.34        6.53 o   0.1857E-02
  -1  10   5       18.58       10.99        6.00 o   0.1269E-01
   0  10   5       16.30       23.98        4.40 o   0.1116E-01
   1  10   5       38.09       36.71        4.60 o   0.6807E-02
   2  10   5        6.48        7.02        4.02 o   0.2654E-01
   3  10   5      139.29      109.68        7.47 o   0.1772E-02
   4  10   5       20.93       15.85        4.80 o   0.1267E-01
   5  10   5       31.73       16.43        3.33 o   0.1219E-01
   6  10   5       49.99       43.27        3.10 o   0.5929E-02
   7  10   5        5.60        0.90        2.21 o   0.8154E-01
 -13  11   5       54.50       60.09        2.64 o   0.4548E-02
 -12  11   5       12.94       15.95        2.01 o   0.1909E-01
 -11  11   5       77.11       80.81        3.17 o   0.3113E-02
 -10  11   5      255.31      285.64        5.70 o   0.6015E-03
  -9  11   5      326.11      337.93        7.90 o   0.4434E-03
  -8  11   5       23.22       23.29        3.70 o   0.1121E-01
  -7  11   5       31.35       30.54        3.96 o   0.8413E-02
  -6  11   5      224.86      227.03        7.20 o   0.7819E-03
  -5  11   5      339.91      308.24        8.69 o   0.4731E-03
  -4  11   5      334.03      329.30       10.88 o   0.4377E-03
  -3  11   5      181.82      198.09       10.01 o   0.9299E-03
  -2  11   5       14.01        5.16        4.30 o   0.2283E-01
  -1  11   5      308.34      308.97       12.02 o   0.4778E-03
   0  11   5       68.95       76.15        5.51 o   0.3212E-02
   1  11   5      275.20      294.52        8.52 o   0.5471E-03
   2  11   5       42.85       37.31        5.27 o   0.6210E-02
   3  11   5        4.89        1.17        3.82 o   0.4595E-01
   4  11   5       44.52       50.52        4.27 o   0.5271E-02
   5  11   5       17.36       23.07        3.12 o   0.1260E-01
   6  11   5       36.99       42.35        2.95 o   0.6694E-02
 -11  12   5       20.26       39.64        1.88 o   0.8749E-02
 -10  12   5       15.62        9.47        2.06 o   0.2504E-01
  -9  12   5      460.41      471.07        8.23 o   0.2636E-03
  -8  12   5       -2.49        0.07        2.93 o   0.8853E-01
  -7  12   5       29.44       28.52        3.57 o   0.9261E-02
  -6  12   5       82.42       84.39        4.03 o   0.2902E-02
  -5  12   5      363.92      330.70        8.63 o   0.4229E-03
  -4  12   5       11.48        4.62        3.87 o   0.2752E-01
  -3  12   5       30.19       24.94        5.37 o   0.8601E-02
  -2  12   5       -3.65        5.25        4.82 o   0.2638E-01
  -1  12   5       64.43       71.16        6.42 o   0.3338E-02
   0  12   5        2.30        1.39        2.98 o   0.7282E-01
   1  12   5      346.56      339.14        9.73 o   0.4238E-03
   2  12   5        0.84        3.45        3.00 o   0.5818E-01
   3  12   5        2.06        6.15        2.59 o   0.4782E-01
   4  12   5      253.20      216.04        6.39 o   0.7739E-03
   5  12   5      184.13      219.15        4.83 o   0.9070E-03
 -10  13   5      158.14      149.66        6.31 o   0.1338E-02
  -9  13   5      164.48      162.80        4.75 o   0.1254E-02
  -8  13   5      150.45      128.35        7.40 o   0.1509E-02
  -7  13   5        8.38        5.83        4.25 o   0.2577E-01
  -6  13   5        0.60        0.19        2.14 o   0.1798E+00
  -5  13   5        0.66        0.59        2.47 o   0.1253E+00
  -4  13   5        6.82        1.91        2.76 o   0.5379E-01
  -3  13   5      307.81      298.46        8.62 o   0.5105E-03
  -2  13   5       10.16       19.94        2.96 o   0.1586E-01
  -1  13   5       13.11       10.07        3.15 o   0.2219E-01
   0  13   5       31.20       23.15        4.83 o   0.9344E-02
   1  13   5      251.02      209.50        7.26 o   0.7968E-03
   2  13   5        3.79        2.26        2.23 o   0.7416E-01
   3  13   5       -1.64        0.77        1.67 o   0.1718E+00
  -7  14   5       -3.07        1.97        1.89 o   0.9294E-01
  -6  14   5      223.36      214.65        8.22 o   0.8191E-03
  -5  14   5       -2.58        2.59        3.48 o   0.5039E-01
  -4  14   5        0.85        0.36        1.75 o   0.2231E+00
  -3  14   5       12.57       15.72        1.71 o   0.2012E-01
  -2  14   5      129.18      132.72        4.42 o   0.1676E-02
  -1  14   5        8.61        4.25        2.03 o   0.4616E-01
   0  14   5       58.86       52.64        2.99 o   0.4897E-02
  -5 -16   6       86.41       81.33        4.94 o   0.2899E-02
  -4 -16   6       64.79       55.81        4.91 o   0.4187E-02
  -3 -16   6       25.25       30.50        4.05 o   0.8942E-02
  -2 -16   6       11.89       11.47        3.78 o   0.1973E-01
  -1 -16   6      141.99       92.49        8.34 o   0.1909E-02
   0 -16   6      376.72      336.00        9.17 o   0.4075E-03
   1 -16   6       94.65       84.07        5.01 o   0.2697E-02
   2 -16   6        4.91        0.61        3.63 o   0.5178E-01
   3 -16   6       74.64       59.90        5.51 o   0.3707E-02
   4 -16   6      175.74      164.78        7.46 o   0.1160E-02
   5 -16   6       55.54       49.48        4.13 o   0.5023E-02
  -7 -15   6        2.59        3.15        2.47 o   0.6587E-01
  -6 -15   6       84.64       97.67        5.91 o   0.2440E-02
  -5 -15   6       17.66       10.94        4.34 o   0.1656E-01
  -4 -15   6        2.79       10.73        3.85 o   0.2513E-01
  -3 -15   6        9.90        8.98        4.64 o   0.2014E-01
  -2 -15   6      191.68      197.01       10.83 o   0.9001E-03
  -1 -15   6       30.50       39.17        3.07 o   0.7612E-02
   0 -15   6       10.43       15.76        2.62 o   0.1981E-01
   1 -15   6        8.60        0.04        2.85 o   0.5906E-01
   2 -15   6      332.12      294.51       10.10 o   0.4919E-03
   3 -15   6       -2.81        1.55        4.24 o   0.4201E-01
   4 -15   6        8.06        7.56        4.22 o   0.2419E-01
   5 -15   6       23.10       29.09        4.23 o   0.9159E-02
   6 -15   6       49.22       35.55        4.53 o   0.6190E-02
   7 -15   6       61.17       53.39        4.06 o   0.4525E-02
  -8 -14   6       44.06       38.88        4.44 o   0.6240E-02
  -7 -14   6        3.60        3.90        3.61 o   0.4011E-01
  -6 -14   6       -0.42        3.07        3.95 o   0.4534E-01
  -5 -14   6       67.88       66.80        5.20 o   0.3580E-02
  -4 -14   6      157.90      179.67        7.46 o   0.1124E-02
  -3 -14   6      213.19      238.46        6.85 o   0.7692E-03
  -2 -14   6       -3.42        0.37        2.91 o   0.7881E-01
  -1 -14   6      156.17      161.87        4.58 o   0.1295E-02
   0 -14   6      113.72      128.18        3.96 o   0.1823E-02
   1 -14   6       17.55       17.14        3.32 o   0.1496E-01
   2 -14   6      105.23      116.19        5.35 o   0.2009E-02
   3 -14   6       69.46       49.09        6.45 o   0.4085E-02
   4 -14   6       57.43       65.57        4.67 o   0.3962E-02
   5 -14   6       -0.84        0.33        3.10 o   0.8947E-01
   6 -14   6        4.32        5.66        2.73 o   0.4262E-01
   7 -14   6      148.00      130.45        5.38 o   0.1570E-02
   8 -14   6        1.21        0.20        1.78 o   0.2098E+00
  -9 -13   6       -2.82        4.39        3.19 o   0.4503E-01
  -8 -13   6        4.97        2.14        3.96 o   0.3968E-01
  -7 -13   6        8.69        7.54        3.40 o   0.2804E-01
  -6 -13   6        1.40        1.75        3.35 o   0.6271E-01
  -5 -13   6        7.67        5.97        4.01 o   0.2797E-01
  -4 -13   6       71.36       53.14        6.55 o   0.3848E-02
  -3 -13   6      294.32      271.52        8.06 o   0.5751E-03
  -2 -13   6      242.09      264.09        6.78 o   0.6554E-03
  -1 -13   6      594.60      501.18        9.55 o   0.2131E-03
   0 -13   6       12.59       17.68        2.37 o   0.1793E-01
   1 -13   6       43.12       24.42        3.03 o   0.8970E-02
   2 -13   6       40.26       46.15        3.62 o   0.5911E-02
   3 -13   6       37.05       35.26        3.69 o   0.7423E-02
   4 -13   6        3.72        9.25        4.33 o   0.2393E-01
   5 -13   6      279.32      259.02       10.53 o   0.6076E-03
   6 -13   6      101.08       94.23        5.56 o   0.2393E-02
   7 -13   6       39.85       43.79        3.87 o   0.6158E-02
   8 -13   6       52.71       73.96        3.65 o   0.3826E-02
   9 -13   6      217.49      212.82        8.48 o   0.8214E-03
 -11 -12   6      184.53      231.56        6.85 o   0.8277E-03
 -10 -12   6       49.69       51.92        3.39 o   0.5138E-02
  -9 -12   6       71.69       73.52        3.62 o   0.3434E-02
  -8 -12   6      199.72      189.55        7.99 o   0.9552E-03
  -7 -12   6       20.11       18.56        4.67 o   0.1215E-01
  -6 -12   6     1182.82     1089.22       23.95 o   0.5803E-04
  -5 -12   6      106.98      122.89        7.59 o   0.1779E-02
  -4 -12   6      240.67      266.52        7.76 o   0.6463E-03
  -3 -12   6      175.76      161.01        6.63 o   0.1194E-02
  -2 -12   6      229.08      256.07        6.77 o   0.6937E-03
  -1 -12   6      181.09      188.18        5.33 o   0.1050E-02
   0 -12   6      217.25      175.24        5.75 o   0.1010E-02
   1 -12   6       84.01       93.87        3.52 o   0.2630E-02
   2 -12   6       10.14       15.44        3.07 o   0.1910E-01
   3 -12   6      780.15      761.29       12.82 o   0.1142E-03
   4 -12   6      341.44      329.00        9.74 o   0.4388E-03
   5 -12   6       -0.18        0.62        3.67 o   0.6683E-01
   6 -12   6      143.75      129.95        8.07 o   0.1512E-02
   7 -12   6       14.96        7.00        3.59 o   0.2316E-01
   8 -12   6       63.49       52.34        4.44 o   0.4446E-02
   9 -12   6        8.98        5.61        3.97 o   0.2683E-01
  10 -12   6      103.81       91.18        5.91 o   0.2393E-02
 -12 -11   6        6.10        6.43        2.10 o   0.4312E-01
 -11 -11   6       45.17       44.69        2.97 o   0.6032E-02
 -10 -11   6      271.98      278.83        6.82 o   0.5935E-03
  -9 -11   6        7.89        8.64        3.45 o   0.2618E-01
  -8 -11   6      245.51      289.52        8.67 o   0.5817E-03
  -7 -11   6        4.10        2.23        3.33 o   0.5053E-01
  -6 -11   6      403.29      441.54       11.43 o   0.2929E-03
  -5 -11   6     1768.97     1929.50       21.87 o   0.2292E-04
  -4 -11   6       37.71       26.04        3.89 o   0.8779E-02
  -3 -11   6       12.69       17.33        2.94 o   0.1683E-01
  -2 -11   6       26.06       24.96        3.59 o   0.1027E-01
  -1 -11   6      113.19      149.01        5.31 o   0.1574E-02
   0 -11   6       36.05       48.53        2.82 o   0.6123E-02
   1 -11   6      222.64      224.62        6.48 o   0.8083E-03
   2 -11   6      589.69      618.02       10.24 o   0.1711E-03
   3 -11   6      133.73      122.89        5.64 o   0.1681E-02
   4 -11   6       35.50       38.69        4.36 o   0.6829E-02
   5 -11   6       18.65       29.56        4.82 o   0.9253E-02
   6 -11   6       -0.73        5.59        4.27 o   0.3175E-01
   7 -11   6       -4.70        0.63        4.38 o   0.3961E-01
   8 -11   6        1.98        0.30        3.13 o   0.8078E-01
   9 -11   6       -3.41        2.32        4.38 o   0.3620E-01
  10 -11   6       22.50       21.27        4.20 o   0.1134E-01
  11 -11   6       91.10      102.87        3.70 o   0.2395E-02
 -13 -10   6      125.05      115.19        2.96 o   0.1930E-02
 -12 -10   6        5.39        5.70        2.18 o   0.4473E-01
 -11 -10   6       61.18       71.38        3.75 o   0.3727E-02
 -10 -10   6      328.85      303.77       12.27 o   0.4699E-03
  -9 -10   6       78.58       65.21        4.93 o   0.3521E-02
  -8 -10   6      407.09      381.63       10.30 o   0.3437E-03
  -7 -10   6      329.38      308.38        9.00 o   0.4781E-03
  -6 -10   6      233.51      205.34        6.84 o   0.8482E-03
  -5 -10   6      476.73      475.36        8.91 o   0.2565E-03
  -4 -10   6        3.22        0.90        2.51 o   0.8696E-01
  -3 -10   6      428.45      473.37        9.51 o   0.2695E-03
  -2 -10   6      102.48      112.25        4.98 o   0.2093E-02
  -1 -10   6      573.97      551.18        9.80 o   0.1968E-03
   0 -10   6       -0.86        0.23        2.46 o   0.1360E+00
   1 -10   6      843.99      871.43       11.97 o   0.9459E-04
   2 -10   6      195.78      181.16        5.93 o   0.1041E-02
   3 -10   6      316.20      254.90        7.36 o   0.5946E-03
   4 -10   6       42.78       37.73        4.49 o   0.6426E-02
   5 -10   6     2280.04     2287.77       35.04 o   0.1567E-04
   6 -10   6      281.71      276.93       11.73 o   0.5524E-03
   7 -10   6       65.64       66.25        6.50 o   0.3502E-02
   8 -10   6      496.07      481.82       20.26 o   0.2276E-03
   9 -10   6       32.68       17.00        6.19 o   0.8956E-02
  10 -10   6      140.10      119.02        8.74 o   0.1600E-02
  11 -10   6      110.59      104.78        4.64 o   0.2129E-02
 -14  -9   6        4.83        7.43        1.72 o   0.4280E-01
 -13  -9   6       96.91       96.45        3.90 o   0.2457E-02
 -12  -9   6       59.92       68.03        4.78 o   0.3781E-02
 -11  -9   6      195.18      169.50        6.51 o   0.1088E-02
 -10  -9   6       50.28       32.26        5.17 o   0.6321E-02
  -9  -9   6      944.82      935.07       15.45 o   0.8049E-04
  -8  -9   6     2101.56     2028.35       25.02 o   0.1936E-04
  -7  -9   6       53.04       45.61        4.12 o   0.5275E-02
  -6  -9   6       58.28       58.71        3.98 o   0.4368E-02
  -5  -9   6      665.17      705.18       11.19 o   0.1371E-03
  -4  -9   6        6.74       21.05        5.43 o   0.1206E-01
  -3  -9   6      157.75      182.20        9.77 o   0.1063E-02
  -2  -9   6       24.90       17.70        5.47 o   0.1066E-01
  -1  -9   6      123.60      110.13       10.07 o   0.1693E-02
   0  -9   6      706.83      709.61       18.92 o   0.1270E-03
   1  -9   6      124.55      143.49       12.13 o   0.1326E-02
   2  -9   6      346.75      294.12       19.91 o   0.4211E-03
   3  -9   6     1273.30     1289.87       16.44 o   0.4625E-04
   4  -9   6      131.38      145.78        6.46 o   0.1469E-02
   5  -9   6     2057.14     1999.86       25.26 o   0.1995E-04
   6  -9   6      620.49      574.49       13.97 o   0.1772E-03
   7  -9   6        4.99        1.05        5.00 o   0.3137E-01
   8  -9   6     1335.11     1304.87       25.92 o   0.4332E-04
   9  -9   6       34.35       18.71        5.36 o   0.9227E-02
  10  -9   6       18.14        8.08        5.70 o   0.1472E-01
  11  -9   6       51.37       40.33        4.05 o   0.5846E-02
  12  -9   6       -0.98        0.47        1.95 o   0.1748E+00
 -14  -8   6        5.50        0.18        1.57 o   0.1174E+00
 -13  -8   6       95.66       73.45        4.46 o   0.2992E-02
 -12  -8   6        2.05        1.15        2.92 o   0.7754E-01
 -11  -8   6       26.73       31.35        5.16 o   0.7882E-02
 -10  -8   6     1003.84     1027.46       20.91 o   0.6870E-04
  -9  -8   6       -2.71        2.07        3.45 o   0.5356E-01
  -8  -8   6      128.62      155.02        5.89 o   0.1418E-02
  -7  -8   6        3.27        2.09        2.47 o   0.7565E-01
  -6  -8   6     1048.39     1146.93       25.68 o   0.5830E-04
  -5  -8   6      229.28      219.41        9.23 o   0.7822E-03
  -4  -8   6      335.78      310.34        9.70 o   0.4705E-03
  -3  -8   6      611.36      618.48       15.10 o   0.1635E-03
  -2  -8   6      848.47      898.02       17.75 o   0.8997E-04
  -1  -8   6       27.52       21.18        3.73 o   0.1130E-01
   0  -8   6      810.22      667.96       19.00 o   0.1258E-03
   1  -8   6      415.45      366.98       16.09 o   0.3366E-03
   2  -8   6      860.01      912.16       20.59 o   0.8671E-04
   3  -8   6        4.70        9.02        4.14 o   0.2500E-01
   4  -8   6       20.73       18.61        5.05 o   0.1167E-01
   5  -8   6      502.59      563.87       12.01 o   0.2032E-03
   6  -8   6      205.44      166.36        9.38 o   0.1028E-02
   7  -8   6       40.80       56.78        5.83 o   0.4580E-02
   8  -8   6       18.93        2.36        4.79 o   0.2098E-01
   9  -8   6       10.60        5.37        3.86 o   0.2671E-01
  10  -8   6      309.30      300.11        7.48 o   0.5172E-03
  11  -8   6      168.84      166.75        5.25 o   0.1204E-02
  12  -8   6        8.97        5.97        2.39 o   0.3623E-01
 -15  -7   6      147.39      117.73        4.49 o   0.1733E-02
 -14  -7   6      166.19      145.12        5.08 o   0.1371E-02
 -13  -7   6      102.02       95.83        4.83 o   0.2373E-02
 -12  -7   6       72.71       49.66        4.98 o   0.4297E-02
 -11  -7   6       25.15       13.89        4.28 o   0.1348E-01
 -10  -7   6      318.06      288.44       10.27 o   0.5087E-03
  -9  -7   6      282.45      281.95       11.12 o   0.5481E-03
  -8  -7   6       -1.32        0.48        3.27 o   0.7684E-01
  -7  -7   6      457.82      437.18       15.48 o   0.2704E-03
  -6  -7   6     1206.15     1151.25       23.85 o   0.5339E-04
  -5  -7   6       98.37       72.94        5.21 o   0.2872E-02
  -4  -7   6      275.75      283.76        9.77 o   0.5648E-03
  -3  -7   6     3461.17     3408.12       32.64 o   0.7353E-05
  -2  -7   6      714.46      873.59       15.53 o   0.1012E-03
  -1  -7   6      167.74      130.75        7.67 o   0.1416E-02
   0  -7   6      398.97      368.90       12.67 o   0.3506E-03
   1  -7   6      323.76      320.14       10.29 o   0.4543E-03
   2  -7   6      820.41      814.83       16.97 o   0.1009E-03
   3  -7   6      315.26      284.16       11.11 o   0.5197E-03
   4  -7   6      129.77      139.96        7.86 o   0.1504E-02
   5  -7   6       12.88       12.58        4.07 o   0.1751E-01
   6  -7   6      184.63      190.30        7.00 o   0.1006E-02
   7  -7   6       61.79       67.60        6.66 o   0.3433E-02
   8  -7   6      146.21      138.58        8.76 o   0.1402E-02
   9  -7   6        7.12        0.92        3.71 o   0.4365E-01
  10  -7   6        7.02        0.73        3.57 o   0.4755E-01
  11  -7   6        8.37        2.37        2.17 o   0.5658E-01
  12  -7   6       16.15       12.51        2.26 o   0.2053E-01
 -15  -6   6       15.77       20.19        2.54 o   0.1543E-01
 -14  -6   6       50.36       61.91        3.05 o   0.4589E-02
 -13  -6   6      275.05      248.39        6.56 o   0.6603E-03
 -12  -6   6      289.50      252.55        7.83 o   0.6216E-03
 -11  -6   6      260.81      249.60        9.53 o   0.6520E-03
 -10  -6   6      506.25      484.14       13.20 o   0.2381E-03
  -9  -6   6     3274.60     3387.63       34.59 o   0.7679E-05
  -8  -6   6      157.07      146.79        9.48 o   0.1281E-02
  -7  -6   6       34.10       48.49        4.79 o   0.5696E-02
  -6  -6   6       34.63       15.18        4.86 o   0.1070E-01
  -5  -6   6      294.22      303.72        8.68 o   0.5242E-03
  -4  -6   6     2814.69     2974.54       37.31 o   0.9835E-05
  -3  -6   6       76.91       56.06        4.94 o   0.3783E-02
  -2  -6   6      130.69      155.52        5.94 o   0.1399E-02
  -1  -6   6     1700.54     1485.94       20.96 o   0.3213E-04
   0  -6   6     2210.88     2374.41       35.80 o   0.1521E-04
   1  -6   6     2108.02     2087.92       24.82 o   0.1855E-04
   2  -6   6      277.13      337.90        9.63 o   0.4784E-03
   3  -6   6      386.24      431.50       11.97 o   0.3054E-03
   4  -6   6      361.22      368.92       13.93 o   0.3610E-03
   5  -6   6        3.91        5.40        4.58 o   0.2812E-01
   6  -6   6      883.79      862.74       20.18 o   0.9045E-04
   7  -6   6     1211.51     1175.20       23.76 o   0.5253E-04
   8  -6   6      735.18      741.24       25.91 o   0.1151E-03
   9  -6   6       17.98       25.82        4.83 o   0.1022E-01
  10  -6   6      467.46      479.84       11.47 o   0.2509E-03
  11  -6   6        6.45        1.42        2.29 o   0.6802E-01
  12  -6   6       73.96       66.95        2.88 o   0.3714E-02
  13  -6   6       35.86       47.66        2.45 o   0.6342E-02
 -16  -5   6       91.19       91.41        5.05 o   0.2581E-02
 -15  -5   6        1.45        4.32        1.68 o   0.7724E-01
 -14  -5   6       40.01       43.01        2.69 o   0.6467E-02
 -13  -5   6      136.67      138.15        5.07 o   0.1549E-02
 -12  -5   6       25.02       21.23        3.61 o   0.1153E-01
 -11  -5   6      210.17      211.54        7.43 o   0.8528E-03
 -10  -5   6     1865.46     1795.02       23.28 o   0.2416E-04
  -9  -5   6     3584.18     3410.66       36.72 o   0.7132E-05
  -8  -5   6      282.65      278.52       11.88 o   0.5392E-03
  -7  -5   6       44.05       46.96        5.29 o   0.5290E-02
  -6  -5   6     1002.37      907.11       18.14 o   0.7952E-04
  -5  -5   6     1813.01     1913.74       25.36 o   0.2278E-04
  -4  -5   6      960.52      983.92       16.75 o   0.7385E-04
  -3  -5   6      615.15      625.36       11.76 o   0.1615E-03
  -2  -5   6      176.03      195.03        6.34 o   0.1011E-02
  -1  -5   6      915.14      899.24       12.92 o   0.8591E-04
   0  -5   6       10.27        7.43        3.23 o   0.2821E-01
   1  -5   6     4941.11     5066.09       43.02 o   0.3511E-05
   2  -5   6       45.04       32.78        4.70 o   0.6884E-02
   3  -5   6      199.61      192.87        9.85 o   0.9204E-03
   4  -5   6        4.31        3.03        4.20 o   0.3502E-01
   5  -5   6     1265.94     1299.15       27.60 o   0.4480E-04
   6  -5   6     1054.24      960.90       21.86 o   0.7233E-04
   7  -5   6        9.80        7.53        4.48 o   0.2223E-01
   8  -5   6      110.24      134.94       11.50 o   0.1454E-02
   9  -5   6      127.97      110.23        8.37 o   0.1773E-02
  10  -5   6       63.34       62.96        5.23 o   0.3785E-02
  11  -5   6        2.37        3.45        2.32 o   0.6675E-01
  12  -5   6        2.95        2.19        1.64 o   0.9517E-01
  13  -5   6       18.55       20.72        1.72 o   0.1469E-01
 -16  -4   6      126.93      121.90        6.55 o   0.1724E-02
 -15  -4   6        4.00        2.74        1.83 o   0.7622E-01
 -14  -4   6       -1.23        0.05        2.16 o   0.1666E+00
 -13  -4   6       23.64       26.98        3.18 o   0.1069E-01
 -12  -4   6      595.83      625.38       10.90 o   0.1661E-03
 -11  -4   6      372.53      362.50       10.85 o   0.3767E-03
 -10  -4   6       81.70       83.20        5.07 o   0.2902E-02
  -9  -4   6       16.07       17.05        5.16 o   0.1236E-01
  -8  -4   6       78.69       93.74        7.45 o   0.2500E-02
  -7  -4   6        6.82        5.61        3.75 o   0.3193E-01
  -6  -4   6      353.05      437.31       11.35 o   0.3227E-03
  -5  -4   6       42.65       28.62        5.15 o   0.7323E-02
  -4  -4   6      291.70      321.63        8.85 o   0.4967E-03
  -3  -4   6        3.55        7.90        2.80 o   0.3370E-01
  -2  -4   6      545.18      758.70        9.83 o   0.1403E-03
  -1  -4   6     2178.49     2337.75       23.20 o   0.1591E-04
   0  -4   6     2055.38     2106.87       28.30 o   0.1869E-04
   1  -4   6      850.41      882.90       14.44 o   0.9085E-04
   2  -4   6      725.01      722.16       15.14 o   0.1246E-03
   3  -4   6      407.81      440.33       13.61 o   0.2929E-03
   4  -4   6       93.21       67.65        7.60 o   0.2904E-02
   5  -4   6      109.00       91.28        7.59 o   0.2209E-02
   6  -4   6      137.81      128.07        8.70 o   0.1535E-02
   7  -4   6      178.38      200.80        8.36 o   0.9413E-03
   8  -4   6        5.60       10.29        3.61 o   0.2534E-01
   9  -4   6      135.75      132.59        6.77 o   0.1576E-02
  10  -4   6        6.10        1.08        3.83 o   0.4354E-01
  11  -4   6       20.53       21.61        3.16 o   0.1285E-01
  12  -4   6        1.67        3.10        1.60 o   0.9139E-01
  13  -4   6        5.93        5.56        1.51 o   0.4886E-01
 -16  -3   6       -1.31        0.23        2.20 o   0.1497E+00
 -15  -3   6       -0.40        0.50        2.46 o   0.1372E+00
 -14  -3   6        7.01        9.31        2.26 o   0.3208E-01
 -13  -3   6       15.22        9.76        3.07 o   0.2172E-01
 -12  -3   6      312.14      303.05        7.90 o   0.5038E-03
 -11  -3   6        6.57       12.13        3.66 o   0.2274E-01
 -10  -3   6      179.31      179.86        7.70 o   0.1061E-02
  -9  -3   6      320.79      345.25       14.27 o   0.4104E-03
  -8  -3   6       23.72       56.23        5.31 o   0.5314E-02
  -7  -3   6       43.14       36.29        4.68 o   0.6244E-02
  -6  -3   6     3500.59     3286.64       39.23 o   0.7549E-05
  -5  -3   6       85.21      108.19        6.39 o   0.2158E-02
  -4  -3   6      890.72      766.15       17.36 o   0.1035E-03
  -3  -3   6      200.11      291.64        6.73 o   0.6369E-03
  -2  -3   6       16.65       37.32        2.72 o   0.9007E-02
  -1  -3   6     2003.63     1910.22       21.57 o   0.2145E-04
   0  -3   6       61.11       64.71        5.22 o   0.3866E-02
   1  -3   6      963.15      857.29       14.02 o   0.8845E-04
   2  -3   6     7511.70     7656.19       59.63 o   0.1557E-05
   3  -3   6      638.42      530.19       13.36 o   0.1899E-03
   4  -3   6        2.09        1.57        3.18 o   0.6379E-01
   5  -3   6       79.48       71.66        6.41 o   0.3032E-02
   6  -3   6       43.78       42.27        5.63 o   0.5559E-02
   7  -3   6       -2.38        1.87        4.14 o   0.4269E-01
   8  -3   6        8.73       10.39        3.23 o   0.2476E-01
   9  -3   6        7.73        3.29        2.79 o   0.4527E-01
  10  -3   6        0.82        1.99        2.72 o   0.8307E-01
  11  -3   6       12.27       10.26        2.53 o   0.2468E-01
  12  -3   6       16.25       22.11        1.85 o   0.1462E-01
  13  -3   6      126.12      127.26        4.19 o   0.1760E-02
 -16  -2   6       66.13       61.95        3.99 o   0.3967E-02
 -15  -2   6       39.94       30.26        4.36 o   0.7512E-02
 -14  -2   6      560.55      570.01        9.75 o   0.1924E-03
 -13  -2   6      818.87      817.15       12.80 o   0.1030E-03
 -12  -2   6      588.83      582.26       12.47 o   0.1803E-03
 -11  -2   6      421.98      458.43       13.31 o   0.2756E-03
 -10  -2   6        4.97        0.99        3.52 o   0.5074E-01
  -9  -2   6        1.08        4.14        3.79 o   0.4303E-01
  -8  -2   6       20.14       20.91        3.86 o   0.1213E-01
  -7  -2   6     1590.20     1562.08       22.49 o   0.3150E-04
  -6  -2   6     4273.52     3723.06       43.72 o   0.5723E-05
  -5  -2   6       39.78       17.69        4.16 o   0.9701E-02
  -4  -2   6      112.16      135.66        6.42 o   0.1657E-02
  -3  -2   6     2225.58     2473.75       25.94 o   0.1458E-04
  -2  -2   6      854.39      831.88       12.73 o   0.9868E-04
  -1  -2   6      144.95      173.58        4.77 o   0.1229E-02
   0  -2   6      325.54      339.97        8.13 o   0.4345E-03
   1  -2   6     2629.31     2861.58       25.40 o   0.1080E-04
   2  -2   6      630.56      747.92       13.79 o   0.1325E-03
   3  -2   6        5.98        4.35        3.33 o   0.3799E-01
   4  -2   6      797.16      771.02       15.63 o   0.1101E-03
   5  -2   6        8.58        0.98        3.55 o   0.4275E-01
   6  -2   6      201.06      181.68       11.58 o   0.9230E-03
   7  -2   6      502.64      501.69       11.60 o   0.2317E-03
   8  -2   6       85.65       93.17        4.56 o   0.2630E-02
   9  -2   6       66.43       74.24        4.51 o   0.3426E-02
  10  -2   6        9.90        4.60        2.77 o   0.3561E-01
  11  -2   6       34.78       29.70        2.50 o   0.9004E-02
  12  -2   6       38.36       30.90        2.87 o   0.8177E-02
  13  -2   6       92.24      101.90        3.57 o   0.2418E-02
 -17  -1   6       29.73       31.46        3.26 o   0.8790E-02
 -16  -1   6      167.14      166.61        5.75 o   0.1197E-02
 -15  -1   6       39.32       44.26        4.57 o   0.5921E-02
 -14  -1   6       14.62       23.19        3.21 o   0.1292E-01
 -13  -1   6      515.23      515.40        9.53 o   0.2237E-03
 -12  -1   6     2498.50     2499.35       26.12 o   0.1336E-04
 -11  -1   6       -1.66        0.48        3.15 o   0.7952E-01
 -10  -1   6        8.92       17.29        4.80 o   0.1484E-01
  -9  -1   6      124.06      144.08        7.87 o   0.1448E-02
  -8  -1   6      178.71      105.59        8.57 o   0.1572E-02
  -7  -1   6     2484.75     2297.82       35.16 o   0.1479E-04
  -6  -1   6      382.30      335.10       11.57 o   0.3990E-03
  -5  -1   6      620.29      804.69       14.81 o   0.1184E-03
  -4  -1   6     1717.51     1603.59       19.01 o   0.2945E-04
  -3  -1   6       15.97        2.94        3.31 o   0.2959E-01
  -2  -1   6      780.33      755.04       10.59 o   0.1161E-03
  -1  -1   6      280.37      288.76        7.23 o   0.5608E-03
   0  -1   6      233.66      209.42        6.81 o   0.8455E-03
   1  -1   6      422.33      384.46       10.49 o   0.3281E-03
   2  -1   6        9.09       14.17        2.68 o   0.2340E-01
   3  -1   6      701.28      642.50       12.93 o   0.1461E-03
   4  -1   6      830.61      787.99       14.91 o   0.1052E-03
   5  -1   6     1536.05     1508.20       26.59 o   0.3361E-04
   6  -1   6     2605.26     2518.90       42.54 o   0.1274E-04
   7  -1   6      428.39      438.80        9.66 o   0.2899E-03
   8  -1   6       12.30       14.46        3.44 o   0.1764E-01
   9  -1   6        0.35        0.98        2.84 o   0.9496E-01
  10  -1   6        4.72        0.23        2.31 o   0.9507E-01
  11  -1   6        7.26        6.32        1.98 o   0.4071E-01
  12  -1   6       -0.96        0.02        2.06 o   0.1908E+00
  13  -1   6       40.83       61.57        3.40 o   0.4815E-02
 -17   0   6       29.40       17.93        2.30 o   0.1323E-01
 -16   0   6       51.89       43.22        3.97 o   0.5596E-02
 -15   0   6      211.10      184.74        8.15 o   0.9504E-03
 -14   0   6       39.43       32.88        4.30 o   0.7329E-02
 -13   0   6        0.59        6.37        2.35 o   0.5449E-01
 -12   0   6       -1.84        1.27        2.73 o   0.8452E-01
 -11   0   6        5.01        7.76        2.76 o   0.3499E-01
 -10   0   6      651.20      687.80       19.76 o   0.1370E-03
  -9   0   6      449.95      471.26       14.05 o   0.2563E-03
  -8   0   6       49.04       10.84        5.95 o   0.8715E-02
  -7   0   6      480.55      473.18       13.76 o   0.2464E-03
  -6   0   6     2431.36     2706.13       29.85 o   0.1231E-04
  -5   0   6     3140.53     3092.17       28.82 o   0.8834E-05
  -4   0   6     4080.70     3607.37       33.71 o   0.6137E-05
  -3   0   6     2976.49     2766.58       26.58 o   0.1051E-04
  -2   0   6     1651.84     1977.11       19.51 o   0.2315E-04
  -1   0   6     1336.06     1563.93       16.88 o   0.3565E-04
   0   0   6     1330.77     1360.48       14.70 o   0.4222E-04
   1   0   6      196.27      271.88        6.09 o   0.6869E-03
   2   0   6       39.87       61.62        4.35 o   0.4435E-02
   3   0   6      356.22      330.90       10.12 o   0.4326E-03
   4   0   6     1662.39     1602.63       26.44 o   0.2986E-04
   5   0   6     1956.91     1984.75       30.76 o   0.2062E-04
   6   0   6      492.19      460.00       11.83 o   0.2540E-03
   7   0   6      196.69      188.65        6.36 o   0.9945E-03
   8   0   6        3.66        1.05        2.51 o   0.8148E-01
   9   0   6        1.59        2.43        2.76 o   0.6979E-01
  10   0   6      164.93      152.58        4.57 o   0.1332E-02
  11   0   6      243.71      229.27        4.88 o   0.7617E-03
  12   0   6       48.81       46.58        2.62 o   0.5783E-02
 -17   1   6        7.25        8.35        1.77 o   0.3631E-01
 -16   1   6       14.75        7.64        3.02 o   0.2461E-01
 -15   1   6       87.99       75.21        5.93 o   0.2919E-02
 -14   1   6      470.90      477.71        9.90 o   0.2537E-03
 -13   1   6        1.80        4.27        3.10 o   0.4901E-01
 -12   1   6      322.21      325.45        6.94 o   0.4662E-03
 -11   1   6        2.19        6.82        2.44 o   0.4335E-01
 -10   1   6       43.88       33.89        3.67 o   0.7131E-02
  -9   1   6        6.79        7.89        4.58 o   0.2252E-01
  -8   1   6       13.06       18.09        4.58 o   0.1335E-01
  -7   1   6     4306.54     4287.49       51.59 o   0.4736E-05
  -6   1   6     5122.44     4606.14       56.21 o   0.3820E-05
  -5   1   6        7.19        3.19        3.93 o   0.3441E-01
  -4   1   6     2062.08     1720.65       21.49 o   0.2405E-04
  -3   1   6      414.25      319.81        8.57 o   0.4075E-03
  -2   1   6        4.22        6.41        2.68 o   0.4037E-01
  -1   1   6     1459.21     1535.22       18.22 o   0.3481E-04
   0   1   6      102.89       58.28        6.37 o   0.3133E-02
   1   1   6     2219.00     2050.23       23.28 o   0.1853E-04
   2   1   6     2236.77     2261.96       24.20 o   0.1636E-04
   3   1   6      346.01      347.34       12.82 o   0.4006E-03
   4   1   6     1859.05     1687.37       32.80 o   0.2569E-04
   5   1   6       90.93       90.43        8.12 o   0.2321E-02
   6   1   6      598.65      605.50        9.77 o   0.1724E-03
   7   1   6      519.35      566.15        8.66 o   0.2012E-03
   8   1   6        3.11        3.33        2.78 o   0.5553E-01
   9   1   6        4.26        2.79        2.74 o   0.5619E-01
  10   1   6       -0.75        0.35        2.13 o   0.1687E+00
  11   1   6       27.27       27.52        2.45 o   0.1028E-01
  12   1   6       53.80       61.95        2.20 o   0.4491E-02
 -17   2   6      105.67      105.03        3.58 o   0.2231E-02
 -16   2   6      257.36      223.45        7.42 o   0.7402E-03
 -15   2   6       20.26       19.09        3.65 o   0.1313E-01
 -14   2   6       44.31       50.37        3.90 o   0.5437E-02
 -13   2   6      130.04      116.01        5.30 o   0.1830E-02
 -12   2   6       -3.55        0.18        2.59 o   0.9371E-01
 -11   2   6      130.40      124.34        5.66 o   0.1703E-02
 -10   2   6       -0.37        0.13        2.72 o   0.1250E+00
  -9   2   6      160.67      210.57        8.91 o   0.9435E-03
  -8   2   6      387.80      313.08       14.11 o   0.4124E-03
  -7   2   6        5.40       22.95        3.73 o   0.1479E-01
  -6   2   6     1175.73     1245.37       22.76 o   0.4969E-04
  -5   2   6      197.07      262.10        7.91 o   0.7196E-03
  -4   2   6      148.12      162.12        6.69 o   0.1280E-02
  -3   2   6      589.40      612.08       10.49 o   0.1723E-03
  -2   2   6      360.66      411.92        8.24 o   0.3421E-03
  -1   2   6     2654.79     2764.44       27.45 o   0.1125E-04
   0   2   6     1233.89     1254.67       16.42 o   0.4894E-04
   1   2   6       89.83       99.21        5.89 o   0.2343E-02
   2   2   6      119.23      150.77        6.42 o   0.1498E-02
   3   2   6      982.01      832.54       17.87 o   0.8880E-04
   4   2   6     2043.77     1946.45       31.22 o   0.2034E-04
   5   2   6      303.85      318.97        9.92 o   0.4733E-03
   6   2   6        4.05        1.38        2.36 o   0.7736E-01
   7   2   6      237.23      238.88        6.12 o   0.7306E-03
   8   2   6      221.51      212.65        6.18 o   0.8464E-03
   9   2   6      241.30      247.12        5.63 o   0.7077E-03
  10   2   6       83.85       89.27        3.75 o   0.2734E-02
  11   2   6       67.39       60.34        2.92 o   0.4131E-02
  12   2   6      246.85      294.25        5.63 o   0.5893E-03
 -16   3   6        4.75        5.85        1.90 o   0.4898E-01
 -15   3   6        0.44        0.71        3.02 o   0.9236E-01
 -14   3   6      242.36      202.00        7.06 o   0.8431E-03
 -13   3   6      593.02      630.68        9.63 o   0.1659E-03
 -12   3   6      263.62      255.87        7.15 o   0.6459E-03
 -11   3   6      177.61      210.40        6.01 o   0.9414E-03
 -10   3   6        2.70        2.23        2.72 o   0.6614E-01
  -9   3   6     1480.11     1480.12       35.81 o   0.3419E-04
  -8   3   6      408.32      364.35       17.69 o   0.3383E-03
  -7   3   6       17.10       18.17        5.13 o   0.1206E-01
  -6   3   6      404.21      459.49       13.78 o   0.2805E-03
  -5   3   6       40.95       31.30        4.69 o   0.7056E-02
  -4   3   6        5.83        0.02        3.80 o   0.4914E-01
  -3   3   6      762.67      693.23       14.45 o   0.1271E-03
  -2   3   6       12.43       29.59        3.84 o   0.1051E-01
  -1   3   6     1503.60     1467.27       23.02 o   0.3558E-04
   0   3   6      166.06      199.29        8.12 o   0.9861E-03
   1   3   6       15.79       13.97        4.28 o   0.1516E-01
   2   3   6      513.28      525.39       14.56 o   0.2170E-03
   3   3   6      369.22      424.85       12.75 o   0.3176E-03
   4   3   6       14.49        6.06        6.63 o   0.1395E-01
   5   3   6      356.18      330.89        7.61 o   0.4369E-03
   6   3   6        4.31        7.98        2.88 o   0.3407E-01
   7   3   6      197.09      195.18        6.24 o   0.9679E-03
   8   3   6       10.02        8.88        2.64 o   0.2849E-01
   9   3   6       51.35       42.45        3.45 o   0.5889E-02
  10   3   6       46.73       49.68        2.91 o   0.5565E-02
  11   3   6        6.75        0.34        2.46 o   0.7390E-01
 -16   4   6       11.42        3.14        2.25 o   0.4262E-01
 -15   4   6        3.85       10.56        2.58 o   0.3105E-01
 -14   4   6      981.52      954.71       16.42 o   0.7679E-04
 -13   4   6        6.88        4.09        2.48 o   0.4597E-01
 -12   4   6        7.04        2.97        3.16 o   0.4317E-01
 -11   4   6      371.27      387.76        7.82 o   0.3609E-03
 -10   4   6      915.72      929.17       12.48 o   0.8322E-04
  -9   4   6        3.19        0.02        2.99 o   0.8191E-01
  -8   4   6      564.47      496.46       18.26 o   0.2080E-03
  -7   4   6      414.30      350.33       14.99 o   0.3582E-03
  -6   4   6      676.19      695.01       22.39 o   0.1305E-03
  -5   4   6       80.64       46.90        8.60 o   0.3500E-02
  -4   4   6        5.40        2.17        4.54 o   0.3310E-01
  -3   4   6      251.28      240.57        8.65 o   0.6856E-03
  -2   4   6       42.63       59.94        4.72 o   0.4613E-02
  -1   4   6     1209.92     1142.93       19.39 o   0.5457E-04
   0   4   6     4315.56     3795.73       46.98 o   0.5494E-05
   1   4   6      877.52      856.85       19.27 o   0.9046E-04
   2   4   6       54.32       77.98        6.14 o   0.3225E-02
   3   4   6       -5.00        0.38        5.83 o   0.2494E-01
   4   4   6        0.69        6.91        2.83 o   0.4381E-01
   5   4   6       42.87       49.03        3.55 o   0.5559E-02
   6   4   6       37.45       36.30        4.06 o   0.7094E-02
   7   4   6       69.72       70.17        4.80 o   0.3527E-02
   8   4   6      122.93      118.91        4.85 o   0.1847E-02
   9   4   6      133.15      109.08        5.44 o   0.1904E-02
  10   4   6       56.98       49.90        4.28 o   0.4872E-02
  11   4   6        2.31        4.72        1.57 o   0.6629E-01
 -16   5   6       36.17       66.61        2.53 o   0.4724E-02
 -15   5   6       17.90        5.72        3.06 o   0.2516E-01
 -14   5   6        5.84        0.73        2.52 o   0.7179E-01
 -13   5   6      157.46      147.53        4.43 o   0.1403E-02
 -12   5   6       26.97       21.67        2.77 o   0.1178E-01
 -11   5   6       76.83       72.50        3.88 o   0.3397E-02
 -10   5   6       47.81       57.70        4.45 o   0.4627E-02
  -9   5   6      121.92      128.91        6.00 o   0.1704E-02
  -8   5   6      408.82      347.01        9.33 o   0.3813E-03
  -7   5   6       77.12       75.84        9.34 o   0.2652E-02
  -6   5   6     1047.69     1030.25       29.08 o   0.6457E-04
  -5   5   6       15.52       17.20        6.14 o   0.1093E-01
  -4   5   6      378.18      397.81       14.02 o   0.3322E-03
  -3   5   6      291.14      254.58       10.86 o   0.5947E-03
  -2   5   6      262.64      250.29        9.33 o   0.6532E-03
  -1   5   6        4.07        0.27        3.90 o   0.5061E-01
   0   5   6      606.97      569.70       18.35 o   0.1752E-03
   1   5   6      131.71      184.80        9.85 o   0.1109E-02
   2   5   6       69.50       47.12        7.83 o   0.3934E-02
   3   5   6       -0.52        0.44        3.13 o   0.8838E-01
   4   5   6       92.43      105.21        4.54 o   0.2323E-02
   5   5   6      190.92      217.56        7.30 o   0.8731E-03
   6   5   6       -2.09        2.11        3.28 o   0.5803E-01
   7   5   6       -4.30        0.12        3.56 o   0.5801E-01
   8   5   6      264.61      214.46        7.62 o   0.7617E-03
   9   5   6      234.25      250.15        7.84 o   0.6964E-03
  10   5   6      202.49      210.24        6.16 o   0.8857E-03
 -16   6   6       42.11       45.75        2.49 o   0.6134E-02
 -15   6   6        5.54        9.37        1.80 o   0.3507E-01
 -14   6   6        4.31        0.01        2.20 o   0.1085E+00
 -13   6   6      197.68      180.42        4.05 o   0.1056E-02
 -12   6   6        3.89        5.19        2.63 o   0.4686E-01
 -11   6   6       51.76       47.11        3.83 o   0.5430E-02
 -10   6   6      137.02      126.79        5.36 o   0.1663E-02
  -9   6   6      150.70      163.86        6.29 o   0.1260E-02
  -8   6   6      682.68      708.42       12.16 o   0.1339E-03
  -7   6   6     1763.99     1672.17       21.01 o   0.2736E-04
  -6   6   6       16.83       26.95        6.97 o   0.7943E-02
  -5   6   6     1589.94     1705.51       36.85 o   0.2789E-04
  -4   6   6       12.21        0.37        6.32 o   0.1880E-01
  -3   6   6      183.75      198.38        9.28 o   0.9360E-03
  -2   6   6      166.68      159.32       10.16 o   0.1145E-02
  -1   6   6       35.64       32.66        5.79 o   0.6787E-02
   0   6   6       66.07       60.97        9.24 o   0.3180E-02
   1   6   6       24.81       20.77        4.76 o   0.1043E-01
   2   6   6       42.86       43.60        5.33 o   0.5563E-02
   3   6   6       -1.57        0.03        3.63 o   0.6744E-01
   4   6   6       -0.09        8.24        3.28 o   0.3517E-01
   5   6   6      885.10      913.06       17.61 o   0.8556E-04
   6   6   6        1.32        1.06        3.88 o   0.5459E-01
   7   6   6        1.77        0.48        3.07 o   0.8299E-01
   8   6   6        0.33        0.13        2.24 o   0.1786E+00
   9   6   6       18.57       18.38        2.56 o   0.1533E-01
  10   6   6        2.76        1.91        1.39 o   0.1173E+00
 -15   7   6       48.09       73.65        3.17 o   0.3966E-02
 -14   7   6        9.49       13.61        2.50 o   0.2217E-01
 -13   7   6       14.21       17.56        2.32 o   0.1727E-01
 -12   7   6      169.72      156.19        4.90 o   0.1278E-02
 -11   7   6        4.61        9.05        3.03 o   0.3029E-01
 -10   7   6       -1.11        3.78        2.81 o   0.5857E-01
  -9   7   6       18.90       21.02        3.20 o   0.1319E-01
  -8   7   6      144.27      168.65        6.41 o   0.1246E-02
  -7   7   6       -0.45        0.76        3.24 o   0.8043E-01
  -6   7   6      227.64      244.04        8.04 o   0.7156E-03
  -5   7   6        7.92        6.14        3.62 o   0.2962E-01
  -4   7   6      645.07      670.07       13.60 o   0.1457E-03
  -3   7   6      408.56      364.84       12.46 o   0.3552E-03
  -2   7   6      360.47      415.81       11.00 o   0.3339E-03
  -1   7   6       20.73       11.99        3.96 o   0.1590E-01
   0   7   6      258.72      267.76        8.90 o   0.6121E-03
   1   7   6       19.91       29.12        4.12 o   0.9614E-02
   2   7   6       18.42       14.65        4.40 o   0.1469E-01
   3   7   6      459.13      431.93       12.59 o   0.2819E-03
   4   7   6       59.67       74.45        5.59 o   0.3429E-02
   5   7   6       13.21        5.72        3.42 o   0.2726E-01
   6   7   6       -0.04        5.82        2.67 o   0.5273E-01
   7   7   6       21.48       22.97        2.68 o   0.1237E-01
   8   7   6        7.76        9.05        1.97 o   0.3244E-01
   9   7   6       72.30       74.42        3.55 o   0.3443E-02
 -15   8   6       -0.89        1.26        2.15 o   0.1250E+00
 -14   8   6        8.12        7.87        2.17 o   0.3383E-01
 -13   8   6        2.33        0.10        1.85 o   0.1668E+00
 -12   8   6        0.65        1.49        2.16 o   0.1197E+00
 -11   8   6       13.94       16.16        2.76 o   0.1799E-01
 -10   8   6      577.49      585.43       10.04 o   0.1814E-03
  -9   8   6       30.36       29.35        2.96 o   0.9349E-02
  -8   8   6      272.45      291.27        7.42 o   0.5658E-03
  -7   8   6      480.84      506.44       10.77 o   0.2352E-03
  -6   8   6       72.89       77.96        5.46 o   0.3070E-02
  -5   8   6       10.24        9.44        3.61 o   0.2285E-01
  -4   8   6       -1.96        0.58        4.33 o   0.4588E-01
  -3   8   6      159.35      172.62        7.79 o   0.1156E-02
  -2   8   6      424.16      447.59       12.42 o   0.2826E-03
  -1   8   6     1049.22     1089.60       17.40 o   0.6332E-04
   0   8   6        6.70        5.92        3.96 o   0.2906E-01
   1   8   6       14.12       14.49        4.18 o   0.1565E-01
   2   8   6      462.06      457.07       12.21 o   0.2648E-03
   3   8   6      252.79      245.70        8.89 o   0.6674E-03
   4   8   6        5.69        2.59        3.68 o   0.4105E-01
   5   8   6       -1.29        3.17        2.55 o   0.7140E-01
   6   8   6       77.39       87.24        3.69 o   0.2928E-02
   7   8   6       -1.29        0.08        1.90 o   0.1973E+00
   8   8   6       27.44       36.59        2.20 o   0.8528E-02
 -14   9   6       10.41       21.22        1.76 o   0.1674E-01
 -13   9   6       49.63       35.84        2.64 o   0.6925E-02
 -12   9   6       90.51      101.58        3.29 o   0.2454E-02
 -11   9   6       36.57       32.42        2.87 o   0.8100E-02
 -10   9   6      136.73      150.57        5.92 o   0.1420E-02
  -9   9   6      399.74      379.83        9.96 o   0.3528E-03
  -8   9   6      193.47      191.04        7.12 o   0.9793E-03
  -7   9   6       98.20      103.94        6.23 o   0.2189E-02
  -6   9   6       15.89       19.13        3.80 o   0.1399E-01
  -5   9   6      533.33      509.85       13.28 o   0.2192E-03
  -4   9   6       -1.30        0.00        3.78 o   0.6421E-01
  -3   9   6     1260.18     1256.16       19.08 o   0.4739E-04
  -2   9   6      197.35      170.25       10.58 o   0.1015E-02
  -1   9   6        4.56        2.01        3.76 o   0.4370E-01
   0   9   6      207.13      244.76        8.66 o   0.7464E-03
   1   9   6      102.03      106.23        6.60 o   0.2090E-02
   2   9   6      142.78      166.07        7.10 o   0.1245E-02
   3   9   6       78.54       75.72        6.98 o   0.2875E-02
   4   9   6      171.39      133.47        8.04 o   0.1365E-02
   5   9   6      108.79      113.45        6.35 o   0.1975E-02
   6   9   6       19.12       16.89        2.61 o   0.1580E-01
   7   9   6        1.78        0.85        2.20 o   0.1201E+00
 -13  10   6       49.52       52.55        2.48 o   0.5236E-02
 -12  10   6       67.53       70.96        2.89 o   0.3677E-02
 -11  10   6       89.85       75.39        3.24 o   0.3098E-02
 -10  10   6        1.37        0.78        2.37 o   0.1163E+00
  -9  10   6      168.78      167.80        5.27 o   0.1196E-02
  -8  10   6      214.22      206.97        6.22 o   0.8778E-03
  -7  10   6       18.95       26.42        3.94 o   0.1062E-01
  -6  10   6       80.96       83.78        6.08 o   0.2789E-02
  -5  10   6        5.51       10.07        3.12 o   0.2706E-01
  -4  10   6       88.32       85.56        6.15 o   0.2641E-02
  -3  10   6      453.13      423.16       14.97 o   0.2857E-03
  -2  10   6       22.78       18.88        4.15 o   0.1198E-01
  -1  10   6      827.58      808.08       16.59 o   0.1019E-03
   0  10   6      693.03      714.17       14.82 o   0.1316E-03
   1  10   6        7.72       14.56        3.21 o   0.2016E-01
   2  10   6      132.10      137.01        6.78 o   0.1538E-02
   3  10   6       -3.33        0.39        3.77 o   0.5428E-01
   4  10   6      144.42      144.98        6.54 o   0.1420E-02
   5  10   6      318.65      327.62        6.68 o   0.4641E-03
   6  10   6        8.77       11.58        2.37 o   0.2572E-01
 -12  11   6      306.59      322.29        6.44 o   0.4855E-03
 -11  11   6      149.02      185.24        3.33 o   0.1163E-02
 -10  11   6      120.18      122.27        4.29 o   0.1848E-02
  -9  11   6       26.69       32.95        2.90 o   0.8911E-02
  -8  11   6       93.42      107.04        4.61 o   0.2247E-02
  -7  11   6       -0.15        6.57        3.36 o   0.3950E-01
  -6  11   6      294.68      251.03        9.49 o   0.6065E-03
  -5  11   6      117.35      124.94        5.38 o   0.1805E-02
  -4  11   6        0.34        0.40        3.75 o   0.6574E-01
  -3  11   6        7.90        4.00        4.73 o   0.2596E-01
  -2  11   6      119.16      118.64        7.64 o   0.1760E-02
  -1  11   6        1.91        0.15        4.37 o   0.4691E-01
   0  11   6      123.61      131.71        5.35 o   0.1671E-02
   1  11   6      340.69      307.85        7.90 o   0.4762E-03
   2  11   6       65.82       61.50        4.98 o   0.3904E-02
   3  11   6      114.56      104.59        5.57 o   0.2077E-02
   4  11   6      112.58      102.00        3.85 o   0.2206E-02
   5  11   6      178.50      175.56        5.23 o   0.1121E-02
 -11  12   6       -0.94        0.89        2.45 o   0.1138E+00
 -10  12   6      165.66      168.18        5.01 o   0.1205E-02
  -9  12   6       63.50       66.63        3.22 o   0.3915E-02
  -8  12   6        7.87        2.87        2.82 o   0.4555E-01
  -7  12   6       17.46       22.25        2.62 o   0.1351E-01
  -6  12   6       -2.06        1.21        2.79 o   0.8069E-01
  -5  12   6       42.60       49.50        2.91 o   0.5737E-02
  -4  12   6       27.81       31.19        2.98 o   0.9202E-02
  -3  12   6       15.86       14.12        2.85 o   0.1763E-01
  -2  12   6      116.59       95.96        4.88 o   0.2236E-02
  -1  12   6        2.88        0.54        2.55 o   0.9452E-01
   0  12   6        3.22        3.21        2.36 o   0.6395E-01
   1  12   6        4.87        1.89        2.28 o   0.7028E-01
   2  12   6       13.93       10.63        2.22 o   0.2362E-01
   3  12   6       41.48       39.51        2.37 o   0.6913E-02
  -9  13   6      132.90      122.98        4.05 o   0.1775E-02
  -8  13   6       18.24       23.27        2.44 o   0.1325E-01
  -7  13   6      128.57      132.14        7.02 o   0.1597E-02
  -6  13   6       49.94       41.24        3.54 o   0.6026E-02
  -5  13   6      203.14      166.86        8.77 o   0.1039E-02
  -4  13   6       41.63       33.80        2.63 o   0.7646E-02
  -3  13   6       44.52       41.53        3.31 o   0.6292E-02
  -2  13   6       53.89       42.60        3.67 o   0.5681E-02
  -1  13   6        1.38        1.64        2.21 o   0.1049E+00
   0  13   6        1.59        0.09        2.06 o   0.1656E+00
   1  13   6        4.95        6.11        1.84 o   0.4721E-01
  -5  14   6       16.46       12.53        2.85 o   0.1921E-01
  -4  14   6        4.57        2.76        2.56 o   0.5996E-01
  -3  14   6       67.80       75.72        4.27 o   0.3387E-02
  -5 -16   7       13.65       14.27        2.70 o   0.1935E-01
  -4 -16   7        5.50        0.04        2.82 o   0.7358E-01
  -3 -16   7        0.91        0.19        3.16 o   0.8867E-01
  -2 -16   7        2.89        4.31        3.43 o   0.4356E-01
  -1 -16   7       29.58       13.32        5.03 o   0.1168E-01
   0 -16   7       54.41       30.08        3.91 o   0.6869E-02
   1 -16   7       36.83       28.37        4.56 o   0.7960E-02
   2 -16   7        3.15        1.67        3.25 o   0.5810E-01
   3 -16   7       58.05       87.32        4.84 o   0.3133E-02
   4 -16   7       51.43       42.49        4.24 o   0.5677E-02
  -7 -15   7       -2.43        1.49        2.30 o   0.9117E-01
  -6 -15   7       16.43       21.75        3.65 o   0.1287E-01
  -5 -15   7       -0.95        0.43        3.51 o   0.7055E-01
  -4 -15   7      225.56      236.72       10.55 o   0.7146E-03
  -3 -15   7       11.14       15.91        4.61 o   0.1502E-01
  -2 -15   7        0.22        1.39        4.51 o   0.4299E-01
  -1 -15   7       77.73       60.46        5.08 o   0.3617E-02
   0 -15   7      167.02      175.07        7.20 o   0.1124E-02
   1 -15   7      145.34      154.77        6.88 o   0.1331E-02
   2 -15   7      548.49      460.55       17.19 o   0.2294E-03
   3 -15   7      161.71      131.08        8.95 o   0.1401E-02
   4 -15   7        5.77       15.33        3.66 o   0.1954E-01
   5 -15   7        3.07        1.89        3.07 o   0.6197E-01
   6 -15   7       17.39       12.30        3.07 o   0.1851E-01
  -8 -14   7      155.07      157.37        6.99 o   0.1281E-02
  -7 -14   7      154.27      147.19        8.22 o   0.1311E-02
  -6 -14   7        3.02        0.89        2.95 o   0.7363E-01
  -5 -14   7       15.48        4.65        3.59 o   0.2572E-01
  -4 -14   7        0.44        0.26        3.27 o   0.8569E-01
  -3 -14   7       28.83       26.87        3.43 o   0.9680E-02
  -2 -14   7       -3.24        0.54        2.38 o   0.9972E-01
  -1 -14   7      187.86      192.44        5.71 o   0.9994E-03
   0 -14   7      565.67      628.64        8.53 o   0.1701E-03
   1 -14   7       86.96       80.91        4.14 o   0.2952E-02
   2 -14   7     1178.19     1114.70       21.92 o   0.5692E-04
   3 -14   7       86.63       84.67        7.83 o   0.2541E-02
   4 -14   7        3.22        0.86        3.13 o   0.6920E-01
   5 -14   7        1.77        1.41        3.01 o   0.7446E-01
   6 -14   7       77.03       62.63        4.27 o   0.3687E-02
   7 -14   7        4.41        1.66        2.04 o   0.8664E-01
  -9 -13   7      166.13      181.89        7.61 o   0.1083E-02
  -8 -13   7      159.33      137.73        6.21 o   0.1436E-02
  -7 -13   7       20.83       18.80        3.56 o   0.1315E-01
  -6 -13   7       86.64       82.85        5.86 o   0.2767E-02
  -5 -13   7       25.21       28.99        4.80 o   0.8689E-02
  -4 -13   7        7.93        0.31        3.32 o   0.5073E-01
  -3 -13   7       10.92       12.00        2.75 o   0.2301E-01
  -2 -13   7      137.49      158.61        5.30 o   0.1368E-02
  -1 -13   7        3.79        4.87        2.52 o   0.4968E-01
   0 -13   7       13.04       32.46        2.38 o   0.1116E-01
   1 -13   7      367.87      364.75        8.16 o   0.3833E-03
   2 -13   7       48.52       42.15        3.33 o   0.6070E-02
   3 -13   7      283.23      291.15        9.98 o   0.5341E-03
   4 -13   7       57.82       47.66        4.97 o   0.4852E-02
   5 -13   7       37.02       54.65        4.39 o   0.5212E-02
   6 -13   7       25.11       31.11        3.65 o   0.9069E-02
   7 -13   7       10.45       10.55        2.75 o   0.2447E-01
   8 -13   7       73.34       66.39        5.72 o   0.3487E-02
   9 -13   7       11.91       29.37        2.82 o   0.1195E-01
 -11 -12   7      133.25      135.03        6.15 o   0.1569E-02
 -10 -12   7        1.02        3.97        1.84 o   0.8234E-01
  -9 -12   7        7.16        3.07        2.85 o   0.4551E-01
  -8 -12   7      128.13      122.99        6.44 o   0.1710E-02
  -7 -12   7      108.04      123.78        7.14 o   0.1781E-02
  -6 -12   7      335.75      343.30       12.31 o   0.4094E-03
  -5 -12   7      140.31      151.72        6.72 o   0.1370E-02
  -4 -12   7       51.70       71.21        4.22 o   0.3864E-02
  -3 -12   7      304.78      335.53        8.28 o   0.4632E-03
  -2 -12   7      146.85      161.24        6.40 o   0.1306E-02
  -1 -12   7      391.13      424.50        8.74 o   0.3188E-03
   0 -12   7      504.67      498.56        8.09 o   0.2342E-03
   1 -12   7      862.56      863.61       12.02 o   0.9343E-04
   2 -12   7      348.06      392.39        7.32 o   0.3714E-03
   3 -12   7      103.54       70.14        5.27 o   0.2909E-02
   4 -12   7       47.30       60.44        5.83 o   0.4228E-02
   5 -12   7       40.50       35.44        5.11 o   0.6560E-02
   6 -12   7      340.62      322.39       11.77 o   0.4409E-03
   7 -12   7      291.74      286.07        8.65 o   0.5471E-03
   8 -12   7       46.10       28.38        5.65 o   0.6772E-02
   9 -12   7      329.05      269.24       11.19 o   0.5301E-03
  10 -12   7        3.47        0.14        2.18 o   0.1172E+00
 -12 -11   7      247.05      246.13        6.11 o   0.7031E-03
 -11 -11   7       -2.45        0.03        2.66 o   0.1044E+00
 -10 -11   7       20.27       19.41        2.66 o   0.1425E-01
  -9 -11   7       11.16       17.37        3.11 o   0.1699E-01
  -8 -11   7       90.41       96.47        5.72 o   0.2421E-02
  -7 -11   7        5.73        4.74        3.13 o   0.3937E-01
  -6 -11   7       -0.01        0.52        2.97 o   0.9945E-01
  -5 -11   7     1102.69     1138.37       18.96 o   0.5829E-04
  -4 -11   7        3.10        4.64        3.11 o   0.4497E-01
  -3 -11   7       33.33       42.73        3.79 o   0.6605E-02
  -2 -11   7      411.39      374.89       10.21 o   0.3463E-03
  -1 -11   7      187.95      195.79        5.94 o   0.9797E-03
   0 -11   7       18.36       14.34        2.59 o   0.1757E-01
   1 -11   7      786.94      851.95       12.14 o   0.9991E-04
   2 -11   7       99.06       97.81        4.78 o   0.2356E-02
   3 -11   7       64.35       38.40        4.63 o   0.5313E-02
   4 -11   7      448.26      455.66       14.17 o   0.2659E-03
   5 -11   7      933.91      995.32       19.16 o   0.7450E-04
   6 -11   7      356.98      308.77       12.56 o   0.4393E-03
   7 -11   7      298.26      290.62       10.85 o   0.5232E-03
   8 -11   7       69.80       49.03        7.41 o   0.3932E-02
   9 -11   7       94.87       75.23        7.07 o   0.2728E-02
  10 -11   7       22.04       23.92        2.68 o   0.1198E-01
 -13 -10   7       24.69       28.80        1.70 o   0.1074E-01
 -12 -10   7       61.95       50.94        4.09 o   0.4637E-02
 -11 -10   7      390.84      363.19       10.39 o   0.3700E-03
 -10 -10   7       93.95      105.77        5.62 o   0.2235E-02
  -9 -10   7      107.10      107.80        5.31 o   0.2104E-02
  -8 -10   7       42.62       25.50        4.20 o   0.8142E-02
  -7 -10   7      243.80      233.71        6.96 o   0.7340E-03
  -6 -10   7        1.62        3.84        2.73 o   0.5702E-01
  -5 -10   7       22.81       24.36        3.23 o   0.1167E-01
  -4 -10   7      143.72      121.56        5.60 o   0.1667E-02
  -3 -10   7      368.38      412.87        9.49 o   0.3332E-03
  -2 -10   7      416.27      412.83        9.70 o   0.3173E-03
  -1 -10   7      525.72      540.18        9.48 o   0.2094E-03
   0 -10   7       69.97       63.70        3.88 o   0.3790E-02
   1 -10   7      559.51      574.69       10.19 o   0.1901E-03
   2 -10   7     1494.61     1387.54       17.83 o   0.3833E-04
   3 -10   7      199.30      227.85        7.05 o   0.8239E-03
   4 -10   7       97.40       90.92        5.84 o   0.2435E-02
   5 -10   7      317.45      333.92       12.33 o   0.4355E-03
   6 -10   7      220.35      187.69       10.10 o   0.8941E-03
   7 -10   7       92.02      103.12        9.89 o   0.2001E-02
   8 -10   7      126.57       99.38       10.67 o   0.1770E-02
   9 -10   7        1.72        1.15        4.36 o   0.4317E-01
  10 -10   7      282.49      224.52        7.61 o   0.7019E-03
  11 -10   7        4.82        3.27        1.87 o   0.6662E-01
 -14  -9   7        6.51       13.96        1.48 o   0.2638E-01
 -13  -9   7       -0.34        0.22        2.21 o   0.1750E+00
 -12  -9   7       16.57       13.54        3.60 o   0.1688E-01
 -11  -9   7      181.00      203.18        9.40 o   0.9197E-03
 -10  -9   7      727.20      669.82       14.57 o   0.1368E-03
  -9  -9   7       14.85       24.82        3.88 o   0.1209E-01
  -8  -9   7      461.73      452.28       12.51 o   0.2670E-03
  -7  -9   7      509.87      542.90       10.10 o   0.2128E-03
  -6  -9   7      862.88      801.78       15.01 o   0.1014E-03
  -5  -9   7      540.73      632.37        9.79 o   0.1725E-03
  -4  -9   7       73.93       63.37        4.47 o   0.3682E-02
  -3  -9   7      100.88       93.52        8.09 o   0.2205E-02
  -2  -9   7      426.36      461.68       13.29 o   0.2698E-03
  -1  -9   7      292.27      336.42       11.13 o   0.4582E-03
   0  -9   7      113.47      133.49        6.96 o   0.1670E-02
   1  -9   7        8.37        4.67        5.43 o   0.2079E-01
   2  -9   7     3205.59     3358.55       26.38 o   0.7861E-05
   3  -9   7       13.31       14.11        3.15 o   0.1898E-01
   4  -9   7       -0.07        0.24        3.39 o   0.8294E-01
   5  -9   7      101.04       70.16        6.24 o   0.2871E-02
   6  -9   7      202.67      210.85       10.09 o   0.8401E-03
   7  -9   7       13.30        7.14        5.09 o   0.1831E-01
   8  -9   7      411.60      359.85       13.44 o   0.3552E-03
   9  -9   7       50.38       53.08        6.61 o   0.4348E-02
  10  -9   7        3.68        0.19        2.93 o   0.7841E-01
  11  -9   7       23.90       16.28        2.79 o   0.1472E-01
 -14  -8   7       98.75       83.30        3.57 o   0.2760E-02
 -13  -8   7       19.50       21.39        2.85 o   0.1352E-01
 -12  -8   7      152.05      123.70        5.95 o   0.1599E-02
 -11  -8   7       52.72       66.39        5.68 o   0.3855E-02
 -10  -8   7      356.92      338.21       10.30 o   0.4160E-03
  -9  -8   7      576.43      637.80       14.31 o   0.1635E-03
  -8  -8   7      924.11      947.09       15.29 o   0.8076E-04
  -7  -8   7       44.90       34.19        3.67 o   0.7067E-02
  -6  -8   7      149.00      108.66        6.14 o   0.1763E-02
  -5  -8   7       75.49       68.56        5.50 o   0.3373E-02
  -4  -8   7      275.97      251.27       10.60 o   0.6171E-03
  -3  -8   7       73.48      100.73        7.94 o   0.2354E-02
  -2  -8   7     1218.26     1083.08       25.25 o   0.5669E-04
  -1  -8   7     1837.35     1862.34       26.01 o   0.2325E-04
   0  -8   7      265.07      259.65       10.71 o   0.6113E-03
   1  -8   7      235.29      284.59       11.26 o   0.5859E-03
   2  -8   7      125.12      102.65       10.32 o   0.1745E-02
   3  -8   7       17.90       23.49        6.20 o   0.9283E-02
   4  -8   7      845.15      840.75       14.60 o   0.9790E-04
   5  -8   7       56.61       59.45        4.89 o   0.4203E-02
   6  -8   7       25.66       37.30        4.33 o   0.7683E-02
   7  -8   7      305.60      280.06       12.48 o   0.5218E-03
   8  -8   7      127.56      118.31        8.19 o   0.1691E-02
   9  -8   7      147.58      144.86        8.38 o   0.1363E-02
  10  -8   7      259.44      223.18        6.69 o   0.7441E-03
  11  -8   7       33.71       38.26        3.33 o   0.7374E-02
  12  -8   7      130.15      124.45        3.93 o   0.1756E-02
 -15  -7   7       18.06       10.38        2.22 o   0.2216E-01
 -14  -7   7        2.49        0.15        1.67 o   0.1761E+00
 -13  -7   7       83.21       86.53        3.88 o   0.2842E-02
 -12  -7   7      458.96      391.27       11.51 o   0.3106E-03
 -11  -7   7      378.90      397.66       10.89 o   0.3415E-03
 -10  -7   7     1079.65     1079.39       19.69 o   0.6225E-04
  -9  -7   7      389.68      371.85       11.73 o   0.3589E-03
  -8  -7   7      886.84      861.59       13.22 o   0.9175E-04
  -7  -7   7      142.27      114.44        6.75 o   0.1718E-02
  -6  -7   7      268.60      297.64       10.44 o   0.5306E-03
  -5  -7   7     1835.70     1855.40       26.77 o   0.2348E-04
  -4  -7   7     2399.32     2449.70       36.73 o   0.1396E-04
  -3  -7   7      861.34      832.68       17.99 o   0.9606E-04
  -2  -7   7        4.97        3.02        3.50 o   0.4285E-01
  -1  -7   7       34.57       29.46        4.52 o   0.7964E-02
   0  -7   7      323.78      310.26       11.01 o   0.4687E-03
   1  -7   7      951.75      974.36       19.63 o   0.7492E-04
   2  -7   7     2281.01     2138.09       36.26 o   0.1705E-04
   3  -7   7      479.44      518.91       16.54 o   0.2172E-03
   4  -7   7       76.53       96.71        7.86 o   0.2318E-02
   5  -7   7      231.34      280.53        7.66 o   0.6249E-03
   6  -7   7      413.61      375.76       11.46 o   0.3448E-03
   7  -7   7      206.98      218.22        8.56 o   0.8226E-03
   8  -7   7      504.24      455.82       12.44 o   0.2544E-03
   9  -7   7      928.94      798.79       18.50 o   0.9548E-04
  10  -7   7       30.13       20.95        3.26 o   0.1118E-01
  11  -7   7        7.79        3.61        2.31 o   0.4946E-01
  12  -7   7        1.16        0.68        1.56 o   0.1991E+00
 -15  -6   7        2.25        1.50        1.77 o   0.1155E+00
 -14  -6   7        0.46        2.89        2.08 o   0.9471E-01
 -13  -6   7      164.02      182.07        5.30 o   0.1120E-02
 -12  -6   7      535.10      581.79       12.64 o   0.1892E-03
 -11  -6   7      902.49      889.45       17.66 o   0.8668E-04
 -10  -6   7      211.74      205.04        8.66 o   0.8526E-03
  -9  -6   7      111.89       85.04        5.71 o   0.2423E-02
  -8  -6   7       29.62       42.33        4.74 o   0.6490E-02
  -7  -6   7      357.65      399.09       13.27 o   0.3405E-03
  -6  -6   7     1522.41     1625.53       22.54 o   0.3109E-04
  -5  -6   7      500.08      343.14       15.69 o   0.3195E-03
  -4  -6   7      401.59      531.32       13.35 o   0.2376E-03
  -3  -6   7     1038.02     1081.43       19.27 o   0.6378E-04
  -2  -6   7     3378.06     3608.39       32.01 o   0.6949E-05
  -1  -6   7      810.69      847.38       16.55 o   0.9799E-04
   0  -6   7       15.41       28.42        3.21 o   0.1111E-01
   1  -6   7       76.39       61.15        6.12 o   0.3617E-02
   2  -6   7     1421.38     1442.28       24.19 o   0.3712E-04
   3  -6   7     1081.53     1038.52       21.90 o   0.6415E-04
   4  -6   7       43.82       27.36        5.86 o   0.7006E-02
   5  -6   7        2.00       10.44        3.13 o   0.3012E-01
   6  -6   7      260.28      272.32        9.46 o   0.6001E-03
   7  -6   7     1003.23     1023.50       21.06 o   0.6848E-04
   8  -6   7      191.54      207.91        9.82 o   0.8705E-03
   9  -6   7      173.25      169.10        7.37 o   0.1127E-02
  10  -6   7       22.27       21.94        3.29 o   0.1189E-01
  11  -6   7       35.13       40.11        3.05 o   0.7136E-02
  12  -6   7       39.98       26.32        2.02 o   0.9389E-02
 -16  -5   7       14.93       23.97        2.95 o   0.1310E-01
 -15  -5   7      119.09       98.06        3.13 o   0.2231E-02
 -14  -5   7       97.48      105.57        4.00 o   0.2263E-02
 -13  -5   7       73.30       66.47        4.21 o   0.3652E-02
 -12  -5   7       58.38       49.72        4.69 o   0.4755E-02
 -11  -5   7      107.44      130.84        6.61 o   0.1729E-02
 -10  -5   7      637.77      657.06       13.09 o   0.1512E-03
  -9  -5   7     1014.73      979.11       18.14 o   0.7292E-04
  -8  -5   7       44.86       45.14        5.91 o   0.5206E-02
  -7  -5   7      199.47      235.40        9.75 o   0.7697E-03
  -6  -5   7     3264.35     3032.14       37.17 o   0.8788E-05
  -5  -5   7     2085.39     2185.06       33.28 o   0.1752E-04
  -4  -5   7       61.70       81.28        5.16 o   0.3214E-02
  -3  -5   7     1887.75     1692.32       23.61 o   0.2582E-04
  -2  -5   7      103.97      142.47        5.10 o   0.1674E-02
  -1  -5   7      164.04      153.67        6.67 o   0.1266E-02
   0  -5   7      564.00      528.16       15.07 o   0.2043E-03
   1  -5   7      460.88      372.10       12.84 o   0.3184E-03
   2  -5   7     1853.64     1908.65       27.83 o   0.2244E-04
   3  -5   7     1072.11      942.18       21.32 o   0.7193E-04
   4  -5   7       96.28      112.30        7.48 o   0.2001E-02
   5  -5   7       16.12       10.68        4.29 o   0.1753E-01
   6  -5   7      177.55      175.20        7.92 o   0.1076E-02
   7  -5   7       20.71       17.40        4.87 o   0.1185E-01
   8  -5   7       33.13       23.57        7.57 o   0.6824E-02
   9  -5   7      126.46      113.73        7.08 o   0.1823E-02
  10  -5   7        8.19        9.40        2.37 o   0.2996E-01
  11  -5   7        5.61        6.60        1.81 o   0.4379E-01
  12  -5   7       12.47        6.78        1.66 o   0.3276E-01
 -16  -4   7       13.14        4.28        2.14 o   0.3680E-01
 -15  -4   7       24.67       21.33        2.25 o   0.1279E-01
 -14  -4   7       75.61       64.96        3.80 o   0.3667E-02
 -13  -4   7      169.01      175.79        5.66 o   0.1151E-02
 -12  -4   7       89.51       80.10        5.34 o   0.2856E-02
 -11  -4   7      868.36      891.76       17.41 o   0.8839E-04
 -10  -4   7      259.94      264.93        8.35 o   0.6231E-03
  -9  -4   7      324.85      353.45       11.48 o   0.4147E-03
  -8  -4   7      333.12      332.64       12.52 o   0.4310E-03
  -7  -4   7      642.98      514.35       16.65 o   0.1916E-03
  -6  -4   7       26.15       33.83        4.54 o   0.8134E-02
  -5  -4   7     3478.95     3403.16       39.43 o   0.7285E-05
  -4  -4   7        8.45        6.27        3.33 o   0.3087E-01
  -3  -4   7      207.83      235.87        8.09 o   0.7624E-03
  -2  -4   7     1033.62     1151.26       14.92 o   0.5929E-04
  -1  -4   7      639.21      814.46       11.48 o   0.1180E-03
   0  -4   7      164.20      145.48        8.37 o   0.1272E-02
   1  -4   7       53.40       86.00        5.15 o   0.3077E-02
   2  -4   7      765.14      674.99       16.76 o   0.1289E-03
   3  -4   7     1561.82     1649.50       25.82 o   0.2973E-04
   4  -4   7      128.48      116.61        8.23 o   0.1676E-02
   5  -4   7        8.24        1.16        4.43 o   0.3300E-01
   6  -4   7      162.03      148.73        7.51 o   0.1283E-02
   7  -4   7      219.11      214.03       10.98 o   0.7860E-03
   8  -4   7       37.53       30.18        4.81 o   0.7493E-02
   9  -4   7       89.01       76.60        5.90 o   0.2880E-02
  10  -4   7       80.31       70.89        5.77 o   0.3181E-02
  11  -4   7       60.62       64.27        3.02 o   0.4113E-02
  12  -4   7       37.24       33.89        2.09 o   0.8079E-02
 -16  -3   7       66.40       65.39        3.76 o   0.3875E-02
 -15  -3   7       33.22       35.12        2.66 o   0.8131E-02
 -14  -3   7       44.10       42.46        3.44 o   0.6152E-02
 -13  -3   7       13.17       11.20        3.00 o   0.2151E-01
 -12  -3   7      543.22      516.21       11.95 o   0.2140E-03
 -11  -3   7       71.27       72.05        5.62 o   0.3352E-02
 -10  -3   7      428.24      428.17       11.56 o   0.2955E-03
  -9  -3   7       96.61      109.35        8.63 o   0.1961E-02
  -8  -3   7      157.06      201.10        9.74 o   0.9664E-03
  -7  -3   7      963.92      816.23       21.95 o   0.8954E-04
  -6  -3   7      811.74      943.55       17.72 o   0.8466E-04
  -5  -3   7      203.10      228.88        8.48 o   0.8031E-03
  -4  -3   7      590.94      545.80       15.01 o   0.1895E-03
  -3  -3   7      778.41      761.20       13.49 o   0.1140E-03
  -2  -3   7     3015.64     3353.57       29.96 o   0.8206E-05
  -1  -3   7        5.59        0.66        2.65 o   0.7144E-01
   0  -3   7     2155.09     2251.24       23.18 o   0.1686E-04
   1  -3   7       19.51       28.24        3.66 o   0.1051E-01
   2  -3   7      359.87      427.92       10.44 o   0.3290E-03
   3  -3   7      327.70      384.85       10.31 o   0.3733E-03
   4  -3   7      244.99      281.60        9.46 o   0.6052E-03
   5  -3   7       20.21       20.36        4.86 o   0.1110E-01
   6  -3   7       13.58       30.43        3.85 o   0.1033E-01
   7  -3   7      145.91      135.03        7.04 o   0.1483E-02
   8  -3   7      250.41      250.26        9.04 o   0.6622E-03
   9  -3   7      109.51      119.27        6.21 o   0.1880E-02
  10  -3   7       11.72       11.16        2.34 o   0.2432E-01
  11  -3   7        2.84        2.63        2.03 o   0.8087E-01
  12  -3   7        2.70        2.93        1.49 o   0.8871E-01
 -16  -2   7       -0.77        0.72        2.57 o   0.1146E+00
 -15  -2   7       51.57       51.32        3.66 o   0.5020E-02
 -14  -2   7      172.14      197.38        5.45 o   0.1021E-02
 -13  -2   7      122.95      148.51        5.07 o   0.1510E-02
 -12  -2   7      367.50      361.36        9.76 o   0.3859E-03
 -11  -2   7      432.27      388.38       11.62 o   0.3206E-03
 -10  -2   7       30.06       43.37        3.74 o   0.6621E-02
  -9  -2   7      568.99      597.66       18.84 o   0.1733E-03
  -8  -2   7      756.29      656.78       19.70 o   0.1336E-03
  -7  -2   7       49.42       11.26        6.78 o   0.8175E-02
  -6  -2   7      197.20      235.82        9.78 o   0.7858E-03
  -5  -2   7      685.31      586.60       15.00 o   0.1620E-03
  -4  -2   7      341.41      442.00       11.40 o   0.3195E-03
  -3  -2   7        3.13        0.81        3.20 o   0.6676E-01
  -2  -2   7      776.94      682.37       13.03 o   0.1300E-03
  -1  -2   7       35.22       46.99        3.45 o   0.6237E-02
   0  -2   7     1229.19     1146.34       14.39 o   0.5375E-04
   1  -2   7        3.45        0.00        2.90 o   0.8368E-01
   2  -2   7      362.25      316.32       10.04 o   0.4401E-03
   3  -2   7        5.38        0.10        3.68 o   0.5209E-01
   4  -2   7     1055.11     1155.90       19.41 o   0.5819E-04
   5  -2   7      134.30      153.92        7.66 o   0.1360E-02
   6  -2   7      185.33      202.40        7.14 o   0.9554E-03
   7  -2   7       11.70       14.96        3.74 o   0.1732E-01
   8  -2   7      210.56      190.48        8.64 o   0.9275E-03
   9  -2   7       38.03       36.58        3.43 o   0.7171E-02
  10  -2   7        0.38        0.97        2.04 o   0.1586E+00
  11  -2   7      129.75      133.47        3.41 o   0.1678E-02
  12  -2   7       38.56       35.34        3.06 o   0.7434E-02
 -17  -1   7       20.34       22.85        1.99 o   0.1325E-01
 -16  -1   7       11.64        9.46        2.85 o   0.2505E-01
 -15  -1   7        5.83        1.07        2.65 o   0.6675E-01
 -14  -1   7       66.91       67.91        3.81 o   0.3741E-02
 -13  -1   7        5.94        1.91        2.64 o   0.5871E-01
 -12  -1   7       73.79       83.52        4.25 o   0.3019E-02
 -11  -1   7      243.97      263.78        8.81 o   0.6382E-03
 -10  -1   7      184.67      171.02        6.10 o   0.1098E-02
  -9  -1   7      282.05      341.12       11.55 o   0.4503E-03
  -8  -1   7      522.89      395.01       15.91 o   0.2758E-03
  -7  -1   7        5.10        9.86        3.64 o   0.2561E-01
  -6  -1   7     1004.79      905.94       21.00 o   0.7891E-04
  -5  -1   7     6980.07     7034.01       62.84 o   0.1821E-05
  -4  -1   7     1614.52     1386.84       21.34 o   0.3623E-04
  -3  -1   7     3137.12     2874.50       31.58 o   0.9727E-05
  -2  -1   7     2949.65     3217.52       28.02 o   0.8756E-05
  -1  -1   7     2968.03     2940.09       27.29 o   0.9775E-05
   0  -1   7      931.92      916.53       12.01 o   0.8297E-04
   1  -1   7       99.85      109.68        5.37 o   0.2190E-02
   2  -1   7     1680.93     1672.41       27.77 o   0.2821E-04
   3  -1   7      280.74      352.52       10.43 o   0.4440E-03
   4  -1   7      197.27      192.80        9.18 o   0.9396E-03
   5  -1   7     1212.57     1210.22       24.14 o   0.5022E-04
   6  -1   7     1731.46     1813.83       21.75 o   0.2497E-04
   7  -1   7      109.45      125.04        5.34 o   0.1854E-02
   8  -1   7      159.50      155.96        5.67 o   0.1301E-02
   9  -1   7       98.42       93.64        3.60 o   0.2532E-02
  10  -1   7        2.10        0.69        2.08 o   0.1251E+00
  11  -1   7       12.51        4.61        2.03 o   0.3785E-01
  12  -1   7        1.99        1.21        2.01 o   0.1186E+00
 -17   0   7       97.31      122.86        3.53 o   0.2022E-02
 -16   0   7      124.72      118.17        5.38 o   0.1841E-02
 -15   0   7        7.90       15.48        3.02 o   0.1953E-01
 -14   0   7      121.21      129.31        4.94 o   0.1725E-02
 -13   0   7        2.78        2.45        2.72 o   0.6386E-01
 -12   0   7      552.89      567.70       12.08 o   0.1932E-03
 -11   0   7       37.28       24.01        4.16 o   0.8964E-02
 -10   0   7      684.10      675.39       11.66 o   0.1402E-03
  -9   0   7        3.36        2.62        4.27 o   0.3745E-01
  -8   0   7      415.14      453.57       17.12 o   0.2733E-03
  -7   0   7     1549.75     1401.91       31.20 o   0.3605E-04
  -6   0   7       82.65      150.65        6.23 o   0.1665E-02
  -5   0   7       68.38      133.11        4.42 o   0.2014E-02
  -4   0   7     3978.75     3615.69       34.51 o   0.6204E-05
  -3   0   7     2894.29     2955.05       25.70 o   0.9864E-05
  -2   0   7       39.51       27.44        3.62 o   0.8605E-02
  -1   0   7       64.30       25.97        4.22 o   0.6681E-02
   0   0   7     1984.61     2066.83       26.50 o   0.1959E-04
   1   0   7      262.59      338.27        8.40 o   0.4787E-03
   2   0   7     1410.35     1341.71       21.06 o   0.4078E-04
   3   0   7      727.26      699.67       16.83 o   0.1265E-03
   4   0   7      698.18      723.17       20.01 o   0.1261E-03
   5   0   7     3981.32     3943.35       35.80 o   0.5571E-05
   6   0   7      186.32      207.89        6.00 o   0.9336E-03
   7   0   7      235.83      229.66        6.51 o   0.7587E-03
   8   0   7        4.27        4.30        2.53 o   0.5069E-01
   9   0   7       45.51       41.18        3.27 o   0.6213E-02
  10   0   7       90.21       64.77        3.35 o   0.3470E-02
  11   0   7       11.78        5.21        2.25 o   0.3585E-01
  12   0   7       45.58       60.28        2.58 o   0.4798E-02
 -17   1   7       -0.53        2.53        1.57 o   0.1193E+00
 -16   1   7       25.15       12.79        3.28 o   0.1539E-01
 -15   1   7       12.24       10.80        2.23 o   0.2510E-01
 -14   1   7      143.75      150.24        4.82 o   0.1424E-02
 -13   1   7       10.98       10.83        2.89 o   0.2306E-01
 -12   1   7      638.93      644.64        9.87 o   0.1540E-03
 -11   1   7      517.27      557.39       11.15 o   0.2039E-03
 -10   1   7       23.96       15.42        2.91 o   0.1504E-01
  -9   1   7      301.53      331.89       13.56 o   0.4412E-03
  -8   1   7      499.58      550.27       16.31 o   0.2022E-03
  -7   1   7      462.92      286.09       17.22 o   0.3812E-03
  -6   1   7      342.97      460.69       12.49 o   0.3004E-03
  -5   1   7     2617.49     2398.37       29.31 o   0.1371E-04
  -4   1   7     3539.07     3451.16       29.90 o   0.7113E-05
  -3   1   7        2.90        4.39        2.62 o   0.5321E-01
  -2   1   7       64.38       61.36        4.30 o   0.4157E-02
  -1   1   7      181.29      185.69        6.49 o   0.1014E-02
   0   1   7     1419.41     1506.83       25.00 o   0.3549E-04
   1   1   7      594.23      528.70       16.08 o   0.1959E-03
   2   1   7      862.13      906.38       16.48 o   0.8854E-04
   3   1   7      127.97      126.05        7.80 o   0.1664E-02
   4   1   7       75.27       64.41        6.98 o   0.3351E-02
   5   1   7      108.77      116.87        4.63 o   0.1956E-02
   6   1   7     2978.10     2851.69       24.75 o   0.1014E-04
   7   1   7      148.88      146.23        5.28 o   0.1419E-02
   8   1   7       57.99       61.39        3.88 o   0.4241E-02
   9   1   7        4.25        6.58        2.71 o   0.4004E-01
  10   1   7       78.08       71.81        3.45 o   0.3380E-02
  11   1   7        2.86        1.86        1.93 o   0.9755E-01
 -17   2   7       97.40       83.81        4.80 o   0.2665E-02
 -16   2   7       -0.77        0.48        2.56 o   0.1186E+00
 -15   2   7      268.67      267.34        6.56 o   0.6173E-03
 -14   2   7        4.62        2.16        2.40 o   0.6858E-01
 -13   2   7      497.01      462.86        9.48 o   0.2561E-03
 -12   2   7        8.88        8.13        2.54 o   0.3072E-01
 -11   2   7        8.30        6.70        3.27 o   0.2945E-01
 -10   2   7      811.21      811.99       12.00 o   0.1046E-03
  -9   2   7        8.91       10.96        5.04 o   0.1741E-01
  -8   2   7      718.13      795.20       23.75 o   0.1084E-03
  -7   2   7       99.89      123.46        8.12 o   0.1808E-02
  -6   2   7     2245.32     2273.28       34.56 o   0.1599E-04
  -5   2   7      366.56      369.14       11.26 o   0.3737E-03
  -4   2   7       11.38        0.42        3.36 o   0.4215E-01
  -3   2   7      334.63      256.80        8.60 o   0.5561E-03
  -2   2   7      968.26     1035.67       14.67 o   0.6946E-04
  -1   2   7      430.79      358.72       12.05 o   0.3562E-03
   0   2   7       21.29       17.51        4.14 o   0.1258E-01
   1   2   7      430.33      464.54       11.75 o   0.2700E-03
   2   2   7     1331.83     1410.80       27.01 o   0.3940E-04
   3   2   7      178.00      153.07       12.51 o   0.1075E-02
   4   2   7      715.82      860.16       11.15 o   0.1034E-03
   5   2   7     1693.61     1653.97       19.29 o   0.2886E-04
   6   2   7     2267.28     2138.52       22.63 o   0.1733E-04
   7   2   7       11.13        6.03        2.47 o   0.3422E-01
   8   2   7       23.76       33.54        2.89 o   0.9350E-02
   9   2   7       11.63       12.39        2.51 o   0.2219E-01
  10   2   7        3.73        4.65        1.89 o   0.5899E-01
  11   2   7       57.54       64.73        3.45 o   0.4155E-02
 -16   3   7       11.91       11.20        2.04 o   0.2467E-01
 -15   3   7       24.05       25.51        2.80 o   0.1106E-01
 -14   3   7        7.46       12.30        2.39 o   0.2587E-01
 -13   3   7      169.75      141.11        5.65 o   0.1376E-02
 -12   3   7       57.63       63.00        3.88 o   0.4181E-02
 -11   3   7      426.92      490.21        8.61 o   0.2596E-03
 -10   3   7      283.51      262.81        6.84 o   0.6058E-03
  -9   3   7       88.15      102.52        4.47 o   0.2397E-02
  -8   3   7       61.61       63.25        7.34 o   0.3520E-02
  -7   3   7       18.75        6.09        5.15 o   0.1716E-01
  -6   3   7      357.17      371.26       13.70 o   0.3654E-03
  -5   3   7     1834.60     1832.92       31.46 o   0.2363E-04
  -4   3   7      296.25      322.87       10.79 o   0.4680E-03
  -3   3   7       12.00       16.63        3.66 o   0.1669E-01
  -2   3   7     2875.01     2672.67       35.96 o   0.1119E-04
  -1   3   7      210.00      218.16       10.55 o   0.8063E-03
   0   3   7     1021.91     1037.74       23.37 o   0.6723E-04
   1   3   7      694.23      687.78       19.53 o   0.1339E-03
   2   3   7       13.88       10.78        4.98 o   0.1567E-01
   3   3   7     1483.82     1554.60       27.83 o   0.3298E-04
   4   3   7      580.79      602.90       10.52 o   0.1771E-03
   5   3   7      177.46      188.70        6.19 o   0.1034E-02
   6   3   7       -2.92        0.13        2.31 o   0.1166E+00
   7   3   7        0.75        2.30        3.29 o   0.6169E-01
   8   3   7       26.83       28.85        4.42 o   0.8627E-02
   9   3   7       40.77       38.71        4.37 o   0.6474E-02
  10   3   7      236.58      228.79        7.15 o   0.7593E-03
  11   3   7       -0.75        1.23        1.73 o   0.1593E+00
 -16   4   7      345.40      298.30        7.51 o   0.4877E-03
 -15   4   7      135.02      178.28        5.32 o   0.1227E-02
 -14   4   7       22.13       29.13        3.05 o   0.1025E-01
 -13   4   7      395.51      415.92        7.42 o   0.3271E-03
 -12   4   7      473.20      434.88       10.77 o   0.2773E-03
 -11   4   7      104.77      125.19        4.41 o   0.1895E-02
 -10   4   7        5.32        2.91        3.11 o   0.4697E-01
  -9   4   7     2404.23     2444.86       26.95 o   0.1408E-04
  -8   4   7      559.91      536.05       11.27 o   0.2031E-03
  -7   4   7        9.36        0.80        6.07 o   0.2092E-01
  -6   4   7       62.42       75.78        8.34 o   0.2949E-02
  -5   4   7      717.03      795.88       23.28 o   0.1094E-03
  -4   4   7      234.57      248.48       11.45 o   0.6606E-03
  -3   4   7     2281.10     2235.27       29.28 o   0.1617E-04
  -2   4   7      330.24      392.72       10.68 o   0.3691E-03
  -1   4   7      801.83      861.59       18.60 o   0.9574E-04
   0   4   7      241.85      231.85       12.11 o   0.6909E-03
   1   4   7       74.09       76.78        7.62 o   0.2838E-02
   2   4   7       63.74       68.86        5.60 o   0.3454E-02
   3   4   7       25.84       28.93        3.65 o   0.9550E-02
   4   4   7       23.30       23.63        3.66 o   0.1120E-01
   5   4   7     1100.76     1059.30       14.75 o   0.6363E-04
   6   4   7        2.23        0.49        2.94 o   0.8361E-01
   7   4   7        1.90        4.21        4.17 o   0.3589E-01
   8   4   7       44.91       45.91        3.75 o   0.5790E-02
   9   4   7        5.51        8.54        3.09 o   0.3038E-01
  10   4   7       -0.03        0.24        1.72 o   0.2871E+00
 -16   5   7       18.18       21.79        2.22 o   0.1390E-01
 -15   5   7        0.87        0.01        1.89 o   0.2239E+00
 -14   5   7       40.92       39.73        2.57 o   0.6860E-02
 -13   5   7      146.68      158.52        4.34 o   0.1337E-02
 -12   5   7      449.27      411.97        8.69 o   0.3047E-03
 -11   5   7      175.02      197.48        6.09 o   0.1000E-02
 -10   5   7       96.07      114.13        4.53 o   0.2106E-02
  -9   5   7     1367.81     1348.57       19.52 o   0.4153E-04
  -8   5   7     3057.59     3125.06       29.63 o   0.8879E-05
  -7   5   7      150.46      191.46        8.02 o   0.1065E-02
  -6   5   7      599.84      663.51       22.78 o   0.1455E-03
  -5   5   7     1233.40     1177.66       32.24 o   0.5036E-04
  -4   5   7       48.46       50.47        6.48 o   0.4562E-02
  -3   5   7        0.66        2.59        4.33 o   0.3999E-01
  -2   5   7      749.08      740.15       16.68 o   0.1192E-03
  -1   5   7       93.34       98.33        7.54 o   0.2264E-02
   0   5   7        4.19        4.51        6.59 o   0.1772E-01
   1   5   7     1055.67      998.60       17.96 o   0.6976E-04
   2   5   7        1.08        1.76        3.91 o   0.4915E-01
   3   5   7      468.03      487.48       10.68 o   0.2493E-03
   4   5   7       88.75      104.71        5.24 o   0.2312E-02
   5   5   7      196.30      186.64        7.34 o   0.9899E-03
   6   5   7       13.73        6.96        4.06 o   0.2197E-01
   7   5   7       -0.94        4.04        3.06 o   0.5459E-01
   8   5   7       48.54       52.83        3.01 o   0.5182E-02
   9   5   7       96.58       88.56        4.66 o   0.2582E-02
  10   5   7       17.40       28.95        2.89 o   0.1112E-01
 -15   6   7      225.09      215.25        6.28 o   0.8267E-03
 -14   6   7        3.04        1.49        2.09 o   0.9406E-01
 -13   6   7        3.62        0.36        1.95 o   0.1215E+00
 -12   6   7      221.97      214.40        5.72 o   0.8374E-03
 -11   6   7       20.26       21.20        3.13 o   0.1293E-01
 -10   6   7       55.87       70.54        3.90 o   0.3841E-02
  -9   6   7      520.49      562.72       11.22 o   0.2015E-03
  -8   6   7     2124.79     2174.99       21.24 o   0.1772E-04
  -7   6   7      687.23      725.13       11.56 o   0.1299E-03
  -6   6   7      846.92      784.30       16.03 o   0.1043E-03
  -5   6   7      110.82      104.03        6.19 o   0.2085E-02
  -4   6   7       69.63       51.86        5.71 o   0.4094E-02
  -3   6   7       80.09       68.89        6.68 o   0.3120E-02
  -2   6   7     1119.74     1137.93       21.00 o   0.5714E-04
  -1   6   7      156.85      177.76        6.70 o   0.1132E-02
   0   6   7       87.59       70.22        5.82 o   0.3077E-02
   1   6   7      211.11      209.82        8.74 o   0.8402E-03
   2   6   7      481.28      473.84       12.52 o   0.2490E-03
   3   6   7       89.97       67.59        5.36 o   0.3195E-02
   4   6   7      612.27      610.49       12.64 o   0.1665E-03
   5   6   7        0.76        2.90        4.17 o   0.4216E-01
   6   6   7      118.42      112.07        4.72 o   0.1993E-02
   7   6   7        3.33        0.09        2.36 o   0.1099E+00
   8   6   7       34.01       32.77        2.39 o   0.8460E-02
   9   6   7       32.86       43.63        2.67 o   0.6916E-02
 -15   7   7      226.74      236.66        5.62 o   0.7619E-03
 -14   7   7        0.91        0.38        2.14 o   0.1602E+00
 -13   7   7      177.17      159.73        5.06 o   0.1221E-02
 -12   7   7      120.24      119.05        3.87 o   0.1881E-02
 -11   7   7       33.02       34.38        3.52 o   0.7795E-02
 -10   7   7      181.06      200.42        6.29 o   0.9703E-03
  -9   7   7      577.25      576.18       10.77 o   0.1858E-03
  -8   7   7       38.14       59.21        3.74 o   0.4951E-02
  -7   7   7        4.75        0.69        3.34 o   0.5821E-01
  -6   7   7      802.15      880.10       15.72 o   0.9419E-04
  -5   7   7      955.53      984.02       17.12 o   0.7495E-04
  -4   7   7      660.78      642.85       14.04 o   0.1514E-03
  -3   7   7      318.19      316.49       10.13 o   0.4683E-03
  -2   7   7      335.51      310.17        9.68 o   0.4700E-03
  -1   7   7        0.84        4.07        3.79 o   0.4319E-01
   0   7   7       45.66       36.88        5.24 o   0.6105E-02
   1   7   7       16.01       15.13        4.48 o   0.1429E-01
   2   7   7       22.94       31.04        4.73 o   0.8577E-02
   3   7   7      251.43      269.24        9.45 o   0.6148E-03
   4   7   7        7.63        5.03        3.48 o   0.3329E-01
   5   7   7       41.95       32.13        3.99 o   0.7414E-02
   6   7   7        2.52        6.06        2.76 o   0.4359E-01
   7   7   7       29.87       20.07        2.94 o   0.1191E-01
   8   7   7       15.93       22.49        1.92 o   0.1434E-01
 -14   8   7       79.89       71.71        3.19 o   0.3377E-02
 -13   8   7        8.05        6.74        1.65 o   0.4041E-01
 -12   8   7       26.04       22.88        2.54 o   0.1184E-01
 -11   8   7        0.33        2.37        2.22 o   0.9850E-01
 -10   8   7       61.01       63.23        3.67 o   0.4135E-02
  -9   8   7      268.78      279.50        6.58 o   0.5910E-03
  -8   8   7      176.77      191.21        5.26 o   0.1040E-02
  -7   8   7       55.74       54.38        4.68 o   0.4563E-02
  -6   8   7      108.93      104.69        6.21 o   0.2079E-02
  -5   8   7       -0.14        2.66        4.03 o   0.4609E-01
  -4   8   7       41.12       53.96        4.62 o   0.5038E-02
  -3   8   7      571.19      583.69       13.64 o   0.1809E-03
  -2   8   7       62.45       50.76        5.46 o   0.4354E-02
  -1   8   7        3.72        0.60        3.86 o   0.5027E-01
   0   8   7       88.66       86.32        6.12 o   0.2606E-02
   1   8   7       22.10       20.74        4.35 o   0.1129E-01
   2   8   7       81.52       77.84        6.25 o   0.2920E-02
   3   8   7      214.00      210.79        8.07 o   0.8510E-03
   4   8   7        1.28        3.60        4.27 o   0.3760E-01
   5   8   7       86.67       77.35        4.49 o   0.3001E-02
   6   8   7        4.16        2.08        2.28 o   0.7411E-01
   7   8   7       -0.09        0.07        1.69 o   0.3220E+00
 -14   9   7       55.17       55.63        3.69 o   0.4671E-02
 -13   9   7       25.67       37.56        2.00 o   0.8515E-02
 -12   9   7      339.48      306.63        6.29 o   0.4822E-03
 -11   9   7        5.56        8.83        2.16 o   0.3575E-01
 -10   9   7      150.40      129.71        5.87 o   0.1551E-02
  -9   9   7      166.77      168.90        5.45 o   0.1204E-02
  -8   9   7      171.70      175.18        6.68 o   0.1121E-02
  -7   9   7        9.56        9.12        3.17 o   0.2556E-01
  -6   9   7       -3.80        2.60        3.82 o   0.4130E-01
  -5   9   7       -0.82        0.89        4.21 o   0.4934E-01
  -4   9   7      158.64      154.41        7.82 o   0.1256E-02
  -3   9   7      523.65      533.75       13.12 o   0.2102E-03
  -2   9   7      100.61       88.00        7.60 o   0.2350E-02
  -1   9   7       12.77       15.08        4.26 o   0.1597E-01
   0   9   7      215.13      249.50        8.83 o   0.7174E-03
   1   9   7       49.96       36.66        4.64 o   0.6099E-02
   2   9   7       70.71       98.60        5.28 o   0.2625E-02
   3   9   7       -3.17        2.82        2.93 o   0.5729E-01
   4   9   7        2.90        0.39        2.80 o   0.8640E-01
   5   9   7       30.64       41.63        3.75 o   0.6899E-02
   6   9   7        3.09        2.41        2.30 o   0.7511E-01
 -13  10   7       22.96       22.72        3.17 o   0.1188E-01
 -12  10   7      153.48      123.53        4.24 o   0.1628E-02
 -11  10   7       71.81       67.48        2.77 o   0.3751E-02
 -10  10   7      118.32       95.89        4.04 o   0.2267E-02
  -9  10   7       13.76       10.91        2.96 o   0.2148E-01
  -8  10   7       23.19       24.06        3.67 o   0.1095E-01
  -7  10   7      159.39      160.32        7.26 o   0.1234E-02
  -6  10   7       47.97       43.32        4.14 o   0.5710E-02
  -5  10   7       -0.45        0.58        3.58 o   0.6905E-01
  -4  10   7      191.30      200.68        6.59 o   0.9470E-03
  -3  10   7        3.70        0.54        4.16 o   0.4509E-01
  -2  10   7       44.93       29.44        6.08 o   0.6415E-02
  -1  10   7        2.42        4.28        3.09 o   0.4749E-01
   0  10   7       48.95       37.48        4.98 o   0.6049E-02
   1  10   7        3.80        5.48        3.43 o   0.3681E-01
   2  10   7       -0.51        6.54        2.68 o   0.4873E-01
   3  10   7        3.17        1.62        2.50 o   0.7915E-01
   4  10   7        7.16        5.58        2.21 o   0.4117E-01
   5  10   7        9.79        5.41        2.30 o   0.3755E-01
 -11  11   7       11.86        7.56        1.61 o   0.3242E-01
 -10  11   7        1.12        2.81        1.77 o   0.9828E-01
  -9  11   7        9.32        6.25        2.51 o   0.3530E-01
  -8  11   7        7.13       12.68        2.58 o   0.2486E-01
  -7  11   7      219.38      230.50        5.57 o   0.7951E-03
  -6  11   7        6.74        3.50        2.38 o   0.5067E-01
  -5  11   7      166.21      124.19        5.03 o   0.1557E-02
  -4  11   7        2.94       13.13        3.43 o   0.2387E-01
  -3  11   7      182.60      182.40        7.39 o   0.1040E-02
  -2  11   7        6.05        6.14        2.87 o   0.3636E-01
  -1  11   7        1.77        3.05        2.71 o   0.6639E-01
   0  11   7        1.65        1.08        2.20 o   0.1148E+00
   1  11   7      169.14      148.97        4.50 o   0.1336E-02
   2  11   7      134.42      108.67        4.50 o   0.1916E-02
   3  11   7       10.05       11.30        1.91 o   0.2655E-01
   4  11   7       24.40       40.51        2.18 o   0.8103E-02
 -10  12   7       25.93       15.91        2.31 o   0.1477E-01
  -9  12   7       39.20       25.56        2.09 o   0.9496E-02
  -8  12   7       49.46       47.78        2.70 o   0.5664E-02
  -7  12   7       -0.81        0.33        2.00 o   0.1833E+00
  -6  12   7      182.95      149.30        6.29 o   0.1259E-02
  -5  12   7       72.48       68.20        3.71 o   0.3605E-02
  -4  12   7        0.50        0.08        2.38 o   0.1583E+00
  -3  12   7      241.93      236.69        6.02 o   0.7295E-03
  -2  12   7       92.54      113.47        3.85 o   0.2195E-02
  -1  12   7       10.93        3.29        2.16 o   0.4336E-01
   0  12   7      127.87      140.55        4.97 o   0.1567E-02
   1  12   7        9.65        9.21        2.21 o   0.2927E-01
   2  12   7       68.37       74.18        3.03 o   0.3546E-02
  -7  13   7       27.15       24.50        2.46 o   0.1098E-01
  -6  13   7        2.09        2.25        2.85 o   0.6724E-01
  -5  13   7       34.25       23.73        2.76 o   0.1032E-01
  -4  13   7       16.48       14.20        1.93 o   0.1939E-01
  -3  13   7        3.42        4.12        1.68 o   0.6902E-01
  -2  13   7       65.81       65.68        2.64 o   0.4003E-02
  -1  13   7       14.74        6.62        2.08 o   0.3015E-01
  -4 -16   8       36.62       23.28        3.75 o   0.9436E-02
  -3 -16   8       65.07       44.03        5.07 o   0.4745E-02
  -2 -16   8       46.26       33.50        5.21 o   0.6367E-02
  -1 -16   8       35.83        0.16        5.01 o   0.1587E-01
   1 -16   8        7.60        2.75        3.73 o   0.3668E-01
   2 -16   8      123.62       83.08        6.45 o   0.2311E-02
   3 -16   8        7.25        2.88        2.88 o   0.4389E-01
   4 -16   8      130.05      140.10        5.43 o   0.1564E-02
  -6 -15   8        4.20        3.45        2.54 o   0.5639E-01
  -5 -15   8      255.45      274.88       10.01 o   0.5972E-03
  -4 -15   8      166.67      159.48        6.21 o   0.1234E-02
  -3 -15   8        0.36        0.20        2.79 o   0.1155E+00
  -2 -15   8       50.78       25.83        6.14 o   0.6621E-02
  -1 -15   8       14.05        3.91        3.54 o   0.2870E-01
   0 -15   8      151.96      118.42        5.28 o   0.1668E-02
   1 -15   8      528.20      477.38       16.67 o   0.2293E-03
   2 -15   8      557.31      529.70       16.81 o   0.2000E-03
   3 -15   8       16.16        6.76        4.21 o   0.2044E-01
   4 -15   8       13.93        5.70        3.52 o   0.2593E-01
   5 -15   8       35.11       26.28        3.77 o   0.9087E-02
  -7 -14   8       -0.35        0.95        2.34 o   0.1282E+00
  -6 -14   8       39.26       37.87        3.84 o   0.6788E-02
  -5 -14   8      484.72      460.51       11.88 o   0.2566E-03
  -4 -14   8       23.42       25.06        3.70 o   0.1071E-01
  -3 -14   8       42.88       57.52        3.54 o   0.5048E-02
  -2 -14   8       31.55       24.44        3.02 o   0.1033E-01
  -1 -14   8        2.96        1.09        2.40 o   0.9144E-01
   0 -14   8       98.76      103.49        4.25 o   0.2260E-02
   1 -14   8      178.53      203.32        7.27 o   0.9585E-03
   2 -14   8       30.99       33.98        6.23 o   0.6623E-02
   3 -14   8      108.82      102.17        8.10 o   0.2010E-02
   4 -14   8       96.40      102.87        5.22 o   0.2259E-02
   5 -14   8        2.84        2.25        2.45 o   0.7187E-01
   6 -14   8        9.06       13.27        2.21 o   0.2326E-01
  -9 -13   8       15.54       16.50        2.46 o   0.1705E-01
  -8 -13   8       -2.44        0.43        2.72 o   0.9326E-01
  -7 -13   8       88.18       68.31        5.23 o   0.3183E-02
  -6 -13   8      114.23       98.22        6.33 o   0.2142E-02
  -5 -13   8        3.65        0.79        3.03 o   0.7009E-01
  -4 -13   8      461.71      484.84       12.05 o   0.2505E-03
  -3 -13   8      101.13       83.69        4.56 o   0.2650E-02
  -2 -13   8      124.73      124.71        5.00 o   0.1778E-02
  -1 -13   8       69.79       74.11        3.95 o   0.3399E-02
   0 -13   8        4.26        0.80        2.53 o   0.8040E-01
   1 -13   8        9.01        7.59        3.23 o   0.2815E-01
   2 -13   8        1.27        0.56        2.93 o   0.9054E-01
   3 -13   8      192.53      180.46        8.01 o   0.1022E-02
   4 -13   8      297.54      272.43        9.35 o   0.5643E-03
   5 -13   8        4.44       17.94        2.91 o   0.1945E-01
   6 -13   8       78.29       61.53        4.55 o   0.3673E-02
   7 -13   8       67.21       69.09        5.69 o   0.3478E-02
   8 -13   8        7.80        6.00        2.93 o   0.3501E-01
 -11 -12   8        1.99        4.33        1.78 o   0.7193E-01
 -10 -12   8      154.69      150.86        5.43 o   0.1357E-02
  -9 -12   8       -2.77        0.16        3.79 o   0.5699E-01
  -8 -12   8        3.43        0.33        3.23 o   0.6862E-01
  -7 -12   8      169.17      178.17        8.73 o   0.1069E-02
  -6 -12   8       78.09       72.04        5.36 o   0.3243E-02
  -5 -12   8        2.89        2.80        3.79 o   0.4322E-01
  -4 -12   8      378.85      388.82        9.30 o   0.3546E-03
  -3 -12   8      301.75      325.97        7.97 o   0.4791E-03
  -2 -12   8       42.59       36.40        3.69 o   0.6862E-02
  -1 -12   8        0.53        0.55        2.53 o   0.1284E+00
   0 -12   8        7.52        1.50        2.41 o   0.5943E-01
   1 -12   8       97.59      109.30        4.72 o   0.2200E-02
   2 -12   8       59.23       54.27        4.32 o   0.4560E-02
   3 -12   8        7.92       11.56        2.90 o   0.2385E-01
   4 -12   8       12.00        6.78        3.72 o   0.2447E-01
   5 -12   8      177.25      198.68        8.73 o   0.9531E-03
   6 -12   8     1102.57     1067.36       18.94 o   0.6252E-04
   7 -12   8      193.05      189.18        9.94 o   0.9404E-03
   8 -12   8        4.19        4.96        3.34 o   0.3935E-01
   9 -12   8       15.77       17.73        2.03 o   0.1659E-01
 -12 -11   8      146.64      143.27        4.80 o   0.1464E-02
 -11 -11   8       27.27       28.44        4.59 o   0.8769E-02
 -10 -11   8        4.75        2.58        2.76 o   0.5662E-01
  -9 -11   8      126.14       96.85        8.10 o   0.1969E-02
  -8 -11   8       24.49       15.08        3.72 o   0.1372E-01
  -7 -11   8      229.82      232.31        8.69 o   0.7507E-03
  -6 -11   8        1.06        5.12        3.47 o   0.4104E-01
  -5 -11   8      267.60      302.03        9.57 o   0.5327E-03
  -4 -11   8        2.77        3.28        3.04 o   0.5251E-01
  -3 -11   8       20.79       36.81        3.11 o   0.8735E-02
  -2 -11   8       26.00       27.31        3.39 o   0.9818E-02
  -1 -11   8       69.28       71.73        3.69 o   0.3573E-02
   0 -11   8       43.94       48.63        3.74 o   0.5494E-02
   1 -11   8     1048.54     1039.26       16.07 o   0.6690E-04
   2 -11   8      852.90      870.61       14.65 o   0.9253E-04
   3 -11   8        1.35        8.36        3.40 o   0.3425E-01
   4 -11   8      229.01      255.32        7.29 o   0.6896E-03
   5 -11   8      283.36      299.78       11.34 o   0.5172E-03
   6 -11   8      710.14      694.45       23.48 o   0.1272E-03
   7 -11   8      207.33      191.05       11.21 o   0.8813E-03
   8 -11   8       44.60       40.76        5.71 o   0.5628E-02
   9 -11   8        5.72        1.39        2.38 o   0.7128E-01
  10 -11   8       15.89        7.98        1.83 o   0.2773E-01
 -13 -10   8        1.53        1.17        1.96 o   0.1288E+00
 -12 -10   8       96.30       97.82        4.70 o   0.2412E-02
 -11 -10   8       39.20       24.71        5.44 o   0.7755E-02
 -10 -10   8      170.81      170.47        7.28 o   0.1146E-02
  -9 -10   8      118.14      114.17        6.20 o   0.1902E-02
  -8 -10   8      199.38      197.30        7.96 o   0.9210E-03
  -7 -10   8      278.38      337.39        9.22 o   0.4714E-03
  -6 -10   8      391.08      385.49        9.98 o   0.3506E-03
  -5 -10   8      662.46      764.59       13.38 o   0.1240E-03
  -4 -10   8      127.30      151.71        4.98 o   0.1477E-02
  -3 -10   8       33.08       35.41        3.78 o   0.7551E-02
  -2 -10   8       35.75       25.47        3.86 o   0.8942E-02
  -1 -10   8       97.21       69.37        4.34 o   0.3085E-02
   0 -10   8      922.40      901.13       15.11 o   0.8606E-04
   1 -10   8       -0.67        0.97        3.27 o   0.7581E-01
   2 -10   8        7.72       12.25        3.63 o   0.2176E-01
   3 -10   8     2180.68     2135.96       27.75 o   0.1776E-04
   4 -10   8       37.26       38.62        4.51 o   0.6578E-02
   5 -10   8       10.49        5.43        4.73 o   0.2224E-01
   6 -10   8       20.27        6.32        6.83 o   0.1241E-01
   7 -10   8        3.73        0.44        6.28 o   0.2273E-01
   8 -10   8      104.37       84.84        8.11 o   0.2304E-02
   9 -10   8        9.16        6.58        2.86 o   0.3269E-01
  10 -10   8      121.53      108.40        4.40 o   0.2012E-02
 -14  -9   8        2.97        1.09        1.74 o   0.1223E+00
 -13  -9   8       55.08       57.01        3.90 o   0.4518E-02
 -12  -9   8      191.92      182.25        5.97 o   0.1040E-02
 -11  -9   8       92.92      110.14        6.73 o   0.2102E-02
 -10  -9   8      252.07      237.25        7.16 o   0.7068E-03
  -9  -9   8        9.21        4.75        4.04 o   0.2854E-01
  -8  -9   8        4.78        2.77        3.07 o   0.5145E-01
  -7  -9   8       29.39       32.19        4.40 o   0.8095E-02
  -6  -9   8        6.61        1.11        3.32 o   0.5030E-01
  -5  -9   8      154.81      165.30        5.74 o   0.1243E-02
  -4  -9   8       64.21       60.00        4.70 o   0.4027E-02
  -3  -9   8      187.82      224.00        6.97 o   0.8558E-03
  -2  -9   8      684.00      723.37       10.77 o   0.1311E-03
  -1  -9   8      166.19      186.09        6.18 o   0.1086E-02
   0  -9   8       25.47       23.64        3.03 o   0.1087E-01
   1  -9   8     1183.70     1170.62       15.58 o   0.5414E-04
   2  -9   8      456.84      498.04        9.78 o   0.2476E-03
   3  -9   8       37.84       45.72        4.22 o   0.5935E-02
   4  -9   8       47.48       25.26        6.16 o   0.6631E-02
   5  -9   8      742.41      780.19       18.52 o   0.1113E-03
   6  -9   8      275.82      223.52       11.71 o   0.6744E-03
   7  -9   8       50.78       58.75        7.41 o   0.3883E-02
   8  -9   8      149.62      144.23       11.05 o   0.1266E-02
   9  -9   8       11.77        5.00        3.23 o   0.3030E-01
  10  -9   8       60.66       51.84        3.77 o   0.4732E-02
  11  -9   8      108.90      125.68        3.57 o   0.1888E-02
 -14  -8   8       11.17        7.30        2.03 o   0.3199E-01
 -13  -8   8      168.39      152.40        5.41 o   0.1305E-02
 -12  -8   8       11.18        9.84        2.83 o   0.2481E-01
 -11  -8   8      276.86      277.62        9.07 o   0.5727E-03
 -10  -8   8       27.55       29.01        3.81 o   0.9240E-02
  -9  -8   8      302.50      300.85       10.19 o   0.5042E-03
  -8  -8   8      696.91      693.14       15.15 o   0.1335E-03
  -7  -8   8      124.93      146.33        6.05 o   0.1512E-02
  -6  -8   8       37.38       48.07        3.70 o   0.5845E-02
  -5  -8   8       99.13       80.24        5.38 o   0.2703E-02
  -4  -8   8      504.18      493.59       19.64 o   0.2213E-03
  -3  -8   8        7.46        1.19        3.90 o   0.4018E-01
  -2  -8   8      598.41      579.78       16.30 o   0.1749E-03
  -1  -8   8      442.31      458.65       12.99 o   0.2695E-03
   0  -8   8      194.46      165.03        9.75 o   0.1067E-02
   1  -8   8      114.60      100.58        8.73 o   0.1944E-02
   2  -8   8       37.67       51.46        4.16 o   0.5481E-02
   3  -8   8     1705.22     1677.58       24.72 o   0.2789E-04
   4  -8   8       47.09       38.35        4.49 o   0.6153E-02
   5  -8   8       32.96       47.88        3.93 o   0.6072E-02
   6  -8   8      647.89      637.73       14.39 o   0.1538E-03
   7  -8   8       -0.78        0.59        3.43 o   0.7362E-01
   8  -8   8       48.05       46.35        4.86 o   0.5300E-02
   9  -8   8       23.66       30.77        3.18 o   0.9546E-02
  10  -8   8        6.30        3.44        2.72 o   0.4906E-01
  11  -8   8       12.00       14.90        1.45 o   0.2177E-01
 -15  -7   8        7.50        3.35        1.56 o   0.5802E-01
 -14  -7   8        1.08        2.87        1.77 o   0.1006E+00
 -13  -7   8      415.64      408.59        7.72 o   0.3233E-03
 -12  -7   8       72.56       49.10        5.56 o   0.4228E-02
 -11  -7   8      115.69      111.86        6.61 o   0.1920E-02
 -10  -7   8      117.71      131.62        6.72 o   0.1672E-02
  -9  -7   8      305.61      284.81       10.09 o   0.5260E-03
  -8  -7   8       53.23       60.72        4.50 o   0.4325E-02
  -7  -7   8      846.75      829.73       14.73 o   0.9906E-04
  -6  -7   8      140.24      148.01        7.47 o   0.1398E-02
  -5  -7   8      730.05      756.36       18.37 o   0.1174E-03
  -4  -7   8       74.20       96.65        7.17 o   0.2483E-02
  -3  -7   8       38.69       47.96        4.92 o   0.5683E-02
  -2  -7   8     3177.98     3324.89       36.41 o   0.7995E-05
  -1  -7   8      586.66      600.87       15.72 o   0.1705E-03
   0  -7   8       10.17        2.68        3.25 o   0.3865E-01
   1  -7   8       37.24       11.75        5.07 o   0.1086E-01
   2  -7   8     1569.42     1486.66       31.23 o   0.3323E-04
   3  -7   8      518.41      483.93       11.04 o   0.2330E-03
   4  -7   8       45.59       50.82        4.05 o   0.5234E-02
   5  -7   8      111.98      114.62        6.57 o   0.1914E-02
   6  -7   8       24.60       47.09        4.35 o   0.6518E-02
   7  -7   8        2.67        5.60        3.77 o   0.3411E-01
   8  -7   8      473.37      504.36       11.92 o   0.2371E-03
   9  -7   8     1050.12      878.68       15.40 o   0.8055E-04
  10  -7   8       15.35       11.96        2.56 o   0.2102E-01
  11  -7   8       19.43       22.69        1.74 o   0.1350E-01
 -15  -6   8        4.85       11.96        1.32 o   0.3084E-01
 -14  -6   8      133.85      115.74        4.23 o   0.1827E-02
 -13  -6   8      149.41      151.56        5.10 o   0.1375E-02
 -12  -6   8        5.14        4.39        3.63 o   0.3588E-01
 -11  -6   8       12.01        8.13        3.68 o   0.2368E-01
 -10  -6   8       66.92       56.70        6.70 o   0.3810E-02
  -9  -6   8      265.68      276.33        8.63 o   0.5893E-03
  -8  -6   8     1204.54     1136.80       18.86 o   0.5508E-04
  -7  -6   8     1325.60     1270.02       26.56 o   0.4535E-04
  -6  -6   8      182.90      226.88        8.22 o   0.8372E-03
  -5  -6   8        6.25        3.61        4.47 o   0.3004E-01
  -4  -6   8      951.21      962.77       22.12 o   0.7556E-04
  -3  -6   8      556.44      585.22       16.56 o   0.1821E-03
  -2  -6   8      157.31      180.40        6.73 o   0.1128E-02
  -1  -6   8       10.86        9.38        3.82 o   0.2201E-01
   0  -6   8      477.16      471.36       11.50 o   0.2554E-03
   1  -6   8      773.96      721.01       20.09 o   0.1182E-03
   2  -6   8      204.36      231.18       11.04 o   0.7576E-03
   3  -6   8       16.86       24.53        4.58 o   0.1067E-01
   4  -6   8      360.68      358.60        9.24 o   0.3905E-03
   5  -6   8        2.71        3.15        3.32 o   0.4959E-01
   6  -6   8       97.94       72.80        5.90 o   0.2857E-02
   7  -6   8      189.78      195.86        8.45 o   0.9446E-03
   8  -6   8        5.68        1.52        3.42 o   0.4922E-01
   9  -6   8       10.53        7.98        2.54 o   0.2925E-01
  10  -6   8       21.15       22.03        2.87 o   0.1266E-01
  11  -6   8       50.00       62.62        2.39 o   0.4585E-02
 -16  -5   8       85.43       96.65        4.68 o   0.2537E-02
 -15  -5   8       47.98       40.34        2.23 o   0.6454E-02
 -14  -5   8      119.23      114.14        4.30 o   0.1944E-02
 -13  -5   8       18.14       19.49        2.98 o   0.1424E-01
 -12  -5   8       12.16        7.00        3.56 o   0.2517E-01
 -11  -5   8       54.41       48.84        5.26 o   0.4845E-02
 -10  -5   8      130.99      142.81        7.70 o   0.1447E-02
  -9  -5   8      105.64       89.71        5.69 o   0.2381E-02
  -8  -5   8      233.41      265.14       11.41 o   0.6325E-03
  -7  -5   8     1543.04     1351.72       28.03 o   0.3791E-04
  -6  -5   8      103.01      116.60        8.39 o   0.1849E-02
  -5  -5   8      477.54      450.08       15.89 o   0.2596E-03
  -4  -5   8      982.95      945.81       19.28 o   0.7664E-04
  -3  -5   8     1101.51     1106.29       20.25 o   0.6002E-04
  -2  -5   8     1345.12     1447.14       19.03 o   0.3867E-04
  -1  -5   8       90.32      110.47        5.80 o   0.2144E-02
   0  -5   8        7.55       14.39        3.21 o   0.2191E-01
   1  -5   8      198.09      178.07       10.07 o   0.9955E-03
   2  -5   8      218.59      187.05       11.20 o   0.8833E-03
   3  -5   8        2.76        4.19        4.33 o   0.3275E-01
   4  -5   8        0.03        4.47        3.94 o   0.4073E-01
   5  -5   8      308.44      351.23        8.91 o   0.4301E-03
   6  -5   8      826.85      764.60       16.00 o   0.1084E-03
   7  -5   8      566.08      591.17       11.51 o   0.1830E-03
   8  -5   8       21.37       25.29        3.55 o   0.1094E-01
   9  -5   8       29.92       22.34        3.53 o   0.1060E-01
  10  -5   8      219.09      196.87        4.68 o   0.9257E-03
  11  -5   8      167.30      155.10        4.42 o   0.1310E-02
  12  -5   8       26.87       28.85        2.92 o   0.9794E-02
 -16  -4   8       51.73       68.43        3.01 o   0.4126E-02
 -15  -4   8       25.01       27.64        2.40 o   0.1069E-01
 -14  -4   8      119.81      135.04        4.46 o   0.1681E-02
 -13  -4   8       15.48       17.12        3.04 o   0.1598E-01
 -12  -4   8      982.49     1036.87       20.39 o   0.6860E-04
 -11  -4   8        8.62        9.95        3.70 o   0.2297E-01
 -10  -4   8        6.42       17.00        3.82 o   0.1704E-01
  -9  -4   8       -0.54        7.23        3.48 o   0.3724E-01
  -8  -4   8      790.91      869.40       22.66 o   0.9386E-04
  -7  -4   8      120.93      137.54        8.77 o   0.1504E-02
  -6  -4   8       63.53       58.06        6.81 o   0.3724E-02
  -5  -4   8       47.72       58.74        5.30 o   0.4379E-02
  -4  -4   8      247.70      235.19        9.52 o   0.7030E-03
  -3  -4   8       46.66       37.74        4.17 o   0.6360E-02
  -2  -4   8      950.02      868.46       16.36 o   0.8662E-04
  -1  -4   8     1050.85     1060.04       16.14 o   0.6523E-04
   0  -4   8      548.56      524.21       11.05 o   0.2112E-03
   1  -4   8        1.62        4.96        4.04 o   0.3529E-01
   2  -4   8       89.05      117.34        7.74 o   0.1981E-02
   3  -4   8        6.95        1.52        4.75 o   0.3028E-01
   4  -4   8     1423.32     1374.73       27.29 o   0.3934E-04
   5  -4   8      359.12      321.57       10.56 o   0.4301E-03
   6  -4   8      198.47      192.93        8.19 o   0.9512E-03
   7  -4   8       20.01        8.55        4.20 o   0.1774E-01
   8  -4   8        3.40        2.41        3.25 o   0.5297E-01
   9  -4   8       76.48       70.38        3.44 o   0.3477E-02
  10  -4   8       -0.92        3.22        1.87 o   0.9488E-01
  11  -4   8       21.06       23.47        2.41 o   0.1253E-01
  12  -4   8      104.13       94.79        3.43 o   0.2463E-02
 -16  -3   8        0.57        0.37        2.11 o   0.1734E+00
 -15  -3   8       52.58       47.99        2.96 o   0.5458E-02
 -14  -3   8      233.90      212.55        6.08 o   0.8242E-03
 -13  -3   8       18.12       16.06        2.99 o   0.1574E-01
 -12  -3   8       44.06       38.58        4.43 o   0.6299E-02
 -11  -3   8        6.82        5.34        3.42 o   0.3419E-01
 -10  -3   8      229.07      203.44        8.31 o   0.8480E-03
  -9  -3   8     2315.03     2293.93       31.78 o   0.1559E-04
  -8  -3   8       70.05       67.50        7.36 o   0.3279E-02
  -7  -3   8      429.57      417.58       15.04 o   0.2953E-03
  -6  -3   8       27.75       29.38        5.35 o   0.7949E-02
  -5  -3   8      102.18      148.61        6.85 o   0.1569E-02
  -4  -3   8       47.89       28.50        5.71 o   0.6570E-02
  -3  -3   8      416.95      404.17       12.01 o   0.3207E-03
  -2  -3   8      532.96      528.93       11.87 o   0.2128E-03
  -1  -3   8      190.12      186.99        8.00 o   0.9863E-03
   0  -3   8        1.74        2.87        2.79 o   0.6499E-01
   1  -3   8      303.51      352.84        8.38 o   0.4386E-03
   2  -3   8        8.27       27.11        3.71 o   0.1201E-01
   3  -3   8      262.44      261.23        9.14 o   0.6227E-03
   4  -3   8      121.87      141.18        6.96 o   0.1533E-02
   5  -3   8      120.71      113.11        5.80 o   0.1910E-02
   6  -3   8        1.81        1.47        3.44 o   0.6171E-01
   7  -3   8      606.91      559.79       13.52 o   0.1836E-03
   8  -3   8       17.24       18.80        3.64 o   0.1399E-01
   9  -3   8       49.21       39.11        3.08 o   0.6299E-02
  10  -3   8       16.46       19.70        2.10 o   0.1539E-01
  11  -3   8       10.70       12.17        1.74 o   0.2504E-01
 -16  -2   8      185.24      191.12        6.01 o   0.1017E-02
 -15  -2   8        0.74        0.13        2.49 o   0.1388E+00
 -14  -2   8      231.57      227.69        6.08 o   0.7752E-03
 -13  -2   8       26.05       30.24        3.13 o   0.9404E-02
 -12  -2   8       36.30       32.02        4.24 o   0.7629E-02
 -11  -2   8       93.47       77.37        6.29 o   0.2802E-02
 -10  -2   8     1649.73     1552.19       20.02 o   0.3149E-04
  -9  -2   8       90.28       75.14        7.42 o   0.2745E-02
  -8  -2   8     1844.57     1827.26       32.90 o   0.2364E-04
  -7  -2   8      465.09      524.41       18.10 o   0.2184E-03
  -6  -2   8      479.03      509.54       15.41 o   0.2293E-03
  -5  -2   8        8.71       14.19        3.83 o   0.1861E-01
  -4  -2   8        4.50       20.15        3.71 o   0.1658E-01
  -3  -2   8      234.55      252.06        9.18 o   0.6781E-03
  -2  -2   8      147.31      124.07        7.42 o   0.1555E-02
  -1  -2   8      924.75      829.93       14.65 o   0.9223E-04
   0  -2   8      531.78      590.57       10.57 o   0.1881E-03
   1  -2   8        0.06        1.80        3.13 o   0.7664E-01
   2  -2   8      508.75      487.37       13.90 o   0.2312E-03
   3  -2   8       12.98        3.97        4.09 o   0.2662E-01
   4  -2   8       14.71       17.29        4.94 o   0.1308E-01
   5  -2   8       17.83       28.51        3.65 o   0.1054E-01
   6  -2   8      118.20       97.90        6.18 o   0.2140E-02
   7  -2   8       70.03       60.49        4.73 o   0.3933E-02
   8  -2   8        9.97       12.71        2.75 o   0.2226E-01
   9  -2   8       20.44       14.30        2.60 o   0.1742E-01
  10  -2   8       63.63       52.83        3.21 o   0.4680E-02
  11  -2   8      129.44      130.05        3.84 o   0.1719E-02
 -16  -1   8      104.84      104.93        4.77 o   0.2196E-02
 -15  -1   8      143.47      153.12        5.18 o   0.1392E-02
 -14  -1   8        0.99        1.93        2.43 o   0.9084E-01
 -13  -1   8       70.31       68.44        4.76 o   0.3552E-02
 -12  -1   8       13.62       12.12        3.52 o   0.1915E-01
 -11  -1   8       25.49       28.42        4.09 o   0.9180E-02
 -10  -1   8      233.23      211.35        6.96 o   0.8166E-03
  -9  -1   8     1256.73     1238.55       28.66 o   0.4722E-04
  -8  -1   8     3208.69     3227.96       45.01 o   0.8197E-05
  -7  -1   8     1960.97     2027.04       33.07 o   0.2019E-04
  -6  -1   8       17.70       40.04        4.35 o   0.7714E-02
  -5  -1   8       -0.76        0.17        3.46 o   0.7664E-01
  -4  -1   8       37.97       76.03        4.29 o   0.4037E-02
  -3  -1   8     1835.31     1548.68       24.12 o   0.2920E-04
  -2  -1   8     3742.24     4138.06       37.38 o   0.5431E-05
  -1  -1   8      674.67      685.86       14.16 o   0.1374E-03
   0  -1   8     1172.34     1168.11       20.88 o   0.5356E-04
   1  -1   8        3.89        0.62        3.27 o   0.6474E-01
   2  -1   8      392.55      393.04       12.48 o   0.3350E-03
   3  -1   8       20.04       28.47        4.59 o   0.9380E-02
   4  -1   8       72.38       61.32        5.74 o   0.3601E-02
   5  -1   8     1188.71     1183.30       16.01 o   0.5332E-04
   6  -1   8       33.73       33.87        3.78 o   0.7776E-02
   7  -1   8      374.29      368.83        8.06 o   0.3764E-03
   8  -1   8      355.35      338.51        7.70 o   0.4221E-03
   9  -1   8       21.47       18.96        2.51 o   0.1424E-01
  10  -1   8      104.33       94.33        3.73 o   0.2409E-02
  11  -1   8      154.58      137.55        4.02 o   0.1499E-02
 -17   0   8       18.09       22.03        2.61 o   0.1353E-01
 -16   0   8       85.81       95.91        4.44 o   0.2569E-02
 -15   0   8      135.93      128.50        4.29 o   0.1687E-02
 -14   0   8      222.67      227.50        6.90 o   0.7884E-03
 -13   0   8      457.83      417.79       10.59 o   0.2948E-03
 -12   0   8      195.58      185.78        7.29 o   0.9981E-03
 -11   0   8      481.48      508.58       10.60 o   0.2332E-03
 -10   0   8       89.02       95.62        4.53 o   0.2485E-02
  -9   0   8      291.64      281.87       15.62 o   0.5136E-03
  -8   0   8       -4.37        1.48        6.26 o   0.2147E-01
  -7   0   8      488.04      494.05       22.46 o   0.2190E-03
  -6   0   8      410.25      478.44       15.63 o   0.2594E-03
  -5   0   8      108.49      109.00        6.11 o   0.2025E-02
  -4   0   8       23.67       13.48        3.80 o   0.1419E-01
  -3   0   8        0.52        2.42        2.70 o   0.7898E-01
  -2   0   8      384.74      431.96        9.62 o   0.3174E-03
  -1   0   8       69.61       74.38        4.63 o   0.3347E-02
   0   0   8        5.05        6.79        4.26 o   0.2620E-01
   1   0   8       34.87       48.85        4.93 o   0.5530E-02
   2   0   8      456.20      473.15       13.63 o   0.2563E-03
   3   0   8      261.53      234.50       12.33 o   0.6594E-03
   4   0   8      720.13      764.09       10.74 o   0.1199E-03
   5   0   8     1680.54     1680.83       16.35 o   0.2827E-04
   6   0   8      575.40      567.16       10.21 o   0.1901E-03
   7   0   8     1062.93     1013.48       14.26 o   0.6882E-04
   8   0   8      569.83      560.86        9.67 o   0.1937E-03
   9   0   8      114.11      109.90        4.38 o   0.2056E-02
  10   0   8       69.50       71.52        3.61 o   0.3563E-02
  11   0   8       29.10       39.89        2.02 o   0.7756E-02
 -16   1   8      117.51      104.98        4.94 o   0.2082E-02
 -15   1   8        2.23        0.30        2.09 o   0.1380E+00
 -14   1   8        4.55        0.14        2.93 o   0.7383E-01
 -13   1   8      135.81      111.13        6.00 o   0.1817E-02
 -12   1   8        5.24        1.45        3.02 o   0.5749E-01
 -11   1   8      158.79      182.16        6.67 o   0.1112E-02
 -10   1   8        1.07        5.28        2.74 o   0.5038E-01
  -9   1   8      631.38      725.19       11.65 o   0.1356E-03
  -8   1   8       36.63       47.53        5.94 o   0.5302E-02
  -7   1   8      356.07      384.60       15.91 o   0.3443E-03
  -6   1   8      171.10      201.48        9.62 o   0.9482E-03
  -5   1   8      177.08      263.39        7.57 o   0.7445E-03
  -4   1   8        3.74        0.37        2.74 o   0.8411E-01
  -3   1   8      282.38      313.16        9.19 o   0.5049E-03
  -2   1   8      265.71      310.90        8.20 o   0.5394E-03
  -1   1   8     1024.61     1128.88       17.65 o   0.6006E-04
   0   1   8       92.27       78.58        5.93 o   0.2776E-02
   1   1   8      637.30      662.84       18.09 o   0.1463E-03
   2   1   8        3.27       10.83        5.34 o   0.1837E-01
   3   1   8      651.76      637.98       17.85 o   0.1496E-03
   4   1   8      111.63      110.79        4.75 o   0.2024E-02
   5   1   8       11.89        1.41        3.29 o   0.3894E-01
   6   1   8       28.57       29.43        3.23 o   0.9226E-02
[truncated: 233,345 more chars]
