# Supplementary material for: Unravelling venetoclax solvate behaviour: insights from crystal structures and computational surface analysis
Source: IUCrJ. 2025 Aug 28;12(Pt 5):595–609. doi: 10.1107/S2052252525006785 (PMC12403167; doi:10.1107/S2052252525006785)
Supplement: Supplementary file 1 [file m-12-00595-sup1.zip › str for CCDC/ven MEK final/ID00005021_Ven-7A-MEK_auto.cif_od]

data_xcalibur
_audit_creation_date           2023-11-13
_audit_creation_method         'CrysAlisPro 1.171.42.102a (Rigaku OD, 2023)'
_computing_data_collection     'CrysAlisPro 1.171.42.102a (Rigaku OD, 2023)'
_computing_cell_refinement     'CrysAlisPro 1.171.42.102a (Rigaku OD, 2023)'
_computing_data_reduction      'CrysAlisPro 1.171.42.102a (Rigaku OD, 2023)'
_cell_length_a                  14.26552(6) 
_cell_length_b                  12.25668(5) 
_cell_length_c                  30.00795(16) 
_cell_angle_alpha               90.0 
_cell_angle_beta                92.7510(4) 
_cell_angle_gamma               90.0 
_cell_volume                    5240.78(4) 
_cell_measurement_temperature   95.0(2) 
_cell_measurement_reflns_used   47828
_cell_measurement_theta_min     3.3110
_cell_measurement_theta_max     73.4440
_cell_oxdiff_length_a                  14.26859(16) 
_cell_oxdiff_length_b                  12.25534(14) 
_cell_oxdiff_length_c                  30.0047(3) 
_cell_oxdiff_angle_alpha               90.0075(9) 
_cell_oxdiff_angle_beta                92.7502(9) 
_cell_oxdiff_angle_gamma               89.9727(9) 
_cell_oxdiff_volume                    5240.78(10) 
_cell_oxdiff_measurement_reflns_used   47826
_exptl_absorpt_correction_T_min                   0.76575
_exptl_absorpt_correction_T_max                   1.00000
_exptl_absorpt_correction_type            multi-scan
_exptl_absorpt_process_details
;
CrysAlisPro 1.171.42.102a (Rigaku Oxford Diffraction, 2023)
Empirical absorption correction using spherical harmonics,
implemented in SCALE3 ABSPACK scaling algorithm.
;
_oxdiff_exptl_absorpt_empirical_full_min           0.400
_oxdiff_exptl_absorpt_empirical_full_max           1.699
_oxdiff_exptl_absorpt_empirical_details
;
Empirical correction (ABSPACK) includes:
- Absorption correction using spherical harmonics
- Frame scaling
- Detector area scaling
;
_diffrn_ambient_temperature 95.0(2) 
_diffrn_ambient_environment N~2~
_diffrn_source 'micro-focus sealed X-ray tube'
_diffrn_source_type 'SuperNova (Cu) X-ray Source'
_diffrn_radiation_probe x-ray
_diffrn_radiation_type 'Cu K\a'
_diffrn_radiation_wavelength 1.54184
_diffrn_radiation_monochromator mirror
_diffrn_measurement_device 'four-circle diffractometer'
_diffrn_measurement_device_type 'SuperNova, Dual, Cu at home/near, AtlasS2'
_diffrn_detector 'CCD plate'
_diffrn_detector_type AtlasS2
_diffrn_detector_area_resol_mean 5.2027
_diffrn_reflns_number 80114
_diffrn_reflns_av_R_equivalents 0.0475
_diffrn_reflns_av_sigmaI/netI 0.0418
_diffrn_reflns_limit_h_min -17
_diffrn_reflns_limit_h_max 17
_diffrn_reflns_limit_k_min -14
_diffrn_reflns_limit_k_max 15
_diffrn_reflns_limit_l_min -37
_diffrn_reflns_limit_l_max 35
_diffrn_reflns_theta_min 2.9486
_diffrn_reflns_theta_max 73.6483
_diffrn_measured_fraction_theta_max 0.9927
_diffrn_reflns_theta_full 66.9682
_diffrn_measured_fraction_theta_full 0.9999
_diffrn_orient_matrix_type 'CrysAlisPro convention (1999,Acta A55,543-557)'
_diffrn_orient_matrix_UB_11       0.1016095000
_diffrn_orient_matrix_UB_12      -0.0418516000
_diffrn_orient_matrix_UB_13      -0.0016002000
_diffrn_orient_matrix_UB_21      -0.0284643000
_diffrn_orient_matrix_UB_22      -0.1067561000
_diffrn_orient_matrix_UB_23       0.0228286000
_diffrn_orient_matrix_UB_31      -0.0234401000
_diffrn_orient_matrix_UB_32      -0.0515103000
_diffrn_orient_matrix_UB_33      -0.0460285000
_diffrn_measurement_details
;
List of Runs (angles in degrees, time in seconds):

  # Type    Start    End  Width  t~exp~   \w     \q     \k     \f   Frames
--------------------------------------------------------------------------
  1  \w    -41.00 -14.00   1.00    4.00    --  -42.17 125.00-120.00   27
  2  \w    -87.00 -12.00   1.00    4.00    --  -42.17 125.00 -30.00   75
  3  \w   -111.00 -24.00   1.00    4.00    --  -42.17 -38.00  90.00   87
  4  \w    -79.00  -7.00   1.00    4.00    --  -42.17 125.00-180.00   72
  5  \w   -105.00 -20.00   1.00    4.00    --  -42.17 -38.00   0.00   85
  6  \w    -97.00 -16.00   1.00    4.00    --  -42.17 -57.00 -90.00   81
  7  \w   -113.00 -20.00   1.00    4.00    --  -42.17 -38.00-180.00   93
  8  \w    -53.00 -16.00   1.00    4.00    --  -42.17 -57.00 150.00   37
  9  \w    -65.00  30.00   1.00    4.00    --  -42.17  38.00-180.00   95
 10  \w      9.00  42.00   1.00    4.00    --   42.17  82.00   9.93   33
 11  \w     11.00  40.00   1.00    4.00    --   42.17  79.00-169.52   29
 12  \w     11.00  42.00   1.00    4.00    --   42.17  76.00 -73.69   31
 13  \w     11.00  41.00   1.00    4.00    --   42.17  81.00 135.67   30
 14  \w     12.00  42.00   1.00    4.00    --   42.17  78.00  73.47   30
 15  \w     78.00 176.00   1.00   15.00    --  105.52  61.00 150.00   98
 16  \w    121.00 176.00   1.00   15.00    --  105.52  61.00  90.00   55
 17  \w    137.00 163.00   1.00   15.00    --  105.52  45.00 120.00   26
 18  \w     81.00 108.00   1.00   15.00    --  105.52  45.00 120.00   27
 19  \w    108.00 176.00   1.00   15.00    --  105.52  61.00 -60.00   68
 20  \w     78.00 104.00   1.00   15.00    --  105.52  61.00 -60.00   26
 21  \w     78.00 104.00   1.00   15.00    --  105.52  61.00-180.00   26
 22  \w     82.00 108.00   1.00   15.00    --  105.52  45.00 -30.00   26
 23  \w     78.00 176.00   1.00   15.00    --  105.52  61.00   0.00   98
 24  \w     81.00 108.00   1.00   15.00    --  105.52  45.00 -90.00   27
 25  \w     78.00 104.00   1.00   15.00    --  105.52  61.00  30.00   26
 26  \w     78.00 104.00   1.00   15.00    --  105.52  61.00  90.00   26
 27  \w    117.00 176.00   1.00   15.00    --  105.52  61.00-120.00   59
 28  \w     78.00 104.00   1.00   15.00    --  105.52  61.00 -30.00   26
 29  \w     78.00 128.00   1.00   15.00    --  105.52  61.00 120.00   50
 30  \w     78.00 104.00   1.00   15.00    --  105.52  61.00-150.00   26
 31  \w     78.00 104.00   1.00   15.00    --  105.52  61.00-120.00   26
 32  \w     81.00 155.00   1.00   15.00    --  105.52  45.00-120.00   74
 33  \w     80.00 106.00   1.00   15.00    --  105.52 -94.00 -90.00   26
 34  \w     32.00 137.00   1.00   15.00    --  105.52 -77.00-180.00  105
 35  \w     78.00 175.00   1.00   15.00    --  105.52  61.00  60.00   97
 36  \w     82.00 111.00   1.00   15.00    --  105.52  45.00  60.00   29
 37  \w    114.00 147.00   1.00   15.00    --  105.52  45.00  60.00   33
 38  \w     83.00 110.00   1.00   15.00    --  105.52  45.00  30.00   27
 39  \w     87.00 113.00   1.00   15.00    --  105.52-125.00  90.00   26
 40  \w     82.00 109.00   1.00   15.00    --  105.52  45.00-180.00   27
 41  \w     81.00 149.00   1.00   15.00    --  105.52  45.00-150.00   68
 42  \w     81.00 143.00   1.00   15.00    --  105.52  45.00 -60.00   62
 43  \w     81.00 110.00   1.00   15.00    --  105.52  45.00   0.00   29
 44  \w     36.00  71.00   1.00   15.00    --  105.52-125.00  90.00   35
 45  \w     36.00 113.00   1.00   15.00    --  105.52-125.00-180.00   77
 46  \w     24.00  57.00   1.00   15.00    --  105.52 -94.00 -90.00   33
 47  \w     32.00 137.00   1.00   15.00    --  105.52 -77.00 -30.00  105
 48  \w     78.00 104.00   1.00   15.00    --  105.52  61.00 -90.00   26
;
_diffrn_measurement_method '\w scans'
_diffrn_oxdiff_digest_frames
;
0125a0837cdfdffcdf25db228882f518d7000270a18
;
_diffrn_oxdiff_digest_hkl
;
018cec328d212fa09c2762882ce687f669a55e
;
_space_group_IT_number 14
_space_group_crystal_system monoclinic
_space_group_name_H-M_alt 'P 1 21/n 1'
_reflns_odcompleteness_completeness		99.99
_reflns_odcompleteness_theta		66.97
_reflns_odcompleteness_iscentric		1
