# Supplementary material for: Unravelling venetoclax solvate behaviour: insights from crystal structures and computational surface analysis
Source: IUCrJ. 2025 Aug 28;12(Pt 5):595–609. doi: 10.1107/S2052252525006785 (PMC12403167; doi:10.1107/S2052252525006785)
Supplement: Supplementary file 1 [file m-12-00595-sup1.zip › str for CCDC/ven MEK final/ID00005021_Ven-7A-MEK_auto.hkl]

   0   0  -2 336548. 4392.17   1
   0   0  -2 336737. 4363.73   2
   0   0  -3 43.9576 26.4569   1
   0   0  -3 18.2161 11.4986   4
   0   0  -3 51.5713 26.8681   2
   0   0  -4 88329.3 1398.01   1
   0   0  -4 87610.3 1349.30   2
   0   0   5 52.8533 33.7400   6
   0   0  -5 66.2040 26.5161   4
   0   0  -5 23.7979 31.8123   2
   0   0  -5 22.1075 35.1109   1
   0   0  -6 10776.6 401.957   1
   0   0  -6 11772.4 300.335   4
   0   0  -6 11163.1 375.426   2
   0   0  -7 11.4070 27.0067   4
   0   0  -7 16.0932 44.7103   2
   0   0   7-4.61899 21.2503  11
   0   0  -7-32.2280 55.4107   1
   0   0   8 114563. 1708.21   6
   0   0  -8 105765. 1749.97   2
   0   0  -8 102867. 1835.33   1
   0   0  -8 106766. 1560.41   4
   0   0   8 96847.8 1479.04  11
   0   0   9 127.582 63.8678   6
   0   0  -9-20.1582 39.4434   4
   0   0   9 15.9666 27.8610  11
   0   0  -9-6.84443 73.6778   1
   0   0  -9-7.28165 60.2824   2
   0   0 -10 22744.7 702.951   2
   0   0 -10 22798.0 577.042   4
   0   0 -10 21837.4 759.994   1
   0   0 -11-8.04007 51.5353   2
   0   0  11-21.0195 45.4530   6
   0   0 -11 17.4559 44.1439   4
   0   0  11 56.1370 68.1693  12
   0   0  11-6.42781 25.9773  11
   0   0  12 1760.57 218.874  12
   0   0  12 1794.04 195.018   6
   0   0 -12 1639.12 164.778   4
   0   0  12 1323.69 132.537  11
   0   0  13 34.3294 61.4935   6
   0   0 -13-43.9070 82.3023   4
   0   0  13-24.4344 41.2790  11
   0   0  13-9.55485 59.1231  12
   0   0 -13 1.94514 59.8825   2
   0   0  14 23676.0 815.287   6
   0   0 -14 23617.6 855.176   2
   0   0 -14 22754.3 752.799   4
   0   0  14 21674.3 849.247  12
   0   0  15-58.8996 82.2980  12
   0   0 -15-17.0735 79.2166   4
   0   0  15 13.4972 60.6500   6
   0   0  15-11.0730 32.6101  11
   0   0 -15 63.2162 76.7267   2
   0   0 -16 97262.6 1994.05   4
   0   0  16 100485. 2223.89  12
   0   0 -16 103938. 2186.00   2
   0   0  16 103112. 2094.85   6
   0   0 -17 51.0674 83.1813   2
   0   0  17-85.6298 86.2717  12
   0   0 -17 1.49276 70.9240   4
   0   0  17 0.23154 66.5797   6
   0   0 -18 19.1690 80.4172   4
   0   0  18-37.3520 91.9932  12
   0   0  18-8.78329 77.8632   6
   0   0  19-6.03951 71.4197   6
   0   0 -19 35.5005 82.1825   4
   0   0  19-82.4486 112.274  12
   0   0  20 42138.6 1573.34  12
   0   0 -20 38832.6 1394.50   4
   0   0  20 40833.1 1452.07   6
   0   0  21 7.86176 62.0468   6
   0   0 -21-87.1438 92.9409   4
   0   0  21 6.31461 85.0687  12
   0   0 -21 31.7505 46.5449  45
   0   0 -21-39.6332 38.7415  46
   0   0 -21 2.64205 52.4001  34
   0   0  22 6618.47 645.910  12
   0   0 -22 6058.64 579.528   4
   0   0  22 6327.71 589.389   6
   0   0 -22 5661.17 266.656  46
   0   0 -22 4818.82 191.226  39
   0   0 -22 5653.30 328.208  45
   0   0 -22 5396.70 332.010  34
   0   0  23-70.1143 131.067  12
   0   0 -23-92.6776 147.877   4
   0   0 -23-25.8848 47.1418  46
   0   0 -23-8.82918 46.0591  45
   0   0 -23 129.812 47.1301  39
   0   0 -23-14.4913 48.1855  34
   0   0  24 2171.21 403.165  12
   0   0 -24 1879.71 350.054   4
   0   0 -24 2111.38 131.015  39
   0   0 -24 2191.84 170.439  46
   0   0 -24 2411.29 226.353  34
   0   0 -25-34.8492 116.925   4
   0   0  25 28.3423 141.498  12
   0   0 -25 16.1546 36.6470  46
   0   0 -25-20.9430 53.0180  34
   0   0  26 4148.24 579.138  12
   0   0 -26 2897.47 460.856   4
   0   0 -26 3893.33 297.266  34
   0   0 -27 50.7435 52.8774  34
   0   0 -28 4453.91 325.914  34
   0   0 -29 13.2060 60.6700  34
   0   0 -30 3344.97 276.520  34
   0   0 -31 22.2372 50.5463  34
   0   0 -32 945.751 134.533  34
   0   0 -33-41.8176 50.0595  34
   0   0 -34 3886.48 249.403  34
   0   0 -35 3.84372 35.6540  34
   0   0 -36 37.7720 28.6273  33
   0   0 -36 14.2004 34.6399  34
   0   0 -37-5.71233 24.6848  33
   0   1   0 43.0152 17.8411   3
   0  -1   0 3.56008 24.3535   9
   0  -1  -1 819.117 78.2186   9
   0  -1   1 889.629 75.0605   6
   0   1   1 948.765 60.0362   3
   0  -1   1 901.243 57.8108  12
   0  -1   1 848.174 79.8460   9
   0   1   1 859.329 64.8769  10
   0   1  -1 885.861 68.5978   3
   0  -1  -1 861.877 67.0311   2
   0  -1  -2 78.8193 28.5203   2
   0  -1   2 27.5063 24.9260   9
   0   1  -2 115.038 30.5265   3
   0  -1  -2 52.8567 25.5168   9
   0  -1   2 106.605 34.2484   6
   0   1   2 155.038 23.9256   3
   0   1   2 75.2722 26.9182  10
   0  -1   2 94.1661 28.2738  12
   0  -1  -3 9454.17 285.315   9
   0   1   3 11192.3 216.551   3
   0  -1   3 9996.86 292.843  12
   0  -1  -3 9645.85 306.974   4
   0  -1   3 10554.8 300.279   9
   0  -1   3 10834.6 314.979   6
   0   1  -3 10502.9 291.226   3
   0  -1  -3 10591.1 312.783   2
   0  -1   4 11596.4 352.563  12
   0  -1  -4 12148.7 368.054   2
   0  -1  -4 11331.5 353.494   4
   0  -1   4 12151.1 360.206   6
   0  -1  -4 10810.1 311.388   9
   0   1   4 12807.7 240.298   3
   0  -1   4 12361.2 331.194   9
   0   1  -4 12096.0 332.361   3
   0   1  -5 855.387 71.7797   4
   0  -1  -5 639.169 70.2138   9
   0  -1  -5 680.706 95.6406   2
   0  -1  -5 763.845 92.4674   4
   0  -1   5 760.739 92.5048   6
   0   1   5 695.775 60.0140   5
   0   1  -5 720.700 81.5056   3
   0  -1  -6 107044. 1694.51   4
   0   1  -6 116146. 1785.10   1
   0  -1   6 111798. 1719.73   6
   0   1  -6 110355. 1503.59   4
   0   1  -6 113755. 1648.20   3
   0  -1  -6 110842. 1759.19   2
   0  -1  -7 82556.6 1250.78   9
   0  -1   7 88983.9 1490.52   6
   0   1  -7 83288.1 1521.79   1
   0   1   7 80913.2 1187.63   5
   0  -1  -7 81302.0 1430.54   4
   0  -1  -7 88067.6 1524.86   2
   0  -1   8 119563. 1921.22   6
   0   1  -8 117278. 1985.55   1
   0   1   8 107673. 1528.18   5
   0   1  -8 117085. 1868.45   2
   0  -1  -8 113896. 1940.53   2
   0  -1  -8 110458. 1855.46   4
   0   1   9 783.661 54.9318   5
   0   1  -9 1160.72 99.3392   4
   0  -1  -9 837.542 139.768   2
   0  -1  -9 763.840 124.426   4
   0  -1   9 756.808 130.341  12
   0   1  -9 786.904 121.494   2
   0  -1   9 843.366 128.478   6
   0   1  -9 793.592 141.136   1
   0  -1  10 10994.3 505.091  12
   0  -1  10 11360.9 485.012   6
   0   1  10 10362.9 211.270   5
   0  -1 -10 10666.7 457.444   4
   0  -1 -10 11288.9 507.131   2
   0   1 -10 11420.5 535.767   1
   0  -1  11 5401.23 342.897   6
   0  -1 -11 4902.67 326.963   4
   0   1 -11 6156.93 264.546   4
   0   1 -11 5200.60 369.869   1
   0  -1 -11 5535.57 360.495   2
   0  -1  11 5238.72 358.530  12
   0   1 -12 14523.6 674.304   1
   0  -1 -12 11665.8 542.153   4
   0  -1  12 14603.2 613.395   6
   0  -1  12 13726.3 632.275  12
   0   1  12 16734.9 590.174   6
   0   1 -12 15854.0 484.286   4
   0  -1 -12 14450.0 631.661   2
   0   1 -13 1535.34 231.836   1
   0   1 -13 2102.54 184.609   4
   0   1  13 1462.47 208.875  12
   0   1  13 2143.92 217.194   6
   0  -1  13 1687.78 231.963  12
   0  -1 -13 1724.55 220.081   4
   0  -1 -13 1802.85 233.735   2
   0  -1  13 1765.16 219.968   6
   0  -1  14 3350.99 315.606   6
   0   1 -14 2774.27 321.970   1
   0   1  14 3144.55 310.688  12
   0  -1 -14 2856.74 289.850   4
   0   1  14 3797.56 303.190   6
   0  -1  14 3057.29 321.685  12
   0   1 -14 3425.77 243.820   4
   0   1  14 3176.90 219.240  11
   0  -1 -14 3408.48 325.298   2
   0   1  15 9480.42 506.990   6
   0  -1  15 9039.15 580.102  12
   0  -1 -15 9214.59 569.712   2
   0  -1 -15 8418.96 522.657   4
   0   1  15 8567.33 533.907  12
   0   1  15 7709.49 367.343  11
   0   1 -15 8493.38 420.701   4
   0  -1  15 8542.90 527.664   6
   0   1  16 59.6621 50.6867  11
   0   1  16 63.9773 87.2251  12
   0   1  16 130.146 82.4619   6
   0   1 -16 38.9119 60.7642   4
   0  -1  16 99.1724 89.7675  12
   0  -1  16 92.9761 83.4045   6
   0  -1 -16 65.7619 90.8759   2
   0  -1 -16-23.7526 62.8254   4
   0  -1  17 83.4158 73.8289   6
   0   1 -17 13.4306 82.3551   4
   0   1  17 84.3447 73.4825   6
   0   1  17 16.3612 60.5349  12
   0  -1 -17 91.9960 91.7963   2
   0  -1  17 38.1585 96.0988  12
   0   1  17 51.7865 39.9801  11
   0  -1 -17-59.7448 66.3102   4
   0  -1 -18 3100.24 371.743   2
   0  -1 -18 2812.69 354.482   4
   0  -1  18 2658.30 359.268  12
   0   1 -18 2527.40 284.523   4
   0   1  18 2624.61 310.559   6
   0   1  18 2712.26 349.440  12
   0  -1  18 2715.71 342.950   6
   0  -1 -19 816.580 204.473   4
   0   1 -19 945.864 177.465   4
   0   1  19 855.711 200.184  12
   0   1  19 729.975 180.713   6
   0  -1 -19 1146.08 247.375   2
   0  -1  19 1078.23 236.830  12
   0  -1  19 848.040 212.044   6
   0  -1 -20 452.207 151.669   2
   0  -1  20 569.501 182.609  12
   0  -1  20 511.608 185.510   6
   0  -1 -20 378.617 141.271   4
   0   1  20 474.867 141.760   6
   0   1  20 461.270 170.426  12
   0   1 -20 438.868 148.728   4
   0   1 -20 518.576 78.2171  46
   0  -1 -20 511.128 98.0985  45
   0  -1 -20 392.414 65.4393  46
   0   1 -20 518.443 97.2982  34
   0  -1  21 547.966 202.078  12
   0   1  21 377.894 142.850   6
   0  -1 -21 285.695 120.803   4
   0   1 -21 377.263 143.258   4
   0   1  21 512.159 187.390  12
   0  -1  21 402.151 165.281   6
   0   1 -21 464.968 70.0249  46
   0  -1 -21 399.614 87.4213  45
   0  -1 -21 424.953 52.0086  39
   0  -1 -21 420.376 67.4166  46
   0   1 -21 377.931 91.4132  45
   0  -1 -21 343.841 81.1380  34
   0   1 -21 450.300 99.5527  34
   0  -1 -22 4478.64 513.878   4
   0   1  22 5093.04 560.036  12
   0  -1  22 4718.64 555.496  12
   0   1 -22 5053.54 505.204   4
   0   1  22 4947.64 508.294   6
   0  -1  22 4683.10 530.785   6
   0   1 -22 4938.14 241.535  46
   0  -1 -22 4544.18 296.504  45
   0  -1 -22 4217.83 234.250  46
   0  -1 -22 4721.85 186.853  39
   0   1 -22 4544.42 303.368  34
   0  -1 -22 4465.10 299.344  34
   0   1 -23 1827.25 315.398   4
   0   1  23 2150.33 389.384  12
   0  -1  23 2281.42 384.480   6
   0  -1  23 2161.71 393.354  12
   0  -1 -23 1798.47 351.099   4
   0  -1  23 2203.29 402.123   7
   0  -1 -23 1816.88 118.392  39
   0  -1 -23 1770.13 190.314  45
   0   1 -23 1921.37 154.251  46
   0  -1 -23 1843.67 198.164  34
   0   1 -23 1873.87 197.837  34
   0  -1 -24 3981.17 529.206   4
   0   1 -24 3678.51 471.808   4
   0   1  24 4280.03 555.765  12
   0  -1  24 4794.56 599.709  12
   0  -1 -24 4513.47 192.213  39
   0  -1 -24 4495.47 306.047  45
   0   1 -24 4846.66 252.991  46
   0  -1 -24 4773.73 319.798  34
   0   1 -24 4661.15 316.563  34
   0   1  25 2178.44 398.417  12
   0   1 -25 2261.91 377.017   4
   0  -1  25 2367.45 431.078  12
   0  -1 -25 2140.05 134.255  39
   0  -1 -25 2255.40 217.729  45
   0   1 -25 2290.14 175.203  46
   0  -1 -25 2291.39 226.709  34
   0   1 -25 2388.40 229.535  34
   0   1 -26 888.295 273.161   4
   0   1  26 826.133 266.403  12
   0  -1  26 1304.44 329.482  12
   0   1 -26 1055.48 121.577  46
   0  -1 -26 943.160 91.2866  39
   0   1 -26 827.395 139.243  34
   0  -1 -26 995.262 153.025  34
   0   1 -27 4164.33 242.899  46
   0   1 -27 4392.90 318.607  34
   0  -1 -27 4150.93 310.835  34
   0   1 -28 20509.9 719.495  34
   0  -1 -28 20380.1 719.795  34
   0  -1 -29 6780.75 394.455  34
   0   1 -29 7048.49 405.978  34
   0   1 -30 412.493 104.123  34
   0  -1 -30 569.911 121.656  34
   0  -1 -31 1397.58 169.970  34
   0   1 -31 1343.46 163.904  34
   0   1 -32 5022.80 315.860  34
   0  -1 -32 5010.16 309.841  34
   0   1 -33 1058.61 137.998  34
   0  -1 -33 1113.17 144.885  34
   0  -1 -34 2870.05 208.071  34
   0  -1 -34 3228.11 208.574  33
   0   1 -34 3275.32 230.604  34
   0  -1 -35 12892.4 404.525  33
   0   1 -35 12805.4 439.896  34
   0  -1 -36 194.660 44.5518  33
   0   1 -36 214.637 58.1419  34
   0  -1 -36 149.576 42.5034  34
   0   1 -37 5906.56 217.542  33
   0   1 -37 5905.18 234.294  34
   0  -1 -37 5717.27 213.997  33
   0   2   0 15651.0 408.616   3
   0  -2   0 15712.3 453.464   6
   0  -2   0 14807.5 491.126   9
   0   2   0 15469.1 398.620  14
   0   2  -1 12768.4 369.398   3
   0  -2   1 12046.3 396.614   6
   0  -2  -1 11462.5 279.862   7
   0  -2  -1 12092.7 433.915   9
   0  -2   1 11727.3 430.448   9
   0   2   1 12430.7 342.818   3
   0  -2   2 13380.2 470.590   9
   0   2  -2 14278.1 409.346   3
   0  -2  -2 13766.0 403.288   2
   0  -2  -2 13350.6 462.898   9
   0   2   2 14630.5 409.374  10
   0  -2   2 14379.3 364.333  12
   0   2   2 14290.3 362.524   3
   0  -2   2 13743.1 437.299   6
   0  -2  -2 13905.6 276.828   7
   0   2   3 81399.6 1225.88   3
   0  -2   3 82362.2 1418.50   6
   0   2  -3 84727.9 1353.89   3
   0   2   3 84252.8 1362.43  10
   0  -2  -3 82905.9 1369.12   2
   0  -2   3 85124.8 1311.07  12
   0  -2   3 81600.3 1459.27   9
   0  -2  -3 78838.7 1436.41   9
   0  -2   4 40094.9 807.763  12
   0  -2   4 41588.4 907.961   9
   0   2  -4 41126.0 827.572   3
   0  -2   4 40964.1 882.681   6
   0   2  -4 37261.9 532.640  13
   0   2   4 42423.4 853.268  10
   0  -2  -4 40988.7 853.137   2
   0   2   4 40798.0 603.779   8
   0  -2  -4 38249.4 876.256   9
   0   2   4 40820.4 687.303   3
   0  -2   5 143033. 2166.91  12
   0  -2  -5 148081. 2231.53   2
   0   2   5 140047. 1928.84   3
   0  -2   5 152774. 2262.51   9
   0  -2   5 146925. 2255.54   6
   0   2  -5 150186. 2175.82   3
   0  -2   6 139698. 2186.71   6
   0  -2   6 137086. 2125.55  12
   0   2  -6 134213. 2066.48   3
   0   2   6 131790. 1788.58   3
   0  -2  -6 138593. 2160.78   2
   0  -2  -7 14241.5 530.650   2
   0   2   7 13284.9 307.100   3
   0  -2   7 13743.5 511.189  12
   0   2  -7 14507.9 480.658   3
   0  -2  -7 12693.7 511.192   4
   0   2   7 12671.2 386.218   5
   0  -2  -7 12913.0 463.775   9
   0  -2   7 14104.0 532.459   6
   0   2  -8 71049.3 1220.17   4
   0  -2  -8 75371.8 1533.06   4
   0  -2  -8 76469.7 1393.91   9
   0   2  -8 82617.1 1452.96   3
   0  -2   8 79669.6 1537.21  12
   0  -2   8 81154.2 1558.37   6
   0   2   8 75507.9 1258.49   5
   0  -2  -8 80697.7 1559.07   2
   0   2   8 79217.0 1110.73   3
   0   2  -9 828.270 95.3627   4
   0  -2   9 948.789 160.417   6
   0  -2   9 821.683 144.186  12
   0   2   9 721.236 82.9814   5
   0   2   9 734.661 62.3464   3
   0  -2  -9 804.094 151.998   4
   0  -2  -9 1010.04 151.296   2
   0   2  -9 1127.94 158.974   1
   0  -2  10 210337. 3252.12  12
   0   2 -10 228486. 2787.39   4
   0   2  10 187466. 2698.75   5
   0  -2  10 215693. 3262.90   6
   0  -2 -10 212160. 3242.94   2
   0   2 -10 222136. 3295.85   1
   0  -2 -10 197018. 3202.98   4
   0   2  11 62322.7 1024.70   5
   0   2 -11 70003.7 1553.25   1
   0  -2 -11 69029.6 1520.98   2
   0  -2  11 67704.6 1516.87  12
   0   2 -11 77666.6 1157.50   4
   0  -2  11 68366.5 1523.84   6
   0  -2 -11 54589.6 1413.54   4
   0  -2  12 15552.2 689.649   6
   0   2 -12 15330.8 699.120   1
   0  -2 -12 14001.4 657.660   4
   0  -2  12 15385.1 690.891  12
   0   2  12 14194.7 362.039   5
   0  -2 -12 15579.5 684.479   2
   0  -2  13 30190.8 1048.96  12
   0  -2 -13 28644.7 1016.36   4
   0   2  13 29332.7 945.238  12
   0   2 -13 31391.5 1084.29   1
   0  -2 -13 32358.5 1064.02   2
   0  -2  13 31432.8 1056.01   6
   0  -2 -14 271.529 109.059   4
   0   2 -14 359.655 81.8586   4
   0   2 -14 285.974 115.838   1
   0  -2 -14 241.374 110.175   2
   0  -2  14 384.480 144.554  12
   0  -2  14 313.031 118.479   6
   0   2  14 321.921 115.204  12
   0   2  15 6046.84 443.197  12
   0  -2 -15 6585.44 495.454   2
   0   2 -15 7009.51 352.113   4
   0  -2 -15 5998.97 475.390   4
   0  -2  15 6817.28 503.564   6
   0   2  15 7325.02 444.168   6
   0  -2  15 6623.96 505.954  12
   0   2 -15 6739.10 534.456   1
   0  -2 -16 5936.50 495.997   2
   0  -2  16 5647.04 490.551  12
   0  -2 -16 5483.16 484.153   4
   0   2  16 5580.00 448.984  12
   0   2 -16 5729.91 507.766   1
   0   2  16 6368.00 428.908   6
   0   2 -16 6349.28 358.185   4
   0  -2  16 5494.38 476.018   6
   0  -2 -17 18107.8 929.409   4
   0  -2  17 20111.3 981.755  12
   0   2  17 19822.1 684.247  11
   0  -2 -17 21703.6 990.587   2
   0   2 -17 20023.3 1010.38   1
   0   2  17 21850.2 854.021   6
   0   2 -17 20641.1 718.322   4
   0  -2  17 20516.7 977.569   6
   0   2  17 19174.0 893.660  12
   0   2  18 1866.52 251.382   6
   0  -2 -18 1777.22 301.353   4
   0  -2 -18 2233.50 337.679   2
   0  -2  18 2070.56 314.012   6
   0   2  18 1621.06 267.563  12
   0   2 -18 1963.35 225.153   4
   0  -2  18 1859.21 305.689  12
   0  -2  19 13124.9 841.976   6
   0  -2 -19 13923.2 850.219   2
   0  -2  19 13124.4 847.592  12
   0   2 -19 12822.4 642.747   4
   0   2  19 13417.1 719.602   6
   0   2  19 12888.2 786.797  12
   0  -2 -19 11687.6 798.584   4
   0   2 -20 3673.24 360.644   4
   0  -2  20 3666.46 458.818  12
   0  -2 -20 3862.29 464.337   4
   0  -2  20 3855.18 465.767   6
   0  -2 -20 4512.63 505.028   2
   0   2  20 4004.75 408.410   6
   0   2  20 3633.10 431.176  12
   0  -2 -20 3700.59 253.140  45
   0   2 -20 4006.03 207.292  46
   0   2 -20 3407.03 248.175  34
   0  -2  21 24770.3 1271.62  12
   0  -2  21 23849.7 1232.39   6
   0  -2 -21 27891.9 1301.72   2
   0   2  21 24783.2 1081.19   6
   0   2 -21 22905.6 998.258   4
   0   2  21 22790.5 1146.54  12
   0  -2 -21 22024.9 680.999  45
   0   2 -21 25207.6 587.754  46
   0  -2 -21 23468.6 477.424  39
   0   2 -21 21444.8 689.543  34
   0  -2 -21 21429.1 684.486  34
   0  -2  22 398.455 181.666   6
   0  -2  22 439.438 204.299  12
   0   2 -22 363.535 141.458   4
   0  -2 -22 552.152 223.031   2
   0   2  22 408.572 159.099  12
   0  -2 -22 401.300 93.2012  45
   0   2 -22 498.859 77.4074  46
   0  -2 -22 321.286 46.4207  39
   0  -2 -22 320.909 84.3366  34
   0   2 -22 462.628 73.1986  35
   0   2 -22 372.854 94.3556  34
   0   2 -23 15335.4 901.818   4
   0  -2  23 16236.4 1098.71  12
   0  -2  23 15911.0 1091.26   7
   0   2  23 15769.5 1017.18  12
   0  -2  23 17012.1 1097.88   6
   0   2 -23 16230.8 474.781  46
   0  -2 -23 15776.7 582.238  45
   0  -2 -23 15613.4 381.129  39
   0   2 -23 15645.3 594.064  34
   0  -2 -23 14667.1 575.049  34
   0  -2  24 297.830 180.931   6
   0  -2  24 303.599 183.848   7
   0  -2  24 310.147 187.829  12
   0   2  24 295.632 149.824  12
   0   2 -24 388.977 163.302   4
   0  -2 -24 262.274 87.1494  45
   0   2 -24 314.742 60.8420  46
   0  -2 -24 237.706 45.1039  39
   0  -2 -24 324.462 95.5592  34
   0   2 -24 326.071 88.4032  34
   0   2  25 2273.87 405.520  12
   0   2 -25 2149.20 372.457   4
   0  -2  25 2146.70 419.444  12
   0  -2  25 1784.83 385.194   7
   0  -2 -25 2337.65 136.440  39
   0   2 -25 2103.12 165.542  46
   0  -2 -25 2001.16 205.862  45
   0  -2 -25 2175.10 218.662  34
   0   2 -25 2115.61 218.745  34
   0  -2 -26 4368.72 313.905  45
   0   2 -26 4410.84 246.474  46
   0  -2 -26 4515.28 194.865  39
   0  -2 -26 4459.89 316.480  34
   0   2 -26 4161.42 314.331  34
   0  -2 -27 1297.21 107.886  39
   0   2 -27 1211.66 131.385  46
   0  -2 -27 1322.18 175.323  34
   0   2 -27 1053.29 157.738  34
   0   2 -28 353.407 72.8226  46
   0  -2 -28 467.841 71.1317  39
   0   2 -28 320.165 91.2336  34
   0  -2 -28 505.916 118.359  34
   0   2 -29 2721.01 190.637  46
   0   2 -29 2754.20 250.519  34
   0  -2 -29 2743.90 243.401  34
   0   2 -30 195.968 60.7775  34
   0  -2 -30 88.1373 58.7864  34
   0   2 -31 13201.5 531.364  34
   0  -2 -31 12317.0 503.426  34
   0   2 -32 367.651 98.2529  34
   0  -2 -32 288.747 85.9580  34
   0  -2 -33 1853.65 167.603  33
   0  -2 -33 1364.68 149.022  34
   0   2 -33 1464.21 161.142  34
   0  -2 -34 2009.01 162.785  34
   0  -2 -34 2329.87 174.947  33
   0   2 -34 2207.83 184.369  34
   0  -2 -35 1907.17 147.021  33
   0   2 -35 1934.58 160.083  34
   0  -2 -35 1656.85 132.882  34
   0  -2 -36 40.2668 31.7548  33
   0   2 -36 33.7228 29.9819  34
   0   3   0 31.1214 47.1353   3
   0  -3   0 9.98766 70.0519   9
   0  -3   1 66032.5 1414.50   9
   0  -3  -1 61311.4 1053.18   7
   0   3  -1 67029.9 1221.25   3
   0  -3  -1 64761.9 1185.75   2
   0  -3  -1 64777.4 1402.74   9
   0  -3   1 64972.8 1312.61   6
   0   3   1 67694.3 1185.03   3
   0   3  -2 48161.8 995.787   3
   0   3   2 49512.9 940.703   3
   0  -3  -2 49373.7 999.964   2
   0  -3  -2 45324.9 787.069   7
   0  -3   2 46796.3 1164.04   9
   0  -3  -2 46383.0 1147.81   9
   0  -3   2 48433.3 1090.66   6
   0  -3  -3 137.636 58.8537   2
   0   3   3 209.135 60.8138   3
   0  -3  -3 273.590 117.785   9
   0  -3   3 206.868 93.2584   9
   0  -3   3 92.1492 64.8098   6
   0   3   3 205.459 66.8150  10
   0  -3   3 148.306 51.4169  12
   0  -3  -3 167.374 34.3647   7
   0   3  -3 95.5578 38.6876   3
   0   3   4 132224. 2089.70  10
   0   3   4 123005. 1901.19   3
   0  -3   4 128968. 2008.18  12
   0  -3  -4 131576. 2109.71   2
   0   3  -4 129970. 2075.08   3
   0  -3   4 128900. 2205.39   6
   0  -3  -4 123107. 2239.65   9
   0  -3   4 135297. 2301.93   9
   0  -3  -5 52067.1 1108.14   2
   0  -3   5 54910.9 1239.57   9
   0   3  -5 49357.8 1059.85   3
   0  -3   5 50854.7 1174.11   6
   0   3   5 51153.6 1080.90  10
   0  -3  -5 47920.7 1175.06   9
   0  -3   5 50649.9 1041.63  12
   0   3   5 47874.8 889.494   3
   0   3   6 70302.0 1397.16  10
   0  -3   6 70113.9 1488.43   6
   0  -3   6 70067.2 1365.66  12
   0  -3  -6 71216.3 1428.31   2
   0   3  -6 70010.1 1365.11   3
   0  -3  -6 67666.8 1467.30   9
   0  -3   7 12137.1 555.557   6
   0   3  -7 12123.4 498.267   3
   0  -3  -7 12622.4 536.231   2
   0  -3   7 12270.7 510.360  12
   0   3   7 11472.4 293.957   8
   0   3   7 10662.7 339.652   3
   0   3   7 12137.2 518.101  10
   0  -3  -7 11575.6 527.676   9
   0  -3  -8 29004.9 885.401   2
   0   3   8 28371.2 859.746  10
   0  -3  -8 26332.2 834.438   9
   0   3   8 26053.1 556.057   3
   0   3  -8 28106.7 808.038   3
   0  -3   8 28564.3 907.974   6
   0   3   8 26148.6 694.632   5
   0   3   8 25696.5 547.438   8
   0  -3   8 28123.3 844.004  12
   0  -3   9 3059.67 276.969  12
   0   3   9 2670.27 166.852   8
   0  -3  -9 3058.78 284.247   2
   0  -3   9 2954.22 289.698   6
   0   3   9 2567.17 137.648   3
   0   3  -9 3211.04 262.646   3
   0   3   9 2694.37 266.033  10
   0   3   9 2738.80 205.141   5
   0   3 -10 53212.0 1289.81   1
   0   3  10 48553.9 1260.86  10
   0   3 -10 43319.2 911.256   4
   0  -3 -10 52474.5 1309.54   2
   0   3  10 45929.6 975.278   5
   0  -3  10 51457.0 1285.06  12
   0   3  10 46010.1 902.918   8
   0  -3  10 51363.5 1331.53   6
   0   3 -10 41224.7 876.916   5
   0   3 -11 23175.8 852.859   1
   0   3 -11 22424.9 597.411   4
   0   3  11 21042.7 602.712   5
   0  -3  11 22864.0 861.172  12
   0  -3  11 23130.1 896.385   6
   0   3 -11 20200.2 541.765   5
   0  -3 -11 22842.2 863.789   2
   0   3 -12 23354.3 598.865   4
   0   3 -12 21880.7 864.626   1
   0  -3 -12 22459.2 876.772   2
   0   3 -12 18490.5 484.923   5
   0  -3  12 22174.7 875.647  12
   0   3  12 20244.5 582.389   5
   0  -3  12 22008.5 904.316   6
   0   3  12 19689.1 705.050  12
   0  -3  13 22024.8 935.557   6
   0   3 -13 22499.4 915.077   1
   0   3  13 21283.5 581.702   5
   0  -3 -13 22759.4 916.824   2
   0   3  13 20244.5 756.727  12
   0  -3  13 21332.4 906.642  12
   0   3 -13 24209.5 632.188   4
   0  -3 -14 5539.24 456.679   2
   0   3 -14 6585.31 319.340   4
   0  -3  14 5793.86 492.318   6
   0   3  14 5190.34 385.368  12
   0  -3  14 5561.75 468.162  12
   0   3 -14 5977.30 483.596   1
   0   3 -15 14324.2 799.644   1
   0  -3 -15 15013.5 787.859   2
   0  -3  15 14929.8 818.607   6
   0   3  15 13109.8 657.898  12
   0  -3  15 15605.8 834.123  12
   0  -3  16 10.7028 101.949   6
   0  -3 -16 120.888 96.2612   2
   0   3 -16 141.814 81.0946   1
   0  -3  16 86.5646 106.909  12
   0   3 -16 136.366 65.0577   4
   0   3  16-12.5396 46.2777  12
   0   3 -17 18309.7 647.763   4
   0   3  17 18251.1 788.256   6
   0   3  17 15057.0 777.143  12
   0  -3  17 16404.8 924.904  12
   0  -3  17 16467.4 929.758   6
   0   3 -17 16133.5 915.199   1
   0  -3 -17 17017.4 908.971   2
   0   3  18 8558.35 554.545   6
   0   3  18 8279.17 587.048  12
   0   3 -18 8449.36 456.221   4
   0   3 -18 7613.24 655.352   1
   0  -3  18 8770.84 696.638  12
   0  -3  18 8222.20 679.033   6
   0  -3 -18 9173.19 681.616   2
   0   3 -19 8375.01 363.922  23
   0  -3 -19 9255.65 716.197   2
   0   3  19 8432.57 568.403   6
   0  -3  19 8315.89 698.270  12
   0  -3  19 8959.39 724.964   6
   0   3 -19 8905.25 500.061   4
   0   3  19 8088.11 609.831  12
   0   3 -19 8916.79 309.004  46
   0  -3 -19 7558.20 368.252  45
   0   3 -19 7579.77 377.423  34
   0   3 -20 1107.20 134.483  23
   0  -3  20 1044.84 259.481  12
   0   3 -20 1106.73 187.022   4
   0  -3  20 1323.54 301.573   6
   0   3  20 1166.35 233.363  12
   0  -3 -20 1140.63 240.491   2
   0  -3 -20 1090.17 144.329  45
   0   3 -20 1197.01 115.305  46
   0   3 -20 867.056 131.116  34
   0   3 -20 984.218 90.8623  35
   0   3 -21 1368.39 218.869   4
   0  -3 -21 1706.87 321.240   2
   0  -3  21 1361.24 303.852  12
   0  -3  21 1536.18 320.047   6
   0   3  21 1322.76 310.939  10
   0   3  21 1705.71 303.182  12
   0  -3 -21 1334.20 160.461  45
   0  -3 -21 1179.12 141.740  47
   0   3 -21 1566.78 133.812  46
   0  -3 -21 1250.20 153.844  34
   0   3 -21 1250.35 160.436  34
   0   3 -21 1344.39 108.719  35
   0   3  22 85.3374 83.6477  10
   0   3 -22-48.3625 108.160   4
   0  -3  22 11.0887 121.197  12
   0  -3  22 62.5933 119.872   7
   0  -3 -22-7.61303 110.752   2
   0  -3  22 73.7817 100.981   6
   0   3 -22 101.507 38.4326  46
   0  -3 -22 1.40057 40.0296  39
   0  -3 -22 109.039 56.6231  45
   0   3 -22 52.4281 31.8886  35
   0   3 -22 16.0506 55.2423  34
   0  -3 -22 53.2829 41.0796  34
   0  -3  23 28.4594 89.5025   7
   0  -3 -23 44.0307 117.298   2
   0  -3  23 4.10317 74.5301  12
   0  -3  23 30.8068 114.022   6
   0   3 -23 134.841 97.0770   4
   0   3  23 195.346 142.222  10
   0   3 -23 85.8730 45.4059  46
   0  -3 -23-24.6795 60.8484  45
   0  -3 -23-16.2421 42.0180  39
   0  -3 -23 33.4159 54.3358  34
   0   3 -23 107.415 64.3236  34
   0   3 -23 23.0913 27.1662  35
   0  -3  24 3841.40 557.569   7
   0  -3  24 3598.29 545.893   6
   0   3  24 3180.34 517.746  10
   0   3 -24 3352.89 425.323   4
   0  -3  24 3715.44 548.166  12
   0  -3 -24 3544.29 273.739  45
   0  -3 -24 3938.25 177.097  39
   0   3 -24 4333.89 234.943  46
   0   3 -24 3710.91 195.744  35
   0   3 -24 3625.36 286.776  34
   0  -3 -24 3573.63 273.178  34
   0   3  25 1634.13 384.421  10
   0   3 -25 1307.18 295.287   4
   0  -3  25 1685.06 381.198   7
   0  -3 -25 1755.33 196.999  45
   0  -3 -25 1929.96 123.032  39
   0   3 -25 1821.26 155.334  46
   0   3 -25 1647.67 130.422  35
   0   3 -25 1851.50 206.766  34
   0  -3 -25 1481.57 178.346  34
   0  -3 -26 3723.75 177.768  39
   0  -3 -26 3587.35 284.248  45
   0   3 -26 3631.19 220.588  46
   0   3 -26 3674.45 291.017  34
   0  -3 -26 3177.44 262.951  34
   0   3 -27 197.552 57.3870  46
   0  -3 -27 244.007 54.9720  39
   0  -3 -27 149.902 70.1819  45
   0  -3 -27 133.999 57.5684  34
   0   3 -27 246.184 88.1261  34
   0  -3 -28 11024.9 320.869  39
   0   3 -28 11531.3 408.760  46
   0  -3 -28 10889.3 489.186  34
   0   3 -28 11613.2 521.277  34
   0  -3 -29 1511.46 113.920  39
   0   3 -29 1493.96 142.896  46
   0   3 -29 1430.79 179.108  34
   0  -3 -29 1230.41 157.643  34
   0   3 -30 5163.70 257.832  46
   0   3 -30 5863.98 351.150  34
   0  -3 -30 6121.76 335.728  33
   0  -3 -30 5382.60 319.724  34
   0  -3 -31 1350.38 158.656  34
   0   3 -31 1472.62 170.347  34
   0  -3 -31 1711.20 174.857  33
   0  -3  32 3859.24 231.624  48
   0   3 -32 3909.50 268.077  34
   0  -3 -32 3710.63 240.017  34
   0  -3 -32 3990.30 250.624  33
   0   3 -33 2735.05 216.233  34
   0  -3 -33 2799.62 196.973  33
   0  -3 -34 672.425 94.2886  33
   0   3 -34 546.399 94.0212  34
   0  -3 -35 3327.89 185.344  33
   0   3 -35 3269.98 202.776  34
   0  -3 -36 788.157 79.0846  33
   0   3 -36 796.656 88.4273  34
   0   4   0 18605.7 601.231  14
   0   4   0 17140.4 587.708   3
   0  -4   0 18853.3 559.391   7
   0  -4   0 18276.9 761.430   9
   0   4   1 38248.1 920.196  14
   0  -4  -1 36519.5 902.860   2
   0  -4  -1 34428.8 785.525   7
   0   4  -1 38785.1 940.674   3
   0  -4   1 37081.4 1144.21   9
   0  -4  -1 37725.5 1147.38   9
   0   4   1 38092.5 910.932   3
   0   4   2 1990.44 194.558  14
   0  -4  -2 1984.97 197.861   2
   0  -4   2 2032.11 227.415   6
   0  -4  -2 2084.23 261.893   9
   0  -4   2 2135.28 265.248   9
   0   4   2 2210.61 193.432   3
   0   4  -2 1881.85 193.181   3
   0  -4  -2 1823.12 141.510   7
   0   4   3 141884. 2304.68  14
   0  -4  -3 140044. 2624.19   9
   0   4   3 138580. 2201.55   3
   0   4  -3 141765. 2335.62   3
   0  -4   3 140973. 2504.00   6
   0  -4  -3 140251. 2331.87   2
   0  -4  -3 134611. 1939.74   7
   0  -4   3 146174. 2667.01   9
   0   4   4 126133. 2113.71  14
   0  -4  -4 126253. 2421.15   9
   0   4   4 123107. 1961.56   3
   0  -4   4 126022. 2310.74   6
   0   4  -4 125674. 2139.93   3
   0  -4  -4 128303. 2161.70   2
   0   4   5 34658.2 946.472  14
   0   4   5 34623.2 820.397   3
   0   4  -5 35709.4 960.834   3
   0  -4   5 38932.1 1182.28   9
   0  -4  -5 36574.6 992.890   2
   0  -4   5 36900.3 1097.37   6
   0  -4  -5 36708.4 1145.32   9
   0   4   5 35882.8 971.194  10
   0   4   6 3022.23 257.942  14
   0   4   6 2604.59 190.607   3
   0   4   6 2702.81 253.024  10
   0   4  -6 2588.34 248.781   3
   0  -4   6 2456.64 272.699   6
   0   4  -6 2382.67 106.723  13
   0  -4  -6 2564.10 253.787   2
   0  -4   6 2462.33 226.226  12
   0  -4  -6 2513.60 289.947   9
   0   4   7 886.095 154.673  14
   0   4   7 763.985 105.729   3
   0  -4  -7 956.328 158.999   2
   0  -4  -7 941.203 186.109   9
   0  -4   7 841.850 172.323   6
   0  -4   7 930.488 154.520  12
   0   4  -7 805.792 142.262   3
   0   4   7 886.544 151.096  10
   0  -4   8 16682.3 763.608   6
   0  -4  -8 17967.0 776.942   9
   0   4   8 15458.1 585.989   5
   0   4  -8 17067.2 672.033   3
   0   4   8 16069.3 679.836  10
   0  -4   8 17359.6 688.800  12
   0   4   8 15709.2 472.274   3
   0  -4  -8 17453.3 719.433   2
   0   4   9 83.9743 80.6779  10
   0   4   9 50.8513 30.3583   3
   0  -4  -9 83.7793 81.6179   2
   0   4   9 25.0925 54.3983   5
   0  -4   9-68.7086 89.8242   6
   0  -4   9 23.0577 50.3234  12
   0   4  -9 130.732 80.2671   3
   0   4  10 37368.5 1164.30  10
   0  -4  10 40957.3 1202.74  12
   0   4 -10 40814.4 1140.31   3
   0  -4  10 39789.0 1277.18   6
   0  -4 -10 41607.5 1241.36   2
   0   4  10 37692.5 974.236   5
   0  -4 -11 15061.2 734.689   2
   0   4  11 14535.5 715.537  10
   0   4  11 12586.9 508.266  12
   0   4 -11 15233.2 716.165   1
   0  -4  11 14510.6 766.649   6
   0   4 -11 12407.7 482.072   4
   0  -4  11 15196.4 727.119  12
   0   4  11 13610.7 539.196   5
   0   4 -11 12311.0 484.302   5
   0  -4  12 11203.1 652.114  12
   0   4 -12 11292.7 634.735   1
   0   4  12 10026.3 457.038   5
   0   4 -12 10037.3 420.401   4
   0  -4  12 10568.5 677.290   6
   0   4 -12 10115.8 420.933   5
   0   4  12 9446.10 460.211  12
   0  -4 -12 11252.0 656.256   2
   0   4  12 9958.19 609.505  10
   0  -4  13 8816.11 593.936  12
   0  -4 -13 8468.58 590.390   2
   0   4 -13 8036.92 376.010   4
   0   4  13 7500.73 546.707  10
   0   4  13 7981.93 398.578   5
   0   4 -13 8612.58 577.924   1
   0   4  13 7248.75 421.716  12
   0  -4  13 9006.41 640.369   6
   0   4 -14 584.087 176.472   1
   0   4  14 529.047 121.780  12
   0  -4 -14 664.757 191.145   2
   0  -4  14 560.717 175.686   6
   0   4  14 533.288 160.070  10
   0   4 -14 672.986 111.569   4
   0  -4  14 761.615 180.092  12
   0  -4 -15 547.616 173.634   2
   0   4  15 338.724 137.469  10
   0   4 -15 593.091 97.5698   4
   0  -4  15 614.632 179.765   6
   0  -4  15 732.908 206.039  12
   0   4 -15 659.093 196.912   1
   0   4  15 506.661 127.801  12
   0   4 -16 8775.78 417.754   4
   0  -4 -16 7071.30 587.661   2
   0  -4  16 8128.16 674.558   6
   0   4  16 6714.60 585.082  10
   0   4 -16 7956.48 629.837   1
   0  -4  16 8323.08 658.236  12
   0   4 -17 2291.61 226.873   4
   0  -4 -17 1992.65 313.843   2
   0  -4  17 2031.46 351.436   6
   0  -4  17 1924.28 328.365  12
   0   4 -17 1625.13 297.641   1
   0   4  17 1748.41 310.316  10
   0   4 -18 1732.61 161.314  23
   0   4  18 1487.33 295.753  10
   0   4 -18 1950.96 221.255   4
   0  -4  18 1907.30 359.551   6
   0  -4 -18 1655.67 306.826   2
   0   4 -18 1552.67 298.139   1
   0  -4  18 1866.82 338.122  12
   0  -4 -18 1504.38 158.636  45
   0   4 -19 11.3481 44.5225  23
   0  -4 -19 168.247 140.577   2
   0   4  19-77.6100 97.1921  10
   0   4 -19 48.6952 37.0314   4
   0   4 -19-24.3169 113.032   1
   0  -4  19 6.79637 97.4352   6
   0  -4  19 59.9895 117.751  12
   0   4 -19 36.5712 27.1072  37
   0  -4 -19 86.7808 47.9246  45
   0  -4 -19 73.4418 53.1244  47
   0   4 -19 16.7057 38.0432  34
   0   4 -19 64.8164 30.9263  35
   0  -4  19-32.7202 52.7413  31
   0   4 -20 2217.26 194.390  23
   0   4 -20 2315.17 268.927   4
   0   4  20 1619.63 339.363  10
   0  -4 -20 2422.34 388.738   2
   0  -4  20 2126.53 398.918   6
   0  -4  20 2166.25 380.464  12
   0   4 -20 2237.35 154.822  37
   0   4 -20 2514.35 169.599  46
   0  -4 -20 2146.91 202.643  45
   0  -4 -20 1895.54 182.466  47
   0   4 -20 2248.09 140.646  35
   0  -4  20 1962.62 181.296  31
   0   4 -20 1952.86 193.363  34
   0   4 -21 537.158 99.5393  23
   0   4  21 239.329 126.954  10
   0  -4 -21 332.108 146.466   2
   0   4 -21 363.886 110.981   4
   0  -4  21 499.464 192.294   7
   0  -4  21 393.689 189.267  12
   0  -4  21 401.303 156.831   6
   0  -4 -21 545.607 106.925  45
   0   4 -21 660.682 96.4241  46
   0  -4 -21 429.419 85.8530  47
   0  -4  21 587.441 102.247  31
   0   4 -21 526.699 103.476  34
   0   4 -21 508.795 70.6313  35
   0  -4 -22 1249.06 306.124   2
   0   4 -22 1262.87 219.764   4
   0   4  22 907.168 256.263  10
   0  -4  22 1363.67 340.279   7
   0  -4  22 1299.75 328.034   6
   0  -4 -22 1468.06 178.241  45
   0  -4 -22 1421.67 163.239  47
   0   4 -22 1574.20 137.940  46
   0  -4  22 1259.97 147.630  31
   0   4 -22 1282.83 162.383  34
   0   4 -22 1389.65 114.145  35
   0  -4 -23 3341.18 493.695   2
   0  -4  23 3164.53 516.970   7
   0   4 -23 2653.74 338.653   4
   0   4  23 2147.41 416.981  10
   0  -4  23 3343.52 528.458   6
   0  -4 -23 3092.21 156.341  39
   0   4 -23 3543.83 212.976  46
   0  -4 -23 3211.65 262.236  45
   0  -4 -23 3018.48 236.665  47
   0   4 -23 3127.66 261.439  34
   0   4 -23 3359.12 180.828  35
   0  -4  23 3146.37 235.957  31
   0   4  24 76.6839 114.179  14
   0  -4  24-3.58058 110.826   6
   0  -4 -24 111.158 107.005   2
   0   4  24 46.3876 93.3592  10
   0   4 -24 71.4662 99.5538   4
   0  -4  24 74.7859 186.845   7
   0   4 -24 124.106 53.0681  46
   0  -4 -24 120.388 77.7903  45
   0  -4 -24 17.5176 44.4027  39
   0  -4 -24 130.065 57.3479  47
   0   4 -24 71.9294 47.3476  34
   0   4 -24 49.7752 25.0831  35
   0  -4  25 7944.27 382.914  24
   0  -4 -25 8954.98 281.762  39
   0   4 -25 8720.08 344.016  46
   0  -4 -25 8377.76 435.587  45
   0  -4 -25 7880.74 388.435  47
   0   4 -25 8386.96 440.825  34
   0   4 -25 8053.58 300.829  35
   0  -4  26 2048.69 191.547  24
   0   4 -26 2278.80 174.581  46
   0  -4 -26 2365.73 141.023  39
   0  -4 -26 2068.42 223.084  45
   0   4 -26 1971.91 144.272  35
   0   4 -26 2212.45 223.040  34
   0  -4 -26 2426.89 226.102  33
   0  -4  27 14035.8 506.473  24
   0  -4 -27 15295.7 389.859  39
   0   4 -27 15303.1 475.621  46
   0  -4 -27 14495.0 583.829  45
   0   4 -27 14602.1 597.491  34
   0  -4 -27 15326.1 573.688  33
   0   4 -28 21101.3 570.468  46
   0  -4 -28 21629.1 479.584  39
   0  -4 -28 21666.4 686.460  33
   0   4 -28 21041.5 711.165  34
   0   4 -29 3761.04 220.992  46
   0  -4 -29 3811.24 172.999  39
   0   4 -29 3838.90 285.064  34
   0  -4 -29 4057.20 277.476  33
   0  -4 -30 5748.76 213.885  39
   0   4 -30 5986.35 269.671  46
   0   4 -30 5921.14 347.064  34
   0  -4 -30 6213.17 331.312  33
   0   4 -31 980.548 106.782  46
   0  -4  31 1283.17 144.279  48
   0   4 -31 1359.75 161.115  34
   0  -4 -31 1157.31 138.963  33
   0  -4  32 10754.8 396.378  48
   0  -4 -32 10633.9 407.395  33
   0   4 -32 11385.6 448.652  34
   0  -4  33 68.4436 38.8644  42
   0  -4  33-1.53725 27.6094  48
   0  -4 -33 79.2951 58.4426  33
   0   4 -33-1.37434 43.5493  34
   0  -4  34 6209.95 245.750  48
   0   4 -34 6946.33 304.738  34
   0  -4 -34 7006.51 283.248  33
   0   4 -35 5447.40 246.236  34
   0  -4 -35 5436.24 223.934  33
   0  -5   0 39.1599 52.5236   7
   0  -5   0-6.74887 83.4388   9
   0  -5   0-1.73259 56.4359   2
   0   5   0 29.8728 58.4002   3
   0  -5  -1 13389.4 495.415   7
   0  -5  -1 14112.8 583.471   2
   0  -5   1 15827.3 810.160   9
   0   5   1 14999.5 591.420   3
   0  -5   1 13749.7 556.831   7
   0  -5  -1 15166.0 791.910   9
   0   5  -1 13911.6 589.646   3
   0   5   1 14879.6 602.486  14
   0  -5   2 152.147 77.7222   7
   0  -5  -2 58.5409 53.2612   2
   0   5   2 130.515 61.1918   3
   0  -5  -2 184.068 56.3685   7
   0  -5  -2 248.107 122.597   9
   0   5  -2 190.589 79.2943   3
   0  -5   2 203.434 119.928   9
   0   5   2 184.055 80.4227  14
   0  -5   3 376.629 148.819   9
   0  -5  -3 279.716 59.9605   7
   0  -5  -3 341.821 102.726   2
   0   5  -3 250.433 84.6423   3
   0  -5  -3 334.566 141.540   9
   0  -5   3 337.769 136.601   6
   0   5   3 299.843 80.5327   3
   0   5   3 408.607 111.125  14
   0  -5   4 185.705 104.406   6
   0  -5  -4 143.330 82.2985   2
   0  -5   4 322.137 153.221   9
   0   5   4 97.9505 37.9744   3
   0  -5  -4 448.843 175.189   9
   0   5  -4 145.548 76.7915   3
   0   5   4 139.848 69.9111  14
   0  -5   5 10531.1 620.505   6
   0  -5  -5 10482.3 550.398   2
   0   5   5 10331.8 456.434   3
   0  -5  -5 11690.4 693.866   9
   0   5  -5 10443.4 532.655   3
   0   5   5 10176.8 526.902  14
   0   5   6 22498.6 692.691   3
   0   5  -6 24608.1 860.680   3
   0  -5  -6 26026.8 903.657   2
   0  -5   6 24825.5 991.066   6
   0  -5  -6 26672.2 1069.51   9
   0   5  -6 21562.5 478.191  13
   0   5   6 24324.9 853.679  14
   0   5   7 27957.2 903.886   5
   0   5   7 27663.9 776.873   3
   0  -5  -7 32237.0 1054.32   2
   0  -5  -7 32929.1 1219.60   9
   0   5  -7 30603.7 992.571   3
   0  -5   7 31758.2 1152.78   6
   0   5   7 30803.0 991.253  14
   0   5   8 158185. 2893.39  10
   0  -5   8 167096. 3191.77   6
   0   5  -8 162667. 2882.67   3
   0   5   8 151870. 2690.77   5
   0   5   8 149670. 2444.10   3
   0  -5  -8 172096. 3020.36   2
   0   5   8 162958. 2878.43  14
   0  -5  -9 849.959 179.432   2
   0   5  -9 1002.38 176.414   3
   0   5   9 970.202 192.225  10
   0   5   9 817.435 143.331   5
   0  -5   9 1201.77 235.053   6
   0   5   9 1088.06 202.589  14
   0  -5 -10 2367.84 303.240   2
   0   5  10 1956.62 263.083  10
   0   5 -10 1973.72 217.485   5
   0  -5  10 2398.03 344.344   6
   0   5  10 2287.15 243.860   5
   0   5 -10 2433.17 279.958   3
   0   5  10 2228.42 274.038  14
   0   5  11 17861.5 701.407   5
   0   5 -11 15769.8 636.613   5
   0  -5 -11 18692.8 890.765   2
   0  -5  11 19496.8 874.900  12
   0   5  11 17392.4 838.353  10
   0  -5  11 18900.0 973.757   6
   0   5  11 18379.6 834.896  14
   0   5  12 13817.7 609.520   5
   0   5 -12 14914.8 769.864   1
   0  -5 -12 15338.0 821.936   2
   0   5 -12 13043.0 559.732   5
   0  -5  12 15092.3 879.439   6
   0  -5  12 14483.0 785.652  12
   0   5 -12 11582.9 512.830   4
   0   5  12 13657.7 760.892  10
   0   5  12 14334.7 748.533  14
   0   5 -13 81.3187 96.2869   1
   0  -5 -13-14.4967 70.1737   2
   0   5  13 16.7404 48.5598   5
   0  -5  13 95.0610 131.539   6
   0   5 -13 97.4603 76.3768   4
   0  -5  13 16.1938 74.8142  12
   0   5  13 109.164 102.607  10
   0   5  13-57.2171 99.8923  14
   0  -5  14 12530.8 780.649  12
   0   5 -14 11944.8 502.582   4
   0  -5  14 12426.8 851.679   6
   0   5  14 10021.2 699.822  10
   0   5 -14 12460.6 759.300   1
   0   5  14 10223.1 507.542   5
   0  -5 -14 11902.4 769.320   2
   0   5  14 11036.3 694.164  14
   0   5 -15 224.334 132.890   1
   0   5  15 155.659 111.309  10
   0  -5  15 171.693 113.983   6
   0   5 -15 148.704 61.1315   4
   0  -5  15 192.740 103.098  12
   0  -5 -15 144.842 100.610   2
   0   5  15 301.368 116.536  14
   0  -5 -16 1786.67 318.977   2
   0  -5  16 1644.15 305.507  12
   0  -5  16 1790.83 344.670   6
   0   5 -16 2000.13 207.883   4
   0   5  16 1384.01 283.603  10
   0   5 -16 1586.03 297.176   1
   0   5  16 1593.66 267.580  14
   0   5 -17 3687.07 241.503  23
   0   5  17 3722.92 434.403  14
   0  -5 -17 3914.57 474.343   2
   0   5 -17 3822.14 472.207   1
   0   5  17 2671.19 399.761  10
   0   5 -17 4209.10 306.209   4
   0  -5  17 3744.48 508.207   6
   0   5 -17 3733.09 201.544  37
   0  -5 -17 3452.86 244.680  45
   0  -5 -17 3425.72 241.058  47
   0  -5 -17 4217.09 218.540  44
   0  -5  17 3756.68 251.395  31
   0   5 -17 3995.20 187.154  35
   0  -5 -17 3313.00 242.368  33
   0   5  18 11652.9 803.100  14
   0   5 -18 12497.0 467.067  23
   0  -5  18 12940.3 968.856   6
   0   5 -18 13769.5 589.774   4
   0  -5 -18 13206.6 899.310   2
   0   5  18 8755.91 745.640  10
   0   5 -18 11115.6 835.140   1
   0  -5 -18 11853.4 476.749  45
   0   5 -18 12485.6 391.047  37
   0  -5 -18 11518.9 471.842  47
   0   5 -18 10269.4 452.018  34
   0  -5 -18 11219.1 462.542  33
   0  -5  18 10522.5 424.244  32
   0   5 -18 13773.8 370.533  35
   0  -5  18 12187.0 470.299  31
   0   5 -19 649.359 110.982  23
   0   5  19 454.952 158.798  14
   0  -5 -19 706.694 216.011   2
   0   5 -19 794.881 153.230   4
   0   5  19 452.807 210.325  10
   0  -5  19 546.836 211.995   6
   0   5 -19 645.221 210.832   1
   0   5 -19 594.750 81.0978  37
   0  -5 -19 450.763 91.1313  47
   0  -5 -19 526.658 103.402  45
   0  -5 -19 523.001 105.424  33
   0  -5  19 499.347 97.2219  32
   0   5 -19 486.402 105.461  34
   0  -5  19 553.042 102.451  31
   0   5 -19 714.142 84.0153  35
   0   5  20-128.303 146.071  14
   0   5 -20 29.1541 43.9491  23
   0  -5 -20 66.1056 106.432   2
   0   5 -20-83.5142 151.503   1
   0  -5  20 217.846 174.898   7
   0   5 -20 38.2754 59.9074   4
   0   5  20 75.6685 87.1519  10
   0  -5  20 127.065 103.224   6
   0  -5 -20 27.0758 42.1442  47
   0  -5 -20 91.4316 65.1102  45
   0   5 -20 29.5971 38.3478  37
   0   5 -20-66.7810 70.7182  34
   0  -5 -20 55.0868 56.3301  33
   0  -5  20 102.460 61.6239  31
   0   5 -20 59.4668 35.5683  35
   0   5 -21 674.650 114.918  23
   0   5  21 634.537 199.670  14
   0  -5 -21 399.069 181.039   2
   0  -5  21 580.691 242.372   6
   0   5  21 467.045 203.505  10
   0  -5  21 417.113 208.716   7
   0   5 -21 473.322 129.047   4
   0  -5 -21 529.915 104.826  45
   0   5 -21 611.511 95.9029  46
   0   5 -21 636.848 86.6832  37
   0  -5 -21 501.823 95.1787  47
   0  -5  21 638.040 113.480  31
   0   5 -21 645.086 81.9553  35
   0   5 -21 331.268 80.7298  34
   0  -5 -21 575.025 112.819  33
   0   5  22 481.414 197.035  14
   0  -5  22 822.614 272.309   6
   0   5 -22 824.476 178.089   4
   0  -5 -22 622.072 223.763   2
   0  -5  22 780.882 256.910   7
   0   5  22 504.763 224.057  10
   0  -5 -22 876.109 134.556  47
   0   5 -22 1120.70 121.733  46
   0  -5 -22 841.798 139.089  45
   0   5 -22 785.962 127.916  34
   0   5 -22 834.073 92.2264  35
   0  -5 -22 905.394 139.433  33
   0  -5  22 844.167 123.789  31
   0   5  23 271.306 132.863  14
   0  -5 -23 314.245 158.496   2
   0   5  23 17.3840 116.253  10
   0  -5  23 164.907 148.331   6
   0  -5  23 455.476 239.473   7
   0   5 -23 507.442 87.9788  46
   0  -5 -23 247.669 77.1240  45
   0  -5 -23 372.587 99.9071  47
   0   5 -23 231.388 69.7009  34
   0  -5  23 366.650 95.3366  31
   0   5 -23 376.657 61.6958  35
   0  -5 -23 380.766 101.528  33
   0  -5  24 24253.9 716.170  24
   0  -5 -24 25657.0 532.253  39
   0  -5 -24 21735.2 704.386  47
   0   5 -24 26852.4 638.796  46
   0  -5 -24 23299.4 762.156  45
   0   5 -24 23003.5 550.468  35
   0  -5 -24 24092.5 747.197  33
   0  -5  24 23268.6 708.736  31
   0   5 -24 22749.3 754.563  34
   0  -5  25 4868.77 300.285  24
   0  -5 -25 5507.23 218.055  39
   0  -5 -25 4649.74 297.528  47
   0  -5 -25 5080.87 337.126  45
   0   5 -25 5708.83 274.136  46
   0   5 -25 4546.27 218.699  35
   0  -5 -25 5096.02 325.260  33
   0   5 -25 4662.97 325.190  34
   0  -5  25 5001.75 302.237  31
   0  -5  26 969.345 135.016  24
   0  -5 -26 939.429 133.923  47
   0  -5 -26 928.459 86.2821  39
   0  -5 -26 929.027 154.686  45
   0   5 -26 1032.26 117.429  46
   0  -5 -26 941.828 139.094  33
   0   5 -26 905.080 145.689  34
   0   5 -26 911.886 95.5152  35
   0  -5  27-1.01028 38.6302  24
   0  -5 -27 10.1870 28.7361  39
   0  -5 -27 67.9047 47.4736  47
   0  -5 -27 16.1258 64.6325  45
   0   5 -27-22.1818 47.6843  46
   0   5 -27-65.6439 72.8168  34
   0  -5 -27 35.9359 51.9305  33
   0   5 -27 36.0979 27.7212  35
   0  -5  28 1238.67 138.919  24
   0  -5 -28 1240.07 99.8115  39
   0   5 -28 1240.42 125.870  46
   0  -5 -28 1137.74 149.386  33
   0   5 -28 1121.61 153.524  34
   0  -5  29 2360.71 184.725  24
   0  -5 -29 2403.16 135.062  39
   0   5 -29 2367.70 166.524  46
   0  -5 -29 2245.46 201.479  33
   0   5 -29 2333.53 213.408  34
   0  -5 -30 4018.92 170.384  39
   0  -5  30 4117.36 262.821  48
   0   5 -30 3818.14 207.701  46
   0   5 -30 3850.37 269.345  34
   0  -5 -30 4092.54 262.042  33
   0  -5  31 107.583 49.6488  48
   0  -5 -31 191.123 42.7822  39
   0   5 -31 55.8577 32.9143  46
   0   5 -31 157.704 64.9429  34
   0  -5 -31 144.463 61.3432  33
   0  -5  32 4579.09 246.815  48
   0   5 -32 4372.28 257.332  34
   0  -5 -32 4467.57 243.727  33
   0  -5  33 906.801 102.292  48
   0  -5  33 849.381 95.4652  42
   0  -5 -33 912.063 100.221  33
   0   5 -33 829.786 104.952  34
   0  -5  34 1937.72 125.019  42
   0  -5  34 1849.96 126.562  48
   0   5 -34 2051.33 147.559  34
   0  -5 -34 1905.64 133.284  33
   0  -6   0 35362.2 996.205   7
   0  -6   0 35702.9 1059.78   2
   0   6   0 37310.9 1101.94   3
   0   6  -1 427.736 117.898   3
   0  -6  -1 450.832 167.606   9
   0  -6  -1 431.416 117.304   2
   0   6   1 411.904 103.549   3
   0  -6  -1 398.708 95.4018   7
   0  -6   1 376.964 106.635   7
   0  -6   1 310.656 85.5328   2
   0  -6   2 13002.7 619.307   7
   0   6  -2 13029.7 643.093   3
   0  -6   2 12784.9 586.509   2
   0   6   2 13368.0 613.607   3
   0  -6  -2 15055.3 889.084   9
   0  -6  -2 14544.1 661.899   2
   0   6   2 14579.6 664.740  14
   0  -6  -3 4335.88 475.472   9
   0  -6  -3 3467.60 323.305   2
   0   6   3 3537.10 302.073   3
   0   6  -3 3621.76 336.899   3
   0  -6   3 3605.20 334.799   7
   0   6   3 3303.48 313.051  14
   0  -6  -4 5307.19 410.394   2
   0   6   4 4772.60 348.154   3
   0  -6   4 5093.29 415.865   7
   0   6  -4 5166.30 404.269   3
   0   6   4 5071.72 401.617  14
   0  -6  -5 8573.84 538.360   2
   0   6   5 7426.96 473.596   5
   0   6  -5 8206.98 519.223   3
   0   6   5 7953.82 445.395   3
   0  -6   5 8547.02 621.002   6
   0  -6   5 8142.35 546.931   7
   0   6   5 7912.75 506.272  14
   0   6   6 30750.4 1024.59   5
   0   6   6 29591.7 902.380   3
   0  -6   6 32147.1 1261.55   6
   0  -6  -6 32388.4 1118.66   2
   0   6  -6 32629.1 1099.57   3
   0   6   6 32162.2 1078.74  14
   0  -6  -7 46606.3 1404.43   2
   0   6   7 42183.4 1243.00   5
   0   6  -7 45179.6 1347.80   3
   0   6   7 42814.0 1101.40   3
   0  -6   7 45627.7 1556.66   6
   0   6   7 43846.5 1320.31  14
   0   6  -8 35861.7 1116.51   5
   0   6  -8 39531.3 1264.96   3
   0  -6   8 40508.0 1486.46   6
   0  -6  -8 41509.6 1345.12   2
   0   6   8 36852.7 1156.57   5
   0   6   8 39233.8 1260.76  14
   0  -6   9 4471.49 493.067   6
   0   6  -9 3529.66 323.176   5
   0  -6  -9 4516.93 434.391   2
   0   6  -9 4130.67 395.943   3
   0   6   9 3608.03 342.143   5
   0   6   9 4387.96 410.978  14
   0  -6  10 15035.4 920.208   6
   0   6  10 13908.1 673.351   5
   0  -6 -10 15685.0 843.380   2
   0   6 -10 12668.2 628.721   5
   0   6  10 14045.7 764.625  14
   0   6 -11 2199.04 258.361   5
   0  -6  11 2600.07 389.086   6
   0  -6 -11 2829.81 361.390   2
   0   6  11 2259.17 264.461   5
   0   6  11 2456.25 320.163  14
   0  -6 -12 1220.37 256.345   2
   0   6  12 1264.78 196.337   5
   0   6 -12 1301.57 253.114   1
   0  -6  12 1548.35 316.664   6
   0   6 -12 982.273 166.330   5
   0   6  12 1214.06 241.070  10
   0   6  12 1319.01 252.369  14
   0   6 -13 6855.68 569.800   1
   0   6 -13 6158.02 394.448   4
   0  -6  13 6868.00 665.768   6
   0   6  13 6196.75 443.574   5
   0  -6 -13 7611.80 632.778   2
   0   6  13 6639.98 575.783  10
   0   6  13 7222.76 576.159  14
   0   6  14 1635.99 287.326  14
   0  -6  14 1338.95 305.065   6
   0   6  14 1354.73 202.125   5
   0   6 -14 1391.62 192.217   4
   0  -6 -14 1352.92 273.089   2
   0   6 -14 1365.88 268.834   1
   0   6  14 1133.90 244.258  10
   0  -6 -14 1429.47 131.112  44
   0  -6 -14 1349.25 157.472  47
   0  -6  14 1329.12 151.123  31
   0   6  15 1029.32 236.414  14
   0   6 -15 883.825 122.392  23
   0  -6  15 663.972 233.579   6
   0   6 -15 910.007 154.670   4
   0  -6 -15 1030.16 257.861   2
   0   6 -15 1001.85 233.475   1
   0   6  15 822.497 223.288  10
   0  -6 -15 843.777 125.273  47
   0   6 -15 1042.41 111.298  37
   0  -6 -15 981.944 105.711  44
   0  -6 -15 838.938 123.716  33
   0  -6  15 826.148 121.472  31
   0  -6  15 907.477 118.622  32
   0   6 -15 1036.68 98.0811  35
   0   6 -16 5785.44 308.095  23
   0   6  16 6076.70 573.151  14
   0   6 -16 6327.31 393.769   4
   0  -6  16 5609.64 651.779   6
   0  -6  16 5585.21 628.817   7
   0   6 -16 5182.93 540.746   1
   0   6  16 4249.95 506.688  10
   0  -6 -16 6025.93 605.997   2
   0  -6 -16 5190.76 311.449  47
   0  -6 -16 5793.51 269.539  44
   0   6 -16 5684.86 258.242  37
   0  -6 -16 5102.51 302.800  45
   0  -6  16 5564.84 304.047  32
   0   6 -16 5764.41 239.536  35
   0  -6  16 5381.93 314.908  31
   0  -6 -16 5075.99 302.866  33
   0   6 -17 11271.0 448.317  23
   0   6  17 11285.4 806.481  14
   0  -6  17 12711.1 985.156   7
   0  -6 -17 11926.6 877.489   2
   0   6 -17 12341.0 563.403   4
   0  -6  17 12471.3 997.744   6
   0   6 -17 10644.6 810.788   1
   0  -6 -17 11102.1 474.290  47
   0  -6 -17 12939.0 415.074  44
   0   6 -17 11099.4 377.937  37
   0  -6 -17 10747.0 456.486  45
   0  -6  17 11257.2 469.024  31
   0  -6 -17 10534.9 453.493  33
   0   6 -17 12369.2 362.349  35
   0  -6  17 11337.3 444.920  32
   0   6 -18 60020.8 1208.86  23
   0   6  18 56237.1 1950.48  14
   0  -6  18 58722.8 2253.33   7
   0   6 -18 57485.8 2042.63   1
   0   6 -18 63975.2 1451.68   4
   0  -6 -18 59496.8 2093.36   2
   0  -6  18 60224.9 2315.94   6
   0  -6 -18 55900.3 1233.99  47
   0   6 -18 59181.5 1069.02  37
   0  -6 -18 54166.6 1211.30  45
   0  -6  18 58459.5 1237.99  31
   0  -6  18 58620.0 1197.87  32
   0   6 -18 62069.8 1021.30  35
   0  -6 -18 53821.7 1210.68  33
   0   6  19-12.8849 103.669  14
   0   6 -19 14.8248 41.8231  23
   0  -6  19 21.0617 134.210   6
   0   6 -19-32.4013 116.241   1
   0  -6  19 123.948 168.627   7
   0  -6 -19 82.1918 96.6542   2
   0   6 -19 121.584 71.1958   4
   0  -6 -19 33.3903 57.8691  47
   0   6 -19 161.192 53.1134  37
   0  -6 -19-26.0118 46.5537  45
   0   6 -19-2.20430 55.0317  34
   0   6 -19 115.785 51.6336  35
   0  -6 -19 105.745 59.7830  33
   0  -6  19 82.4612 56.7052  31
   0  -6  19 43.3525 42.6109  32
   0   6  20 4358.03 531.713  14
   0   6 -20 4811.61 297.062  23
   0   6 -20 4688.89 385.447   4
   0  -6  20 4362.82 625.205   7
   0  -6 -20 4221.33 570.087   2
   0   6  20 2737.18 451.353  10
   0   6 -20 3695.12 521.259   1
   0  -6  20 3593.78 559.903   6
   0  -6 -20 4175.95 292.357  45
   0  -6 -20 4342.00 300.593  47
   0   6 -20 4789.35 242.191  37
   0  -6  20 4569.15 300.632  31
   0   6 -20 4182.69 291.327  34
   0  -6  20 4344.28 275.566  32
   0   6 -20 4881.30 223.594  35
   0  -6 -20 4065.51 287.278  33
   0   6 -21 94.4477 61.9433  23
   0   6  21 159.174 97.3211  14
   0   6 -21 85.9417 77.0060   4
   0  -6  21-9.51875 123.706   6
   0  -6  21 24.5021 111.559   7
   0  -6 -21 191.268 153.437   2
   0  -6 -21 160.042 72.7946  47
   0  -6 -21 135.813 58.8683  45
   0   6 -21 140.052 44.2566  37
   0  -6  21 214.465 74.3562  31
   0  -6 -21 117.891 70.1942  33
   0   6 -21 50.5738 59.4763  34
   0  -6  21 139.840 48.3471  32
   0   6 -21 307.594 59.7597  35
   0  -6  22 56.3878 48.9366  24
   0  -6  22-8.50969 123.271   6
   0  -6 -22 221.026 84.0953  45
   0   6 -22 316.516 68.9828  37
   0  -6 -22 98.1489 52.5611  47
   0   6 -22 208.166 69.0175  46
   0  -6 -22 220.008 75.8661  33
   0   6 -22 104.433 63.5389  34
   0  -6  22 111.103 46.7044  32
   0   6 -22 293.066 59.7715  35
   0  -6  22 141.715 68.6058  31
   0  -6  23 9173.87 427.720  24
   0  -6 -23 8383.01 433.792  45
   0  -6 -23 8255.70 416.980  47
   0  -6  23 8460.58 415.406  31
   0   6 -23 8719.05 306.279  35
   0  -6 -23 8684.15 429.418  33
   0   6 -23 7775.09 410.199  34
   0  -6  24 5991.67 338.731  24
   0   6 -24 6115.71 279.342  46
   0  -6 -24 5302.85 342.841  45
   0  -6 -24 5208.63 326.841  47
   0  -6 -24 5761.32 346.208  33
   0   6 -24 5576.99 240.074  35
   0   6 -24 5160.81 333.501  34
   0  -6  24 5572.81 332.113  31
   0  -6  25 7709.96 382.693  24
   0  -6 -25 8165.45 268.237  39
   0   6 -25 7875.75 319.391  46
   0  -6 -25 7092.06 395.762  45
   0  -6 -25 6866.01 364.554  47
   0  -6 -25 7845.75 403.258  33
   0   6 -25 7351.36 276.877  35
   0   6 -25 6890.77 386.224  34
   0  -6  25 7440.70 377.456  31
   0  -6  26 9354.85 414.430  24
   0  -6 -26 9775.42 293.891  39
   0  -6 -26 8441.22 427.575  45
   0  -6 -26 8211.44 389.671  47
   0   6 -26 9234.29 344.340  46
   0  -6 -26 9297.19 431.783  33
   0  -6  26 8884.97 402.038  31
   0   6 -26 8083.97 413.847  34
   0   6 -26 8271.88 293.578  35
   0  -6  27 2736.04 215.060  24
   0  -6 -27 2967.95 152.556  39
   0  -6 -27 2547.22 202.576  47
   0   6 -27 2721.67 178.555  46
   0  -6 -27 2816.67 226.606  33
   0  -6  27 2727.34 211.064  31
   0   6 -27 2398.91 147.854  35
   0   6 -27 2693.31 228.294  34
   0  -6  28 7369.18 344.721  24
   0   6 -28 7128.81 292.394  46
   0  -6 -28 6409.86 312.228  47
   0  -6  28 7317.32 372.165  48
   0  -6 -28 7783.30 249.363  39
   0   6 -28 6872.72 362.177  34
   0  -6 -28 7289.46 358.896  33
   0  -6  29 4422.46 252.097  24
   0  -6  29 4859.41 289.653  48
   0  -6 -29 4902.98 188.258  39
   0   6 -29 4389.32 220.594  46
   0   6 -29 4478.39 277.525  34
   0  -6 -29 4855.44 280.959  33
   0  -6  30 1780.76 148.447  24
   0   6 -30 1672.94 131.754  46
   0  -6 -30 1885.41 111.309  39
   0  -6  30 2012.54 176.331  48
   0   6 -30 1690.13 161.949  34
   0  -6 -30 1778.56 159.673  33
   0  -6 -31 4098.15 157.188  39
   0   6 -31 4242.72 197.095  46
   0  -6 -31 4364.90 239.075  33
   0   6 -31 4120.81 239.910  34
   0  -6  32 473.659 78.1053  48
   0   6 -32 450.294 75.7551  34
   0  -6  33 852.612 92.1035  48
   0  -6  33 993.273 98.6753  42
   0   6 -33 779.787 84.4985  34
   0   7   0 195.530 91.5383   5
   0  -7   0 34.0065 69.9491   2
   0   7   0 93.6075 99.8473   3
   0  -7   1 35262.1 1115.71   2
   0   7   1 33593.1 1147.11   5
   0   7  -1 36607.4 1197.84   3
   0  -7  -1 34421.3 1139.36   2
   0   7  -1 34026.6 1153.03   5
   0   7   1 36484.9 1164.39   3
   0   7   2 308.575 111.540   5
   0  -7   2 227.567 92.2740   2
   0   7  -2 135.616 87.4786   5
   0   7   2 177.158 89.8602   3
   0  -7   2 191.914 86.5292   7
   0   7  -2 330.439 122.449   3
   0  -7  -2 218.495 90.2653   2
   0  -7   3 9634.95 541.219   2
   0   7  -3 9685.70 605.508   3
   0   7   3 8791.71 535.124   3
   0  -7  -3 9258.67 580.090   2
   0   7   3 9005.06 573.249   5
   0   7  -3 8576.30 558.170   5
   0  -7   3 8906.60 578.893   7
   0   7  -4 5301.05 438.843   5
   0  -7  -4 5301.37 447.804   2
   0   7  -4 5893.15 480.174   3
   0  -7   4 5027.96 448.284   7
   0   7   4 4950.50 431.738   5
   0   7   4 5530.60 412.758   3
   0   7   4 5494.08 458.176  14
   0   7   5 27168.8 958.073   3
   0   7   5 27509.1 1043.74   5
   0   7  -5 29342.7 1118.81   3
   0  -7   5 28188.7 1137.40   7
   0  -7  -5 29156.2 1116.42   2
   0   7  -5 25728.2 1009.43   5
   0   7   5 29170.0 1092.76  14
   0   7   6 3326.69 310.671   3
   0   7  -6 3280.32 348.435   5
   0  -7  -6 4051.86 413.115   2
   0  -7   6 3630.84 404.828   7
   0   7   6 3897.62 377.328   5
   0   7  -6 3855.07 394.395   3
   0   7   6 4074.54 397.669  14
   0  -7  -7 1053.67 218.608   2
   0   7  -7 1190.10 228.223   3
   0   7  -7 840.857 177.965   5
   0   7   7 1101.41 204.012   5
   0  -7   7 972.480 219.298   7
   0   7   7 1045.83 208.613  14
   0   7  -8 47016.5 1421.45   5
   0   7  -8 51924.4 1589.01   3
   0  -7   8 50831.9 1719.18   7
   0  -7  -8 51790.5 1642.45   2
   0   7   8 46875.7 1442.58   5
   0   7   8 51341.3 1570.79  14
   0   7   9 12364.5 689.516   5
   0  -7   9 12563.2 903.320   6
   0  -7   9 13675.6 885.052   7
   0   7  -9 11333.5 654.534   5
   0  -7  -9 14047.8 834.866   2
   0   7   9 13419.8 783.414  14
   0   7  10 8016.49 558.460   5
   0  -7 -10 8957.66 682.641   2
   0  -7  10 7902.94 685.120   7
   0  -7  10 8626.43 753.146   6
   0   7 -10 7687.32 533.530   5
   0   7  10 8558.22 630.711  14
   0   7  11 22913.4 1078.15  14
   0  -7 -11 24607.0 1173.08   2
   0   7 -11 20693.8 892.186   5
   0  -7  11 23864.0 1240.47   7
   0  -7  11 24259.4 1304.12   6
   0   7  11 21547.9 936.651   5
   0  -7 -11 21764.4 660.963  47
   0  -7 -11 21876.2 582.722  44
   0  -7  11 22854.0 650.197  32
   0   7 -11 23359.3 560.943  35
   0  -7  11 23299.6 669.873  31
   0   7  12 13938.6 850.821  14
   0  -7  12 14106.3 1019.57   6
   0  -7  12 14635.1 984.825   7
   0   7  12 12824.5 707.248   5
   0   7 -12 13871.1 831.214   1
   0  -7 -12 15279.5 933.019   2
   0   7 -12 12579.3 409.363  37
   0  -7 -12 13516.3 435.658  44
   0  -7 -12 13217.8 504.624  47
   0  -7 -12 13398.8 497.460  33
   0  -7  12 13840.4 494.792  32
   0  -7  12 13684.3 507.186  31
   0   7 -12 14382.7 417.981  35
   0   7 -13 4671.94 267.611  23
   0   7  13 5233.09 530.805  14
   0   7  13 4591.21 416.025   5
   0  -7  13 5457.55 641.033   6
   0   7 -13 5013.78 501.670   1
   0   7 -13 4356.36 367.486   4
   0  -7  13 5123.39 604.546   7
   0  -7 -13 5141.27 552.123   2
   0  -7 -13 5043.54 310.168  47
   0  -7  13 4746.66 275.320  41
   0  -7 -13 5273.95 264.867  44
   0   7 -13 5002.74 246.637  37
   0  -7  13 5098.42 301.170  31
   0  -7  13 4844.93 289.510  32
   0   7 -13 5532.01 245.870  35
   0  -7 -13 5116.27 302.294  33
   0   7 -14 10.7123 45.9537  23
   0   7  14 308.237 155.422  14
   0  -7 -14 133.942 115.857   2
   0  -7  14 71.3379 101.411   7
   0   7 -14 111.368 89.3916   4
   0  -7  14-5.24679 117.940   6
   0   7 -14 114.537 123.600   1
   0  -7  14 94.5154 48.4413  41
   0  -7 -14 61.1535 51.4245  47
   0  -7 -14 96.2967 55.0794  44
   0  -7  14 79.4822 72.1637  31
   0   7 -14 93.6523 37.9920  35
   0  -7  14 90.5109 63.4654  32
   0  -7 -14 51.7380 38.5692  33
   0   7 -14 59.9066 38.7550  37
   0   7  15 33397.2 1433.35  14
   0   7 -15 34042.7 829.275  23
   0  -7 -15 35938.5 1556.07   2
   0   7 -15 34857.2 1464.50   1
   0   7 -15 31578.2 990.521   4
   0  -7  15 34503.4 1668.92   7
   0  -7  15 35020.9 1731.71   6
   0  -7 -15 35318.0 773.689  44
   0  -7 -15 29224.7 810.391  45
   0  -7 -15 32181.1 875.606  47
   0   7 -15 32830.2 734.753  37
   0  -7  15 34377.1 885.547  31
   0  -7 -15 30909.4 845.685  33
   0  -7  15 33251.4 849.933  32
   0   7 -15 35607.5 716.686  35
   0   7 -16 728.198 118.579  23
   0   7  16 711.474 208.088  14
   0   7 -16 712.672 218.203   1
   0  -7  16 624.790 254.922   6
   0   7 -16 608.925 129.770   4
   0  -7 -16 637.259 218.315   2
   0  -7  16 377.097 191.830   7
   0  -7 -16 476.998 87.5882  45
   0  -7 -16 881.495 114.299  44
   0  -7 -16 701.654 121.446  47
   0  -7  16 855.445 135.025  31
   0  -7 -16 631.565 112.382  33
   0   7 -16 740.877 99.9520  37
   0  -7  16 711.970 120.723  32
   0   7 -16 762.894 97.7467  35
   0   7 -17 10133.1 432.954  23
   0   7  17 9655.52 782.291  14
   0  -7  17 10434.2 943.753   7
   0  -7 -17 10213.1 851.810   2
   0   7 -17 11048.2 554.067   4
   0  -7  17 9853.21 935.813   6
   0  -7 -17 9892.10 448.051  45
   0   7 -17 10527.5 377.980  37
   0  -7 -17 11941.0 409.802  44
   0  -7 -17 10812.0 476.453  47
   0  -7  17 10580.9 468.962  31
   0  -7 -17 9879.99 451.359  33
   0   7 -17 11673.9 365.706  35
   0  -7  17 10003.1 436.765  32
   0   7 -18 75.7802 57.5074  23
   0   7  18 80.6322 117.741  14
   0  -7 -18-0.49665 109.840   2
   0  -7  18 6.26573 109.274   6
   0  -7  18 88.3660 128.832   7
   0   7 -18-45.6022 64.0887   4
   0  -7 -18 57.9709 47.7930  45
   0  -7 -18 83.0819 61.1775  47
   0  -7 -18-32.9949 54.7910  33
   0  -7  18-1.34042 46.5208  31
   0  -7  18 39.2871 40.3443  32
   0   7 -18 60.4709 40.3121  35
   0   7 -18 19.0664 35.5837  37
   0   7  19 194.646 113.532  14
   0  -7  19 170.622 60.4727  24
   0   7 -19 227.062 68.3933  23
   0  -7 -19 182.145 123.253   2
   0  -7  19 131.920 127.071   7
   0   7 -19 252.613 106.673   4
   0  -7  19 169.530 194.393   6
   0  -7 -19 127.705 68.1904  45
   0  -7 -19 227.210 86.9532  47
   0   7 -19 231.953 64.4087  37
   0  -7  19 111.339 54.5285  32
   0  -7 -19 185.132 78.2767  33
   0   7 -19 246.899 58.2713  35
   0  -7  19 234.482 80.6289  31
   0   7 -20 1042.27 138.852  23
   0  -7  20 902.719 137.495  24
   0  -7  20 458.821 237.222   6
   0  -7 -20 777.679 253.923   2
   0  -7  20 822.915 295.954   7
   0  -7 -20 828.911 139.825  47
   0  -7 -20 629.183 116.094  45
   0   7 -20 888.867 107.566  37
   0  -7  20 864.831 143.473  31
   0  -7 -20 619.272 114.558  33
   0   7 -20 964.330 102.825  35
   0  -7  20 880.379 129.169  32
   0  -7  21 6911.84 371.542  24
   0  -7 -21 6177.05 363.377  47
   0  -7 -21 5993.48 358.105  45
   0   7 -21 6711.92 293.133  37
   0  -7  21 5929.35 330.200  32
   0  -7  21 6592.89 372.472  31
   0   7 -21 6812.56 266.780  35
   0  -7 -21 5966.78 355.394  33
   0  -7  22 1264.92 161.404  24
   0  -7 -22 1101.35 154.504  45
   0  -7 -22 1029.94 142.078  47
   0   7 -22 1406.10 132.629  37
   0   7 -22 1336.52 132.185  46
   0  -7  22 1035.36 137.517  32
   0   7 -22 1226.01 112.329  35
   0  -7  22 1296.13 166.719  31
   0  -7 -22 1016.03 149.775  33
   0  -7  23 274.896 88.4315  24
   0  -7 -23 203.334 76.0328  45
   0   7 -23 260.788 68.5531  46
   0  -7 -23 158.694 61.7803  47
   0  -7 -23 225.537 73.5713  33
   0  -7  23 272.978 91.9798  31
   0  -7  23 179.559 65.7190  32
   0   7 -23 256.408 54.3965  35
   0  -7  24 11822.1 487.290  24
   0  -7 -24 11002.0 486.336  45
   0   7 -24 13325.0 413.236  46
   0  -7 -24 10962.3 471.510  47
   0  -7 -24 11439.1 487.786  33
   0   7 -24 10152.9 450.483  34
   0  -7  24 11921.1 489.825  31
   0   7 -24 11777.7 354.851  35
   0  -7  25 2605.40 216.886  24
   0  -7 -25 2710.14 222.853  47
   0   7 -25 2876.96 183.527  46
   0  -7 -25 2681.40 235.729  45
   0  -7 -25 2841.54 148.747  39
   0   7 -25 2400.75 213.210  34
   0   7 -25 2581.43 152.718  35
   0  -7  25 2577.86 217.445  31
   0  -7 -25 2686.24 227.585  33
   0  -7  26 6.17419 50.3478  24
   0  -7 -26-73.2913 45.8634  39
   0   7 -26-3.65234 38.4695  46
   0  -7  26-67.0803 64.7495  48
   0  -7 -26-2.64115 50.9073  47
   0  -7 -26-76.8719 65.7478  33
   0   7 -26 2.11382 24.2570  35
   0   7 -26 12.8923 44.7489  34
   0  -7  27 4687.90 274.348  24
   0  -7 -27 3924.24 242.831  47
   0   7 -27 4405.74 217.871  46
   0  -7  27 4575.89 288.634  48
   0  -7 -27 4657.22 183.500  39
   0   7 -27 3655.33 177.089  35
   0  -7 -27 4055.27 264.192  33
   0   7 -27 3855.35 251.654  34
   0  -7  28 536.855 91.7568  24
   0   7 -28 467.421 70.0476  46
   0  -7 -28 599.401 65.3258  39
   0  -7 -28 460.466 79.8991  47
   0  -7  28 585.627 106.851  48
   0   7 -28 531.770 96.0263  34
   0  -7  29 1881.54 157.837  24
   0   7 -29 1739.92 128.400  46
   0  -7 -29 1986.74 112.741  39
   0  -7  29 2094.70 179.467  48
   0   7 -29 1645.52 145.944  34
   0  -7  30 5.37831 30.4570  24
   0   7 -30 31.9966 31.4883  46
   0  -7 -30 92.1407 30.2371  39
   0  -7  30-1.78108 37.3323  48
   0   7 -30-52.8921 40.9773  34
   0  -7  31 2267.49 163.911  48
   0  -7 -31 2012.69 100.083  39
   0   7 -31 1895.49 119.691  46
   0  -7  32 1267.14 112.420  48
   0  -7  32 1352.68 114.973  42
   0   8   0 29754.7 1171.95   5
   0   8   0 31073.4 1174.43   3
   0   8   1 90.3358 108.381   3
   0   8  -1 103.703 100.879   3
   0   8  -1 153.724 95.3260   5
   0  -8  -2 1262.49 227.858   2
   0   8  -2 1357.23 245.517   3
   0   8  -2 1021.33 204.447   5
   0   8   2 1281.24 220.843   5
   0   8   2 1137.48 211.170   3
   0  -8  -3 244.426 112.853   2
   0   8  -3 416.691 155.645   3
   0   8   3 249.997 116.927   5
   0   8  -3 386.163 129.948   5
   0   8   3 376.699 137.857   3
   0  -8   4 88.9529 102.016   7
   0   8   4 160.056 100.847   3
   0  -8  -4 175.277 111.119   2
   0   8  -4 127.155 123.484   3
   0   8  -4 39.0812 66.8439   5
   0   8   4 48.1969 62.4880   5
   0   8  -5 3442.29 389.298   5
   0  -8   5 3583.49 426.066   7
   0   8  -5 4050.04 438.471   3
   0   8   5 3556.70 362.443   3
   0   8   5 3659.94 402.488   5
   0  -8  -5 3942.00 430.044   2
   0  -8   5 3929.88 248.814  41
   0   8  -5 3662.71 215.358  35
   0   8  -5 4025.42 244.708  36
   0   8  -6 15912.3 884.639   3
   0  -8  -6 15770.5 886.938   2
   0  -8   6 14326.5 886.667   7
   0   8  -6 14079.7 795.043   5
   0   8   6 14365.0 808.543   5
   0  -8  -6 13419.4 453.786  44
   0  -8   6 15706.6 525.957  41
   0  -8  -6 14444.5 511.865  47
   0  -8   6 15570.6 537.248  31
   0  -8   6 15189.7 509.959  32
   0   8  -6 15901.7 506.756  36
   0   8  -6 14197.1 447.458  35
   0  -8   7 20949.1 619.456  24
   0   8   7 21707.4 1051.04  14
   0   8   7 20842.0 978.623   5
   0  -8  -7 21158.6 1059.50   2
   0   8  -7 19768.7 952.638   5
   0  -8   7 21487.4 1127.95   7
   0  -8   7 22993.3 657.398  41
   0  -8  -7 21556.3 592.259  44
   0  -8  -7 21823.7 654.927  47
   0  -8   7 23795.9 682.754  31
   0   8  -7 21186.0 562.186  35
   0  -8   7 21491.8 630.991  32
   0   8  -7 23234.1 636.353  36
   0  -8   8 785.632 115.124  24
   0   8   8 608.137 188.147  14
   0   8  -8 672.607 167.388   5
   0  -8   8 507.839 177.689   7
   0  -8  -8 828.651 219.937   2
   0   8   8 606.629 157.485   5
   0  -8   8 852.639 121.830  41
   0  -8  -8 673.734 111.711  47
   0  -8  -8 723.024 104.201  44
   0   8  -8 782.571 106.265  35
   0   8  -8 767.854 115.044  36
   0  -8   8 742.104 120.578  31
   0  -8   8 686.626 107.748  32
   0   8   9 5311.96 523.075  14
   0  -8   9 5269.30 297.257  24
   0   8  -9 4262.10 197.099  26
   0  -8   9 4935.65 562.746   7
   0  -8  -9 4836.60 515.197   2
   0   8   9 4761.02 450.230   5
   0   8  -9 4501.25 439.285   5
   0  -8  -9 4864.38 264.965  44
   0  -8   9 5501.70 306.010  41
   0  -8   9 4848.76 289.751  48
   0  -8  -9 4921.72 297.886  47
   0  -8   9 5491.89 315.435  31
   0   8  -9 5270.25 260.427  35
   0   8  -9 5663.40 296.511  36
   0  -8   9 5257.02 295.483  32
   0  -8  10 12660.3 479.702  24
   0   8  10 12587.2 831.444  14
   0   8 -10 11482.1 343.246  26
   0   8  10 12189.9 745.500   5
   0   8 -10 11110.8 695.972   5
   0  -8  10 13352.8 956.402   7
   0  -8 -10 13214.5 880.869   2
   0  -8 -10 12036.1 486.044  47
   0  -8 -10 12228.2 434.437  44
   0  -8  10 12520.1 487.332  48
   0  -8  10 13121.6 484.471  41
   0   8 -10 12956.6 416.485  35
   0  -8  10 12838.0 485.695  32
   0  -8  10 13419.3 510.012  31
   0  -8  11 69451.8 1364.90  24
   0   8  11 70631.6 2126.77  14
   0  -8  11 69423.2 2351.37   7
   0   8  11 63908.2 1855.38   5
   0  -8 -11 71909.2 2212.68   2
   0   8 -11 65494.1 1834.57   5
   0  -8 -11 70818.2 1401.98  47
   0  -8  11 73008.4 1373.11  41
   0  -8 -11 71740.7 1287.25  44
   0   8 -11 65902.3 1098.40  26
   0  -8  11 71779.0 1414.25  31
   0   8 -11 73341.6 1233.46  35
   0  -8  11 71563.1 1378.29  32
   0   8 -12 16702.3 546.159  23
   0   8  12 18926.1 1055.07  14
   0  -8  12 19287.2 617.473  24
   0   8  12 16966.8 875.255   5
   0  -8 -12 18988.3 1105.84   2
   0  -8  12 18276.4 1181.06   7
   0  -8  12 19628.9 610.454  41
   0   8 -12 17822.1 518.553  37
   0  -8 -12 18266.0 548.408  44
   0  -8 -12 18331.6 623.971  47
   0  -8  12 19352.6 615.443  32
   0   8 -12 19684.1 519.329  35
   0   8 -12 18321.8 439.015  26
   0  -8  12 19723.1 643.988  31
   0  -8  13 17022.9 584.267  24
   0   8  13 16209.2 991.705  14
   0   8 -13 15849.1 531.088  23
   0  -8 -13 17074.2 1069.38   2
   0  -8  13 16108.3 1135.00   7
   0   8  13 15440.5 820.045   5
   0  -8  13 17710.3 579.036  41
   0  -8 -13 16663.7 594.823  47
   0   8 -13 16375.8 495.265  37
   0  -8 -13 17420.1 522.468  44
   0  -8  13 17090.9 605.672  31
   0   8 -13 17917.2 487.755  35
   0  -8  13 17372.3 583.344  32
   0   8  14 1855.15 347.324  14
   0  -8  14 2142.65 200.196  24
   0   8 -14 1924.69 179.323  23
   0  -8 -14 1928.63 371.152   2
   0   8 -14 1894.42 250.668   4
   0  -8  14 1858.28 394.982   7
   0   8 -14 1719.50 147.626  37
   0  -8 -14 2138.42 176.723  44
   0  -8  14 2053.34 186.230  41
   0  -8 -14 1920.40 195.064  47
   0  -8  14 2007.19 195.808  32
   0   8 -14 2122.87 157.601  35
   0  -8  14 1920.79 197.645  31
   0   8 -15 84.9435 58.0604  23
   0  -8  15 22.7452 46.2038  24
   0   8  15 168.228 128.781  14
   0  -8 -15-45.0093 150.908   2
   0   8 -15 101.946 64.2593   4
   0  -8  15-74.6964 136.293   7
   0  -8 -15 23.7644 43.6681  44
   0  -8  15 115.727 59.4133  41
   0  -8 -15 41.2771 59.0593  47
   0   8 -15 50.0993 32.2146  35
   0  -8  15 37.0181 51.7566  32
   0   8 -15 43.0422 37.0444  37
   0  -8  15 197.421 82.1437  31
   0   8 -16 2794.96 221.985  23
   0   8  16 2778.97 432.270  14
   0  -8  16 2957.67 241.235  24
   0  -8  16 2538.26 470.918   7
   0  -8 -16 2841.11 468.105   2
   0   8 -16 2368.28 263.132   4
   0  -8 -16 3276.72 217.969  44
   0   8 -16 3090.32 203.732  37
   0  -8 -16 2790.77 243.622  47
   0  -8  16 3149.60 256.999  31
   0   8 -16 3229.20 190.655  35
   0  -8  16 3003.39 238.188  32
   0   8 -17 116.555 53.7259  23
   0   8  17 89.0376 120.894  14
   0  -8  17-20.1964 62.8379  24
   0  -8  17-88.7042 166.288   7
   0  -8 -17-85.6439 133.367   2
   0   8 -17 120.432 59.2042   4
   0  -8 -17 217.462 64.8005  44
   0  -8 -17 103.544 51.9520  47
   0  -8  17-13.3601 54.0614  32
   0  -8  17 121.307 50.3798  31
   0   8 -17 149.319 48.2067  35
   0   8 -17 75.2128 32.8696  37
   0   8 -18 777.456 123.170  23
   0  -8  18 854.287 132.715  24
   0  -8 -18 918.654 146.897  47
   0  -8 -18 668.218 115.011  45
   0   8 -18 825.476 108.201  37
   0   8 -18 927.921 101.896  35
   0  -8  18 842.793 141.767  31
   0  -8  18 829.958 133.051  32
   0  -8  19 1223.85 161.281  24
   0   8 -19 1117.22 142.303  23
   0   8 -19 1232.19 128.737  37
   0  -8 -19 909.067 132.751  45
   0  -8 -19 1032.72 152.753  47
   0  -8  19 1120.68 148.511  32
   0  -8  19 1055.21 155.025  31
   0   8 -19 1405.13 123.318  35
   0  -8  20 4086.96 286.131  24
   0  -8 -20 3488.00 267.001  45
   0  -8 -20 4214.15 295.577  47
   0   8 -20 4063.17 228.458  37
   0  -8  20 3959.88 269.382  32
   0   8 -20 4468.09 214.221  35
   0  -8  20 4232.33 300.566  31
   0  -8  21 165.761 52.3935  24
   0  -8 -21 173.007 68.3717  45
   0   8 -21 231.389 56.9059  37
   0  -8 -21 199.097 69.0880  47
   0  -8  21 173.566 66.5777  48
   0   8 -21 288.633 62.9560  35
   0  -8  21 200.682 66.1421  32
   0  -8  21 175.560 75.3011  31
   0  -8  22 9020.96 425.962  24
   0   8 -22 9401.54 341.604  46
   0  -8  22 8985.11 438.156  48
   0  -8 -22 7505.35 391.560  45
   0  -8 -22 8173.28 410.281  47
   0   8 -22 9248.31 338.481  37
   0  -8  22 8277.54 382.296  32
   0   8 -22 8691.15 301.048  35
   0  -8  22 9213.97 438.711  31
   0  -8  23 2248.13 207.603  24
   0  -8 -23 2020.90 195.174  45
   0  -8  23 2114.54 204.834  48
   0   8 -23 2573.41 172.082  46
   0  -8 -23 2043.64 191.535  47
   0   8 -23 2146.28 140.677  35
   0  -8  23 1758.00 168.358  32
   0  -8  24 371.423 89.8452  24
   0  -8 -24 340.462 83.1396  45
   0  -8 -24 195.223 59.6587  47
   0   8 -24 372.389 67.8481  46
   0  -8  24 250.329 63.0860  48
   0   8 -24 299.169 52.0154  35
   0  -8  24 454.881 88.9894  32
   0  -8  25 324.665 85.1418  24
   0  -8  25 298.989 82.8259  48
   0  -8 -25 263.887 64.2035  47
   0  -8 -25 186.424 28.7359  39
   0   8 -25 403.511 68.0609  46
   0   8 -25 252.245 49.9825  35
   0  -8  25 324.272 69.1263  32
   0  -8  26 8014.33 361.879  24
   0  -8  26 8029.44 374.881  48
   0  -8 -26 8116.00 243.913  39
   0  -8 -26 6574.31 316.710  47
   0   8 -26 7480.40 281.385  46
   0   8 -26 6534.10 238.305  35
   0  -8  27 613.202 98.2623  24
   0  -8 -27 512.500 84.4610  47
   0   8 -27 645.774 80.1757  46
   0  -8 -27 712.630 66.8291  39
   0  -8  27 701.106 110.614  48
   0   8 -27 615.762 67.1785  35
   0  -8  28 1663.42 147.385  24
   0  -8  28 1640.46 157.737  48
   0   8 -28 1371.91 107.448  46
   0  -8 -28 1242.80 116.510  47
   0  -8 -28 1568.56 95.6456  39
   0  -8  29 1051.79 108.279  24
   0   8 -29 824.905 78.9043  46
   0  -8 -29 1036.18 75.2323  39
   0  -8 -29 735.150 78.6290  47
   0  -8  29 1095.15 118.830  48
   0  -8  30 275.926 61.0442  48
   0  -8 -30 320.783 41.2382  39
   0  -8  30 321.596 66.3687  42
   0   8 -30 211.825 40.8188  46
   0  -8  31 5015.92 222.547  48
   0  -8  31 5283.49 224.460  42
   0   9   0-15.6476 84.7528   5
   0  -9   0-1.21164 41.3683  47
   0  -9   0 10.0851 41.3250  41
   0   9   0 28.7316 49.2362  35
   0  -9   0-17.1825 33.0453  27
   0  -9   0 25.0805 31.5396  32
   0   9   0 9.34456 39.8744  36
   0   9   1 6288.68 553.875   5
   0   9  -1 5999.43 548.217   5
   0  -9  -1 6597.69 337.234  41
   0  -9   1 6841.09 342.681  41
   0  -9   1 5530.12 291.154  47
   0  -9  -1 6277.01 318.113  47
   0  -9   1 6303.70 322.420  32
   0   9  -1 6175.03 321.293  36
   0   9  -1 5825.41 292.376  35
   0   9   1 6298.11 323.550  36
   0  -9  -1 6336.66 316.614  32
   0  -9  -1 5587.91 293.836  27
   0   9   2 6772.43 578.537   5
   0   9  -2 6761.24 585.816   5
   0  -9  -2 7749.86 360.775  47
   0  -9   2 6864.52 324.350  47
   0  -9   2 8350.08 383.931  41
   0  -9  -2 8381.31 381.730  41
   0   9  -2 7885.88 365.748  36
   0  -9   2 7419.60 354.601  32
   0   9  -2 7562.50 336.264  35
   0  -9  -2 6702.64 320.504  27
   0  -9  -2 7236.20 335.535  32
   0   9   2 8097.38 368.755  36
   0   9   3 3.30398 97.1070   5
   0   9  -3 247.288 112.697   5
   0  -9  -3 120.456 58.1015  47
   0  -9  -3 209.769 70.5980  41
   0  -9   3 172.694 63.6547  41
   0  -9   3 48.0898 53.9913  47
   0   9  -3 105.133 37.8127  35
   0   9   3 162.505 58.0753  36
   0  -9   3 205.193 63.7873  32
   0   9  -3 144.415 64.6862  36
   0  -9  -3 226.953 61.0729  32
   0  -9   4 728.507 109.421  24
   0   9   4 641.329 161.310   5
   0   9  -4 663.824 184.717   5
   0  -9  -4 624.444 90.6819  44
   0  -9  -4 795.365 117.334  47
   0  -9   4 867.547 123.179  41
   0   9  -4 822.223 119.293  36
   0   9   4 817.380 116.431  36
   0  -9   4 760.396 115.325  32
   0   9  -4 735.632 101.602  35
   0  -9   5 4468.52 273.776  24
   0   9  -5 4163.02 444.839   5
   0   9   5 4270.61 460.409   5
   0  -9  -5 4460.66 260.044  44
   0  -9   5 5510.41 310.986  41
   0  -9  -5 4844.88 293.822  47
   0   9  -5 5545.87 302.041  36
   0  -9   5 5053.04 294.414  32
   0   9   5 5055.38 288.640  36
   0   9  -5 4928.40 261.535  35
   0  -9   6 650.237 107.897  24
   0   9  -6 352.217 129.418   5
   0   9   6 623.428 172.690   5
   0  -9   6 736.756 117.616  41
   0  -9  -6 628.937 96.6497  44
   0  -9  -6 598.048 102.539  47
   0   9  -6 773.128 120.214  36
   0  -9   6 648.551 107.744  32
   0   9  -6 725.101 102.671  35
   0   9   6 644.066 105.051  36
   0  -9   7 513.197 100.099  24
   0   9   7 656.276 175.216   5
   0   9  -7 591.245 158.001   5
   0  -9  -7 699.182 104.835  44
   0  -9  -7 706.048 121.388  47
   0  -9   7 745.480 119.681  41
   0   9  -7 690.682 105.046  35
   0  -9   7 712.955 114.919  32
   0   9   7 779.646 118.513  36
   0   9  -7 753.265 117.221  36
   0  -9   8 772.273 123.941  24
   0   9  -8 598.142 75.5418  26
   0   9   8 590.188 163.281   5
   0   9  -8 434.155 130.103   5
   0  -9  -8 846.243 116.552  44
   0  -9  -8 748.403 112.703  47
   0  -9   8 655.292 112.606  48
   0  -9   8 866.503 128.525  41
   0  -9   8 774.229 115.929  32
   0   9  -8 893.700 127.395  36
   0   9  -8 947.637 117.959  35
   0   9  -9 5508.78 232.260  26
   0  -9   9 5914.40 330.972  24
   0  -9  -9 5900.83 602.081   2
   0   9  -9 5347.89 511.128   5
   0  -9   9 6119.54 663.277   7
   0   9   9 5538.29 525.159   5
   0  -9  -9 5695.36 298.621  44
   0  -9  -9 5840.56 333.511  47
   0  -9   9 6642.68 348.369  41
   0  -9   9 5841.25 331.057  48
   0  -9   9 6031.44 332.036  32
   0   9  -9 6490.24 296.426  35
   0  -9  10 2386.35 213.235  24
   0  -9 -10 2538.77 404.207   2
   0  -9  10 2584.93 438.650   7
   0   9 -10 2036.88 306.122   5
   0   9  10 2028.90 312.922   5
   0  -9 -10 2299.92 213.316  47
   0  -9  10 2332.54 208.814  48
   0  -9 -10 2317.99 190.210  44
   0  -9  10 2429.70 211.504  41
   0   9 -10 2360.36 144.995  26
   0  -9  10 2324.97 206.014  32
   0   9 -10 2248.53 170.817  35
   0  -9  11 432.208 96.0861  24
   0   9 -11 390.834 60.1479  26
   0  -9  11 339.674 185.150   7
   0  -9 -11 202.411 121.303   2
   0   9  11 358.841 133.116   5
   0  -9 -11 368.040 88.6477  44
   0  -9  11 426.761 105.303  48
   0  -9  11 342.345 88.3792  41
   0  -9 -11 317.601 72.8928  47
   0  -9  11 383.398 95.3983  31
   0   9 -11 327.319 64.5235  37
   0  -9  11 353.313 96.3252  32
   0   9 -11 302.563 58.1056  35
   0  -9  12 2035.61 201.973  24
   0  -9  12 2090.06 421.803   7
   0  -9 -12 2071.82 381.204   2
   0   9  12 1640.37 279.314   5
   0  -9  12 1912.71 196.495  48
   0  -9 -12 2182.25 179.620  44
   0   9 -12 1864.25 156.960  37
   0  -9 -12 2146.48 203.474  47
   0  -9  12 1926.64 191.480  41
   0  -9  12 2068.83 198.688  32
   0   9 -12 2282.22 140.988  26
   0  -9  12 2212.45 215.454  31
   0   9 -12 2150.23 161.224  35
   0  -9  13 4527.16 300.276  24
   0   9  13 4083.60 521.475  14
   0  -9 -13 4023.90 528.764   2
   0   9 -13 2967.68 328.550   4
   0  -9  13 3543.39 547.546   7
   0  -9 -13 4526.13 264.320  44
   0   9 -13 4116.20 238.222  37
   0  -9  13 4020.87 287.900  48
   0  -9  13 4605.73 289.512  41
   0  -9 -13 3964.32 280.865  47
   0   9 -13 4283.24 228.314  35
   0  -9  13 4438.85 291.571  32
   0  -9  13 4407.40 309.870  31
   0   9  14 56.6799 99.2938  14
   0  -9  14 64.3952 57.2148  24
   0  -9 -14 87.4714 92.2119   2
   0  -9  14-99.2665 230.870   7
   0   9 -14 229.093 112.727   4
   0  -9  14 162.960 78.2521  48
   0  -9  14 142.637 70.7378  41
   0  -9 -14 216.828 70.6000  44
   0  -9 -14 48.7623 57.3212  47
   0  -9  14 92.0133 64.5914  31
   0  -9  14 99.7454 66.0073  32
   0   9 -14 146.924 57.5537  37
   0   9 -14 110.129 53.4213  35
   0   9 -15 6051.21 323.176  23
   0  -9  15 6269.48 358.567  24
   0   9 -15 6198.85 295.851  37
   0  -9 -15 6215.72 363.557  47
   0  -9  15 5870.03 353.055  48
   0  -9  15 6454.44 344.440  41
   0  -9 -15 7135.44 327.439  44
   0   9 -15 6500.13 278.800  35
   0  -9  15 6490.13 381.344  31
   0  -9  15 6390.12 354.130  32
   0  -9  16 1725.88 191.222  24
   0   9 -16 1496.33 158.207  23
   0  -9  16 1655.90 174.623  41
   0  -9 -16 1768.49 165.453  44
   0  -9 -16 1347.30 172.725  47
   0   9 -16 1614.49 150.197  37
   0  -9  16 1506.78 180.107  48
   0  -9  16 1616.57 182.148  32
   0  -9  16 1554.12 190.144  31
   0   9 -16 1590.01 137.278  35
   0  -9  17 53364.2 1198.42  24
   0   9 -17 47607.2 1078.25  23
   0  -9 -17 49798.5 1186.09  47
   0   9 -17 52124.9 1029.46  37
   0  -9  17 51710.1 1215.90  48
   0  -9  17 55342.0 1240.99  31
   0   9 -17 54660.6 978.811  35
   0  -9  17 52258.0 1168.90  32
   0  -9  18 1603.62 184.408  24
   0   9 -18 1661.95 151.043  37
   0  -9 -18 1289.14 162.001  47
   0  -9  18 1572.14 189.875  48
   0  -9  18 1431.34 167.045  32
   0   9 -18 1653.15 134.579  35
   0  -9  19 1550.78 176.026  24
   0  -9  19 1360.23 172.800  48
   0  -9 -19 1405.67 170.722  47
   0   9 -19 1632.44 131.735  35
   0  -9  19 1471.93 164.785  32
   0  -9  20 9669.07 435.181  24
   0  -9  20 9329.07 449.382  48
   0   9 -20 9743.64 353.157  37
   0  -9 -20 8970.67 425.661  47
   0  -9  20 9430.29 418.282  32
   0   9 -20 9606.40 317.947  35
   0  -9  21 418.794 97.9510  24
   0   9 -21 354.726 70.9527  37
   0  -9  21 415.660 101.925  48
   0  -9 -21 284.042 69.2977  47
   0   9 -21 349.787 61.6453  35
   0  -9  21 321.814 86.5345  32
   0  -9  22 8855.42 406.014  24
   0  -9 -22 8156.37 391.372  47
   0   9 -22 9674.07 329.826  46
   0  -9  22 8982.24 424.757  48
   0   9 -22 9191.85 326.360  37
   0   9 -22 8590.90 288.722  35
   0  -9  22 8828.38 381.365  32
   0  -9  23 517.864 93.3944  24
   0  -9 -23 409.906 81.8180  47
   0   9 -23 675.307 86.4719  46
   0  -9  23 532.560 104.681  48
   0   9 -23 543.762 71.3459  35
   0  -9  23 532.593 91.2226  32
   0  -9  24 2778.75 212.401  24
   0  -9 -24 2733.13 135.192  39
   0  -9  24 2934.13 226.664  48
   0   9 -24 2864.67 167.443  46
   0  -9 -24 2683.74 202.455  47
   0  -9  24 2632.77 187.382  32
   0   9 -24 2776.43 147.675  35
   0  -9  25 104.878 58.4643  24
   0  -9  25 11.9412 46.1764  48
   0   9 -25 120.748 46.0254  46
   0  -9 -25 20.8850 35.3937  39
   0  -9 -25 44.2630 36.0316  47
   0   9 -25 13.3180 30.0003  35
   0  -9  25 45.9865 29.9340  32
   0  -9  26 417.641 81.3730  24
   0   9 -26 399.086 60.3935  46
   0  -9 -26 335.020 67.5159  47
   0  -9  26 394.559 83.7601  48
   0  -9 -26 330.798 42.9924  39
   0   9 -26 399.238 53.5353  35
   0  -9  27 35.5953 38.5602  24
   0  -9 -27 57.0304 31.5021  47
   0   9 -27 32.2364 24.7146  46
   0  -9 -27 28.5951 21.9077  39
   0  -9  27 81.5511 42.5833  48
   0   9 -27 66.8461 22.7397  35
   0  -9  27 83.2793 27.7122  27
   0   9 -28-14.1780 28.3516  46
   0  -9  28 51.7774 41.2617  48
   0  -9 -28 69.5966 32.9071  47
   0  -9 -28 68.6814 23.9884  39
   0  -9  28 32.1935 29.9683  42
   0  -9  28 39.0569 23.0796  27
   0  -9  29 294.508 54.2485  20
   0   9 -29 226.343 38.5489  46
   0  -9 -29 349.649 40.6911  39
   0  -9  29 262.771 52.2092  42
   0  -9  29 270.540 59.7514  48
   0  -9  30 116.224 39.0447  48
   0  -9  30 175.210 39.5428  42
   0 -10   0 20489.0 620.640  47
   0  10   0 20803.4 605.628  35
   0 -10   0 20735.5 629.955  32
   0 -10   0 19560.8 606.627  27
   0  10   0 21952.3 657.516  36
   0  10  -1 218.089 128.514   5
   0  10   1 107.696 90.2900   5
   0 -10  -1 107.971 62.3901  47
   0 -10   1-200.113 96.0315  47
   0 -10   1 93.2692 71.4158  41
   0  10   1 27.2959 41.1968  36
   0 -10   1-39.6886 45.5196  27
   0  10  -1 53.2066 54.3636  36
   0 -10   1 27.5933 54.9677  32
   0 -10  -1 115.003 63.4481  32
   0  10  -1-113.298 71.8388  35
   0 -10  -1 25.0134 35.9693  27
   0  10   1-40.6368 59.5064  35
   0  10  -2 655.267 196.279   5
   0  10   2 656.637 195.406   5
   0 -10  -2 822.537 127.102  47
   0 -10   2 591.452 83.8978  47
   0 -10  -2 739.600 110.918  44
   0 -10   2 891.654 129.216  41
   0 -10  -2 799.093 112.602  32
   0  10  -2 836.531 112.714  35
   0 -10  -2 848.326 112.748  27
   0  10  -2 924.419 128.441  36
   0  10   2 827.063 124.300  36
   0 -10   2 824.632 123.968  32
   0 -10   2 750.460 111.940  27
   0  10   2 755.671 102.270  35
   0  10   3 15129.1 930.529   5
   0  10  -3 15027.2 926.531   5
   0 -10   3 17252.6 535.308  47
   0 -10   3 20469.8 644.349  41
   0 -10  -3 17880.6 593.240  47
   0 -10  -3 16421.1 543.290  44
   0 -10   3 18440.3 600.635  32
   0  10  -3 19662.1 615.256  36
   0 -10   3 16833.1 571.195  27
   0  10   3 17763.2 582.391  36
   0 -10  -3 17495.3 544.056  32
   0  10   3 17001.4 547.681  35
   0  10  -3 17981.3 553.869  35
   0  10   4 5179.17 538.697   5
   0  10  -4 5349.37 546.549   5
   0 -10  -4 6004.31 312.034  44
   0 -10  -4 6359.47 342.974  47
   0 -10   4 7316.85 374.562  41
   0  10  -4 6445.97 313.774  35
   0 -10   4 6463.25 343.808  32
   0  10   4 6531.59 341.019  36
   0  10  -4 7355.52 361.913  36
   0 -10   5 80.3261 57.9503  24
   0  10  -5-39.4373 109.377   5
   0  10   5 63.8737 80.8805   5
   0 -10   5 134.085 66.3972  41
   0 -10  -5 63.6469 45.9582  47
   0 -10  -5 69.6450 38.9032  44
   0  10  -5 107.007 51.3839  35
   0  10  -5 94.4575 57.6954  36
   0 -10   5 96.0584 75.1136  32
   0  10   5 92.9317 44.8018  36
   0 -10   6 194.545 66.3524  24
   0  10  -6 57.6411 79.4057   5
   0  10   6 155.935 94.9629   5
   0 -10   6 193.205 85.4269  41
   0 -10  -6 149.847 63.0764  44
   0 -10  -6 180.713 71.6696  47
   0  10  -6 198.616 71.0508  35
   0 -10   6 184.151 74.7412  32
   0  10   6 179.706 59.9052  36
   0  10  -6 228.147 76.7003  36
   0 -10   7 43770.9 1029.96  24
   0  10  -7 40814.4 824.866  26
   0  10  -7 37673.6 1517.58   5
   0  10   7 38158.9 1542.43   5
   0 -10   7 51170.8 1114.13  41
   0 -10  -7 45898.4 1073.41  47
   0 -10  -7 45633.8 990.649  44
   0  10  -7 51953.6 1082.44  36
   0  10  -7 46884.3 956.803  35
   0 -10   7 48545.9 1084.40  32
   0  10   7 46222.0 1023.25  36
   0  10  -8 2627.45 162.765  26
   0 -10   8 2986.41 233.950  24
   0  10   8 2060.81 332.851   5
   0  10  -8 2488.01 368.763   5
   0 -10   8 3372.68 257.832  41
   0 -10  -8 3131.65 224.907  44
   0 -10  -8 3142.07 249.065  47
   0  10  -8 2843.75 202.617  35
   0  10   8 2973.80 226.520  36
   0 -10   8 2968.20 243.323  32
   0 -10   9 27571.6 773.018  24
   0  10   9 21607.3 1116.18   5
   0  10  -9 19132.5 1029.55   5
   0 -10  -9 25331.5 759.351  47
   0 -10   9 28221.9 787.027  41
   0 -10  -9 25905.2 700.180  44
   0  10  -9 26096.0 652.825  35
   0 -10   9 27181.2 769.465  32
   0  10  -9 25116.9 569.317  26
   0 -10  10 2131.04 203.214  24
   0  10  10 1735.92 303.972   5
   0 -10 -10 1914.40 204.304  47
   0 -10 -10 2228.76 191.964  44
   0 -10  10 2188.32 211.319  41
   0  10 -10 1831.56 157.436  37
   0 -10  10 2147.13 198.773  48
   0  10 -10 2203.16 169.064  35
   0 -10  10 2095.83 198.363  32
   0  10 -10 2116.14 141.680  26
   0 -10  11 32.2999 56.9372  24
   0  10 -11 41.3413 27.4709  26
   0 -10  11 10.2808 46.4895  41
   0 -10  11 58.6328 41.2015  48
   0 -10 -11 50.4970 55.3438  44
   0 -10 -11-44.7144 49.1152  47
   0  10 -11-45.2565 51.0898  35
   0 -10  11 44.9778 47.7837  32
   0  10 -11-60.3990 60.6469  37
   0 -10  12 67.8337 52.5712  24
   0  10 -12 66.7826 34.9465  26
   0 -10 -12-20.1177 66.0903  47
   0 -10 -12 125.877 71.1822  44
   0 -10  12 73.9857 47.4461  41
   0 -10  12 66.2724 55.4917  48
   0  10 -12-25.8859 51.0029  37
   0 -10  12 57.1067 51.8665  32
   0  10 -12 36.1116 38.7764  35
   0 -10  13 3045.94 249.958  24
   0  10 -13 2866.36 200.461  37
   0 -10  13 3214.60 248.354  41
   0 -10  13 2857.09 241.070  48
   0 -10 -13 3133.37 219.216  44
   0 -10 -13 2819.73 241.181  47
   0  10 -13 3308.14 167.259  26
   0  10 -13 3072.28 194.215  35
   0 -10  13 2877.06 239.931  32
   0 -10  14 7615.01 397.709  24
   0 -10 -14 7106.86 383.242  47
   0  10 -14 7221.81 321.253  37
   0 -10  14 7144.41 389.510  48
   0 -10 -14 8083.35 352.288  44
   0 -10  14 7496.91 385.838  32
   0  10 -14 7599.60 305.834  35
   0 -10  15 3636.05 271.117  24
   0 -10 -15 3939.51 237.956  44
   0 -10  15 3220.36 261.011  48
   0  10 -15 3336.26 213.955  37
   0 -10 -15 3314.28 257.729  47
   0 -10  15 3223.76 252.350  32
   0  10 -15 3677.32 207.395  35
   0 -10  16 1360.38 168.838  24
   0 -10 -16 1746.52 161.819  44
   0 -10  16 1281.21 168.729  48
   0 -10 -16 1212.69 151.240  47
   0  10 -16 1282.59 134.616  37
   0 -10  16 1287.84 156.666  32
   0  10 -16 1508.94 131.508  35
   0 -10  17 2158.22 208.367  24
   0 -10 -17 2181.19 210.420  47
   0 -10  17 2196.39 215.468  48
   0  10 -17 2505.47 180.530  37
   0  10 -17 2515.37 163.308  35
   0 -10  17 2176.26 206.120  32
   0 -10  18 25830.1 751.905  24
   0 -10  18 24813.7 751.545  48
   0  10 -18 26209.4 624.293  37
   0 -10 -18 23870.0 727.207  47
   0 -10  18 25523.1 725.110  32
   0  10 -18 26891.2 583.758  35
   0 -10  19 7655.56 382.807  24
   0 -10  19 7180.02 377.452  48
   0  10 -19 7782.02 308.530  37
   0 -10 -19 6978.80 363.982  47
   0  10 -19 7505.36 272.248  35
   0 -10  19 7366.36 355.067  32
   0 -10  20 18595.2 597.732  24
   0 -10  20 17137.9 594.055  48
   0  10 -20 17997.0 479.901  37
   0 -10 -20 16581.9 562.521  47
   0  10 -20 17685.5 436.998  35
   0 -10  20 17685.1 561.011  32
   0 -10  21 3893.42 262.365  24
   0 -10  21 4057.45 271.197  48
   0 -10 -21 3233.21 234.142  47
   0  10 -21 4159.30 203.629  46
   0  10 -21 4208.45 207.634  37
   0  10 -21 3895.17 181.896  35
   0 -10  21 3916.05 242.456  32
   0 -10  22 2795.10 210.301  24
   0 -10 -22 2542.24 198.387  47
   0  10 -22 2650.21 157.586  46
   0 -10  22 2520.48 206.254  48
   0  10 -22 2567.28 140.647  35
   0 -10  22 2613.14 190.561  32
   0 -10  23 2406.86 190.362  24
   0 -10 -23 2180.44 174.849  47
   0 -10  23 2307.51 190.340  48
   0  10 -23 2526.98 147.434  46
   0 -10 -23 2383.78 122.253  39
   0 -10  23 2436.55 172.857  32
   0  10 -23 2253.78 126.284  35
   0 -10  24 2464.02 182.634  24
   0 -10 -24 2534.52 119.830  39
   0 -10 -24 2436.53 173.673  47
   0 -10  24 2428.20 188.082  48
   0  10 -24 2386.69 136.801  46
   0 -10  24 2409.99 159.227  32
   0  10 -24 2096.03 116.003  35
   0 -10  25 7010.14 296.022  24
   0  10 -25 6648.01 228.030  46
   0 -10 -25 6246.40 265.869  47
   0 -10  25 7190.83 309.811  48
   0 -10 -25 7297.78 203.305  39
   0  10 -25 5934.40 192.805  35
   0 -10  25 6536.29 269.812  27
   0 -10  25 6534.64 246.023  32
   0 -10  26 404.931 71.4061  42
   0 -10  26 369.089 71.2540  48
   0 -10 -26 382.232 65.0070  47
   0  10 -26 277.500 43.7486  46
   0 -10 -26 401.088 44.8774  39
   0  10 -26 247.473 34.1963  35
   0 -10  26 289.389 56.1037  27
   0 -10 -27 1399.24 75.5451  39
   0  10 -27 1094.14 78.3078  46
   0 -10  27 1314.28 112.135  42
   0 -10  27 1446.33 119.660  48
   0 -10 -27 1084.47 85.7157  47
   0 -10  27 1182.36 90.8718  27
   0 -10 -28 533.884 44.1192  39
   0 -11   0-45.0486 75.1441  47
   0 -11   0-20.7707 61.1079  44
   0 -11   0-17.2742 52.8382  32
   0  11   0 72.1333 50.5588  36
   0  11   0 33.2768 46.1399  35
   0 -11   0 19.6504 39.2380  27
   0 -11   1-1.02933 65.7449  47
   0 -11  -1-114.657 90.2099  47
   0 -11  -1 99.2893 52.2447  44
   0 -11   1 22.2568 37.1679  44
   0 -11  -1 131.749 47.7505  32
   0  11  -1 107.309 53.4221  35
   0  11   1 79.7238 48.5976  35
   0  11  -1 162.012 65.1295  36
   0 -11   1 70.4355 44.2836  32
   0 -11   1 96.6369 51.3084  27
   0  11   1 50.8814 44.7413  36
   0 -11  -1 142.839 66.0962  27
   0 -11  -2 1423.60 150.642  44
   0 -11   2 1498.06 151.114  47
   0 -11  -2 1029.38 115.082  47
   0 -11   2 1234.17 134.937  44
   0 -11  -2 1350.99 147.199  27
   0  11   2 1440.04 152.398  35
   0 -11   2 1564.33 166.602  27
   0  11  -2 1627.88 156.515  35
   0 -11   2 1630.02 169.962  32
   0 -11  -2 1712.44 164.977  32
   0  11   2 1886.79 186.389  36
   0  11  -2 1745.46 177.686  36
   0 -11  -3 25.1214 44.5751  44
   0 -11  -3 142.244 76.9762  47
   0  11   3-30.1539 61.2642  35
   0 -11   3 7.44214 41.0589  32
   0  11  -3 40.7766 46.0999  35
   0 -11   3-20.7719 59.3937  27
   0  11  -3 36.8693 55.6492  36
   0  11   3 87.8264 51.0460  36
   0 -11  -4 6383.43 344.405  47
   0 -11  -4 6337.60 324.350  44
   0 -11   4 6387.29 342.377  27
   0  11   4 6264.75 324.597  35
   0  11   4 6382.41 339.866  36
   0  11  -4 7164.61 363.289  36
   0 -11   4 6793.75 359.167  32
   0  11  -4 6476.60 312.230  35
   0 -11  -5 21052.3 621.169  44
   0 -11  -5 21597.4 670.317  47
   0  11   5 20441.2 616.337  35
   0 -11   5 20332.5 649.421  27
   0 -11   5 21965.0 677.366  32
   0  11   5 20669.9 637.934  36
   0  11  -5 21517.4 605.608  35
   0  11  -6 6306.58 261.403  26
   0 -11  -6 6806.89 336.089  44
   0 -11  -6 6588.28 356.037  47
   0  11  -6 6914.73 317.511  35
   0  11   6 6719.28 342.437  36
   0 -11   6 7262.23 375.295  32
   0 -11   6 6551.08 350.117  27
   0  11   6 6263.00 322.163  35
   0 -11   7 5250.15 309.935  24
   0  11  -7 5220.35 234.315  26
   0 -11  -7 5609.98 300.040  44
   0 -11  -7 6001.69 337.965  47
   0  11   7 5145.83 294.647  36
   0  11  -7 5545.82 281.047  35
   0 -11   7 5724.79 330.923  32
   0  11   7 5176.88 287.726  35
   0 -11   7 5369.62 317.901  27
   0 -11   8 0.73474 38.4925  24
   0  11  -8-0.25486 36.6445  26
   0 -11  -8 27.9716 46.5821  47
   0 -11  -8 8.85641 50.3472  44
   0  11  -8-63.4115 69.2854  37
   0  11  -8-56.9578 74.5924  35
   0  11   8-92.9995 68.5838  35
   0 -11   8-35.5179 46.0270  32
   0 -11   9 230.367 77.6971  24
   0  11  -9 138.236 37.2757  26
   0 -11  -9 266.893 77.1436  44
   0 -11  -9 226.000 72.6292  47
   0 -11   9 239.483 86.0986  32
   0  11  -9 145.050 45.2141  35
   0  11  -9 159.141 45.4585  37
   0 -11  10 4157.20 280.208  24
   0 -11 -10 4213.88 251.946  44
   0 -11 -10 4191.67 289.778  47
   0  11 -10 3872.02 229.427  37
   0 -11  10 4222.54 284.102  32
   0  11 -10 4080.14 193.387  26
   0  11 -10 3840.08 219.881  35
   0 -11  11 4141.89 281.734  24
   0 -11 -11 4030.23 284.807  47
   0  11 -11 4170.75 236.857  37
   0 -11 -11 4747.25 262.738  44
   0  11 -11 4352.91 195.363  26
   0  11 -11 4438.63 232.289  35
   0 -11  11 4278.34 286.061  32
   0 -11  12 2618.83 222.413  24
   0  11 -12 2530.49 182.166  37
   0 -11 -12 2724.28 230.717  47
   0 -11  12 2454.40 213.035  48
   0 -11 -12 3021.81 207.752  44
   0  11 -12 2643.80 145.734  26
   0  11 -12 2794.36 182.099  35
   0 -11  12 2884.00 233.265  32
   0 -11  13 571.953 107.400  24
   0 -11 -13 792.285 113.436  44
   0 -11 -13 590.140 119.578  47
   0 -11  13 657.108 109.234  48
   0 -11  13 526.049 102.784  32
   0  11 -13 687.380 102.156  37
   0  11 -13 639.109 88.8043  35
   0 -11  14 1061.96 146.888  24
   0  11 -14 1149.06 126.472  37
   0 -11  14 953.293 130.631  48
   0 -11 -14 1367.12 141.397  44
   0 -11 -14 916.762 134.668  47
   0  11 -14 1219.58 119.067  35
   0 -11  14 1015.12 139.867  32
   0 -11  15 6036.51 334.768  24
   0 -11 -15 5887.28 328.030  47
   0 -11  15 5330.69 314.706  48
   0  11 -15 6064.36 276.074  37
   0 -11  15 6217.68 331.042  32
   0  11 -15 6311.37 256.894  35
   0 -11  16 182.465 69.3472  24
   0 -11 -16 43.8350 54.1242  47
   0 -11  16 177.254 59.5828  48
   0  11 -16 181.214 64.1281  37
   0  11 -16 199.323 56.4835  35
   0 -11  16 107.643 62.3800  32
   0 -11  17 1137.74 148.302  24
   0  11 -17 1373.77 129.034  37
   0 -11  17 1120.60 140.452  48
   0 -11 -17 1107.96 141.969  47
   0 -11  17 1171.81 142.849  32
   0  11 -17 1292.29 111.956  35
   0 -11  18 211.871 71.2910  24
   0 -11 -18 203.819 73.6634  47
   0 -11  18 199.441 61.2315  48
   0  11 -18 304.924 68.6359  37
   0 -11  18 300.583 79.2419  32
   0  11 -18 260.525 58.1602  35
   0 -11  19 98.8948 59.1252  24
   0  11 -19 58.0932 38.7763  37
   0 -11 -19 75.3147 48.1989  47
   0 -11  19 62.0292 47.5687  48
   0 -11  19 123.817 57.3059  32
   0  11 -19 132.603 42.6778  35
   0 -11  20 553.155 96.5355  24
   0  11 -20 636.184 75.9376  46
   0 -11  20 645.681 107.920  48
   0 -11 -20 629.741 101.117  47
   0 -11  20 542.695 91.9016  42
   0  11 -20 664.436 80.0808  37
   0 -11  20 503.902 88.8250  27
   0  11 -20 607.967 68.3938  35
   0 -11  20 754.518 107.191  32
   0 -11  21 430.688 84.2709  24
   0 -11 -21 563.195 91.1595  47
   0 -11  21 351.816 74.6562  48
   0  11 -21 401.940 59.6192  46
   0 -11  21 419.233 80.1961  42
   0 -11  21 376.507 80.8171  27
   0 -11  21 338.924 75.0519  32
   0  11 -21 369.489 50.9547  35
   0 -11 -22 7977.75 218.272  39
   0 -11 -22 7086.89 294.002  47
   0 -11  22 6981.38 296.883  42
   0 -11  22 7005.57 307.718  48
   0  11 -22 7370.88 239.231  46
   0 -11  22 7419.12 289.634  32
   0 -11  22 7320.04 297.965  27
   0  11 -22 7004.77 218.925  35
   0  11 -23 189.637 37.3900  46
   0 -11  23 114.431 42.1317  48
   0 -11  23 82.3128 42.3361  42
   0 -11 -23 133.445 29.3428  39
   0 -11 -23 176.950 51.0524  47
   0 -11  23 137.727 50.0112  27
   0 -11  23 150.291 42.3506  32
   0  11 -23 184.040 35.7898  35
   0  11 -24 25.0416 21.0500  46
   0 -11 -24 75.4617 37.6471  47
   0 -11  24-16.5855 34.8846  42
   0 -11 -24 14.3053 18.5029  39
   0 -11  24 21.1048 27.5879  32
   0 -11  24-2.70871 26.2378  27
   0  11 -24-2.17592 14.1832  35
   0 -11 -25 391.484 39.1828  39
   0 -11  25 352.181 52.2596  27
   0 -12   0 6780.23 317.763  47
   0 -12   0 6260.97 308.347  44
   0  12   0 7307.77 351.624  36
   0  12   0 7142.84 325.381  35
   0 -12   0 6129.01 311.718  27
   0 -12   0 6434.60 321.390  32
   0 -12   1 263.180 63.5576  47
   0 -12   1 287.372 72.5536  44
   0 -12  -1 289.474 58.5945  47
   0 -12  -1 342.681 74.1315  44
   0  12  -1 382.553 87.8626  35
   0  12   1 379.736 89.7903  36
   0  12  -1 376.771 86.3317  36
   0 -12   1 315.360 79.3600  32
   0 -12   1 299.286 72.5164  27
   0 -12  -1 362.591 82.4050  32
   0 -12  -1 329.404 77.0573  27
   0  12   1 252.623 76.5721  35
   0 -12  -2 243.414 65.2378  44
   0 -12  -2 198.589 44.6976  47
   0  12   2 335.173 74.8220  35
   0  12  -2 332.214 87.1467  35
   0 -12  -2 229.742 52.2534  32
   0 -12   2 272.100 65.7047  27
   0  12   2 434.130 93.2724  36
   0 -12   2 290.532 75.5088  32
   0 -12  -3 15959.5 528.851  47
   0 -12  -3 14889.6 494.082  44
   0 -12   3 16739.9 550.037  32
   0  12  -3 15827.2 488.471  35
   0  12   3 15568.7 502.997  35
   0  12   3 16579.7 537.978  36
   0 -12   3 16101.8 540.980  27
   0  12  -4-1.29799 54.3279  26
   0 -12  -4-136.033 82.8691  47
   0 -12  -4 47.0775 41.7227  44
   0  12   4 92.6314 56.2065  36
   0  12  -4 128.534 65.8121  35
   0 -12   4 60.0447 55.0799  32
   0 -12   4 93.9599 64.2270  27
   0  12   4 27.2093 58.9916  35
   0  12  -5 3774.48 194.014  26
   0 -12  -5 3764.35 239.752  47
   0  12  -5 3411.39 215.051  37
   0 -12  -5 4221.42 246.701  44
   0  12   5 3987.53 240.713  35
   0 -12   5 4133.33 267.325  27
   0  12   5 4121.11 254.458  36
   0 -12   5 4174.54 266.187  32
   0  12  -5 4171.53 231.140  35
   0 -12  -6 3412.24 220.236  44
   0 -12  -6 3213.05 224.591  47
   0  12  -6 3330.70 207.993  37
   0 -12   6 3652.49 250.723  27
   0  12  -6 3538.30 209.776  35
   0  12   6 3274.86 220.682  36
   0  12  -6 3316.69 178.500  26
   0  12   6 3296.77 216.201  35
   0 -12   6 3511.44 243.682  32
   0  12  -7 1313.89 130.041  37
   0 -12  -7 1443.87 143.018  44
   0 -12  -7 1329.14 144.247  47
   0  12   7 1367.96 138.484  35
   0  12  -7 1495.08 118.412  26
   0 -12   7 1630.24 168.753  27
   0 -12   7 1440.82 156.254  32
   0  12  -7 1325.08 123.586  35
   0  12   7 1418.79 146.602  36
   0  12  -8 19.5166 31.7756  26
   0 -12  -8 65.7124 70.8364  47
   0 -12  -8 109.882 58.7636  44
   0  12  -8-3.08910 54.8204  35
   0  12   8-29.1023 51.1513  35
   0 -12   8 33.7696 53.0451  32
   0  12  -8-59.9141 59.4580  37
   0 -12   8 26.3864 46.7887  27
   0 -12  -9 1324.42 134.416  44
   0  12  -9 1164.64 123.975  37
   0 -12  -9 1248.47 146.439  47
   0  12  -9 1233.51 99.9176  26
   0  12   9 1089.96 122.878  35
   0 -12   9 1251.85 150.595  27
   0  12  -9 1225.89 116.980  35
   0 -12   9 1391.26 158.387  32
   0  12 -10 398.592 54.9992  26
   0 -12 -10 486.694 106.143  47
   0 -12 -10 494.330 90.1372  44
   0  12 -10 352.141 69.4949  35
   0  12 -10 341.821 63.4794  37
   0  12  10 337.561 69.1620  35
   0 -12  10 332.754 84.6530  27
   0 -12  10 373.134 89.8348  32
   0  12 -11 200.091 43.6733  26
   0 -12 -11 236.465 65.3657  44
   0 -12 -11 364.399 100.348  47
   0 -12  11 173.407 58.6628  27
   0  12  11 157.874 46.9029  35
   0  12 -11 262.063 63.1788  35
   0  12 -11 180.068 54.4397  37
   0 -12  11 232.221 72.8443  32
   0 -12 -12 2964.04 189.186  44
   0  12 -12 2625.38 173.923  37
   0 -12 -12 2652.61 212.708  47
   0  12  12 2288.13 167.686  35
   0 -12  12 2398.86 198.670  27
   0 -12  12 2647.81 206.584  32
   0  12 -12 2605.94 159.830  35
   0 -12 -13 3581.37 206.205  44
   0 -12 -13 2981.15 221.765  47
   0  12 -13 2871.46 178.319  37
   0 -12  13 2897.18 214.096  32
   0 -12  13 2693.69 207.034  27
   0  12 -13 3044.68 169.921  35
   0  12  13 2258.08 162.394  35
   0 -12 -14 292.247 80.9765  47
   0 -12  14 223.070 64.6709  27
   0  12 -14 368.664 63.6740  35
   0  12 -14 306.430 67.6903  37
   0  12  14 184.748 44.3116  35
   0 -12  14 194.590 62.8816  32
   0 -12 -15 556.182 102.580  47
   0  12 -15 578.370 79.6878  37
   0 -12  15 415.368 74.5906  32
   0 -12  15 487.685 87.5476  27
   0  12 -15 637.398 76.5033  35
   0  12 -16 3172.52 173.403  37
   0 -12 -16 2768.52 200.694  47
   0 -12  16 2608.31 190.905  27
   0  12 -16 3108.59 155.221  35
   0 -12  16 2856.05 195.099  32
   0 -12 -17 3188.38 206.560  47
   0  12 -17 3428.35 175.055  37
   0 -12  17 3114.64 199.974  32
   0  12 -17 3256.48 153.596  35
   0 -12  17 2867.64 194.850  27
   0  12 -18 660.480 72.6768  46
   0  12 -18 661.134 77.5229  37
   0 -12 -18 652.012 95.4743  47
   0  12 -18 651.743 68.1556  35
   0 -12  18 595.506 94.0858  27
   0 -12  18 641.416 88.7395  32
   0  12 -19 9492.25 279.490  37
   0 -12 -19 8862.20 324.019  47
   0  12 -19 8430.57 250.015  46
   0 -12  19 8868.44 328.680  27
   0  12 -19 8621.57 244.135  35
   0 -12  19 9313.31 327.665  32
   0 -12 -20 35.3336 40.6841  47
   0  12 -20 56.0791 28.1930  46
   0  12 -20 32.7867 20.9036  35
   0 -12  20 14.0627 29.9865  32
   0 -12  20 5.32332 33.8553  27
   0 -12 -21 180.252 30.3331  47
   0 -12 -21 374.527 41.4973  39
   0  12 -21 322.925 43.7059  46
   0  12 -21 330.316 40.7387  35
   0 -12  21 361.467 61.6178  27
   0 -12  21 390.925 60.3494  32
   0 -12 -22 4670.33 139.210  39
   0 -12  22 4382.33 191.359  27
   0 -12  22 4514.92 182.782  32
   0  13   0-138.806 62.2085  26
   0 -13   0 80.3956 50.5643  47
   0  13   0-50.6473 51.1290  37
   0  13   0 33.2746 51.3107  35
   0 -13   0-47.3140 43.1925  32
   0  13  -1 23.5639 47.8355  26
   0 -13  -1 124.388 49.6407  44
   0 -13  -1 189.519 59.9794  47
   0  13  -1 180.436 72.9145  35
   0 -13   1 160.689 55.6507  27
   0  13  -1 21.1397 38.9626  37
   0 -13   1 94.3413 38.9086  32
   0  13   1 146.988 61.1114  35
   0  13  -2-85.4548 52.8945  26
   0 -13  -2 50.3732 36.7104  44
   0 -13  -2 23.8408 37.5045  47
   0  13  -2-29.6927 45.0044  35
   0  13   2 27.0943 46.2007  35
   0  13  -2-35.6270 48.5977  37
   0 -13   2 42.8853 41.0620  27
   0 -13   2 3.51096 31.9740  32
   0  13  -3 1341.08 122.483  37
   0 -13  -3 1579.22 142.841  47
   0 -13  -3 1417.15 130.415  44
   0 -13   3 1490.80 143.234  32
   0 -13   3 1411.08 139.961  27
   0  13   3 1432.33 133.049  35
   0  13  -3 1553.27 129.238  35
   0  13  -3 1466.17 110.530  26
   0  13  -4 91.8587 39.6779  26
   0 -13  -4 18.6396 32.7517  44
   0 -13  -4-1.36360 47.1121  47
   0 -13   4 61.8323 44.9457  27
   0 -13   4 135.411 42.6425  32
   0  13  -4 21.9788 46.4458  35
   0  13  -4 51.1587 41.9504  37
   0  13   4 53.4063 45.5855  35
   0  13  -5 35.9165 25.9882  26
   0 -13  -5 12.8710 40.3920  47
   0 -13  -5 103.574 51.0995  44
   0  13   5 90.2410 56.6517  35
   0 -13   5-4.06560 35.3061  32
   0  13  -5-51.4378 55.0053  35
   0  13  -5 45.9898 43.7277  37
   0 -13   5 187.768 65.1019  27
   0 -13  -6 817.809 98.1241  44
   0 -13  -6 691.654 92.1331  47
   0  13  -6 656.881 80.8668  35
   0  13  -6 811.226 80.6109  26
   0  13   6 731.095 98.7005  35
   0 -13   6 682.113 103.597  27
   0  13  -6 633.160 83.1737  37
   0 -13   6 700.411 100.569  32
   0  13  -7 1618.29 130.946  37
   0 -13  -7 1529.97 137.452  47
   0 -13  -7 1657.29 135.405  44
   0  13  -7 1651.25 126.434  35
   0  13   7 1566.81 133.877  35
   0  13  -7 1640.41 107.795  26
   0 -13   7 1625.79 154.853  27
   0 -13   7 1702.91 156.913  32
   0  13  -8 1190.79 115.769  37
   0 -13  -8 1290.84 118.981  44
   0 -13  -8 985.856 106.826  47
   0  13   8 1009.86 107.220  35
   0 -13   8 1135.37 126.558  27
   0 -13   8 1151.23 128.329  32
   0  13  -8 1209.87 109.278  35
   0  13  -8 1109.43 86.7593  26
   0 -13  -9 6125.16 255.512  44
   0 -13  -9 5128.45 261.153  47
   0  13  -9 5185.44 233.401  37
   0 -13   9 5304.84 273.455  27
   0  13  -9 5319.32 187.050  26
   0  13  -9 5537.46 222.817  35
   0 -13   9 5449.57 277.505  32
   0  13   9 4591.60 222.138  35
   0 -13 -10 89.5138 45.8329  44
   0  13 -10 31.7845 31.1965  35
   0 -13  10 8.13670 40.2087  32
   0 -13  10 20.7651 43.9006  27
   0  13 -10-11.1047 41.3898  37
   0  13  10-4.42031 27.8632  35
   0  13 -11 159.509 50.1226  37
   0 -13  11 114.491 41.4075  27
   0 -13  11 191.739 57.0751  32
   0  13  11 73.7253 31.5887  35
   0  13 -11 212.176 51.9375  35
   0 -13 -12 368.388 59.6662  47
   0 -13  12 606.660 92.3379  27
   0  13 -12 714.426 75.5460  35
   0 -13  12 587.982 85.5651  32
   0  13  12 577.101 76.9439  35
   0  13 -12 557.860 72.0678  37
   0 -13 -13 2155.11 154.291  47
   0  13 -13 2678.68 150.282  37
   0  13  13 1972.05 124.735  35
   0 -13  13 2310.73 165.695  32
   0  13 -13 2606.23 136.961  35
   0 -13  13 2425.98 171.430  27
   0  13 -14 1558.69 112.060  37
   0 -13 -14 1174.74 109.465  47
   0 -13  14 1396.07 128.412  27
   0 -13  14 1406.54 124.666  32
   0  13 -14 1597.25 101.597  35
   0 -13 -15 133.235 42.6447  47
   0  13 -15 327.501 55.7570  37
   0  13 -15 316.194 46.8149  35
   0 -13  15 262.661 57.4599  32
   0 -13  15 253.679 56.5688  27
   0  13 -16 78.7702 32.4112  37
   0  13 -16 40.7952 23.6811  46
   0  13 -16 79.2385 28.9648  35
   0 -13  16 41.5547 32.7912  27
   0 -13  16 67.6511 39.1013  32
   0 -13 -17 2035.55 131.964  47
   0  13 -17 2393.80 122.588  37
   0  13 -17 1880.39 95.2214  46
   0 -13  17 2390.43 145.839  32
   0  13 -17 2226.29 105.630  35
   0 -13  17 2279.89 146.510  27
   0 -13 -18 1606.52 109.112  47
   0 -13 -18 1794.03 82.2832  39
   0 -13  18 1863.07 123.493  32
   0  13 -18 1721.48 86.6666  35
   0 -13  18 1748.17 121.368  27
   0 -13 -19 485.354 56.3927  47
   0 -13  19 565.222 67.2134  27
   0 -13  19 620.453 67.7539  32
   0  14   0 6238.90 231.228  37
   0  14   0 7018.97 247.786  35
   0  14   0 6780.77 221.401  26
   0  14   1 607.082 65.5570  26
   0  14   1 584.446 69.2066  37
   0  14  -1 621.494 71.6301  37
   0  14  -1 730.098 70.0184  26
   0  14  -1 631.167 70.4772  35
   0  14   1 619.569 71.7213  35
   0  14   2 5478.52 201.097  26
   0  14   2 5282.49 206.080  37
   0  14  -2 5692.91 222.102  37
   0  14  -2 6073.57 226.380  35
   0 -14   2 5204.44 224.121  32
   0  14   2 5770.62 220.031  35
   0  14  -2 6173.82 204.132  26
   0  14   3 481.011 50.8210  26
   0 -14  -3 733.845 83.0629  47
   0 -14   3 572.919 77.4502  32
   0  14   3 429.337 53.5198  35
   0  14  -3 628.538 73.3531  37
   0  14  -3 593.681 68.5823  35
   0  14  -3 574.248 60.3874  26
   0  14   3 455.293 57.2213  37
   0  14   4 568.099 57.7570  26
   0 -14  -4 885.690 93.5904  47
   0  14  -4 647.776 74.6087  37
   0 -14   4 686.990 84.2009  32
   0  14   4 547.961 65.5180  35
   0  14  -4 736.397 66.0537  26
   0  14  -4 753.570 76.3239  35
   0 -14   4 616.029 76.7043  27
   0  14   5 520.057 56.6714  26
   0  14  -5 767.772 78.2772  37
   0 -14  -5 820.780 89.6375  47
   0  14  -5 730.962 65.0650  26
   0  14   5 635.792 69.8215  35
   0 -14   5 611.871 80.3049  32
   0  14  -5 711.584 72.5709  35
   0 -14   5 604.601 76.7025  27
   0  14   6 6358.87 217.334  26
   0 -14  -6 7553.98 268.204  47
   0  14  -6 7659.01 254.035  37
   0  14   6 6487.25 231.825  35
   0  14  -6 7778.70 245.237  35
   0 -14   6 7206.59 271.121  27
   0 -14   6 7274.08 277.184  32
   0  14  -6 7581.01 210.249  26
   0  14   7 8588.22 256.155  26
   0  14  -7 11684.2 268.781  18
   0  14  -7 10629.2 303.845  37
   0 -14  -7 9849.57 312.837  47
   0  14  -7 10684.7 248.975  26
   0  14   7 9192.15 277.677  35
   0  14  -7 10787.2 288.504  35
   0 -14   7 9699.26 321.791  27
   0 -14   7 10191.9 333.750  32
   0 -14  -8 111.571 42.9099  47
   0  14  -8 102.410 36.6730  37
   0  14   8 104.619 31.6347  35
   0 -14   8 127.277 40.8776  32
   0 -14   8 110.846 42.6821  27
   0  14  -8 100.063 35.0060  35
   0  14   9 194.783 32.2087  26
   0 -14  -9 328.474 57.0247  47
   0  14  -9 443.120 59.7009  37
   0  14  -9 430.014 53.5447  35
   0  14   9 325.391 48.3273  35
   0 -14   9 390.525 64.7158  27
   0 -14   9 463.636 70.5009  32
   0  14  10 89.3241 22.0643  26
   0  14 -10 285.424 49.5264  37
   0 -14 -10 215.764 48.3536  47
   0 -14  10 229.926 49.6079  32
   0  14  10 108.254 23.7063  35
   0 -14  10 258.332 53.5695  27
   0  14 -10 337.989 46.6183  35
   0 -14 -11 318.142 53.5601  47
   0  14 -11 427.562 55.0953  37
   0 -14  11 326.477 58.5091  32
   0  14 -11 372.292 46.7557  35
   0 -14  11 386.059 62.8193  27
   0  14 -12 296.308 43.7230  37
   0 -14 -12 285.187 51.6071  47
   0 -14  12 343.280 57.7058  32
   0 -14  12 304.719 53.9954  27
   0  14 -12 309.963 40.9125  35
   0  14 -13 5436.33 178.103  37
   0 -14 -13 5333.80 197.185  47
   0 -14  13 5333.34 207.666  32
   0  14 -13 5307.72 160.163  35
   0 -14  13 5167.03 203.851  27
   0  14  14-13.8677 19.9767  26
   0 -14 -14 37.4251 27.8354  47
   0  14 -14 51.7092 21.2178  37
   0 -14  14-14.5867 21.9194  32
   0  14 -14 51.0757 19.3134  35
   0 -14  14 46.4545 24.9545  27
   0  15   0 73.5613 26.4987  26
   0  15   0 55.4328 27.3170  35
   0  15  -1 14915.0 310.771  35
   0  15   1 15181.2 296.637  26
   0  15  -1 15494.6 292.004  26
   0  15   1 14736.3 309.433  35
   0  15  -2 1020.36 64.9479  18
   0  15   2 875.416 60.6107  26
   0  15   2 903.445 65.0634  35
   0  15  -2 824.732 62.6163  35
   0  15   3-5.80460 14.2209  26
   0  15  -3 26.1219 19.1693  35
   0  15  -4 1825.88 89.8989  35
   0  15   4 1737.12 83.7152  26
   0  15   5 3003.31 111.013  26
   0  15  -5 3360.38 121.293  35
   0  15  -6 555.751 49.6746  35
   0  15   6 463.747 43.6106  26
   1   0 -37 1507.00 109.740  33
   1   0 -36 51.5856 36.6748  34
   1   0 -36 1.40980 30.3840  33
   1   0 -35 116.684 44.8745  34
   1   0 -34 34.5015 46.3836  34
   1   0 -33 4.79589 43.9175  34
   1   0 -32 25.1207 48.5326  34
   1   0 -31 14675.2 574.666  34
   1   0 -30 75.3736 72.8528  34
   1   0 -29 21548.8 737.164  34
   1   0 -28 6.74149 65.5097  34
   1   0 -27 6242.04 387.043  34
   1   0 -26-21.5499 62.8493  34
   1   0 -25 184.221 117.407   4
   1   0 -25 155.123 66.7796  34
  -1   0  24 66.5309 74.5611   6
   1   0 -24-47.4421 99.4895   4
  -1   0  24 36.2339 100.974  12
   1   0 -24-9.55638 40.3258  46
   1   0 -24 127.707 41.7072  39
   1   0 -24-52.8733 74.8531  34
  -1   0  23 2071.70 362.056   6
   1   0 -23 1318.91 271.766   4
  -1   0  23 1796.52 357.220  12
   1   0 -23 1366.25 100.891  39
   1   0 -23 1476.21 139.814  46
   1   0 -23 1390.03 120.010  35
   1   0 -23 1624.22 184.386  34
  -1   0  22 90.1735 93.7982  12
  -1   0  22 6.23472 87.6068   6
   1   0 -22 43.8032 77.8253   4
   1   0 -22 6.89664 31.1459  46
   1   0 -22-27.1746 32.5118  35
   1   0 -22-31.9143 50.5668  34
   1   0 -21 1218.39 255.308   4
  -1   0  21 1235.69 267.205  12
  -1   0  21 1155.72 245.247   6
   1   0 -21 785.784 94.7287  46
   1   0 -21 1084.67 141.962  45
   1   0 -21 967.762 143.347  34
  -1   0  20 20.6449 83.7503  12
  -1   0  20-77.5901 82.7984   6
   1   0 -20 40.3183 81.9692   4
   1   0 -19 6109.30 506.142   4
  -1   0  19 6874.17 545.653   6
  -1   0  19 7053.81 591.207  12
   1   0 -19 7259.50 572.579   2
   1   0 -18-51.9320 52.7077   4
  -1   0  18 55.0904 70.0946   6
   1   0 -18 56.0459 104.651   2
  -1   0  18-24.5851 85.8813  12
  -1   0  17 497.495 135.660   6
  -1   0  17 517.107 163.672  12
   1   0 -17 589.577 167.732   2
   1   0 -17 502.685 143.720   4
  -1   0  16-7.04078 60.4326  12
   1   0 -16 11.4279 61.5827   2
   1   0 -16 32.0650 62.6030   4
  -1   0  16-9.17199 62.0598   6
   1   0 -15 802.859 150.872   4
  -1   0  15 894.380 163.899   6
  -1   0  15 754.728 162.938  12
   1   0 -15 827.508 167.276   2
  -1   0  14-67.4724 59.0787   6
  -1   0  14 103.992 46.5880  11
   1   0 -14 42.3833 64.4816   2
   1   0 -14-10.7347 47.8748   4
  -1   0  14-5.79060 65.6236  12
  -1   0  13 9130.17 478.815   6
  -1   0  13 8519.32 496.481  12
   1   0 -13 9020.17 487.576   2
   1   0 -13 8637.71 432.733   4
   1   0 -13 8215.48 524.013   1
   1   0 -12 59.2935 72.3521   2
  -1   0  12 105.519 72.5303   6
  -1   0  12 1.95245 24.1392  11
   1   0 -12-17.8066 51.8926   4
   1   0 -12-90.2489 91.9762   1
  -1   0  12 64.0908 73.3764  12
   1   0 -11 97.8236 57.0348   4
   1   0 -11 259.441 97.5157   1
   1   0 -11 161.554 72.2697   2
  -1   0  11 113.354 33.4067  11
  -1   0  11 291.465 94.8111  12
  -1   0  10 215.992 77.8766   6
  -1   0  10 1.62722 19.2435  11
   1   0 -10-28.0531 63.4048   2
   1   0 -10 175.688 46.7099   4
   1   0 -10 92.2101 63.3421   1
  -1   0  10-12.4083 55.0681  12
  -1   0   9 612.550 117.959  12
   1   0  -9 682.466 133.535   1
   1   0  -9 616.826 84.6428   4
  -1   0   9 770.117 120.188   6
   1   0  -9 758.659 119.413   2
  -1   0   9 500.239 55.4046  11
  -1   0   8-2.04768 17.8502  11
   1   0  -8-23.3524 46.3650   2
  -1   0   8 90.2973 67.1041  12
   1   0  -8 55.4417 55.0879   1
   1   0  -8 36.6365 34.5305   4
   1   0  -7 288437. 3651.91   4
  -1   0   7 301730. 3485.53  11
   1   0  -7 304133. 3863.50   2
  -1   0   7 295886. 3895.73  12
   1   0  -7 283577. 3570.69   3
   1   0  -7 303019. 3971.33   1
  -1   0   6 26.0539 11.9906   9
   1   0  -6-15.1778 35.0210   2
   1   0  -6 15.3407 22.3623   3
   1   0  -6 46.9436 30.8574   4
   1   0  -6 22.4708 42.4793   1
  -1   0   6 18.7153 36.8466  12
  -1   0   6 5.08479 13.4772   5
  -1   0   5 72232.2 1183.31  12
  -1   0   5 77390.1 930.803   9
   1   0  -5 74800.5 1229.85   1
   1   0  -5 71970.6 1159.13   2
   1   0  -5 69688.1 1026.40   4
   1   0  -5 70133.0 1001.37   3
   1   0  -4 10.3758 20.1728   4
   1   0  -4-11.8003 29.4374   2
  -1   0   4-7.50166 11.6334   5
   1   0  -4 25.8001 16.6460   3
  -1   0   4 25.9537 29.8527  12
   1   0  -3 190976. 2402.49   4
  -1   0   3 199033. 2537.66  12
   1   0  -3 198704. 2504.45   2
   1   0  -2 17.3936 14.3324   3
  -1   0   2 17.6955 12.3024   5
   1   0  -2 37.4077 20.3298   2
   1   0  -2 14.4221 10.6557   4
   1   0  -1 595.875 57.4672   7
  -1   0   1 678.543 50.6367  10
  -1   0   1 598.557 37.8252   5
   1   0   0 7.00555 17.6200   7
   1   0   0-1.04348 7.27946  11
  -1   0   0 18.6436 9.03150   5
   1   0   0-17.6462 16.9675   8
   1   0   1 96404.8 1289.81   8
  -1   0  -1 90499.5 1172.19   5
   1   0   1 95321.6 1285.96   7
  -1   0  -1 89328.9 1159.66   4
   1   0   1 93651.5 1187.51  13
  -1   0  -2 24.5118 10.1654   4
  -1   0  -2 31.4079 11.1135   5
   1   0   2 9.79436 8.99189  13
   1   0   2 11.1229 24.3385   7
  -1   0  -3 231.898 28.7880   4
   1   0   3 96.2830 20.0670  13
   1   0   3 97.6601 21.8567   6
   1   0   3 279.140 46.3432   7
   1   0   3 125.382 25.8778  11
   1   0   4 17.1001 19.0921  11
   1   0   4-4.82993 16.6530   6
  -1   0  -4 33.6668 18.0796   4
   1   0   5 24938.5 510.365   6
  -1   0  -5 27270.9 495.150   4
  -1   0  -5 25046.1 599.826   2
   1   0   5 28560.2 529.198  11
  -1   0  -5 28143.8 441.441   9
   1   0   6-1.17289 26.4512   6
  -1   0  -6 7.00121 14.9061   9
  -1   0  -6 21.8904 30.9910   4
   1   0   6-23.0103 29.6401  11
   1   0   7 3330.27 172.371  11
  -1   0  -7 3819.70 174.155   4
  -1   0  -7 3462.51 121.093   9
  -1   0  -7 3758.53 235.385   2
   1   0   7 3511.91 186.288   6
   1   0   8-29.5563 38.5998  11
  -1   0  -8 37.8713 38.3081   4
  -1   0  -8 45.6705 18.9664   9
   1   0   8 42.8089 42.0428   6
  -1   0  -9 21197.2 661.363   2
   1   0   9 22509.8 591.413   6
  -1   0  -9 18872.8 360.096   9
  -1   0  -9 23164.4 552.076   4
   1   0   9 18222.4 496.682  11
  -1   0 -10 45.5340 40.5673   4
   1   0  10-5.18465 38.0142  11
   1   0  10 26.9685 41.8749   6
  -1   0 -11 20351.2 708.769   2
  -1   0 -11 19773.9 575.066   4
   1   0  11 18893.9 605.396   6
  -1   0 -12 15.6156 58.8407   2
  -1   0 -12 2.04948 48.6289   4
   1   0  12 49.4189 41.9727  11
   1   0  12-6.64370 47.7829   6
  -1   0 -13 138.401 87.3581   2
   1   0  13 178.473 72.2874  11
   1   0  13 206.674 81.7771   6
  -1   0 -13 176.268 67.1840   4
   1   0  14-9.68751 58.2098   6
   1   0  14 17.3880 44.6776  11
  -1   0 -14-84.2910 84.7865   4
   1   0  15 383.561 99.6928   6
   1   0  15 322.911 61.4682  13
   1   0  15 313.806 95.8563  11
  -1   0 -15 370.055 78.9886   4
   1   0  16-58.3939 85.0324   6
   1   0  16 24.1932 49.7845  11
  -1   0 -16-114.795 106.800   4
   1   0  16 35.0253 91.5680  12
   1   0  17 10310.8 597.102   6
  -1   0 -17 10072.0 573.281   4
   1   0  17 9786.85 655.387  12
  -1   0 -18 52.8565 66.6557   4
   1   0  18 22.2068 58.6745   7
   1   0  18 21.3513 51.1745   6
   1   0  18-22.1165 71.7384  12
   1   0  19 12072.4 710.978   6
   1   0  19 11575.8 741.383   7
   1   0  19 12479.0 805.480  12
  -1   0 -19 11318.1 699.942   4
  -1   0 -20 138.539 102.478   4
   1   0  20 141.186 104.975   7
   1   0  20-23.3009 64.7877   6
   1   0  20-15.1992 91.2014  12
   1   0  21 11348.8 787.775   7
  -1   0 -21 11171.8 758.232   4
   1   0  21 12103.0 857.093  12
  -1   0 -21 10865.8 452.353  45
  -1   0 -21 9939.26 285.973  39
  -1   0 -21 10959.5 371.828  46
  -1   0 -21 10852.4 462.983  34
  -1   0 -22 68.0125 79.5948   4
   1   0  22 21.3319 95.6964  12
  -1   0 -22 13.3550 43.7891  45
  -1   0 -22 9.15904 43.5590  46
  -1   0 -22 123.520 48.0567  39
  -1   0 -22 24.3584 42.5822  34
  -1   0 -23 1303.66 281.394   4
   1   0  23 1940.83 381.268  12
  -1   0 -23 1431.30 134.486  46
  -1   0 -23 1329.36 162.589  45
  -1   0 -23 1277.60 105.564  39
  -1   0 -23 1540.64 182.767  34
   1   0  24-28.6162 116.561  12
  -1   0 -24 53.5398 94.6935   4
  -1   0 -24-12.1666 38.1453  46
  -1   0 -24-7.02785 45.9775  45
  -1   0 -24-11.1881 56.3876  34
   1   0  25-14.4261 154.824  12
  -1   0 -25 195.915 144.676   4
  -1   0 -25 8.65088 40.9632  46
  -1   0 -25 37.6353 55.9691  45
  -1   0 -25 56.1328 57.0623  34
   1   0  26-157.080 131.204  12
  -1   0 -26-6.25351 125.333   4
  -1   0 -26 97.3423 66.1076  34
  -1   0 -27 14340.2 593.096  34
  -1   0 -28 33.4430 65.8936  34
  -1   0 -29 13324.2 565.420  34
  -1   0 -30-108.199 83.5924  34
  -1   0 -31 182.442 61.7537  34
  -1   0 -32-26.6437 60.7388  34
  -1   0 -33 6221.04 335.556  34
  -1   0 -34 151.820 58.3063  34
  -1   0 -35 519.635 83.6323  34
  -1   0 -36-28.6203 40.0664  34
  -1   0 -36 86.0511 37.2399  33
   1   1 -37 7636.17 252.994  33
   1   1 -37 7787.54 272.670  34
   1  -1 -37 7795.81 257.467  33
   1  -1 -36-11.7939 29.0270  33
   1   1 -36-60.2996 44.5854  34
   1  -1 -36 36.9398 25.8141  34
   1   1 -35 566.432 90.4609  34
   1  -1 -35 577.603 87.9279  34
   1  -1 -35 652.969 90.9912  33
   1   1 -34 1022.68 131.244  34
   1  -1 -34 1102.22 123.379  33
   1  -1 -34 964.233 120.147  34
   1   1 -33 137.823 69.0626  34
   1  -1 -33 161.618 71.0503  34
   1   1 -32 54.7033 58.6215  34
   1  -1 -32 102.608 62.2143  34
   1  -1 -31 4383.80 299.564  34
   1   1 -31 4240.02 300.312  34
   1   1 -30 3615.93 285.626  34
   1  -1 -30 3397.00 271.859  34
   1   1 -29 697.800 139.946  34
   1  -1 -29 706.653 141.138  34
   1  -1 -28 5002.99 343.535  34
   1   1 -28 4718.05 336.023  34
   1   1 -27 282.260 70.7110  46
   1  -1 -27 338.900 93.9540  34
   1   1 -27 218.130 79.4148  34
   1  -1 -26 895.347 89.0161  39
   1   1 -26 1103.30 122.204  46
   1  -1 -26 1051.96 153.830  34
   1   1 -26 1064.46 154.323  34
   1   1 -26 1057.20 109.436  35
  -1  -1  25 3916.43 538.784   6
   1   1 -25 3022.73 446.156   4
   1   1 -25 3990.19 234.973  46
   1  -1 -25 3758.16 172.972  39
   1   1 -25 3938.62 296.805  34
   1   1 -25 3928.98 208.091  35
   1  -1 -25 3970.43 294.725  34
  -1  -1  24 5148.13 600.817   6
  -1   1  24 5562.03 626.267  12
   1   1 -24 4576.65 514.639   4
  -1   1  24 4773.04 544.279   6
  -1  -1  24 5334.95 632.019  12
   1   1 -24 5225.02 265.693  46
   1  -1 -24 5096.48 197.983  39
   1   1 -24 5551.38 342.861  34
   1  -1 -24 5270.34 343.608  34
   1   1 -24 5041.04 237.842  35
  -1  -1  23 70.9260 115.807  12
  -1   1  23 203.531 138.407  12
  -1  -1  23 229.619 115.491   6
  -1   1  23-28.3410 101.284   6
   1   1 -23 52.8935 81.8448   4
   1   1 -23 45.1051 33.3194  46
   1  -1 -23 138.679 71.3219  45
   1  -1 -23 78.6077 35.1250  39
   1   1 -23 126.184 44.0845  35
   1  -1 -23 105.902 69.8145  34
   1   1 -23 163.206 72.4468  34
   1   1 -22 4804.76 493.024   4
  -1  -1  22 5683.82 608.908  12
  -1   1  22 5444.89 543.045   6
  -1  -1  22 5830.55 604.692   6
   1  -1 -22 5302.63 558.565   4
  -1   1  22 5974.87 602.120  12
   1  -1 -22 5263.81 320.964  45
   1  -1 -22 4946.16 188.411  39
   1   1 -22 5367.09 257.701  46
   1   1 -22 5003.97 229.235  35
   1   1 -22 5305.71 326.992  34
   1  -1 -22 5250.21 323.461  34
   1  -1 -21 343.939 171.185   2
  -1  -1  21 568.971 195.834   6
   1  -1 -21 374.987 152.868   4
   1   1 -21 244.853 89.4059   4
  -1   1  21 569.139 179.536   6
  -1   1  21 312.781 158.898  12
  -1  -1  21 360.378 161.266  12
   1  -1 -21 295.507 60.5121  46
   1   1 -21 418.325 68.1246  46
   1  -1 -21 275.011 66.6168  45
   1  -1 -21 289.398 70.5349  34
   1   1 -21 349.544 85.1207  34
   1   1 -20 12132.1 707.933   4
  -1   1  20 13790.2 855.780  12
  -1  -1  20 13987.9 861.998   6
   1  -1 -20 12490.5 807.556   4
  -1  -1  20 13976.0 888.995  12
   1  -1 -20 15430.3 891.423   2
  -1   1  20 13616.7 793.142   6
   1  -1 -20 11604.1 387.232  46
   1  -1 -20 11718.5 465.076  45
   1   1 -20 13344.1 398.841  46
   1   1 -20 12592.6 490.949  34
   1  -1 -19 6241.84 547.060   2
   1   1 -19 5730.09 452.536   4
   1  -1 -19 5716.10 512.099   4
  -1  -1  19 6313.58 557.846   6
  -1   1  19 6213.96 544.718  12
  -1  -1  19 6176.43 569.830  12
  -1   1  19 6924.31 536.946   6
  -1   1  18 763.472 178.996   6
   1   1 -18 697.818 155.999   4
  -1  -1  18 743.928 194.564  12
   1  -1 -18 578.421 168.572   4
  -1  -1  18 729.238 196.769   6
  -1   1  18 722.549 190.264  12
   1  -1 -18 873.327 213.501   2
  -1  -1  17 4638.87 450.231  12
   1   1 -17 3697.96 420.419   1
   1  -1 -17 4430.34 427.035   2
  -1   1  17 4333.21 387.332   6
  -1   1  17 4218.63 412.810  12
  -1  -1  17 4031.19 407.459   6
   1   1 -17 3877.09 331.243   4
   1  -1 -17 3888.91 383.607   4
   1  -1 -16 5995.42 462.542   4
  -1  -1  16 6462.46 509.774  12
   1  -1 -16 6007.47 473.288   2
   1   1 -16 5939.55 378.102   4
   1   1 -16 6304.16 534.642   1
  -1  -1  16 5816.79 462.051   6
  -1   1  16 6436.59 484.900  12
  -1   1  16 6523.39 453.259   6
  -1   1  15 32279.1 1084.98  12
  -1   1  15 35185.0 1056.39   6
  -1   1  15 29203.8 726.938  11
   1   1 -15 31996.0 1186.28   1
   1  -1 -15 33851.7 1120.12   2
   1   1 -15 34161.6 1063.59   2
  -1  -1  15 34273.8 1128.13   6
   1  -1 -15 30443.5 1047.31   4
  -1  -1  15 33273.5 1152.93  12
   1   1 -15 30479.8 862.393   4
  -1  -1  14 22641.7 901.663  12
  -1  -1  14 22051.7 851.455   6
   1   1 -14 22846.3 694.056   4
  -1   1  14 21629.7 836.032  12
   1   1 -14 21695.1 920.507   1
  -1   1  14 21313.9 562.935  11
   1   1 -14 23027.9 823.354   2
   1  -1 -14 20868.2 819.423   4
   1  -1 -14 21783.0 854.029   2
  -1  -1  13 67789.3 1562.72   6
  -1   1  13 63469.1 1509.64  12
   1  -1 -13 66606.5 1579.98   2
   1   1 -13 66256.6 1271.07   4
   1   1 -13 64817.8 1643.18   1
   1   1 -13 66719.1 1482.59   2
  -1  -1  13 66208.0 1597.83  12
  -1  -1  12 19826.5 726.422   6
   1  -1 -12 18857.9 693.419   4
   1   1 -12 20356.7 550.006   4
  -1   1  12 20089.3 721.066  12
   1   1 -12 20164.3 794.437   1
   1  -1 -12 21137.0 760.285   2
   1   1 -12 20504.1 696.341   2
  -1  -1  12 20032.6 765.922  12
   1  -1 -11 41763.0 1088.73   2
  -1  -1  11 40232.1 1090.24  12
   1   1 -11 40618.1 1124.88   1
  -1  -1  11 41496.1 1058.65   6
   1  -1 -11 38272.1 1003.99   4
   1   1 -11 43002.7 817.092   4
  -1   1  11 35980.2 605.591   5
   1   1 -11 41244.4 992.767   2
  -1   1  11 39067.3 1017.60  12
   1   1 -10 2509.03 252.702   1
  -1  -1  10 2472.93 231.749   6
   1   1 -10 2323.25 204.011   2
  -1  -1  10 2312.08 231.063  12
  -1   1  10 2853.21 117.846   5
  -1   1  10 2465.27 217.793  12
   1  -1 -10 2529.27 237.180   2
   1   1 -10 2594.82 156.125   4
   1  -1 -10 2161.42 210.224   4
  -1   1   9 1518.11 163.933  12
   1   1  -9 1366.24 131.911   3
   1  -1  -9 1385.57 160.977   4
  -1  -1   9 1615.49 174.049   6
  -1  -1   9 1262.01 162.982  12
   1   1  -9 1635.59 115.571   4
   1   1  -9 1530.60 154.435   2
   1   1  -9 1550.31 191.192   1
   1  -1  -9 1559.12 179.850   2
  -1   1   9 1443.69 84.3755   5
   1  -1  -8 25372.2 702.792   4
  -1  -1   8 27126.0 730.004   6
   1   1  -8 26804.4 661.668   2
   1   1  -8 28361.9 794.128   1
   1  -1  -8 28221.0 766.561   2
  -1   1   8 26275.5 691.518  12
   1   1  -8 26886.3 632.303   3
  -1  -1   8 25438.5 532.997   9
  -1   1   8 26298.9 478.857   5
  -1   1   7 22793.7 433.793   5
  -1   1   7 23029.5 599.311  12
  -1  -1   7 22307.3 500.073   9
   1  -1  -7 23025.1 657.210   2
   1   1  -7 23353.0 564.159   3
   1   1  -7 23271.1 566.107   2
   1  -1  -7 21429.4 608.628   4
  -1   1   6 2194.08 109.007   5
   1   1  -6 2185.97 148.850   3
   1  -1  -6 2132.20 179.728   2
  -1  -1   6 2361.98 178.125   6
  -1   1   6 2099.92 150.975  12
   1   1  -6 2349.65 107.110   4
  -1  -1   6 2002.84 126.779   9
   1   1  -6 2296.10 142.159   2
   1  -1  -6 1919.08 156.612   4
  -1  -1   5 89590.1 1365.59   9
  -1   1   5 91763.1 1288.83   5
  -1  -1   5 96843.9 1487.13   6
   1   1  -5 96227.6 1425.62   3
   1  -1  -5 86502.4 1452.46   4
  -1   1   5 91598.4 1395.59  12
   1  -1  -5 94632.9 1525.54   2
   1   1  -5 93287.8 1252.03   4
   1   1  -5 91475.8 1341.46   2
  -1   1   4 48753.9 817.134  12
  -1  -1   4 52796.3 912.809   6
   1  -1  -4 51837.2 944.228   2
  -1   1   4 49102.5 775.466   5
   1   1  -4 52390.7 879.731   3
   1   1  -4 47809.8 763.778   2
  -1  -1   4 50262.3 841.698   9
   1  -1  -3 34009.2 689.284   2
  -1   1   3 32454.6 559.172  12
  -1   1   3 33152.2 573.843   5
   1   1  -3 34660.2 642.475   3
  -1  -1   3 33694.0 618.007   9
   1  -1  -3 34870.0 628.087   7
   1   1  -3 32992.2 505.513   2
  -1  -1   3 35248.0 662.174   6
   1  -1  -2 57839.5 884.989   7
  -1  -1   2 54785.2 886.823   6
  -1   1   2 55100.9 836.270   5
   1   1  -2 57691.0 901.616   3
  -1  -1   2 54329.1 877.766   9
   1   1  -2 51997.1 751.885  13
   1  -1  -1 72970.2 1098.74   7
   1  -1  -1 73400.9 997.544   8
  -1  -1   1 71276.9 1075.44   6
   1   1  -1 75745.3 1105.82   3
  -1  -1   1 71961.5 1096.54   9
  -1   1   1 72171.8 1056.43   5
   1   1  -1 74541.2 991.282  13
   1   1   0 43346.1 661.204  13
  -1  -1   0 44703.5 623.300   2
  -1   1   0 45638.4 710.851   5
  -1  -1   0 43897.7 701.493   6
  -1  -1   0 45091.7 754.370   9
   1  -1   0 45585.5 762.712   7
   1  -1   1 45775.9 796.318   7
   1   1   1 46820.2 695.276   7
  -1  -1  -1 47921.4 778.148   9
  -1  -1  -1 45132.3 693.414   6
   1   1   1 46305.1 762.871   8
  -1   1  -1 46671.8 720.426   5
  -1  -1  -1 43982.2 697.285   2
   1   1   1 51535.8 775.706   3
  -1  -1  -1 42464.9 742.861   4
   1   1   1 46419.5 722.879  14
  -1   1  -1 46077.2 675.377  14
   1  -1   2 5173.23 205.722   6
  -1   1  -2 5507.83 165.784   1
   1  -1   2 5695.70 227.802   7
  -1  -1  -2 5663.05 204.870   9
  -1   1  -2 5519.40 170.311   5
  -1  -1  -2 5314.46 189.609   2
   1   1   2 5348.75 193.624   8
   1   1   2 5271.39 151.801   7
  -1  -1  -2 5108.30 201.552   4
   1   1   2 5376.12 181.165  14
   1   1   3 170993. 2280.15   8
   1   1   3 168758. 2163.14   7
  -1   1  -3 164836. 2166.15   5
  -1  -1  -3 170706. 2305.31   2
  -1  -1  -3 167274. 2305.57   4
  -1  -1  -3 167699. 2262.38   9
  -1   1  -3 173206. 2260.34   1
   1  -1   3 172717. 2327.14   6
   1  -1   4 13829.6 388.911   6
  -1   1  -4 13228.8 275.091   5
  -1  -1  -4 12764.8 376.905   4
  -1  -1  -4 13330.4 347.149   9
   1   1   4 12867.5 302.347   7
  -1  -1  -4 13771.2 396.967   2
  -1   1  -4 13972.6 382.128   1
  -1   1  -5 54105.7 922.209   4
  -1  -1  -5 59331.7 1042.27   4
   1  -1   5 62156.5 1064.68   6
   1   1   5 58020.0 939.077   7
  -1   1  -5 59702.4 831.658   5
  -1  -1  -5 60291.5 977.480   9
  -1  -1  -5 62827.7 1096.13   2
  -1   1  -5 65622.1 1103.38   1
  -1   1  -6 9587.46 279.211   4
   1  -1   6 9737.48 355.845   6
  -1  -1  -6 9299.04 367.370   2
   1   1   6 8843.78 293.514   7
  -1   1  -6 9626.48 372.324   1
  -1   1  -6 9242.01 189.267   5
  -1  -1  -6 8737.37 287.675   9
  -1  -1  -6 9821.63 355.001   4
  -1  -1  -7 57712.0 1143.62   2
  -1   1  -7 54288.8 1139.57   1
  -1  -1  -7 54059.7 953.134   9
  -1  -1  -7 52691.3 1044.73   4
   1  -1   7 58267.5 1103.89   6
   1  -1   7 55487.2 773.292  13
  -1  -1  -8 157607. 2436.55   4
   1  -1   8 168825. 2509.77   6
  -1   1  -8 167957. 2616.46   1
  -1  -1  -8 169381. 2575.28   2
   1  -1   8 161255. 2072.32  13
  -1   1  -9 8399.75 431.931   1
  -1  -1  -9 8278.50 370.717   4
   1   1   9 7470.51 211.910   5
  -1   1  -9 9633.44 302.869   4
   1  -1   9 8620.46 393.141   6
  -1  -1  -9 8926.33 422.753   2
  -1  -1  -9 7029.38 268.923   9
   1  -1   9 7542.62 193.975  13
   1   1  10 27847.8 667.522   6
  -1  -1 -10 23565.9 709.226   4
  -1   1 -10 28798.8 598.111   4
  -1  -1 -10 24547.7 768.163   2
  -1   1 -10 23091.4 787.498   1
  -1  -1 -10 19533.1 491.079   9
   1  -1  10 24971.6 736.496   6
   1   1  10 21342.3 384.974   5
   1  -1  10 22870.3 414.432  13
  -1   1 -11 5146.89 137.950   9
  -1   1 -11 6813.42 284.401   4
  -1  -1 -11 5650.45 345.231   4
   1  -1  11 5816.40 357.554   6
  -1  -1 -11 4740.41 189.544   9
   1   1  11 6488.46 321.088   6
  -1  -1 -11 6012.22 382.787   2
   1  -1  11 5393.25 173.933  13
  -1  -1 -12 18530.0 724.402   2
   1  -1  12 18226.6 685.841   6
   1   1  12 19182.3 615.059   6
  -1  -1 -12 17220.6 655.429   4
   1  -1  12 17002.3 367.925  13
   1   1  13 22092.2 641.071  11
   1  -1  13 21003.2 777.803   6
  -1  -1 -13 20853.8 818.357   2
  -1  -1 -13 20002.0 763.159   4
   1   1  13 21001.1 688.137   6
  -1  -1 -14 1476.10 232.446   2
  -1  -1 -14 1342.32 211.443   4
   1  -1  14 1305.35 211.969  12
   1   1  14 1527.00 187.036   6
   1   1  14 1445.77 160.060  11
  -1   1 -14 1613.72 171.944   4
   1  -1  14 1662.14 222.493   6
   1   1  15 1039.64 143.279  11
  -1  -1 -15 1445.18 246.549   2
   1  -1  15 1386.36 221.633  12
  -1  -1 -15 1313.72 213.527   4
  -1   1 -15 1343.56 164.369   4
   1  -1  15 1423.58 222.826   6
   1   1  15 1614.77 201.713   6
  -1   1 -16 9277.83 472.434   4
   1   1  16 9092.04 507.339   6
   1   1  16 8310.12 518.664   7
   1   1  16 9336.04 597.625  12
   1  -1  16 9044.99 565.223   6
   1  -1  16 9265.44 614.922  12
   1   1  16 6833.79 398.269  11
  -1  -1 -16 8732.77 560.135   4
  -1  -1 -16 9782.69 617.735   2
  -1  -1 -17 166.554 116.476   2
   1  -1  17 86.5810 61.5801   6
  -1   1 -17 46.5845 58.8188   4
  -1  -1 -17 18.2924 80.1236   4
   1  -1  17 128.759 111.484  12
   1   1  17 213.869 92.0395   6
   1   1  17 150.919 95.2661   7
   1   1  17 45.0271 68.9825  12
   1   1  17-9.09874 52.1637  11
  -1   1 -18 25.3843 75.0813   4
   1  -1  18-3.22327 77.3760  12
   1  -1  18 80.5500 76.4397   6
   1   1  18-24.8299 48.7865   7
   1   1  18 67.5862 78.3505   6
   1   1  18-42.4397 56.3880  11
  -1  -1 -18-2.04171 84.4852   4
   1   1  18-6.70265 73.4239  12
   1  -1  19 633.575 182.353  12
   1  -1  19 562.776 169.683   7
   1   1  19 677.300 156.563   6
  -1   1 -19 489.951 113.439   4
   1   1  19 533.155 167.452  12
   1  -1  19 717.948 164.839   6
  -1  -1 -19 771.910 194.344   4
   1  -1  20 452.285 164.998  12
  -1  -1 -20 708.777 178.679   4
   1   1  20 594.431 191.126  12
   1  -1  20 483.676 154.808   6
  -1   1 -20 571.583 153.460   4
   1  -1  20 609.953 183.471   7
  -1  -1 -20 516.276 77.0951  46
  -1   1 -20 598.137 76.7739  46
  -1  -1 -20 672.745 109.625  45
  -1   1 -20 663.216 111.094  34
  -1  -1 -21 133.684 116.085   4
   1  -1  21 246.443 131.685   7
   1   1  21 330.805 171.561  12
   1  -1  21 170.490 123.662  12
   1  -1  21 305.234 149.378   6
  -1   1 -21 196.828 99.4987   4
  -1   1 -21 440.977 73.3855  46
  -1  -1 -21 148.230 31.6865  46
  -1   1 -21 318.483 90.2419  45
  -1  -1 -21 197.298 67.3434  45
  -1  -1 -21 273.720 46.5232  39
  -1  -1 -21 140.732 57.2123  34
  -1   1 -21 240.395 73.8218  34
   1   1  22 4994.08 565.462  12
  -1   1 -22 5386.62 533.048   4
   1  -1  22 5220.02 592.791  12
   1  -1  22 5193.45 573.177   7
  -1  -1 -22 4535.85 534.141   4
  -1  -1 -22 4590.88 244.071  46
  -1  -1 -22 4884.13 307.141  45
  -1   1 -22 4975.04 246.376  46
  -1  -1 -22 4738.23 191.260  39
  -1   1 -22 4827.73 298.723  45
  -1  -1 -22 4683.85 303.895  34
  -1   1 -22 4788.86 314.435  34
   1  -1  23 2164.99 384.310   7
  -1   1 -23 2152.95 346.931   4
   1   1  23 2182.73 382.736  12
  -1  -1 -23 2057.60 370.388   4
   1  -1  23 2394.92 412.025  12
  -1   1 -23 2175.27 164.875  46
  -1  -1 -23 1840.44 122.881  39
  -1  -1 -23 2051.47 202.604  45
  -1   1 -23 1921.96 194.364  45
  -1   1 -23 2002.89 203.584  34
  -1  -1 -23 1851.07 192.895  34
   1  -1  24 20.0976 95.0900  12
   1   1  24 94.9297 79.8196  12
  -1   1 -24 89.3993 87.5156   4
  -1  -1 -24 7.77556 98.3254   4
  -1  -1 -24 25.9959 60.7142  45
  -1  -1 -24 112.427 47.6709  39
  -1   1 -24 17.3295 40.0502  46
  -1  -1 -24 14.7912 50.4500  34
  -1   1 -24 2.13922 56.4956  34
   1  -1  25 12190.5 991.454  12
  -1   1 -25 10433.9 837.957   4
  -1  -1 -25 10740.0 905.028   4
   1   1  25 11462.4 935.806  12
  -1   1 -25 11605.6 415.064  46
  -1  -1 -25 10371.1 315.805  39
  -1  -1 -25 11670.5 506.906  45
  -1  -1 -25 11332.9 513.530  34
  -1   1 -25 11448.2 513.214  34
  -1  -1 -26 9327.65 862.121   4
  -1   1 -26 8715.29 788.534   4
  -1  -1 -26 10365.0 486.055  45
  -1   1 -26 10488.1 394.446  46
  -1  -1 -26 8985.65 293.268  39
  -1  -1 -26 10665.3 499.478  34
  -1   1 -26 11076.4 509.059  34
  -1   1 -27 281.287 59.0264  46
  -1  -1 -27 378.634 99.9897  34
  -1   1 -27 468.220 112.334  34
  -1   1 -28 89.8624 43.6540  46
  -1   1 -28 119.441 52.9665  34
  -1  -1 -28 182.908 72.1039  34
  -1  -1 -29 960.653 147.837  34
  -1   1 -29 1028.57 158.210  34
  -1   1 -30 3548.05 277.116  34
  -1  -1 -30 3531.16 277.950  34
  -1  -1 -31 7260.66 387.528  34
  -1   1 -31 7223.81 390.789  34
  -1  -1 -32 4826.30 301.300  34
  -1   1 -32 4802.29 306.976  34
  -1  -1 -33 650.165 107.456  34
  -1   1 -33 769.073 126.559  34
  -1   1 -34 3133.82 224.043  34
  -1  -1 -34 3017.29 213.820  34
  -1  -1 -34 3155.78 201.808  33
  -1  -1 -35 2160.08 154.516  33
  -1   1 -35 1997.09 164.574  34
  -1  -1 -35 1975.27 157.936  34
  -1  -1 -36 1488.55 120.636  34
  -1   1 -36 1640.67 136.162  34
  -1  -1 -36 1591.89 119.671  33
   1   2 -37 227.503 42.2754  33
   1  -2 -36 113.884 39.9581  33
   1   2 -36 186.892 50.5970  34
   1  -2 -35 782.707 90.5630  34
   1   2 -35 876.197 111.830  34
   1  -2 -35 895.711 101.755  33
   1   2 -34 554.503 94.3868  34
   1  -2 -34 741.252 101.829  33
   1  -2 -34 592.160 91.4831  34
   1  -2 -33 3618.63 239.940  34
   1   2 -33 3993.83 263.976  34
   1  -2 -33 4346.49 254.270  33
   1   2 -32 1610.14 183.450  34
   1  -2 -32 1831.91 175.403  33
   1  -2 -32 1618.70 173.452  34
   1   2 -31 14194.3 554.459  34
   1  -2 -31 13113.8 521.077  34
   1  -2 -30 1083.95 149.616  34
   1   2 -30 1045.75 154.806  34
   1   2 -29 3845.64 292.923  34
   1  -2 -29 3799.15 289.692  34
   1   2 -28 15314.2 483.257  46
   1  -2 -28 13260.7 356.359  39
   1   2 -28 13758.5 414.344  35
   1  -2 -28 15384.1 603.178  34
   1   2 -28 16591.9 630.111  34
   1   2 -27 2095.23 169.408  46
   1  -2 -27 2114.79 131.428  39
   1  -2 -27 2018.08 211.953  34
   1   2 -27 2187.49 226.773  34
   1   2 -27 2002.99 148.217  35
   1   2 -26 2018.56 168.434  46
   1  -2 -26 2020.48 127.013  39
   1   2 -26 2084.23 223.219  34
   1   2 -26 2010.15 150.162  35
   1  -2 -26 2007.35 211.676  34
  -1  -2  25 9100.15 863.145   7
  -1   2  25 10525.6 960.225  10
  -1  -2  25 9823.47 886.528   6
   1  -2 -25 9501.26 287.187  39
   1   2 -25 10518.6 384.822  46
   1   2 -25 10198.9 485.824  34
   1   2 -25 9488.29 337.559  35
   1  -2 -25 9840.48 475.318  34
  -1  -2  24 631.878 226.944   6
   1   2 -24 685.571 203.169   4
   1  -2 -24 757.495 73.4056  39
   1   2 -24 707.469 99.2621  46
   1  -2 -24 687.224 127.342  45
   1  -2 -24 771.365 124.638  34
   1   2 -24 558.059 113.975  34
   1   2 -24 765.603 88.0367  35
  -1  -2  23 3741.86 515.734   6
  -1   2  23 4113.70 505.673  12
   1   2 -23 3689.21 437.088   4
   1  -2 -23 4619.54 555.064   2
  -1   2  23 4411.01 496.618   6
   1  -2 -23 4274.04 178.313  39
   1  -2 -23 4083.98 283.184  45
   1   2 -23 4267.38 232.660  46
   1  -2 -23 3845.57 284.795  34
   1   2 -23 3915.81 287.611  34
   1   2 -23 4064.82 207.261  35
   1  -2 -22 5716.50 598.026   2
  -1  -2  22 5133.98 589.320   6
   1   2 -22 4867.62 471.752   4
  -1   2  22 5125.86 510.863   6
  -1  -2  22 5522.62 611.581  12
  -1   2  22 5157.69 553.898  12
   1   2 -22 5113.95 251.501  46
   1  -2 -22 5123.03 191.130  39
   1  -2 -22 4534.88 282.087  47
   1  -2 -22 4877.14 307.049  45
   1  -2 -22 4996.70 315.525  34
   1   2 -22 5349.67 231.807  35
   1   2 -22 4691.16 310.129  34
  -1   2  21 3244.26 418.938  12
   1   2 -21 3501.21 381.331   4
   1  -2 -21 3802.15 464.100   2
  -1   2  21 3654.01 414.839   6
  -1  -2  21 3731.72 488.823  12
  -1  -2  21 4193.53 517.784   6
   1  -2 -21 3470.43 152.471  39
   1   2 -21 3489.70 199.931  46
   1  -2 -21 3434.77 253.013  45
   1   2 -21 3517.02 184.024  35
   1  -2 -21 3293.52 250.122  34
   1   2 -21 3374.64 256.325  34
   1  -2 -20 154.822 135.263   2
  -1   2  20 156.753 95.7119  12
  -1   2  20 249.069 127.987   6
  -1  -2  20 178.940 116.525  12
   1   2 -20 105.276 80.9898   4
  -1  -2  20 195.791 116.032   6
   1  -2 -20 211.506 65.2963  45
   1   2 -20 193.117 49.5502  46
   1   2 -20 241.972 66.9101  34
  -1   2  19 19051.7 891.838   6
  -1  -2  19 19357.9 1034.85  12
  -1  -2  19 18139.4 1001.97   6
   1  -2 -19 20081.7 1019.19   2
  -1   2  19 17607.4 916.389  12
   1   2 -19 16816.7 1006.14   1
   1   2 -19 17058.6 752.107   4
  -1   2  18 5803.82 463.981   6
  -1   2  18 4748.16 448.753  12
   1   2 -18 4903.65 521.328   1
  -1  -2  18 5214.23 509.695  12
  -1  -2  18 4848.78 491.816   6
   1  -2 -18 5348.64 502.764   2
   1   2 -18 4361.14 344.583   4
  -1   2  17 66924.7 1783.87  12
  -1   2  17 76661.8 1793.29   6
   1   2 -17 65739.5 1456.55   4
   1  -2 -17 61597.6 1828.46   4
   1   2 -17 69071.3 1999.19   1
   1  -2 -17 74172.1 1950.67   2
  -1  -2  17 69151.7 1949.33  12
  -1  -2  17 68216.2 1923.13   6
   1   2 -16 81918.0 1611.73   4
   1  -2 -16 73330.8 1957.15   4
   1   2 -16 79649.0 2105.98   1
  -1  -2  16 78946.8 2035.38   6
  -1   2  16 77732.9 1889.23  12
  -1  -2  16 79995.3 2061.76  12
   1  -2 -16 82010.6 2031.23   2
   1   2 -15 13122.0 740.927   1
  -1   2  15 11748.3 622.238  12
   1  -2 -15 12864.3 705.719   2
   1   2 -15 13814.8 514.152   4
  -1  -2  15 12761.6 718.858  12
   1  -2 -15 11526.1 676.567   4
  -1  -2  15 13347.2 729.209   6
   1   2 -14 15758.1 511.690   4
   1  -2 -14 14458.9 715.808   2
   1  -2 -14 12015.9 657.340   4
   1   2 -14 12569.5 700.235   1
  -1   2  14 13022.3 624.235  12
  -1  -2  14 13391.1 698.698   6
  -1  -2  14 13884.1 712.608  12
  -1  -2  13 67488.7 1667.18  12
   1   2 -13 69056.3 1706.15   1
  -1   2  13 64174.4 1494.05  12
   1  -2 -13 62776.6 1604.72   4
  -1   2  13 62613.4 1022.82   5
  -1  -2  13 68954.9 1673.04   6
   1  -2 -13 70658.4 1683.84   2
   1  -2 -12 12763.6 634.607   4
   1  -2 -12 14115.8 662.584   2
  -1  -2  12 14329.4 663.958   6
  -1   2  12 13044.4 562.108  12
  -1   2  12 12887.3 346.904   5
   1   2 -12 14565.6 680.971   1
  -1  -2  12 13740.7 656.954  12
  -1  -2  11 431.638 110.774  12
   1  -2 -11 306.186 100.162   4
   1   2 -11 507.909 67.7399   4
  -1   2  11 324.268 52.4891   5
   1   2 -11 371.696 87.1897   3
  -1   2  11 377.155 93.1951  12
   1   2 -11 362.260 117.827   1
   1  -2 -11 371.524 115.593   2
  -1  -2  11 472.328 126.411   6
   1   2 -10 1629.28 173.227   3
   1  -2 -10 1866.19 226.312   2
  -1   2  10 1557.39 118.523   5
  -1  -2  10 1445.19 194.131  12
   1   2 -10 1853.59 129.487   4
  -1   2  10 1617.10 172.889  12
  -1  -2  10 1796.10 221.504   6
  -1  -2   9 48951.6 1173.20  12
   1  -2  -9 45593.3 1146.84   2
  -1  -2   9 44005.1 981.382   9
  -1   2   9 44615.6 844.891   5
   1   2  -9 46194.1 1027.78   3
  -1  -2   9 48553.7 1170.13   6
   1   2  -9 49826.1 843.379   4
  -1   2   9 44344.6 983.269  12
   1   2  -8 8089.20 369.367   3
  -1   2   8 8270.53 292.877   5
   1  -2  -8 7983.85 418.198   2
  -1  -2   8 8685.95 431.813   6
   1   2  -8 7895.23 265.646   4
  -1  -2   8 8389.55 421.949  12
  -1   2   8 7707.82 329.993  12
  -1  -2   8 8063.75 363.802   9
  -1  -2   7 82744.1 1508.97  12
   1  -2  -7 82016.0 1524.20   2
  -1  -2   7 74213.0 1391.49   9
  -1   2   7 74058.3 1260.40  12
  -1  -2   7 79954.3 1493.90   6
  -1   2   7 81634.2 1256.03   5
   1   2  -7 81585.8 1409.66   3
   1   2  -6 101072. 1650.70   3
  -1  -2   6 98909.9 1723.34   6
   1  -2  -6 98589.4 1730.07   2
  -1   2   6 91563.0 1457.55  12
  -1   2   6 98049.2 1515.66   5
  -1   2   6 104827. 1770.39  10
  -1  -2   6 94540.6 1671.56   9
  -1  -2   6 99558.4 1707.19  12
  -1  -2   5 103586. 1723.07   6
   1  -2  -5 98546.8 1707.12   2
  -1  -2   5 98192.2 1688.27   9
  -1   2   5 92351.0 1423.35  12
  -1  -2   5 107191. 1710.41  12
   1   2  -5 105483. 1662.62   3
  -1   2   5 106700. 1755.22  10
  -1   2   5 101051. 1543.60   5
  -1   2   4 75267.4 1226.52   5
   1  -2  -4 76814.2 1360.36   2
  -1  -2   4 77016.1 1358.05   6
  -1   2   4 80550.6 1378.51  10
   1   2  -4 77374.9 1312.96   3
  -1  -2   4 74579.0 1360.36   9
   1  -2  -4 76305.9 1168.06   7
   1  -2  -3 8385.72 342.835   2
  -1  -2   3 8287.98 335.992   6
  -1   2   3 7973.04 232.773   3
  -1   2   3 8563.92 346.919  10
   1   2  -3 8232.00 323.923   3
  -1  -2   3 8183.62 350.344   9
  -1   2   3 8017.13 293.247   5
   1  -2  -3 8230.66 273.122   7
   1   2  -3 7423.55 195.217  13
  -1  -2   2 6366.98 285.899   6
  -1  -2   2 6719.37 317.064   9
  -1   2   2 6792.37 299.169  10
   1   2  -2 6107.55 182.951  13
   1  -2  -2 6475.77 241.321   7
  -1   2   2 6573.70 221.482   3
   1   2  -2 6743.63 281.246   3
  -1   2   2 6241.82 254.636   5
  -1   2   1 7720.81 254.992   3
  -1  -2   1 7669.69 332.789   9
  -1   2   1 8166.44 286.780   5
   1  -2  -1 7242.55 265.516   7
   1   2  -1 8121.58 301.253   3
  -1  -2   1 6869.33 187.622   2
  -1  -2   1 7490.01 301.026   6
  -1  -2   0 5135.71 240.235   6
  -1   2   0 4799.79 219.069   5
   1   2   0 5417.67 239.079   3
  -1  -2   0 5052.45 174.893   2
  -1  -2   0 5154.07 270.790   9
  -1   2   0 5580.10 224.923   3
   1  -2   0 5256.43 230.947   7
  -1   2   0 5027.30 210.527  14
  -1   2  -1 63850.8 1055.03   3
  -1  -2  -1 61648.8 1062.81   6
   1  -2   1 61779.2 1084.35   7
  -1  -2  -1 62674.7 976.857   2
   1   2   1 64365.7 1070.53   3
  -1   2  -1 60083.2 1026.53   5
  -1  -2  -1 61130.0 1163.44   9
  -1   2  -1 58547.3 998.244  14
   1   2   1 61754.1 1038.42  14
   1   2   2 3750.80 190.906   3
   1  -2   2 3612.57 222.940   6
  -1  -2  -2 3460.74 177.760   2
   1  -2   2 3553.23 210.625   7
   1   2   2 3404.43 159.810  10
  -1   2  -2 3673.24 188.742   5
  -1  -2  -2 3595.36 233.848   9
  -1   2  -2 3621.86 196.486   3
   1   2   2 3798.81 193.423  14
  -1  -2  -3 938305. 11893.7   9
   1   2   3 973199. 11684.4  10
   1   2   3 999999. 11726.7   3
   1  -2   3 962683. 11906.2   6
  -1   2  -3 925380. 11681.4   5
   1   2   3 942842. 11660.0   8
  -1  -2  -3 955385. 11760.4   2
   1   2   3 974661. 11759.8  14
  -1  -2  -4 28075.6 720.555   9
   1   2   4 31226.2 629.258   3
  -1  -2  -4 29511.5 690.823   2
   1  -2   4 29908.7 746.746   6
   1   2   4 28807.8 601.258   8
  -1   2  -4 27796.2 593.340   5
   1   2   4 30568.2 670.784  14
   1   2   5 117597. 1737.45   8
  -1  -2  -5 112388. 1922.55   4
   1   2   5 121331. 1740.42   3
   1  -2   5 120764. 1957.17   6
  -1  -2  -5 120201. 1895.04   2
  -1  -2  -5 112500. 1893.93   9
  -1  -2  -6 16884.0 548.793   2
  -1   2  -6 15302.3 394.280   5
  -1  -2  -6 15651.9 547.224   4
  -1   2  -6 16815.9 521.348   1
  -1  -2  -6 16057.4 533.938   9
   1   2   6 15923.3 308.484   7
   1   2   6 17307.6 444.045   3
   1  -2   6 17253.5 571.033   6
   1   2   6 16337.8 456.719   8
  -1   2  -7 390404. 4974.73   1
  -1   2  -7 346102. 4588.77   5
  -1  -2  -7 346828. 4896.88   9
   1   2   7 378332. 4702.17   3
  -1  -2  -7 360534. 5023.11   4
   1  -2   7 383988. 5043.15   6
  -1  -2  -7 382535. 5014.98   2
   1   2   7 357602. 4529.05   7
   1  -2   8 325120. 4362.51   6
   1   2   8 314856. 3952.13   3
   1   2   8 297870. 3845.39   7
  -1   2  -8 318660. 4292.88   1
  -1  -2  -8 294587. 4296.70   4
  -1   2  -8 279961. 3922.45   4
  -1   2  -8 289098. 3786.64   5
  -1  -2  -8 327686. 4347.72   2
  -1  -2  -8 283619. 4142.41   9
  -1  -2  -9 2986.57 270.301   4
  -1  -2  -9 2941.33 256.656   2
   1   2   9 2901.91 171.964   7
   1  -2   9 3166.02 267.091   6
  -1  -2  -9 2754.32 217.347   9
   1   2   9 2924.57 181.565   3
  -1   2  -9 3101.11 134.525   5
  -1   2  -9 3150.63 190.598   4
  -1   2 -10 48581.1 1200.90   1
   1  -2  10 48449.5 1190.85   6
  -1  -2 -10 42510.1 1151.03   4
  -1  -2 -10 46602.3 1167.01   2
  -1  -2 -10 39044.4 955.316   9
  -1   2 -10 52731.4 924.821   4
  -1   2 -10 42603.7 652.103   5
   1   2  10 44482.2 861.978   3
   1   2  10 42688.6 877.515   7
  -1   2 -11 65419.0 1041.10   4
   1   2  11 52594.4 1032.46   7
   1  -2  11 58069.7 1372.85  12
  -1  -2 -11 49213.4 1061.59   9
   1   2  11 55683.4 974.753   3
   1   2  11 53159.7 926.828   5
  -1  -2 -11 53647.9 1333.63   4
   1  -2  11 58748.4 1364.44   6
  -1   2 -11 58264.4 1386.12   1
  -1  -2 -11 59323.8 1366.25   2
   1   2  12 5784.93 263.251   3
   1   2  12 5401.72 222.576   5
  -1  -2 -12 5302.99 283.573   9
  -1  -2 -12 5586.45 415.677   4
   1  -2  12 5973.24 427.695  12
   1   2  12 5302.67 297.409   7
  -1   2 -12 5939.72 429.875   1
  -1   2 -12 6913.31 299.621   4
   1  -2  12 5637.03 405.348   6
  -1  -2 -12 6284.11 427.127   2
   1  -2  13 5505.06 424.165  12
   1   2  13 5102.07 311.616   7
  -1  -2 -13 5729.09 425.176   2
  -1  -2 -13 5297.10 415.448   4
  -1   2 -13 5697.67 442.002   1
  -1   2 -13 6501.45 310.122   4
   1  -2  13 5731.53 427.916   6
   1  -2  14 40128.3 1279.53  12
  -1  -2 -14 37156.7 1225.83   4
  -1  -2 -14 40986.0 1265.08   2
  -1   2 -14 46873.2 983.676   4
   1   2  14 36320.7 986.601   7
  -1   2 -14 36942.6 1253.66   1
   1   2  14 43278.6 1076.71   6
   1  -2  14 39987.5 1245.22   6
  -1  -2 -15 2753.57 332.686   4
   1   2  15 3114.82 278.043   6
   1  -2  15 3115.80 351.608  12
   1  -2  15 2642.75 313.311   6
  -1  -2 -15 3067.52 345.801   2
  -1   2 -15 3190.09 246.942   4
   1   2  16 10741.6 543.252   6
  -1  -2 -16 8944.93 625.192   4
   1  -2  16 10295.6 676.256  12
   1  -2  16 9880.38 640.281   6
  -1  -2 -16 11014.0 677.461   2
   1   2  16 10622.3 497.187  11
  -1   2 -16 11668.4 505.744   4
   1  -2  17 1516.96 260.272   6
  -1  -2 -17 1849.77 297.164   2
   1  -2  17 1749.54 292.035  12
   1   2  17 1729.77 226.655   6
  -1  -2 -17 1584.02 271.963   4
   1   2  17 1641.45 265.574  12
   1   2  17 1632.95 197.599  11
  -1   2 -17 2009.11 222.559   4
  -1   2 -18 2987.84 289.774   4
   1   2  18 2648.32 294.883   6
  -1  -2 -18 2366.90 340.698   4
  -1  -2 -18 2958.24 382.840   2
   1   2  18 2558.22 258.918  11
   1   2  18 2698.20 351.882  12
   1  -2  18 2890.61 388.050  12
   1  -2  18 2748.79 361.113   6
  -1   2 -19 7915.86 496.905   4
   1  -2  19 8472.98 689.803  12
   1   2  19 6981.61 465.872  11
  -1  -2 -19 9640.26 710.610   2
  -1  -2 -19 7910.31 656.371   4
   1  -2  19 8226.08 693.792   7
   1   2  19 7967.87 623.569  12
   1  -2  19 8036.24 645.136   6
  -1   2 -20 708.166 109.312  23
   1  -2  20 542.614 181.158   6
   1  -2  20 595.033 209.724   7
  -1  -2 -20 583.177 180.954   4
  -1   2 -20 680.180 145.609   4
   1  -2  20 470.109 190.750  12
  -1  -2 -20 924.313 250.529   2
   1   2  20 675.086 194.751  12
  -1   2 -20 771.389 92.1032  46
  -1  -2 -20 640.539 58.0427  39
  -1  -2 -20 546.601 95.2783  45
  -1   2 -20 600.817 109.611  34
  -1   2 -21 707.064 111.132  23
   1  -2  21 785.926 229.004  12
   1  -2  21 891.047 228.347   6
   1  -2  21 711.977 234.627   7
  -1  -2 -21 521.222 188.749   4
   1   2  21 804.402 224.415  12
  -1   2 -21 462.070 125.815   4
  -1  -2 -21 702.182 115.561  45
  -1  -2 -21 665.676 65.1465  39
  -1   2 -21 860.215 97.8751  46
  -1  -2 -21 764.339 123.606  34
  -1   2 -21 617.966 112.583  34
  -1  -2 -22 2207.46 384.876   4
  -1   2 -22 1938.01 304.725   4
   1  -2  22 2212.05 398.085   7
   1  -2  22 1896.66 342.185   6
   1   2  22 2117.91 360.361  12
   1  -2  22 2397.56 410.183  12
  -1  -2 -22 2473.43 218.359  45
  -1  -2 -22 2175.14 126.064  39
  -1   2 -22 2352.13 166.113  46
  -1   2 -22 2024.36 204.106  34
  -1  -2 -22 2140.81 206.052  34
   1  -2  23 205.121 136.065   7
  -1   2 -23 413.575 167.510   4
   1  -2  23 249.142 120.126  12
   1   2  23 327.634 136.412  12
  -1  -2 -23 433.851 106.005  45
  -1   2 -23 403.090 76.2382  46
  -1  -2 -23 398.711 59.3801  39
  -1  -2 -23 318.144 85.7552  34
  -1   2 -23 315.104 91.0445  34
   1  -2  24-121.458 137.832   7
   1   2  24-7.60368 90.3676  12
   1  -2  24-30.8328 121.407  12
  -1   2 -24 89.1548 111.465   4
  -1   2 -24 21.2290 34.8156  46
  -1  -2 -24-29.5487 66.6141  45
  -1  -2 -24 61.4310 36.3259  39
  -1   2 -24-35.4418 66.8107  34
  -1  -2 -24 42.0841 41.7756  34
  -1   2 -25 2099.31 367.367   4
   1  -2  25 2524.40 465.016  12
   1  -2  25 2160.36 425.601   7
   1   2  25 2045.14 382.608  12
  -1  -2 -25 2545.48 147.746  39
  -1  -2 -25 2441.32 228.924  45
  -1   2 -25 2420.90 178.927  46
  -1  -2 -25 2206.75 221.650  34
  -1   2 -25 2391.27 230.852  34
  -1  -2 -26 2162.34 218.660  45
  -1   2 -26 2006.34 163.993  46
  -1  -2 -26 2073.14 135.323  39
  -1  -2 -26 2023.10 213.483  34
  -1   2 -26 2052.53 220.105  34
  -1  -2 -27 529.548 110.661  45
  -1  -2 -27 616.307 80.0275  39
  -1   2 -27 437.828 73.8554  46
  -1  -2 -27 499.949 112.697  34
  -1   2 -27 379.718 95.3191  34
  -1  -2 -28 118.137 49.1348  39
  -1   2 -28-2.00309 43.0649  46
  -1   2 -28 4.46259 78.8538  34
  -1  -2 -28 37.6139 50.6699  34
  -1   2 -29 4745.61 255.599  46
  -1   2 -29 4745.97 331.685  34
  -1  -2 -29 4984.38 330.223  34
  -1  -2 -30 4866.55 316.073  34
  -1   2 -30 5137.58 329.647  34
  -1   2 -31 921.318 137.706  34
  -1  -2 -31 786.266 127.210  34
  -1   2 -32 3040.22 238.201  34
  -1  -2 -32 2835.35 223.261  34
  -1  -2 -33 7846.24 355.763  34
  -1   2 -33 8016.95 372.702  34
  -1  -2 -33 8357.03 349.673  33
  -1   2 -34 622.647 98.4423  34
  -1  -2 -34 526.077 90.8243  34
  -1  -2 -34 542.979 83.4076  33
  -1   2 -35 1114.73 118.548  34
  -1  -2 -35 1120.69 109.444  33
  -1  -2 -35 939.445 98.0629  34
  -1   2 -36 539.885 75.8400  34
  -1  -2 -36 616.395 72.5335  33
   1  -3 -36 1659.59 118.627  33
   1   3 -36 1722.70 130.224  34
   1  -3 -35 13007.7 394.356  33
   1   3 -35 13089.9 423.054  34
   1   3 -34 2722.27 200.272  34
   1  -3 -34 2809.10 187.724  33
   1   3 -33 1189.96 139.356  34
   1  -3 -33 1279.87 137.587  33
  -1  -3  32 1165.24 123.685  48
   1  -3 -32 1013.57 122.938  34
   1   3 -32 1157.93 147.874  34
   1  -3 -32 1296.84 145.692  33
  -1  -3  31 10739.5 415.690  48
   1  -3 -31 12101.2 463.434  33
   1  -3 -31 10494.4 439.320  34
   1   3 -31 12416.0 502.729  34
  -1  -3  30 599.311 104.481  48
   1   3 -30 623.324 94.0250  46
   1  -3 -30 758.944 77.3863  39
   1   3 -30 832.522 141.422  34
   1  -3 -30 770.865 118.585  33
   1  -3 -30 661.705 117.014  34
   1  -3 -29 2220.88 131.428  39
   1   3 -29 2150.57 168.026  46
   1  -3 -29 2309.30 218.054  34
   1   3 -29 2668.06 240.045  34
   1   3 -29 1996.51 141.473  35
   1  -3 -28 2192.26 132.209  39
   1   3 -28 2173.76 173.109  46
   1   3 -28 1933.37 143.068  35
   1   3 -28 2158.24 221.568  34
   1  -3 -28 2036.19 205.087  34
   1   3 -27 5776.31 282.256  46
   1  -3 -27 5706.09 218.171  39
   1   3 -27 5266.05 245.797  35
   1   3 -27 5772.01 365.478  34
   1  -3 -27 5400.35 342.872  34
   1  -3 -26 1904.88 122.686  39
   1   3 -26 1955.64 162.113  46
   1   3 -26 2085.98 221.332  34
   1   3 -26 1728.38 138.720  35
   1  -3 -26 1787.14 195.845  34
  -1   3  25 442.056 214.402  10
  -1  -3  25 129.358 95.1896   6
  -1  -3  25 413.638 222.333   7
   1  -3 -25 475.609 116.048  45
   1  -3 -25 307.150 68.2865  47
   1  -3 -25 446.856 58.0994  39
   1   3 -25 423.410 74.5818  46
   1   3 -25 323.970 67.1525  35
   1   3 -25 297.073 89.0348  34
   1  -3 -25 342.589 88.0598  34
  -1   3  24 924.405 300.331  10
  -1  -3  24 936.699 273.321   6
   1  -3 -24 1262.10 318.456   2
   1  -3 -24 1016.99 150.142  45
   1  -3 -24 1016.51 86.3368  39
   1  -3 -24 974.671 130.631  47
   1   3 -24 1153.01 121.496  46
   1  -3 -24 1063.07 149.774  34
   1   3 -24 1088.14 109.038  35
   1   3 -24 848.470 141.243  34
  -1   3  23 341.443 190.011  10
   1  -3 -23 219.163 124.195   2
   1   3 -23 233.551 111.956   4
  -1  -3  23 157.346 120.444   6
   1  -3 -23 233.122 77.8475  45
   1  -3 -23 271.408 71.3697  47
   1   3 -23 169.943 43.7632  46
   1  -3 -23 135.677 28.9212  39
   1   3 -23 206.872 51.0037  35
   1  -3 -23 243.764 91.0381  34
   1   3 -23 220.571 79.4791  34
  -1   3  22 8701.83 669.379   6
   1   3 -22 7462.74 561.990   4
  -1   3  22 7778.88 765.341  10
   1  -3 -22 8495.01 753.216   2
  -1  -3  22 7542.54 749.632   6
   1  -3 -22 7768.61 401.630  45
   1  -3 -22 8026.30 387.127  47
   1   3 -22 9030.87 336.652  46
   1  -3 -22 7964.25 252.041  39
   1  -3 -22 7291.68 386.771  34
   1   3 -22 8452.75 297.193  35
   1   3 -22 7841.99 410.916  34
  -1   3  21 6732.02 688.248  10
  -1  -3  21 6212.79 660.963   6
   1  -3 -21 7740.12 695.596   2
  -1   3  21 6867.05 569.836   6
   1   3 -21 6024.22 468.039   4
   1  -3 -21 5954.05 327.060  47
   1  -3 -21 6312.10 347.606  45
   1   3 -21 6649.47 281.485  46
   1   3 -21 6694.05 255.106  35
   1   3 -21 5849.51 343.518  34
   1  -3 -21 5471.24 326.520  34
   1   3 -20-35.6321 74.3223   4
  -1  -3  20 171.560 136.719   6
  -1  -3  20 6.68180 81.5318  12
  -1   3  20 204.144 128.904   6
  -1   3  20 19.4421 101.073  10
   1  -3 -20-54.9197 113.066   2
   1   3 -20 6.52098 94.5234   1
  -1   3  20 11.4471 71.8184  12
   1   3 -20 49.7047 44.4016  46
   1  -3 -20-3.49580 37.8767  45
   1  -3 -20-38.9815 43.0686  47
   1   3 -20-17.6161 57.0086  34
   1   3 -20 45.1882 29.5460  35
   1   3 -19 862.095 154.313   4
  -1   3  19 880.500 232.088  10
  -1  -3  19 1179.14 256.126   6
  -1  -3  19 1005.50 241.445  12
  -1   3  19 1167.39 229.040   6
   1  -3 -19 1077.46 248.654   2
   1   3 -19 827.140 233.868   1
  -1   3  19 988.511 211.896  12
   1  -3 -19 1019.24 139.723  45
   1   3 -19 1086.41 105.089  46
   1   3 -19 882.396 127.410  34
  -1   3  18 4563.95 508.484  10
  -1  -3  18 5560.53 555.790  12
  -1   3  18 5740.31 470.184   6
   1   3 -18 5121.11 533.164   1
  -1   3  18 4632.35 433.904  12
  -1  -3  18 4969.43 528.307   6
   1   3 -18 4997.04 346.712   4
   1  -3 -18 5484.28 532.778   2
  -1   3  17 1182.81 207.127  12
  -1  -3  17 1376.28 262.094  12
   1   3 -17 1329.56 168.688   4
  -1  -3  17 1343.26 275.552   6
   1  -3 -17 1195.30 251.215   2
   1   3 -17 1203.36 248.116   1
  -1   3  17 1485.22 282.830  10
   1   3 -16 437.104 163.207   1
   1   3 -16 160.214 60.5821   4
  -1  -3  16 140.377 102.166   6
  -1   3  16 95.0668 57.6012  12
  -1   3  16 95.9650 71.8728  10
  -1  -3  16 113.046 113.957  12
   1  -3 -16 175.002 117.579   2
  -1   3  15 2005.60 304.852  10
   1   3 -15 2467.49 200.994   4
  -1   3  15 1839.47 239.091  12
  -1  -3  15 2141.37 304.821  12
   1   3 -15 2017.06 300.239   1
   1  -3 -15 2016.40 300.348   2
  -1  -3  15 1989.23 302.187   6
   1   3 -14 3176.99 214.402   4
  -1  -3  14 3061.67 349.243  12
  -1  -3  14 2523.87 324.367   6
   1   3 -14 2862.51 341.067   1
  -1   3  14 2482.77 260.704  12
   1  -3 -14 2851.06 334.812   2
  -1   3  14 2499.14 335.320  10
  -1   3  13 9509.78 603.718  10
   1   3 -13 10526.5 378.206   4
   1   3 -13 9716.45 605.073   1
  -1  -3  13 9497.01 594.067  12
   1  -3 -13 9580.76 598.127   2
  -1   3  13 8761.89 467.127  12
  -1  -3  13 9457.16 601.924   6
  -1   3  13 8161.10 327.411   5
   1   3 -12 51145.0 1417.58   1
   1   3 -12 54123.0 987.151   4
   1   3 -12 49983.5 1252.83   3
  -1  -3  12 50153.6 1412.14  12
  -1   3  12 45291.3 1129.48  12
  -1   3  12 48871.4 1420.01  10
  -1   3  12 45090.2 955.008   5
  -1  -3  12 50387.4 1435.25   6
   1  -3 -12 51734.7 1426.98   2
  -1   3  11 23507.4 630.262   5
  -1  -3  11 26375.6 936.577  12
   1  -3 -11 26751.7 947.821   2
  -1  -3  11 25787.0 957.877   6
  -1   3  11 25796.9 949.727  10
   1   3 -11 26197.2 619.110   4
  -1   3  11 22807.7 709.936  12
   1   3 -11 25417.9 830.580   3
   1  -3 -10 15448.6 682.184   2
  -1   3  10 15651.4 503.409   5
  -1  -3  10 15598.1 702.655   6
   1   3 -10 16065.9 626.352   3
  -1   3  10 16019.9 709.918  10
  -1  -3  10 16268.6 693.899  12
   1   3 -10 15128.2 457.384   4
  -1   3  10 14122.7 510.571  12
  -1   3   9 12882.5 452.563  12
  -1  -3   9 15808.8 682.366   6
   1  -3  -9 14514.5 642.680   2
  -1  -3   9 15108.9 641.326  12
  -1  -3   9 14486.8 606.016   9
  -1   3   9 14664.3 483.825   5
  -1   3   9 15018.8 657.889  10
   1   3  -9 15055.2 588.520   3
  -1   3   8 19056.2 714.901  10
   1  -3  -8 19209.4 713.786   2
  -1  -3   8 19967.0 701.579  12
  -1  -3   8 18128.5 710.069   6
   1   3  -8 18499.0 638.987   3
  -1  -3   8 18336.8 690.319   9
  -1   3   8 18009.5 544.602   5
  -1   3   8 16428.8 470.502  12
  -1  -3   7 6262.08 394.764   6
  -1  -3   7 6068.59 387.052   9
   1   3  -7 5962.20 348.014   3
  -1   3   7 5154.02 228.479  12
  -1  -3   7 6140.68 367.277  12
   1  -3  -7 6124.81 383.644   2
  -1   3   7 5716.50 297.612   5
  -1   3   7 5940.15 376.067  10
   1  -3  -6 2979.49 251.029   2
  -1   3   6 2741.21 140.277   3
  -1  -3   6 2957.46 273.210   9
  -1   3   6 2487.23 134.416  12
  -1  -3   6 3002.87 259.880   6
  -1   3   6 3003.98 256.053  10
  -1   3   6 2821.75 201.769   5
   1   3  -6 2801.91 229.307   3
  -1   3   5 354466. 4548.20   3
  -1   3   5 349991. 4394.24  12
   1  -3  -5 365879. 4581.64   7
  -1  -3   5 373933. 5149.49   9
  -1  -3   5 383291. 5079.23   6
   1   3  -5 389567. 4958.34   3
  -1   3   5 386764. 5043.59  10
   1  -3  -5 389554. 5048.87   2
   1   3  -5 337705. 4404.63  13
  -1  -3   4 3370.19 284.323   9
  -1   3   4 3316.05 179.505   3
  -1   3   4 3744.30 267.298  10
  -1   3   4 3579.63 229.775   5
   1  -3  -4 3565.66 262.113   2
  -1  -3   4 3509.09 267.264   6
   1  -3  -4 3378.39 181.349   7
   1   3  -4 3396.70 141.685  13
   1   3  -4 3567.92 249.174   3
   1  -3  -3 59708.3 1219.17   2
  -1   3   3 58219.0 1017.40   3
   1   3  -3 53994.5 891.266  13
  -1  -3   3 58807.1 1247.36   6
  -1   3   3 56693.2 1110.26   5
   1   3  -3 60072.3 1187.63   3
   1  -3  -3 57921.7 1016.93   7
  -1   3   3 61815.9 1231.24  10
  -1  -3   3 58308.8 1326.30   9
  -1  -3   2 10125.9 440.060   6
   1   3  -2 10620.9 419.021   3
  -1   3   2 9766.81 380.469   5
   1  -3  -2 10035.7 346.635   7
  -1   3   2 9902.17 348.958   3
  -1  -3   2 9774.07 481.770   9
  -1   3   2 10154.2 390.100  14
  -1   3   1 34001.7 791.177   5
  -1   3   1 36259.0 769.371   3
  -1  -3   1 33783.7 663.992   2
  -1  -3   1 35314.8 973.277   9
   1  -3  -1 34612.9 760.031   7
  -1  -3   1 35706.6 880.085   6
   1   3  -1 36975.6 848.320   3
  -1   3   1 36709.7 801.322  14
   1  -3   0 59258.1 1108.55   7
   1   3   0 61213.0 1157.74   3
  -1  -3   0 56383.1 989.798   2
  -1   3   0 54176.9 1093.45   5
  -1   3   0 61195.9 1107.38   3
  -1  -3   0 57883.0 1189.71   6
  -1  -3   0 57473.8 1306.68   9
  -1   3   0 60064.6 1099.65  14
   1  -3   1 88.5678 30.6545  12
  -1   3  -1 68.9431 46.0277   3
   1   3   1 102.713 54.0356   3
  -1  -3  -1 28.2161 33.9754   2
  -1  -3  -1 47.4124 74.5717   9
  -1   3  -1 48.4188 46.0329   5
   1  -3   1-5.51447 48.2774   7
  -1   3  -1 91.0566 50.3352  14
   1  -3   2 8280.01 369.666   7
   1   3   2 8048.16 340.264   3
  -1   3  -2 8153.48 350.247   3
  -1  -3  -2 7817.93 318.011   2
   1  -3   2 7737.23 269.941  12
  -1  -3  -2 7472.62 420.499   9
  -1   3  -2 7460.41 326.319   5
   1  -3   2 7912.46 404.258   6
  -1   3  -3 41431.1 895.200   5
  -1   3  -3 45210.0 964.506   3
   1  -3   3 42430.1 994.337   7
   1   3   3 45334.2 920.734   3
   1  -3   3 43026.3 845.097  12
   1  -3   3 44589.5 1065.53   6
  -1  -3  -3 42784.3 1094.52   9
   1   3   3 41790.3 871.211  10
  -1  -3  -3 43618.5 921.549   2
   1   3   3 44320.5 944.648  14
   1   3   4 59257.4 1104.50   3
   1   3   4 57419.0 1108.10  10
  -1   3  -4 60644.5 1191.03   3
   1  -3   4 56719.5 1092.95  12
  -1   3  -4 55668.5 1090.56   5
   1  -3   4 58473.1 1293.23   6
  -1  -3  -4 58879.8 1162.89   2
  -1  -3  -4 55872.3 1314.54   9
   1   3   4 60233.3 1168.89  14
   1   3   5 185.991 57.2010   3
   1  -3   5 181.253 74.8164   6
   1   3   5 65.4547 38.2332  10
  -1  -3  -5 166.827 72.4971   2
  -1   3  -5 66.7038 55.0282   3
  -1   3  -5 149.626 53.5448   5
  -1  -3  -5 4.34169 59.8392   9
   1  -3   5 104.280 53.1122  12
   1   3   5 120.675 66.9166  14
   1   3   6 5050.67 238.561   8
   1  -3   6 5622.57 316.457  12
  -1   3  -6 5003.64 260.087   5
  -1  -3  -6 5990.75 344.052   2
   1   3   6 5735.67 315.854  10
   1  -3   6 5406.17 363.665   6
   1   3   6 5210.87 265.332   3
  -1  -3  -6 4989.89 352.190   9
   1   3   6 5882.03 325.762  14
   1  -3   7 10339.2 518.023   6
  -1  -3  -7 8932.20 478.553   9
   1   3   7 10276.5 375.315   3
  -1   3  -7 9317.56 357.730   5
   1  -3   7 10209.0 460.285  12
  -1  -3  -7 10755.6 485.838   2
   1   3   7 9917.59 445.710  10
   1   3   7 9506.26 348.425   8
  -1   3  -8 990.943 109.088   5
  -1  -3  -8 1097.66 167.446   2
   1  -3   8 1160.47 181.903   6
  -1   3  -8 895.326 136.861   1
   1  -3   8 1085.78 162.109  12
  -1  -3  -8 929.077 162.903   9
   1   3   8 870.721 106.260   8
   1   3   8 1114.73 119.838   3
   1   3   8 945.023 143.402  10
  -1   3  -9 35265.8 773.090   5
  -1  -3  -9 36742.7 1048.58   9
   1  -3   9 41322.5 1166.41   6
   1  -3   9 41214.2 1096.14  12
  -1   3  -9 42742.6 1080.77   1
   1   3   9 37696.5 859.698   8
  -1  -3  -9 43444.3 1133.93   2
   1   3   9 37170.5 818.888   3
   1   3  10 3738.73 249.957   8
   1  -3  10 4013.46 350.928   6
  -1  -3 -10 4477.64 355.263   2
   1  -3  10 4304.42 347.083  12
  -1   3 -10 3736.62 201.499   5
  -1   3 -10 4264.71 337.790   1
   1   3  10 3904.07 221.175   3
  -1   3 -10 3804.59 238.012   4
  -1  -3 -10 3430.92 297.030   9
  -1   3 -11 81468.6 1399.95   4
  -1   3 -11 72750.3 1193.65   5
  -1  -3 -11 85033.8 1812.05   2
  -1  -3 -11 69880.0 1589.22   9
   1   3  11 74317.3 1457.50   8
   1   3  11 73186.6 1390.89   5
   1  -3  11 81615.5 1790.36  12
   1   3  11 77030.7 1311.22   3
  -1   3 -11 80050.9 1753.93   1
   1  -3  11 81141.2 1834.94   6
   1   3  12 26968.4 723.846   5
   1   3  12 27471.5 811.972   8
   1  -3  12 29889.4 1043.10  12
  -1   3 -12 32192.4 765.878   4
   1  -3  12 30739.4 1085.90   6
  -1  -3 -12 28059.8 887.743   9
  -1   3 -12 31979.8 1057.70   1
  -1  -3 -12 31192.3 1045.57   2
   1  -3  13 3598.43 364.620   6
  -1  -3 -13 2890.73 339.295   4
   1  -3  13 3325.48 349.620  12
  -1   3 -13 3003.82 329.774   1
  -1   3 -13 3569.88 237.586   4
  -1  -3 -13 3541.20 350.719   2
   1   3  13 2958.59 256.620   8
  -1   3 -14 12636.5 714.893   1
  -1   3 -14 15600.7 521.100   4
  -1  -3 -14 14128.4 741.138   2
   1  -3  14 14467.0 780.175   6
  -1  -3 -14 12821.8 746.902   4
   1   3  14 12461.0 572.626   8
   1  -3  14 13395.3 741.833  12
  -1  -3 -15 27522.3 1094.21   2
  -1   3 -15 24745.7 1057.82   1
   1  -3  15 26503.6 1107.14  12
   1   3  15 23910.5 856.188   8
   1  -3  15 26525.0 1109.42   6
   1  -3  16 779.377 186.675   6
  -1   3 -16 1262.02 165.418   4
  -1   3 -16 699.501 197.315   1
  -1  -3 -16 1094.63 232.889   2
   1  -3  16 886.492 208.826  12
   1   3  16 1030.24 171.578   6
   1   3  16 857.509 172.684  12
  -1   3 -17 3262.13 277.378   4
   1   3  17 3108.71 307.833   6
   1  -3  17 2897.22 386.354  12
  -1  -3 -17 2890.33 376.279   2
   1   3  17 2750.79 332.690  12
   1  -3  17 2733.67 375.926   6
  -1  -3 -18 1503.98 275.951   2
  -1   3 -18 1732.98 215.483   4
   1  -3  18 1327.69 274.103   6
   1  -3  18 1565.78 295.196  12
   1   3  18 1455.01 257.190  12
  -1   3 -19 935.407 122.493  23
   1  -3  19 920.680 250.045  12
  -1  -3 -19 1236.28 270.370   2
   1   3  19 786.512 201.304  12
   1   3  19 836.669 159.263  11
   1  -3  19 723.999 202.510   6
  -1   3 -19 951.696 173.074   4
   1  -3  19 750.744 211.846   7
  -1  -3 -19 729.326 113.765  45
  -1   3 -19 967.889 100.039  46
  -1   3 -19 748.883 117.253  34
  -1   3 -20 2947.30 218.643  23
  -1  -3 -20 3100.83 426.815   2
   1  -3  20 2620.41 406.848   6
  -1   3 -20 3153.18 323.505   4
   1  -3  20 3093.55 444.402  12
   1   3  20 2629.54 367.588  12
   1  -3  20 3049.45 463.592   7
  -1   3 -20 3399.28 192.071  46
  -1  -3 -20 2762.36 222.270  45
  -1   3 -20 2693.12 225.790  34
  -1   3 -21 551.613 106.944  23
   1  -3  21 370.319 142.384   7
   1   3  21 646.664 209.656  12
  -1  -3 -21 872.153 248.146   2
   1  -3  21 654.818 202.413   6
   1  -3  21 633.620 203.019  12
  -1   3 -21 619.071 149.893   4
  -1   3 -21 596.782 88.7640  46
  -1  -3 -21 496.817 96.1036  45
  -1  -3 -21 435.852 48.7711  39
  -1   3 -21 455.043 103.300  34
  -1  -3 -21 474.675 94.1387  34
  -1   3 -22 404.107 95.4523  23
   1  -3  22 221.972 122.152  12
   1  -3  22 197.509 96.9758   6
   1   3  22 220.283 146.089  10
   1  -3  22 385.899 201.775   7
  -1   3 -22 185.695 77.5037   4
   1   3  22 227.667 137.300  12
  -1   3 -22 474.085 78.9831  46
  -1  -3 -22 384.182 45.2647  39
  -1  -3 -22 478.247 105.309  45
  -1   3 -22 374.146 105.136  34
  -1  -3 -22 375.480 96.8632  34
   1  -3  23 149.418 150.419   7
   1   3  23 103.143 105.777  10
  -1   3 -23-30.8970 87.9866   4
   1  -3  23-74.5952 101.181  12
  -1  -3 -23 62.1257 27.1127  39
  -1   3 -23 118.205 47.3130  46
  -1  -3 -23 212.021 77.4077  45
  -1  -3 -23 152.329 51.4900  34
  -1   3 -23 81.7538 60.0058  34
   1  -3  24 15430.2 1141.30   7
  -1   3 -24 13786.9 866.830   4
   1  -3  24 14964.5 1111.07  12
  -1   3 -24 16371.1 484.101  46
  -1  -3 -24 14921.1 582.980  45
  -1  -3 -24 16427.7 399.275  39
  -1   3 -24 14611.4 592.568  34
  -1  -3 -24 14567.9 573.364  34
   1   3  25 4808.82 642.296  10
   1  -3  25 5590.98 699.885   7
  -1   3 -25 5558.81 571.480   4
  -1   3 -25 7113.18 310.811  46
  -1  -3 -25 6853.39 389.281  45
  -1  -3 -25 7050.83 250.234  39
  -1  -3 -25 6251.62 372.178  34
  -1   3 -25 6880.26 402.263  34
  -1  -3 -26 11010.0 325.885  39
  -1  -3 -26 10625.0 494.265  45
  -1   3 -26 10987.5 398.029  46
  -1  -3 -26 10153.9 477.917  34
  -1   3 -26 10333.9 499.073  34
  -1  -3 -27 1021.69 154.513  45
  -1  -3 -27 967.690 92.2758  39
  -1   3 -27 936.302 112.266  46
  -1  -3 -27 990.587 148.046  34
  -1   3 -27 1122.62 162.073  34
  -1  -3 -28 12880.3 357.294  39
  -1   3 -28 13722.4 450.377  46
  -1  -3 -28 13363.5 550.638  45
  -1   3 -28 13927.2 574.248  34
  -1  -3 -28 12495.5 524.781  34
  -1   3 -29 287.451 66.4530  46
  -1  -3 -29 476.574 73.9128  39
  -1  -3 -29 227.105 79.3391  34
  -1   3 -29 398.464 110.492  34
  -1   3 -30 3101.14 197.330  46
  -1  -3 -30 3628.09 254.561  33
  -1  -3 -30 3062.09 239.574  34
  -1   3 -30 3289.64 256.134  34
  -1  -3 -31 4460.94 279.908  34
  -1  -3 -31 5215.77 297.655  33
  -1   3 -31 5067.88 316.879  34
  -1   3 -32 3911.10 267.350  34
  -1  -3 -32 4113.11 248.188  33
  -1  -3 -32 3715.39 238.454  34
   1  -3  33 53.6148 41.1275  48
  -1   3 -33-77.2505 60.3408  34
  -1  -3 -33-11.2384 33.0122  33
  -1  -3 -34 755.944 94.7745  33
  -1   3 -34 681.836 100.138  34
  -1  -3 -35 12119.6 360.938  33
  -1   3 -35 12429.6 404.323  34
  -1   3 -36 748.813 84.7046  34
   1   4 -35 1079.05 107.971  34
   1  -4 -35 1125.70 103.488  33
   1   4 -34 1481.54 139.428  34
   1  -4 -34 1675.94 140.144  33
  -1  -4  33 7864.54 300.411  42
  -1  -4  33 7612.48 298.644  48
   1   4 -33 8219.52 356.415  34
   1  -4 -33 8064.41 334.565  33
  -1  -4  32 675.455 95.6409  48
   1   4 -32 790.532 118.636  34
   1  -4 -32 696.097 100.401  33
  -1  -4  31 395.714 80.2574  48
   1  -4 -31 452.153 93.3468  33
   1   4 -31 317.872 76.7173  34
  -1  -4  30 922.085 127.564  48
   1   4 -30 730.961 94.7956  46
   1  -4 -30 854.373 80.4061  39
   1  -4 -30 1039.50 136.438  33
   1   4 -30 781.377 129.056  34
  -1  -4  29 6536.73 342.985  48
   1   4 -29 5835.98 276.426  46
   1  -4 -29 6164.15 221.411  39
   1   4 -29 6217.38 364.592  34
   1   4 -29 5412.18 234.593  35
   1  -4 -29 6564.70 357.276  33
   1  -4 -28 872.053 83.4859  39
   1   4 -28 715.421 94.5658  46
   1  -4 -28 894.490 137.172  33
   1   4 -28 772.782 134.895  34
   1   4 -28 764.301 89.9979  35
   1  -4 -27 4026.59 179.878  39
   1  -4 -27 3458.96 253.413  47
   1   4 -27 3794.17 225.891  46
   1   4 -27 3732.29 200.624  35
   1   4 -27 3856.67 298.612  34
   1  -4 -27 4230.06 298.847  33
  -1  -4  26 2530.80 206.135  24
   1  -4 -26 2756.13 147.332  39
   1  -4 -26 2320.47 211.593  47
   1   4 -26 2835.95 195.793  46
   1  -4 -26 2955.92 249.357  33
   1   4 -26 2272.93 229.483  34
   1   4 -26 2495.47 165.434  35
  -1  -4  25 16379.2 559.703  24
   1  -4 -25 15878.8 583.729  47
   1   4 -25 17890.3 516.104  46
   1  -4 -25 16873.5 631.901  45
   1  -4 -25 17995.0 420.020  39
   1  -4 -25 18244.7 638.612  33
   1   4 -25 16293.0 456.044  35
   1   4 -25 16756.5 640.408  34
  -1  -4  24 98.9921 54.3346  24
   1  -4 -24 95.3901 88.6444   2
  -1  -4  24-40.2944 142.212   6
  -1  -4  24 45.9672 104.077   7
  -1   4  24 109.808 113.902  10
   1  -4 -24 190.319 77.3799  45
   1  -4 -24 17.7989 44.5109  39
   1   4 -24 200.217 58.9817  46
   1  -4 -24 217.355 68.1228  47
   1   4 -24 109.210 27.3159  35
   1   4 -24 104.858 49.6659  34
  -1  -4  23 2995.95 229.088  24
   1  -4 -23 3001.37 475.506   2
  -1  -4  23 3568.72 552.983   6
  -1   4  23 3047.50 499.677  10
   1   4 -23 3479.36 210.134  46
   1  -4 -23 2993.27 241.441  47
   1  -4 -23 3162.91 258.036  45
   1   4 -23 3205.40 180.817  35
   1   4 -23 2940.14 257.403  34
  -1  -4  22 6676.65 340.939  24
   1  -4 -22 7393.38 721.501   2
  -1  -4  22 6919.12 752.969   6
  -1   4  22 6080.39 685.633  10
   1  -4 -22 6110.35 352.170  47
   1  -4 -22 6500.13 370.179  45
   1   4 -22 7405.62 302.687  46
   1   4 -22 6490.07 376.097  34
   1   4 -22 6783.15 265.875  35
   1  -4 -21 327.347 173.382   2
   1   4 -21 259.268 88.6078   4
  -1   4  21 551.961 199.728  10
  -1  -4  21 493.853 190.148   6
   1   4 -21 497.517 217.634   1
   1  -4 -21 465.948 98.0835  47
   1   4 -21 630.155 89.6880  46
   1  -4 -21 458.809 104.601  45
   1   4 -21 579.696 113.224  34
   1   4 -21 573.313 72.0691  35
   1   4 -20 924.682 176.088   4
   1   4 -20 824.004 247.858   1
   1  -4 -20 1101.26 270.996   2
  -1  -4  20 766.019 232.018   6
  -1   4  20 1023.02 270.433  10
  -1   4  20 1160.16 229.949   6
   1   4 -20 1240.95 119.386  46
   1  -4 -20 1076.12 144.777  45
   1  -4 -20 961.593 135.033  47
   1   4 -20 714.133 121.268  34
  -1  -4  20 943.318 122.690  31
   1   4 -20 1143.51 101.276  35
   1   4 -19 113.415 56.8928  23
   1  -4 -19 96.5078 72.0747   2
   1   4 -19 72.8043 101.629   1
   1   4 -19 63.1861 58.6127   4
  -1  -4  19-19.7645 111.052   6
  -1   4  19 144.525 133.403  10
   1   4 -19 194.610 57.5467  46
   1  -4 -19 39.9199 42.5920  47
   1  -4 -19 122.294 69.2991  45
   1   4 -19 147.526 40.9980  37
   1   4 -19 200.661 46.9591  35
   1   4 -19-38.4869 61.3394  34
   1   4 -18 50.2206 52.9193  23
   1  -4 -18 1.25678 45.3048  45
   1  -4 -18 82.0929 87.5414   2
  -1  -4  18 17.2433 98.1546   6
   1   4 -18 20.7130 36.2600   4
   1   4 -18-2.75673 104.018   1
   1   4 -17 221.266 78.7833   4
  -1   4  17 73.8249 103.721  10
   1  -4 -17 69.5486 96.3706   2
  -1  -4  17 79.4941 85.0637   6
   1   4 -17 185.391 141.286   1
  -1  -4  16 5700.13 563.551   6
   1   4 -16 5248.79 512.458   1
  -1   4  16 4620.17 489.406  10
   1   4 -16 6394.01 346.183   4
   1  -4 -16 5246.54 508.856   2
  -1   4  15 7189.42 593.550  10
   1   4 -15 8300.48 627.988   1
  -1  -4  15 7203.96 590.994  12
   1   4 -15 8017.97 371.377   4
  -1  -4  15 7614.77 635.046   6
   1  -4 -15 7656.15 599.191   2
   1   4 -14 24727.9 669.359   4
  -1   4  14 21252.7 646.452   5
  -1   4  14 21658.4 1013.60  10
  -1  -4  14 21888.1 1054.38   6
  -1  -4  14 22985.5 1035.24  12
   1  -4 -14 23832.7 1044.27   2
   1   4 -14 23398.5 1030.01   1
   1   4 -13 80.9883 49.4114   4
   1   4 -13 91.8215 80.6814   1
  -1   4  13 271.046 129.253  10
   1  -4 -13 112.095 84.4826   2
  -1  -4  13 62.6263 81.5005  12
  -1  -4  13 140.948 120.833   6
  -1   4  13 127.606 63.4636   5
  -1   4  12 666.374 114.262   5
  -1  -4  12 785.882 193.604  12
  -1   4  12 747.658 180.804  10
   1   4 -12 696.611 108.366   4
   1   4 -12 738.668 154.959   3
   1  -4 -12 606.825 173.433   2
  -1  -4  12 911.122 198.851   6
  -1   4  11 41390.7 1298.68  10
  -1   4  11 37610.1 907.702  12
  -1   4  11 40234.5 979.923   5
  -1  -4  11 40857.9 1333.02   6
   1   4 -11 42975.6 1203.17   3
   1   4 -11 35866.4 856.930   4
   1  -4 -11 42315.1 1307.95   2
  -1   4  10 561.705 109.112   5
   1   4 -10 501.358 124.957   3
  -1   4  10 543.230 153.305  10
  -1   4  10 441.402 78.2101  12
   1  -4 -10 478.197 133.022   2
  -1  -4  10 458.211 153.462   6
   1   4  -9 77953.9 1674.84   3
  -1  -4   9 76819.0 1832.21   6
  -1   4   9 77838.9 1773.99  10
  -1  -4   9 81378.2 1867.03   9
  -1   4   9 73525.8 1467.13   5
   1  -4  -9 80276.1 1799.17   2
  -1  -4   8 5343.81 416.661   6
   1   4  -8 5410.23 373.014   3
   1  -4  -8 5536.17 410.935   2
  -1   4   8 4557.94 203.121  12
  -1   4   8 5269.05 318.811   5
  -1  -4   8 5884.45 446.421   9
  -1   4   8 5471.57 403.245  10
  -1   4   7 323.497 71.2529   5
   1  -4  -7 355.599 114.020   2
   1   4  -7 348.180 94.9331   3
  -1   4   7 582.717 75.4448   3
  -1   4   7 399.011 124.313  10
  -1  -4   7 453.703 130.909   9
  -1  -4   7 493.397 141.187   6
  -1   4   6 25857.1 758.353   5
  -1   4   6 24342.1 600.844   3
  -1  -4   6 27064.0 934.472   6
  -1  -4   6 25655.8 962.370   9
   1   4  -6 26681.9 831.343   3
  -1   4   6 26381.5 867.158  10
   1  -4  -6 27429.9 892.886   2
   1   4  -6 22907.9 462.512  13
  -1  -4   5 50306.8 1300.04   6
  -1  -4   5 47870.6 1357.61   9
   1   4  -5 48636.8 1170.50   3
   1  -4  -5 50892.9 1240.04   2
  -1   4   5 46880.2 939.204   3
  -1   4   5 47907.1 1204.18  10
   1  -4  -5 47975.4 872.872   7
  -1   4   5 45979.0 1072.77   5
   1   4  -5 43258.3 772.685  13
  -1   4   5 47862.3 1147.09  14
  -1  -4   4 28765.8 933.866   6
   1  -4  -4 28035.8 863.001   2
   1   4  -4 27957.1 835.295   3
  -1  -4   4 27035.0 985.183   9
   1   4  -4 25328.6 549.523  13
  -1   4   4 27858.2 782.964   5
  -1   4   4 27535.0 684.455   3
   1  -4  -4 27186.9 639.177   7
  -1   4   4 27970.0 816.932  14
  -1  -4   3 76980.2 1783.25   9
  -1   4   3 72463.3 1447.74   5
  -1  -4   3 78888.8 1672.54   6
   1  -4  -3 71836.7 1312.01   7
   1  -4  -3 78626.9 1584.48   2
   1   4  -3 78103.9 1546.35   3
  -1   4   3 74904.5 1365.03   3
  -1   4   3 77312.7 1505.07  14
  -1   4   2 8705.87 378.412   3
   1  -4  -2 8235.20 352.490   7
   1   4  -2 8764.92 431.577   3
  -1  -4   2 8368.60 521.079   9
  -1  -4   2 7923.34 311.128   2
  -1  -4   2 8793.55 472.772   6
  -1   4   2 7894.55 392.882   5
  -1   4   2 8730.45 412.201  14
  -1   4   1 25524.9 749.890   5
  -1   4   1 28023.5 740.639   3
   1   4  -1 28678.2 809.824   3
  -1  -4   1 28781.3 881.676   6
   1  -4  -1 27498.7 725.228   7
  -1  -4   1 25704.1 641.689   2
  -1  -4   1 26785.5 963.366   9
  -1   4   1 28954.9 776.424  14
  -1  -4   0 80876.1 1815.98   9
  -1  -4   0 76599.2 1372.24   2
   1   4   0 82594.3 1559.62   3
   1  -4   0 79956.1 1489.66   7
  -1   4   0 74844.4 1482.53   5
  -1   4   0 79590.3 1485.15   3
  -1   4   0 83076.5 1507.90  14
  -1  -4  -1 48878.7 1031.64   2
  -1   4  -1 51275.1 1122.51   3
   1  -4   1 50253.2 1130.95   7
  -1   4  -1 48515.5 1094.65   5
   1   4   1 52106.8 1150.24   3
  -1  -4  -1 50009.5 1370.89   9
  -1   4  -1 53151.8 1108.58  14
   1   4   1 54037.8 1143.57  14
  -1  -4  -2 35410.0 1116.63   9
  -1  -4  -2 33014.0 672.580   7
   1   4   2 36752.0 909.220   3
  -1   4  -2 36937.8 920.855   3
  -1  -4  -2 34128.0 841.652   2
   1  -4   2 36101.7 942.459   7
  -1   4  -2 34264.6 874.858   5
   1   4   2 36970.8 918.374  14
  -1  -4  -3 26649.9 484.406   7
   1  -4   3 27088.5 678.222  12
  -1  -4  -3 30134.4 791.270   2
   1  -4   3 28953.6 856.642   7
   1  -4   3 29914.8 940.645   6
  -1   4  -3 30589.9 833.068   3
  -1   4  -3 26907.7 767.426   5
   1   4   3 29406.9 790.130   3
  -1  -4  -3 28334.9 993.570   9
   1   4   3 29808.6 813.773  14
  -1  -4  -4 7223.74 487.163   9
  -1   4  -4 6591.23 352.114   5
   1   4   4 6952.18 355.769   3
  -1   4  -4 7371.99 394.216   3
   1  -4   4 6939.22 331.443  12
  -1  -4  -4 7183.75 379.620   2
   1  -4   4 7181.39 459.661   6
   1  -4   4 7395.67 425.436   7
   1   4   4 7185.80 386.387  14
  -1  -4  -5 21252.5 707.984   2
  -1  -4  -5 19464.8 821.504   9
  -1   4  -5 18980.6 626.904   5
   1   4   5 20837.5 638.119   3
   1  -4   5 20240.2 639.258  12
  -1   4  -5 21501.5 716.647   3
   1  -4   5 20614.0 759.737   7
   1   4   5 20456.5 661.081  10
   1  -4   5 21428.7 814.174   6
   1   4   5 20951.1 700.987  14
   1   4   6 12581.0 477.931   3
  -1  -4  -6 12656.0 656.564   9
  -1   4  -6 12263.9 487.437   5
   1  -4   6 13179.3 529.911  12
  -1   4  -6 12054.7 538.825   3
   1  -4   6 13159.2 646.428   6
  -1  -4  -6 12775.7 561.401   2
   1   4   6 12696.8 527.518  10
   1   4   6 13468.9 561.808  14
   1  -4   7 3271.30 274.998  12
   1   4   7 3280.39 232.972   3
   1  -4   7 3424.02 334.084   6
   1   4   7 3280.07 267.999  10
  -1  -4  -7 3528.38 302.961   2
  -1   4  -7 2889.62 226.950   5
  -1  -4  -7 2995.84 322.376   9
   1   4   7 3208.01 276.977  14
  -1   4  -8 44882.1 1032.88   5
  -1  -4  -8 45590.9 1345.35   9
  -1  -4  -8 49257.4 1269.46   2
   1   4   8 46805.5 1188.57  10
   1  -4   8 48778.2 1383.65   6
   1  -4   8 46706.8 1206.58  12
   1   4   8 45105.8 1009.10   3
   1   4   8 48043.0 1211.62  14
  -1   4  -9 39450.6 1080.65   1
  -1  -4  -9 34397.2 1147.04   9
  -1   4  -9 32935.4 852.845   5
   1  -4   9 37916.8 1098.58  12
   1   4   9 33928.2 837.855   3
   1   4   9 35628.9 1049.36  10
   1  -4   9 36457.3 1207.55   6
  -1  -4  -9 38846.7 1133.22   2
   1   4   9 36343.2 1055.62  14
   1  -4  10 45029.6 1265.04  12
  -1   4 -10 46064.3 1230.73   1
   1   4  10 42445.3 1205.17  10
  -1  -4 -10 46391.9 1297.04   2
  -1   4 -10 37950.2 919.977   5
  -1  -4 -10 40328.5 1274.35   9
   1   4  10 41962.6 935.499   3
   1  -4  10 46255.1 1395.04   6
   1   4  10 44943.3 1211.88  14
   1  -4  11 196810. 3486.10   6
  -1   4 -11 192142. 3200.72   1
   1  -4  11 192249. 3289.80  12
  -1  -4 -11 178059. 3240.16   9
   1   4  11 178217. 3160.65  10
   1   4  11 171360. 2839.34   5
  -1   4 -11 170106. 2643.70   5
  -1  -4 -11 198276. 3327.24   2
   1   4  11 192730. 3178.02  14
  -1  -4 -12 2543.08 300.309   9
   1   4  12 2177.07 215.177   5
   1  -4  12 3011.47 368.029   6
  -1   4 -12 2622.09 228.194   4
  -1  -4 -12 2701.20 316.042   2
   1   4  12 2488.88 296.200  10
   1  -4  12 2806.25 329.182  12
  -1   4 -12 2410.69 181.124   5
  -1   4 -12 2651.37 304.991   1
  -1  -4 -13 27388.2 1069.47   2
   1  -4  13 25929.0 1057.90  12
   1   4  13 22283.8 958.936  10
   1  -4  13 26945.9 1134.97   6
   1   4  13 23723.1 757.185   5
  -1   4 -13 26395.5 1026.63   1
  -1   4 -13 26089.6 736.995   4
   1  -4  14 10420.6 678.764  12
  -1  -4 -14 10166.8 660.927   2
  -1   4 -14 9759.47 635.383   1
   1   4  14 8086.28 583.431  10
  -1   4 -14 10233.0 445.408   4
   1  -4  14 9666.51 685.766   6
  -1  -4 -15 15049.7 838.733   2
  -1   4 -15 14277.2 809.339   1
   1  -4  15 14941.2 850.239  12
   1  -4  15 14664.8 874.743   6
  -1   4 -15 16486.6 582.331   4
   1   4  16 134.268 66.6230  10
   1  -4  16 289.037 144.800   6
  -1   4 -16 178.924 67.9860   4
   1   4  16 197.762 91.3456  12
  -1  -4 -16 192.270 103.908   2
   1  -4  16 114.874 93.1905  12
  -1   4 -16 312.847 126.257   1
  -1   4 -17 4123.68 469.169   1
   1  -4  17 3983.15 483.243   6
   1  -4  17 4724.94 535.993   7
   1   4  17 4163.97 408.771  12
  -1  -4 -17 4354.32 483.036   2
  -1   4 -17 5040.64 341.081   4
   1  -4  17 4511.45 500.439  12
   1   4  17 3172.27 413.154  10
  -1   4 -18 4093.85 253.297  23
  -1   4 -18 4977.08 352.834   4
  -1  -4 -18 5101.52 527.374   2
   1  -4  18 4337.76 509.115  12
   1   4  18 2993.53 413.128  10
   1  -4  18 4319.52 523.444   6
   1  -4  18 4087.12 516.324   7
  -1  -4 -18 3911.91 262.047  45
  -1   4 -18 3717.70 256.428  34
  -1   4 -19 997.232 128.254  23
   1  -4  19 925.699 278.610   7
   1  -4  19 1287.97 287.170  12
  -1   4 -19 1199.84 188.000   4
  -1  -4 -19 1193.11 265.494   2
   1  -4  19 1064.31 271.476   6
   1   4  19 821.466 231.060  10
  -1  -4 -19 1066.72 141.584  45
  -1  -4 -19 720.002 107.444  47
  -1   4 -19 771.295 123.528  34
  -1   4 -20 1252.03 147.736  23
   1   4  20 1135.02 258.802  14
  -1  -4 -20 1646.72 322.201   2
   1  -4  20 1508.60 324.723   6
   1  -4  20 1730.60 363.432   7
   1   4  20 856.217 250.358  10
   1  -4  20 1424.11 318.875  12
  -1   4 -20 1651.96 224.287   4
  -1  -4 -20 1220.62 153.152  45
  -1  -4 -20 1176.91 139.828  47
  -1   4 -20 1090.55 144.828  34
  -1   4 -20 1198.61 103.057  35
  -1   4 -21 21274.5 642.599  23
   1   4  21 20552.7 1099.98  14
   1  -4  21 19625.9 1263.32   7
   1  -4  21 20624.8 1238.14  12
  -1  -4 -21 21419.7 1206.10   2
  -1   4 -21 18581.6 828.051   4
   1  -4  21 20715.9 1263.81   6
  -1  -4 -21 17416.2 589.748  47
  -1   4 -21 22163.8 542.470  46
  -1  -4 -21 19030.4 648.392  45
  -1   4 -21 18129.9 639.470  34
   1   4  22-61.2209 85.0773  14
  -1   4 -22 49.0985 41.8263  23
   1  -4  22 77.1394 125.355   6
  -1  -4 -22 117.289 138.874   2
   1   4  22 140.758 146.949  10
   1  -4  22 1.57687 78.0023  12
   1  -4  22 45.9297 105.049   7
  -1   4 -22 41.2615 64.0463   4
  -1  -4 -22-29.5464 54.3714  39
  -1  -4 -22 95.3088 68.9816  45
  -1   4 -22 117.112 60.1061  46
  -1   4 -22 13.6220 59.1499  34
   1   4  23 22.4153 133.169  10
   1  -4  23 150.635 95.0905   7
  -1   4 -23 277.716 94.0276   4
   1  -4  23 330.978 148.417  12
  -1  -4 -23 133.940 39.7583  39
  -1   4 -23 398.852 77.6635  46
  -1  -4 -23 286.038 94.2838  45
  -1   4 -23 189.265 72.0433  34
   1  -4  23 213.249 74.4067  31
   1  -4  24 161.953 127.834  12
   1  -4  24 209.601 138.018   7
  -1   4 -24 126.852 67.1294   4
  -1  -4 -24 34.2806 33.8871  39
  -1   4 -24 210.678 55.5293  46
  -1  -4 -24 170.509 68.1564  45
  -1   4 -24 169.181 68.7808  34
   1  -4  24 196.922 69.5784  31
  -1   4 -25 432.665 82.9739  46
  -1  -4 -25 336.856 101.631  45
  -1  -4 -25 344.491 56.4307  39
  -1   4 -25 302.816 98.0457  34
   1  -4  25 363.361 81.7281  31
  -1  -4 -26 9400.60 297.262  39
  -1  -4 -26 8869.42 452.569  45
  -1   4 -26 9191.20 355.458  46
  -1   4 -26 8530.83 443.647  34
  -1  -4 -26 8478.42 421.576  33
   1  -4  27 2050.81 185.359  24
  -1  -4 -27 2283.11 138.785  39
  -1  -4 -27 2043.75 210.848  45
  -1   4 -27 2301.89 173.062  46
  -1   4 -27 2174.30 221.965  34
  -1  -4 -27 2341.55 217.667  33
   1  -4  28 893.154 118.994  24
  -1   4 -28 820.362 102.418  46
  -1  -4 -28 1002.00 158.281  45
  -1  -4 -28 986.488 94.5849  39
  -1  -4 -28 827.919 128.833  33
  -1   4 -28 856.040 137.823  34
  -1  -4 -29 785.900 82.1452  39
  -1   4 -29 657.808 89.4885  46
  -1   4 -29 622.504 116.392  34
  -1  -4 -29 816.951 123.545  33
  -1   4 -30 30.8731 45.2460  46
  -1   4 -30-29.7796 58.6549  34
  -1  -4 -30 1.65745 49.7652  33
  -1   4 -31 13722.9 415.214  46
  -1   4 -31 14952.8 542.011  34
  -1  -4 -31 15251.7 505.900  33
   1  -4  32 5957.25 291.153  48
  -1  -4 -32 6008.04 292.150  33
  -1   4 -32 6342.43 327.241  34
   1  -4  33 21353.7 554.208  48
  -1  -4 -33 21612.9 562.997  33
  -1   4 -33 22810.6 623.317  34
   1  -4  34 654.180 80.0105  48
  -1  -4 -34 637.845 82.4354  33
  -1   4 -34 630.503 95.3414  34
  -1   4 -35 1749.29 136.973  34
  -1  -4 -35 1477.14 106.977  33
   1  -5 -34 80.8659 37.2402  33
   1   5 -34 41.6570 32.4281  34
  -1  -5  33 99.6070 36.1848  48
  -1  -5  33 46.1565 32.2305  42
   1  -5 -33 159.436 52.5872  33
   1   5 -33 28.6023 37.0142  34
  -1  -5  32 7922.57 322.629  42
  -1  -5  32 7474.05 315.870  48
   1  -5 -32 7570.97 327.071  33
   1   5 -32 7744.15 344.044  34
   1   5 -31 6781.43 269.493  46
  -1  -5  31 7423.06 333.547  48
   1  -5 -31 6307.75 205.536  39
   1  -5 -31 7787.99 348.146  33
   1   5 -31 7611.19 360.177  34
  -1  -5  30 71.7311 44.4274  48
   1  -5 -30 152.489 44.1195  39
   1   5 -30 6.94582 41.1624  46
   1   5 -30 65.5327 26.3767  35
   1   5 -30 0.23962 53.6657  34
   1  -5 -30 90.6608 57.7482  33
  -1  -5  29 2884.88 202.110  24
  -1  -5  29 3004.89 231.482  48
   1  -5 -29 2727.49 200.802  47
   1  -5 -29 2877.73 145.193  39
   1   5 -29 2874.02 182.772  46
   1  -5 -29 3320.88 241.969  33
   1   5 -29 2413.02 150.094  35
   1   5 -29 2792.21 234.131  34
  -1  -5  28 5026.70 283.441  24
   1   5 -28 5163.61 254.734  46
   1  -5 -28 4579.14 276.960  47
   1  -5 -28 5476.34 208.397  39
  -1  -5  28 5564.84 324.533  48
   1   5 -28 4553.78 216.754  35
   1  -5 -28 5550.42 325.800  33
   1   5 -28 5143.67 329.171  34
  -1  -5  27 5206.46 298.079  24
   1  -5 -27 4742.73 294.317  47
   1   5 -27 5643.41 268.496  46
   1  -5 -27 5424.51 210.143  39
   1  -5 -27 5383.11 326.919  33
   1   5 -27 4912.66 229.105  35
   1   5 -27 4815.37 322.467  34
  -1  -5  26 359.363 90.9665  24
   1  -5 -26 260.644 43.0600  39
   1   5 -26 255.974 65.3670  46
   1  -5 -26 229.880 70.9564  47
   1  -5 -26 322.431 90.7707  33
   1   5 -26 273.720 90.3090  34
   1   5 -26 319.660 62.3084  35
  -1  -5  25 4163.58 276.763  24
   1  -5 -25 4105.38 286.010  47
   1  -5 -25 4563.94 193.695  39
   1   5 -25 4940.00 252.990  46
   1  -5 -25 4225.62 309.279  45
   1   5 -25 4296.29 214.603  35
   1   5 -25 4319.85 312.481  34
   1  -5 -25 4773.99 314.603  33
  -1  -5  24 2959.37 234.000  24
   1  -5 -24 2933.38 255.085  45
   1   5 -24 3460.34 209.198  46
   1  -5 -24 3061.90 249.032  47
   1   5 -24 3147.87 180.056  35
   1   5 -24 3008.49 258.643  34
   1  -5 -24 3039.58 248.253  33
  -1  -5  23 7819.16 385.114  24
  -1   5  23 6280.47 671.195  14
  -1  -5  23 7705.84 850.600   6
   1  -5 -23 8027.88 799.722   2
  -1   5  23 5570.43 688.435  10
  -1  -5  23 7546.99 836.279   7
   1   5 -23 9068.96 344.353  46
   1  -5 -23 8639.29 427.336  47
   1  -5 -23 8162.47 424.433  45
   1   5 -23 8723.66 311.351  35
   1  -5 -23 8117.63 415.231  33
   1   5 -23 7361.41 409.003  34
  -1  -5  23 7931.05 388.803  31
  -1  -5  22 325.687 81.4836  24
  -1   5  22 70.5483 88.3926  14
   1  -5 -22 269.795 172.135   2
  -1  -5  22 269.685 194.683   6
  -1   5  22 390.350 214.425  10
   1  -5 -22 433.413 102.140  47
   1  -5 -22 362.076 96.2239  45
   1   5 -22 414.721 83.6430  46
  -1  -5  22 375.535 85.5101  31
   1   5 -22 216.488 74.9379  34
   1  -5 -22 456.500 110.528  33
   1   5 -22 416.609 70.3581  35
  -1  -5  21 30895.8 821.471  24
  -1  -5  21 31242.6 1680.67   6
  -1   5  21 25597.5 1447.22  10
   1  -5 -21 32562.7 1564.29   2
   1   5 -21 28434.8 1501.46   1
   1  -5 -21 30759.3 859.053  47
   1   5 -21 36166.3 737.708  46
   1  -5 -21 30250.1 858.986  45
   1   5 -21 32688.0 671.700  35
  -1  -5  21 31733.6 835.606  31
   1  -5 -21 31674.4 866.496  33
   1   5 -21 29321.0 857.538  34
   1  -5 -20-25.9579 89.8879   2
   1   5 -20-36.3644 120.244   1
  -1  -5  20 14.8870 134.933   6
   1   5 -20-9.00033 42.2245   4
  -1   5  20 51.9002 110.762  10
   1   5 -20 185.225 65.9294  46
   1   5 -20 36.4444 36.0073  37
   1  -5 -20-82.4675 63.2662  47
   1  -5 -20-4.57033 56.6741  45
   1   5 -20 164.241 44.8558  35
   1  -5 -20-2.66853 56.5438  33
   1   5 -20-50.8568 49.9836  34
  -1  -5  20 0.82682 43.1014  31
   1   5 -19 11979.6 465.344  23
   1   5 -19 11705.9 894.828   1
   1   5 -19 12428.8 581.827   4
   1  -5 -19 13394.5 933.183   2
  -1  -5  19 12568.8 991.314   6
  -1   5  19 10050.4 838.127  10
   1   5 -19 12976.7 402.845  37
   1  -5 -19 11127.5 474.315  45
   1  -5 -19 11705.4 489.257  47
  -1  -5  19 11691.4 468.999  31
   1  -5 -19 12098.3 488.692  33
   1   5 -19 13269.1 371.929  35
   1   5 -19 11196.7 480.727  34
   1   5 -18 2095.17 182.677  23
   1   5 -18 2356.78 388.184   1
   1  -5 -18 2034.80 359.235   2
  -1  -5  18 2204.20 415.970   6
   1   5 -18 2332.03 236.629   4
  -1   5  18 1938.58 349.256  10
   1   5 -18 2094.41 154.086  37
   1  -5 -18 1859.14 186.089  47
   1  -5 -18 1820.65 184.364  45
   1  -5 -18 2415.62 168.747  44
   1   5 -18 1746.59 178.030  34
   1  -5 -18 2061.08 192.008  33
  -1  -5  18 2016.69 186.982  31
   1   5 -18 2373.13 147.157  35
   1   5 -17 2964.52 211.627  23
   1   5 -17 3279.83 268.655   4
   1   5 -17 3242.18 439.196   1
  -1  -5  17 2792.16 455.139   6
   1  -5 -17 2922.81 419.383   2
  -1   5  17 2434.28 385.885  10
   1  -5 -17 2823.21 224.584  47
   1  -5 -17 2508.35 209.261  45
   1  -5 -17 3144.28 190.560  44
   1   5 -17 3101.07 185.818  37
   1  -5 -17 2583.42 210.788  33
   1   5 -17 3114.37 167.827  35
  -1  -5  17 2625.85 206.833  31
   1   5 -16 5262.97 325.814   4
  -1   5  16 4168.92 489.026  10
   1  -5 -16 5150.05 537.442   2
   1   5 -16 5148.99 528.355   1
  -1  -5  16 4520.44 545.540   6
   1   5 -15 2056.49 326.795   1
  -1   5  15 2280.93 350.346  10
   1   5 -15 2622.05 222.158   4
   1  -5 -15 2546.40 373.415   2
  -1  -5  15 2326.34 378.100   6
  -1  -5  14 1055.83 250.654   6
   1  -5 -14 1206.91 257.508   2
  -1   5  14 1079.91 159.773   5
  -1   5  14 978.644 225.150  10
   1   5 -14 1280.22 155.786   4
   1   5 -14 1255.30 250.717   1
  -1   5  13 9197.05 664.533  10
  -1  -5  13 9701.52 731.012   6
   1   5 -13 9107.27 421.718   4
  -1   5  13 9385.03 481.105   5
   1  -5 -13 10431.9 707.655   2
   1  -5 -12 847.988 202.447   2
   1   5 -12 857.103 195.351   3
  -1  -5  12 785.787 203.898   6
  -1   5  12 918.128 207.172  10
   1   5 -12 733.963 121.310   4
  -1   5  12 774.361 132.735   5
  -1   5  11 9513.79 489.071   5
   1  -5 -11 10412.8 665.225   2
   1   5 -11 10299.3 603.869   3
  -1   5  11 9580.62 634.136  10
  -1  -5  11 10524.0 712.610   6
   1  -5 -10 4274.94 410.189   2
   1   5 -10 4247.56 382.342   3
  -1   5  10 3857.84 389.954  10
  -1   5  10 4323.72 326.757   5
  -1  -5  10 4778.72 464.665   6
  -1   5   9 1324.42 229.286  10
   1  -5  -9 1270.05 226.079   2
  -1   5   9 1040.67 163.561   5
   1   5  -9 1242.57 200.155   3
  -1  -5   9 1204.03 234.252   6
  -1   5   9 1003.53 180.335  14
   1   5  -8 8684.19 525.184   3
  -1   5   8 8404.77 547.677  10
  -1  -5   8 8771.83 603.224   6
  -1   5   8 8409.33 462.471   5
  -1  -5   8 9431.90 649.192   9
   1  -5  -8 8889.48 565.847   2
  -1   5   8 9205.67 535.928  14
  -1   5   7 12558.8 572.502   5
  -1   5   7 12738.2 459.689   3
  -1  -5   7 14222.4 792.743   9
   1   5  -7 13528.5 645.752   3
  -1  -5   7 14209.4 756.085   6
   1  -5  -7 13530.6 683.172   2
  -1   5   7 13401.1 633.920  14
  -1  -5   6 11132.6 652.319   6
   1  -5  -6 11452.5 608.571   2
  -1  -5   6 11711.0 714.004   9
  -1   5   6 9894.60 418.210   3
  -1   5   6 10548.5 516.893   5
   1   5  -6 11177.8 564.831   3
  -1   5   6 10908.2 561.661  14
   1   5  -6 9974.85 308.558  13
   1  -5  -5 57824.4 1444.75   2
  -1   5   5 54616.4 1157.18   3
   1   5  -5 55929.8 1378.87   3
   1  -5  -5 50638.9 963.804   7
  -1   5   5 53870.9 1286.82   5
   1   5  -5 49943.0 927.338  13
  -1  -5   5 58004.2 1681.03   9
  -1  -5   5 58572.3 1566.63   6
  -1   5   5 56742.4 1368.85  14
   1   5  -4 5865.12 261.705  13
   1  -5  -4 6683.88 313.017   7
   1  -5  -4 7454.56 469.819   2
  -1   5   4 6652.88 355.062   3
   1   5  -4 7171.96 447.091   3
  -1  -5   4 7043.85 503.302   6
  -1  -5   4 7157.29 562.646   9
  -1   5   4 6656.36 400.610   5
  -1   5   4 7083.22 429.312  14
  -1  -5   3 5674.57 296.050   2
  -1  -5   3 6698.38 537.038   9
  -1   5   3 6359.03 354.446   3
   1   5  -3 6358.73 411.768   3
  -1   5   3 6056.69 380.530   5
   1  -5  -3 6395.68 425.383   2
   1  -5  -3 6157.72 320.453   7
  -1  -5   3 6656.53 475.810   6
  -1   5   3 6492.50 402.211  14
   1  -5  -2 61694.9 1286.80   7
  -1   5   2 64804.7 1358.00   3
  -1   5   2 61330.5 1394.65   5
  -1  -5   2 59448.6 1212.34   2
   1   5  -2 66454.7 1486.55   3
  -1  -5   2 65646.9 1794.31   9
   1  -5  -2 67145.4 1518.49   2
  -1  -5   2 66446.6 1635.50   6
  -1   5   2 65320.3 1435.23  14
   1   5  -1 2734.62 267.822   3
  -1   5   1 2588.84 244.940   5
  -1   5   1 2730.28 242.559   3
  -1  -5   1 2684.51 341.028   9
  -1  -5   1 2745.30 213.456   2
   1  -5  -1 2475.62 223.778   7
  -1   5   1 2705.97 253.840  14
  -1   5   0 930.238 144.038   3
   1  -5   0 730.179 134.071   7
  -1  -5   0 713.454 109.301   2
   1   5   0 685.133 135.382   3
  -1  -5   0 587.773 176.532   9
  -1   5   0 773.177 139.425   5
  -1   5   0 781.944 140.725  14
  -1  -5  -1 781.799 108.604   7
   1  -5   1 735.882 142.795   7
  -1  -5  -1 472.288 137.097   9
  -1   5  -1 799.743 141.906   3
  -1   5  -1 365.774 99.8660   5
   1   5   1 819.184 150.490   3
  -1  -5  -1 669.195 113.282   2
  -1  -5  -2 12972.8 737.425   9
   1   5   2 13205.8 571.249   3
   1  -5   2 12971.4 586.619   7
  -1  -5  -2 11751.4 395.863   7
  -1  -5  -2 12513.4 522.444   2
  -1   5  -2 13047.8 569.917   3
  -1   5  -2 12689.1 558.855   5
   1   5   2 13057.8 569.265  14
  -1   5  -3 95286.2 1839.88   5
   1   5   3 100707. 1867.42   3
   1  -5   3 99857.1 1981.13   7
  -1  -5  -3 100134. 1845.40   2
  -1  -5  -3 100539. 2309.05   9
  -1   5  -3 103248. 1927.12   3
   1   5   3 102971. 1911.28  14
  -1   5  -4 72990.6 1595.71   3
   1   5   4 71310.9 1503.14   3
  -1  -5  -4 73041.5 1556.96   2
  -1   5  -4 66063.7 1487.90   5
  -1  -5  -4 71710.0 1913.94   9
   1  -5   4 72594.1 1667.94   7
   1   5   4 72076.3 1569.45  14
  -1   5  -5 16501.0 682.350   3
   1  -5   5 15938.6 781.004   6
  -1   5  -5 14732.1 608.752   5
   1   5   5 15591.8 609.037   3
   1  -5   5 16203.1 732.302   7
  -1  -5  -5 16854.1 675.429   2
  -1  -5  -5 15843.4 833.662   9
   1   5   5 16167.4 664.959  14
  -1   5  -6 379.623 127.822   3
  -1  -5  -6 344.752 126.321   9
   1  -5   6 301.591 84.9011  12
   1   5   6 376.949 95.1618   3
  -1  -5  -6 360.121 111.082   2
  -1   5  -6 227.799 79.9703   5
   1  -5   6 369.663 111.750   7
   1  -5   6 438.809 150.361   6
   1   5   6 291.544 109.067  14
   1   5   7 15612.8 604.357   3
  -1  -5  -7 16916.7 869.695   9
   1  -5   7 17642.7 815.865   7
   1  -5   7 17760.4 852.223   6
  -1   5  -7 16506.4 638.487   5
   1  -5   7 17494.8 691.113  12
  -1  -5  -7 17513.7 740.832   2
   1   5   7 17408.0 725.001  14
  -1  -5  -8 407.513 130.206   2
  -1  -5  -8 266.976 130.621   9
   1   5   8 398.953 113.756  10
  -1   5  -8 467.210 103.427   5
   1  -5   8 436.322 138.605   6
   1  -5   8 493.329 136.157   7
   1  -5   8 522.091 133.107  12
   1   5   8 394.397 85.5012   3
   1   5   8 500.850 128.779  14
   1  -5   9 909.834 165.719  12
  -1  -5  -9 935.664 211.505   9
   1  -5   9 980.864 206.658   7
   1  -5   9 1022.80 235.513   6
  -1  -5  -9 860.209 171.693   2
  -1   5  -9 782.504 136.058   5
   1   5   9 770.988 122.520   3
   1   5   9 839.550 164.126  10
   1   5   9 917.863 173.105  14
   1  -5  10 3945.79 428.779   6
  -1   5 -10 3529.44 278.783   5
  -1  -5 -10 3721.74 411.015   9
  -1   5 -10 4042.98 356.536   1
   1   5  10 3336.12 299.384   5
   1  -5  10 4008.64 419.106   7
   1  -5  10 4052.58 374.540  12
  -1  -5 -10 4362.89 401.610   2
   1   5  10 3365.89 333.692  10
   1   5  10 3882.77 359.705  14
  -1  -5 -11 36964.7 1266.52   2
   1   5  11 34206.9 1169.05  10
   1  -5  11 37772.0 1382.54   7
   1  -5  11 39086.9 1271.48  12
  -1   5 -11 36695.7 1185.07   1
   1   5  11 33779.0 1034.56   5
   1  -5  11 39064.2 1423.70   6
  -1   5 -11 32427.4 921.382   5
  -1  -5 -11 38144.3 1359.33   9
   1   5  11 38277.2 1225.07  14
  -1   5 -12 11617.9 526.732   4
   1   5  12 11692.7 572.284   5
   1  -5  12 12994.2 741.326  12
   1   5  12 12505.8 701.841  10
  -1   5 -12 12671.7 521.955   5
   1  -5  12 13159.7 822.269   7
   1  -5  12 14370.1 867.469   6
  -1  -5 -12 13416.0 760.525   2
  -1   5 -12 13474.6 713.711   1
   1   5  12 13193.1 713.646  14
  -1  -5 -13 5212.19 481.033   2
   1  -5  13 5010.11 519.910   7
   1   5  13 4566.63 438.612  10
   1  -5  13 5388.99 491.135  12
  -1   5 -13 4926.18 448.139   1
   1  -5  13 5234.82 530.288   6
  -1   5 -13 4821.43 336.169   4
   1   5  13 4390.40 342.450   5
   1   5  13 5493.39 469.125  14
   1  -5  14 1492.30 301.177   7
   1  -5  14 1515.84 267.641  12
  -1  -5 -14 1570.26 268.594   2
   1   5  14 1475.69 262.578  10
   1  -5  14 1758.08 324.682   6
  -1   5 -14 1299.46 241.080   1
  -1   5 -14 1537.00 188.120   4
   1   5  14 1636.48 266.934  14
   1   5  15 219.319 127.043  10
  -1   5 -15 118.142 40.1464   4
   1  -5  15 41.1201 79.2949   7
   1  -5  15 382.247 161.643  12
   1  -5  15 268.440 140.217   6
  -1   5 -15 109.236 58.4167   1
  -1  -5 -15 116.760 69.1118   2
   1   5  15 233.556 120.887  14
  -1   5 -16 2445.42 236.324   4
   1  -5  16 2448.69 369.146  12
   1  -5  16 2158.72 372.900   7
  -1  -5 -16 2140.03 335.521   2
   1   5  16 1521.57 284.286  10
  -1   5 -16 2120.35 335.448   1
   1  -5  16 2086.27 366.114   6
  -1   5 -16 2220.80 184.889  23
   1   5  16 2278.43 336.171  14
  -1   5 -17-5.88039 37.8895  23
   1   5  17-14.2403 89.6268  14
  -1   5 -17 88.9308 95.7755   1
   1  -5  17 82.9302 76.5262   6
  -1  -5 -17-36.0892 125.883   2
   1  -5  17 73.8270 122.274  12
   1   5  17 61.2820 82.4364  10
  -1   5 -17 39.8667 61.3770   4
   1  -5  17-101.942 129.002   7
  -1  -5 -17 60.5451 37.5633  47
  -1  -5 -17-36.6043 37.2258  45
   1  -5  17 72.6690 43.3075  32
  -1   5 -17 42.4854 40.3490  34
  -1   5 -17 64.4356 33.4622  35
  -1  -5 -17 36.0180 46.8236  33
  -1   5 -17 23.8970 26.6564  37
  -1   5 -18 77.2023 56.8616  23
   1   5  18-43.7498 121.017  14
  -1   5 -18 59.2217 63.3329   4
   1  -5  18 121.359 148.320   6
  -1   5 -18-14.9682 93.9016   1
  -1  -5 -18-60.0436 90.2532   2
   1   5  18-59.6952 110.583  10
   1  -5  18 159.586 157.890   7
   1  -5  18 12.3300 72.2653  12
  -1  -5 -18 39.5664 57.6062  45
  -1  -5 -18 85.6714 62.4794  47
  -1  -5 -18 30.7183 42.5521  33
  -1   5 -18 104.204 42.3445  35
  -1   5 -18 62.2872 47.7819  34
  -1   5 -18 29.1912 25.8230  37
   1  -5  18 62.9174 58.8042  32
   1   5  19 920.414 235.646  14
  -1   5 -19 1105.50 140.712  23
   1   5  19 616.976 211.325  10
   1  -5  19 1195.66 308.098   7
  -1   5 -19 1179.03 192.427   4
   1  -5  19 1331.61 319.824  12
   1  -5  19 1199.20 306.396   6
  -1  -5 -19 1271.85 283.649   2
  -1  -5 -19 1008.29 134.730  47
  -1   5 -19 1081.21 112.447  37
  -1  -5 -19 1046.56 144.972  45
   1  -5  19 1077.32 147.476  31
  -1   5 -19 1260.78 108.231  35
  -1  -5 -19 973.169 135.036  33
   1  -5  19 871.200 120.552  32
  -1   5 -19 1050.35 145.950  34
   1   5  20 1849.26 327.462  14
  -1   5 -20 1527.97 163.816  23
  -1  -5 -20 1682.82 355.410   2
   1  -5  20 1153.54 308.052   7
   1   5  20 754.601 236.435  10
   1  -5  20 1183.66 299.189  12
   1  -5  20 1608.16 366.241   6
  -1   5 -20 1508.59 216.755   4
  -1   5 -20 1784.98 140.326  37
  -1  -5 -20 1450.75 164.233  47
  -1  -5 -20 1521.79 175.766  45
  -1   5 -20 1670.53 123.477  35
   1  -5  20 1477.36 157.307  32
  -1   5 -20 1430.10 171.746  34
  -1  -5 -20 1407.49 161.339  33
   1  -5  20 1348.77 157.866  31
   1   5  21 4507.80 520.453  14
  -1   5 -21 5254.85 308.669  23
   1  -5  21 5040.78 650.229   6
  -1  -5 -21 5138.44 607.566   2
   1  -5  21 4454.61 623.540   7
   1  -5  21 5260.45 642.660  12
  -1   5 -21 5086.79 419.438   4
  -1   5 -21 5525.03 250.665  37
  -1  -5 -21 4752.33 303.237  47
  -1  -5 -21 4646.06 312.399  45
  -1   5 -21 5293.51 225.696  35
  -1  -5 -21 4741.54 301.030  33
   1  -5  21 5004.46 310.920  31
  -1   5 -21 4587.87 307.684  34
   1  -5  21 4645.33 284.746  32
   1   5  22 7866.08 708.692  14
  -1   5 -22 9372.66 422.173  23
   1  -5  22 8254.83 848.790   6
   1  -5  22 7649.62 830.719   7
  -1  -5 -22 8899.70 817.131   2
  -1   5 -22 8237.14 564.200   4
   1   5  22 7051.07 566.468  13
  -1  -5 -22 8533.44 434.647  45
  -1   5 -22 9894.69 352.590  46
  -1  -5 -22 8386.81 405.662  47
  -1  -5 -22 8393.32 414.366  33
  -1   5 -22 7824.69 416.654  34
   1  -5  22 8554.72 414.659  31
  -1   5 -22 8840.21 303.838  35
  -1   5 -23 33.3659 51.2388  23
  -1  -5 -23 6.38470 92.8162   2
   1  -5  23-76.2352 144.857   7
  -1   5 -23-95.0213 87.2631   4
  -1  -5 -23 39.2211 57.8586  47
  -1  -5 -23-119.645 56.2342  39
  -1   5 -23 103.578 55.9911  46
  -1  -5 -23 17.4627 60.1566  45
  -1  -5 -23 67.2876 48.7300  33
  -1   5 -23 23.7543 24.7841  35
   1  -5  23 73.3789 53.4413  31
  -1   5 -23-56.2492 77.1566  34
  -1   5 -24 1081.24 119.896  46
  -1  -5 -24 935.105 132.510  47
  -1  -5 -24 1094.69 154.988  45
  -1  -5 -24 981.974 86.8166  39
  -1   5 -24 973.593 148.614  34
  -1  -5 -24 967.839 144.017  33
   1  -5  24 1056.44 149.991  31
  -1  -5 -25 8933.90 287.194  39
  -1  -5 -25 8628.25 443.675  45
  -1   5 -25 9018.95 346.307  46
  -1  -5 -25 8529.39 420.314  33
  -1   5 -25 7867.49 424.288  34
   1  -5  25 8118.74 400.466  31
   1  -5  26 3774.93 261.098  24
  -1  -5 -26 3765.75 285.089  45
  -1   5 -26 4036.34 230.344  46
  -1  -5 -26 4061.11 187.145  39
  -1   5 -26 3847.73 291.303  34
   1  -5  26 3826.06 264.755  31
  -1  -5 -26 4293.67 289.455  33
   1  -5  27 234.374 62.4551  24
  -1  -5 -27 242.803 78.2512  45
  -1   5 -27 165.619 51.1243  46
  -1  -5 -27 289.572 56.7510  39
   1  -5  27 351.174 86.4383  31
  -1  -5 -27 156.106 69.7459  33
  -1   5 -27 158.867 61.6255  34
   1  -5  28 28.6709 42.7669  24
  -1  -5 -28 58.9085 35.2171  39
  -1   5 -28-11.2706 46.1739  46
  -1  -5 -28-3.31989 57.0204  45
  -1   5 -28-15.3859 64.2855  34
  -1  -5 -28 19.3076 46.2891  33
   1  -5  29 13.6689 42.9080  24
  -1   5 -29 36.4685 38.4617  46
  -1  -5 -29 38.3061 40.6059  39
  -1   5 -29 34.8899 58.1586  34
  -1  -5 -29-0.22252 55.6455  33
   1  -5  30 61.1833 30.2429  24
  -1  -5 -30 75.5173 40.0389  39
  -1   5 -30 21.8608 38.6517  46
  -1  -5 -30 37.0776 52.5682  33
  -1   5 -30-90.6409 68.6256  34
  -1   5 -31 1340.13 114.616  46
   1  -5  31 1611.36 154.439  48
  -1   5 -31 1571.21 161.442  34
  -1  -5 -31 1580.37 147.697  33
   1  -5  32 4.63432 38.2395  48
  -1  -5 -32-7.71827 32.6566  33
  -1   5 -32 42.1582 41.8255  34
   1  -5  33 355.897 63.5547  48
  -1   5 -33 466.930 76.0656  34
  -1  -5 -33 428.722 69.9435  33
   1  -5  34 101.915 38.2704  48
  -1   5 -34 132.155 45.0109  34
  -1  -6  33 1099.83 101.243  42
  -1  -6  33 1175.51 106.901  48
   1   6 -33 1033.68 100.745  34
  -1  -6  32 407.961 71.3993  48
  -1  -6  32 254.131 58.9348  42
   1   6 -32 250.731 53.7822  34
   1   6 -31-37.1002 34.0626  46
   1  -6 -31 97.6034 33.3848  39
  -1  -6  31 79.2825 50.0451  48
   1  -6 -31 61.9046 43.3192  33
   1   6 -31 53.6527 35.0409  34
  -1  -6  30 1491.85 133.077  24
   1   6 -30 1344.20 116.771  46
   1  -6 -30 1438.65 94.1510  39
  -1  -6  30 1625.55 158.460  48
   1   6 -30 1230.72 94.0911  35
   1   6 -30 1421.81 149.777  34
   1  -6 -30 1508.63 154.136  33
  -1  -6  29 3278.96 213.374  24
   1  -6 -29 3428.10 152.750  39
  -1  -6  29 3496.20 244.543  48
   1   6 -29 3118.71 184.234  46
   1  -6 -29 2771.49 197.939  47
   1   6 -29 2823.24 153.129  35
   1  -6 -29 3599.13 245.180  33
   1   6 -29 3195.70 237.797  34
  -1  -6  28 1164.56 132.588  24
   1  -6 -28 982.263 127.494  47
   1   6 -28 945.564 105.374  46
  -1  -6  28 1083.74 143.233  48
   1  -6 -28 1118.01 88.6685  39
   1   6 -28 937.739 93.2349  35
   1  -6 -28 1195.94 145.530  33
   1   6 -28 1016.70 134.200  34
  -1  -6  27 9720.36 408.374  24
  -1  -6  27 10230.3 448.699  48
   1   6 -27 9576.88 348.934  46
   1  -6 -27 10005.4 289.819  39
   1  -6 -27 8279.43 392.777  47
   1  -6 -27 9702.51 434.265  33
   1   6 -27 9209.21 431.490  34
   1   6 -27 8714.87 301.638  35
  -1  -6  26 992.259 137.599  24
  -1  -6  26 945.079 141.154  48
   1   6 -26 966.115 108.367  46
   1  -6 -26 908.948 136.887  47
   1  -6 -26 900.325 83.7102  39
   1  -6 -26 923.711 139.868  33
   1   6 -26 898.281 137.691  34
   1   6 -26 1015.18 100.850  35
  -1  -6  25 539.516 99.7054  24
   1   6 -25 515.070 85.6594  46
   1  -6 -25 643.290 116.973  45
   1  -6 -25 517.694 58.1590  39
   1  -6 -25 647.159 118.062  47
   1   6 -25 535.084 73.0878  35
   1  -6 -25 656.638 125.571  33
   1   6 -25 489.252 104.428  34
  -1  -6  25 657.719 113.648  31
  -1  -6  24 9958.99 441.003  24
   1   6 -24 10795.7 377.266  46
   1  -6 -24 9191.47 446.289  47
   1  -6 -24 9269.21 450.461  45
   1   6 -24 9436.85 326.295  35
   1  -6 -24 9765.26 458.411  33
  -1  -6  24 9499.61 429.937  31
   1   6 -24 8602.64 435.048  34
  -1  -6  23 1731.29 182.452  24
   1  -6 -23 1413.46 182.406  45
   1  -6 -23 1624.94 188.931  47
   1   6 -23 1929.03 156.230  46
   1  -6 -23 1673.98 192.266  33
  -1  -6  23 1640.58 180.574  31
   1   6 -23 1942.72 141.217  35
   1   6 -23 1422.58 179.194  34
  -1  -6  22 1730.04 188.856  24
  -1  -6  22 1684.30 409.896   6
   1  -6 -22 1618.06 191.888  45
   1   6 -22 2024.09 158.762  46
   1  -6 -22 1888.11 206.447  47
  -1  -6  22 1785.24 188.106  31
   1   6 -22 1608.85 187.606  34
   1   6 -22 1961.26 143.501  35
   1  -6 -22 1868.49 204.300  33
  -1  -6  21 3135.71 245.900  24
  -1   6  21 2394.94 407.036  14
   1  -6 -21 3071.67 480.172   2
   1   6 -21 2124.00 410.688   1
  -1  -6  21 3210.76 538.830   7
  -1  -6  21 2654.58 504.490   6
  -1   6  21 1954.80 396.022  10
   1   6 -21 3790.17 215.602  46
   1  -6 -21 3133.97 259.456  47
   1   6 -21 3581.66 209.767  37
   1  -6 -21 2887.26 247.458  45
   1   6 -21 2543.56 229.580  34
  -1  -6  21 2873.56 237.880  31
   1   6 -21 3452.20 189.766  35
   1  -6 -21 3253.00 259.728  33
  -1  -6  21 3065.53 221.768  32
  -1   6  20 1365.21 306.696  14
  -1  -6  20 1375.73 164.312  24
   1   6 -20 1146.38 301.291   1
  -1   6  20 1035.60 296.127  10
  -1  -6  20 1186.63 355.160   6
   1  -6 -20 1479.38 346.750   2
   1  -6 -20 1380.55 173.339  45
   1  -6 -20 1146.02 154.091  47
   1   6 -20 1585.32 138.310  37
   1  -6 -20 1297.53 162.764  33
   1   6 -20 1331.50 165.920  34
  -1  -6  20 1277.50 158.755  31
  -1  -6  20 1282.94 146.406  32
   1   6 -20 1514.88 126.998  35
  -1   6  19 20412.4 1168.26  14
  -1  -6  19 22947.3 688.221  24
   1   6 -19 23469.7 682.437  23
   1  -6 -19 23645.4 1307.21   2
  -1  -6  19 22513.9 1417.36   6
   1   6 -19 21797.8 1263.91   1
   1  -6 -19 20295.4 675.061  45
   1  -6 -19 21671.6 707.157  47
   1   6 -19 24047.8 586.899  37
  -1  -6  19 21934.0 646.900  32
   1   6 -19 24423.6 549.182  35
   1  -6 -19 21945.5 700.916  33
   1   6 -19 19753.7 665.573  34
  -1  -6  19 21471.9 679.838  31
  -1  -6  18 193.226 72.8812  24
   1   6 -18 161.565 62.9392  23
  -1   6  18 101.783 101.385  14
   1  -6 -18 116.071 125.068   2
   1   6 -18 120.504 119.271   1
  -1   6  18 169.393 127.968  10
   1   6 -18 386.846 110.401   4
  -1  -6  18 91.5834 116.803   6
   1  -6 -18 144.640 62.0748  45
   1  -6 -18 290.289 73.6969  44
   1   6 -18 351.506 69.8060  37
   1  -6 -18 235.816 71.9726  47
   1   6 -18 178.695 63.1362  34
   1  -6 -18 153.989 70.1591  33
  -1  -6  18 185.697 79.9233  31
   1   6 -18 237.375 55.8498  35
  -1  -6  18 185.661 66.1084  32
   1   6 -17 72.4447 42.7353  23
  -1   6  17 6.32747 77.5087  14
  -1  -6  17-17.1596 126.797   6
   1  -6 -17 245.880 164.458   2
   1   6 -17 139.196 131.907   1
   1   6 -17 21.9184 38.1345   4
  -1   6  17 131.673 140.398  10
   1  -6 -17 29.9175 46.9228  47
   1  -6 -17 88.8311 62.7098  45
   1  -6 -17 300.369 59.4998  44
  -1  -6  17 39.2315 42.7124  32
   1  -6 -17 153.542 78.5970  33
   1   6 -17 91.0245 39.9817  37
   1   6 -17 375.178 65.5882  35
  -1  -6  17 47.4591 44.3551  31
  -1   6  16 312.906 143.848  14
   1   6 -16 427.478 89.2241  23
  -1   6  16 326.857 160.508  10
   1  -6 -16 591.483 205.340   2
   1   6 -16 383.246 92.1364   4
   1   6 -16 570.776 186.224   1
  -1  -6  16 587.708 240.426   6
   1  -6 -16 412.212 72.4201  44
   1  -6 -16 325.414 84.0531  45
   1  -6 -16 377.879 89.7450  47
   1   6 -16 436.927 74.4874  37
  -1  -6  16 441.213 87.1802  32
   1  -6 -16 383.454 92.7998  33
   1   6 -16 477.446 73.2902  35
  -1  -6  16 408.856 91.5236  31
   1   6 -15 697.014 107.149  23
  -1   6  15 578.878 175.764  14
  -1   6  15 518.205 186.035  10
  -1  -6  15 671.377 228.737   6
   1   6 -15 871.202 225.386   1
   1  -6 -15 681.441 229.829   2
   1   6 -15 590.146 115.787   4
   1  -6 -15 615.640 103.259  47
   1  -6 -15 730.408 98.3182  44
  -1  -6  15 600.950 102.407  32
  -1  -6  15 699.885 106.300  31
   1   6 -15 647.595 88.9503  37
   1   6 -15 802.052 86.8291  35
   1  -6 -15 643.590 105.975  33
  -1   6  14 10880.5 738.483  14
   1   6 -14 10167.5 487.119   4
  -1   6  14 9343.32 735.746  10
  -1   6  14 9563.25 532.265   5
   1   6 -14 10476.2 747.761   1
  -1  -6  14 11132.3 870.903   6
   1  -6 -14 11478.4 812.401   2
   1   6 -14 10395.4 353.189  37
   1  -6 -14 10310.8 368.415  44
   1  -6 -14 9957.21 429.799  47
   1   6 -14 10988.4 336.932  35
   1  -6 -14 9755.69 417.462  33
  -1   6  13 9312.69 707.741  10
  -1   6  13 8756.97 512.819   5
   1  -6 -13 10150.6 741.404   2
  -1  -6  13 9331.81 782.714   6
   1   6 -13 8488.06 448.927   4
  -1   6  13 8879.50 654.150  14
   1   6 -12 577.615 138.811   5
  -1   6  12 596.485 134.217   5
  -1   6  12 600.001 195.403  10
   1   6 -12 574.018 161.246   3
  -1  -6  12 886.139 254.124   6
   1  -6 -12 561.896 182.390   2
  -1   6  12 656.797 161.575  14
   1  -6 -11 4490.11 465.791   2
  -1  -6  11 4427.20 509.751   6
  -1   6  11 4097.60 354.669   5
   1   6 -11 3961.01 406.321   3
  -1   6  11 4288.76 423.548  14
   1  -6 -10 1678.07 278.958   2
   1   6 -10 1590.98 254.255   3
  -1   6  10 1620.31 222.071   5
  -1  -6  10 1594.95 300.522   6
  -1   6  10 1399.19 230.064  14
   1   6  -9 28334.9 1083.04   3
  -1  -6   9 28922.1 1269.52   6
   1  -6  -9 30076.2 1190.98   2
  -1   6   9 27359.7 965.004   5
  -1   6   9 28593.3 1085.39  14
   1   6  -8 2958.13 336.850   3
  -1  -6   8 3096.95 402.452   6
   1  -6  -8 3021.01 350.195   2
  -1   6   8 2538.55 272.886   5
  -1   6   8 2456.69 296.961  14
   1   6  -7 100974. 2241.57   3
   1  -6  -7 105762. 2363.37   2
  -1   6   7 96943.0 2091.38   5
  -1  -6   7 105661. 2546.18   6
  -1   6   7 101934. 2240.19  14
   1   6  -6 13895.8 702.877   3
  -1  -6   6 15449.3 928.726   9
  -1   6   6 12517.3 543.328   3
  -1   6   6 12689.5 625.922   5
  -1  -6   6 14149.6 819.889   6
   1  -6  -6 14149.3 739.231   2
  -1   6   6 13272.8 683.130  14
   1   6  -5 24671.3 628.636  13
  -1   6   5 26553.2 930.877   5
   1   6  -5 26304.4 986.149   3
  -1   6   5 26653.6 827.733   3
  -1  -6   5 29057.8 1181.95   6
   1  -6  -5 28662.4 1053.65   2
  -1  -6   5 30078.4 1294.57   9
  -1   6   5 28150.6 994.504  14
  -1   6   4 86488.3 1735.12   3
   1  -6  -4 92618.8 2042.82   2
   1   6  -4 88592.9 1952.55   3
  -1  -6   4 90049.9 2203.42   6
  -1  -6   4 93067.5 2417.24   9
  -1   6   4 91211.9 1941.69  14
  -1  -6   3 193.167 127.357   9
  -1   6   3 284.726 96.3005   3
  -1  -6   3 342.038 83.3745   2
   1   6  -3 431.472 141.790   3
  -1   6   3 250.150 103.741   5
   1  -6  -3 396.601 116.365   2
  -1   6   3 419.762 128.606  14
  -1  -6   2 6019.62 351.363   2
  -1  -6   2 7079.76 614.063   9
  -1   6   2 6893.17 423.127   3
   1  -6  -2 6529.61 384.258   7
   1  -6  -2 6744.07 468.364   2
   1   6  -2 6708.99 460.304   3
  -1   6   2 6214.57 427.577   5
  -1   6   2 6758.87 446.991  14
  -1   6   1 38933.6 1133.47   5
  -1  -6   1 37783.6 1059.65   7
   1  -6  -1 40751.0 1218.98   2
  -1  -6   1 37730.4 994.426   2
  -1   6   1 40882.7 1126.04   3
   1  -6  -1 38417.3 1062.81   7
  -1  -6   1 43399.8 1549.25   9
   1   6  -1 39191.9 1183.62   3
  -1   6   1 41897.2 1186.27  14
  -1   6   0 10290.3 537.553   3
  -1  -6   0 11111.5 769.241   9
  -1   6   0 10067.8 544.997   5
   1  -6   0 9920.44 521.781   7
   1  -6   0 10301.2 566.108   2
   1   6   0 10618.6 570.112   3
  -1  -6   0 9584.55 473.801   2
  -1  -6   0 10009.7 478.454   7
  -1  -6  -1 18389.5 693.790   2
  -1  -6  -1 20391.2 1039.70   9
  -1   6  -1 18786.2 758.351   5
  -1   6  -1 20938.4 793.119   3
  -1  -6  -1 18878.1 628.259   7
   1   6   1 19648.7 785.947   3
   1  -6   1 19811.9 774.843   7
   1   6   2 108918. 2152.85   3
   1  -6   2 100014. 2138.68   7
  -1  -6  -2 106390. 2040.90   2
  -1  -6  -2 112284. 2691.04   9
  -1   6  -2 110858. 2175.10   3
  -1   6  -2 101586. 2101.93   5
   1   6   3 776.009 155.721   3
  -1   6  -3 874.068 178.598   3
   1  -6   3 753.217 167.134   7
  -1  -6  -3 887.064 161.993   2
  -1  -6  -3 913.308 265.736   9
  -1   6  -3 797.299 157.370   5
   1  -6   4 4349.65 391.613   7
  -1  -6  -4 3873.13 333.121   2
  -1  -6  -4 4114.72 467.636   9
  -1   6  -4 3950.29 340.418   5
  -1   6  -4 3831.75 348.993   3
   1   6   4 3881.16 325.622   3
   1   6   4 3889.77 350.166  14
  -1  -6  -5 7036.67 467.642   2
   1  -6   5 7060.09 515.243   7
  -1   6  -5 7416.74 493.642   3
  -1  -6  -5 7443.39 637.603   9
  -1   6  -5 6210.52 431.077   5
   1   6   5 7175.78 448.068   3
   1   6   5 7574.54 491.749  14
   1  -6   6 9389.04 622.424   7
  -1   6  -6 8288.27 499.727   5
   1   6   6 8359.06 477.647   3
  -1  -6  -6 8762.53 696.330   9
   1   6   6 9178.77 557.691  14
  -1  -6  -7 79450.9 1870.33   2
  -1  -6  -7 78295.2 2228.34   9
  -1   6  -7 69944.6 1660.06   5
   1   6   7 70643.0 1600.35   3
   1  -6   7 76686.6 1994.46   7
   1   6   7 76513.3 1828.73  14
  -1  -6  -8 39629.3 1527.81   9
  -1   6  -8 34536.1 1079.44   5
   1  -6   8 40064.4 1412.49   7
   1  -6   8 40486.8 1486.25   6
  -1  -6  -8 39572.4 1277.75   2
   1   6   8 35652.3 1036.70   3
   1   6   8 39515.5 1256.45  14
  -1  -6  -9 9572.24 729.883   9
   1   6   9 8314.95 523.725   5
  -1   6  -9 7804.16 472.492   5
   1  -6   9 9531.49 683.157   7
   1  -6   9 8976.42 697.605   6
  -1  -6  -9 9028.36 604.858   2
   1   6   9 9405.88 597.801  14
   1   6  10 19.0145 54.5843   5
  -1  -6 -10-4.80912 77.5955   2
  -1   6 -10 3.12606 49.2091   1
   1  -6  10 149.094 96.8002   7
  -1   6 -10 10.3427 55.9342   5
   1  -6  10 40.2705 127.430   6
   1   6  10 56.0168 88.8455  14
  -1   6 -11 22562.7 824.416   5
   1   6  11 22604.0 905.696   5
   1  -6  11 25656.1 1213.96   7
   1  -6  11 24537.3 1218.94   6
  -1   6 -11 24250.8 993.055   1
  -1  -6 -11 25654.5 1105.02   2
   1   6  11 25477.9 1050.43  14
  -1  -6 -12 838.584 198.901   2
   1  -6  12 981.919 264.155   6
   1  -6  12 1079.82 258.150   7
  -1   6 -12 1140.37 218.299   1
   1   6  12 828.659 192.504  10
   1   6  12 999.995 188.385   5
   1   6  12 964.036 218.792  14
  -1   6 -13 22181.2 1022.34   1
  -1   6 -13 20404.1 768.755   4
  -1  -6 -13 24740.7 1147.42   2
   1   6  13 20537.9 1008.40  10
   1  -6  13 25894.9 1308.35   6
   1   6  13 22564.4 899.399   5
   1  -6  13 24235.3 1241.23   7
   1   6  13 24928.5 1096.25  14
   1   6  14 21026.5 1027.29  14
  -1   6 -14 19745.4 595.005  23
  -1  -6 -14 22701.2 1117.62   2
  -1   6 -14 19885.2 743.992   4
   1   6  14 18695.3 988.937  10
   1  -6  14 21823.8 1215.93   7
   1  -6  14 21134.0 1211.20   6
  -1   6 -14 20010.0 1003.40   1
  -1  -6 -14 21518.9 542.944  44
  -1  -6 -14 19550.7 615.130  47
   1  -6  14 20121.5 621.705  31
   1  -6  14 20170.9 608.357  32
   1   6  15 4504.60 476.939  14
  -1   6 -15 4514.31 273.320  23
  -1   6 -15 4829.59 354.754   4
   1  -6  15 4443.56 559.386   7
  -1  -6 -15 4445.59 500.948   2
   1  -6  15 4574.57 566.992   6
   1   6  15 3836.28 456.956  10
  -1   6 -15 4257.81 468.788   1
  -1  -6 -15 4280.13 272.990  47
  -1  -6 -15 4383.96 272.876  45
  -1   6 -15 4358.74 226.097  37
  -1  -6 -15 4888.13 240.239  44
   1  -6  15 4482.22 281.898  31
  -1   6 -15 4825.49 216.720  35
   1  -6  15 4406.21 270.905  32
  -1  -6 -15 4239.03 269.201  33
   1   6  16 1938.17 323.487  14
  -1   6 -16 1617.51 165.678  23
   1  -6  16 1835.10 378.468   6
   1  -6  16 2162.40 407.124   7
  -1   6 -16 2164.03 235.676   4
  -1  -6 -16 1886.10 342.157   2
   1   6  16 1489.84 285.794  10
  -1   6 -16 1570.06 293.009   1
  -1  -6 -16 1853.67 181.467  45
  -1  -6 -16 1735.24 177.638  47
  -1  -6 -16 2281.68 166.862  44
  -1   6 -16 1906.60 146.748  37
   1  -6  16 1782.41 176.435  32
  -1  -6 -16 1710.34 179.752  33
   1  -6  16 1751.43 177.937  31
  -1   6 -16 2030.12 140.405  35
  -1   6 -17 2007.75 183.578  23
   1   6  17 1746.96 307.096  14
  -1   6 -17 1834.91 320.584   1
   1  -6  17 2098.46 390.943   7
   1  -6  17 2130.22 402.824   6
  -1   6 -17 1932.78 226.326   4
  -1  -6 -17 2096.41 362.045   2
  -1  -6 -17 1855.65 192.526  45
  -1   6 -17 2081.24 156.569  37
  -1  -6 -17 1822.38 185.944  47
   1  -6  17 1947.70 184.393  32
   1  -6  17 1857.02 185.749  31
  -1   6 -17 2134.96 141.414  35
  -1  -6 -17 1702.27 174.519  33
   1   6  18 20.6769 67.7641  14
  -1   6 -18 5.80105 40.2716  23
  -1  -6 -18 81.3661 78.2629   2
  -1   6 -18-8.67015 75.0123   4
   1  -6  18 67.0369 98.0949   7
   1  -6  18 32.0856 172.517   6
  -1  -6 -18 85.1541 62.1194  45
  -1  -6 -18 35.4510 41.3613  47
   1  -6  18 0.23581 45.9295  32
  -1   6 -18 81.0077 43.5857  37
  -1   6 -18 43.1027 36.2793  35
   1  -6  18-2.17184 55.2944  31
  -1  -6 -18 33.7470 40.4085  33
   1   6  19 26217.3 1299.13  14
  -1   6 -19 29276.0 785.514  23
   1  -6  19 26397.7 1518.62   7
  -1   6 -19 29650.9 978.012   4
  -1  -6 -19 28317.6 1442.24   2
   1  -6  19 25208.6 1495.74   6
  -1  -6 -19 26666.6 788.579  45
  -1  -6 -19 25353.2 762.338  47
  -1   6 -19 29118.7 662.105  37
  -1   6 -19 29516.1 611.202  35
  -1   6 -19 24806.8 759.507  34
   1  -6  19 26260.2 748.908  32
  -1  -6 -19 25150.7 755.552  33
   1  -6  19 29062.1 811.745  31
  -1   6 -20 6017.52 336.392  23
   1   6  20 5291.82 582.869  14
  -1   6 -20 6214.93 446.213   4
   1  -6  20 5952.18 736.308   6
  -1  -6 -20 5893.49 655.263   2
   1  -6  20 5376.09 690.008   7
  -1  -6 -20 5167.43 321.307  47
  -1  -6 -20 5364.14 336.321  45
  -1   6 -20 5767.70 266.523  37
   1  -6  20 5560.07 317.644  32
  -1   6 -20 5061.21 320.575  34
  -1   6 -20 5873.35 242.558  35
   1  -6  20 5738.72 342.277  31
  -1  -6 -20 4982.32 318.242  33
   1   6  21 12333.7 909.804  14
  -1   6 -21 15669.6 557.835  23
   1  -6  21 13377.4 1104.60   6
  -1   6 -21 14189.1 725.650   4
  -1  -6 -21 14936.1 1073.41   2
   1  -6  21 13233.8 1121.02   7
  -1  -6 -21 13126.2 529.363  47
  -1  -6 -21 13785.8 559.705  45
  -1   6 -21 15227.1 443.965  37
  -1   6 -21 14219.2 398.507  35
  -1  -6 -21 13434.0 536.391  33
   1  -6  21 13521.8 511.433  32
  -1   6 -21 12429.7 531.017  34
   1  -6  21 14360.2 560.739  31
  -1   6 -22 3408.50 256.897  23
  -1  -6 -22 2988.51 254.657  45
  -1   6 -22 3553.37 211.721  46
  -1   6 -22 3439.23 198.079  37
  -1  -6 -22 3048.42 242.366  47
  -1  -6 -22 2879.71 239.150  33
  -1   6 -22 2535.37 231.340  34
   1  -6  22 2828.45 224.472  32
   1  -6  22 2866.51 243.318  31
  -1   6 -22 2977.24 170.716  35
  -1  -6 -23 1967.78 209.192  45
  -1  -6 -23 1978.52 194.651  47
  -1   6 -23 2461.72 177.442  46
   1  -6  23 1858.25 180.294  32
   1  -6  23 2130.91 211.989  31
  -1   6 -23 2022.78 140.820  35
  -1   6 -23 1676.01 185.584  34
  -1  -6 -23 1893.32 195.905  33
   1  -6  24 5793.30 333.863  24
  -1  -6 -24 5604.94 353.445  45
  -1  -6 -24 5055.02 306.483  47
  -1  -6 -24 5797.31 225.052  39
  -1   6 -24 6359.38 285.392  46
   1  -6  24 5674.54 334.885  31
  -1   6 -24 5058.97 329.178  34
  -1  -6 -24 5235.15 324.879  33
  -1   6 -24 5467.70 231.839  35
   1  -6  25 1643.53 173.148  24
  -1  -6 -25 1710.73 117.062  39
  -1  -6 -25 1358.95 153.137  47
  -1   6 -25 1771.24 146.942  46
  -1  -6 -25 1506.17 183.773  45
   1  -6  25 1409.64 161.379  31
  -1  -6 -25 1539.24 175.098  33
  -1   6 -25 1410.86 167.086  34
   1  -6  26 107.597 65.8693  24
  -1  -6 -26-1.41543 43.7485  47
  -1  -6 -26 181.115 84.3893  45
  -1   6 -26 163.183 59.4039  46
  -1  -6 -26 108.314 30.7061  39
  -1   6 -26-19.9365 67.4581  34
   1  -6  26 121.177 58.6653  31
  -1  -6 -26 155.390 72.1881  33
   1  -6  27 859.683 127.461  24
  -1   6 -27 802.561 100.784  46
  -1  -6 -27 809.457 140.007  45
  -1  -6 -27 787.327 79.5860  39
   1  -6  27 799.722 118.430  31
  -1  -6 -27 685.485 117.683  33
  -1   6 -27 720.347 121.001  34
   1  -6  28 4214.38 258.370  24
  -1  -6 -28 4200.82 287.687  45
  -1  -6 -28 4439.91 184.980  39
  -1   6 -28 4266.04 221.850  46
   1  -6  28 4381.80 259.436  31
  -1  -6 -28 4185.97 266.042  33
  -1   6 -28 3840.18 263.955  34
   1  -6  29 5986.31 294.336  24
  -1   6 -29 6247.62 261.419  46
  -1  -6 -29 6265.10 215.928  39
  -1   6 -29 5922.48 318.342  34
  -1  -6 -29 6039.00 306.334  33
   1  -6  30 4686.10 244.162  24
   1  -6  30 5321.12 286.358  48
  -1   6 -30 4560.44 214.244  46
  -1  -6 -30 4739.61 179.452  39
  -1   6 -30 4582.29 267.085  34
  -1  -6 -30 4730.79 255.653  33
   1  -6  31 12592.8 382.164  24
  -1   6 -31 11955.4 349.206  46
  -1  -6 -31 11756.0 291.156  39
  -1   6 -31 11951.2 421.538  34
  -1   6 -32 386.557 56.0624  46
   1  -6  32 565.418 87.7153  48
  -1   6 -32 555.962 83.6469  34
   1  -6  33 2315.37 149.301  48
   1  -6  33 2486.12 151.911  42
  -1   6 -33 2057.25 136.212  34
  -1  -7  33 673.914 78.5703  20
  -1  -7  32 4001.42 201.107  48
  -1  -7  32 4217.89 202.825  42
   1   7 -31 1335.85 100.569  46
   1  -7 -31 1469.33 83.7221  39
  -1  -7  31 1767.97 143.804  42
  -1  -7  31 1884.31 148.357  48
   1  -7 -30 3866.07 197.266  47
   1  -7 -30 4548.30 160.958  39
  -1  -7  30 4750.92 254.257  48
   1   7 -30 4231.52 190.314  46
   1   7 -30 4159.45 221.834  34
  -1  -7  29-83.3046 58.5477  24
  -1  -7  29-24.6188 43.4808  48
   1   7 -29-40.5675 39.2259  46
   1  -7 -29 15.5897 27.8065  47
   1  -7 -29-21.2414 23.1380  39
   1   7 -29 5.13239 21.8159  35
   1   7 -29 48.7536 36.0078  34
  -1  -7  28 4269.19 246.534  24
  -1  -7  28 4503.54 275.109  48
   1   7 -28 3875.28 198.900  46
   1  -7 -28 3464.96 222.989  47
   1  -7 -28 4439.68 172.336  39
   1   7 -28 3729.31 237.571  34
   1   7 -28 3712.40 174.053  35
  -1  -7  27 306.431 82.1757  24
   1  -7 -27 234.482 66.6502  47
   1   7 -27 245.630 51.7604  46
  -1  -7  27 278.102 79.9240  48
   1  -7 -27 357.608 50.8142  39
   1   7 -27 220.473 48.2399  34
   1  -7 -27 200.175 63.9243  33
   1   7 -27 327.316 57.2176  35
  -1  -7  26 115.727 60.5514  24
  -1  -7  26 92.8508 60.8828  48
   1  -7 -26 63.8805 55.2489  47
   1   7 -26 88.6614 43.6590  46
   1  -7 -26-31.3499 43.4732  39
   1  -7 -26 45.9427 58.3916  33
   1   7 -26 63.3844 25.3745  35
   1   7 -26 62.5453 45.6430  34
  -1  -7  25 194.974 69.9413  24
   1  -7 -25 116.379 32.3887  39
   1  -7 -25 259.006 82.4324  47
  -1  -7  25 183.082 67.8306  48
   1   7 -25 298.798 62.3959  46
   1   7 -25 136.768 43.3563  34
   1  -7 -25 157.784 69.8282  33
   1   7 -25 167.038 43.1628  35
  -1  -7  24 936.136 131.871  24
   1  -7 -24 912.141 138.271  47
   1   7 -24 918.530 110.323  46
  -1  -7  24 790.821 135.027  48
   1  -7 -24 649.364 121.418  45
   1   7 -24 908.951 93.5329  35
   1  -7 -24 779.428 121.592  33
   1   7 -24 728.721 122.910  34
  -1  -7  23 1541.61 176.372  24
   1   7 -23 1704.90 145.052  46
   1  -7 -23 1491.09 173.935  47
  -1  -7  23 1563.35 186.051  48
   1  -7 -23 1275.31 162.917  45
  -1  -7  23 1512.87 174.988  31
   1   7 -23 1227.42 158.336  34
   1  -7 -23 1311.15 166.026  33
   1   7 -23 1467.27 122.631  35
  -1  -7  22 812.506 133.360  24
   1   7 -22 951.102 111.352  46
   1  -7 -22 818.999 141.696  47
  -1  -7  22 892.641 142.503  48
   1   7 -22 925.601 110.580  37
   1  -7 -22 781.228 131.087  45
  -1  -7  22 790.947 119.813  32
   1   7 -22 848.246 92.5197  35
   1  -7 -22 981.829 150.084  33
  -1  -7  22 759.006 121.113  31
  -1  -7  21 2174.06 208.602  24
   1  -7 -21 1884.08 193.569  45
   1   7 -21 2381.63 173.057  37
   1  -7 -21 2330.64 222.987  47
   1   7 -21 2430.79 173.186  46
  -1  -7  21 1920.79 180.769  32
   1   7 -21 2323.58 155.174  35
  -1  -7  21 2201.40 207.733  31
   1  -7 -21 2141.96 211.705  33
  -1  -7  20 16.6172 49.0950  24
  -1  -7  20-3.27905 132.741   7
  -1  -7  20 6.78793 196.620   6
   1  -7 -20 139.755 143.798   2
   1  -7 -20 115.830 50.7990  47
   1  -7 -20 42.8797 37.1684  45
   1   7 -20 160.149 59.2315  37
   1  -7 -20 96.4945 58.1018  33
   1   7 -20 164.865 49.8944  35
  -1  -7  20 82.9445 48.5626  31
  -1  -7  20 50.0451 39.6343  32
  -1   7  19 808.991 230.278  14
  -1  -7  19 1030.30 143.192  24
   1   7 -19 930.906 277.146   1
   1  -7 -19 1057.81 304.252   2
  -1  -7  19 1062.54 303.201   7
  -1  -7  19 931.834 305.748   6
   1   7 -19 1223.22 131.258  37
   1  -7 -19 1040.98 152.365  47
   1  -7 -19 916.409 139.319  45
  -1  -7  19 1035.07 149.173  31
  -1  -7  19 897.802 129.509  32
   1   7 -19 1201.16 115.397  35
   1  -7 -19 950.497 147.671  33
   1   7 -18 1982.77 187.889  23
  -1   7  18 2231.45 385.396  14
  -1  -7  18 2065.74 196.823  24
  -1  -7  18 1951.47 422.353   6
   1  -7 -18 2516.23 440.338   2
  -1  -7  18 1788.38 411.007   7
   1   7 -18 2216.44 409.828   1
   1   7 -18 2234.82 173.492  37
   1  -7 -18 2414.78 184.016  44
   1  -7 -18 1666.10 181.573  45
   1  -7 -18 2130.75 212.490  47
  -1  -7  18 1992.84 186.563  32
   1  -7 -18 2121.49 208.996  33
   1   7 -18 2259.74 155.461  35
  -1  -7  18 2094.31 206.703  31
  -1   7  17 450.655 206.559  14
   1   7 -17 500.240 94.1192  23
  -1  -7  17 490.973 100.285  24
  -1  -7  17 435.833 230.583   6
   1   7 -17 644.206 229.206   1
  -1  -7  17 493.495 212.955   7
   1  -7 -17 249.957 157.753   2
   1  -7 -17 363.713 89.5659  45
   1  -7 -17 427.370 107.674  47
   1  -7 -17 637.719 98.8604  44
  -1  -7  17 374.040 82.6663  32
   1   7 -17 472.919 79.5876  37
  -1  -7  17 549.829 113.494  31
   1   7 -17 672.524 89.0333  35
   1  -7 -17 402.543 100.903  33
   1   7 -16 10776.1 434.914  23
  -1  -7  16 11216.8 460.766  24
  -1   7  16 9974.77 792.782  14
  -1  -7  16 11126.1 954.440   7
  -1  -7  16 11433.6 995.788   6
   1   7 -16 11090.9 849.270   1
   1  -7 -16 11249.7 892.316   2
   1   7 -16 11530.1 548.679   4
   1  -7 -16 10385.7 468.491  47
   1   7 -16 11190.1 388.829  37
   1  -7 -16 11497.0 409.180  44
  -1  -7  16 11393.2 481.196  31
   1  -7 -16 10699.4 473.947  33
  -1  -7  16 10669.5 441.969  32
   1   7 -16 11757.3 364.672  35
   1   7 -15 9687.84 405.173  23
  -1  -7  15 9909.15 426.251  24
  -1   7  15 9358.71 745.889  14
  -1  -7  15 10328.3 919.058   6
   1   7 -15 9555.69 770.735   1
   1  -7 -15 10693.0 846.863   2
   1   7 -15 9829.00 508.248   4
   1   7 -15 9669.54 356.824  37
   1  -7 -15 10088.6 455.176  47
   1  -7 -15 10450.2 386.886  44
   1   7 -15 10738.8 346.598  35
   1  -7 -15 9407.10 435.571  33
  -1  -7  15 9980.73 440.968  31
  -1  -7  15 9804.90 419.130  32
  -1   7  14 34181.0 1441.44  14
   1   7 -14 33899.5 816.508  23
  -1  -7  14 34186.2 860.997  24
   1   7 -14 36024.4 1487.77   1
   1  -7 -14 36440.1 1561.21   2
  -1  -7  14 36705.4 1735.44   6
   1   7 -14 30369.6 968.571   4
  -1   7  14 33245.3 1126.08   5
   1   7 -14 35438.6 759.737  37
   1  -7 -14 35240.9 902.694  47
   1  -7 -14 36240.1 794.269  44
  -1  -7  14 34669.8 854.576  32
  -1  -7  14 37146.4 906.752  31
   1  -7 -14 33370.3 874.343  33
   1   7 -14 34332.6 653.928  26
   1   7 -14 37654.1 733.035  35
  -1   7  13 5145.18 529.784  14
  -1  -7  13 4848.95 284.957  24
  -1  -7  13 4947.23 614.782   6
  -1   7  13 4788.04 410.549   5
   1  -7 -13 5702.13 591.714   2
   1   7 -13 4138.26 334.885   4
   1   7 -13 4598.65 236.025  37
   1  -7 -13 4470.07 287.132  47
   1  -7 -13 4677.49 253.637  44
   1   7 -13 5049.78 231.145  35
  -1  -7  13 4850.56 295.990  31
   1   7 -13 4830.21 197.384  26
   1  -7 -13 4579.07 287.253  33
  -1  -7  13 4945.85 285.565  32
  -1   7  12 310.320 153.383  14
   1  -7 -12 450.330 92.1373  15
  -1  -7  12 329.758 80.7415  24
   1  -7 -12 280.215 147.710   2
  -1  -7  12 265.012 178.602   6
   1   7 -12 294.035 100.065   5
  -1   7  12 395.572 129.101   5
   1  -7 -12 409.631 82.3974  44
   1  -7 -12 511.405 104.755  47
  -1  -7  12 361.735 89.4756  31
   1  -7 -12 363.612 94.0306  33
   1   7 -12 300.216 61.3893  37
   1   7 -12 378.270 65.2449  35
  -1  -7  12 319.395 74.7857  32
   1  -7 -11 16766.2 541.540  15
  -1  -7  11 14871.4 506.708  24
  -1   7  11 15138.5 878.189  14
   1   7 -11 15070.9 867.684   3
   1  -7 -11 15603.2 948.371   2
  -1  -7  11 15133.4 1027.37   6
   1   7 -11 13356.4 727.392   5
  -1   7  11 14461.3 744.315   5
   1  -7 -11 13927.3 518.762  47
   1   7 -11 14644.4 438.383  37
   1  -7 -11 14694.5 467.051  44
   1   7 -11 15522.0 434.693  35
  -1  -7  11 15148.1 508.889  32
  -1  -7  11 15252.5 529.187  31
  -1  -7  10 7218.52 692.974   6
   1  -7 -10 8689.94 688.816   2
   1   7 -10 6807.61 510.783   5
  -1   7  10 7948.64 534.103   5
   1   7 -10 7858.67 610.926   3
  -1   7  10 8329.59 632.224  14
   1  -7  -9 1481.30 284.647   2
   1   7  -9 1486.08 265.806   3
  -1   7   9 1286.91 217.736   5
  -1  -7   9 1637.15 316.406   6
  -1   7   9 1318.52 244.635  14
   1   7  -8 80423.2 2080.27   3
   1  -7  -8 84738.0 2228.62   2
  -1   7   8 79838.1 1944.31   5
  -1  -7   8 82969.3 2433.08   6
  -1   7   8 77336.0 2040.14  14
   1  -7  -7 7658.19 598.797   2
  -1   7   7 6987.03 506.115   5
   1   7  -7 7570.05 574.939   3
  -1  -7   7 8052.71 693.280   6
  -1   7   7 7713.61 570.757  14
   1  -7  -6 25460.2 1101.64   2
  -1   7   6 24134.0 968.806   5
   1   7  -6 24805.6 1052.79   3
  -1   7   6 25477.7 1041.41  14
   1  -7  -5 30466.1 1188.32   2
  -1   7   5 27884.1 1042.70   5
   1   7  -5 29254.4 1136.60   3
  -1  -7   5 28104.9 1129.74   7
  -1   7   5 30051.2 1121.23  14
   1   7  -4 9072.84 602.936   3
   1   7  -4 8447.55 387.190  13
  -1  -7   4 10758.4 856.977   9
  -1   7   4 8560.78 554.407   5
  -1  -7   4 8912.83 587.788   7
   1  -7  -4 9370.79 627.988   2
  -1   7   4 9049.45 589.704  14
  -1  -7   3 8430.06 755.468   9
  -1  -7   3 6882.54 499.341   7
  -1   7   3 7716.40 485.926   3
   1   7  -3 7556.80 544.809   3
   1  -7  -3 7646.83 556.221   2
  -1   7   3 7394.37 512.547   5
   1   7  -3 6467.88 350.395  13
  -1   7   3 7935.09 547.612  14
  -1   7   2 19577.8 848.380   5
   1   7  -2 19588.7 883.160   3
  -1   7   2 20461.2 824.782   3
   1  -7  -2 19738.1 901.059   2
  -1  -7   2 18372.6 803.659   7
  -1   7   1 39850.5 1264.27   5
   1   7  -1 41876.0 1325.63   3
   1  -7  -1 40838.4 1329.66   2
  -1   7   1 41846.4 1254.56   3
   1  -7   0 700.116 159.144   2
   1   7   0 796.085 180.013   3
  -1  -7   0 978.013 277.916   9
  -1   7   0 737.668 176.394   5
   1  -7   0 682.409 146.873   7
  -1   7   0 669.282 157.299   3
   1  -7   1 21819.3 923.745   2
  -1  -7  -1 25751.2 1299.84   9
  -1   7  -1 21570.3 900.428   5
   1   7   1 22588.2 925.488   3
   1  -7   1 22702.8 909.831   7
  -1   7  -1 22685.6 918.469   3
  -1  -7  -1 22195.8 829.370   2
   1  -7   2 1885.49 265.853   7
  -1  -7  -2 2572.73 414.133   9
  -1  -7  -2 2240.87 262.584   2
  -1   7  -2 1991.84 271.297   3
  -1   7  -2 1935.24 257.258   5
   1  -7   2 1893.43 257.911   2
   1   7   2 2077.33 273.253   3
   1   7   3 25549.2 976.426   3
  -1  -7  -3 25995.0 956.975   2
  -1  -7  -3 29171.8 1404.12   9
   1  -7   3 25532.2 1042.42   7
  -1   7  -3 25345.0 981.086   5
  -1   7  -4 6193.12 475.528   5
   1  -7   4 6462.42 523.251   7
   1   7   4 6512.06 469.272   3
  -1  -7  -4 6958.78 680.195   9
  -1  -7  -4 6957.29 493.673   2
   1   7   5 14592.2 710.661   3
  -1   7  -5 15868.6 762.993   5
  -1  -7  -5 17324.4 814.107   2
  -1  -7  -5 18940.1 1128.43   9
   1  -7   5 16635.6 878.839   7
  -1   7  -6 3964.07 368.027   5
   1   7   6 4321.18 374.661   3
   1  -7   6 4493.68 462.784   7
  -1  -7  -6 5416.46 596.513   9
  -1  -7  -6 4730.71 430.147   2
   1   7   6 4770.50 434.974  14
  -1  -7  -7 683.059 170.601   2
   1   7   7 741.163 174.138   5
   1  -7   7 522.074 168.549   7
  -1   7  -7 782.263 168.175   5
   1   7   7 674.051 137.163   3
  -1  -7  -7 1004.02 264.677   9
   1   7   7 816.464 185.953  14
   1   7   8 13989.3 748.881   5
   1  -7   8 15768.5 926.163   7
  -1  -7  -8 15745.0 836.127   2
  -1   7  -8 13701.5 702.042   5
   1   7   8 15926.6 835.578  14
  -1   7  -9 1126.56 200.411   5
   1  -7   9 1348.22 284.459   7
   1   7   9 1290.92 224.261   5
  -1  -7  -9 1386.71 247.105   2
   1   7   9 1638.05 273.500  14
  -1  -7 -10 289.529 100.027   2
   1  -7  10 438.918 175.159   7
  -1   7 -10 283.889 108.899   5
   1   7  10 205.447 97.3437   5
   1   7  10 422.210 146.628  14
   1   7  11 518.698 158.184  14
   1   7  11 444.037 137.023   5
   1  -7  11 636.374 223.611   7
  -1   7 -11 567.404 137.991   5
  -1  -7 -11 471.608 185.899   2
  -1  -7 -11 531.764 99.0126  47
  -1  -7 -11 512.593 83.6547  44
  -1   7 -11 628.712 99.1081  36
  -1   7 -11 642.156 92.0538  35
   1  -7  11 541.483 102.233  31
   1  -7  11 372.517 78.6122  32
  -1   7 -12 25824.1 696.345  23
   1   7  12 27738.3 1209.51  14
  -1  -7 -12 28969.7 1274.18   2
   1  -7  12 28425.6 1409.04   7
   1   7  12 24597.0 1025.87   5
  -1  -7 -12 25080.6 721.153  47
  -1  -7 -12 27145.2 648.141  44
   1  -7  12 25658.2 706.104  41
  -1  -7 -12 24657.0 702.982  33
  -1   7 -12 27305.9 625.066  35
   1  -7  12 26418.7 725.908  32
   1  -7  12 26590.7 737.390  31
   1   7  13 18606.4 1006.43  14
  -1   7 -13 19404.7 589.196  23
  -1  -7 -13 19569.5 1063.06   2
   1  -7  13 20106.8 1204.02   7
  -1   7 -13 16176.9 737.337   4
   1   7  13 17984.8 859.057   5
   1  -7  13 20017.0 1240.00   6
  -1  -7 -13 16690.7 566.919  45
  -1  -7 -13 18646.1 606.365  47
  -1   7 -13 18002.6 506.477  37
  -1  -7 -13 19910.8 535.971  44
   1  -7  13 17984.8 581.430  41
  -1  -7 -13 17985.7 591.743  33
   1  -7  13 18869.4 606.837  32
   1  -7  13 19210.1 620.681  31
  -1   7 -13 20224.2 503.665  35
   1   7  14 12544.0 838.556  14
  -1   7 -14 12854.2 475.911  23
  -1   7 -14 12122.1 622.604   4
  -1  -7 -14 12994.7 885.332   2
   1  -7  14 13745.0 1035.39   6
   1  -7  14 13802.6 1018.54   7
  -1  -7 -14 12469.0 491.916  47
   1  -7  14 11871.7 465.352  41
  -1   7 -14 11993.3 404.639  37
  -1  -7 -14 13351.2 427.828  44
  -1  -7 -14 11208.1 460.197  45
   1  -7  14 13047.6 497.305  32
  -1  -7 -14 12320.8 486.983  33
  -1   7 -14 13041.4 392.030  35
   1  -7  14 13258.6 510.641  31
  -1   7 -15 2149.63 196.105  23
   1   7  15 2394.94 372.022  14
  -1  -7 -15 2165.49 383.026   2
   1  -7  15 2280.30 423.576   7
  -1   7 -15 2065.91 255.202   4
   1  -7  15 1998.82 399.160   6
  -1  -7 -15 2311.16 173.983  44
  -1  -7 -15 1947.46 192.747  45
  -1   7 -15 1882.42 152.625  37
  -1  -7 -15 2046.38 196.808  47
   1  -7  15 1748.05 170.392  41
  -1   7 -15 2067.64 147.323  35
   1  -7  15 2058.12 193.037  32
  -1  -7 -15 2252.62 203.840  33
   1  -7  15 2282.87 213.186  31
   1   7  16 13436.0 906.174  14
  -1   7 -16 14628.1 528.490  23
   1  -7  16 14973.4 1133.56   6
  -1   7 -16 14133.2 650.770   4
  -1  -7 -16 13579.5 960.998   2
   1  -7  16 14689.2 1103.85   7
  -1  -7 -16 14756.8 547.865  45
  -1  -7 -16 14996.7 562.722  47
  -1   7 -16 14953.4 459.587  37
   1  -7  16 15043.4 569.062  31
  -1   7 -16 15295.3 429.097  35
   1  -7  16 14833.7 544.654  32
  -1  -7 -16 13924.6 534.274  33
   1   7  17 1103.94 269.580  14
  -1   7 -17 1143.07 145.231  23
  -1  -7 -17 1091.22 282.255   2
  -1   7 -17 1128.97 179.395   4
   1  -7  17 1347.81 352.999   6
   1  -7  17 934.350 283.591   7
  -1  -7 -17 1130.20 157.008  47
  -1  -7 -17 979.078 132.325  45
  -1   7 -17 1161.58 122.933  37
  -1  -7 -17 1047.73 143.913  33
   1  -7  17 1292.50 165.213  31
   1  -7  17 1156.60 149.994  32
  -1   7 -17 1274.79 116.732  35
  -1   7 -18 918.692 125.425  23
   1   7  18 483.180 193.259  14
   1  -7  18 1066.44 338.039   7
  -1   7 -18 702.028 147.536   4
   1  -7  18 570.643 246.715   6
  -1  -7 -18 718.811 246.321   2
  -1  -7 -18 793.094 135.027  47
  -1   7 -18 848.580 107.095  37
  -1  -7 -18 889.631 139.098  45
  -1  -7 -18 768.788 125.934  33
   1  -7  18 972.007 136.986  32
   1  -7  18 796.718 132.489  31
  -1   7 -18 866.383 94.6958  35
   1   7  19 123.028 132.028  14
  -1   7 -19 162.772 67.4950  23
   1  -7  19 115.839 118.650   7
  -1   7 -19 257.549 103.475   4
   1  -7  19 259.473 212.882   6
  -1  -7 -19 203.261 126.374   2
  -1  -7 -19 166.275 66.7065  47
  -1  -7 -19 158.724 69.0559  45
   1  -7  19 183.604 65.2167  32
  -1   7 -19 148.629 54.6454  37
  -1  -7 -19 75.4042 49.6261  33
   1  -7  19 162.516 67.2098  31
  -1   7 -19 212.957 55.2291  35
  -1   7 -20 987.454 137.477  23
   1  -7  20 951.519 299.348   6
  -1   7 -20 920.213 178.392   4
  -1  -7 -20 877.584 139.122  45
  -1  -7 -20 776.685 133.001  47
  -1   7 -20 1069.17 117.500  37
  -1  -7 -20 799.207 131.885  33
   1  -7  20 851.987 126.935  32
  -1   7 -20 972.340 99.4795  35
   1  -7  20 984.803 148.528  31
  -1   7 -21 2678.81 224.157  23
  -1  -7 -21 2157.27 208.983  47
  -1  -7 -21 2407.14 229.629  45
  -1   7 -21 2430.17 172.482  37
   1  -7  21 2426.38 224.961  31
   1  -7  21 2306.99 207.608  32
  -1  -7 -21 2197.31 207.688  33
  -1   7 -21 2425.98 154.359  35
   1  -7  22 794.185 130.806  24
  -1   7 -22 526.479 112.954  23
  -1  -7 -22 805.055 134.123  45
  -1  -7 -22 640.445 113.402  47
  -1   7 -22 736.462 95.6375  37
   1  -7  22 657.004 120.579  31
  -1   7 -22 749.297 84.5760  35
  -1  -7 -22 586.154 111.274  33
   1  -7  22 712.180 115.992  32
   1  -7  23 480.322 102.874  24
  -1   7 -23 611.076 93.0241  46
  -1  -7 -23 409.354 94.3361  47
  -1  -7 -23 424.622 101.911  45
  -1   7 -23 577.505 73.4360  35
   1  -7  23 584.735 119.265  31
   1  -7  23 444.908 94.7010  32
  -1  -7 -23 450.923 100.515  33
   1  -7  24 5430.50 325.896  24
  -1  -7 -24 5668.79 218.610  39
  -1  -7 -24 5156.51 305.959  47
  -1  -7 -24 5090.86 326.429  45
  -1   7 -24 6313.75 276.084  46
  -1  -7 -24 5159.20 314.572  33
  -1   7 -24 4863.62 302.977  34
  -1   7 -24 5241.03 220.424  35
   1  -7  24 5474.34 329.702  31
   1  -7  24 4901.32 283.559  32
   1  -7  25 5064.43 307.355  24
  -1  -7 -25 4685.52 309.127  45
  -1  -7 -25 4799.63 283.379  47
  -1  -7 -25 5528.86 211.077  39
  -1   7 -25 5472.94 255.976  46
  -1   7 -25 4315.24 280.067  34
  -1  -7 -25 4772.16 294.397  33
  -1   7 -25 4776.31 206.934  35
   1  -7  25 5113.96 307.350  31
   1  -7  26 1157.86 146.906  24
  -1   7 -26 1151.41 113.955  46
  -1  -7 -26 1087.53 144.358  45
  -1  -7 -26 853.659 109.530  47
  -1  -7 -26 1064.94 89.9133  39
   1  -7  26 1110.67 138.341  31
  -1  -7 -26 883.518 122.949  33
  -1   7 -26 1108.32 140.765  34
   1  -7  27 226.055 76.9022  24
  -1   7 -27 62.1469 46.3919  46
  -1  -7 -27 72.7836 32.6404  39
   1  -7  27 62.5585 55.7182  48
  -1  -7 -27 70.4000 57.9598  45
  -1  -7 -27 62.3481 37.6909  47
   1  -7  27 64.6079 59.4706  31
  -1   7 -27 44.6254 42.5455  34
   1  -7  28 170.816 54.2833  24
  -1   7 -28 94.2480 41.4975  46
  -1  -7 -28 150.748 38.8528  39
   1  -7  28 190.476 69.2205  48
  -1   7 -28 154.366 51.5742  34
   1  -7  29 581.258 95.7669  24
  -1   7 -29 438.204 67.0540  46
  -1  -7 -29 530.693 61.5885  39
   1  -7  29 441.245 91.1204  48
  -1   7 -29 354.484 66.7095  34
   1  -7  30 983.554 105.636  24
  -1  -7 -30 1056.38 78.0442  39
   1  -7  30 1112.06 126.010  48
  -1   7 -30 904.712 85.7447  46
   1  -7  31 5435.22 225.984  24
   1  -7  31 5514.56 259.513  48
  -1   7 -31 4939.63 198.688  46
  -1  -7 -31 5081.17 164.334  39
   1  -7  32 2109.36 142.674  48
  -1  -8  31 3578.27 183.351  20
  -1  -8  31 3562.84 183.072  42
  -1  -8  31 3580.49 183.472  48
   1  -8 -30 540.191 50.8664  39
  -1  -8  30 543.812 77.6310  42
  -1  -8  30 631.021 82.5452  48
   1   8 -30 393.428 52.0651  46
   1  -8 -29 2028.17 141.153  47
   1  -8 -29 2157.06 105.936  39
  -1  -8  29 2273.30 171.467  48
  -1  -8  29 2426.26 175.621  42
   1   8 -29 2000.28 123.422  46
   1   8 -29 1687.63 98.8447  35
  -1  -8  28 245.600 67.4612  24
   1   8 -28 184.894 34.2512  46
   1  -8 -28 222.795 49.0625  47
   1  -8 -28 304.914 43.1241  39
  -1  -8  28 374.440 85.7676  48
   1   8 -28 275.190 47.1687  35
  -1  -8  27 141.592 53.4024  24
   1  -8 -27 86.1439 39.3122  47
  -1  -8  27 136.869 55.8043  48
   1   8 -27 182.333 42.3890  46
   1  -8 -27 137.664 31.2840  39
   1   8 -27 170.996 39.0971  35
  -1  -8  26 167.635 53.4881  24
   1   8 -26 146.312 39.6489  46
   1  -8 -26 116.246 28.8536  39
  -1  -8  26 133.709 67.8288  48
   1  -8 -26 166.689 40.3603  47
   1   8 -26 167.347 42.8613  35
  -1  -8  25 377.737 82.2737  24
   1  -8 -25 369.405 65.4833  47
  -1  -8  25 474.686 104.519  48
   1  -8 -25 385.364 46.3645  39
   1   8 -25 564.916 79.7544  46
   1   8 -25 333.592 55.7451  35
  -1  -8  24 1018.54 138.634  24
  -1  -8  24 982.944 143.969  48
   1  -8 -24 968.611 135.146  47
   1   8 -24 1062.68 108.554  46
   1   8 -24 975.995 92.5604  35
  -1  -8  24 1006.42 121.706  32
  -1  -8  23 8083.71 394.707  24
   1  -8 -23 7801.92 395.422  47
  -1  -8  23 8332.33 415.963  48
   1   8 -23 8578.32 317.893  46
   1   8 -23 7993.68 285.826  35
  -1  -8  23 7445.23 345.236  32
  -1  -8  22 84.9428 75.2577  24
   1  -8 -22 80.5333 62.1939  47
   1   8 -22 153.786 61.4542  46
   1  -8 -22 3.85120 38.8487  45
   1   8 -22 71.5646 45.5250  37
  -1  -8  22-1.90151 57.1792  48
  -1  -8  22 54.4634 56.3473  32
   1   8 -22 2.77325 33.3877  35
  -1  -8  21 5520.22 330.932  24
  -1  -8  21 5524.30 344.401  48
   1   8 -21 5750.37 262.451  46
   1   8 -21 5765.91 270.776  37
   1  -8 -21 5082.81 331.628  47
   1   8 -21 5693.16 243.997  35
  -1  -8  21 5236.14 304.675  32
  -1  -8  20 16071.8 592.578  24
   1  -8 -20 15969.1 612.374  47
   1   8 -20 17590.4 505.448  37
  -1  -8  20 17032.8 629.275  48
  -1  -8  20 16015.1 562.148  32
   1   8 -20 17944.2 466.361  35
  -1  -8  19 218.541 82.5698  24
   1  -8 -19 83.7832 67.9779  47
  -1  -8  19 71.7613 68.1887  48
   1   8 -19 150.658 56.3006  37
   1   8 -19 232.606 59.7209  35
  -1  -8  19 214.329 77.4098  31
  -1  -8  19 127.736 53.5976  32
  -1  -8  18 2641.65 230.766  24
   1  -8 -18 2824.59 251.863  47
   1  -8 -18 3274.85 219.511  44
  -1  -8  18 2848.50 251.698  48
   1   8 -18 2939.21 199.918  37
   1   8 -18 2994.65 177.234  35
  -1  -8  18 2846.48 248.420  31
  -1  -8  18 2822.95 228.459  32
  -1   8  17 13113.7 956.659  14
  -1  -8  17 14660.4 557.572  24
  -1  -8  17 12887.8 1102.34   7
  -1  -8  17 12885.2 1125.79   6
   1  -8 -17 14302.9 1066.06   2
  -1  -8  17 15383.2 593.496  48
   1  -8 -17 16375.5 507.324  44
   1  -8 -17 13581.0 565.555  47
   1   8 -17 15949.2 487.464  37
  -1  -8  17 14265.2 538.442  32
   1   8 -17 16269.1 448.075  35
  -1  -8  17 15359.5 588.517  31
  -1   8  16-1.82178 87.4404  14
  -1  -8  16-40.7098 63.9614  24
   1   8 -16 81.5399 51.5471  23
   1  -8 -16 36.4652 117.266   2
  -1  -8  16 28.6932 134.824   6
  -1  -8  16 93.6361 152.798   7
  -1  -8  16-18.2204 66.1187  48
   1  -8 -16 84.4976 54.1379  44
   1  -8 -16 105.177 73.1341  47
   1   8 -16 14.9884 34.5815  37
  -1  -8  16-34.7530 60.7611  32
   1   8 -16 65.2429 47.5769  35
  -1  -8  16-0.95638 54.2524  31
   1   8 -15-26.6273 53.5231  23
  -1   8  15 80.7847 102.060  14
  -1  -8  15-22.4361 64.7995  24
  -1  -8  15-38.9553 127.782   6
  -1  -8  15 59.2216 132.055   7
   1  -8 -15 24.4435 123.952   2
   1  -8 -15 9.42734 57.7071  47
   1  -8 -15 37.1168 52.2868  44
  -1  -8  15 68.1216 45.9606  41
  -1  -8  15 15.4737 47.2604  48
  -1  -8  15 14.9106 60.2127  32
   1   8 -15-13.3677 43.4248  37
   1   8 -15 33.8020 39.3966  35
  -1  -8  15 47.4239 54.4283  31
  -1  -8  14 232.570 66.6048  24
  -1   8  14 68.0537 101.988  14
   1   8 -14 171.478 45.5550  26
   1   8 -14 133.395 126.389   1
  -1  -8  14 84.5285 120.391   7
  -1  -8  14 62.8473 203.093   6
   1  -8 -14 117.015 101.702   2
   1   8 -14 205.777 90.1248   4
  -1  -8  14 160.989 61.9640  41
   1  -8 -14 208.809 61.8379  44
  -1  -8  14 202.218 71.5390  48
   1  -8 -14 382.849 90.6626  47
   1   8 -14 200.882 50.7619  35
  -1  -8  14 174.015 68.6967  32
  -1  -8  14 374.471 101.749  31
   1   8 -14 109.434 40.0006  37
  -1  -8  13 21.1720 49.7387  24
  -1   8  13 58.9322 116.085  14
   1   8 -13 63.1856 38.8894  26
   1   8 -13 167.552 89.7332   4
   1   8 -13 152.628 94.9550   1
   1  -8 -13-23.5556 113.209   2
  -1  -8  13 51.6882 139.872   7
  -1  -8  13-85.3021 100.726   6
  -1   8  13-29.6348 64.4661   5
   1  -8 -13 6.78561 40.4055  44
  -1  -8  13 67.3006 56.8495  41
  -1  -8  13-14.3363 50.9334  48
   1  -8 -13-19.7371 48.2833  47
  -1  -8  13 29.5586 49.8295  31
  -1  -8  13 24.0373 46.0306  32
   1   8 -13 4.47465 42.5495  37
   1   8 -13 10.6884 42.3054  35
  -1  -8  12 1370.54 156.235  24
  -1   8  12 1265.65 284.123  14
  -1  -8  12 1485.27 363.385   6
  -1  -8  12 1216.39 305.739   7
  -1   8  12 1012.96 210.797   5
   1  -8 -12 1279.70 299.859   2
   1  -8 -12 1234.97 155.500  47
  -1  -8  12 1342.30 160.611  48
   1   8 -12 1284.82 124.927  37
   1  -8 -12 1324.78 140.284  44
  -1  -8  12 1459.10 151.647  41
  -1  -8  12 1575.05 168.229  32
   1   8 -12 1485.40 115.928  26
   1   8 -12 1235.94 118.860  35
  -1  -8  12 1247.06 155.747  31
  -1   8  11 23469.8 1163.28  14
  -1  -8  11 24911.8 709.078  24
   1  -8 -11 25494.7 1298.95   2
  -1  -8  11 22974.0 1298.35   7
   1   8 -11 22516.5 1032.62   5
  -1   8  11 22281.3 992.958   5
   1  -8 -11 23405.4 642.174  44
  -1  -8  11 24073.2 720.978  48
  -1  -8  11 26261.3 707.194  41
   1  -8 -11 24735.4 733.987  47
   1   8 -11 22914.5 599.040  37
   1   8 -11 24869.6 539.964  26
   1   8 -11 25433.5 602.728  35
  -1  -8  11 24906.9 703.538  32
  -1  -8  11 25711.5 742.214  31
  -1  -8  10 7337.84 360.954  24
  -1   8  10 7868.24 652.983  14
  -1  -8  10 7198.99 693.935   7
  -1   8  10 7008.75 548.228   5
   1   8 -10 6581.39 547.648   5
   1  -8 -10 8229.63 718.282   2
   1  -8 -10 7345.96 335.284  44
  -1  -8  10 8264.08 371.966  41
  -1  -8  10 7668.17 377.851  48
   1  -8 -10 7475.57 379.687  47
   1   8 -10 7516.00 268.351  26
   1   8 -10 7654.93 304.178  35
  -1  -8  10 7663.32 364.710  32
  -1  -8  10 7956.44 387.019  31
   1   8  -9 26865.9 577.180  26
  -1   8   9 28109.7 1241.19  14
  -1  -8   9 29515.5 768.254  24
  -1   8   9 26559.8 1094.94   5
  -1  -8   9 27295.7 1342.65   7
   1  -8  -9 28241.1 1320.54   2
   1   8  -9 29393.8 1273.65   3
   1   8  -9 25065.1 1104.43   5
   1  -8  -9 27431.4 772.156  47
   1  -8  -9 26638.4 689.516  44
  -1  -8   9 30738.2 771.243  41
  -1  -8   9 27447.4 756.631  48
  -1  -8   9 29124.4 783.278  31
   1   8  -9 27652.7 651.513  35
  -1  -8   9 27494.0 741.474  32
   1  -8  -8 12766.8 482.336  15
   1   8  -8 10948.6 331.309  26
  -1  -8   8 12133.8 459.439  24
  -1   8   8 11532.5 766.970  14
  -1  -8   8 11746.9 839.522   7
   1   8  -8 11446.2 775.100   3
   1  -8  -8 11750.1 822.510   2
   1   8  -8 9967.62 676.981   5
  -1   8   8 10956.9 691.503   5
   1  -8  -8 10542.7 406.448  44
   1  -8  -8 11178.5 458.960  47
  -1  -8   8 13080.3 472.076  41
  -1  -8   8 10794.7 444.489  48
  -1  -8   8 11276.1 441.113  32
   1   8  -8 12641.3 453.544  36
   1   8  -8 11515.6 393.718  35
  -1  -8   7 3696.88 242.843  24
  -1   8   7 4169.88 452.967  14
   1  -8  -7 3886.77 261.009  15
  -1   8   7 3350.31 372.550   5
   1   8  -7 3243.86 378.887   5
  -1  -8   7 3460.55 437.935   7
   1  -8  -7 3863.83 463.098   2
   1   8  -7 3679.11 433.031   3
   1  -8  -7 3995.95 261.479  47
   1  -8  -7 3348.13 217.579  44
  -1  -8   7 4251.88 258.227  41
  -1  -8   7 3648.52 242.107  32
   1   8  -7 3475.98 206.146  35
   1   8  -7 4139.57 249.078  36
  -1   8   6 2560.31 361.182  14
   1  -8  -6 2714.00 216.745  15
   1   8  -6 2615.19 364.403   3
   1  -8  -6 2534.74 367.835   2
   1   8  -6 2199.73 307.379   5
  -1   8   6 2355.20 311.069   5
  -1  -8   6 2724.35 381.908   7
  -1  -8   6 2653.77 202.444  41
   1  -8  -6 2425.68 200.638  47
   1   8  -6 2689.83 196.236  36
  -1  -8   6 2502.28 194.673  32
   1   8  -6 2566.57 176.129  35
   1  -8  -5 2193.29 193.825  15
  -1   8   5 1870.00 272.228   5
   1  -8  -5 1995.55 316.161   2
  -1  -8   5 1995.93 315.452   7
   1   8  -5 1941.58 314.217   3
  -1  -8   5 2062.34 178.891  41
   1   8  -5 2142.95 176.988  36
  -1  -8   5 2079.59 178.330  32
   1   8  -5 1976.96 156.083  35
  -1   8   4 4215.49 414.802   5
   1  -8  -4 4721.06 485.089   2
   1   8  -4 4465.79 455.968   3
   1   8  -3 7356.11 583.501   3
  -1   8   3 7632.11 563.833   5
   1  -8  -3 7366.12 593.243   2
   1   8  -2 2764.84 254.037  13
  -1   8   2 2560.94 320.840   5
   1   8  -2 2906.21 358.389   3
   1  -8  -2 3434.87 397.256   2
   1   8  -1 129.620 42.7745  13
  -1   8   1 205.272 86.8693   5
   1  -8  -1 417.567 142.658   2
   1   8  -1 341.577 120.985   3
  -1   8   0 1109.59 209.069   5
   1   8   0 1332.19 241.489   3
   1  -8   0 1380.61 244.464   2
  -1   8  -1-10.7391 84.1271   5
   1  -8   1 25.9777 67.8561   2
   1   8   1 135.318 95.2349   3
   1  -8   2 1807.45 281.727   2
  -1   8  -2 1820.59 275.188   5
   1   8   2 1817.66 275.716   3
   1   8   3 46512.2 1465.14   3
  -1   8  -3 46568.0 1480.39   5
   1   8   3 45696.3 1497.53   5
   1   8   4 14352.0 772.491   3
   1  -8   4 15878.4 898.482   7
  -1   8  -4 14918.2 800.885   5
   1   8   4 14511.0 815.367   5
   1  -8   4 16020.1 533.643  41
   1   8   5 7.12947 48.6880   3
   1  -8   5-16.8178 106.994   7
  -1   8  -5 0.27513 62.7216   5
  -1  -8  -5-71.9722 68.0485   2
   1   8   5 26.6252 61.2127   5
   1  -8   5 50.8651 47.7833  41
  -1  -8  -5-58.7794 60.5880  47
  -1   8  -5 21.3738 37.2564  36
   1  -8   5-8.42896 33.2907  32
  -1   8  -5-26.2402 43.1888  35
  -1   8  -6 12685.5 733.409   5
   1   8   6 13352.3 785.682   5
   1  -8   6 13310.9 871.951   7
  -1  -8  -6 14038.5 803.578   2
   1   8   6 13435.5 722.699   3
  -1  -8  -6 13033.9 482.261  47
   1  -8   6 14262.7 505.626  41
   1  -8   6 14002.1 496.137  32
  -1   8  -6 13507.0 438.964  35
   1  -8   6 14493.9 516.095  31
  -1   8  -6 14582.5 488.271  36
   1  -8   7 14237.8 929.275   7
   1   8   7 12756.5 775.035   5
  -1   8  -7 12700.4 736.763   5
  -1  -8  -7 14569.5 835.950   2
  -1  -8  -7 13509.3 447.874  44
  -1  -8  -7 13415.4 492.554  47
   1  -8   7 14315.5 511.307  41
   1  -8   7 13872.6 498.064  32
  -1   8  -7 13880.5 444.127  35
  -1   8  -7 14865.7 499.062  36
   1  -8   7 14706.9 521.449  31
  -1  -8  -8 16779.0 931.215   2
  -1   8  -8 15524.2 809.230   5
   1  -8   8 16921.7 1042.19   7
   1   8   8 16352.4 885.675   5
  -1  -8  -8 17225.9 511.471  44
  -1  -8  -8 16868.0 569.268  47
   1  -8   8 17595.6 575.909  41
   1  -8   8 17129.8 578.410  31
  -1   8  -8 18894.2 568.053  36
  -1   8  -8 17005.0 497.507  35
   1  -8   8 16543.9 559.454  32
  -1  -8  -9 81.4689 112.697   2
  -1   8  -9 72.9865 64.9849   5
   1   8   9-67.5614 106.799   5
   1  -8   9 62.8507 81.9597   7
  -1  -8  -9 89.3838 50.1883  44
  -1  -8  -9-27.9136 50.7914  47
   1  -8   9 54.4885 48.3682  41
   1  -8   9 88.3652 55.3770  32
   1  -8   9 102.690 70.3461  31
  -1   8  -9 87.6040 51.6135  35
  -1   8  -9 143.934 72.6598  36
  -1   8 -10 21391.6 629.031  23
   1   8  10 24688.4 1180.47  14
  -1  -8 -10 23505.5 1152.94   2
   1   8  10 20564.4 1004.43   5
  -1   8 -10 21434.0 947.599   5
   1  -8  10 23031.9 1277.97   7
  -1  -8 -10 23354.1 614.111  44
   1  -8  10 23347.3 688.335  41
  -1  -8 -10 22481.8 679.606  47
   1  -8  10 24006.5 690.726  32
  -1   8 -10 23598.4 597.320  35
   1  -8  10 24076.1 711.865  31
  -1   8 -10 26548.3 697.601  36
   1   8  11 270.582 141.860  14
  -1   8 -11 304.896 79.7387  23
   1   8  11 233.548 97.4580   5
  -1  -8 -11 359.332 150.292   2
   1  -8  11 337.468 183.948   7
  -1   8 -11 167.667 100.270   5
  -1  -8 -11 201.809 58.5620  47
  -1  -8 -11 331.174 77.8354  44
   1  -8  11 327.986 87.9834  41
  -1   8 -11 380.131 79.4856  35
   1  -8  11 390.929 92.1864  32
  -1   8 -11 431.003 101.019  36
   1  -8  11 310.241 84.5631  31
   1   8  12 4185.68 485.205  14
  -1   8 -12 4464.15 271.944  23
   1   8  12 3982.92 423.779   5
   1  -8  12 3543.49 518.587   7
  -1  -8 -12 4479.05 518.107   2
  -1  -8 -12 4829.66 258.805  44
  -1  -8 -12 4239.05 284.886  47
   1  -8  12 4459.71 286.990  41
  -1   8 -12 4549.01 234.544  35
   1  -8  12 4843.20 300.429  32
   1  -8  12 4664.61 303.511  31
   1   8  13 14662.8 939.874  14
  -1   8 -13 14985.1 522.154  23
   1  -8  13 14410.3 1076.80   7
   1   8  13 13955.0 804.958   5
  -1  -8 -13 15005.7 980.699   2
  -1  -8 -13 14570.2 551.494  47
  -1   8 -13 14131.5 457.808  37
   1  -8  13 14814.3 536.403  41
  -1  -8 -13 15836.4 487.095  44
   1  -8  13 15116.7 551.073  32
   1  -8  13 14881.4 562.446  31
  -1   8 -13 15250.6 445.663  35
  -1   8 -14 265.637 70.7639  23
   1   8  14 406.071 170.021  14
  -1  -8 -14 645.334 227.197   2
   1  -8  14 351.198 230.091   7
  -1   8 -14 323.071 115.162   4
  -1  -8 -14 336.640 88.4854  47
  -1  -8 -14 383.083 82.2699  44
   1  -8  14 421.564 91.3188  41
   1  -8  14 364.093 95.5247  32
  -1   8 -14 363.258 73.1357  37
   1  -8  14 439.008 96.2064  31
  -1   8 -14 338.280 64.7556  35
   1   8  15 6543.14 647.351  14
  -1   8 -15 6453.55 341.980  23
   1  -8  15 6464.38 748.404   7
  -1  -8 -15 6364.22 664.142   2
  -1   8 -15 6411.08 463.595   4
  -1   8 -15 6734.93 305.876  37
  -1  -8 -15 6635.14 356.449  45
  -1  -8 -15 6602.62 370.149  47
  -1  -8 -15 8255.49 342.278  44
   1  -8  15 7444.68 370.179  41
  -1   8 -15 7086.11 289.228  35
   1  -8  15 7174.92 390.334  31
   1  -8  15 7064.22 374.773  32
   1   8  16 307.248 144.115  14
  -1   8 -16 488.860 95.0649  23
  -1  -8 -16 252.972 161.792   2
   1  -8  16 320.927 209.104   7
  -1   8 -16 342.977 109.493   4
   1  -8  16 465.003 88.5906  41
  -1  -8 -16 622.635 99.9169  44
  -1  -8 -16 295.453 82.0665  47
  -1  -8 -16 377.843 97.4338  45
   1  -8  16 413.108 94.8023  32
   1  -8  16 349.148 87.1068  31
  -1   8 -16 359.292 76.0437  37
  -1   8 -16 412.914 72.2172  35
  -1   8 -17 4517.67 284.101  23
   1   8  17 4422.10 536.802  14
  -1  -8 -17 3944.15 544.993   2
  -1   8 -17 4141.22 356.211   4
   1  -8  17 4564.99 655.164   7
  -1   8 -17 4841.24 255.945  37
  -1  -8 -17 4305.23 300.867  47
  -1  -8 -17 3753.15 274.661  45
   1  -8  17 4498.28 298.904  32
  -1   8 -17 5007.32 235.002  35
   1  -8  17 4721.55 317.280  31
   1  -8  18 1298.88 161.057  24
  -1   8 -18 1248.11 154.444  23
  -1   8 -18 1217.16 125.935  37
  -1  -8 -18 1120.11 154.596  45
  -1  -8 -18 1020.30 144.721  47
   1  -8  18 1236.77 167.386  31
  -1   8 -18 1315.99 119.613  35
   1  -8  18 1159.73 151.553  32
  -1   8 -19 310.174 76.4046  23
   1  -8  19 376.047 96.5464  24
  -1  -8 -19 311.328 90.0290  45
  -1  -8 -19 283.602 66.6558  47
  -1   8 -19 333.783 74.1169  37
   1  -8  19 290.651 84.0017  32
  -1   8 -19 466.075 75.3371  35
   1  -8  19 337.320 94.8144  31
   1  -8  20 354.835 85.0963  24
  -1   8 -20 546.440 108.259  23
  -1   8 -20 478.564 86.2261  37
  -1  -8 -20 455.657 100.782  47
  -1  -8 -20 551.569 117.342  45
   1  -8  20 399.902 86.4819  32
   1  -8  20 415.776 102.415  31
  -1   8 -20 408.514 71.0100  35
  -1   8 -21 6025.61 333.234  23
   1  -8  21 6370.94 360.777  24
  -1  -8 -21 5369.80 330.800  47
  -1   8 -21 6166.65 276.087  37
  -1  -8 -21 5344.08 332.382  45
   1  -8  21 5721.22 326.578  32
  -1   8 -21 5966.73 245.190  35
   1  -8  21 6230.25 361.237  31
   1  -8  22 123.283 67.8577  24
  -1  -8 -22 59.7282 46.9983  45
  -1   8 -22 60.1987 36.3396  37
  -1  -8 -22-6.42459 58.5616  47
  -1   8 -22 90.8678 40.3496  35
   1  -8  22 52.7117 55.3229  32
   1  -8  22 105.987 50.5952  31
   1  -8  23 988.774 138.283  24
  -1  -8 -23 873.394 120.714  47
  -1  -8 -23 891.103 135.507  45
  -1   8 -23 1185.64 123.723  46
   1  -8  23 984.771 141.850  31
   1  -8  23 867.073 119.605  32
  -1   8 -23 855.910 87.1492  35
   1  -8  24 325.018 90.8689  24
  -1   8 -24 401.393 74.2351  46
  -1  -8 -24 223.315 52.7354  47
  -1  -8 -24 290.449 34.8927  39
  -1  -8 -24 299.961 84.2073  45
   1  -8  24 423.268 95.5023  48
   1  -8  24 423.279 85.8702  32
  -1   8 -24 327.685 54.1329  35
   1  -8  24 364.987 92.8619  31
   1  -8  25 642.029 113.065  24
  -1   8 -25 656.497 91.5190  46
   1  -8  25 607.835 115.210  48
  -1  -8 -25 567.655 63.2856  39
  -1  -8 -25 474.200 92.6477  45
  -1  -8 -25 460.398 80.4858  47
  -1   8 -25 526.043 64.3597  35
   1  -8  25 483.675 83.3168  32
   1  -8  26 2598.83 202.897  24
  -1  -8 -26 2698.02 136.082  39
   1  -8  26 2569.76 210.222  48
  -1  -8 -26 2297.68 179.558  47
  -1   8 -26 2831.29 169.226  46
   1  -8  27 502.951 89.5541  24
   1  -8  27 486.890 91.3470  48
  -1  -8 -27 591.988 62.2809  39
  -1   8 -27 550.044 71.4712  46
  -1  -8 -27 466.765 72.7663  47
   1  -8  28 4871.62 254.130  24
  -1   8 -28 4352.60 196.137  46
  -1  -8 -28 4822.56 170.344  39
   1  -8  28 4490.45 255.197  48
   1  -8  29-8.52624 41.0149  24
  -1  -8 -29 78.1472 32.0140  39
  -1   8 -29-0.35181 29.5230  46
   1  -8  29 1.64769 33.7647  48
   1  -8  30 799.384 86.1757  24
   1  -8  30 810.205 98.4738  48
  -1   8 -30 635.909 66.6229  46
  -1  -8 -30 734.620 60.5556  39
   1  -8  31 1439.09 113.672  42
   1  -8  31 1391.46 112.539  48
  -1  -9  30 29.2871 20.8090  42
  -1  -9  29 862.232 87.4369  20
   1   9 -29 708.355 63.1437  46
   1  -9 -29 879.476 60.5686  39
  -1  -9  29 897.194 94.5815  42
  -1  -9  29 919.861 98.0822  48
  -1  -9  28 1274.56 119.170  20
   1  -9 -28 1159.95 104.738  47
  -1  -9  28 1281.05 121.789  48
  -1  -9  28 1285.07 123.107  42
   1   9 -28 1118.67 86.1182  46
   1  -9 -28 1290.13 76.9704  39
   1   9 -28 940.285 68.3210  35
  -1  -9  27 123.313 45.7574  42
   1  -9 -27 161.144 51.3184  47
   1  -9 -27 223.108 38.3239  39
   1   9 -27 113.417 26.2360  46
  -1  -9  27 234.765 65.0139  48
  -1  -9  27 140.863 37.2768  27
   1   9 -27 201.342 40.2191  35
  -1  -9  26 223.685 58.5031  24
   1   9 -26 236.200 48.4111  46
   1  -9 -26 207.414 50.3341  47
  -1  -9  26 238.788 66.4465  48
   1  -9 -26 219.386 37.1262  39
  -1  -9  26 199.075 53.7356  27
   1   9 -26 246.535 44.2914  35
  -1  -9  25 1300.28 144.042  24
  -1  -9  25 1137.98 137.599  48
   1  -9 -25 1134.04 83.2437  39
   1  -9 -25 1060.43 124.376  47
   1   9 -25 1160.31 102.963  46
   1   9 -25 983.257 86.2586  35
  -1  -9  24 7233.36 345.142  24
  -1  -9  24 6838.69 351.128  48
   1  -9 -24 6100.84 317.440  47
   1   9 -24 6444.26 253.083  46
   1   9 -24 6541.09 235.821  35
  -1  -9  24 6331.22 285.265  32
  -1  -9  23 44.4298 50.4577  24
   1   9 -23 137.579 43.7479  46
  -1  -9  23 131.853 59.6734  48
   1  -9 -23 69.1107 58.6137  47
  -1  -9  23 177.273 62.4927  32
   1   9 -23 60.0392 34.7969  35
  -1  -9  22 6603.94 349.169  24
   1  -9 -22 6606.99 353.346  47
  -1  -9  22 6965.81 370.295  48
   1   9 -22 7125.35 277.824  46
  -1  -9  22 6624.60 321.948  32
   1   9 -22 6974.03 259.283  35
  -1  -9  21 1579.91 173.129  24
  -1  -9  21 1449.57 181.291  48
   1  -9 -21 1184.64 146.233  47
   1   9 -21 1489.48 129.705  46
   1   9 -21 1614.93 138.230  37
  -1  -9  21 1471.47 157.455  32
   1   9 -21 1397.49 117.195  35
  -1  -9  20 0.74954 58.5709  24
   1   9 -20 71.4384 49.5552  37
  -1  -9  20 72.4218 67.1375  48
   1  -9 -20-84.6671 85.8354  47
  -1  -9  20-20.7065 53.7018  32
   1   9 -20 24.0162 34.5772  35
  -1  -9  19 10720.4 469.424  24
  -1  -9  19 10602.9 485.167  48
   1  -9 -19 9687.30 460.555  47
   1   9 -19 10928.2 385.024  37
   1   9 -19 11358.1 356.234  35
  -1  -9  19 10404.2 443.710  32
  -1  -9  18 274.426 94.3236  24
   1  -9 -18 268.238 89.4279  44
   1   9 -18 194.747 63.7738  37
   1  -9 -18 162.965 71.8741  47
  -1  -9  18 207.978 96.9360  48
   1   9 -18 296.187 69.0352  35
  -1  -9  18 239.338 86.3772  32
  -1  -9  17 11563.1 497.807  24
   1  -9 -17 13207.2 448.776  44
  -1  -9  17 11511.5 511.162  48
   1   9 -17 12185.8 419.266  37
   1  -9 -17 11036.6 499.102  47
   1   9 -17 12909.7 391.921  35
  -1  -9  17 11452.4 475.175  32
  -1  -9  16 2395.48 224.189  24
   1  -9 -16 2518.03 235.388  47
   1  -9 -16 2474.39 191.466  44
   1   9 -16 2578.62 189.627  37
  -1  -9  16 2350.54 229.231  48
   1   9 -16 2410.02 167.860  35
  -1  -9  16 2364.08 214.160  32
  -1  -9  15 4885.69 317.346  24
   1   9 -15 4734.44 257.922  37
   1  -9 -15 5040.57 279.735  44
   1  -9 -15 4523.69 316.543  47
  -1  -9  15 4857.91 325.324  48
   1   9 -15 4696.42 237.514  35
  -1  -9  15 4668.57 301.568  32
  -1  -9  14 16057.1 587.980  24
  -1   9  14 13921.3 982.946  14
   1  -9 -14 13161.1 1011.86   2
  -1  -9  14 13861.4 1131.78   7
   1   9 -14 15758.9 491.739  37
  -1  -9  14 15569.0 595.274  48
   1  -9 -14 15363.7 594.961  47
   1  -9 -14 16678.2 528.838  44
   1   9 -14 16767.0 473.774  35
  -1  -9  14 16515.4 581.172  32
   1   9 -14 15831.6 406.929  26
  -1  -9  13 3712.55 271.980  24
  -1   9  13 3468.70 485.876  14
   1  -9 -13 3852.16 537.274   2
  -1  -9  13 3568.97 558.374   7
  -1   9  13 2735.59 344.859   5
   1  -9 -13 3659.28 280.789  47
  -1  -9  13 3823.41 262.580  41
   1   9 -13 3530.76 218.799  37
   1  -9 -13 3933.82 247.564  44
  -1  -9  13 3369.42 270.848  48
   1   9 -13 3817.23 184.732  26
   1   9 -13 3661.85 210.784  35
  -1  -9  13 3790.16 267.557  32
  -1  -9  12 34057.4 886.757  24
  -1   9  12 29841.0 1429.14  14
   1  -9 -12 31426.7 1540.44   2
  -1   9  12 27242.1 1172.57   5
  -1  -9  12 29238.4 1582.11   7
   1  -9 -12 32358.9 892.795  47
  -1  -9  12 35143.6 869.194  41
   1  -9 -12 34853.8 814.605  44
   1   9 -12 31568.8 740.292  37
  -1  -9  12 31741.4 877.925  48
   1   9 -12 32563.1 647.865  26
   1   9 -12 33211.5 719.703  35
  -1  -9  12 33630.3 860.838  32
  -1   9  11 11320.1 845.987  14
  -1  -9  11 13098.2 514.414  24
  -1  -9  11 12184.1 982.298   7
  -1   9  11 11014.1 719.106   5
   1  -9 -11 11626.3 908.017   2
   1  -9 -11 12742.7 525.877  47
  -1  -9  11 12230.5 508.786  48
   1  -9 -11 12467.8 456.089  44
   1   9 -11 12019.0 419.904  37
  -1  -9  11 14028.9 516.247  41
   1   9 -11 12809.4 364.434  26
  -1  -9  11 13044.6 501.655  32
   1   9 -11 12725.6 409.987  35
  -1   9  10 4099.29 505.081  14
  -1  -9  10 4405.25 288.433  24
  -1   9  10 3678.97 416.054   5
   1   9 -10 3757.60 432.470   5
   1  -9 -10 4177.44 530.579   2
  -1  -9  10 3622.45 515.052   7
  -1  -9  10 4122.11 283.465  48
   1  -9 -10 4342.20 261.805  44
   1  -9 -10 4539.89 304.169  47
  -1  -9  10 4739.45 293.860  41
   1   9 -10 4046.25 232.133  37
   1   9 -10 4099.11 196.995  26
   1   9 -10 4108.22 225.298  35
  -1  -9  10 4238.21 275.223  32
  -1  -9   9 8893.02 412.968  24
   1   9  -9 8021.95 650.044   5
  -1   9   9 7711.19 607.020   5
   1  -9  -9 9886.08 811.408   2
  -1  -9   9 9957.23 429.413  41
   1  -9  -9 9037.77 385.008  44
   1  -9  -9 9099.31 431.648  47
  -1  -9   9 9623.72 434.246  48
  -1  -9   9 9562.32 417.997  32
   1   9  -9 8362.34 294.855  26
   1   9  -9 9339.22 350.784  35
  -1  -9   8 14158.7 521.541  24
   1   9  -8 12690.8 376.349  26
  -1   9   8 12724.4 791.760   5
   1  -9  -8 14610.8 973.466   2
   1   9  -8 12211.9 804.323   5
  -1  -9   8 14132.7 527.469  48
   1  -9  -8 13456.0 480.981  44
  -1  -9   8 15679.4 543.242  41
   1  -9  -8 13566.7 527.801  47
   1   9  -8 14056.6 448.422  35
  -1  -9   8 14865.8 529.170  32
  -1  -9   7 7740.50 373.141  24
   1   9  -7 6831.76 597.904   5
  -1   9   7 7239.77 587.671   5
   1   9  -7 7891.14 679.347   3
   1  -9  -7 8253.98 717.785   2
   1  -9  -7 7694.26 353.951  44
  -1  -9   7 7442.79 371.233  48
  -1  -9   7 8862.43 400.151  41
   1  -9  -7 7722.97 389.165  47
   1   9  -7 9326.45 396.533  36
   1   9  -7 8200.13 338.681  35
  -1  -9   7 8068.11 379.888  32
  -1  -9   6 1966.18 184.391  24
   1   9  -6 2091.87 345.704   3
   1  -9  -6 1889.46 341.910   2
  -1   9   6 1835.26 302.129   5
   1   9  -6 1745.82 305.862   5
   1  -9  -6 1811.34 178.405  47
  -1  -9   6 2198.96 195.257  41
   1  -9  -6 1639.19 159.835  44
  -1  -9   6 2084.97 189.397  32
   1   9  -6 2014.11 164.684  35
   1   9  -6 2271.08 194.340  36
  -1   9   5 1418.99 162.829  25
  -1  -9   5 1568.08 162.267  24
  -1   9   5 1678.46 285.552   5
   1   9  -5 1523.59 295.042   3
   1   9  -5 1052.72 234.595   5
   1  -9  -5 1250.24 270.052   2
  -1  -9   5 1798.22 175.796  41
  -1  -9   5 1506.18 142.120  47
   1  -9  -5 1714.25 167.829  41
   1  -9  -5 1495.79 162.871  47
   1   9  -5 1530.92 145.178  35
  -1  -9   5 1799.18 173.695  32
   1   9  -5 1788.14 171.980  36
  -1   9   4 4340.84 285.601  25
  -1  -9   4 4295.04 266.804  24
   1   9  -4 3604.44 429.488   5
   1   9  -4 4465.52 492.712   3
  -1   9   4 4469.62 457.172   5
   1  -9  -4 4498.71 499.899   2
   1  -9  -4 4505.07 278.666  41
  -1  -9   4 4038.19 238.556  47
  -1  -9   4 4881.80 291.575  41
   1  -9  -4 4495.34 278.502  47
  -1  -9   4 4466.48 272.699  32
  -1   9   4 4246.39 269.543  36
   1   9  -4 4670.27 274.700  36
   1   9  -4 4100.40 240.889  35
  -1   9   3 2837.09 226.530  25
  -1   9   3 2608.59 347.410   5
   1   9  -3 2624.13 381.176   3
   1   9  -3 2347.43 347.165   5
   1  -9  -3 2783.27 222.928  47
  -1  -9   3 2438.80 185.198  47
  -1  -9   3 3215.02 235.797  41
   1  -9  -3 3151.65 230.089  41
   1   9  -3 3124.21 225.727  36
  -1  -9   3 2913.88 215.176  32
  -1   9   3 2761.78 212.678  36
   1   9  -3 2717.28 196.883  35
  -1   9   2 3615.65 261.048  25
  -1   9   2 2897.06 370.352   5
   1   9  -2 2854.29 382.408   5
   1   9  -2 3175.19 410.100   3
  -1  -9   2 3613.50 247.667  41
  -1  -9   2 2837.39 197.630  47
   1  -9  -2 3474.11 243.278  41
   1  -9  -2 3067.93 224.320  47
   1   9  -2 3637.51 240.520  36
  -1   9   2 3196.17 230.916  36
   1   9  -2 3115.70 209.307  35
  -1  -9   2 3117.88 220.895  27
  -1  -9   2 3075.41 223.518  32
   1  -9  -2 2813.95 206.148  32
  -1   9   1 3084.11 237.073  25
  -1   9   1 2417.77 340.057   5
   1   9  -1 2923.40 389.789   3
   1   9  -1 2264.45 342.807   5
  -1  -9   1 2936.40 207.834  47
   1  -9  -1 3131.28 232.736  41
  -1  -9   1 3194.33 233.480  41
   1  -9  -1 2606.95 203.468  47
  -1  -9   1 2573.32 202.723  27
   1  -9  -1 2435.67 189.890  27
   1   9  -1 3108.45 223.696  36
   1  -9  -1 2643.29 202.819  32
  -1   9   1 2931.69 220.856  36
   1   9  -1 2719.63 194.314  35
  -1  -9   1 2912.45 213.695  32
  -1   9   0 9063.41 412.601  25
   1   9   0 7332.85 610.665   5
   1   9   0 6964.11 465.975  13
  -1   9   0 7643.25 607.139   5
   1   9   0 7541.88 619.383   3
   1  -9   0 7348.47 344.732  47
  -1  -9   0 8256.96 364.345  47
   1  -9   0 8537.41 392.699  41
  -1   9   0 7964.35 373.066  36
   1   9   0 7922.41 342.268  35
   1   9   0 8705.91 375.716  36
  -1  -9   0 7945.32 360.236  27
   1  -9   0 7671.29 353.401  32
  -1  -9   0 8670.34 374.503  32
  -1   9  -1 9954.78 435.185  25
   1   9   1 8120.06 636.207   3
   1   9   1 8077.49 643.189   5
  -1   9  -1 7908.53 618.390   5
   1   9   1 7364.09 489.586  13
   1  -9   1 9243.17 411.098  41
  -1  -9  -1 7339.89 329.380  44
  -1  -9  -1 8521.74 374.060  47
   1  -9   1 7430.28 339.940  47
  -1  -9  -1 8421.01 367.952  27
  -1   9  -1 8153.89 352.555  35
   1   9   1 9178.26 387.317  36
   1   9   1 7907.66 342.018  35
  -1  -9  -1 8984.73 375.828  32
  -1   9  -1 9003.95 395.982  36
   1  -9   1 9032.63 391.746  32
   1   9   2 14837.0 855.643   3
   1   9   2 12609.6 658.949  13
   1   9   2 13293.9 829.708   5
  -1   9  -2 13761.6 824.285   5
   1  -9   2 15684.3 546.946  41
  -1  -9  -2 14574.7 508.853  47
  -1  -9  -2 13122.3 458.348  44
  -1  -9  -2 15261.7 494.824  32
   1   9   2 14007.3 472.420  35
  -1  -9  -2 14895.9 493.909  27
  -1   9  -2 14183.4 476.573  35
  -1   9  -2 15581.4 532.608  36
   1   9   2 15433.5 512.668  36
   1  -9   2 15414.3 525.965  32
  -1   9  -3 910.059 217.098   5
   1   9   3 1062.97 238.406   5
   1   9   3 923.436 215.483   3
  -1  -9  -3 978.657 118.402  44
  -1  -9  -3 1052.91 134.439  47
   1  -9   3 1240.52 148.527  41
  -1   9  -3 1228.75 145.031  36
   1  -9   3 1002.70 127.452  32
   1   9   3 994.664 121.550  36
  -1   9  -3 1137.90 126.405  35
  -1  -9  -3 968.498 117.713  32
  -1  -9  -3 1065.17 124.161  27
   1   9   4 4560.89 461.621   3
   1   9   4 4602.66 488.418   5
  -1   9  -4 4443.91 466.140   5
  -1  -9  -4 4720.22 261.364  44
   1  -9   4 5063.82 301.962  41
  -1  -9  -4 4859.67 286.836  47
  -1   9  -4 5355.49 303.759  36
  -1  -9  -4 4739.25 258.284  32
   1  -9   4 4929.04 292.634  32
   1   9   4 4890.28 275.645  36
  -1  -9  -4 4522.43 258.773  27
  -1   9  -4 4838.58 263.808  35
   1  -9   5-48.9394 45.6295  24
   1   9   5 62.5185 78.9869   5
  -1   9  -5 21.7266 62.3667   5
   1  -9   5-12.3480 49.4989  41
  -1  -9  -5-9.68005 43.0961  44
  -1  -9  -5-48.3539 57.8575  47
   1   9   5 72.6910 56.6343  36
  -1   9  -5-33.8693 55.8826  35
   1  -9   5-51.5925 50.4786  32
  -1   9  -5-0.55425 41.4869  36
   1  -9   6 15224.6 530.584  24
   1   9   6 13636.3 856.374   5
  -1   9  -6 13660.1 821.335   5
   1  -9   6 16508.6 574.748  41
  -1  -9  -6 15671.4 550.381  47
  -1  -9  -6 15389.1 499.409  44
  -1   9  -6 15686.0 494.710  35
  -1   9  -6 16877.3 550.706  36
   1  -9   6 15978.7 556.545  32
   1  -9   7 3935.58 262.113  24
   1   9   7 3079.32 405.159   5
  -1   9  -7 3703.51 420.547   5
   1  -9   7 4237.40 284.807  41
  -1  -9  -7 3931.78 269.703  47
  -1  -9  -7 3923.86 239.263  44
   1  -9   7 4104.01 286.597  31
  -1   9  -7 4208.55 267.839  36
  -1   9  -7 4190.71 240.707  35
   1  -9   7 4004.02 269.583  32
   1  -9   8 17030.2 579.574  24
  -1   9  -8 14516.0 834.314   5
   1  -9   8 17312.2 1118.54   7
   1   9   8 15147.1 903.317   5
  -1  -9  -8 16844.3 527.602  44
   1  -9   8 18725.6 621.871  41
  -1  -9  -8 17409.8 596.335  47
  -1   9  -8 19210.6 594.926  36
  -1   9  -8 17922.1 531.791  35
   1  -9   8 17794.1 597.723  32
   1  -9   8 18005.0 626.311  31
  -1   9  -9 9155.69 309.796  26
   1  -9   9 9630.93 427.058  24
   1  -9   9 9687.81 851.308   7
  -1   9  -9 8887.28 647.637   5
   1   9   9 8595.39 675.017   5
   1  -9   9 10698.6 458.957  41
  -1  -9  -9 10087.2 391.705  44
  -1  -9  -9 9917.45 439.581  47
  -1   9  -9 11766.3 459.794  36
  -1   9  -9 10718.3 391.693  35
   1  -9   9 10204.4 447.768  32
   1  -9   9 11011.1 478.739  31
   1  -9  10 3315.09 250.584  24
   1  -9  10 3334.93 511.180   7
  -1   9 -10 2560.29 336.831   5
   1   9  10 2421.71 353.572   5
  -1  -9 -10 3224.11 246.955  47
   1  -9  10 3684.32 266.639  41
  -1  -9 -10 3400.44 224.250  44
   1  -9  10 3109.44 237.632  48
  -1   9 -10 3546.71 225.042  35
   1  -9  10 3388.12 254.002  32
  -1   9 -10 3942.71 263.236  36
   1  -9  10 3250.37 260.359  31
  -1   9 -10 2938.35 162.692  26
   1  -9  11 33037.8 878.187  24
   1   9  11 28833.5 1265.29   5
   1  -9  11 31101.1 1630.08   7
   1  -9  11 34901.4 896.775  41
  -1  -9 -11 35515.6 808.360  44
  -1  -9 -11 33933.2 894.159  47
   1  -9  11 32997.6 879.667  48
   1  -9  11 34114.5 884.908  32
   1  -9  11 35939.7 940.514  31
  -1   9 -11 35305.6 773.422  35
   1  -9  12 4072.71 282.243  24
  -1   9 -12 3961.18 259.844  23
   1   9  12 3585.14 427.141   5
   1  -9  12 3376.68 542.288   7
  -1   9 -12 3759.31 229.805  37
   1  -9  12 4270.50 288.250  41
   1  -9  12 3868.03 280.005  48
  -1  -9 -12 4144.98 287.763  47
  -1  -9 -12 4362.11 253.390  44
   1  -9  12 4010.75 280.420  32
  -1   9 -12 4233.54 233.323  35
   1  -9  12 4155.39 295.037  31
  -1   9 -13 31273.7 807.682  23
   1  -9  13 32284.0 868.943  24
   1  -9  13 29756.8 1655.69   7
  -1  -9 -13 29434.8 841.766  47
   1  -9  13 32852.8 859.893  41
  -1  -9 -13 35295.8 785.694  44
  -1   9 -13 28642.9 717.038  37
   1  -9  13 29906.1 848.645  48
   1  -9  13 32350.3 860.829  32
   1  -9  13 30717.1 877.604  31
  -1   9 -13 32037.5 718.675  35
  -1   9 -14 268.133 80.0058  23
   1  -9  14 341.136 91.7038  24
   1  -9  14 125.487 86.3676   7
  -1   9 -14 142.575 101.964   4
   1  -9  14 267.625 81.0905  48
  -1  -9 -14 376.155 81.3784  44
   1  -9  14 286.725 79.6615  41
  -1  -9 -14 288.462 75.5266  47
  -1   9 -14 313.135 67.7219  35
  -1   9 -14 222.466 57.9998  37
   1  -9  14 297.356 91.5561  31
   1  -9  14 244.470 77.9984  32
  -1   9 -15 2733.43 220.069  23
   1  -9  15 3035.10 249.899  24
  -1  -9 -15 2929.58 242.115  47
  -1  -9 -15 3555.39 226.056  44
   1  -9  15 2793.23 229.463  41
  -1   9 -15 3136.42 208.171  37
   1  -9  15 2889.81 244.917  48
   1  -9  15 2954.50 255.954  31
   1  -9  15 2784.96 236.534  32
  -1   9 -15 3194.59 196.447  35
   1  -9  16 4601.42 308.084  24
  -1   9 -16 4255.34 275.950  23
   1  -9  16 4552.35 289.174  41
   1  -9  16 4423.19 308.010  48
  -1  -9 -16 4538.87 305.054  47
  -1   9 -16 4784.92 257.346  37
   1  -9  16 4615.58 317.562  31
   1  -9  16 4482.70 301.536  32
  -1   9 -16 4798.14 235.962  35
   1  -9  17 1665.96 189.618  24
  -1   9 -17 1649.52 173.538  23
  -1  -9 -17 1486.79 174.192  47
   1  -9  17 1711.82 191.675  48
   1  -9  17 1708.21 173.947  41
  -1   9 -17 1670.35 153.306  37
   1  -9  17 1658.20 187.312  32
  -1   9 -17 1728.18 137.440  35
   1  -9  17 1755.55 202.293  31
   1  -9  18 2723.61 233.146  24
  -1   9 -18 2594.88 211.873  23
   1  -9  18 3104.81 254.854  48
  -1  -9 -18 2987.45 243.694  47
  -1   9 -18 2985.29 198.917  37
  -1   9 -18 3131.04 181.207  35
   1  -9  18 3183.10 265.417  31
   1  -9  18 2975.59 241.240  32
   1  -9  19 5493.38 330.132  24
  -1   9 -19 5209.57 298.731  23
  -1   9 -19 5384.17 264.115  37
  -1  -9 -19 5095.77 315.158  47
   1  -9  19 5218.53 331.440  48
  -1   9 -19 5617.47 238.240  35
   1  -9  19 5392.01 317.618  32
   1  -9  19 5533.85 349.321  31
   1  -9  20 2705.77 227.150  24
  -1   9 -20 2862.79 187.015  37
  -1  -9 -20 2508.64 212.409  45
  -1  -9 -20 2441.19 212.577  47
   1  -9  20 2592.03 233.045  48
   1  -9  20 2744.71 223.912  32
  -1   9 -20 2714.33 160.791  35
   1  -9  20 2975.93 244.855  31
   1  -9  21 618.400 111.121  24
  -1  -9 -21 552.735 99.2078  47
  -1   9 -21 549.948 79.4800  37
  -1  -9 -21 592.345 109.584  45
   1  -9  21 534.608 108.147  48
   1  -9  21 485.884 106.370  31
  -1   9 -21 608.128 77.4099  35
   1  -9  21 593.102 104.430  32
   1  -9  22 1545.45 170.449  24
  -1  -9 -22 1109.83 138.038  45
  -1   9 -22 1737.66 139.503  46
   1  -9  22 1491.84 172.574  48
  -1  -9 -22 1360.46 153.007  47
  -1   9 -22 1561.52 128.886  37
   1  -9  22 1472.57 154.664  32
  -1   9 -22 1489.24 112.145  35
   1  -9  23 9403.35 408.725  24
  -1  -9 -23 7919.91 368.999  45
  -1  -9 -23 8137.64 371.605  47
  -1   9 -23 9927.21 329.797  46
  -1  -9 -23 9991.61 279.996  39
   1  -9  23 9224.57 417.866  48
  -1   9 -23 8309.75 270.576  35
   1  -9  23 9441.55 382.555  32
   1  -9  24 1446.13 156.615  24
  -1  -9 -24 1420.03 97.8170  39
  -1  -9 -24 1330.02 139.939  47
  -1   9 -24 1522.84 123.444  46
   1  -9  24 1292.09 153.861  48
  -1   9 -24 1122.35 89.8930  35
   1  -9  24 1360.62 134.730  32
   1  -9  25 6755.45 319.960  24
  -1  -9 -25 6657.38 210.753  39
  -1  -9 -25 5414.23 269.855  47
  -1   9 -25 6529.54 247.900  46
   1  -9  25 6353.91 320.453  48
   1  -9  25 5773.50 265.218  32
  -1   9 -25 5390.14 194.538  35
   1  -9  26 262.542 65.8991  24
  -1  -9 -26 254.428 40.4613  39
   1  -9  26 250.626 68.6465  48
  -1   9 -26 228.795 43.8648  46
  -1  -9 -26 259.853 60.6666  47
   1  -9  26 291.859 58.3543  32
   1  -9  27 1014.43 111.119  24
  -1   9 -27 924.250 83.3276  46
  -1  -9 -27 956.532 93.6950  47
  -1  -9 -27 1107.22 76.1289  39
   1  -9  27 1140.79 124.166  48
   1  -9  28 100.486 34.5329  24
  -1   9 -28 130.013 28.9709  46
  -1  -9 -28 160.182 31.5664  39
   1  -9  28 186.280 50.4097  48
  -1   9 -29 3089.88 137.962  46
  -1  -9 -29 3206.96 117.536  39
   1  -9  29 3547.77 186.730  48
   1  -9  29 3726.98 189.651  42
  -1 -10  28 2252.64 134.312  42
   1 -10 -28 2132.63 85.0957  39
   1 -10 -27 1379.93 74.9128  39
   1 -10 -27 1264.25 99.3214  47
  -1 -10  27 1298.74 112.264  42
   1  10 -27 1086.84 75.8803  46
  -1 -10  26 519.106 80.5659  42
   1 -10 -26 391.310 63.7283  47
   1  10 -26 319.734 45.5173  46
  -1 -10  26 380.236 69.3702  48
   1 -10 -26 423.133 44.2431  39
  -1 -10  26 412.684 58.4847  27
   1  10 -26 386.251 46.6085  35
  -1 -10  25 154.988 53.8708  42
   1  10 -25 99.0631 28.4141  46
   1 -10 -25 187.345 56.6208  47
  -1 -10  25 106.540 42.0191  48
   1 -10 -25 108.223 26.9787  39
   1  10 -25 105.705 22.3886  35
  -1 -10  25 145.697 41.5960  27
   1 -10 -24 10881.8 391.828  47
   1 -10 -24 11752.3 281.732  39
   1  10 -24 10344.6 302.210  46
  -1 -10  24 11124.6 415.849  48
  -1 -10  24 11093.0 404.786  42
   1  10 -24 10553.5 288.772  35
  -1 -10  24 10374.6 365.370  27
  -1 -10  24 10947.5 348.830  32
  -1 -10  23 4592.51 262.342  24
  -1 -10  23 4445.71 267.687  48
   1 -10 -23 3997.68 241.876  47
   1  10 -23 4045.30 185.576  46
  -1 -10  23 4070.65 220.803  32
   1  10 -23 4086.84 175.916  35
  -1 -10  23 4041.47 230.078  27
  -1 -10  22 11292.3 432.543  24
  -1 -10  22 11257.1 447.680  48
   1  10 -22 10874.1 326.831  46
   1 -10 -22 10497.9 418.889  47
   1  10 -22 10869.1 312.661  35
  -1 -10  22 10728.1 387.566  32
  -1 -10  21 185.263 65.3276  24
   1  10 -21 183.189 56.0585  37
   1  10 -21 179.713 50.8505  46
   1 -10 -21 134.063 59.4121  47
  -1 -10  21 178.790 75.9562  48
   1  10 -21 234.854 53.7387  35
  -1 -10  21 207.456 65.0546  32
  -1 -10  20 10321.3 435.367  24
   1  10 -20 10299.3 348.577  37
   1  10 -20 10607.1 335.944  46
   1 -10 -20 9636.44 417.282  47
  -1 -10  20 9756.91 438.880  48
   1  10 -20 10188.2 318.438  35
  -1 -10  20 10136.8 406.595  32
  -1 -10  19 10443.3 443.688  24
   1 -10 -19 9343.25 428.365  47
   1  10 -19 10438.8 360.986  37
  -1 -10  19 9756.59 444.264  48
  -1 -10  19 10118.4 418.886  32
   1  10 -19 10423.8 330.600  35
  -1 -10  18 1634.93 179.356  24
   1 -10 -18 1471.61 170.606  47
   1  10 -18 1669.75 148.987  37
  -1 -10  18 1471.21 178.387  48
   1  10 -18 1711.82 134.892  35
  -1 -10  18 1626.05 169.214  32
  -1 -10  17 5058.18 312.973  24
  -1 -10  17 4704.00 312.235  48
   1 -10 -17 4564.86 300.836  47
   1 -10 -17 5842.13 287.880  44
   1  10 -17 5144.44 255.439  37
   1  10 -17 5384.68 236.765  35
  -1 -10  17 4915.88 299.019  32
  -1 -10  16 2922.81 245.952  24
  -1 -10  16 2736.12 242.864  48
   1 -10 -16 2477.31 226.440  47
   1  10 -16 2991.98 200.196  37
   1 -10 -16 3300.84 219.663  44
  -1 -10  16 2864.46 228.860  32
   1  10 -16 2869.25 178.222  35
  -1 -10  15 2173.14 211.141  24
   1  10 -15 2160.61 173.469  37
   1 -10 -15 1777.11 190.643  47
  -1 -10  15 1961.60 206.871  48
   1 -10 -15 2181.48 179.948  44
  -1 -10  15 2060.86 194.783  32
   1  10 -15 2243.66 157.592  35
  -1 -10  14 1948.10 195.633  24
   1  10 -14 1943.74 162.171  37
   1 -10 -14 2242.82 186.831  44
   1 -10 -14 1754.45 193.269  47
  -1 -10  14 1812.34 194.281  48
   1  10 -14 2011.76 152.286  35
  -1 -10  14 1934.80 189.590  32
   1  10 -14 2033.94 131.223  26
  -1 -10  13 1848.39 194.141  24
   1  10 -13 1859.38 164.166  37
   1 -10 -13 2075.20 183.067  44
  -1 -10  13 1822.08 190.811  48
   1 -10 -13 1819.45 196.534  47
   1  10 -13 2030.40 158.204  35
  -1 -10  13 2126.46 204.567  32
   1  10 -13 2173.42 138.337  26
  -1 -10  12 18821.6 640.652  24
   1  10 -12 17548.9 527.545  37
   1 -10 -12 19170.3 581.653  44
   1 -10 -12 18721.7 653.782  47
  -1 -10  12 17856.6 632.863  48
   1  10 -12 18820.1 459.694  26
   1  10 -12 18760.0 516.813  35
  -1 -10  12 19557.8 641.613  32
  -1 -10  11 3280.14 257.011  24
  -1 -10  11 3170.91 255.681  48
   1 -10 -11 3147.46 257.182  47
   1  10 -11 3130.57 210.098  37
   1 -10 -11 3333.96 231.580  44
   1  10 -11 3225.13 200.961  35
  -1 -10  11 3555.85 264.962  32
   1  10 -11 3458.87 181.077  26
  -1 -10  10 11252.1 480.321  24
  -1  10  10 9015.95 687.732   5
   1  10 -10 10316.7 394.459  37
   1 -10 -10 10902.0 434.350  44
  -1 -10  10 10393.2 465.352  48
   1 -10 -10 10578.5 483.094  47
   1  10 -10 11154.8 387.074  35
  -1 -10  10 11140.6 468.491  32
   1  10 -10 11188.4 347.201  26
  -1  10  10 10481.4 442.247  36
  -1 -10   9 18324.6 620.204  24
  -1  10   9 15140.1 889.027   5
   1  10  -9 13391.1 884.634   5
  -1 -10   9 15940.4 584.549  48
   1 -10  -9 18262.4 575.686  44
   1  10  -9 17464.0 522.658  37
   1 -10  -9 17343.7 616.299  47
   1  10  -9 17569.3 507.632  35
   1  10  -9 17754.9 461.424  26
  -1 -10   9 18920.7 621.003  32
  -1  10   9 16754.7 573.262  36
   1  10  -8 246.283 47.9326  26
  -1 -10   8 419.750 85.2780  24
   1  10  -8 214.348 79.7989   5
  -1  10   8 383.119 126.900   5
   1 -10  -8 556.475 103.397  44
  -1 -10   8 400.114 90.9319  48
   1 -10  -8 524.287 104.564  47
  -1 -10   8 388.522 96.2707  32
  -1  10   8 395.029 88.2999  36
   1  10  -8 413.158 75.9399  35
   1  10  -8 430.758 77.1273  37
  -1 -10   7 2328.62 206.048  24
   1  10  -7 2071.11 142.500  26
   1  10  -7 1803.19 323.436   5
  -1  10   7 2083.73 325.991   5
   1 -10  -7 2395.50 216.837  47
   1 -10  -7 2273.73 195.179  44
  -1  10   7 2452.91 214.235  36
  -1 -10   7 2714.39 223.481  32
   1  10  -7 2671.10 194.955  35
   1  10  -6 153.444 33.7182  26
  -1 -10   6 345.172 85.7348  24
   1  10  -6 319.459 138.890   5
  -1  10   6 329.173 126.234   5
   1 -10  -6 386.653 87.4492  47
   1 -10  -6 284.599 64.3921  44
  -1  10   6 414.565 88.9281  36
   1  10  -6 542.821 95.8130  35
  -1 -10   6 512.649 97.6884  32
  -1 -10   5 6677.03 345.571  24
  -1  10   5 5757.24 555.231   5
   1  10  -5 5316.39 549.290   5
  -1 -10   5 6761.54 306.886  47
   1 -10  -5 6549.66 331.783  44
   1 -10  -5 6721.97 362.146  47
   1  10  -5 7463.15 364.494  36
  -1 -10   5 6455.05 341.158  27
   1  10  -5 7021.69 318.477  35
  -1  10   5 6642.45 351.923  36
  -1 -10   5 6951.72 359.629  32
  -1  10   4 7722.97 389.074  25
   1  10  -4 6389.63 610.365   5
  -1  10   4 5834.60 558.175   5
  -1 -10   4 7556.69 331.229  47
   1 -10  -4 6810.01 342.846  44
   1 -10  -4 7171.22 365.659  47
   1  10  -4 8588.38 386.869  36
  -1  10   4 7184.93 367.288  36
  -1 -10   4 7644.51 372.229  32
   1  10  -4 7519.00 336.618  35
  -1 -10   4 7055.18 357.443  27
  -1  10   3 10069.1 449.442  25
  -1  10   3 7908.94 646.562   5
   1  10  -3 7877.58 684.409   5
  -1 -10   3 9060.96 373.415  47
   1 -10  -3 9146.68 414.868  47
   1 -10  -3 10211.5 442.930  41
  -1  10   3 9425.42 421.053  36
   1  10  -3 9659.02 388.978  35
  -1 -10   3 9520.25 418.063  32
  -1 -10   3 9097.38 408.824  27
   1  10  -3 10440.7 428.333  36
  -1  10   2 558.550 107.861  25
  -1  10   2 457.978 170.861   5
   1  10  -2 673.092 213.616   5
  -1 -10   2 442.275 78.9888  47
   1 -10  -2 804.219 132.940  41
   1 -10  -2 580.139 109.767  47
  -1 -10   2 598.604 99.3622  27
  -1 -10   2 595.049 102.964  32
   1  10  -2 507.927 85.6413  35
  -1  10   2 573.539 103.349  36
   1  10  -2 637.253 103.786  36
   1 -10  -2 594.422 100.946  32
  -1  10   1 39.1884 117.183   5
   1  10  -1 26.4451 81.5309   5
   1 -10  -1-7.07830 51.0164  41
  -1 -10   1-125.257 105.114  47
   1 -10  -1-14.5144 42.2265  47
  -1  10   1 28.2974 42.5700  36
   1 -10  -1-46.9526 56.4296  27
   1  10  -1-11.3192 50.6240  35
  -1 -10   1-3.05062 58.1895  27
   1 -10  -1 4.30303 35.1743  32
   1  10  -1 33.9974 43.8309  36
  -1 -10   1 60.4008 51.0340  32
  -1  10   1-34.0763 78.3622  35
   1  10   0 6636.00 620.103   5
  -1  10   0 7125.91 612.480   5
   1 -10   0 9317.30 427.389  41
   1 -10   0 8196.48 372.487  47
  -1 -10   0 7213.68 335.525  44
  -1 -10   0 7768.02 357.672  47
   1  10   0 8688.20 387.835  36
   1 -10   0 8221.60 375.027  32
  -1 -10   0 7777.99 366.149  27
   1 -10   0 8094.50 366.303  27
  -1 -10   0 8249.35 373.187  32
  -1  10   0 8081.79 358.932  35
   1  10   0 8061.59 355.083  35
  -1  10   0 8548.12 400.084  36
  -1  10  -1 110.639 119.855   5
   1  10   1 103.918 112.185   5
  -1 -10  -1 7.73168 40.6499  44
   1 -10   1 33.4854 57.2550  41
   1 -10   1-101.828 78.1070  47
  -1 -10  -1-45.8645 75.1091  47
   1  10   1 48.5298 48.4201  36
  -1 -10  -1 15.7477 36.4863  27
  -1  10  -1 47.1573 58.2805  36
  -1  10  -1 103.884 55.9956  35
   1 -10   1 142.058 59.1432  27
   1  10   1-4.60520 51.4013  35
   1 -10   1 74.7387 48.4224  32
  -1 -10  -1 174.647 56.4133  32
   1  10   2 350.531 156.143   5
  -1  10  -2 170.715 103.081   5
  -1 -10  -2 398.365 98.7192  47
   1 -10   2 438.189 107.761  41
  -1 -10  -2 281.361 79.7301  44
   1  10   2 289.683 77.0674  36
  -1 -10  -2 332.985 78.9793  32
  -1  10  -2 315.740 83.2740  36
   1 -10   2 222.901 66.7896  32
  -1 -10  -2 369.346 75.6591  27
   1  10   2 227.792 59.8447  35
  -1  10  -2 319.013 66.4724  35
   1  10   3 14324.0 919.516   5
  -1  10  -3 14773.4 897.830   5
   1  10   3 13308.7 732.578  13
  -1 -10  -3 16888.5 573.719  47
  -1 -10  -3 15817.0 519.067  44
   1 -10   3 18682.8 619.614  41
   1  10   3 16096.9 529.464  35
  -1  10  -3 17118.8 532.776  35
   1  10   3 17462.6 566.385  36
  -1  10  -3 18394.9 598.449  36
  -1 -10  -3 17779.1 549.712  32
   1 -10   3 16748.6 577.281  32
  -1 -10  -3 17335.3 548.224  27
  -1  10  -4 4186.83 471.233   5
   1  10   4 3769.24 385.761  13
   1  10   4 3719.67 462.413   5
  -1 -10  -4 4510.63 290.041  47
  -1 -10  -4 4462.52 262.733  44
   1 -10   4 5177.00 320.270  41
   1 -10   4 4868.83 299.655  32
   1  10   4 4979.47 286.806  36
   1  10   4 4614.09 265.270  35
  -1  10  -4 5111.77 302.885  36
  -1 -10  -4 4813.81 270.668  32
  -1 -10  -4 4923.67 275.313  27
  -1  10  -4 4738.36 268.611  35
   1  10   5 9705.67 754.422   5
   1  10   5 9607.90 634.625  13
  -1  10  -5 9803.29 719.005   5
  -1 -10  -5 10679.2 416.805  44
   1 -10   5 12723.7 506.581  41
  -1 -10  -5 11580.6 474.819  47
   1  10   5 10398.0 413.348  35
   1 -10   5 11520.7 474.047  32
  -1  10  -5 12279.3 480.308  36
   1  10   5 11160.3 440.051  36
  -1  10  -5 11655.3 428.487  35
   1 -10   6 544.620 96.3696  24
   1  10   6 274.436 131.878   5
   1  10   6 409.680 112.068  13
  -1  10  -6 415.098 161.692   5
   1 -10   6 655.291 121.951  41
  -1 -10  -6 494.474 105.435  47
  -1 -10  -6 507.109 93.7894  44
  -1  10  -6 473.935 95.1301  36
   1 -10   6 648.484 116.980  32
   1  10   6 334.311 66.3179  35
  -1  10  -6 571.794 93.5334  35
   1 -10   7 5160.99 306.664  24
  -1  10  -7 4282.19 462.607   5
   1  10   7 4079.52 421.338  13
   1  10   7 4489.89 503.729   5
   1 -10   7 6117.23 346.968  41
  -1 -10  -7 5060.41 280.478  44
  -1 -10  -7 5210.74 318.488  47
   1 -10   7 5319.29 324.448  32
  -1  10  -7 5164.90 278.811  35
  -1  10  -7 5577.51 320.070  36
  -1  10  -8 48.8030 37.9735  26
   1 -10   8 128.539 53.0245  24
   1  10   8-41.2892 110.421  13
  -1  10  -8 90.9993 73.5579   5
   1  10   8 122.254 86.0529   5
  -1 -10  -8 205.659 71.3121  44
  -1 -10  -8 183.610 81.2081  47
   1 -10   8 105.768 67.4461  41
  -1  10  -8 246.620 87.1143  36
   1 -10   8 200.919 67.2478  32
  -1  10  -8 267.528 79.7202  35
   1 -10   9 5450.17 323.614  24
   1  10   9 4605.00 462.066  13
   1  10   9 4090.69 479.352   5
   1 -10   9 6420.64 356.348  41
  -1 -10  -9 5928.80 298.315  44
  -1 -10  -9 5695.39 339.033  47
   1 -10   9 5975.62 342.202  32
  -1  10  -9 5944.92 294.462  35
  -1  10  -9 5712.69 239.407  26
   1 -10  10 8788.40 420.820  24
  -1 -10 -10 9859.03 451.301  47
   1 -10  10 10532.3 464.786  41
  -1 -10 -10 9761.80 389.102  44
   1 -10  10 9133.49 432.779  32
  -1  10 -10 9239.74 363.838  35
  -1  10 -10 8735.67 296.226  26
   1 -10  11 34.9532 65.7459  24
   1 -10  11 133.161 65.5417  48
  -1 -10 -11 116.542 68.8320  44
  -1 -10 -11 88.6557 63.1936  47
   1 -10  11 118.015 75.7189  41
  -1  10 -11 12.8131 51.9020  37
   1 -10  11 97.9369 67.4691  32
  -1  10 -11-12.9542 55.5620  35
   1 -10  12 41.0297 61.1161  24
   1 -10  12-118.792 78.9860  41
  -1 -10 -12 36.5116 55.7475  47
  -1 -10 -12 107.555 58.9540  44
   1 -10  12 40.8010 48.0693  48
   1 -10  12 41.4923 47.6773  32
  -1  10 -12 14.0229 54.5813  35
  -1  10 -12-28.5327 47.5507  37
   1 -10  13 4321.27 295.980  24
  -1 -10 -13 4967.97 267.779  44
  -1 -10 -13 3769.18 275.022  47
   1 -10  13 4397.29 290.296  41
  -1  10 -13 3935.39 236.246  37
   1 -10  13 4054.45 285.903  48
  -1  10 -13 4111.68 226.758  35
   1 -10  13 4437.24 297.598  32
   1 -10  14 9170.27 436.131  24
  -1 -10 -14 8558.01 418.304  47
   1 -10  14 8687.44 421.888  48
  -1  10 -14 8680.50 356.431  37
   1 -10  14 9905.86 438.486  41
   1 -10  14 9724.18 445.433  32
  -1  10 -14 8930.74 337.640  35
   1 -10  15 341.065 95.4457  24
  -1  10 -15 277.121 69.6346  23
   1 -10  15 443.212 103.330  48
   1 -10  15 362.000 94.6152  41
  -1 -10 -15 262.846 90.5045  47
   1 -10  15 331.180 97.8217  32
  -1  10 -15 314.947 71.7778  35
  -1  10 -15 310.355 67.4386  37
  -1  10 -16 14216.4 498.010  23
   1 -10  16 15205.6 571.297  24
   1 -10  16 15711.4 543.803  41
  -1  10 -16 15347.5 475.105  37
  -1 -10 -16 14714.6 550.992  47
   1 -10  16 14533.9 560.076  48
   1 -10  16 15734.4 569.654  32
  -1  10 -16 15745.7 439.892  35
   1 -10  17 23.0512 68.2269  24
  -1  10 -17 89.8255 55.5738  23
   1 -10  17 92.2262 62.7957  48
  -1 -10 -17 63.8821 71.4152  47
  -1  10 -17 40.6428 48.2880  37
   1 -10  17 92.1579 88.0719  32
  -1  10 -17 150.787 54.5578  35
   1 -10  18 33788.8 881.063  24
   1 -10  18 32959.3 883.758  48
  -1 -10 -18 32878.9 861.676  47
  -1  10 -18 35308.1 753.284  37
   1 -10  18 34060.8 865.769  32
  -1  10 -18 35283.0 696.182  35
   1 -10  19 65.9810 59.2893  24
  -1  10 -19 47.8412 47.8751  37
  -1 -10 -19 140.665 66.9051  47
   1 -10  19 74.9603 68.5400  48
  -1  10 -19 111.426 48.5333  35
   1 -10  19-16.3873 61.0732  32
   1 -10  20 5341.26 309.166  24
  -1  10 -20 5225.17 237.859  37
   1 -10  20 5032.06 306.934  48
  -1 -10 -20 4694.77 282.336  47
   1 -10  20 4993.53 285.586  32
  -1  10 -20 5050.42 209.983  35
   1 -10  21 472.648 104.745  24
  -1 -10 -21 352.586 80.9277  47
  -1  10 -21 399.926 68.7644  37
   1 -10  21 290.386 92.1764  48
   1 -10  21 408.879 86.6894  32
  -1  10 -21 437.693 61.2058  35
   1 -10  22 4724.81 273.192  24
  -1  10 -22 4977.23 217.324  46
  -1 -10 -22 4671.50 177.782  39
  -1 -10 -22 4149.35 245.898  47
   1 -10  22 4360.19 270.908  48
   1 -10  22 4496.55 252.383  32
  -1  10 -22 4122.79 176.392  35
   1 -10  23 1381.58 143.191  24
  -1  10 -23 1414.91 111.182  46
  -1 -10 -23 1369.81 136.255  47
   1 -10  23 1305.48 142.430  48
  -1 -10 -23 1386.12 92.7817  39
   1 -10  23 1279.09 127.081  32
  -1  10 -23 1105.84 84.1742  35
   1 -10  24 5066.68 261.927  24
  -1 -10 -24 5527.38 181.240  39
  -1 -10 -24 4458.70 228.328  47
   1 -10  24 5038.78 268.590  48
  -1  10 -24 5236.24 208.067  46
   1 -10  24 4838.89 233.891  32
  -1  10 -24 4382.54 164.554  35
   1 -10  25 282.269 62.0375  24
  -1 -10 -25 283.802 40.9900  39
   1 -10  25 257.089 59.2658  48
  -1 -10 -25 248.102 52.2534  47
  -1  10 -25 204.430 41.2261  46
   1 -10  25 221.384 45.6513  32
   1 -10  26-2.77596 30.7087  24
  -1 -10 -26-67.3663 41.0733  47
   1 -10  26 50.0536 36.6222  48
  -1  10 -26-2.94357 24.9677  46
  -1 -10 -26-3.04514 19.2614  39
   1 -10  26-60.1097 41.2260  27
  -1 -10 -27 2064.43 92.1022  39
  -1  10 -27 1910.46 104.622  46
   1 -10  27 2170.70 142.136  42
   1 -10  27 2098.13 142.323  48
   1 -10  27 1993.78 121.167  27
   1 -11 -25 350.113 55.6599  47
   1 -11 -25 348.506 37.8999  39
   1 -11 -24 15067.3 403.692  47
   1 -11 -24 17547.0 320.429  39
  -1 -11  24 15618.0 418.675  42
   1  11 -24 13085.4 308.740  46
  -1 -11  24 15565.9 400.659  27
  -1 -11  24 14290.9 352.752  32
   1  11 -24 14709.7 314.711  35
   1 -11 -23 2734.48 116.004  39
  -1 -11  23 2426.99 165.960  42
   1  11 -23 2392.13 122.561  46
   1 -11 -23 2534.80 163.867  47
  -1 -11  23 2540.50 149.646  32
  -1 -11  23 2564.62 162.256  27
   1  11 -23 2401.50 116.645  35
  -1 -11  22 5699.27 267.171  42
   1 -11 -22 5875.00 269.411  47
   1  11 -22 5490.59 198.423  46
  -1 -11  22 5907.18 264.234  27
  -1 -11  22 6202.50 256.076  32
   1  11 -22 6097.16 201.893  35
  -1 -11  21 1721.23 151.646  42
   1 -11 -21 1847.35 157.599  47
  -1 -11  21 1777.57 161.549  48
   1  11 -21 1708.14 113.107  46
  -1 -11  21 1909.93 148.635  32
  -1 -11  21 1704.48 148.463  27
   1  11 -21 1757.01 110.525  35
  -1 -11  20 5544.59 281.099  42
   1  11 -20 5678.84 217.548  46
  -1 -11  20 5698.75 298.842  48
   1 -11 -20 5795.63 291.409  47
   1  11 -20 6243.55 242.363  37
   1  11 -20 5941.01 215.201  35
  -1 -11  20 6036.23 283.235  32
  -1 -11  20 6047.68 289.243  27
  -1 -11  19 2478.79 201.529  48
  -1 -11  19 2393.01 187.586  42
   1  11 -19 2951.76 170.015  37
   1 -11 -19 2581.86 199.166  47
   1  11 -19 2730.12 151.553  46
   1  11 -19 2859.02 152.839  35
  -1 -11  19 2786.39 203.812  27
  -1 -11  19 2735.41 194.411  32
  -1 -11  18 61.8669 63.1191  24
   1  11 -18 85.7794 52.1295  37
   1 -11 -18 25.1386 47.2009  47
  -1 -11  18 41.5584 44.1030  42
  -1 -11  18 72.0703 51.2305  48
  -1 -11  18-52.3272 52.6336  27
  -1 -11  18-7.74937 56.0287  32
   1  11 -18 59.3829 45.4332  35
  -1 -11  17 1330.36 154.426  24
  -1 -11  17 1260.90 147.342  48
   1 -11 -17 1138.41 144.912  47
  -1 -11  17 1084.04 137.459  42
   1  11 -17 1641.46 138.676  37
  -1 -11  17 1271.99 145.337  27
  -1 -11  17 1350.82 146.169  32
   1  11 -17 1512.16 119.053  35
  -1 -11  16 750.649 122.969  24
  -1 -11  16 545.562 100.104  42
   1  11 -16 854.590 106.123  37
   1 -11 -16 678.905 118.951  47
   1 -11 -16 1011.15 119.564  44
  -1 -11  16 673.236 116.020  48
  -1 -11  16 767.056 112.601  27
   1  11 -16 875.717 95.9570  35
  -1 -11  16 714.607 109.609  32
  -1 -11  15 3191.40 241.008  24
   1 -11 -15 2935.20 235.153  47
   1 -11 -15 3730.85 223.301  44
  -1 -11  15 2911.60 231.394  48
  -1 -11  15 2851.27 216.138  42
   1  11 -15 3205.34 194.379  37
   1  11 -15 3292.52 182.793  35
  -1 -11  15 2843.90 222.316  27
  -1 -11  15 3170.29 232.821  32
  -1 -11  14 11546.3 476.963  24
   1  11 -14 11378.5 388.033  37
   1 -11 -14 11129.9 473.619  47
  -1 -11  14 10497.7 454.008  48
  -1 -11  14 10888.3 450.144  27
   1  11 -14 11819.0 365.815  35
  -1 -11  14 11492.4 463.281  32
  -1 -11  13 3468.80 255.520  24
  -1 -11  13 3034.16 240.115  48
   1  11 -13 3367.15 210.432  37
   1 -11 -13 3574.74 228.463  44
   1 -11 -13 3183.54 248.583  47
   1  11 -13 3513.84 198.993  35
  -1 -11  13 3528.59 251.736  32
   1  11 -13 3356.24 165.121  26
  -1 -11  13 3237.94 239.890  27
  -1 -11  12 1833.76 187.689  24
  -1 -11  12 1728.63 180.345  48
   1 -11 -12 1886.88 196.901  47
   1 -11 -12 2053.63 176.035  44
   1  11 -12 1945.46 162.033  37
  -1 -11  12 1693.25 176.925  27
   1  11 -12 1818.38 144.341  35
  -1 -11  12 1875.29 187.576  32
   1  11 -12 1992.83 130.319  26
  -1 -11  11 9352.06 429.363  24
   1 -11 -11 9664.61 390.240  44
   1  11 -11 9092.07 358.750  37
   1 -11 -11 8988.71 431.225  47
   1  11 -11 9437.89 300.925  26
   1  11 -11 9322.94 341.265  35
  -1 -11  11 8686.29 408.371  27
  -1 -11  11 9530.06 424.716  32
  -1 -11  10 4167.19 281.436  24
   1 -11 -10 3789.24 244.559  44
   1  11 -10 3608.06 223.356  37
   1 -11 -10 4027.32 284.358  47
   1  11 -10 3984.72 192.057  26
  -1 -11  10 4084.81 278.371  32
   1  11 -10 3622.35 208.632  35
  -1  11  10 3501.47 240.913  36
  -1 -11  10 3639.80 261.296  27
   1  11  -9 8486.56 349.627  37
   1 -11  -9 8919.08 422.892  47
   1 -11  -9 9334.14 393.205  44
   1  11  -9 9119.22 345.662  35
  -1 -11   9 8869.85 413.177  27
  -1  11   9 8260.99 381.884  36
   1  11  -9 8804.17 300.818  26
  -1 -11   9 9304.16 421.981  32
   1 -11  -8 907.347 134.234  47
   1 -11  -8 1078.39 133.505  44
  -1 -11   8 921.143 134.820  27
   1  11  -8 953.942 115.489  37
   1  11  -8 1075.29 106.635  26
  -1 -11   8 1169.59 149.272  32
  -1  11   8 1138.62 144.068  36
   1  11  -8 1025.10 116.072  35
   1 -11  -7 1703.39 164.677  44
   1 -11  -7 1643.15 177.372  47
   1  11  -7 1514.17 142.929  37
  -1 -11   7 1667.69 176.101  27
   1  11  -7 1583.13 126.905  26
  -1  11   7 1558.97 166.266  36
  -1 -11   7 1886.05 189.247  32
   1  11  -7 1692.50 148.963  35
   1  11  -6 537.985 71.5111  26
   1 -11  -6 547.996 112.354  47
   1 -11  -6 526.380 94.5394  44
  -1 -11   6 603.057 108.608  27
  -1  11   6 508.028 99.1005  36
   1  11  -6 610.544 94.3355  35
   1  11  -6 473.244 75.4154  37
  -1 -11   6 758.876 124.112  32
   1  11  -5 1163.76 106.395  26
   1 -11  -5 1356.64 161.774  47
  -1 -11   5 1488.28 144.359  47
   1 -11  -5 1375.72 152.293  44
  -1 -11   5 1274.48 153.287  27
  -1 -11   5 1522.75 166.394  32
   1  11  -5 1428.28 147.539  35
  -1  11   5 1104.35 132.808  35
  -1  11   5 1432.92 160.147  36
   1 -11  -4 669.011 110.244  44
   1 -11  -4 703.863 116.110  47
  -1 -11   4 800.988 112.470  47
  -1 -11   4 717.802 118.527  27
  -1 -11   4 675.617 112.795  32
  -1  11   4 747.242 121.619  36
  -1  11   4 625.229 98.8801  35
   1  11  -4 769.161 113.807  35
   1 -11  -3-0.78573 47.4962  44
  -1 -11   3 109.330 59.1596  47
   1 -11  -3 59.6539 58.5679  47
  -1 -11   3-93.5470 77.6354  32
   1  11  -3 85.4251 62.3933  35
  -1  11   3-37.2870 72.2848  35
  -1 -11   3 35.7676 47.7539  27
  -1  11   3 68.2386 52.2702  36
  -1 -11   2 6196.39 312.498  47
   1 -11  -2 5605.22 309.266  44
   1 -11  -2 5678.39 321.097  47
   1  11  -2 6114.72 310.288  35
   1  11  -2 6834.44 347.127  36
  -1 -11   2 6318.39 336.819  32
  -1 -11   2 5891.08 325.245  27
  -1  11   2 6501.70 347.092  36
  -1  11   2 5967.28 314.039  35
   1 -11  -1 530.738 77.1603  47
   1 -11  -1 683.047 110.227  44
  -1 -11   1 591.014 97.0452  47
  -1  11   1 805.644 129.489  36
  -1  11   1 637.809 94.9611  35
  -1 -11   1 690.091 111.893  27
   1  11  -1 728.990 113.161  35
   1 -11  -1 662.890 104.838  32
   1  11  -1 918.014 137.408  36
  -1 -11   1 769.840 115.560  32
   1 -11   0 6028.85 308.346  47
  -1 -11   0 6427.18 324.338  47
  -1 -11   0 6584.16 338.518  27
  -1  11   0 6822.85 361.095  36
   1  11   0 7176.84 353.218  36
  -1 -11   0 6852.21 342.628  32
   1  11   0 6557.12 319.976  35
   1 -11   0 6523.95 330.052  27
  -1  11   0 6448.08 327.718  35
   1 -11   0 6383.91 330.179  32
  -1 -11  -1 1622.25 159.953  44
   1 -11   1 1851.49 196.713  41
  -1 -11  -1 1486.35 148.944  47
   1  11   1 1682.61 174.525  36
  -1 -11  -1 1478.81 157.069  27
  -1  11  -1 1567.95 156.757  35
  -1  11  -1 1821.29 185.254  36
   1 -11   1 1461.03 161.441  32
  -1 -11  -1 1717.82 167.700  32
   1  11   1 1589.59 158.730  35
   1 -11   1 1298.21 147.698  27
  -1 -11  -2 3469.51 225.635  44
  -1 -11  -2 3492.27 233.128  47
   1 -11   2 4244.74 292.386  41
  -1 -11  -2 3661.54 246.951  27
   1 -11   2 3947.33 264.708  32
  -1  11  -2 4204.71 276.771  36
  -1 -11  -2 3877.26 243.979  32
   1  11   2 3649.71 237.062  35
  -1  11  -2 3606.44 241.438  35
   1 -11   2 3428.59 245.478  27
   1  11   2 3875.15 257.132  36
  -1 -11  -3 404.495 74.9332  47
   1 -11   3 623.035 115.398  41
  -1 -11  -3 586.772 94.3086  44
  -1 -11  -3 585.335 97.0503  27
   1 -11   3 767.967 124.686  32
  -1  11  -3 684.573 119.523  36
   1  11   3 585.192 98.2349  35
  -1 -11  -3 576.177 94.1163  32
   1  11   3 538.437 92.4178  36
   1 -11   3 519.633 97.5285  27
  -1  11  -3 740.735 111.774  35
   1 -11   4 1785.15 192.091  41
  -1 -11  -4 1528.31 152.607  44
  -1 -11  -4 1580.39 164.463  47
   1 -11   4 1400.84 160.756  27
  -1  11  -4 1307.65 144.356  35
  -1  11  -4 1613.72 172.270  36
   1  11   4 1599.42 163.988  36
   1  11   4 1294.00 139.449  35
   1 -11   4 1495.79 170.938  32
  -1 -11  -5 476.383 112.937  47
  -1 -11  -5 394.966 82.3721  44
   1 -11   5 518.095 116.709  41
   1  11   5 271.809 66.5257  35
   1 -11   5 277.148 75.1021  27
  -1  11  -5 348.448 84.3221  35
  -1  11  -5 513.441 109.942  36
   1 -11   5 430.296 104.916  32
   1  11   5 420.052 90.3604  36
  -1  11  -6 13265.9 403.233  26
  -1 -11  -6 15924.7 559.805  47
  -1 -11  -6 15718.7 504.130  44
   1 -11   6 17941.3 619.176  41
   1  11   6 14614.6 499.353  35
  -1  11  -6 15476.2 499.466  35
   1 -11   6 16295.5 578.599  32
  -1  11  -6 17731.5 584.949  36
   1 -11   7 211.835 71.5999  24
  -1  11  -7 172.807 38.0449  26
   1 -11   7 274.388 99.0379  41
  -1 -11  -7 245.517 88.2708  47
  -1 -11  -7 312.193 78.8865  44
   1 -11   7 156.288 64.3437  32
   1  11   7 64.2380 39.4210  35
  -1  11  -7 262.972 84.1613  35
   1 -11   8 1.92307 33.7415  24
  -1  11  -8-0.92635 36.6258  26
   1 -11   8 55.9919 59.9393  41
  -1 -11  -8 78.1502 47.0745  44
  -1 -11  -8 62.8210 54.2296  47
   1  11   8-13.8490 64.7243  35
   1 -11   8-4.65663 47.9409  32
  -1  11  -8 81.8937 40.3244  35
   1 -11   9 1328.17 154.839  24
   1 -11   9 1649.50 182.413  41
  -1 -11  -9 1459.65 147.701  44
  -1 -11  -9 1476.63 172.535  47
  -1  11  -9 1308.37 109.628  26
   1  11   9 1316.69 141.512  35
  -1  11  -9 1363.38 137.097  35
   1 -11   9 1556.28 173.357  32
   1 -11  10 2108.76 198.906  24
  -1  11 -10 2018.43 164.865  37
  -1 -11 -10 2422.93 185.446  44
  -1 -11 -10 2160.40 208.591  47
   1 -11  10 2627.26 228.557  41
  -1  11 -10 2316.04 172.570  35
  -1  11 -10 2241.48 138.002  26
   1  11  10 1918.71 165.253  35
   1 -11  10 2446.96 217.392  32
   1 -11  11 3709.15 261.978  24
   1 -11  11 4464.15 292.638  41
  -1  11 -11 3542.38 218.733  37
  -1 -11 -11 3814.78 272.377  47
  -1 -11 -11 4163.61 241.269  44
   1  11  11 3269.17 213.669  35
  -1  11 -11 3629.84 212.532  35
   1 -11  11 3666.95 264.230  32
   1 -11  12 604.225 108.451  24
   1 -11  12 808.163 124.480  41
  -1 -11 -12 749.346 106.103  44
  -1 -11 -12 677.967 121.016  47
  -1  11 -12 492.668 80.8079  37
   1 -11  12 661.727 115.941  32
  -1  11 -12 619.768 88.8611  35
   1  11  12 582.683 88.7217  35
   1 -11  13 2868.25 230.743  24
  -1 -11 -13 3060.20 240.163  47
  -1  11 -13 2974.72 196.191  37
   1 -11  13 3043.52 233.232  32
   1  11  13 2419.43 173.497  35
  -1  11 -13 3008.57 182.620  35
   1 -11  14 36.5820 44.7794  24
   1 -11  14 0.11647 52.8543  48
  -1 -11 -14 21.1082 48.6633  47
  -1  11 -14 84.2437 42.7374  35
  -1  11 -14 42.4434 48.8235  37
   1 -11  14-0.23215 55.1179  32
   1 -11  15 4405.90 283.218  24
   1 -11  15 3883.70 261.387  48
  -1 -11 -15 4511.90 281.142  47
  -1  11 -15 4235.56 227.685  37
   1 -11  15 4602.23 282.763  32
  -1  11 -15 4755.71 218.784  35
   1 -11  16 1230.06 149.128  24
  -1  11 -16 1233.77 124.540  37
  -1 -11 -16 1258.30 147.642  47
   1 -11  16 1032.66 134.854  48
   1 -11  16 1252.74 152.190  32
  -1  11 -16 1399.37 115.337  35
   1 -11  17 246.346 79.5428  24
   1 -11  17 254.704 65.7010  48
  -1 -11 -17 377.270 82.4818  47
  -1  11 -17 319.216 59.3057  35
  -1  11 -17 379.955 73.4906  37
   1 -11  17 319.069 86.3444  32
   1 -11  18 56.1665 55.9479  24
   1 -11  18 116.598 59.2018  48
  -1  11 -18 147.582 54.0070  37
  -1 -11 -18 195.303 74.3707  47
  -1  11 -18 145.805 42.9079  35
   1 -11  18 129.091 69.4177  32
   1 -11  19 1287.84 146.055  24
   1 -11  19 1197.66 136.011  48
  -1 -11 -19 1208.30 142.781  47
  -1  11 -19 1506.52 121.828  37
   1 -11  19 1437.99 147.111  32
  -1  11 -19 1344.28 102.117  35
   1 -11  20 14839.1 490.847  24
   1 -11  20 13209.8 459.243  48
  -1 -11 -20 13946.5 458.633  47
  -1  11 -20 15511.5 389.766  46
  -1  11 -20 15090.3 392.100  37
  -1  11 -20 14026.5 346.522  35
   1 -11  20 15253.7 475.050  32
   1 -11  21 9854.03 376.722  24
  -1  11 -21 10152.5 295.376  46
  -1 -11 -21 9187.94 348.780  47
  -1 -11 -21 10027.7 259.586  39
   1 -11  21 8678.88 352.902  48
   1 -11  21 10134.7 362.302  32
  -1  11 -21 8889.88 254.180  35
   1 -11  22 2265.28 168.231  24
  -1  11 -22 2220.83 127.200  46
   1 -11  22 1936.96 150.652  42
  -1 -11 -22 2242.79 109.076  39
   1 -11  22 1919.70 154.635  48
  -1 -11 -22 2090.29 153.453  47
  -1  11 -22 1974.14 104.212  35
   1 -11  22 2258.49 155.879  32
   1 -11  23 1241.97 121.140  24
   1 -11  23 1135.85 108.462  42
  -1 -11 -23 1310.91 79.6079  39
  -1 -11 -23 892.884 87.8643  47
  -1  11 -23 1167.75 87.1878  46
   1 -11  23 1093.71 111.283  48
   1 -11  23 1102.09 107.042  27
  -1  11 -23 976.426 67.5659  35
   1 -11  23 1215.67 108.858  32
  -1 -11 -24 3245.06 119.909  39
   1 -11  24 2982.07 170.666  48
  -1  11 -24 2846.04 131.328  46
   1 -11  24 2866.16 162.136  42
  -1 -11 -24 2829.06 148.822  47
   1 -11  24 3013.08 153.354  32
   1 -11  24 2812.75 161.116  27
  -1  11 -25 1468.76 85.8845  46
  -1 -11 -25 1523.28 76.2391  39
   1 -11  25 1513.02 106.078  27
   1 -12 -23 294.967 32.1963  39
   1 -12 -22 24767.1 525.228  47
   1  12 -22 24932.3 440.114  35
  -1 -12  22 26076.0 511.333  32
  -1 -12  22 26178.0 538.942  27
   1 -12 -21 307.019 37.2558  39
   1 -12 -21 415.254 70.2202  47
  -1 -12  21 383.923 64.6850  27
  -1 -12  21 442.798 64.9144  32
   1  12 -21 385.826 46.8778  35
   1 -12 -20 7119.12 278.868  47
  -1 -12  20 7141.79 277.796  27
   1  12 -20 6923.81 206.975  35
  -1 -12  20 7329.88 268.989  32
   1 -12 -19 174.141 56.8315  47
   1  12 -19 142.329 32.0865  46
  -1 -12  19 112.074 47.0347  27
  -1 -12  19 137.842 44.7571  32
   1  12 -19 158.041 36.7677  35
   1  12 -18 1384.05 105.204  37
   1  12 -18 1193.32 88.9734  46
   1 -12 -18 1459.96 135.508  47
   1  12 -18 1403.70 96.5488  35
  -1 -12  18 1321.20 128.663  27
  -1 -12  18 1313.75 122.142  32
   1  12 -17 61.1412 36.8621  37
   1 -12 -17 84.2113 56.9653  47
   1  12 -17 90.1190 35.3241  46
  -1 -12  17-7.50315 36.8454  27
  -1  12  17-5.12705 31.1332  35
   1  12 -17 89.0185 36.4144  35
  -1 -12  17 5.84987 40.8469  32
   1  12 -16 4708.49 210.741  37
   1 -12 -16 4254.80 249.634  47
  -1 -12  16 4362.10 244.246  27
   1  12 -16 4683.25 191.853  35
  -1 -12  16 4613.86 249.358  32
   1 -12 -15 3596.74 235.276  47
   1  12 -15 3719.59 191.157  37
  -1 -12  15 3683.78 229.177  32
   1  12 -15 3777.20 176.180  35
  -1 -12  15 3392.16 222.920  27
   1  12 -14 213.607 63.6424  37
   1 -12 -14 272.718 70.5462  44
   1 -12 -14 386.009 97.5165  47
  -1  12  14 35.0331 41.7421  35
   1  12 -14 218.760 52.4993  35
  -1 -12  14 166.975 66.0095  27
  -1 -12  14 102.947 45.1826  32
   1 -12 -13 106.288 52.0445  44
   1 -12 -13 128.577 68.4514  47
   1  12 -13 11.4678 43.3298  37
  -1 -12  13 43.0507 48.8238  32
  -1  12  13-37.6087 49.8944  35
  -1 -12  13-15.2157 57.6902  27
   1  12 -13 72.8666 45.3937  35
   1  12 -12 15086.8 438.357  37
   1 -12 -12 16511.5 479.107  44
   1 -12 -12 14328.1 505.940  47
  -1 -12  12 15051.5 515.521  27
  -1 -12  12 15796.8 519.195  32
   1  12 -12 15877.2 418.602  35
   1  12 -11 2647.65 145.655  18
   1 -12 -11 2418.81 183.121  44
   1  12 -11 2310.17 168.686  37
   1 -12 -11 2257.05 199.645  47
  -1 -12  11 2078.65 190.662  27
  -1  12  11 1801.48 156.049  35
   1  12 -11 2331.52 156.936  35
   1  12 -11 2482.38 138.098  26
  -1 -12  11 2221.07 189.527  32
   1  12 -10 12206.8 401.712  37
   1 -12 -10 13680.3 442.864  44
   1 -12 -10 12388.3 472.325  47
  -1 -12  10 12499.5 473.797  27
   1  12 -10 12526.8 382.744  35
  -1 -12  10 13295.5 479.052  32
   1  12 -10 12848.8 343.527  26
   1  12  -9 69.1028 40.9864  26
   1 -12  -9 44.9880 54.5141  44
   1 -12  -9 186.849 72.8644  47
  -1 -12   9 177.242 74.1622  32
  -1  12   9 27.6535 49.9953  35
  -1 -12   9-8.66128 49.4563  27
   1  12  -9 47.5354 45.0849  35
   1  12  -9 7.00968 39.3222  37
  -1  12   9 91.6952 58.0593  36
   1  12  -8 319.154 57.1536  26
   1 -12  -8 479.126 104.456  47
   1 -12  -8 368.632 83.0880  44
  -1  12   8 359.521 84.7873  36
  -1 -12   8 338.618 74.7232  32
  -1  12   8 296.431 72.3375  35
   1  12  -8 259.350 62.6391  35
   1  12  -8 381.325 68.9185  37
  -1 -12   8 294.675 78.6068  27
   1  12  -7 1537.68 139.939  37
   1 -12  -7 1548.32 164.643  47
   1 -12  -7 1734.71 161.352  44
   1  12  -7 1741.96 126.756  26
  -1 -12   7 1590.98 167.297  27
  -1 -12   7 1843.26 180.015  32
  -1  12   7 1420.47 142.621  35
  -1  12   7 1566.39 157.252  36
   1  12  -7 1591.02 138.602  35
   1  12  -6 7968.41 326.003  37
   1 -12  -6 8483.40 364.367  44
   1 -12  -6 8187.32 379.182  47
  -1 -12   6 8799.92 391.031  32
  -1  12   6 8257.84 369.471  36
   1  12  -6 8239.47 288.119  26
  -1 -12   6 8443.20 388.969  27
  -1  12   6 7975.27 354.899  35
   1  12  -6 8502.27 332.020  35
   1 -12  -5 12663.8 468.881  47
   1 -12  -5 13747.6 475.315  44
   1  12  -5 12718.7 424.595  37
   1  12  -5 12902.6 379.069  26
   1  12  -5 12887.9 418.897  35
  -1  12   5 13619.3 485.997  36
  -1 -12   5 14424.6 510.145  32
  -1  12   5 12484.6 457.115  35
  -1 -12   5 13629.9 500.390  27
   1  12  -4 7369.27 280.747  26
   1 -12  -4 7150.26 341.945  47
  -1 -12   4 8841.59 337.388  47
   1 -12  -4 7472.34 344.731  44
   1  12  -4 7306.73 313.919  37
   1  12  -4 7849.96 324.186  35
  -1  12   4 8042.55 369.539  36
  -1 -12   4 7924.64 373.620  27
  -1  12   4 7579.27 347.633  35
  -1 -12   4 8703.26 386.936  32
   1  12  -3 7.18259 48.6575  26
   1 -12  -3-70.9446 76.1436  47
   1 -12  -3 128.219 58.9830  44
  -1 -12   3 271.688 76.8991  47
  -1  12   3 95.7965 55.2002  35
   1  12  -3 296.553 81.5397  35
  -1  12   3 123.510 67.3863  36
   1  12  -3 88.7630 39.0810  37
  -1 -12   3 116.078 57.3470  27
  -1 -12   3 195.314 65.1634  32
   1  12  -2 1819.91 135.759  26
   1 -12  -2 1959.45 174.746  44
   1  12  -2 1724.89 149.214  37
  -1 -12   2 2203.85 174.337  47
   1 -12  -2 1797.95 164.617  47
   1  12  -2 2203.76 175.612  35
  -1 -12   2 2312.86 195.277  32
  -1 -12   2 1869.11 177.301  27
  -1  12   2 2194.46 193.732  36
  -1  12   2 1866.75 170.649  35
   1 -12  -1 346.382 81.5769  44
  -1 -12   1 514.226 100.242  47
   1 -12  -1 288.908 63.3069  47
  -1  12   1 349.061 78.9698  35
   1  12  -1 424.326 87.1896  35
  -1  12   1 490.695 102.920  36
   1 -12  -1 297.886 72.8427  32
  -1 -12   1 444.574 85.7692  32
  -1 -12   1 489.311 96.0013  27
   1 -12   0 28636.0 751.258  44
  -1 -12   0 31663.1 757.713  47
  -1 -12   0 31711.2 782.566  32
   1 -12   0 29683.4 753.983  32
  -1  12   0 33754.6 829.798  36
   1  12   0 30673.3 730.172  35
  -1 -12   0 30945.0 777.298  27
  -1  12   0 31255.5 761.835  35
  -1 -12  -1 1658.49 157.781  47
   1 -12   1 1412.41 153.387  44
  -1 -12  -1 1638.56 161.094  27
   1 -12   1 1521.68 152.540  27
  -1  12  -1 1739.68 188.199  36
   1  12   1 1585.63 149.711  35
  -1  12  -1 1595.12 155.877  35
  -1 -12  -1 1561.37 155.445  32
   1 -12   1 1775.71 168.616  32
   1 -12   2 5603.26 295.773  44
  -1 -12  -2 6439.41 316.485  47
  -1 -12  -2 6149.68 307.692  27
  -1 -12  -2 6306.19 308.176  32
  -1  12  -2 6307.20 306.135  35
   1 -12   2 5881.63 309.461  27
  -1  12  -2 7173.98 355.562  36
   1  12   2 6025.78 294.963  35
   1 -12   2 6292.26 323.419  32
  -1 -12  -3 1896.56 171.538  47
   1 -12   3 1688.36 160.017  44
  -1 -12  -3 2097.89 166.928  44
  -1  12  -3 2475.17 211.145  36
   1 -12   3 1946.91 176.254  27
   1 -12   3 2008.15 177.427  32
  -1  12  -3 2176.29 181.082  35
   1  12   3 2031.43 169.422  35
  -1  12  -4 1991.50 137.245  26
  -1 -12  -4 2301.76 173.426  44
   1 -12   4 1897.20 166.230  44
  -1 -12  -4 2232.38 187.890  47
   1  12   4 2288.83 178.828  35
   1 -12   4 2210.24 188.934  27
   1 -12   4 2473.38 206.387  32
  -1  12  -4 2397.36 188.437  35
  -1  12  -5-25.0501 51.5428  26
   1 -12   5 54.7051 36.7761  44
  -1 -12  -5 22.8489 29.4479  44
  -1 -12  -5-109.655 100.365  47
   1  12   5 39.3526 44.2274  35
  -1  12  -5 91.2506 67.7798  35
   1 -12   5-0.65753 38.5525  27
   1 -12   5 55.3217 58.9761  32
  -1 -12  -6 2242.04 179.696  47
  -1 -12  -6 2517.26 179.360  44
   1  12   6 2328.90 174.951  35
  -1  12  -6 2617.67 181.349  35
   1 -12   6 2256.97 193.551  27
  -1  12  -6 2330.19 145.693  26
   1 -12   6 2698.39 214.950  32
  -1  12  -7 341.815 59.3048  26
  -1 -12  -7 363.027 72.9290  44
   1  12   7 484.090 90.1118  35
   1 -12   7 311.355 83.7057  27
   1 -12   7 432.528 96.1309  32
  -1  12  -7 410.041 64.3242  35
  -1  12  -7 302.339 58.0531  37
  -1 -12  -8 3340.22 207.770  44
  -1 -12  -8 3020.39 209.835  47
  -1  12  -8 3084.57 197.648  37
   1 -12   8 3590.89 250.958  32
  -1  12  -8 3060.46 161.213  26
  -1  12  -8 3138.78 193.521  35
   1  12   8 3007.72 196.150  35
   1 -12   8 3010.91 228.053  27
  -1  12  -9 1748.70 148.446  37
  -1 -12  -9 1963.15 158.582  44
  -1 -12  -9 1578.69 151.657  47
   1  12   9 1622.08 144.084  35
   1 -12   9 1786.10 174.994  27
   1 -12   9 1692.89 175.188  32
  -1  12  -9 1730.64 138.439  35
  -1  12  -9 1684.22 114.048  26
  -1  12 -10 564.932 65.6042  26
  -1 -12 -10 454.335 75.6612  47
  -1 -12 -10 597.472 91.7203  44
   1 -12  10 601.505 103.865  27
   1 -12  10 698.018 118.431  32
   1  12  10 441.960 77.8408  35
  -1  12 -10 475.934 81.3595  37
  -1  12 -10 517.825 75.5975  35
  -1 -12 -11 166.903 62.4605  44
  -1 -12 -11 109.829 51.7234  47
   1 -12  11 68.9322 52.5290  32
   1  12  11 23.7545 37.2929  35
  -1  12 -11 18.1646 36.9002  35
   1 -12  11 53.4110 43.6248  27
  -1  12 -11 43.1191 45.0751  37
   1 -12  12-47.2772 43.3437  24
  -1 -12 -12 42.6278 55.1101  47
  -1  12 -12 23.6807 41.6790  37
   1  12  12 6.64737 32.3668  35
   1 -12  12-16.9364 45.1647  27
  -1  12 -12 47.2543 41.7427  35
   1 -12  12 111.116 64.6674  32
   1 -12  13 1112.29 133.556  24
  -1 -12 -13 1152.01 139.388  47
  -1  12 -13 1225.84 121.140  37
   1 -12  13 1042.40 134.000  27
   1 -12  13 1224.36 143.724  32
  -1  12 -13 1216.58 110.860  35
   1 -12  14 147.611 51.0660  24
  -1 -12 -14 138.539 63.0308  47
   1 -12  14 92.2945 52.6363  32
  -1  12 -14 89.5482 41.9884  37
   1 -12  14 59.5032 48.9419  27
  -1  12 -14 194.420 53.0804  35
   1 -12  15 198.139 56.5782  24
  -1 -12 -15 323.146 86.7795  47
   1 -12  15 74.1120 44.6251  27
  -1  12 -15 193.312 46.0519  35
  -1  12 -15 234.062 57.9265  37
   1 -12  15 242.605 71.7052  32
   1 -12  16 724.194 105.725  24
  -1 -12 -16 787.306 102.406  47
  -1  12 -16 833.523 89.8357  37
   1 -12  16 842.840 109.983  32
  -1  12 -16 826.107 81.2316  35
   1 -12  16 680.652 97.8969  27
  -1  12 -17 2051.81 133.108  37
  -1 -12 -17 1619.98 139.977  47
  -1  12 -17 1964.04 116.596  35
   1 -12  17 1731.10 152.179  27
   1 -12  17 1727.04 150.775  32
  -1  12 -18 48.9735 31.2770  37
   1 -12  18 59.0041 35.4918  32
  -1  12 -18 98.7132 31.8536  35
   1 -12  18 85.7289 43.9853  27
  -1  12 -19 318.670 53.4294  37
  -1  12 -19 302.017 51.7204  46
  -1 -12 -19 249.309 35.7686  39
  -1  12 -19 258.259 39.7176  35
   1 -12  19 268.908 58.5841  27
   1 -12  19 220.947 52.5803  32
  -1 -12 -20 510.007 47.2909  39
  -1  12 -20 616.845 62.2789  46
   1 -12  20 547.629 76.8262  32
  -1  12 -20 494.954 51.2349  35
   1 -12  20 508.801 75.1462  27
  -1  12 -21 1873.85 103.000  46
  -1 -12 -21 1957.71 91.4264  39
  -1 -12 -21 1587.26 112.835  47
   1 -12  21 1891.10 128.856  32
  -1  12 -21 1597.35 81.2549  35
   1 -12  21 1862.41 132.412  27
  -1 -12 -22 238.977 36.8009  47
  -1 -12 -22 331.476 35.4552  39
  -1  12 -22 363.384 44.3060  46
   1 -12  22 333.207 50.8106  32
   1 -12  22 289.056 48.7287  27
   1 -13 -19 3001.02 103.937  39
   1 -13 -19 2603.17 134.937  47
  -1 -13  19 2746.13 142.843  27
   1  13 -19 2730.05 106.283  35
  -1 -13  19 2986.67 144.730  32
   1 -13 -18 1377.01 100.913  47
   1  13 -18 1547.01 83.1115  35
  -1 -13  18 1594.21 115.684  27
  -1 -13  18 1601.15 113.583  32
   1 -13 -17-27.4069 54.0487  47
  -1 -13  17 34.4553 33.1152  27
   1  13 -17 87.4194 26.1566  35
  -1 -13  17 66.3067 28.1354  32
   1  13 -16 459.799 58.6798  37
   1  13 -16 440.609 50.8321  35
  -1 -13  16 419.262 68.5353  27
  -1 -13  16 451.973 68.0891  32
   1 -13 -15 3257.21 184.169  47
   1  13 -15 3759.93 166.382  37
  -1 -13  15 3731.38 197.230  32
  -1 -13  15 3775.30 202.109  27
   1  13 -15 3753.79 151.628  35
   1  13 -14 7995.99 257.142  37
   1 -13 -14 7191.81 289.745  47
   1  13 -14 7972.26 235.159  35
  -1 -13  14 7470.74 299.903  27
  -1 -13  14 7951.07 301.911  32
   1  13 -13 957.951 96.1216  37
  -1 -13  13 940.043 106.906  32
  -1  13  13 740.662 83.2035  35
  -1 -13  13 886.236 110.034  27
   1  13 -13 1001.45 85.9397  35
   1  13 -12 12504.0 351.344  37
   1  13 -12 12833.3 328.680  35
  -1 -13  12 12263.7 410.993  27
  -1 -13  12 12830.8 412.468  32
   1  13 -11 1376.21 115.963  37
   1 -13 -11 1631.44 132.065  44
   1 -13 -11 1095.18 111.755  47
   1  13 -11 1418.12 107.062  35
  -1 -13  11 1444.42 136.531  32
  -1  13  11 1221.92 114.620  35
  -1 -13  11 1502.23 142.874  27
   1  13 -10 456.102 57.7492  18
   1 -13 -10 119.815 49.2099  47
   1 -13 -10 372.004 73.4374  44
   1  13 -10 321.713 58.5192  37
  -1 -13  10 380.090 78.3830  27
  -1 -13  10 392.540 82.8054  32
  -1  13  10 342.341 65.2646  35
   1  13 -10 330.617 59.7608  35
   1  13  -9 580.571 66.2611  18
   1 -13  -9 359.518 65.4772  47
   1 -13  -9 559.168 85.7940  44
   1  13  -9 580.130 74.5253  35
  -1  13   9 441.053 71.8166  35
  -1 -13   9 573.187 89.2664  32
  -1 -13   9 528.335 92.5056  27
   1  13  -9 514.609 64.0046  26
   1  13  -9 482.301 73.7808  37
   1 -13  -8 8458.01 316.466  44
   1  13  -8 7939.53 293.960  37
   1 -13  -8 7190.95 311.436  47
  -1 -13   8 8031.21 337.961  32
  -1 -13   8 7860.59 339.088  27
   1  13  -8 8079.92 248.029  26
  -1  13   8 7080.37 293.006  35
   1  13  -8 7984.27 276.922  35
   1  13  -7 133.462 42.3688  26
   1 -13  -7 30.9514 40.2602  44
   1 -13  -7-55.0792 66.7145  47
  -1 -13   7 66.0900 50.2242  32
  -1 -13   7 47.0876 53.0354  27
   1  13  -7 34.9606 31.0357  37
   1  13  -7-6.07371 35.9428  35
  -1  13   7 117.438 53.6022  36
  -1  13   7 20.6930 39.6247  35
   1 -13  -6 2392.69 173.636  47
   1 -13  -6 2717.24 180.647  44
   1  13  -6 2670.76 169.743  37
  -1 -13   6 2895.54 201.379  32
  -1 -13   6 2710.35 196.097  27
   1  13  -6 2497.19 159.478  35
  -1  13   6 2671.72 185.409  36
  -1  13   6 2483.42 175.645  35
   1  13  -6 2698.49 145.939  26
   1  13  -5 5467.73 245.397  37
   1 -13  -5 5032.66 258.425  47
   1 -13  -5 5890.36 269.552  44
  -1  13   5 5423.46 270.590  36
  -1  13   5 5144.20 258.255  35
   1  13  -5 5746.97 245.140  35
   1  13  -5 5752.70 217.846  26
  -1 -13   5 5356.66 278.742  27
  -1 -13   5 6096.94 295.655  32
   1  13  -4 1719.69 135.638  37
   1 -13  -4 1928.53 153.791  44
   1 -13  -4 1839.17 150.833  47
   1  13  -4 1807.46 125.491  26
  -1  13   4 1835.72 154.038  35
  -1 -13   4 1946.95 169.835  32
  -1 -13   4 1876.38 166.057  27
  -1  13   4 1820.84 160.412  36
   1  13  -4 1800.66 136.681  35
   1  13  -3 580.534 69.4375  26
   1 -13  -3 601.027 88.0143  44
   1 -13  -3 560.247 84.0726  47
  -1  13   3 709.810 105.781  36
   1  13  -3 630.486 81.6396  37
   1  13  -3 445.317 65.7717  35
  -1 -13   3 579.687 91.9211  27
  -1 -13   3 683.835 102.005  32
  -1  13   3 640.548 97.8622  35
   1 -13  -2 4821.00 248.800  44
   1 -13  -2 4645.59 237.527  47
   1  13  -2 4253.76 218.852  37
  -1 -13   2 5413.62 242.113  47
  -1 -13   2 4838.86 261.338  27
   1  13  -2 4449.49 199.134  26
  -1  13   2 4802.50 248.337  35
  -1 -13   2 4636.93 251.406  32
   1  13  -2 4539.32 220.858  35
   1  13  -1 1916.61 129.007  26
   1  13  -1 1963.90 144.749  37
   1 -13  -1 1986.73 156.967  44
  -1 -13   1 2373.39 166.075  47
  -1 -13   1 2081.84 168.141  27
  -1  13   1 2291.32 168.393  35
  -1 -13   1 2106.23 167.290  32
   1  13  -1 2192.68 152.540  35
   1  13   0 1056.66 95.3626  26
   1  13   0 1114.54 108.825  37
   1 -13   0 1114.82 116.785  44
  -1 -13   0 1355.27 130.756  47
  -1 -13   0 1239.87 127.656  27
  -1 -13   0 1090.49 117.859  32
  -1  13   0 1256.88 125.597  35
   1  13   0 1114.25 110.920  35
   1  13   1 54.9918 43.1654  26
  -1  13  -1 153.940 30.3170  26
  -1 -13  -1 251.982 64.7064  47
   1 -13   1 162.450 48.4517  44
  -1  13  -1 236.160 76.0738  35
  -1 -13  -1 219.000 63.5496  32
  -1 -13  -1 191.493 54.9080  27
   1 -13   1 251.702 64.0566  32
   1  13   1 317.498 69.5913  35
   1  13   1 86.9417 30.9179  37
   1  13   2 4210.64 196.352  26
  -1  13  -2 4264.81 195.429  26
  -1 -13  -2 5101.84 256.030  47
   1  13   2 4303.65 211.949  37
   1 -13   2 4817.68 242.680  44
   1  13   2 5182.67 245.026  35
  -1  13  -2 5134.22 248.827  35
   1 -13   2 4516.90 244.117  32
  -1  13  -3 28.5349 28.1813  26
  -1 -13  -3 83.6348 63.3736  47
   1 -13   3 86.2853 44.3945  27
  -1  13  -3 48.9242 36.4772  37
   1  13   3 45.1860 34.1567  37
   1 -13   3 149.470 53.2447  32
   1  13   3 200.363 67.7316  35
  -1  13  -3 172.229 59.0722  35
  -1 -13  -4 5721.42 273.155  47
  -1  13  -4 5175.24 247.476  37
   1 -13   4 5061.15 262.584  27
  -1  13  -4 5107.24 206.335  26
   1 -13   4 5284.84 271.441  32
  -1  13  -4 5491.77 246.170  35
   1  13   4 5320.69 243.404  35
  -1  13  -5 377.826 54.3537  26
  -1 -13  -5 458.420 85.5421  47
   1  13   5 525.344 79.2768  35
   1 -13   5 437.486 78.4797  32
  -1  13  -5 443.887 71.9203  37
  -1  13  -5 395.445 65.0713  35
   1 -13   5 522.385 90.3013  27
  -1  13  -6 57.6765 28.1210  26
  -1 -13  -6-11.3153 51.2255  47
  -1 -13  -6 86.6735 47.2445  44
  -1  13  -6-2.03540 40.2993  37
   1  13   6 98.0690 46.0916  35
  -1  13  -6-28.7283 44.4527  35
   1 -13   6 21.8150 41.5519  32
   1 -13   6 111.647 54.9536  27
  -1  13  -7 330.678 50.6000  26
  -1 -13  -7 494.970 75.3259  44
  -1 -13  -7 304.717 59.6006  47
   1  13   7 367.112 67.4060  35
   1 -13   7 326.034 72.1508  27
  -1  13  -7 334.239 65.4269  37
  -1  13  -7 312.611 62.3600  35
   1 -13   7 302.243 71.8638  32
  -1  13  -8 6450.05 267.452  37
  -1 -13  -8 6562.23 298.130  47
   1 -13   8 6207.16 294.437  27
  -1  13  -8 6446.18 208.606  26
   1 -13   8 6621.94 304.851  32
   1  13   8 5910.45 246.917  35
  -1  13  -8 6690.13 255.039  35
  -1 -13  -9 106.083 51.0437  47
  -1  13  -9 256.945 60.7006  37
   1 -13   9 260.351 67.8208  27
   1 -13   9 229.307 65.7906  32
  -1  13  -9 248.957 54.1100  35
   1  13   9 258.302 55.8719  35
  -1 -13 -10 2180.09 163.646  47
  -1  13 -10 2356.32 150.827  37
   1  13  10 2006.01 133.537  35
   1 -13  10 2382.36 180.507  32
  -1  13 -10 2360.12 140.937  35
   1 -13  10 2108.66 166.578  27
  -1  13 -11 21.5998 30.6839  35
   1 -13  11 23.7743 36.9289  32
   1 -13  11-72.3400 50.4221  27
  -1  13 -11 63.8244 40.0564  37
  -1 -13 -12 705.718 90.0228  47
  -1  13 -12 962.855 96.7374  37
  -1  13 -12 1046.99 90.2618  35
   1 -13  12 822.339 102.353  32
   1 -13  12 790.056 101.088  27
  -1 -13 -13 2453.59 165.776  47
  -1  13 -13 2678.12 150.536  37
   1 -13  13 2628.06 178.297  32
  -1  13 -13 2765.86 139.394  35
   1 -13  13 2517.97 175.157  27
  -1 -13 -14 10325.1 347.094  47
  -1  13 -14 11144.7 312.754  37
  -1  13 -14 11053.7 286.604  35
   1 -13  14 10009.2 353.346  27
   1 -13  14 10739.1 361.758  32
  -1  13 -15 1285.53 99.3747  37
  -1 -13 -15 1137.98 104.080  47
  -1  13 -15 1258.66 86.3436  35
   1 -13  15 1148.69 110.316  32
   1 -13  15 1081.75 109.641  27
  -1 -13 -16 11519.2 345.332  47
  -1  13 -16 12135.2 307.219  37
   1 -13  16 11594.2 356.378  32
   1 -13  16 10853.1 350.088  27
  -1  13 -16 11247.9 270.265  35
  -1 -13 -17 1228.15 69.0103  39
  -1 -13 -17 1057.49 91.7502  47
  -1  13 -17 1179.42 79.4427  46
  -1  13 -17 1251.53 86.1110  37
  -1  13 -17 1178.78 73.6840  35
   1 -13  17 1207.97 105.652  27
   1 -13  17 1251.08 106.002  32
  -1 -13 -18 205.887 26.4975  39
  -1 -13 -18 239.658 43.5522  47
   1 -13  18 304.977 53.5171  27
  -1  13 -18 283.129 34.1011  35
   1 -13  18 237.980 47.6165  32
  -1 -13 -19 746.826 69.9030  47
   1 -13  19 745.057 74.3391  27
   1 -13  19 800.523 75.1493  32
  -1 -14  14 620.610 65.9905  32
  -1 -14  14 731.140 72.6089  27
   1  14 -14 722.474 53.6979  35
   1  14 -13 129.503 32.0103  37
   1 -14 -13 59.6402 24.9082  47
  -1 -14  13 95.3201 33.8213  27
  -1 -14  13 17.6504 23.6824  32
   1  14 -13 86.2191 22.8918  35
   1  14 -12 3.00316 18.9005  37
   1 -14 -12 47.8106 29.7142  47
   1  14 -12 4.26236 18.5144  35
  -1 -14  12-18.8081 23.1867  27
  -1 -14  12-0.59195 25.4302  32
   1 -14 -11 70.0316 33.2918  47
   1  14 -11 27.3805 25.0977  37
  -1  14  11 136.858 34.7780  35
   1  14 -11 84.7283 30.1151  35
  -1 -14  11 88.3818 39.4039  32
  -1 -14  11 69.9853 35.1993  27
   1  14 -10 7587.41 231.208  37
   1 -14 -10 6810.73 242.798  47
  -1  14  10 6234.19 212.186  35
  -1 -14  10 7480.62 270.683  32
   1  14 -10 7934.68 220.450  35
  -1 -14  10 7269.66 268.134  27
   1 -14  -9 1107.32 96.2965  47
   1  14  -9 1168.58 91.9462  37
  -1  14   9 962.730 83.8612  35
  -1 -14   9 1078.01 102.912  32
  -1 -14   9 1045.44 103.511  27
   1  14  -9 1166.26 84.6243  35
   1  14  -8 52.4180 23.5000  18
   1  14  -8 98.1178 36.8603  37
   1 -14  -8 112.652 38.0136  47
  -1 -14   8 83.0450 35.0009  27
  -1 -14   8 73.6148 37.9424  32
  -1  14   8 144.358 42.5734  35
   1  14  -8 117.790 34.7406  35
   1  14  -7 1230.17 83.9251  18
   1 -14  -7 1212.51 98.2327  44
   1  14  -7 1018.64 88.1917  37
   1 -14  -7 918.982 91.0331  47
  -1 -14   7 888.153 96.5718  27
   1  14  -7 998.028 72.0107  26
  -1  14   7 825.171 83.7563  35
  -1 -14   7 1035.37 102.447  32
   1  14  -7 1024.39 83.8778  35
   1  14  -6 1225.61 85.7331  18
   1  14  -6 1044.57 88.9935  37
   1 -14  -6 1078.69 100.282  47
   1 -14  -6 1183.55 99.3649  44
   1  14  -6 1152.52 79.1693  26
  -1 -14   6 1098.64 108.305  32
   1  14  -6 1219.70 93.6839  35
  -1  14   6 1061.66 95.0568  35
  -1 -14   6 946.363 97.3315  27
   1  14  -5 4021.05 178.103  37
   1 -14  -5 4426.31 191.627  44
   1 -14  -5 3923.14 178.836  47
   1  14  -5 4007.95 153.094  26
  -1 -14   5 3952.92 201.881  32
  -1  14   5 3849.74 182.894  35
  -1 -14   5 3712.20 194.811  27
   1  14  -5 4163.79 172.196  35
   1  14  -4 246.116 45.3830  26
  -1  14   4 56.6901 37.7048  26
   1 -14  -4 169.320 44.4694  44
  -1 -14   4 124.034 42.5032  27
   1  14  -4 160.111 41.1340  37
  -1  14   4 288.176 61.7908  35
  -1  14   4 90.0963 23.0349  37
  -1 -14   4 207.248 52.4619  32
   1  14  -4 174.678 44.2332  35
  -1  14   3 4785.67 187.752  26
   1 -14  -3 5812.63 221.072  44
   1  14  -3 5536.77 210.899  37
  -1  14   3 4641.47 196.776  37
   1  14  -3 5762.01 193.015  26
  -1  14   3 5507.11 224.452  35
   1  14  -3 5660.82 208.048  35
  -1 -14   3 5431.81 233.495  27
   1  14  -2-11.4979 24.8830  26
  -1  14   2-78.4312 42.5635  26
   1 -14  -2-19.2097 24.7136  44
  -1 -14   2-2.84436 30.4756  27
  -1  14   2-32.0002 35.3518  37
   1  14  -2 16.4571 20.8168  37
  -1  14   2 11.6385 32.7488  35
   1  14  -2-22.0343 30.7717  35
  -1  14   1 283.036 41.3471  26
   1  14  -1 428.561 56.4240  26
   1  14  -1 310.128 46.9589  35
  -1  14   1 244.392 40.9011  35
  -1  14   1 332.266 50.6880  37
   1  14  -1 436.042 58.2199  37
   1  14   0 5029.53 196.194  37
  -1  14   0 4807.97 206.702  37
  -1  14   0 5143.71 210.574  35
   1  14   0 5444.81 209.004  35
  -1  14   0 4956.10 185.234  26
   1  14   0 5204.96 189.714  26
  -1 -14  -1 1175.23 99.0583  47
  -1  14  -1 920.996 90.1766  37
   1  14   1 920.517 80.5210  37
  -1  14  -1 876.757 83.8458  35
  -1  14  -1 839.197 72.3424  26
   1  14   1 925.461 80.5383  26
   1  14   1 972.458 84.5276  35
   1  14   2 127.775 30.2088  26
  -1  14  -2 192.572 38.6244  26
  -1  14  -2 147.124 35.3850  35
  -1  14  -2 197.550 44.3824  37
   1  14   2 140.204 34.8553  35
   1  14   3 210.641 37.8442  26
  -1  14  -3 268.665 43.6119  26
   1 -14   3 279.481 54.3330  32
  -1  14  -3 257.144 50.0838  37
  -1  14  -3 240.850 44.6638  35
   1  14   3 151.073 34.4641  35
  -1  14  -4 56.8995 24.5785  26
   1  14   4-46.9150 40.5300  26
  -1  14  -4 10.2194 33.5181  35
   1  14   4 30.5808 29.5605  35
   1 -14   4 100.750 39.4034  32
  -1  14  -4 47.3589 25.1007  37
   1  14   5 1680.03 104.256  26
  -1  14  -5 1804.40 122.887  37
  -1 -14  -5 1973.67 137.035  47
  -1  14  -5 1764.08 113.763  35
   1  14   5 1568.08 105.714  35
  -1  14  -5 1965.85 100.284  26
   1 -14   5 1861.43 133.871  32
   1  14   6 622.767 61.7886  26
  -1 -14  -6 993.657 98.2292  47
  -1  14  -6 815.756 83.4717  37
   1 -14   6 678.186 80.1480  27
  -1  14  -6 874.469 63.8116  26
  -1  14  -6 832.403 79.1542  35
   1 -14   6 911.273 95.1049  32
   1  14   6 689.217 66.2459  35
  -1  14  -7 1880.33 95.6063  18
   1  14   7 1548.52 97.0865  26
  -1 -14  -7 1861.58 131.107  47
  -1  14  -7 1938.96 123.743  37
   1  14   7 1563.95 97.8116  35
   1 -14   7 1597.36 124.000  32
   1 -14   7 1699.80 123.870  27
  -1  14  -7 1954.64 115.438  35
   1  14   8 613.007 61.2719  26
  -1 -14  -8 1011.69 100.579  47
  -1  14  -8 875.010 82.7674  37
   1 -14   8 899.533 93.3339  32
   1 -14   8 915.872 91.4990  27
  -1  14  -8 964.199 79.3992  35
   1  14   8 724.455 63.5134  35
  -1  14  -9 1631.17 109.756  37
  -1 -14  -9 1674.82 121.787  47
   1 -14   9 1518.45 116.118  27
  -1  14  -9 1854.93 105.420  35
   1 -14   9 1681.59 124.898  32
   1  14  10 393.490 44.7797  26
  -1  14 -10 629.696 67.4844  37
  -1 -14 -10 635.885 78.3110  47
   1 -14  10 563.745 71.9587  32
   1 -14  10 557.575 71.5166  27
  -1  14 -10 676.002 63.2412  35
   1  14  11 1679.68 91.9796  26
  -1  14 -11 2006.77 113.274  37
  -1 -14 -11 1977.57 126.265  47
   1 -14  11 1889.94 129.894  32
   1 -14  11 1751.61 119.624  27
  -1  14 -11 2186.04 105.951  35
   1  14  12 132.177 23.8117  26
  -1  14 -12 272.571 44.6910  37
  -1 -14 -12 269.488 51.6711  47
   1 -14  12 275.907 51.2480  32
  -1  14 -12 281.779 38.9392  35
   1 -14  12 258.791 48.6256  27
  -1  14 -13 718.677 62.7047  37
  -1 -14 -13 818.051 77.1728  47
  -1  14 -13 771.492 57.2202  35
   1 -14  13 670.632 69.8772  27
   1  14  13 583.935 49.6055  26
   1 -14  13 665.962 72.3256  32
  -1  14 -14 19.7088 18.1513  37
  -1 -14 -14 14.5266 25.6793  47
   1 -14  14 2.15794 18.7609  32
  -1  15   6 71.6480 21.5495  26
  -1  15   5 1681.08 81.5733  26
  -1  15   4 0.15096 15.2114  26
   1  15  -4 23.1541 18.2762  35
  -1  15   3 1919.45 87.3038  26
   1  15  -3 2148.52 94.8882  35
  -1  15   3 1919.44 94.3129  35
   1  15  -2 199.082 30.9594  26
  -1  15   2 127.596 23.5227  26
  -1  15   2 115.355 23.8637  35
   1  15  -2 140.520 28.8733  35
  -1  15   1 55.4681 20.3204  26
   1  15  -1 65.3897 22.5834  26
   1  15  -1 105.701 26.6819  18
  -1  15   1 23.3270 19.8316  35
   1  15  -1 48.2978 18.2341  35
   1  15   0 1254.43 71.1047  26
  -1  15   0 1078.81 72.7864  35
  -1  15  -1 774.848 60.9315  35
   1  15   1 828.707 58.1897  26
   1  15   2 147.740 29.0144  26
  -1  15  -2 108.213 26.1864  35
  -1  15  -3 958.889 68.2151  35
   1  15   3 997.866 63.2288  26
   1  15   4 7055.35 179.661  26
  -1  15  -4 7070.15 189.907  35
   1  15   5 1132.00 66.3394  26
  -1  15  -5 1144.26 69.8334  35
   1  15   6 1503.48 75.0965  26
  -1  15  -6 1607.22 80.0999  35
   2   0 -37-18.3752 26.3934  33
   2   0 -36 14.0490 26.6401  33
   2   0 -36-10.6192 27.7328  34
   2   0 -35 5.25751 31.4154  33
   2   0 -35 17.5265 35.6951  34
   2   0 -34 2037.96 178.797  34
   2   0 -33-31.5783 53.4488  34
   2   0 -32 597.787 114.661  34
   2   0 -31 13.4847 57.9289  34
   2   0 -30 1046.70 161.516  34
   2   0 -29 29.2475 60.8092  34
   2   0 -28 35493.5 990.070  34
   2   0 -27-24.0453 61.7667  34
  -2   0  26 142.876 112.149   6
   2   0 -26 258.340 78.6839  34
  -2   0  25-34.1156 131.277   6
   2   0 -25-29.3572 83.0682  34
  -2   0  24 2604.62 422.197   6
   2   0 -24 2243.19 159.104  35
   2   0 -24 2465.08 233.223  34
   2   0 -23-86.3029 137.960   4
  -2   0  23 50.2007 90.7737   6
   2   0 -23-6.66910 42.9030  46
   2   0 -23-1.41046 50.0297  34
   2   0 -23 5.10824 32.9941  35
   2   0 -22 42745.7 1566.71   4
   2   0 -22 42528.7 877.592  46
   2   0 -22 42485.0 836.058  35
   2   0 -22 44486.3 1064.37  34
  -2   0  21-28.4024 94.7726   6
   2   0 -21-6.73912 76.5583   4
   2   0 -21-51.1435 48.0761  46
   2   0 -21 0.77625 41.7220  34
   2   0 -21-17.7009 23.7490  35
  -2   0  20 24493.9 1128.71   6
  -2   0  20 23883.5 1159.20  12
   2   0 -20 25581.7 1122.80   2
   2   0 -20 20546.0 988.820   4
   2   0 -20 21554.0 549.734  46
   2   0 -20 21869.2 679.623  34
   2   0 -19 108.523 89.1940   2
  -2   0  19-8.84214 76.4504   6
  -2   0  19-54.5490 117.108  12
   2   0 -19 16.3160 75.3205   4
  -2   0  18 67842.6 1919.20  12
   2   0 -18 69120.9 1830.82   2
  -2   0  18 70659.8 1881.61   6
   2   0 -17 11.6386 62.8404   2
  -2   0  17-10.2029 82.0130   6
  -2   0  17 7.07466 83.1222  12
   2   0 -17-12.1916 68.0269   4
   2   0 -16 68280.3 1667.27   4
  -2   0  16 78377.2 1938.38  12
   2   0 -16 71034.0 1970.15   1
   2   0 -16 77069.0 1828.15   2
  -2   0  16 77850.8 1854.00   6
   2   0 -15 33.4369 79.0139   2
   2   0 -15 12.6659 84.5754   1
   2   0 -15 30.2188 62.4753   4
  -2   0  15 90.9436 92.6516   6
  -2   0  15 60.7087 77.8304  12
   2   0 -14 53676.2 1375.84   2
   2   0 -14 49979.0 1255.76   4
   2   0 -14 51358.4 1506.73   1
  -2   0  14 53240.9 1443.42  12
   2   0 -13 5.93347 52.5700   4
   2   0 -13 74.7524 77.4111   1
  -2   0  13 15.2088 64.5871  12
  -2   0  13 69.8403 67.2161   6
   2   0 -13-17.8769 55.7869   2
   2   0 -12 1196.79 170.648   2
   2   0 -12 1286.54 201.910   1
   2   0 -12 1258.24 158.543   4
  -2   0  12 1422.80 193.974   6
  -2   0  12 1338.97 195.549  12
  -2   0  11 10.7343 56.4103   6
   2   0 -11 37.2343 78.8544   1
  -2   0  11-9.80179 52.6465  12
   2   0 -11 41.7088 50.0296   4
   2   0 -11 33.8015 51.0821   2
   2   0 -10 16509.7 524.861   4
   2   0 -10 16442.6 415.605   3
  -2   0  10 16175.1 340.581   9
   2   0 -10 17805.1 688.401   1
  -2   0  10 17972.8 653.962  12
   2   0 -10 18133.6 619.875   2
  -2   0   9-44.6798 63.8412  12
   2   0  -9 25.2538 45.5031   2
   2   0  -9 20.6975 19.5634   3
  -2   0   9 10.2581 18.6031   9
   2   0  -8 46454.5 900.707   4
   2   0  -8 47345.8 820.061   3
   2   0  -8 51409.8 1049.95   2
  -2   0   8 42481.6 768.482   5
   2   0  -8 53341.6 1148.75   1
  -2   0   8 52484.8 1109.41  12
  -2   0   8 49503.8 758.952   9
  -2   0   7 19.2839 20.1883   5
  -2   0   7 2.08659 53.2163  12
  -2   0   7 32.0244 22.6945   9
   2   0  -7 24.6314 36.2854   4
   2   0  -7 37.1538 28.6241   3
   2   0  -7 59.0787 64.8088   1
   2   0  -6 585483. 7170.33   2
  -2   0   6 513855. 6894.47   5
   2   0  -6 534395. 6983.80   4
  -2   0   6 620473. 6910.23   9
   2   0  -6 579355. 6974.49   3
   2   0  -5 32.2798 27.9242   3
  -2   0   5 11.3128 18.2323   5
   2   0  -5 30.3505 47.0829   2
   2   0  -5 46.0648 30.3448   4
   2   0  -4 268.017 47.6146   3
  -2   0   4 324.710 44.2254   5
   2   0  -4 192.092 50.1261   2
  -2   0   3-0.03322 16.7335   5
   2   0  -3 8.63882 38.5345   7
  -2   0   2 53733.1 878.279  10
   2   0  -2 52107.5 954.327   7
  -2   0   1 28.5531 24.8367   5
   2   0  -1 42.5629 35.3872   7
  -2   0   1 29.9279 26.0251  10
   2   0  -1 31.0050 16.3302  11
   2   0   0 31518.3 625.478   8
   2   0   0 31942.1 642.768   7
  -2   0  -1 43.0875 18.4440   5
   2   0   1 54.5914 36.3970   7
  -2   0  -1 26.4190 16.8402   4
   2   0   1 12.6412 33.3349   8
   2   0   1 18.5451 24.1589  11
   2   0   2 18095.7 475.775   8
  -2   0  -2 18210.6 359.965   5
   2   0   2 18457.9 481.126   7
  -2   0  -2 18785.9 336.302   4
   2   0   3 24.9524 28.1808  13
   2   0   3 29.3438 36.5574   7
  -2   0  -3 23.9418 16.9147   5
  -2   0  -3 2.86546 15.6991   4
   2   0   4 497745. 6958.62   7
   2   0   4 519553. 6707.35   6
  -2   0  -5 87.2946 39.3556   4
   2   0   5 6.07580 38.0479   7
   2   0   5 32.7180 24.3073   6
   2   0   5 49.3006 29.1588  13
   2   0   6 15775.4 513.533   7
   2   0   6 16302.8 445.804  11
   2   0   6 15085.1 385.647   6
   2   0   6 16810.0 384.430  13
   2   0   7-5.80065 26.5084  13
   2   0   7 18.8238 49.9814   7
   2   0   7 17.4456 27.8124   6
  -2   0  -7 52.1915 27.9555   9
   2   0   7-6.71301 43.4439  11
  -2   0  -7 49.0532 44.8867   4
   2   0   8 717.455 90.8494   6
  -2   0  -8 660.030 68.5648   9
   2   0   8 779.591 128.507   7
  -2   0  -8 820.069 93.7483   4
   2   0   8 643.639 72.8159  13
   2   0   8 661.476 91.0467  11
  -2   0  -9 21.7658 19.5668   9
   2   0   9 63.5564 59.0574  11
  -2   0  -9 55.1969 45.2816   4
   2   0   9-7.82663 26.6672  13
   2   0   9 15.0191 45.7990   7
   2   0   9 79.8745 49.2904   6
  -2   0 -10 25008.9 629.285   4
   2   0  10 22791.4 521.779  13
   2   0  10 22194.4 620.136   6
   2   0  10 23035.4 748.636   7
  -2   0 -10 21293.3 482.268   9
   2   0  10 19237.7 609.835  11
  -2   0 -11-10.3298 19.4231   9
   2   0  11 105.639 73.8355   7
   2   0  11-27.2449 34.9826  13
   2   0  11 22.3851 38.2443   6
   2   0  11 42.9633 46.8746  11
  -2   0 -11-28.9666 53.5839   4
   2   0  12 2485.60 255.883   7
  -2   0 -12 2210.25 134.551   9
   2   0  12 2460.12 163.633  13
  -2   0 -12 2527.21 211.786   4
   2   0  12 2004.94 201.826  11
   2   0  12 2546.24 222.822   6
   2   0  13 40.7833 56.0279   7
  -2   0 -13-75.1316 77.7387   4
   2   0  13 33.5399 49.2563   6
   2   0  13 43.3357 29.4288  13
   2   0  13 47.9061 55.6611  11
   2   0  14 9523.31 554.683   7
  -2   0 -14 9544.62 469.740   4
   2   0  14 8908.30 470.568   6
   2   0  14 8873.71 337.159  13
   2   0  15 39.9856 33.8692  13
   2   0  15 19.1208 57.1482   7
  -2   0 -15-76.6221 90.9552   4
   2   0  15 40.3860 46.4188   6
   2   0  15-22.9309 56.4221  11
   2   0  16 24896.9 888.233   6
  -2   0 -16 24838.7 883.598   4
   2   0  16 24695.8 984.790   7
   2   0  17 23.3766 58.4134   6
   2   0  17-58.4882 67.4068  11
   2   0  17-16.3722 53.4878   7
  -2   0 -17-137.508 120.120   4
   2   0  18 1347.22 245.270   7
   2   0  18 1476.21 275.969  12
  -2   0 -18 1355.26 229.516   4
   2   0  19-39.8247 91.5982   7
  -2   0 -19 87.7689 105.120   4
   2   0  19-29.4897 69.1615  12
   2   0  20 6078.65 591.614  12
  -2   0 -20 5871.52 532.019   4
   2   0  20 5681.21 541.030   7
  -2   0 -20 5834.94 257.560  46
  -2   0 -20 5209.01 195.329  39
  -2   0 -20 5370.40 306.474  45
  -2   0 -20 5184.16 305.593  34
  -2   0 -21 145.343 105.707   4
   2   0  21 93.4837 88.7766  12
  -2   0 -21 39.0440 51.0578  45
  -2   0 -21-92.8979 58.0138  46
  -2   0 -21-14.5069 39.0505  34
   2   0  22 13507.4 954.969  12
  -2   0 -22 12572.9 850.142   4
  -2   0 -22 12190.4 492.339  45
  -2   0 -22 12051.0 403.508  46
  -2   0 -22 11769.3 498.415  34
  -2   0 -23-135.901 154.918   4
   2   0  23 154.666 155.223  12
  -2   0 -23-54.3404 42.4650  46
  -2   0 -23 2.75938 45.6703  45
  -2   0 -23-30.6516 48.4097  34
  -2   0 -24 4440.52 545.743   4
   2   0  24 4670.09 598.470  12
  -2   0 -24 5272.03 331.765  45
  -2   0 -24 4692.23 254.853  46
  -2   0 -24 4825.54 322.347  34
  -2   0 -25-9.87411 72.3871   4
   2   0  25 87.3773 133.757  12
  -2   0 -25-4.18001 63.9126  45
  -2   0 -25-35.3592 53.7078  46
  -2   0 -25 79.3935 56.6900  34
  -2   0 -26 10983.8 409.960  46
  -2   0 -26 11843.3 513.922  45
  -2   0 -26 11806.5 531.918  34
  -2   0 -27 52.0334 74.9124  34
  -2   0 -28 53.4253 55.6626  34
  -2   0 -29 26.5046 69.7628  34
  -2   0 -30 4343.25 306.348  34
  -2   0 -31 18.6049 63.1197  34
  -2   0 -32 228.909 75.0902  34
  -2   0 -33-9.46247 45.3231  34
  -2   0 -34 11693.5 432.377  34
  -2   0 -35 27.5975 37.4073  34
  -2   0 -35 21.5156 35.7274  33
  -2   0 -36 18123.0 470.573  34
  -2   0 -36 17769.1 428.203  33
   2   1 -37 2039.42 124.146  33
   2  -1 -37 1921.95 121.288  33
   2   1 -37 2073.34 133.978  34
   2  -1 -36 557.691 75.4301  33
   2  -1 -36 473.882 69.8828  34
   2   1 -36 596.683 76.8841  33
   2   1 -36 511.495 77.2889  34
   2  -1 -35 1093.63 112.111  33
   2   1 -35 1028.51 122.240  34
   2  -1 -35 831.622 101.216  34
   2  -1 -34 1669.20 157.876  34
   2   1 -34 1754.73 167.329  34
   2  -1 -34 1901.95 162.088  33
   2   1 -33 295.325 71.7127  34
   2  -1 -33 262.201 70.8924  34
   2   1 -32 93.3037 68.3363  34
   2  -1 -32 8.26059 56.2985  34
   2  -1 -31 939.989 138.745  34
   2   1 -31 1078.17 151.786  34
   2   1 -30 2063.36 213.457  34
   2  -1 -30 2192.90 219.951  34
   2  -1 -29 1536.86 187.149  34
   2   1 -29 1418.47 185.106  34
   2   1 -28 24.8139 61.9191  34
   2  -1 -28 23.7044 62.2170  34
   2   1 -27-0.61306 63.0904  34
   2  -1 -27 54.1085 63.5526  34
  -2  -1  26 434.296 185.234   6
   2   1 -26 460.914 80.5522  46
   2   1 -26 515.032 78.8335  35
   2   1 -26 544.409 114.908  34
   2  -1 -26 494.831 107.280  34
  -2   1  25 796.842 247.196   6
  -2  -1  25 809.849 267.815   6
   2   1 -25 638.189 94.9497  46
   2  -1 -25 664.232 128.899  34
   2   1 -25 755.494 133.675  34
   2   1 -25 620.661 87.1118  35
  -2   1  24 36269.9 1559.23   6
  -2  -1  24 36004.2 1647.14   6
   2   1 -24 33417.0 770.237  46
   2   1 -24 35123.6 951.786  34
   2  -1 -24 34414.3 944.389  34
   2   1 -24 31564.3 710.911  35
   2  -1 -23 785.815 221.196   2
  -2   1  23 838.692 224.591   6
  -2  -1  23 1141.82 289.707   6
   2  -1 -23 677.347 109.530  47
   2   1 -23 751.297 98.8564  46
   2  -1 -23 754.542 129.145  34
   2   1 -23 776.383 94.0913  35
   2   1 -23 689.540 119.305  34
  -2   1  22 2130.02 351.613   6
  -2  -1  22 2146.18 378.776   6
   2   1 -22 2072.94 318.726   4
   2  -1 -22 2296.43 366.750   2
   2  -1 -22 1762.83 171.668  47
   2   1 -22 1995.14 153.559  46
   2  -1 -22 1851.88 189.859  34
   2   1 -22 2008.13 202.626  34
   2   1 -22 1964.77 144.281  35
   2  -1 -21 6438.38 589.818   2
  -2  -1  21 5441.35 567.174   6
  -2   1  21 5714.57 547.966   6
   2   1 -21 5212.34 488.694   4
   2   1 -21 4575.99 234.822  46
   2   1 -21 4694.31 303.458  34
   2   1 -21 5123.80 228.324  35
   2  -1 -21 4900.18 309.694  34
  -2  -1  20 754.137 206.160   6
  -2   1  20 638.110 187.542  12
   2   1 -20 582.605 155.690   4
  -2   1  20 800.875 202.505   6
   2  -1 -20 891.801 219.343   2
   2  -1 -20 628.317 107.343  45
   2   1 -20 575.376 81.7665  46
   2   1 -20 594.219 105.656  34
  -2   1  19 5021.58 492.456  12
   2  -1 -19 5132.87 491.789   2
   2  -1 -19 4266.53 436.799   4
  -2   1  19 5497.95 491.197   6
  -2  -1  19 5154.33 527.943  12
  -2  -1  19 5456.66 524.208   6
   2   1 -19 4505.64 405.627   4
   2   1 -18 29091.3 1278.98   1
   2  -1 -18 31880.9 1216.40   2
   2   1 -18 25940.5 968.800   4
   2  -1 -18 26662.2 1108.73   4
  -2   1  18 32477.9 1177.81   6
  -2  -1  18 31364.6 1236.93   6
  -2   1  18 30521.7 1202.52  12
  -2  -1  18 32064.7 1291.31  12
   2  -1 -17 1340.32 228.112   4
   2   1 -17 1591.00 238.482   2
  -2   1  17 1585.17 251.680  12
  -2  -1  17 1752.75 291.618  12
   2   1 -17 1479.98 209.509   4
  -2  -1  17 1563.74 260.960   6
  -2   1  17 1874.82 259.514   6
   2   1 -17 1501.54 274.334   1
   2  -1 -17 1709.33 272.295   2
   2   1 -16 12698.8 583.560   4
   2  -1 -16 12066.7 662.114   4
  -2  -1  16 13507.1 760.080  12
  -2  -1  16 13646.0 732.361   6
   2   1 -16 13637.7 668.989   2
  -2   1  16 14702.8 716.579   6
   2   1 -16 13416.6 779.327   1
  -2   1  16 13177.0 710.420  12
   2  -1 -16 13739.5 721.995   2
   2   1 -15 55.3540 74.9425   1
  -2  -1  15 76.8743 94.9531   6
   2   1 -15 331.653 97.8852   2
   2  -1 -15 11.1505 75.8366   2
   2   1 -15 86.4196 63.5613   4
  -2   1  15 43.9352 78.9492   6
  -2  -1  15-91.7680 110.201  12
   2  -1 -15 38.4582 59.4158   4
  -2   1  15 72.9609 58.9034  12
   2   1 -14 5347.05 331.426   4
   2  -1 -14 5867.18 419.991   4
   2   1 -14 6752.10 500.224   1
  -2   1  14 7433.34 461.038   6
  -2  -1  14 6599.06 458.905   6
   2   1 -14 6335.14 408.904   2
  -2  -1  14 6418.45 475.951  12
  -2   1  14 6651.69 455.068  12
   2  -1 -14 7196.70 478.634   2
   2   1 -13 6282.94 460.931   1
  -2   1  13 6186.36 417.195  12
  -2   1  13 5141.03 208.724   5
  -2  -1  13 6050.08 438.342  12
   2   1 -13 6281.82 386.722   2
   2  -1 -13 5714.17 400.477   4
  -2  -1  13 6331.53 429.437   6
   2  -1 -13 6261.61 426.060   2
   2   1 -13 5575.85 308.653   4
  -2  -1  12 312.909 101.119   6
   2   1 -12 166.908 66.1991   2
   2   1 -12 231.783 109.532   1
   2  -1 -12 243.165 87.5316   4
   2   1 -12 230.669 67.0428   3
   2   1 -12 190.641 49.4669   4
  -2  -1  12 237.234 95.2831  12
   2  -1 -12 245.305 105.896   2
  -2   1  12 277.182 49.6766   5
  -2   1  12 139.981 69.3593  12
  -2  -1  11 3472.36 167.638   9
  -2   1  11 3891.49 131.580   9
   2   1 -11 4150.50 226.140   4
   2  -1 -11 3645.99 288.018   4
   2   1 -11 4389.64 354.898   1
  -2   1  11 4350.96 316.315  12
  -2  -1  11 4431.64 329.099   6
   2   1 -11 4247.49 281.503   2
   2  -1 -11 4468.53 339.532   2
   2  -1 -11 4108.31 351.254   1
  -2   1  11 3956.18 173.620   5
  -2  -1  11 4339.68 341.317  12
   2   1 -11 4046.30 246.175   3
  -2   1  10 19153.9 424.298   5
   2   1 -10 19125.9 603.018   2
   2   1 -10 20293.6 500.884   4
   2   1 -10 19451.5 563.016   3
  -2  -1  10 20655.9 736.540  12
   2  -1 -10 18944.1 720.337   1
   2   1 -10 21308.2 758.974   1
   2  -1 -10 18469.7 639.841   4
  -2  -1  10 21741.6 711.765   6
   2  -1 -10 21023.1 727.949   2
  -2   1  10 20542.5 678.582  12
  -2  -1  10 18463.2 483.471   9
   2   1  -9 10954.5 401.875   3
   2  -1  -9 10475.0 500.764   1
  -2  -1   9 12404.6 502.202   6
  -2  -1   9 11012.3 363.133   9
   2   1  -9 11026.1 414.118   2
   2  -1  -9 10217.9 447.705   4
  -2  -1   9 12339.5 531.025  12
  -2   1   9 11559.7 303.579   5
  -2   1   9 11789.1 472.666  12
   2   1  -9 11650.6 329.728   4
   2  -1  -9 11786.4 508.119   2
   2   1  -8 72069.3 1274.58   3
   2  -1  -8 64478.5 1322.28   4
  -2   1   8 74423.9 1375.10  12
  -2  -1   8 74580.6 1480.97  12
   2   1  -8 69653.5 1256.50   2
   2  -1  -8 74911.4 1459.42   2
  -2  -1   8 78196.1 1434.04   6
   2  -1  -8 71071.8 1456.05   1
   2   1  -8 74406.2 1095.92   4
  -2  -1   8 67962.6 1187.22   9
  -2   1   8 75964.8 1098.70   5
  -2  -1   7 15539.6 430.050   9
   2  -1  -7 16374.9 556.945   2
  -2   1   7 17807.2 378.634   5
   2   1  -7 15119.6 440.868   2
   2   1  -7 16966.3 346.909   4
  -2   1   7 16410.0 510.160  12
   2  -1  -7 16350.8 563.249   1
  -2  -1   7 16461.8 533.328   6
   2   1  -7 15903.0 473.518   3
   2  -1  -6 185109. 2786.85   1
   2   1  -6 201613. 2428.49   4
   2  -1  -6 185828. 2826.76   2
   2  -1  -6 194651. 2392.67   3
  -2  -1   6 195940. 2782.29   6
  -2  -1   6 181490. 2603.99   9
   2   1  -6 190969. 2696.03   3
  -2   1   6 193145. 2505.39   5
   2   1  -6 176984. 2575.93   2
  -2  -1   5 95459.3 1532.95   6
   2   1  -5 83809.3 1341.66   2
  -2   1   5 93448.8 1335.03   5
   2   1  -5 94105.5 1489.59   3
   2  -1  -5 91726.5 1583.58   2
   2  -1  -5 86435.2 1501.56   1
   2   1  -5 101114. 1227.89   4
  -2  -1   5 92836.8 1429.01   9
  -2  -1   4 115834. 1741.34   6
   2   1  -4 117874. 1736.13   3
   2   1  -4 118600. 1439.43   4
  -2  -1   4 115753. 1678.29   9
   2  -1  -4 117303. 1809.89   7
  -2   1   4 117359. 1591.82   5
  -2  -1   3 82523.2 1287.18   6
  -2   1   3 81373.1 1172.22   5
   2   1  -3 84383.3 1309.88   3
   2   1  -3 77960.9 1097.69   2
   2  -1  -3 78832.0 1212.07   1
   2  -1  -3 82607.5 1366.13   7
  -2  -1   3 82005.8 1255.18   9
  -2   1   3 83878.1 1380.26  10
   2  -1  -2 83291.6 1377.51   7
  -2  -1   2 84304.4 1276.39   9
   2   1  -2 88049.0 1330.55   3
  -2   1   2 85943.3 1381.42  10
  -2  -1   2 84677.4 1273.15   6
  -2   1   2 83805.3 1205.84   5
   2  -1  -1 313253. 4132.87   8
  -2  -1   1 322438. 4134.49   9
  -2   1   1 316066. 4037.80   5
   2   1  -1 330185. 4228.53   7
  -2  -1   1 314540. 4069.96   6
   2  -1  -1 326057. 4263.92   7
   2  -1   0 59542.2 997.183   8
   2  -1   0 61469.5 1081.61   7
   2   1   0 59285.1 1020.81   7
  -2  -1   0 60030.8 973.566   9
  -2   1   0 61592.1 905.860   5
  -2  -1  -1 7630.59 194.888   6
  -2   1  -1 7832.94 218.540   5
   2   1   1 8153.61 282.827   7
   2  -1   1 8035.75 317.455   7
  -2  -1  -1 7977.55 264.870   9
  -2  -1  -1 7178.70 234.494   4
   2   1   1 8263.68 310.383   8
  -2  -1  -2 137379. 1916.25   9
   2  -1   2 137611. 2062.25   7
  -2  -1  -2 132099. 1885.43   4
  -2   1  -2 139362. 1814.60   5
   2   1   2 142204. 2037.29   8
   2   1   2 137485. 1946.22   7
  -2   1  -2 135078. 1714.27  14
   2   1   3 17733.4 445.795   7
  -2  -1  -3 16632.8 416.048   4
   2  -1   3 17260.2 520.091   7
  -2   1  -3 18108.5 358.237   5
   2   1   3 17953.8 497.892   8
   2   1   3 18081.8 407.420  13
  -2  -1  -3 18744.5 446.833   9
   2   1   3 17767.1 387.455  14
   2   1   4 30165.5 693.068   8
   2   1   4 28041.0 614.315   7
  -2  -1  -4 30361.1 670.645   2
  -2  -1  -4 27559.5 606.338   4
   2  -1   4 27813.2 715.606   7
   2  -1   4 27318.9 623.678   6
   2   1   4 28857.6 575.447  13
  -2   1  -4 29832.6 497.461   5
  -2  -1  -4 29222.3 602.641   9
   2   1   4 28806.2 554.987  14
   2   1   5 146411. 2085.20  13
  -2   1  -5 130914. 2038.27   4
  -2  -1  -5 149705. 2128.00   9
  -2  -1  -5 136924. 2131.51   4
  -2   1  -5 154698. 1953.75   5
   2   1   5 152218. 2279.67   8
  -2  -1  -5 160536. 2282.92   2
   2  -1   5 149109. 2191.83   6
   2  -1   5 148723. 2336.88   7
   2   1   5 148874. 2164.18   7
   2   1   6 207117. 2940.35   7
  -2   1  -6 211671. 2828.69   4
  -2   1  -6 217968. 2679.81   5
   2   1   6 230441. 2718.67   6
   2  -1   6 209524. 2975.86   6
  -2  -1  -6 197416. 2928.12   4
  -2  -1  -6 227056. 3109.11   2
  -2   1  -7 194625. 2408.71   5
   2   1   7 197585. 2516.97   6
   2  -1   7 191008. 2940.13   7
   2   1   7 182384. 2714.83   7
  -2  -1  -7 179193. 2713.79   4
  -2  -1  -7 203311. 2903.30   2
  -2   1  -7 212986. 2623.06   4
   2  -1   7 190721. 2760.81   6
  -2  -1  -7 184875. 2639.62   9
   2  -1   8 19914.8 595.339   6
   2   1   8 20010.6 584.952   7
   2  -1   8 19838.0 686.178   7
  -2  -1  -8 19614.8 584.362   4
  -2  -1  -8 22522.4 690.985   2
  -2   1  -8 23391.8 515.078   4
   2   1   8 21051.5 480.247   6
   2  -1   8 16137.3 567.607  11
  -2  -1  -8 18949.5 513.033   9
  -2   1  -8 21179.8 369.277   5
   2   1   9 4592.92 218.685   6
   2  -1   9 3817.13 266.141  11
  -2  -1  -9 4175.85 275.201   4
   2  -1   9 4665.28 333.531   7
  -2   1  -9 5379.48 235.859   4
   2   1   9 4335.57 267.948   7
  -2  -1  -9 5135.51 334.215   2
   2  -1   9 4615.93 282.485   6
  -2  -1  -9 4106.15 226.039   9
   2  -1  10 4873.97 324.976  11
   2   1  10 6494.38 346.896   7
  -2  -1 -10 5887.91 280.856   9
  -2  -1 -10 7236.10 416.622   2
   2   1  10 6541.34 285.713   6
   2  -1  10 6469.03 355.678   6
   2  -1  10 6759.95 419.121   7
  -2   1 -10 7960.51 304.550   4
  -2  -1 -10 6564.92 355.206   4
  -2  -1 -11 10492.0 479.226   4
  -2   1 -11 13751.8 431.216   4
   2   1  11 10741.7 476.282   7
   2  -1  11 10951.6 560.260   7
   2   1  11 11285.2 411.879   6
   2  -1  11 10846.7 489.689   6
  -2  -1 -11 12054.5 566.803   2
   2  -1  11 8601.19 448.960  11
  -2  -1 -11 9810.75 376.230   9
   2  -1  12 239.295 79.0183   6
   2  -1  12 248.935 94.9154   7
   2   1  12 318.027 94.9923   7
  -2  -1 -12 414.224 113.658   4
   2   1  12 331.442 76.8537   6
  -2  -1 -12 259.742 112.520   2
  -2   1 -12 464.747 93.4951   4
   2   1  12 365.148 89.7387  11
  -2  -1 -12 285.566 62.7664   9
  -2   1 -12 344.752 49.8003   9
   2   1  13 1732.75 160.470  13
   2   1  13 1991.76 196.101  11
   2   1  13 1716.27 176.952   6
  -2   1 -13 1996.88 183.032   4
   2  -1  13 1729.70 236.577   7
  -2  -1 -13 1973.17 251.352   2
   2   1  13 1632.65 200.001   7
   2  -1  13 1815.17 217.411   6
  -2  -1 -13 1754.53 221.349   4
   2  -1  14 28584.8 1049.18   7
   2   1  14 25289.6 786.441  11
  -2  -1 -14 26652.9 923.696   4
   2   1  14 26628.8 804.176   6
   2  -1  14 27593.3 927.844   6
   2   1  14 26010.2 890.135   7
   2   1  14 25750.3 713.794  13
   2  -1  15-23.3440 81.2225   7
   2   1  15 49.5300 61.6080  11
   2   1  15 147.278 91.6443   7
  -2   1 -15 77.5977 59.7277   4
   2   1  15-40.3729 54.5766   6
   2  -1  15 78.9493 77.5546   6
  -2  -1 -15 154.062 93.2566   4
   2   1  15-15.4200 51.2022  13
   2   1  16 513.345 110.677   6
   2   1  16 559.464 147.998   7
   2  -1  16 693.188 183.551   7
  -2   1 -16 736.295 134.676   4
  -2  -1 -16 741.129 184.102   4
   2  -1  16 570.473 147.522   6
   2   1  16 654.543 131.839  11
   2   1  16 724.987 109.705  13
   2   1  17 120.392 47.7076  13
   2   1  17 246.553 102.107   7
   2  -1  17 82.4491 83.5187   7
   2  -1  17 210.042 103.973   6
   2  -1  17 344.179 124.371  12
  -2   1 -17 7.02108 69.4368   4
   2   1  17 105.517 67.7796  11
  -2  -1 -17 85.1429 82.8595   4
   2  -1  18 13204.2 810.248   7
  -2   1 -18 13605.9 662.949   4
  -2  -1 -18 13483.7 775.791   4
   2  -1  18 13027.6 737.639   6
   2  -1  18 12907.1 816.211  12
   2  -1  19 1014.14 236.286   7
   2   1  19 1191.29 247.811  12
  -2  -1 -19 1250.25 256.646   4
   2  -1  19 1225.70 258.907  12
  -2   1 -19 1152.17 199.493   4
   2   1  19 775.023 172.272  11
  -2   1 -20 4747.74 270.944  23
  -2   1 -20 4638.26 443.673   4
   2  -1  20 4045.24 479.575   7
   2  -1  20 5018.57 543.230  12
   2   1  20 4811.86 521.555  12
  -2  -1 -20 4333.47 489.923   4
  -2  -1 -20 4486.69 178.517  39
  -2  -1 -20 4514.14 282.670  45
  -2  -1 -20 4037.84 219.104  46
  -2   1 -20 4548.41 225.087  46
  -2   1 -20 4017.14 273.982  34
  -2  -1 -20 4257.19 279.699  34
  -2   1 -21 8490.64 374.399  23
  -2  -1 -21 7797.97 678.569   4
   2  -1  21 7641.10 703.806  12
   2   1  21 7614.13 681.839  12
  -2   1 -21 8073.94 621.801   4
   2  -1  21 7757.77 687.050   7
  -2  -1 -21 6871.29 360.673  45
  -2  -1 -21 7146.77 238.946  39
  -2  -1 -21 6760.24 292.646  46
  -2   1 -21 7441.05 297.479  46
  -2   1 -21 6993.16 357.962  45
  -2  -1 -21 6654.21 362.593  34
  -2   1 -21 7010.90 369.346  34
  -2   1 -22-37.6430 89.7773   4
  -2  -1 -22-78.5466 113.403   4
   2   1  22 74.9380 110.619  12
   2  -1  22 51.0926 104.329  12
   2  -1  22-66.0823 126.701   7
  -2  -1 -22-15.3516 45.1339  45
  -2   1 -22 41.0240 39.3281  45
  -2  -1 -22 45.2706 38.9232  39
  -2   1 -22-3.66555 35.8175  46
  -2  -1 -22-5.78633 44.0961  46
  -2   1 -22 62.2683 62.3141  34
  -2  -1 -22 2.27754 51.0699  34
  -2   1 -23 14283.1 921.417   4
   2  -1  23 16184.9 1094.37  12
  -2  -1 -23 14083.8 995.792   4
   2   1  23 15578.5 1053.25  12
  -2  -1 -23 13530.1 364.453  39
  -2   1 -23 15447.1 465.573  46
  -2   1 -23 13441.8 530.244  45
  -2  -1 -23 14762.5 564.925  45
  -2  -1 -23 14392.1 566.278  34
  -2   1 -23 14778.9 572.133  34
   2  -1  24 10589.3 909.740  12
  -2   1 -24 8994.05 755.511   4
  -2  -1 -24 8158.56 776.122   4
   2   1  24 9890.31 857.525  12
  -2  -1 -24 9516.64 454.725  45
  -2   1 -24 9714.83 369.670  46
  -2   1 -24 8663.42 427.949  45
  -2  -1 -24 8930.75 289.381  39
  -2  -1 -24 9574.42 461.418  34
  -2   1 -24 9472.60 462.282  34
   2  -1  25 2081.84 406.802  12
  -2  -1 -25 1992.56 399.954   4
  -2   1 -25 1730.25 337.472   4
   2   1  25 2241.46 416.644  12
  -2  -1 -25 2140.24 140.984  39
  -2  -1 -25 2090.28 209.765  45
  -2   1 -25 2179.65 169.981  46
  -2  -1 -25 2309.23 227.359  34
  -2   1 -25 2045.31 211.000  34
  -2  -1 -26 565.916 116.016  45
  -2   1 -26 441.749 78.1064  46
  -2   1 -26 463.454 113.650  34
  -2  -1 -26 726.458 140.469  34
  -2  -1 -27 775.155 141.097  45
  -2   1 -27 634.749 97.1156  46
  -2  -1 -27 672.755 124.777  34
  -2   1 -27 659.133 124.435  34
  -2   1 -28 22899.6 624.272  46
  -2   1 -28 25565.5 804.648  34
  -2  -1 -28 24627.9 789.652  34
  -2  -1 -29 44.6405 60.9508  34
  -2   1 -29 33.4555 71.5976  34
  -2   1 -30 4909.32 326.394  34
  -2  -1 -30 5191.11 332.728  34
  -2   1 -31 3728.48 280.544  34
  -2  -1 -31 3684.01 270.072  34
  -2   1 -32 181.504 71.1622  34
  -2  -1 -32 194.766 68.0310  34
  -2   1 -33 2828.20 217.763  34
  -2  -1 -33 2739.37 211.894  34
  -2  -1 -34 5409.19 280.744  34
  -2   1 -34 5458.42 289.399  34
  -2  -1 -34 5246.32 254.335  33
  -2   1 -35 9.55701 33.8603  34
  -2  -1 -35 55.7283 44.5507  34
  -2  -1 -35 34.6256 35.1181  33
  -2  -1 -36-4.31656 19.5568  33
  -2   1 -36-13.9673 21.7388  33
   2  -2 -36 7697.52 275.857  33
   2   2 -36 7833.17 298.533  34
  -2  -2  35 128.442 45.7634  20
   2   2 -35 152.273 50.5152  34
   2  -2 -35 138.945 45.9627  33
   2  -2 -35 54.6098 32.5410  34
   2   2 -34 205.782 62.1426  34
   2  -2 -34 102.266 47.5400  33
   2  -2 -34 97.6790 35.6718  34
   2  -2 -33 8421.35 354.133  33
   2   2 -33 8146.90 377.065  34
   2   2 -32 7721.54 384.875  34
   2  -2 -32 6599.01 346.039  34
   2  -2 -32 7750.35 358.156  33
   2  -2 -31 1471.70 167.073  34
   2   2 -31 1534.78 183.056  34
   2  -2 -30 4860.43 316.584  34
   2   2 -30 5563.54 348.715  34
   2   2 -29-10.4715 85.5086  34
   2  -2 -29 129.879 73.4961  34
   2  -2 -28 2695.32 244.382  34
   2   2 -28 2477.20 167.468  35
   2   2 -28 2794.35 254.143  34
   2   2 -27 852.572 113.793  46
   2  -2 -27 1073.72 90.2986  39
   2   2 -27 920.471 148.449  34
   2   2 -27 868.194 101.572  35
   2  -2 -27 1141.34 159.846  34
   2  -2 -26 317.683 53.7257  39
   2  -2 -26 316.785 82.1733  47
   2   2 -26 304.807 63.4697  46
   2   2 -26 283.425 62.6467  35
   2  -2 -26 197.968 67.1427  34
   2   2 -26 280.032 80.7761  34
  -2   2  25 3829.58 576.514  10
  -2  -2  25 2974.83 495.275   6
   2  -2 -25 3171.44 153.336  39
   2   2 -25 3128.34 206.862  46
   2  -2 -25 3193.99 246.273  47
   2   2 -25 3064.26 262.318  34
   2  -2 -25 2993.75 258.218  34
   2   2 -25 3192.47 191.441  35
   2  -2 -24 555.363 211.520   2
  -2   2  24 547.630 197.813   6
  -2   2  24 366.492 204.550  10
  -2  -2  24 479.150 217.474   6
   2  -2 -24 492.485 59.2246  39
   2  -2 -24 511.384 105.926  47
   2   2 -24 503.246 77.0937  46
   2  -2 -24 475.166 104.367  34
   2   2 -24 490.004 109.660  34
   2   2 -24 581.672 83.3568  35
  -2   2  23 1419.51 348.682  10
  -2  -2  23 1182.54 299.604   6
  -2   2  23 1315.00 282.214   6
   2  -2 -23 1610.31 330.283   2
   2   2 -23 1405.32 133.753  46
   2  -2 -23 1193.81 90.2335  39
   2  -2 -23 1433.29 165.078  47
   2   2 -23 1326.20 120.325  35
   2  -2 -23 1209.30 157.198  34
   2   2 -23 1286.47 163.927  34
   2  -2 -22 3240.46 447.036   2
  -2   2  22 2918.27 398.296   6
  -2  -2  22 2407.14 409.076   6
   2  -2 -22 2495.28 211.985  47
   2  -2 -22 2614.82 226.215  45
   2   2 -22 2642.88 178.707  46
   2  -2 -22 2275.84 122.763  39
   2   2 -22 2539.34 161.962  35
   2   2 -22 2372.39 226.160  34
   2  -2 -22 2454.23 223.748  34
  -2  -2  21 5628.63 599.444   6
   2   2 -21 5136.29 464.771   4
   2  -2 -21 6537.74 621.057   2
  -2   2  21 5756.64 536.999   6
   2   2 -21 5177.46 246.032  46
   2  -2 -21 5060.72 308.662  45
   2  -2 -21 5157.70 297.481  47
   2  -2 -21 4754.73 180.491  39
   2   2 -21 5634.07 240.240  35
   2  -2 -21 5213.08 319.121  34
   2   2 -21 5001.84 320.528  34
   2  -2 -20 7055.20 624.244   2
   2   2 -20 6200.69 630.731   1
   2   2 -20 5759.82 471.618   4
  -2   2  20 6805.43 562.308   6
  -2  -2  20 6541.21 629.418   6
   2   2 -20 6407.16 267.858  46
   2  -2 -20 5395.00 312.107  45
   2   2 -20 5444.13 320.918  34
   2   2 -20 6211.60 244.393  35
   2  -2 -19 7509.60 616.519   2
  -2  -2  19 7232.82 634.609   6
  -2   2  19 7495.78 570.893   6
  -2   2  19 6828.43 560.506  12
   2   2 -19 6881.21 636.461   1
   2   2 -19 6364.64 463.394   4
  -2   2  18 1442.73 250.411   6
   2  -2 -18 1169.37 246.713   2
   2   2 -18 1140.14 248.430   1
  -2   2  18 1192.56 230.447  12
   2   2 -18 838.335 148.714   4
  -2  -2  18 1070.89 254.200   6
   2  -2 -17 27544.0 1138.48   2
   2   2 -17 26330.0 1182.10   1
   2   2 -17 24299.3 830.366   4
  -2  -2  17 26332.2 1149.49   6
  -2  -2  17 26680.8 1163.87  12
  -2   2  17 26523.2 1043.86  12
  -2  -2  16 18421.5 909.780   6
  -2   2  16 17987.9 813.376  12
  -2  -2  16 19145.3 941.476  12
   2   2 -16 18237.8 932.234   1
   2   2 -16 16504.0 620.295   4
   2  -2 -16 19360.5 908.505   2
  -2   2  15 739.208 157.437  12
   2  -2 -15 777.548 179.467   2
  -2  -2  15 531.524 142.980   6
  -2  -2  15 761.782 194.788  12
   2   2 -15 807.424 194.213   1
   2   2 -15 632.215 103.530   4
   2   2 -14 2268.34 300.029   1
   2   2 -14 2130.45 178.943   4
  -2  -2  14 2501.72 310.463  12
   2  -2 -14 2509.30 303.055   2
  -2  -2  14 2158.92 281.534   6
  -2   2  14 1961.46 247.179  12
   2  -2 -13 39812.9 1230.13   2
  -2  -2  13 37746.2 1198.27   6
  -2   2  13 37377.8 1075.61  12
   2   2 -13 37701.2 1001.86   3
   2   2 -13 39051.0 828.927   4
  -2  -2  13 39958.0 1237.47  12
   2   2 -13 39392.1 1247.80   1
  -2   2  13 37677.7 728.185   5
  -2  -2  12 6920.05 457.931   6
  -2   2  12 6366.55 247.755   5
   2   2 -12 6219.18 363.090   3
   2   2 -12 7197.59 486.869   1
  -2   2  12 6430.29 392.388  12
  -2  -2  12 6674.33 462.976  12
   2  -2 -12 7059.29 471.490   2
   2   2 -12 7077.20 285.330   4
   2   2 -11 1453.01 173.162   3
   2   2 -11 1809.64 129.742   4
  -2   2  11 1522.59 180.304  12
  -2  -2  11 1489.54 158.184   9
  -2  -2  11 1637.32 220.815   6
  -2   2  11 1488.87 117.586   5
  -2  -2  11 1576.00 215.475  12
   2  -2 -11 1513.98 218.023   2
  -2   2  10 80.6280 30.9754   5
  -2  -2  10 62.9396 38.6221   9
  -2  -2  10 10.8105 63.5808   6
  -2   2  10 20.9934 42.6835  12
   2   2 -10 34.7890 41.9858   3
   2   2 -10 26.8383 21.2846   4
  -2  -2  10 73.5375 79.9231  12
   2  -2 -10 153.272 88.7938   2
   2  -2  -9 8.69263 63.0877   2
  -2   2   9 59.9170 43.5296  12
  -2  -2   9 138.226 69.2723   9
   2   2  -9 67.7393 50.5198   3
  -2   2   9 97.3153 38.6340   5
   2   2  -9 41.8242 20.8575   4
  -2  -2   9 100.622 69.7991   6
   2  -2  -8 10523.2 498.662   2
   2   2  -8 10535.7 438.954   3
   2   2  -8 10419.4 276.972   4
  -2  -2   8 9909.90 467.106   6
  -2   2   8 10673.4 513.617  10
  -2   2   8 10154.3 329.080   5
  -2  -2   8 9436.47 416.748   9
   2   2  -7 26352.9 714.015   3
   2  -2  -7 25510.2 781.692   2
  -2   2   7 26848.6 809.445  10
  -2  -2   7 25976.3 761.315   6
  -2  -2   7 25577.7 714.034   9
  -2   2   7 25817.3 573.318   5
  -2   2   6 10456.0 342.997   5
  -2  -2   6 10182.8 441.174   6
   2  -2  -6 11080.0 481.382   2
   2   2  -6 10583.1 422.305   3
  -2   2   6 11147.8 486.138  10
  -2  -2   6 9927.80 414.038   9
   2  -2  -5 57692.8 1114.22   7
   2  -2  -5 55782.2 1207.44   2
  -2  -2   5 58058.6 1158.71   9
  -2  -2   5 58117.9 1187.22   6
  -2   2   5 58634.8 1020.78   5
   2   2  -5 58986.7 1155.24   3
  -2   2   4 161843. 2320.81   5
   2   2  -4 168808. 2490.92   3
   2  -2  -4 171835. 2461.87   7
  -2  -2   4 164885. 2497.02   6
  -2  -2   4 163974. 2496.86   9
  -2  -2   3 429.795 90.0539   6
   2   2  -3 431.012 92.5925   3
   2  -2  -3 404.575 80.2232   7
  -2   2   3 435.599 74.7956   5
  -2  -2   3 555.801 103.294   9
   2   2  -3 523.769 68.9217  13
  -2   2   2 6413.96 260.322   5
   2  -2  -2 5951.20 216.831   8
  -2  -2   2 6465.56 290.763   6
   2  -2  -2 6403.92 299.700   7
  -2  -2   2 6864.75 317.034   9
   2   2  -2 6885.19 307.287   3
   2   2  -2 7138.47 224.025  13
   2  -2  -1 7990.98 337.277   7
  -2  -2   1 8030.72 345.679   9
  -2   2   1 7525.56 280.979   5
  -2  -2   1 7526.77 301.381   6
   2   2  -1 7976.15 328.059   3
   2  -2  -1 7662.97 258.548   8
   2   2  -1 7867.91 243.975  13
  -2  -2   0 89917.2 1260.96   2
   2  -2   0 92945.1 1554.70   7
  -2  -2   0 90849.6 1546.36   9
  -2  -2   0 88899.0 1435.57   6
   2   2   0 95100.8 1358.45  13
   2   2   0 98408.8 1536.13   3
  -2   2   0 88552.2 1401.57   5
  -2  -2  -1 35115.0 643.451   2
   2  -2   1 36631.3 835.009   7
  -2   2  -1 35502.2 704.166   5
   2   2   1 38234.1 797.218   3
  -2  -2  -1 34821.1 708.789   6
  -2  -2  -1 36658.4 818.812   9
  -2   2  -1 36381.2 671.953  14
  -2   2  -2 17847.2 338.346   1
   2  -2   2 18097.0 562.221   7
  -2  -2  -2 17911.3 439.377   2
  -2  -2  -2 17627.5 535.779   9
   2   2   2 16700.0 323.721  10
   2   2   2 18702.5 515.201   3
  -2   2  -2 17127.7 440.922   5
   2   2   2 17598.2 464.054  14
  -2   2  -2 16107.5 391.379  14
   2   2   3 362187. 4602.99   8
   2  -2   3 346523. 4710.65   7
  -2   2  -3 332173. 4329.40   1
  -2  -2  -3 352663. 4499.61   2
  -2  -2  -3 317376. 4590.49   4
  -2   2  -3 343359. 4429.62   5
   2   2   3 331264. 4353.49   7
   2   2   3 344206. 4315.38  10
  -2  -2  -3 348652. 4655.74   9
   2   2   3 380574. 4602.28   3
   2   2   3 359075. 4495.95  14
   2   2   4 76060.7 1250.88   3
   2   2   4 69682.5 1247.39   8
   2  -2   4 68317.7 1302.49   6
  -2  -2  -4 64456.5 1275.33   4
  -2  -2  -4 67923.0 1282.54   9
  -2   2  -4 64501.2 1098.78   1
   2  -2   4 68330.2 1349.14   7
   2   2   4 62022.5 1029.88   7
  -2   2  -4 67784.3 1090.21   5
  -2  -2  -4 69480.9 1220.31   2
   2   2   4 71608.0 1185.40  14
   2   2   5 547563. 6854.31   8
   2  -2   5 531058. 7025.26   7
  -2  -2  -5 551392. 6867.70   2
   2   2   5 516114. 6557.78   7
  -2   2  -5 503696. 6712.12   1
  -2  -2  -5 512676. 6918.65   4
   2   2   5 567442. 6821.77   3
   2  -2   5 548682. 6957.92   6
  -2   2  -5 508887. 6581.14   5
  -2  -2  -5 542197. 6916.09   9
   2   2   5 554655. 6763.56  14
  -2  -2  -6 64788.6 1279.25   9
   2   2   6 64225.5 1048.79   7
   2  -2   6 67428.9 1405.27   7
  -2  -2  -6 64060.7 1326.53   4
  -2   2  -6 62648.0 1027.31   5
  -2   2  -6 64051.0 1219.18   1
   2  -2   6 68416.2 1350.62   6
  -2  -2  -6 69330.9 1312.49   2
   2   2   6 68971.9 1272.49   8
   2   2   6 69255.6 1213.27  14
  -2  -2  -7 7822.32 415.801   4
  -2  -2  -7 8817.48 414.440   2
   2   2   7 8644.97 386.689   8
  -2   2  -7 7973.88 251.543   5
  -2   2  -7 8330.59 378.991   1
   2   2   7 7913.15 284.301   7
   2  -2   7 8618.77 416.464   6
  -2  -2  -7 8472.93 393.859   9
   2  -2   7 8571.73 452.098   7
   2   2   8 44101.6 998.382   8
   2   2   8 39927.8 807.229   7
  -2   2  -8 40275.9 687.823   5
  -2  -2  -8 45055.5 1071.83   2
   2  -2   8 42996.2 1134.28   7
   2  -2   8 43190.3 1054.11   6
  -2   2  -8 41564.7 1008.82   1
  -2  -2  -8 39570.9 1042.63   4
  -2  -2  -8 40806.5 973.489   9
  -2   2  -8 39267.0 827.804   4
   2   2   9 115484. 1988.32   8
  -2  -2  -9 120261. 2110.22   2
   2  -2   9 116554. 2198.49   7
   2   2   9 107010. 1733.44   7
  -2  -2  -9 106882. 2054.04   4
  -2   2  -9 111419. 1519.74   5
   2  -2   9 115573. 2080.87   6
  -2   2  -9 114577. 1759.07   4
  -2   2  -9 113350. 2037.73   1
  -2  -2  -9 104473. 1907.34   9
  -2  -2 -10 164.911 69.1611   9
   2   2  10 97.0805 49.4677   7
  -2  -2 -10 158.789 100.174   2
   2   2  10 198.510 79.0699   8
   2  -2  10 203.603 122.429   7
  -2   2 -10 255.087 71.9996   4
   2  -2  10 177.410 87.8059   6
  -2  -2 -10 309.838 122.799   4
  -2   2 -10 180.780 30.9597   5
  -2  -2 -11 10359.3 475.256   9
  -2  -2 -11 11576.7 584.720   4
   2  -2  11 12506.1 644.811   7
   2   2  11 14209.8 455.934   6
  -2   2 -11 14841.4 454.307   4
  -2  -2 -11 13388.6 624.620   2
   2  -2  11 12569.2 591.977   6
  -2   2 -11 11815.1 247.631   5
   2   2  11 11681.7 443.935   7
  -2  -2 -12 8853.13 523.766   4
   2  -2  12 9675.77 586.179   7
  -2  -2 -12 8186.85 416.963   9
  -2  -2 -12 10673.8 574.070   2
   2   2  12 10376.9 409.916   6
   2  -2  12 9919.54 539.814   6
   2   2  12 8989.09 409.682   7
  -2   2 -12 11463.2 406.743   4
   2  -2  13 15331.5 772.815   7
   2   2  13 14330.9 556.661   7
  -2  -2 -13 13917.3 695.442   4
  -2  -2 -13 16224.3 749.259   2
   2   2  13 15551.0 545.849   6
   2  -2  13 14965.9 701.509   6
   2   2  14 42963.7 1036.92   6
   2  -2  14 40344.3 1368.77   7
  -2  -2 -14 38529.9 1258.71   4
  -2  -2 -14 44510.8 1356.50   2
   2  -2  14 40851.1 1273.31   6
   2  -2  15 2614.13 331.028  12
   2  -2  15 2600.54 340.883   7
  -2   2 -15 3052.96 245.289   4
  -2  -2 -15 2870.98 346.699   2
   2  -2  15 2683.52 312.271   6
  -2  -2 -15 2357.38 311.652   4
   2   2  15 2436.98 231.035   6
   2   2  15 2963.24 265.847  11
   2  -2  16 356.461 124.405   6
   2   2  16 433.018 110.764  11
   2   2  16 280.468 69.5171  13
   2  -2  16 270.015 130.776   7
  -2  -2 -16 432.844 153.783   2
  -2   2 -16 481.308 114.616   4
  -2  -2 -16 397.767 156.471   4
   2  -2  16 398.914 147.918  12
   2  -2  17 1170.72 237.314  12
  -2  -2 -17 1501.70 273.847   2
   2  -2  17 1309.80 269.621   7
   2   2  17 1005.13 150.992  13
  -2  -2 -17 1307.21 258.142   4
   2  -2  17 1142.38 216.648   6
   2   2  17 1012.14 169.070  11
  -2   2 -17 1249.23 178.925   4
   2   2  18 2.29483 56.1937  11
   2  -2  18 72.7502 80.2646   7
   2  -2  18 32.6232 71.9507  12
   2  -2  18 48.1490 61.7203   6
  -2   2 -18 38.0989 61.7568   4
  -2  -2 -18-6.86931 94.4988   4
   2   2  18-12.4413 42.4702  13
   2   2  19 751.469 157.464  11
   2  -2  19 1014.66 225.105   6
   2  -2  19 998.581 252.350  12
  -2   2 -19 1069.27 184.421   4
   2   2  19 977.503 230.432  12
  -2  -2 -19 932.624 233.385   4
   2  -2  19 1157.74 268.582   7
  -2  -2 -19 1085.39 81.7217  39
  -2   2 -19 1263.75 114.620  46
  -2  -2 -19 1070.93 136.602  45
  -2   2 -19 1062.15 130.616  34
  -2   2 -20 1393.64 150.422  23
   2   2  20 1097.12 210.084  11
   2  -2  20 1543.53 309.396  12
   2  -2  20 1686.77 328.461   7
  -2   2 -20 1577.70 234.755   4
  -2  -2 -20 1479.44 307.785   4
   2   2  20 1391.19 279.263  12
  -2  -2 -20 1371.57 158.023  45
  -2  -2 -20 1406.06 95.9077  39
  -2   2 -20 1664.16 133.884  46
  -2  -2 -20 1287.43 154.806  34
  -2   2 -20 1320.81 156.890  34
  -2   2 -21 1981.91 182.624  23
  -2   2 -21 1737.74 261.860   4
   2  -2  21 1910.60 364.360   7
  -2  -2 -21 1764.70 338.017   4
   2   2  21 1791.87 325.371  12
   2  -2  21 1772.73 350.708  12
  -2  -2 -21 2039.35 121.023  39
  -2  -2 -21 1968.39 192.642  45
  -2   2 -21 1651.20 167.645  45
  -2   2 -21 2147.56 155.913  46
  -2  -2 -21 1871.04 190.413  34
  -2   2 -21 1674.00 181.495  34
  -2   2 -22 6807.99 348.515  23
   2  -2  22 6596.66 679.006  12
   2   2  22 5874.39 616.009  12
   2  -2  22 6073.51 658.697   7
  -2  -2 -22 5437.02 606.820   4
  -2   2 -22 6475.55 555.757   4
  -2  -2 -22 6190.41 352.591  45
  -2   2 -22 6743.00 288.847  46
  -2  -2 -22 6158.26 226.298  39
  -2   2 -22 6223.92 356.231  34
  -2  -2 -22 6093.45 353.534  34
   2   2  23 5828.84 632.863  12
  -2   2 -23 5381.80 535.973   4
   2  -2  23 5535.75 644.984   7
   2  -2  23 5520.65 644.703  12
  -2  -2 -23 5038.05 614.222   4
  -2   2 -23 6399.16 286.311  46
  -2  -2 -23 5836.65 347.880  45
  -2  -2 -23 6127.41 226.021  39
  -2   2 -23 5814.51 350.625  34
  -2  -2 -23 5562.86 345.602  34
   2  -2  24 1975.36 396.312  12
   2  -2  24 2684.90 464.164   7
  -2   2 -24 1799.40 327.655   4
   2   2  24 1883.86 373.756  12
  -2  -2 -24 2242.97 217.951  45
  -2   2 -24 2193.23 167.121  46
  -2  -2 -24 2214.45 136.058  39
  -2   2 -24 1994.46 210.915  34
  -2  -2 -24 1913.31 201.208  34
  -2   2 -25 11079.6 842.992   4
   2   2  25 9851.67 868.828  12
   2  -2  25 12175.6 1014.82  12
  -2   2 -25 12492.8 427.631  46
  -2  -2 -25 12525.7 351.748  39
  -2  -2 -25 12227.0 531.465  45
  -2   2 -25 11353.1 518.101  34
  -2  -2 -25 13134.1 548.534  34
  -2  -2 -26 1606.01 195.320  45
  -2   2 -26 1392.09 134.767  46
  -2  -2 -26 1513.08 124.557  39
  -2  -2 -26 1570.66 189.409  34
  -2   2 -26 1279.99 179.664  34
  -2  -2 -27-16.0658 58.5481  45
  -2  -2 -27 161.559 57.2107  39
  -2   2 -27-15.6277 55.8588  46
  -2   2 -27-1.79596 57.7772  34
  -2  -2 -27-30.8376 54.1243  34
  -2  -2 -28 652.120 124.216  45
  -2   2 -28 512.896 86.9493  46
  -2   2 -28 468.951 110.374  34
  -2  -2 -28 462.305 104.069  34
  -2   2 -29 3323.53 211.455  46
  -2  -2 -29 3622.35 279.196  34
  -2   2 -29 3750.04 286.229  34
  -2   2 -30 1690.81 185.136  34
  -2  -2 -30 1766.96 189.629  34
  -2  -2 -31 956.586 141.859  34
  -2   2 -31 1041.96 145.428  34
  -2  -2 -32 689.730 103.326  33
  -2   2 -32 647.677 112.787  34
  -2  -2 -32 683.137 113.708  34
  -2  -2 -33 192.366 65.4524  34
  -2  -2 -33 264.270 68.2592  33
  -2   2 -33 140.044 59.6027  34
  -2   2 -34 1183.47 133.825  34
  -2  -2 -34 1219.93 125.838  34
  -2  -2 -34 1258.69 119.670  33
  -2  -2 -35 85.5588 27.9350  34
  -2   2 -35 173.183 48.7266  34
  -2  -2 -35 125.875 43.0573  33
  -2   2 -36 12879.4 381.089  34
   2  -3 -36 264.129 52.6274  33
   2   3 -36 233.034 51.3584  34
   2   3 -35 411.756 71.9277  34
   2  -3 -35 489.126 78.2090  33
   2  -3 -34 12578.7 412.045  33
   2   3 -34 11972.5 431.478  34
   2   3 -33 1695.17 164.656  34
   2  -3 -33 1875.34 163.067  33
   2   3 -32 6313.97 340.986  34
   2  -3 -32 5594.80 293.492  34
   2  -3 -32 6500.70 322.345  33
  -2  -3  31 9421.71 377.237  42
   2  -3 -31 10655.9 433.377  33
   2   3 -31 9873.66 448.099  34
   2  -3 -31 9319.93 407.262  34
  -2  -3  30 3375.07 230.489  48
   2   3 -30 3663.88 274.243  34
   2  -3 -30 3652.27 261.474  33
   2  -3 -30 3211.65 244.016  34
  -2  -3  29 113.396 53.7757  48
   2  -3 -29 148.883 41.1400  39
   2   3 -29 48.5036 51.4341  46
   2  -3 -29 156.317 69.9998  33
   2   3 -29 103.651 67.4174  34
   2  -3 -29 9.39248 48.9160  34
   2   3 -29 30.8142 38.0562  35
   2  -3 -28 128.385 40.5089  39
  -2  -3  28 136.287 63.8979  48
   2   3 -28 20.4381 44.1679  46
   2  -3 -28 70.3165 43.8923  47
   2   3 -28 72.2901 60.7612  34
   2  -3 -28 67.0153 49.4842  34
   2   3 -28 88.4671 28.4487  35
   2  -3 -27 31.3171 30.7489  39
   2   3 -27-28.2111 46.8421  46
   2  -3 -27 2.65528 42.3868  47
   2  -3 -27 44.0426 53.2703  34
   2   3 -27 33.1366 53.4990  34
   2   3 -27 18.3383 31.6762  35
   2   3 -26-5.13731 54.8602  46
   2  -3 -26 59.5941 71.8426  47
   2  -3 -26 46.0297 28.6930  39
   2   3 -26-2.28316 59.0896  34
   2   3 -26 63.6019 36.4708  35
   2  -3 -26-13.7540 56.1810  34
  -2  -3  25 57.2241 107.018   6
   2  -3 -25 98.3092 122.715   2
   2  -3 -25-42.3467 48.6074  47
   2   3 -25-9.46016 46.3520  46
   2  -3 -25-32.7860 36.3087  39
   2  -3 -25 69.1840 66.9103  34
   2   3 -25 42.5551 35.9259  35
   2   3 -25 33.7961 68.2762  34
   2  -3 -24 1386.83 329.159   2
  -2  -3  24 1309.27 346.615   6
  -2   3  24 955.017 270.163  10
   2  -3 -24 1137.14 86.3446  39
   2  -3 -24 1250.44 155.284  47
   2   3 -24 1215.50 124.333  46
   2  -3 -24 1404.97 177.983  34
   2   3 -24 1271.14 118.652  35
   2   3 -24 1448.71 181.392  34
  -2  -3  23 215.593 160.799   6
  -2   3  23-32.0886 116.178   6
   2  -3 -23 100.105 99.6138   2
  -2   3  23 50.0694 126.171  10
   2  -3 -23 116.732 87.1159  45
   2  -3 -23 101.668 61.8746  47
   2   3 -23 41.8523 35.8488  46
   2  -3 -23-37.0051 48.5573  39
   2   3 -23 69.7998 44.1997  35
   2   3 -23-12.5646 65.0328  34
   2  -3 -23 91.3942 57.3757  34
   2  -3 -22 4.48035 117.168   2
  -2   3  22 62.1664 109.758  10
  -2  -3  22-11.7820 115.021   6
  -2   3  22-24.5612 73.2358   6
   2  -3 -22-4.23243 50.5962  45
   2   3 -22 18.7649 32.2850  46
   2  -3 -22 65.6063 53.8161  47
   2   3 -22-34.0299 56.9921  34
   2   3 -22-30.5188 42.2963  35
   2  -3 -22 52.5714 48.6524  34
  -2   3  21 8815.44 800.634  10
   2  -3 -21 9985.98 789.475   2
  -2  -3  21 9078.60 803.647   6
  -2   3  21 9661.48 697.427   6
   2   3 -21 8752.60 789.094   1
   2   3 -21 9337.68 337.676  46
   2  -3 -21 7970.27 401.164  45
   2  -3 -21 8886.44 411.614  47
   2  -3 -21 7959.20 399.358  34
   2   3 -21 8340.25 415.631  34
   2   3 -21 9206.68 309.486  35
   2  -3 -20 6286.97 606.744   2
  -2  -3  20 5316.97 596.621   6
  -2   3  20 6769.59 563.347   6
   2   3 -20 5232.67 425.182   4
   2   3 -20 6110.73 637.310   1
  -2   3  20 6272.00 650.698  10
   2  -3 -20 6013.30 327.606  47
   2   3 -20 6398.05 267.035  46
   2  -3 -20 5555.98 321.767  45
   2   3 -20 5433.11 325.614  34
   2   3 -20 6114.37 243.819  35
   2  -3 -19 5477.69 554.255   2
  -2   3  19 4632.96 543.702  10
   2   3 -19 4473.10 370.179   4
  -2  -3  19 4814.55 549.243   6
   2   3 -19 4802.55 542.811   1
  -2   3  19 5950.50 512.045   6
   2  -3 -19 4574.55 283.470  45
   2   3 -19 4989.78 227.544  46
   2   3 -19 5156.45 214.657  35
   2   3 -19 4455.16 285.439  34
   2  -3 -18 7144.01 605.823   2
   2   3 -18 6742.90 622.882   1
  -2  -3  18 6843.56 628.260   6
   2   3 -18 6402.31 410.206   4
  -2   3  18 6862.80 639.000  10
  -2  -3  17 17877.6 995.922   6
  -2   3  17 18261.5 1017.21  10
   2   3 -17 17619.7 654.904   4
   2  -3 -17 18703.5 973.138   2
   2   3 -17 18667.1 1007.14   1
   2   3 -16 3219.39 250.319   4
   2  -3 -16 3505.97 399.562   2
  -2   3  16 3069.14 395.633  10
   2   3 -16 3432.28 408.538   1
  -2   3  16 3040.81 317.975  12
  -2  -3  16 3632.01 431.138   6
  -2   3  15 507.953 132.590  12
   2   3 -15 586.008 179.219   1
  -2  -3  15 684.382 207.754   6
  -2   3  15 558.929 187.102  10
   2   3 -15 464.393 93.9557   4
   2  -3 -15 776.770 198.225   2
   2  -3 -14 14181.4 772.354   2
  -2   3  14 12184.2 592.628  12
   2   3 -14 14924.1 473.190   4
  -2   3  14 14705.2 812.500  10
  -2   3  14 13664.2 431.648   5
  -2  -3  14 13601.8 769.091   6
   2   3 -14 14639.6 783.996   1
   2   3 -14 13504.8 635.318   3
  -2  -3  13 9935.16 630.773   6
   2   3 -13 11074.3 378.519   4
  -2   3  13 10028.3 639.932  10
  -2   3  13 8865.38 471.630  12
   2  -3 -13 10103.2 624.494   2
   2   3 -13 9407.06 515.166   3
   2   3 -13 10481.3 640.372   1
  -2   3  13 9329.77 351.325   5
  -2  -3  12 17208.1 691.115   9
  -2   3  12 17430.7 823.831  10
  -2   3  12 15415.8 598.363  12
  -2  -3  12 16632.3 795.950   6
  -2   3  12 16574.2 498.911   5
   2  -3 -12 17603.1 804.596   2
   2   3 -12 19140.5 491.647   4
   2   3 -12 16715.6 682.909   3
   2   3 -11 18520.5 703.392   3
   2   3 -11 19968.5 493.384   4
  -2   3  11 17964.7 528.302   5
  -2   3  11 19254.1 834.100  10
   2  -3 -11 18193.8 792.983   2
  -2  -3  11 18445.0 808.942   6
  -2  -3  11 17078.7 698.783   9
   2  -3 -10 4888.14 381.738   2
   2   3 -10 4921.02 350.744   3
  -2   3  10 4982.93 404.013  10
  -2   3  10 4710.15 252.867   5
  -2  -3  10 5020.83 397.717   6
  -2  -3  10 4256.11 340.177   9
   2   3 -10 4734.07 217.625   4
   2   3  -9 2686.13 164.428   4
   2   3  -9 2992.48 264.034   3
  -2  -3   9 2884.93 277.444   9
  -2   3   9 2917.62 201.675   5
   2  -3  -9 2900.03 294.721   2
  -2  -3   9 3009.51 294.129   6
  -2   3   9 3177.22 309.430  10
   2  -3  -8 24940.5 851.496   2
   2   3  -8 24033.9 769.264   3
  -2   3   8 22897.0 626.121   5
  -2   3   8 24419.9 856.917  10
  -2  -3   8 23339.4 833.971   6
  -2  -3   8 22790.2 809.718   9
  -2   3   7 2040.96 174.834   5
   2   3  -7 2271.66 220.971   3
  -2  -3   7 1950.24 227.624   6
  -2  -3   7 1927.77 226.719   9
   2  -3  -7 2095.90 241.496   2
  -2   3   7 2153.24 247.742  10
   2  -3  -6 207.160 77.1326   2
   2   3  -6 357.782 95.0215   3
  -2   3   6 358.520 104.873  10
  -2   3   6 416.423 83.5718   5
  -2  -3   6 571.677 125.140   6
   2  -3  -6 316.840 74.7825   7
  -2  -3   6 437.457 116.017   9
   2  -3  -5 20043.7 592.359   7
   2   3  -5 21238.3 680.278   3
  -2  -3   5 20911.3 709.504   6
   2  -3  -5 20631.0 715.072   2
  -2  -3   5 20858.0 737.617   9
  -2   3   5 20398.5 582.489   5
  -2   3   5 20920.9 726.561  10
  -2   3   4 30750.1 744.258   5
   2  -3  -4 31109.4 764.589   7
   2   3  -4 30840.7 833.784   3
  -2  -3   4 30901.4 861.338   6
  -2   3   4 30934.1 883.016  10
  -2  -3   4 30920.2 924.739   9
   2   3  -4 29270.0 577.735  13
   2   3  -3 91559.3 1659.10   3
  -2  -3   3 92256.7 1701.22   6
   2  -3  -3 92972.2 1585.46   7
  -2  -3   3 93463.9 1796.89   9
   2   3  -3 89637.9 1346.89  13
  -2  -3   2 4346.87 321.776   9
   2  -3  -2 4220.62 169.943   8
   2  -3  -2 4281.44 264.348   7
  -2   3   2 4087.05 242.282   5
   2   3  -2 4207.69 191.722  13
  -2  -3   2 4109.17 278.984   6
   2   3  -2 4155.76 275.658   3
   2   3  -1 91.4286 34.8343  13
  -2  -3   1 143.105 78.9874   9
   2   3  -1 85.1304 55.2707   3
   2  -3  -1 118.398 37.0901   8
  -2  -3   1 108.698 64.2736   6
   2  -3  -1 59.2140 55.7328   7
  -2   3   1 136.445 56.7659   5
  -2  -3   1 168.955 30.6309   2
  -2   3   1 109.306 49.1601  14
  -2  -3   0 20887.0 456.087   2
   2   3   0 21117.1 510.709  13
   2   3   0 22564.2 656.700   3
  -2  -3   0 22367.6 650.581   6
   2  -3   0 22463.9 664.263   7
  -2   3   0 22185.4 599.127   5
  -2  -3   0 23008.9 746.530   9
  -2   3   0 22208.1 586.574  14
  -2  -3  -1 103146. 1753.80   6
  -2  -3  -1 107059. 1954.96   9
   2   3   1 109753. 1799.78   3
   2  -3   1 107382. 1834.27   7
  -2   3  -1 104410. 1694.66   5
  -2   3  -1 103411. 1647.51  14
  -2  -3  -2 54471.5 1013.42   2
   2  -3   2 56825.5 1223.74   7
   2   3   2 59292.2 1173.25   3
  -2  -3  -2 57362.8 1300.19   9
  -2   3  -2 56670.1 1086.55   5
  -2   3  -2 55926.0 1039.64  14
   2  -3   3 145294. 2406.78   7
  -2   3  -3 143657. 2189.46   5
  -2  -3  -3 141898. 2463.86   9
  -2  -3  -3 142475. 2171.37   2
   2   3   3 147125. 2282.23   3
   2   3   3 146586. 2249.79  14
   2   3   4 153430. 2343.83   3
   2  -3   4 151325. 2514.78   7
  -2  -3  -4 147001. 2530.68   9
  -2   3  -4 152094. 2153.66   1
   2  -3   4 150355. 2528.76   6
  -2   3  -4 148191. 2228.44   5
  -2  -3  -4 151509. 2303.73   2
   2   3   4 152967. 2330.75  14
  -2  -3  -5 131423. 2116.77   2
   2  -3   5 129361. 2297.00   7
  -2  -3  -5 127986. 2310.79   9
   2   3   5 124395. 1954.08  10
   2  -3   5 128427. 2292.15   6
  -2   3  -5 128723. 1969.55   1
   2   3   5 131377. 2089.76   3
  -2   3  -5 128096. 1980.11   5
   2   3   5 130737. 2098.00  14
   2   3   6 77451.0 1409.06   3
   2   3   6 73104.0 1349.06  10
  -2  -3  -6 76214.3 1479.77   2
   2  -3   6 75137.4 1620.33   7
   2  -3   6 76142.5 1610.47   6
  -2  -3  -6 74398.5 1593.00   9
  -2   3  -6 73162.0 1282.86   5
  -2   3  -6 71888.1 1351.65   1
   2   3   6 73241.7 1385.89   8
   2   3   6 76549.8 1439.42  14
   2  -3   7 44116.3 1197.39   7
  -2   3  -7 42990.8 997.879   1
   2   3   7 45378.3 993.427   3
   2   3   7 43347.5 993.378  10
   2  -3   7 44857.9 1180.58   6
  -2  -3  -7 44202.8 1085.62   2
  -2  -3  -7 43182.6 1158.89   9
  -2   3  -7 41992.3 863.162   5
   2   3   7 42190.2 979.592   8
   2   3   7 44937.7 1035.29  14
  -2  -3  -8 114545. 2201.99   9
   2   3   8 117308. 1943.70   3
   2  -3   8 105837. 2216.89   7
   2   3   8 116039. 1979.01   8
  -2   3  -8 118267. 2043.87   1
   2  -3   8 120525. 2264.89   6
  -2   3  -8 113013. 1760.97   5
  -2  -3  -8 125238. 2173.56   2
   2   3   8 119912. 2048.57  14
  -2  -3  -9 71.9105 72.9918   9
  -2   3  -9 152.333 52.7587   5
  -2   3  -9 52.5027 58.5313   1
   2  -3   9-3.30194 74.8168   6
   2   3   9 216.215 72.4483   3
  -2  -3  -9 146.499 95.3807   4
   2  -3   9 295.325 132.148   7
   2   3   9 150.561 68.8388   8
  -2  -3  -9 36.8913 60.4282   2
   2   3   9 81.4256 46.0816  14
   2  -3  10 2609.91 305.796   7
  -2   3 -10 2251.14 143.477   5
   2  -3  10 2632.02 288.672   6
  -2   3 -10 2466.32 200.995   4
   2   3  10 2291.33 202.913   3
  -2   3 -10 2401.32 249.114   1
  -2  -3 -10 2493.81 288.199   4
  -2  -3 -10 2348.51 254.896   9
   2   3  10 2287.38 221.422   8
  -2  -3 -10 2490.65 274.828   2
   2   3  10 2468.40 239.323  14
  -2   3 -11 146872. 2658.35   1
  -2  -3 -11 129693. 2566.66   9
   2   3  11 142184. 2480.73   8
  -2   3 -11 148165. 2015.63   5
  -2   3 -11 154223. 2309.09   4
  -2  -3 -11 138123. 2778.10   4
   2  -3  11 151911. 2907.53   7
   2  -3  11 154314. 2825.83   6
   2   3  11 139737. 2311.45   3
  -2  -3 -11 156805. 2763.47   2
  -2  -3 -12 2515.99 269.019   9
   2   3  12 2591.58 216.489   3
  -2  -3 -12 3174.12 335.125   2
   2  -3  12 3064.37 328.562  12
   2   3  12 2612.09 256.070   8
  -2  -3 -12 2775.99 324.391   4
  -2   3 -12 3343.78 231.342   4
   2  -3  12 2827.33 317.711   6
   2  -3  12 3019.89 358.043   7
  -2   3 -12 2758.14 297.245   1
  -2  -3 -13 16508.6 714.275   9
   2   3  13 17511.9 713.488   8
  -2  -3 -13 19474.5 865.716   2
   2  -3  13 19187.1 920.785   7
  -2   3 -13 22096.3 637.049   4
   2  -3  13 20132.9 890.439   6
  -2  -3 -13 16831.1 838.876   4
   2  -3  13 19302.2 870.669  12
   2  -3  14 15442.1 821.402  12
   2  -3  14 17107.2 898.926   7
   2   3  14 15763.0 701.477   8
  -2   3 -14 20198.1 621.973   4
  -2  -3 -14 18361.8 864.706   2
  -2  -3 -14 14495.0 811.713   4
   2  -3  14 17543.8 859.231   6
  -2  -3 -15 61159.7 1862.28   4
   2  -3  15 67506.8 1985.18   7
   2   3  15 62298.6 1606.48   8
  -2  -3 -15 71379.4 1907.43   2
   2  -3  15 66010.6 1870.83   6
   2  -3  15 69810.0 1926.95  12
  -2   3 -16 16921.9 609.274   4
   2  -3  16 14510.6 889.019   7
  -2  -3 -16 12961.7 813.363   4
  -2  -3 -16 15671.3 859.495   2
   2  -3  16 13863.2 816.563   6
   2  -3  16 13602.1 827.922  12
   2   3  16 13471.4 694.952   8
  -2   3 -17 55109.3 1261.73   4
  -2  -3 -17 42671.2 1608.84   4
  -2  -3 -17 53385.2 1705.54   2
   2  -3  17 47554.9 1645.99   6
   2  -3  17 49549.4 1707.73  12
   2  -3  17 47814.5 1745.53   7
   2  -3  18 2549.47 381.180  12
   2   3  18 2545.40 281.450  11
  -2  -3 -18 2281.15 370.846   4
   2  -3  18 2582.83 400.378   7
   2  -3  18 2273.16 352.412   6
   2   3  18 2353.04 258.906  13
  -2  -3 -18 2792.79 385.252   2
  -2   3 -18 2862.91 278.334   4
  -2   3 -19 3646.31 241.602  23
   2  -3  19 3917.68 509.414   7
  -2   3 -19 3880.41 338.324   4
   2   3  19 3287.03 407.078  12
  -2  -3 -19 4178.21 487.855   2
   2  -3  19 3857.71 463.634   6
   2  -3  19 3616.67 470.960  12
   2   3  19 3405.99 321.387  13
   2   3  19 3261.72 334.431  11
  -2  -3 -19 3201.90 148.758  39
  -2  -3 -19 3253.75 237.697  45
  -2   3 -19 3248.53 241.833  34
  -2   3 -20 1047.61 137.128  23
   2   3  20 793.965 214.766  12
   2   3  20 864.803 162.684  13
   2  -3  20 1170.44 301.149   7
   2  -3  20 1275.13 293.385   6
   2  -3  20 1054.05 260.849  12
  -2   3 -20 1091.35 192.672   4
   2   3  20 802.996 179.242  11
  -2  -3 -20 952.484 140.026  45
  -2   3 -20 1139.42 113.530  46
  -2  -3 -20 987.136 79.1733  39
  -2   3 -20 891.404 137.020  34
  -2  -3 -20 804.234 123.661  34
  -2   3 -21 8558.23 392.421  23
   2  -3  21 7877.01 772.942   7
  -2   3 -21 8412.65 563.869   4
   2   3  21 7631.29 670.597  12
   2  -3  21 8826.89 790.738  12
  -2   3 -21 9331.20 333.623  46
  -2  -3 -21 8275.32 260.258  39
  -2  -3 -21 7888.16 394.906  45
  -2  -3 -21 7046.81 375.913  34
  -2   3 -21 7521.84 393.738  34
  -2   3 -22 40.9241 46.5980  23
   2  -3  22 56.4419 107.554  12
   2   3  22 114.723 88.1507  12
   2  -3  22 269.913 194.191   7
  -2   3 -22 72.1994 69.6486   4
  -2  -3 -22 20.4376 32.8992  39
  -2  -3 -22 152.473 77.8908  45
  -2   3 -22 114.823 56.7876  46
  -2   3 -22 69.3632 61.6703  34
  -2  -3 -22 65.7449 41.5750  34
  -2   3 -23 19014.2 620.624  23
   2   3  23 15437.1 1023.93  12
   2  -3  23 17411.2 1199.15   7
   2  -3  23 16342.7 1146.02  12
  -2   3 -23 15469.8 893.675   4
  -2  -3 -23 16847.2 617.584  45
  -2   3 -23 18394.8 510.981  46
  -2  -3 -23 18165.6 424.144  39
  -2  -3 -23 16320.6 606.781  34
  -2   3 -23 15802.9 610.628  34
   2  -3  24 773.911 285.927   7
  -2   3 -24 832.650 204.791   4
   2   3  24 517.618 231.751  10
   2  -3  24 804.517 255.022  12
  -2  -3 -24 1074.25 151.946  45
  -2  -3 -24 1006.46 92.9780  39
  -2   3 -24 1070.99 117.346  46
  -2   3 -24 989.093 146.438  34
  -2  -3 -24 936.499 136.610  34
  -2   3 -25 959.406 111.624  46
  -2  -3 -25 1057.51 99.1842  39
  -2  -3 -25 1151.58 164.958  45
  -2   3 -25 830.107 136.113  34
  -2  -3 -25 816.810 138.805  34
  -2  -3 -26 108.902 73.9126  45
  -2   3 -26 128.716 43.6941  46
  -2  -3 -26 220.193 56.9204  39
  -2   3 -26 169.789 70.9895  34
  -2  -3 -26 180.387 86.6057  34
  -2  -3 -27 43.2571 67.8532  45
  -2   3 -27 84.8084 40.6514  46
  -2  -3 -27 302.294 68.3039  39
  -2  -3 -27 97.7027 77.5225  34
  -2   3 -27 84.1783 79.2504  34
  -2   3 -28 21895.8 586.419  46
  -2  -3 -28 20331.0 477.070  39
  -2  -3 -28 21705.0 718.704  45
  -2  -3 -28 20201.7 680.142  34
  -2   3 -28 22584.0 743.885  34
  -2  -3 -29 53.3302 73.2550  45
  -2   3 -29 10.5685 39.1484  46
  -2   3 -29-66.6462 67.3011  34
  -2  -3 -29 66.1845 50.8099  34
  -2   3 -30 3002.15 191.250  46
  -2  -3 -30 2701.65 222.472  34
  -2  -3 -30 3212.47 234.766  33
  -2   3 -30 3097.21 251.488  34
  -2   3 -31 1428.63 164.062  34
  -2  -3 -31 1309.40 145.020  33
  -2  -3 -31 1276.74 148.260  34
  -2   3 -32 7502.56 363.267  34
  -2  -3 -32 7005.09 325.318  34
  -2  -3 -32 7207.11 323.165  33
  -2  -3 -33 972.322 109.963  33
  -2   3 -33 1187.11 136.851  34
   2  -3  34 918.176 96.2082  48
  -2   3 -34 971.730 116.237  34
  -2  -3 -34 912.741 95.2372  33
  -2   3 -35 480.424 78.3233  34
  -2  -3 -35 500.589 63.4876  33
  -2   3 -36 2729.78 157.193  34
  -2  -4  35 3.35917 28.4185  20
   2  -4 -35 63.3593 34.9574  33
   2   4 -35 52.7912 33.0436  34
   2   4 -34 604.656 88.5128  34
   2  -4 -34 733.815 95.7243  33
  -2  -4  33 46.8336 27.0360  42
   2   4 -33 62.8595 41.7847  34
  -2  -4  32 7300.19 312.129  42
  -2  -4  32 7101.12 306.286  48
   2  -4 -32 7984.15 345.360  33
   2   4 -32 7643.06 362.073  34
  -2  -4  31 14442.3 478.339  42
  -2  -4  31 13655.4 467.618  48
   2   4 -31 14627.8 537.022  34
   2  -4 -31 15607.1 521.556  33
   2  -4 -30 231.081 45.9885  39
  -2  -4  30 69.8215 34.8483  48
   2   4 -30 70.3737 34.2578  46
   2  -4 -30 123.618 66.6031  33
   2   4 -30 223.930 94.6376  34
   2   4 -30 142.229 46.1999  35
  -2  -4  29 8133.15 377.262  48
   2  -4 -29 7123.32 233.186  39
   2   4 -29 7118.28 303.403  46
   2  -4 -29 6885.80 344.069  47
   2  -4 -29 8355.80 398.602  33
   2   4 -29 6847.89 273.980  35
   2   4 -29 7682.62 402.776  34
   2  -4 -28 4797.21 190.756  39
   2  -4 -28 4565.11 289.480  47
  -2  -4  28 4982.36 302.935  48
   2   4 -28 4828.41 249.941  46
   2   4 -28 4958.76 329.580  34
   2  -4 -28 5443.18 326.868  33
   2   4 -28 4661.65 227.237  35
  -2  -4  27 2526.80 218.270  48
   2  -4 -27 2699.05 142.464  39
   2  -4 -27 2396.16 219.528  47
   2   4 -27 2430.47 181.261  46
   2   4 -27 2475.54 167.920  35
   2   4 -27 2603.39 245.352  34
   2  -4 -27 2877.36 244.981  33
   2  -4 -26 11422.4 316.889  39
   2  -4 -26 10416.2 469.120  47
   2   4 -26 11572.7 410.685  46
   2   4 -26 11197.1 517.059  34
   2   4 -26 10800.9 365.132  35
   2  -4 -26 11797.5 503.785  33
  -2  -4  25 1796.09 173.992  24
   2  -4 -25 1930.04 119.229  39
   2  -4 -25 1805.77 193.825  47
   2   4 -25 2035.75 164.401  46
   2  -4 -25 2097.35 210.616  33
   2   4 -25 2028.16 216.753  34
   2   4 -25 1989.67 149.274  35
  -2  -4  24 552.948 99.1247  24
  -2   4  24 535.648 228.098  10
   2  -4 -24 278.234 119.465   2
  -2  -4  24 656.918 272.053   6
   2  -4 -24 545.172 60.2735  39
   2   4 -24 635.638 89.9599  46
   2  -4 -24 671.444 112.648  47
   2  -4 -24 620.979 120.420  33
   2   4 -24 577.408 81.6831  35
   2   4 -24 603.442 120.346  34
  -2  -4  23 410.655 88.0469  24
  -2   4  23 356.077 192.244  10
   2  -4 -23 317.342 153.972   2
  -2  -4  23 344.697 195.589   6
   2  -4 -23 532.885 103.103  47
   2   4 -23 499.661 83.0239  46
   2  -4 -23 441.273 99.4586  45
   2   4 -23 497.851 106.033  34
   2   4 -23 353.272 58.9583  35
  -2  -4  22 299.839 66.6303  24
  -2   4  22 377.052 169.825  10
   2  -4 -22 371.907 182.105   2
  -2  -4  22 253.954 138.633   6
  -2   4  22 506.677 181.530   6
   2   4 -22 266.167 179.694   1
   2  -4 -22 375.958 103.364  45
   2   4 -22 412.867 69.8975  46
   2  -4 -22 324.447 86.6810  47
   2   4 -22 248.732 82.5311  34
   2   4 -22 383.384 62.5850  35
  -2  -4  21 256.139 64.1267  24
   2   4 -21 314.500 132.347   1
  -2  -4  21 384.147 188.564   6
  -2   4  21 511.828 196.137  10
  -2   4  21 537.978 191.031   6
   2  -4 -21 200.332 129.218   2
   2  -4 -21 471.471 98.2350  45
   2  -4 -21 305.039 80.7764  47
   2   4 -21 387.235 72.9682  46
   2   4 -21 385.970 95.5286  34
   2   4 -21 359.841 59.7568  35
  -2  -4  20 25688.6 702.679  24
  -2   4  20 29452.9 1226.07   6
  -2  -4  20 27537.7 1449.97   6
   2  -4 -20 28624.9 1375.95   2
   2   4 -20 26669.4 1383.33   1
  -2   4  20 25744.8 1378.08  10
   2  -4 -20 24988.4 744.191  47
   2  -4 -20 23673.3 731.290  45
   2   4 -20 27277.4 618.441  46
   2   4 -20 27358.5 585.751  35
   2   4 -20 24004.9 749.761  34
  -2  -4  19 18726.8 575.974  24
   2  -4 -19 21071.9 1148.40   2
   2   4 -19 20292.4 1161.90   1
  -2  -4  19 20297.6 1207.51   6
  -2   4  19 19268.4 1154.28  10
   2  -4 -19 19266.5 629.165  47
   2  -4 -19 18436.8 618.398  45
   2   4 -19 21650.1 519.032  46
   2   4 -19 20414.5 481.970  35
   2   4 -19 18249.5 627.503  34
  -2  -4  18 19372.9 587.910  24
   2  -4 -18 24243.9 1195.61   2
   2   4 -18 21386.4 748.073   4
  -2   4  18 20428.1 1154.14  10
  -2  -4  18 22138.4 1216.10   6
   2   4 -18 21863.6 1169.76   1
   2   4 -18 23854.4 551.232  37
   2  -4 -18 21143.3 649.730  47
   2   4 -18 23265.6 534.133  46
   2  -4 -18 19061.7 620.028  45
   2  -4 -18 22868.0 553.348  44
   2   4 -18 19011.8 634.230  34
   2   4 -18 22385.8 505.185  35
   2   4 -17 1945.91 202.641   4
  -2   4  17 1617.30 307.241  10
   2  -4 -17 1860.51 318.787   2
   2   4 -17 1999.58 335.793   1
  -2  -4  17 1876.34 344.515   6
   2  -4 -16 680.901 205.175   2
  -2  -4  16 710.525 219.449   6
   2   4 -16 631.534 193.023   1
   2   4 -16 631.911 111.827   4
  -2   4  16 421.472 164.449  10
  -2   4  15 4303.00 478.088  10
   2   4 -15 4868.70 489.665   1
   2  -4 -15 4345.72 461.521   2
  -2  -4  15 4401.01 484.255   6
   2   4 -15 4895.25 280.186   4
   2   4 -14 9849.36 589.367   3
   2   4 -14 10551.8 399.173   4
  -2   4  14 9693.49 686.838  10
   2   4 -14 9752.21 667.495   1
  -2  -4  14 9540.65 692.703   6
  -2   4  14 9393.09 409.280   5
   2  -4 -14 10333.8 691.255   2
  -2   4  13 5485.36 499.279  10
   2   4 -13 5461.93 428.460   3
   2   4 -13 5682.11 278.991   4
  -2  -4  13 5355.79 503.250   6
  -2   4  13 5306.04 302.618   5
   2  -4 -13 5803.31 500.665   2
  -2   4  12 456.741 93.1764   5
  -2  -4  12 318.949 110.798   9
  -2  -4  12 519.380 180.699   6
   2   4 -12 373.052 110.643   3
   2   4 -12 535.148 89.7023   4
  -2   4  12 648.252 188.889  10
   2  -4 -12 318.790 147.799   2
  -2   4  11 329.559 86.0851   5
  -2  -4  11 317.877 145.223   6
   2  -4 -11 218.487 126.605   2
   2   4 -11 278.179 67.8276   4
  -2   4  11 274.037 133.857  10
  -2  -4  11 152.627 68.3565   9
   2   4 -11 168.828 82.4118   3
  -2  -4  10 91629.0 2067.17   9
  -2   4  10 92580.4 2075.43  10
  -2  -4  10 91659.1 2083.71   6
  -2   4  10 88052.9 1609.71   5
   2   4 -10 91462.2 1900.35   3
   2  -4  -9 498.391 156.208   2
   2   4  -9 411.634 100.653   3
  -2  -4   9 422.971 143.296   6
  -2  -4   9 425.730 132.580   9
  -2   4   9 549.446 149.847  10
  -2   4   9 351.370 90.0581   5
   2   4  -8 3496.78 311.764   3
  -2   4   8 3478.90 259.148   5
  -2   4   8 3532.62 337.046  10
  -2  -4   8 3766.79 362.277   6
  -2  -4   8 3655.13 363.368   9
   2  -4  -8 3736.64 346.716   2
  -2  -4   7 193.539 89.0193   6
  -2   4   7 133.583 101.257  10
   2   4  -7 121.207 90.6049   3
  -2  -4   7 251.700 126.408   9
  -2   4   7 83.8028 42.2303   5
   2  -4  -7 266.342 107.153   2
   2  -4  -6 37.6047 32.5647   7
   2  -4  -6 2.28076 88.1587   2
  -2  -4   6 7.15346 75.8216   9
  -2   4   6 69.4686 51.8928   5
  -2   4   6-6.70516 65.2483  10
   2   4  -6 85.3629 65.4288   3
  -2  -4   6 75.7463 71.8909   6
   2   4  -5 10725.7 328.623  13
   2   4  -5 12185.7 557.273   3
  -2  -4   5 11597.8 587.592   6
  -2   4   5 11432.3 479.465   5
   2  -4  -5 11347.7 572.097   2
   2  -4  -5 11164.0 446.212   7
  -2  -4   5 11510.8 632.255   9
   2   4  -4 3363.10 180.643  13
   2   4  -4 3625.33 293.643   3
  -2   4   4 3433.87 252.166   5
   2  -4  -4 3405.34 245.107   7
   2  -4  -4 3477.18 305.877   2
  -2  -4   4 3658.16 319.970   6
  -2  -4   4 3652.17 356.185   9
  -2   4   3 5662.25 341.395  14
  -2  -4   3 5397.12 424.367   9
   2   4  -3 5224.16 235.005  13
   2  -4  -3 5365.12 316.961   7
  -2   4   3 5541.24 319.662   5
   2   4  -3 5408.29 357.374   3
  -2  -4   3 4721.79 143.018   2
  -2  -4   3 5476.06 381.210   6
  -2   4   2 266.019 81.0478  14
   2   4  -2 256.581 57.2577  13
  -2  -4   2 375.729 135.576   9
  -2  -4   2 343.616 47.9602   2
   2  -4  -2 335.844 46.1152   8
   2   4  -2 367.751 104.588   3
   2  -4  -2 442.787 99.0645   7
  -2  -4   2 433.741 119.575   6
  -2   4   2 663.479 106.720   5
  -2   4   1 7111.82 364.975  14
  -2  -4   1 7165.38 487.205   9
  -2  -4   1 6737.48 245.467   2
  -2   4   1 6830.97 359.184   5
   2   4  -1 6106.19 275.934  13
   2  -4  -1 7300.75 387.984   7
  -2  -4   1 7201.71 422.188   6
   2   4  -1 7123.87 398.629   3
  -2   4   0 101881. 1760.62  14
   2  -4   0 101833. 1860.92   7
  -2  -4   0 100922. 2099.49   9
  -2   4   0 97930.4 1761.68   5
  -2  -4   0 103344. 1922.45   6
   2   4   0 104592. 1886.46   3
  -2   4  -1 42880.6 964.002  14
  -2  -4  -1 42220.1 1241.66   9
   2  -4   1 39178.8 716.093  12
  -2  -4  -1 39370.6 837.220   2
   2   4   1 44558.9 1069.13   3
  -2   4  -1 41142.8 974.683   5
   2  -4   1 43435.5 1079.87   7
   2  -4   2 4935.72 232.628  12
  -2   4  -2 5442.46 316.117   5
   2  -4   2 5633.57 368.549   7
  -2  -4  -2 5498.24 424.073   9
   2   4   2 5954.55 351.559   3
  -2  -4  -2 5222.57 277.864   2
   2   4   3 51227.1 1149.27  14
   2   4   3 51894.5 1168.79   3
  -2  -4  -3 47225.4 1038.57   2
  -2   4  -3 49422.7 1091.74   5
   2  -4   3 45181.0 951.163  12
   2  -4   3 49817.7 1244.28   7
  -2  -4  -3 49251.6 1362.64   9
   2   4   4 10310.2 468.937  14
  -2  -4  -4 10173.5 441.493   2
   2  -4   4 9387.66 396.498  12
  -2  -4  -4 9763.94 577.141   9
   2   4   4 10211.1 463.542   3
   2  -4   4 10230.9 526.942   7
  -2   4  -4 9572.49 424.442   5
   2   4   5 8252.99 424.162  14
  -2  -4  -5 8897.99 433.527   2
   2  -4   5 8580.43 497.663   7
   2  -4   5 8161.50 393.628  12
  -2  -4  -5 7975.66 528.778   9
   2   4   5 8835.90 429.925   3
  -2   4  -5 8451.37 395.630   5
   2   4   6 37186.9 995.315  14
  -2  -4  -6 36700.3 1183.12   9
   2   4   6 34743.1 881.179  10
  -2  -4  -6 37246.1 997.877   2
   2  -4   6 37825.9 1148.18   7
   2  -4   6 36160.0 951.794  12
  -2   4  -6 35993.0 882.744   1
   2   4   6 37280.8 957.924   3
  -2   4  -6 36576.8 897.347   5
   2  -4   6 37450.3 1158.87   6
   2   4   7 50460.5 1203.40  14
  -2  -4  -7 45750.7 1378.40   9
   2  -4   7 49624.3 1370.10   7
   2  -4   7 47305.7 1179.58  12
  -2  -4  -7 49327.2 1219.32   2
   2   4   7 48474.5 1125.29   3
   2  -4   7 48758.1 1375.69   6
  -2   4  -7 47356.0 1098.65   1
   2   4   7 45615.3 1088.20  10
  -2   4  -7 47187.2 1046.18   5
   2   4   8 1863.25 215.115  14
  -2  -4  -8 2095.01 241.210   2
  -2   4  -8 1801.96 200.864   1
   2  -4   8 2020.60 276.345   7
  -2  -4  -8 1652.64 247.196   9
   2   4   8 1713.87 193.718  10
   2  -4   8 2037.19 267.595   6
  -2   4  -8 1821.47 173.537   5
   2   4   8 2016.57 202.207   3
   2  -4   8 1798.11 218.305  12
   2   4   9 128855. 2339.48  14
   2   4   9 123989. 2255.23  10
  -2  -4  -9 120999. 2555.92   9
   2  -4   9 130987. 2617.05   6
   2  -4   9 130025. 2616.26   7
  -2  -4  -9 133936. 2443.14   2
   2   4   9 119807. 2146.59   3
  -2   4  -9 126144. 2277.96   1
   2  -4   9 129239. 2408.43  12
  -2   4  -9 119994. 1996.18   5
[truncated: 2,244,171 more chars]
