# Supplementary material for: Unravelling venetoclax solvate behaviour: insights from crystal structures and computational surface analysis
Source: IUCrJ. 2025 Aug 28;12(Pt 5):595–609. doi: 10.1107/S2052252525006785 (PMC12403167; doi:10.1107/S2052252525006785)
Supplement: Supplementary file 1 [file m-12-00595-sup1.zip › str for CCDC/ven MEK final/publish.fcf]

data_I 
#  xcalibur in  D:\SXRD\ven_mal_mek1_pekna 
_audit_creation_date        "24-04-29"
_audit_creation_method      'CRYSTALS' 

_cell_length_a                    14.26550(10)
_cell_angle_alpha                 90
_cell_length_b                    12.25670(10)
_cell_angle_beta                  92.7510(4)
_cell_length_c                    30.0079(2)
_cell_angle_gamma                 90
loop_
 _symmetry_equiv_pos_as_xyz
 'x,y,z'
 '-x,-y,-z'
 'x+1/2,-y+1/2,z+1/2'
 '-x+1/2,y+1/2,-z+1/2'

# NOTE FO on scale of Fc,      0.38397
# Status flags: 
#    o - used in refinement 
#    < - excluded by I/sigmaI cutoff 
#    l - excluded at low resolution  
#    h - excluded at high resolution  
#    x - excluded for another reason  

loop_
_refln_index_h
_refln_index_k
_refln_index_l
_refln_F_squared_meas
_refln_F_squared_calc
_refln_F_squared_sigma
_refln_include_status
_refln_refinement_weight
   2   0   0     4678.02     4993.48       66.11 o   0.3756E-05
   4   0   0    11215.10    13256.10      118.10 o   0.6052E-06
   6   0   0     8214.52     8581.22      128.34 o   0.1271E-05
   8   0   0    26492.52    23411.77      346.24 o   0.1580E-06
  10   0   0      522.35      373.54       19.71 o   0.2212E-03
  12   0   0       69.46       65.59        6.14 o   0.2130E-02
  14   0   0        2.56        0.63        4.69 o   0.3156E-01
  16   0   0     2186.94     2045.78       37.48 o   0.1760E-04
   1   1   0     6600.89     7493.56       42.46 o   0.1765E-05
   2   1   0     8894.74     9959.07       65.78 o   0.1018E-05
   3   1   0     4377.33     5410.75       40.36 o   0.3440E-05
   4   1   0       20.94        0.02        3.17 o   0.1934E-01
   5   1   0     1465.51     1417.28       22.80 o   0.3468E-04
   6   1   0      271.68      433.35        9.77 o   0.2823E-03
   7   1   0      722.03      783.77       19.58 o   0.9936E-04
   8   1   0      873.36      715.39       34.94 o   0.8448E-04
   9   1   0       81.09       95.50       10.79 o   0.1330E-02
  10   1   0       20.30       25.44        3.37 o   0.7228E-02
  11   1   0        8.27       23.18        2.92 o   0.9103E-02
  12   1   0      123.90      202.70        6.57 o   0.7200E-03
  13   1   0      227.65      231.10        8.51 o   0.5366E-03
  14   1   0      316.48      335.67       10.60 o   0.3638E-03
  15   1   0       59.46       66.28        4.99 o   0.2275E-02
  16   1   0      377.74      406.74       10.46 o   0.2559E-03
  17   1   0       77.50       71.72        4.79 o   0.2242E-02
   0   2   0     2271.91     3583.55       32.40 o   0.8442E-05
   1   2   0      762.66      500.46       11.88 o   0.1327E-03
   2   2   0    13412.47    12431.88       80.01 o   0.5867E-06
   3   2   0     1207.55     1449.02       18.99 o   0.3806E-04
   4   2   0     2872.25     3415.18       37.11 o   0.8056E-05
   5   2   0     2554.14     2958.98       35.78 o   0.1013E-04
   6   2   0     8601.56     7941.79       75.38 o   0.1377E-05
   7   2   0     1147.98      871.12       27.24 o   0.6347E-04
   8   2   0      127.81      133.40       11.95 o   0.9436E-03
   9   2   0      278.85      383.19       18.98 o   0.2864E-03
  10   2   0     4107.93     4224.81       37.98 o   0.4928E-05
  11   2   0      559.84      606.35       13.26 o   0.1463E-03
  12   2   0     1701.80     1698.51       25.26 o   0.2580E-04
  13   2   0      871.48      847.30       19.02 o   0.8085E-04
  14   2   0     1026.63      916.48       16.75 o   0.6607E-04
  15   2   0        6.96        3.35        3.19 o   0.2749E-01
  16   2   0       90.97       77.93        5.65 o   0.1764E-02
  17   2   0      656.55      625.88       14.64 o   0.1285E-03
   1   3   0     8654.33     9654.55       59.53 o   0.1063E-05
   2   3   0     3266.83     3328.07       32.35 o   0.7715E-05
   3   3   0      260.77      429.99        9.18 o   0.2551E-03
   4   3   0     1416.53     1953.54       22.81 o   0.2336E-04
   5   3   0      124.84       63.09        8.09 o   0.1652E-02
   6   3   0       51.35       35.22        5.94 o   0.3591E-02
   7   3   0      550.94      619.98       21.36 o   0.1340E-03
   8   3   0      930.24      754.76       28.87 o   0.8502E-04
   9   3   0      164.05      201.92        8.42 o   0.6951E-03
  10   3   0     1362.52     1292.90       20.28 o   0.3975E-04
  11   3   0      293.12      350.39        9.35 o   0.3255E-03
  12   3   0     6455.42     6139.62       45.81 o   0.2356E-05
  13   3   0      934.55     1027.44       18.43 o   0.6468E-04
  14   3   0     3670.41     3729.64       36.79 o   0.5981E-05
  15   3   0      427.18      418.98       10.99 o   0.2379E-03
  16   3   0       12.85        9.17        2.84 o   0.1401E-01
  17   3   0       -0.91        3.89        2.27 o   0.4469E-01
   0   4   0     2686.06     2617.00       46.62 o   0.1145E-04
   1   4   0    11796.96    14619.33       86.21 o   0.5157E-06
   2   4   0    15015.38    14662.67      113.74 o   0.4304E-06
   3   4   0      692.67      523.40       15.01 o   0.1421E-03
   4   4   0      535.32      563.02       15.39 o   0.1505E-03
   5   4   0       91.26       53.80        7.18 o   0.2128E-02
   6   4   0       11.68        8.43        4.36 o   0.1415E-01
   7   4   0      164.32      162.59       14.09 o   0.7252E-03
   8   4   0      309.13      230.76       19.59 o   0.4074E-03
   9   4   0      242.29      321.11        8.15 o   0.3809E-03
  10   4   0      244.23      206.26        8.84 o   0.5604E-03
  11   4   0        7.67       16.12        2.89 o   0.1152E-01
  12   4   0     1681.36     1710.34       23.94 o   0.2472E-04
  13   4   0     1489.31     1376.87       24.42 o   0.3371E-04
  14   4   0       97.14       75.79        6.02 o   0.1677E-02
  15   4   0     1129.14     1034.79       17.29 o   0.5700E-04
  16   4   0      418.19      442.42        9.57 o   0.2205E-03
  17   4   0       -1.92        4.12        2.24 o   0.5367E-01
   1   5   0      109.28      184.90        7.84 o   0.9356E-03
   2   5   0     6893.66     6518.53       73.52 o   0.2011E-05
   3   5   0     1717.77     1392.16       28.42 o   0.2964E-04
   4   5   0      784.99      874.43       21.94 o   0.8346E-04
   5   5   0      550.52      423.71       19.24 o   0.1918E-03
   6   5   0      116.82       83.50       10.88 o   0.1360E-02
   7   5   0     2367.44     2374.65       65.12 o   0.1376E-04
   8   5   0       48.50       63.49        4.18 o   0.2727E-02
   9   5   0      178.10      174.39        6.94 o   0.7758E-03
  10   5   0      600.75      636.79       13.51 o   0.1294E-03
  11   5   0      155.73      188.34        7.88 o   0.7401E-03
  12   5   0      919.70      842.10       19.39 o   0.7762E-04
  13   5   0     1237.70     1050.68       23.31 o   0.5290E-04
  14   5   0      278.04      230.42        9.57 o   0.4454E-03
  15   5   0      110.08      131.06        5.15 o   0.1221E-02
  16   5   0        2.82        2.12        2.22 o   0.5856E-01
   0   6   0     5326.00     4469.62       89.68 o   0.3818E-05
   1   6   0     1507.43     1634.40       29.21 o   0.2837E-04
   2   6   0     3248.42     3117.00       51.73 o   0.8350E-05
   3   6   0     1463.56     1211.62       34.64 o   0.4002E-04
   4   6   0      984.35      922.99       29.77 o   0.6536E-04
   5   6   0       24.44       30.01        6.17 o   0.4545E-02
   6   6   0      664.79      650.58       34.83 o   0.1121E-03
   7   6   0     3646.07     3463.37       41.08 o   0.6902E-05
   8   6   0     1740.29     1587.53       22.91 o   0.2755E-04
   9   6   0       19.81       20.14        3.14 o   0.8138E-02
  10   6   0       14.72        3.41        3.52 o   0.1860E-01
  11   6   0      173.95      157.54        7.66 o   0.7993E-03
  12   6   0      868.50      809.48       18.49 o   0.8306E-04
  13   6   0      444.89      442.11       12.55 o   0.2162E-03
  14   6   0      493.55      419.34       12.93 o   0.2131E-03
  15   6   0     1052.38     1059.21       14.80 o   0.5794E-04
  16   6   0       14.18       16.64        3.08 o   0.1171E-01
   1   7   0      111.44       45.14       11.18 o   0.1740E-02
   2   7   0      955.70      951.68       30.87 o   0.6637E-04
   3   7   0      217.46      147.90       16.59 o   0.6722E-03
   4   7   0      504.03      443.13       26.37 o   0.1830E-03
   5   7   0      538.39      458.50       27.77 o   0.1687E-03
   6   7   0     2610.04     2566.25       28.76 o   0.1205E-04
   7   7   0      928.75     1087.60       17.60 o   0.5958E-04
   8   7   0     1319.31     1346.81       21.09 o   0.3804E-04
   9   7   0       15.34        2.63        3.55 o   0.1883E-01
  10   7   0      189.32      182.33        7.31 o   0.6921E-03
  11   7   0      391.91      353.28       10.82 o   0.2863E-03
  12   7   0        5.01        2.93        3.33 o   0.3072E-01
  13   7   0      314.39      269.87       10.06 o   0.4024E-03
  14   7   0       23.81       15.38        3.28 o   0.7759E-02
  15   7   0       64.54       73.35        4.17 o   0.2151E-02
   0   8   0     4483.98     4607.83      122.30 o   0.3818E-05
   1   8   0      187.85      231.49       19.77 o   0.4817E-03
   2   8   0     1585.11     1675.68       46.11 o   0.2494E-04
   3   8   0       27.67       27.27        4.23 o   0.5863E-02
   4   8   0      176.76      236.65        8.50 o   0.5424E-03
   5   8   0     4732.37     5074.36       44.70 o   0.3571E-05
   6   8   0      263.81      241.50        9.75 o   0.4667E-03
   7   8   0     6879.11     7077.78       51.26 o   0.1825E-05
   8   8   0     4493.91     4389.87       38.67 o   0.4394E-05
   9   8   0      319.24      268.42       11.16 o   0.3905E-03
  10   8   0     1518.17     1414.00       26.33 o   0.3310E-04
  11   8   0      251.33      249.21        8.81 o   0.4531E-03
  12   8   0      788.30      747.72       16.99 o   0.9567E-04
  13   8   0      184.55      150.64        8.20 o   0.7772E-03
  14   8   0      206.46      190.27        7.58 o   0.6886E-03
  15   8   0       18.38       26.95        3.75 o   0.7156E-02
   1   9   0     1170.43     1292.20       17.35 o   0.4164E-04
   2   9   0      304.06      321.00        8.76 o   0.3449E-03
   3   9   0        7.89       16.25        3.00 o   0.1163E-01
   4   9   0      298.47      284.24       10.20 o   0.3930E-03
   5   9   0      858.40      933.67       17.67 o   0.7237E-04
   6   9   0       68.89       52.64        5.10 o   0.2775E-02
   7   9   0      352.84      344.70       10.67 o   0.3066E-03
   8   9   0      532.46      525.80       13.06 o   0.1641E-03
   9   9   0      284.83      258.17       10.51 o   0.4148E-03
  10   9   0     2305.20     2179.27       26.32 o   0.1577E-04
  11   9   0      357.79      352.63       10.12 o   0.3019E-03
  12   9   0     1183.81     1263.93       18.97 o   0.4318E-04
  13   9   0      941.52      995.71       16.39 o   0.6345E-04
  14   9   0      142.87      161.02        6.64 o   0.9042E-03
   0  10   0     3052.02     3184.80       41.12 o   0.8400E-05
   1  10   0     1187.28     1389.93       15.63 o   0.3916E-04
   2  10   0     2013.11     2063.05       24.10 o   0.1834E-04
   3  10   0     3047.71     3240.35       28.93 o   0.8295E-05
   4  10   0      172.13      134.02        7.79 o   0.9177E-03
   5  10   0      152.48      104.35        6.86 o   0.1159E-02
   6  10   0       25.03       12.44        3.82 o   0.8756E-02
   7  10   0      298.91      290.43        8.57 o   0.3792E-03
   8  10   0      488.02      465.50       11.97 o   0.1946E-03
   9  10   0     2008.10     2040.75       24.96 o   0.1808E-04
  10  10   0       62.51       51.92        4.43 o   0.2936E-02
  11  10   0      465.51      467.77       11.42 o   0.1973E-03
  12  10   0      161.07      162.15        5.51 o   0.8160E-03
  13  10   0      399.23      401.83       11.17 o   0.2463E-03
   1  11   0      969.15     1049.41       15.56 o   0.5937E-04
   2  11   0      133.35      150.34        6.69 o   0.9492E-03
   3  11   0      143.83      139.67        6.31 o   0.9695E-03
   4  11   0     2139.79     2348.30       26.56 o   0.1492E-04
   5  11   0      714.68      660.52       15.34 o   0.1112E-03
   6  11   0     2796.05     2684.86       38.82 o   0.1064E-04
   7  11   0     6237.05     5719.24       49.59 o   0.2502E-05
   8  11   0     1697.40     1603.80       21.02 o   0.2704E-04
   9  11   0       48.07       31.53        3.52 o   0.3775E-02
  10  11   0        9.51       13.59        2.58 o   0.1469E-01
  11  11   0      531.94      583.00       10.28 o   0.1513E-03
  12  11   0       36.89       33.99        6.61 o   0.3847E-02
   0  12   0      980.61     1023.68       19.38 o   0.5972E-04
   1  12   0     4573.77     4440.85       39.88 o   0.4270E-05
   2  12   0      287.79      279.45        7.90 o   0.4012E-03
   3  12   0       22.26       24.95        2.87 o   0.7075E-02
   4  12   0        5.19       11.03        3.46 o   0.1618E-01
   5  12   0      939.21      803.96       18.42 o   0.8220E-04
   6  12   0       97.26       60.87        5.55 o   0.1962E-02
   7  12   0     1194.51     1115.50       18.17 o   0.4971E-04
   8  12   0      588.95      537.28       14.48 o   0.1558E-03
   9  12   0      556.15      525.49       10.90 o   0.1585E-03
  10  12   0       18.84       42.24        3.27 o   0.4990E-02
   1  13   0      171.11      203.46        6.08 o   0.6622E-03
   2  13   0        9.30        1.66        2.26 o   0.3097E-01
   3  13   0      744.09      723.26       13.74 o   0.1018E-03
   4  13   0      244.54      239.49        7.74 o   0.4860E-03
   5  13   0     1681.32     1526.45       24.93 o   0.2779E-04
   6  13   0      242.16      197.33        7.80 o   0.5643E-03
   7  13   0       21.52       22.82        2.81 o   0.7665E-02
   8  13   0       -1.68        0.85        1.80 o   0.1022E+00
   9  13   0      635.12      669.27       17.47 o   0.1155E-03
   0  14   0      984.77     1065.24       19.89 o   0.5533E-04
   1  14   0      750.90      826.27       12.01 o   0.8832E-04
   2  14   0      740.40      737.00       12.09 o   0.9874E-04
   3  14   0      271.52      327.69        6.59 o   0.3472E-03
   4  14   0      114.64       96.32        4.72 o   0.1473E-02
   5  14   0      170.69      191.14        5.96 o   0.6969E-03
   6  14   0      160.50      162.18        6.26 o   0.8364E-03
   7  14   0      982.22     1211.70       29.08 o   0.4765E-04
   1  15   0      172.00      234.13        7.50 o   0.5937E-03
   2  15   0      276.74      312.90        9.43 o   0.3645E-03
   3  15   0       22.87       17.23        3.04 o   0.7981E-02
 -17   0   1      164.36      159.49       11.96 o   0.7821E-03
 -15   0   1      243.94      282.07       13.40 o   0.3936E-03
 -13   0   1     2373.90     2256.43       36.91 o   0.1471E-04
 -11   0   1      450.95      425.11       16.46 o   0.2135E-03
  -9   0   1       99.42       61.19       18.45 o   0.1269E-02
  -7   0   1      543.71      522.49       34.69 o   0.1401E-03
  -5   0   1      112.29      205.63        8.52 o   0.8736E-03
  -3   0   1    18789.53    21001.51      181.51 o   0.2336E-06
  -1   0   1       92.05      125.10        4.20 o   0.1200E-02
   1   0   1    13795.84    15341.31       80.92 o   0.4308E-06
   3   0   1      444.98      502.43       11.60 o   0.1945E-03
   5   0   1      142.12      163.57        8.95 o   0.9680E-03
   7   0   1      106.81       94.48       11.97 o   0.1305E-02
   9   0   1       14.03        8.94       10.49 o   0.6342E-02
  11   0   1     3478.10     3395.66       54.38 o   0.7259E-05
  13   0   1      944.29      893.57       28.21 o   0.6970E-04
  15   0   1      566.34      597.87       20.24 o   0.1448E-03
  17   0   1      377.46      361.97       14.38 o   0.2764E-03
 -17   1   1        0.09        6.83        2.10 o   0.3122E-01
 -16   1   1     1390.23     1368.56       21.80 o   0.3620E-04
 -15   1   1      276.35      331.36        9.95 o   0.3526E-03
 -14   1   1      807.25      856.36       15.76 o   0.8188E-04
 -13   1   1      306.17      251.32        9.40 o   0.4231E-03
 -12   1   1      296.26      317.13       10.09 o   0.3423E-03
 -11   1   1      685.42      569.23       13.78 o   0.1440E-03
 -10   1   1      246.43      154.06        8.51 o   0.7264E-03
  -9   1   1        7.24        2.19        7.00 o   0.1477E-01
  -8   1   1      937.25      816.90       32.32 o   0.7527E-04
  -7   1   1    12567.55    11386.19      137.16 o   0.6771E-06
  -6   1   1    12342.22    11928.11      113.99 o   0.6461E-06
  -5   1   1     6253.63     5781.00       57.70 o   0.2546E-05
  -4   1   1     1597.56     1288.09       25.68 o   0.3621E-04
  -3   1   1    17410.73    18521.27      108.28 o   0.2930E-06
  -2   1   1    47156.16    47582.47      249.08 o   0.4398E-07
  -1   1   1    10769.43    10536.91       59.04 o   0.8353E-06
   0   1   1      129.21      193.50        3.62 o   0.7722E-03
   1   1   1     6805.87     6885.08       32.39 o   0.1962E-05
   2   1   1     1166.74     1374.61       14.84 o   0.3936E-04
   3   1   1    11351.87    12615.55       80.06 o   0.6406E-06
   4   1   1      505.11      778.39       12.02 o   0.1183E-03
   5   1   1      980.49      781.19       16.84 o   0.8167E-04
   6   1   1     9440.74     8599.89       69.42 o   0.1175E-05
   7   1   1      977.37      691.48       24.44 o   0.8495E-04
   8   1   1     1011.57     1139.41       33.32 o   0.5482E-04
   9   1   1     3457.96     3364.81       80.91 o   0.6903E-05
  10   1   1      498.45      414.92       13.49 o   0.2297E-03
  11   1   1     3205.81     3570.02       37.76 o   0.7026E-05
  12   1   1       10.51       13.84        3.59 o   0.1096E-01
  13   1   1      759.66      860.13       17.65 o   0.8452E-04
  14   1   1      251.62      201.72       10.24 o   0.5366E-03
  15   1   1      242.71      173.23        9.46 o   0.6418E-03
  16   1   1        4.90        1.52        2.59 o   0.5262E-01
  17   1   1       20.43       23.80        2.42 o   0.7159E-02
 -17   2   1      239.13      270.61        8.88 o   0.4299E-03
 -16   2   1      654.26      663.23       14.36 o   0.1178E-03
 -15   2   1      177.75      166.23        7.26 o   0.7572E-03
 -14   2   1      487.21      471.47       11.57 o   0.2037E-03
 -13   2   1     3767.67     3580.50       38.88 o   0.6506E-05
 -12   2   1     1639.01     1741.91       23.33 o   0.2549E-04
 -11   2   1       50.69       33.63        4.32 o   0.4262E-02
 -10   2   1     1443.27     1446.59       20.68 o   0.3305E-04
  -9   2   1     2800.22     2581.67       69.79 o   0.1096E-04
  -8   2   1       64.41       96.45        8.55 o   0.1618E-02
  -7   2   1     3341.19     3073.47       51.63 o   0.8318E-05
  -6   2   1     2853.15     2802.07       42.49 o   0.1042E-04
  -5   2   1     1523.87     1359.21       29.23 o   0.3537E-04
  -4   2   1      418.31      310.78       13.62 o   0.3122E-03
  -3   2   1     1148.40     1516.14       18.44 o   0.3568E-04
  -2   2   1     1150.72      814.68       16.82 o   0.6863E-04
  -1   2   1     1125.33      580.92       15.73 o   0.9868E-04
   0   2   1     1781.32     1591.50       22.94 o   0.2493E-04
   1   2   1     9112.80    12114.98       51.96 o   0.7639E-06
   2   2   1     5332.56     6644.65       41.49 o   0.2436E-05
   3   2   1    11201.50    13354.29       70.30 o   0.5930E-06
   4   2   1     4414.94     5302.70       44.39 o   0.3561E-05
   5   2   1      124.30      192.70        7.93 o   0.8319E-03
   6   2   1     2231.61     1765.29       31.54 o   0.2094E-04
   7   2   1     2234.35     1925.98       36.64 o   0.1858E-04
   8   2   1     1728.18     1746.29       40.97 o   0.2379E-04
   9   2   1      972.90      909.07       35.95 o   0.6722E-04
  10   2   1     5959.00     6603.81       49.67 o   0.2211E-05
  11   2   1     5013.83     5136.82       43.60 o   0.3448E-05
  12   2   1      597.31      603.37       16.59 o   0.1348E-03
  13   2   1     4596.51     4393.27       46.69 o   0.4369E-05
  14   2   1     1381.18     1260.73       20.70 o   0.4118E-04
  15   2   1      371.66      335.50       10.77 o   0.3155E-03
  16   2   1     1592.36     1604.96       23.02 o   0.2769E-04
  17   2   1       22.15       29.04        2.65 o   0.6248E-02
 -17   3   1       20.33       30.92        3.24 o   0.6129E-02
 -16   3   1      449.88      484.02       11.42 o   0.1991E-03
 -15   3   1       27.77       29.78        3.05 o   0.5695E-02
 -14   3   1     1674.13     1761.79       25.46 o   0.2437E-04
 -13   3   1      753.35      691.65       16.51 o   0.1048E-03
 -12   3   1     4917.29     4470.55       38.49 o   0.4074E-05
 -11   3   1     1128.86     1168.11       18.94 o   0.4743E-04
 -10   3   1     2594.77     2719.69       28.30 o   0.1119E-04
  -9   3   1     1765.53     1861.88       29.26 o   0.2216E-04
  -8   3   1      134.15       91.44       13.01 o   0.1188E-02
  -7   3   1     1944.24     1735.10       44.48 o   0.2295E-04
  -6   3   1     3305.12     3782.63       51.49 o   0.6359E-05
  -5   3   1     4466.03     4968.96       61.42 o   0.3884E-05
  -4   3   1        6.19       19.17        3.50 o   0.1070E-01
  -3   3   1     2166.10     1894.84       29.30 o   0.1944E-04
  -2   3   1       16.69        4.01        2.63 o   0.2150E-01
  -1   3   1     5225.85     5396.17       42.71 o   0.3133E-05
   0   3   1     9632.66    10422.10       70.96 o   0.9039E-06
   1   3   1        8.73        4.00        2.59 o   0.2674E-01
   2   3   1    15592.80    17621.90      107.42 o   0.3316E-06
   3   3   1      147.23      114.25        7.66 o   0.1123E-02
   4   3   1      757.08     1111.97       16.60 o   0.5978E-04
   5   3   1     4393.45     4101.38       45.61 o   0.4975E-05
   6   3   1      209.29      171.95       12.09 o   0.6532E-03
   7   3   1      128.37      147.80       10.45 o   0.9431E-03
   8   3   1      130.24      140.70       11.06 o   0.9112E-03
   9   3   1       64.61       54.38        5.61 o   0.2614E-02
  10   3   1     2701.21     3140.47       29.37 o   0.9107E-05
  11   3   1      534.53      635.97       13.43 o   0.1328E-03
  12   3   1     1506.23     1683.57       26.31 o   0.2742E-04
  13   3   1      127.43      104.45        6.64 o   0.1291E-02
  14   3   1      276.40      234.69        9.71 o   0.4841E-03
  15   3   1      266.47      275.81        8.83 o   0.3943E-03
  16   3   1       92.13       82.18        5.34 o   0.1635E-02
  17   3   1        2.34        4.46        2.24 o   0.3604E-01
 -17   4   1      221.51      234.67       12.08 o   0.5106E-03
 -16   4   1        3.07        0.93        2.38 o   0.7055E-01
 -15   4   1       37.42       47.18        3.30 o   0.3552E-02
 -14   4   1     1107.70     1113.20       21.27 o   0.5233E-04
 -13   4   1      114.77      100.67        7.10 o   0.1393E-02
 -12   4   1     2318.19     2492.28       28.52 o   0.1318E-04
 -11   4   1       34.89       47.89        3.79 o   0.3898E-02
 -10   4   1      178.37      265.03        7.41 o   0.5003E-03
  -9   4   1      409.34      392.83       10.59 o   0.2617E-03
  -8   4   1     1691.04     1865.51       46.35 o   0.2186E-04
  -7   4   1      736.52      641.05       33.17 o   0.1048E-03
  -6   4   1     7507.35     7104.14       79.33 o   0.1759E-05
  -5   4   1      584.63      550.26       18.82 o   0.1471E-03
  -4   4   1       20.52       32.52        4.17 o   0.6177E-02
  -3   4   1       64.30       20.12        5.48 o   0.4276E-02
  -2   4   1     1030.22     1440.28       19.78 o   0.4240E-04
  -1   4   1     4079.91     4306.63       41.60 o   0.4826E-05
   0   4   1     5520.04     7255.79       54.80 o   0.2076E-05
   1   4   1     7502.86     7662.71       60.08 o   0.1571E-05
   2   4   1     6188.00     5515.88       56.36 o   0.2676E-05
   3   4   1     3801.20     3594.54       43.76 o   0.6296E-05
   4   4   1      640.94      677.86       16.87 o   0.1198E-03
   5   4   1      196.77      170.89       10.12 o   0.7337E-03
   6   4   1       63.56       51.07        8.69 o   0.2394E-02
   7   4   1     4236.17     3736.98       75.63 o   0.5538E-05
   8   4   1        5.83        1.23        5.78 o   0.2103E-01
   9   4   1     1218.55     1325.82       18.97 o   0.4147E-04
  10   4   1        5.06       24.97        3.01 o   0.9636E-02
  11   4   1      219.30      266.78        8.49 o   0.4943E-03
  12   4   1      176.56      164.91        7.90 o   0.8039E-03
  13   4   1     1207.41     1325.44       20.80 o   0.4128E-04
  14   4   1      214.87      237.49        8.73 o   0.5255E-03
  15   4   1     3143.34     3103.07       30.48 o   0.8525E-05
  16   4   1      289.24      298.48        8.64 o   0.3642E-03
  17   4   1      443.73      506.54       16.28 o   0.1899E-03
 -16   5   1       11.58       20.02        2.32 o   0.1092E-01
 -15   5   1        6.23        0.07        2.24 o   0.5653E-01
 -14   5   1     1041.66      936.50       18.71 o   0.6574E-04
 -13   5   1        4.08        2.73        3.66 o   0.3290E-01
 -12   5   1      377.78      313.23       12.51 o   0.3033E-03
 -11   5   1      245.89      249.20       10.14 o   0.4675E-03
 -10   5   1      389.37      422.34       11.17 o   0.2444E-03
  -9   5   1     4275.13     4528.91       42.64 o   0.4310E-05
  -8   5   1       14.01        0.64        3.20 o   0.2573E-01
  -7   5   1     1835.24     1772.69       57.23 o   0.2229E-04
  -6   5   1        8.03       22.57        4.95 o   0.8388E-02
  -5   5   1      330.87      331.66       14.12 o   0.3131E-03
  -4   5   1        1.28        2.03        3.20 o   0.5943E-01
  -3   5   1      334.48      231.08       12.99 o   0.4335E-03
  -2   5   1     3640.33     4114.67       43.42 o   0.5501E-05
  -1   5   1      393.32      445.41       14.40 o   0.2275E-03
   0   5   1     2136.23     1970.49       32.97 o   0.1879E-04
   1   5   1      100.79      119.88        7.25 o   0.1266E-02
   2   5   1     1109.87     1333.19       29.95 o   0.4364E-04
   3   5   1      115.17       36.30        8.52 o   0.2363E-02
   4   5   1      311.83      268.81       13.90 o   0.3501E-03
   5   5   1     7056.13     6870.71       75.15 o   0.1910E-05
   6   5   1      790.67      824.05       30.78 o   0.8052E-04
   7   5   1      332.57      485.00       21.19 o   0.2035E-03
   8   5   1      231.78      177.82        8.65 o   0.6506E-03
   9   5   1      894.50      875.90       15.73 o   0.7542E-04
  10   5   1      269.49      292.08        8.82 o   0.3900E-03
  11   5   1     3861.79     3879.06       41.91 o   0.5608E-05
  12   5   1      399.69      404.93       13.58 o   0.2414E-03
  13   5   1      810.79      837.14       17.47 o   0.8422E-04
  14   5   1      166.96      149.92        8.11 o   0.8370E-03
  15   5   1      276.61      245.91        8.49 o   0.4878E-03
  16   5   1      505.17      508.68       10.56 o   0.1713E-03
 -16   6   1      215.98      272.50        8.20 o   0.4681E-03
 -15   6   1      388.27      482.52        9.41 o   0.2103E-03
 -14   6   1      333.73      341.11       10.00 o   0.3181E-03
 -13   6   1     1345.00     1286.51       23.62 o   0.3868E-04
 -12   6   1      307.33      270.40       11.01 o   0.4085E-03
 -11   6   1      173.02      141.51        8.08 o   0.9270E-03
 -10   6   1     2854.06     2763.42       31.02 o   0.1045E-04
  -9   6   1     1087.46     1162.44       19.09 o   0.5073E-04
  -8   6   1      885.48      902.61       16.81 o   0.7384E-04
  -7   6   1      154.94      181.14        7.52 o   0.7560E-03
  -6   6   1     1469.80     1463.16       44.96 o   0.3130E-04
  -5   6   1     3741.61     3573.38       62.12 o   0.6368E-05
  -4   6   1     1611.15     1743.40       38.49 o   0.2475E-04
  -3   6   1     1510.63     1416.21       35.90 o   0.3327E-04
  -2   6   1     8931.35     9913.06      101.96 o   0.1005E-05
  -1   6   1     5835.33     5829.56       56.45 o   0.2605E-05
   0   6   1       59.24       82.69        6.47 o   0.2081E-02
   1   6   1     2882.22     2315.20       44.14 o   0.1284E-04
   2   6   1      546.48      443.93       23.50 o   0.1820E-03
   3   6   1        2.19       16.87        4.27 o   0.1092E-01
   4   6   1     1831.31     1670.00       45.80 o   0.2427E-04
   5   6   1      459.99      629.20       23.72 o   0.1394E-03
   6   6   1      990.71      861.78       36.58 o   0.6928E-04
   7   6   1      280.77      257.84       10.18 o   0.4364E-03
   8   6   1      513.24      461.35       12.08 o   0.1973E-03
   9   6   1      492.18      502.56       12.58 o   0.1839E-03
  10   6   1       12.38        7.23        3.67 o   0.1509E-01
  11   6   1       26.27       21.81        3.74 o   0.6283E-02
  12   6   1       43.45       58.12        4.63 o   0.2871E-02
  13   6   1       57.48       41.72        4.92 o   0.3002E-02
  14   6   1     1058.78     1047.84       19.05 o   0.5671E-04
  15   6   1      125.11      121.77        5.37 o   0.1125E-02
  16   6   1      133.80      140.97        7.47 o   0.9523E-03
 -15   7   1      228.69      222.33        7.62 o   0.5657E-03
 -14   7   1      217.34      223.83        8.03 o   0.5693E-03
 -13   7   1      544.57      555.04       13.25 o   0.1611E-03
 -12   7   1      659.37      635.79       16.62 o   0.1229E-03
 -11   7   1       21.20       14.29        3.32 o   0.1036E-01
 -10   7   1      945.35      959.50       17.12 o   0.6872E-04
  -9   7   1      765.19      782.11       16.18 o   0.9502E-04
  -8   7   1     1012.08      955.92       18.60 o   0.6377E-04
  -7   7   1     2262.76     2341.83       28.88 o   0.1480E-04
  -6   7   1     2572.14     3017.87       28.76 o   0.9820E-05
  -5   7   1     2885.62     2727.13       65.32 o   0.1020E-04
  -4   7   1      279.50      199.77       19.64 o   0.4495E-03
  -3   7   1     1629.86     1348.17       42.28 o   0.3224E-04
  -2   7   1      191.07      125.82       14.15 o   0.8348E-03
  -1   7   1     6059.84     6170.41       95.39 o   0.2346E-05
   0   7   1     5163.71     5601.28       69.34 o   0.2966E-05
   1   7   1     3320.36     2959.88       52.17 o   0.8601E-05
   2   7   1       92.51      129.25       11.25 o   0.1085E-02
   3   7   1      379.24      421.86       22.06 o   0.2254E-03
   4   7   1     2115.52     1948.74       53.94 o   0.1793E-04
   5   7   1        3.28        0.42        4.36 o   0.3803E-01
   6   7   1     2513.73     2369.67       27.67 o   0.1328E-04
   7   7   1       56.37       57.52        4.26 o   0.2780E-02
   8   7   1     4004.41     4458.01       42.00 o   0.4634E-05
   9   7   1     5968.25     6310.03       57.72 o   0.2332E-05
  10   7   1      488.65      459.58       12.34 o   0.2032E-03
  11   7   1      344.59      316.49        9.71 o   0.3389E-03
  12   7   1      126.89      119.84        6.88 o   0.1153E-02
  13   7   1       12.35        4.51        3.41 o   0.2059E-01
  14   7   1      481.69      443.97       11.69 o   0.2096E-03
  15   7   1      223.12      248.53        7.33 o   0.5169E-03
 -15   8   1      178.17      175.78       10.39 o   0.6985E-03
 -14   8   1      423.34      450.85       11.82 o   0.2132E-03
 -13   8   1       18.40       11.88        3.68 o   0.1016E-01
 -12   8   1       87.31       59.91        5.89 o   0.2128E-02
 -11   8   1      206.90      202.44        7.77 o   0.6046E-03
 -10   8   1      218.59      201.97        9.07 o   0.5658E-03
  -9   8   1     1229.37     1115.98       24.03 o   0.4857E-04
  -8   8   1       66.84       65.83        6.41 o   0.2313E-02
  -7   8   1       12.01       15.92        4.42 o   0.9487E-02
  -6   8   1     1541.29     1596.76       22.53 o   0.2896E-04
  -5   8   1        5.87        1.83        3.48 o   0.3423E-01
  -4   8   1      220.21      206.02        8.64 o   0.5950E-03
  -3   8   1       36.46       66.27        3.98 o   0.2804E-02
  -2   8   1     4466.00     4944.69       85.46 o   0.3695E-05
  -1   8   1       40.32       45.78        7.76 o   0.3244E-02
   0   8   1       17.09       18.86        8.65 o   0.5627E-02
   1   8   1        7.40       13.98        7.08 o   0.9238E-02
   2   8   1      343.39      358.28       23.12 o   0.2724E-03
   3   8   1       45.69       41.85        4.74 o   0.3496E-02
   4   8   1     1609.92     1768.60       24.33 o   0.2526E-04
   5   8   1      339.30      293.96       10.87 o   0.3521E-03
   6   8   1      580.77      714.27       13.85 o   0.1147E-03
   7   8   1      394.07      366.78       13.10 o   0.2660E-03
   8   8   1      105.13      105.59        6.80 o   0.1298E-02
   9   8   1       23.91       19.98        4.40 o   0.7072E-02
  10   8   1       54.04       44.23        4.80 o   0.3161E-02
  11   8   1      360.02      387.20        9.92 o   0.2696E-03
  12   8   1      340.25      292.93       13.07 o   0.3447E-03
  13   8   1      112.70      148.58        6.57 o   0.1008E-02
  14   8   1     1105.07     1027.15       19.30 o   0.5691E-04
  15   8   1      111.29       93.00        8.11 o   0.1332E-02
 -14   9   1      246.60      242.89        8.64 o   0.4658E-03
 -13   9   1      129.47      106.54        7.17 o   0.1210E-02
 -12   9   1       50.61       53.33        4.36 o   0.3045E-02
 -11   9   1       26.80       18.35        3.13 o   0.7607E-02
 -10   9   1       12.22        9.84        3.17 o   0.1301E-01
  -9   9   1      376.83      314.70       11.96 o   0.3176E-03
  -8   9   1      194.07      158.81        7.74 o   0.7869E-03
  -7   9   1       15.79       19.37        3.16 o   0.8321E-02
  -6   9   1      132.15      123.82        7.36 o   0.1075E-02
  -5   9   1      364.33      434.49       11.26 o   0.2417E-03
  -4   9   1      323.42      307.46       11.93 o   0.3491E-03
  -3   9   1      183.88      202.36        8.84 o   0.6107E-03
  -2   9   1      139.37      169.22        6.11 o   0.8799E-03
  -1   9   1      416.21      445.49        9.38 o   0.2290E-03
   0   9   1      911.63      983.17       15.66 o   0.6625E-04
   1   9   1     1227.77     1364.71       16.61 o   0.3858E-04
   2   9   1      812.69      877.12       15.26 o   0.8016E-04
   3   9   1     2222.05     2273.28       25.24 o   0.1514E-04
   4   9   1       62.65       78.11        4.48 o   0.2116E-02
   5   9   1       25.49       20.84        3.40 o   0.7905E-02
   6   9   1      976.94     1052.07       18.65 o   0.5849E-04
   7   9   1        6.28        2.71        2.89 o   0.3219E-01
   8   9   1      254.37      209.85        8.55 o   0.5574E-03
   9   9   1      123.36       98.33        6.20 o   0.1387E-02
  10   9   1      330.69      285.34        9.57 o   0.3604E-03
  11   9   1      223.51      203.52        8.10 o   0.5816E-03
  12   9   1      179.96      180.68        8.82 o   0.6957E-03
  13   9   1       32.94       32.56        3.78 o   0.4788E-02
  14   9   1      829.86      852.90       16.07 o   0.7959E-04
 -13  10   1     2213.33     2518.10       32.94 o   0.1289E-04
 -12  10   1       48.42       61.56        3.59 o   0.2729E-02
 -11  10   1       16.65       10.14        2.45 o   0.1157E-01
 -10  10   1       41.18       38.85        3.69 o   0.4285E-02
  -9  10   1       59.86       42.40        4.31 o   0.2957E-02
  -8  10   1     2580.55     2581.82       28.16 o   0.1176E-04
  -7  10   1      801.39      721.04       14.28 o   0.9976E-04
  -6  10   1      427.26      394.31       11.67 o   0.2508E-03
  -5  10   1     1880.40     1857.35       23.93 o   0.2103E-04
  -4  10   1      442.10      486.78       11.85 o   0.1974E-03
  -3  10   1     2563.57     2820.19       27.32 o   0.1064E-04
  -2  10   1       30.09       13.38        3.38 o   0.7578E-02
  -1  10   1       -0.30        0.10        2.71 o   0.1218E+00
   0  10   1        5.50        1.15        2.68 o   0.4615E-01
   1  10   1        7.69       10.80        2.67 o   0.1529E-01
   2  10   1      200.58      217.70        8.17 o   0.5826E-03
   3  10   1      270.28      295.48        9.24 o   0.3768E-03
   4  10   1      130.97      138.77        6.16 o   0.9908E-03
   5  10   1     3408.06     3288.76       31.98 o   0.7334E-05
   6  10   1     1211.12     1129.63       18.24 o   0.4866E-04
   7  10   1      120.15      107.57        5.58 o   0.1183E-02
   8  10   1      193.47      185.97        6.78 o   0.6923E-03
   9  10   1     1462.98     1379.41       22.19 o   0.3493E-04
  10  10   1       44.92       46.40        3.92 o   0.3609E-02
  11  10   1      265.66      259.11        8.65 o   0.4466E-03
  12  10   1        6.29        6.00        2.70 o   0.2343E-01
  13  10   1      795.77      916.30       15.69 o   0.7688E-04
 -12  11   1       38.59       29.06        6.80 o   0.4027E-02
 -11  11   1        1.70        1.25        2.37 o   0.7187E-01
 -10  11   1     1039.12     1126.96       14.37 o   0.5109E-04
  -9  11   1      219.62      193.11        7.07 o   0.6248E-03
  -8  11   1       52.09       75.34        4.02 o   0.2290E-02
  -7  11   1      897.14      848.47       15.78 o   0.7883E-04
  -6  11   1     1877.63     1777.14       26.54 o   0.2222E-04
  -5  11   1       96.68       75.56        5.40 o   0.1804E-02
  -4  11   1       35.28       34.80        3.91 o   0.4296E-02
  -3  11   1      133.97      100.15        6.17 o   0.1243E-02
  -2  11   1     1291.06     1278.78       21.95 o   0.4128E-04
  -1  11   1      102.94      107.85        5.12 o   0.1417E-02
   0  11   1       12.19       10.59        2.31 o   0.1393E-01
   1  11   1      235.53      232.53        7.35 o   0.5334E-03
   2  11   1     2900.30     3005.81       29.96 o   0.9051E-05
   3  11   1       12.59        6.24        3.26 o   0.1710E-01
   4  11   1     1036.06     1023.69       16.81 o   0.5930E-04
   5  11   1      459.96      372.74       13.72 o   0.2443E-03
   6  11   1      309.96      260.84       11.26 o   0.4190E-03
   7  11   1      977.20      999.21       16.95 o   0.6357E-04
   8  11   1      553.98      510.98       13.08 o   0.1657E-03
   9  11   1      264.07      254.66        8.22 o   0.4550E-03
  10  11   1     1484.60     1532.36       19.78 o   0.3031E-04
  11  11   1        5.18        4.19        2.24 o   0.3145E-01
  12  11   1       77.53       71.45        8.88 o   0.1776E-02
 -10  12   1     1166.84     1319.81       19.46 o   0.4114E-04
  -9  12   1      368.41      302.05        8.68 o   0.3228E-03
  -8  12   1      280.13      281.06        9.12 o   0.3993E-03
  -7  12   1      117.97       88.71        5.35 o   0.1434E-02
  -6  12   1      272.18      312.15       10.56 o   0.3724E-03
  -5  12   1      615.93      528.73       13.45 o   0.1564E-03
  -4  12   1      783.10      720.56       13.76 o   0.1017E-03
  -3  12   1       39.86       36.50        3.61 o   0.4205E-02
  -2  12   1      121.41      145.82        5.63 o   0.9722E-03
  -1  12   1       60.07       92.54        4.26 o   0.1973E-02
   0  12   1       47.68       40.59        3.29 o   0.3898E-02
   1  12   1      237.29      256.21        7.89 o   0.4732E-03
   2  12   1      335.00      389.05        9.05 o   0.2775E-03
   3  12   1      310.24      377.62        8.78 o   0.2998E-03
   4  12   1      187.08      135.35        7.68 o   0.8868E-03
   5  12   1      210.16      158.39        8.77 o   0.7442E-03
   6  12   1      539.93      504.47       12.47 o   0.1807E-03
   7  12   1      863.37      872.06       18.18 o   0.7624E-04
   8  12   1     1137.68     1130.38       22.95 o   0.5055E-04
   9  12   1      445.96      530.42       10.51 o   0.1830E-03
  10  12   1       -0.69        0.28        2.06 o   0.1533E+00
  -9  13   1      149.34      165.18        6.95 o   0.8348E-03
  -8  13   1        3.39        0.83        1.74 o   0.7874E-01
  -7  13   1       22.30       18.52        2.73 o   0.8649E-02
  -6  13   1      363.33      375.19        9.56 o   0.2876E-03
  -5  13   1       23.25       15.03        3.29 o   0.8886E-02
  -4  13   1      987.40      948.77       16.96 o   0.6511E-04
  -3  13   1       87.09       78.78        5.02 o   0.1829E-02
  -2  13   1      748.66      801.13       12.18 o   0.9003E-04
  -1  13   1      311.04      319.86        8.19 o   0.3483E-03
   0  13   1       18.06       22.60        2.85 o   0.8281E-02
   1  13   1       29.06       38.19        2.67 o   0.4861E-02
   2  13   1     2190.33     2214.38       22.77 o   0.1566E-04
   3  13   1      169.57      205.17        6.63 o   0.6857E-03
   4  13   1      123.26      113.00        5.59 o   0.1179E-02
   5  13   1       65.02       43.31        4.27 o   0.2923E-02
   6  13   1       59.03       47.11        4.00 o   0.3040E-02
   7  13   1      724.90      672.02       14.51 o   0.1108E-03
   8  13   1       99.12       99.29        4.39 o   0.1472E-02
   9  13   1       34.09       43.15        4.37 o   0.3630E-02
  -7  14   1      152.56      145.84       10.33 o   0.8243E-03
  -6  14   1      269.37      307.11        8.16 o   0.3792E-03
  -5  14   1       68.98       78.65        4.55 o   0.2060E-02
  -4  14   1     2302.29     2287.61       23.81 o   0.1441E-04
  -3  14   1      298.42      295.04        7.56 o   0.3755E-03
  -2  14   1     1260.97     1408.04       15.16 o   0.3721E-04
  -1  14   1       49.00       72.15        2.95 o   0.2470E-02
   0  14   1       92.93      112.94        4.20 o   0.1431E-02
   1  14   1      137.75      162.69        4.68 o   0.9018E-03
   2  14   1      962.39     1024.25       13.90 o   0.6073E-04
   3  14   1      441.79      500.97        8.27 o   0.1898E-03
   4  14   1     1582.44     1723.68       27.32 o   0.2482E-04
   5  14   1      305.92      315.00        8.00 o   0.3429E-03
   6  14   1       39.04       39.54        2.96 o   0.3987E-02
  -3  15   1      179.97      222.52       10.69 o   0.5670E-03
  -2  15   1      540.29      603.94       13.48 o   0.1449E-03
  -1  15   1        8.49        6.55        1.41 o   0.2260E-01
   0  15   1     2223.53     2437.86       22.29 o   0.1390E-04
   1  15   1      118.21      118.87        6.21 o   0.1088E-02
   2  15   1       19.09       14.73        2.40 o   0.9784E-02
   3  15   1      204.86      226.76        7.72 o   0.5670E-03
 -16   0   2      323.32      302.80       11.96 o   0.3353E-03
 -14   0   2     7478.21     6830.61       77.37 o   0.1849E-05
 -12   0   2     1180.55     1296.27       24.34 o   0.4070E-04
 -10   0   2       38.31       58.24        4.61 o   0.3276E-02
  -8   0   2    15170.39    14873.19      233.62 o   0.4189E-06
  -6   0   2      920.27      864.95       41.85 o   0.6824E-04
  -4   0   2    92803.87   100304.04      576.02 o   0.1038E-07
  -2   0   2     7802.11     8251.60       95.61 o   0.1399E-05
   0   0   2    49631.63    58972.05      456.40 o   0.3135E-07
   2   0   2     2710.90     2898.32       30.85 o   0.1007E-04
   4   0   2      985.78     1104.31       23.15 o   0.5733E-04
   6   0   2      657.06      621.06       24.54 o   0.1108E-03
   8   0   2     5543.89     5212.41      130.04 o   0.2990E-05
  10   0   2      916.74      850.46       35.05 o   0.7168E-04
  12   0   2     2518.44     2636.39       53.92 o   0.1199E-04
  14   0   2     1416.00     1458.29       34.25 o   0.3245E-04
  16   0   2      643.37      599.03       19.45 o   0.1312E-03
 -17   1   2      312.81      283.06       11.72 o   0.3636E-03
 -16   1   2        3.47        1.91        2.91 o   0.4583E-01
 -15   1   2       99.07       78.22        5.35 o   0.1636E-02
 -14   1   2       49.77       31.91        4.31 o   0.3856E-02
 -13   1   2       11.47       21.79        2.81 o   0.9636E-02
 -12   1   2      423.32      483.72       11.15 o   0.2038E-03
 -11   1   2      714.77      560.97       13.49 o   0.1418E-03
 -10   1   2      780.96      724.48       13.35 o   0.1003E-03
  -9   1   2       27.10       27.19        9.33 o   0.4251E-02
  -8   1   2       10.22        1.52        5.25 o   0.2029E-01
  -7   1   2      311.82      321.72       13.93 o   0.3489E-03
  -6   1   2     3359.66     3427.97       43.18 o   0.7302E-05
  -5   1   2     5789.16     5687.60       59.06 o   0.2706E-05
  -4   1   2     7641.57     7880.78       56.11 o   0.1518E-05
  -3   1   2     1752.48     2224.13       20.64 o   0.1768E-04
  -2   1   2    12502.87    11395.79       78.62 o   0.6914E-06
  -1   1   2     8128.33    10534.25       51.88 o   0.9843E-06
   0   1   2       12.89       10.75        1.47 o   0.1598E-01
   1   1   2      795.00      688.91        8.83 o   0.1090E-03
   2   1   2    20259.10    21321.27      106.61 o   0.2210E-06
   3   1   2      513.63      669.75        9.57 o   0.1276E-03
   4   1   2     1270.91     1456.49       19.80 o   0.3647E-04
   5   1   2      900.70      744.75       15.77 o   0.8756E-04
   6   1   2     4236.07     3567.35       45.43 o   0.5919E-05
   7   1   2       53.38       52.64        6.06 o   0.2810E-02
   8   1   2      660.06      669.34       31.35 o   0.1146E-03
   9   1   2       82.85       38.13       12.23 o   0.2029E-02
  10   1   2     2070.17     2262.49       28.34 o   0.1603E-04
  11   1   2     2403.08     2614.03       34.27 o   0.1230E-04
  12   1   2     1413.91     1519.76       26.69 o   0.3219E-04
  13   1   2        6.81        2.10        3.64 o   0.3206E-01
  14   1   2     1236.39     1076.37       22.52 o   0.5058E-04
  15   1   2     1393.76     1234.18       22.71 o   0.3926E-04
  16   1   2        1.87        2.51        2.69 o   0.5799E-01
  17   1   2        7.24        5.91        1.84 o   0.2860E-01
 -17   2   2       44.74       46.32        4.14 o   0.3330E-02
 -16   2   2      174.94      149.04        8.22 o   0.8277E-03
 -15   2   2       70.59       55.13        5.27 o   0.2422E-02
 -14   2   2      848.90      850.20       14.51 o   0.8116E-04
 -13   2   2      361.87      306.21       10.92 o   0.3503E-03
 -12   2   2     1742.11     1840.45       23.84 o   0.2263E-04
 -11   2   2     1768.20     1837.76       23.34 o   0.2144E-04
 -10   2   2      917.92      865.29       14.72 o   0.7564E-04
  -9   2   2      711.29      725.88       34.53 o   0.9890E-04
  -8   2   2      685.96      642.35       27.62 o   0.1184E-03
  -7   2   2     2184.96     2015.30       41.07 o   0.1798E-04
  -6   2   2     1284.08     1277.15       27.65 o   0.4148E-04
  -5   2   2      389.88      475.17       15.68 o   0.2146E-03
  -4   2   2      958.13     1099.13       18.11 o   0.5776E-04
  -3   2   2     3207.73     3088.74       36.63 o   0.8469E-05
  -2   2   2      968.96      414.46       15.51 o   0.1415E-03
  -1   2   2      959.70      738.99       13.79 o   0.8484E-04
   0   2   2     2057.52     1324.20       19.70 o   0.3003E-04
   1   2   2      531.97      336.47        9.76 o   0.2351E-03
   2   2   2     2591.47     3716.39       22.38 o   0.7783E-05
   3   2   2       12.12       31.65        3.00 o   0.6237E-02
   4   2   2      667.61      899.29       12.67 o   0.8640E-04
   5   2   2      789.78      406.37       18.20 o   0.1669E-03
   6   2   2     1019.53      988.92       24.37 o   0.6473E-04
   7   2   2      342.61      217.08       13.91 o   0.4594E-03
   8   2   2     4004.78     3878.12       58.31 o   0.5483E-05
   9   2   2       23.74       27.11        6.68 o   0.5346E-02
  10   2   2      362.06      442.46       11.10 o   0.2228E-03
  11   2   2     1796.13     1768.93       25.55 o   0.2332E-04
  12   2   2        6.59        6.87        3.78 o   0.1943E-01
  13   2   2     2433.62     2378.68       30.66 o   0.1362E-04
  14   2   2     1705.25     1612.16       24.58 o   0.2647E-04
  15   2   2       20.56       22.23        3.31 o   0.7094E-02
  16   2   2     1306.89     1242.45       20.69 o   0.4129E-04
  17   2   2      208.87      266.29        7.19 o   0.5023E-03
 -17   3   2       95.30      114.23        6.02 o   0.1255E-02
 -16   3   2       80.30      113.36        5.99 o   0.1439E-02
 -15   3   2      178.65      192.43        6.28 o   0.7031E-03
 -14   3   2     2163.42     2169.60       31.10 o   0.1648E-04
 -13   3   2     2710.82     2451.19       29.33 o   0.1234E-04
 -12   3   2     3368.31     3193.93       33.29 o   0.7839E-05
 -11   3   2      430.26      500.84       11.82 o   0.2010E-03
 -10   3   2     2587.49     2818.05       27.15 o   0.1070E-04
  -9   3   2     1041.30     1199.05       21.89 o   0.4962E-04
  -8   3   2     2254.84     2501.37       59.56 o   0.1273E-04
  -7   3   2      491.50      363.35       19.46 o   0.2387E-03
  -6   3   2      636.88      495.40       23.44 o   0.1622E-03
  -5   3   2     1132.06      851.75       29.32 o   0.6593E-04
  -4   3   2     1043.98      972.23       23.63 o   0.6007E-04
  -3   3   2     1535.96     1538.21       24.47 o   0.3059E-04
  -2   3   2      619.37      777.58       14.13 o   0.1056E-03
  -1   3   2     1480.84     1413.18       22.46 o   0.3380E-04
   0   3   2     7057.25     7227.52       57.64 o   0.1769E-05
   1   3   2     1159.05     1713.40       18.37 o   0.2989E-04
   2   3   2     8363.71     8269.75       69.05 o   0.1346E-05
   3   3   2     6147.87     7219.53       53.14 o   0.1897E-05
   4   3   2      415.82      408.90       13.32 o   0.2374E-03
   5   3   2      214.93      103.73       10.38 o   0.9515E-03
   6   3   2      207.08      186.07       14.00 o   0.6036E-03
   7   3   2     1990.26     1684.31       47.31 o   0.2252E-04
   8   3   2     1434.33     1358.78       34.56 o   0.3728E-04
   9   3   2      930.55      897.26       17.55 o   0.7469E-04
  10   3   2      880.40      996.82       16.50 o   0.6515E-04
  11   3   2     4240.15     4555.31       43.70 o   0.4370E-05
  12   3   2       21.77       11.72        4.05 o   0.8481E-02
  13   3   2       55.63       52.27        4.92 o   0.2949E-02
  14   3   2     1849.18     1662.58       25.12 o   0.2436E-04
  15   3   2     2923.72     2682.74       30.22 o   0.1064E-04
  16   3   2      458.07      463.04       11.52 o   0.2107E-03
  17   3   2       62.11       51.81        4.90 o   0.2686E-02
 -17   4   2      482.23      523.71       14.46 o   0.1771E-03
 -16   4   2       38.29       31.55        3.83 o   0.4749E-02
 -15   4   2       10.71        3.56        2.53 o   0.2158E-01
 -14   4   2      944.53      928.69       19.66 o   0.6846E-04
 -13   4   2     1988.92     2158.16       28.74 o   0.1713E-04
 -12   4   2     5190.12     4848.61       45.18 o   0.3561E-05
 -11   4   2       70.84       32.77        5.29 o   0.3456E-02
 -10   4   2     1256.95     1292.77       18.79 o   0.4145E-04
  -9   4   2     2626.31     2578.15       27.75 o   0.1213E-04
  -8   4   2      234.93      242.95       17.21 o   0.4395E-03
  -7   4   2      449.03      259.15       26.12 o   0.2904E-03
  -6   4   2      473.37      642.26       19.73 o   0.1302E-03
  -5   4   2     1032.00      796.02       27.56 o   0.7253E-04
  -4   4   2     4776.98     4463.77       49.22 o   0.4262E-05
  -3   4   2     1962.88     2311.87       28.58 o   0.1660E-04
  -2   4   2       55.40       59.39        4.59 o   0.2569E-02
  -1   4   2     1244.29      958.81       21.64 o   0.5548E-04
   0   4   2      297.48      315.69       11.11 o   0.3446E-03
   1   4   2     5244.14     6712.43       47.85 o   0.2346E-05
   2   4   2      803.55      700.40       20.21 o   0.1010E-03
   3   4   2     2320.83     2525.57       31.96 o   0.1345E-04
   4   4   2      971.57      853.08       22.53 o   0.7534E-04
   5   4   2       11.18        3.04        4.75 o   0.1828E-01
   6   4   2      429.73      295.31       21.50 o   0.2966E-03
   7   4   2     1940.04     2022.07       49.47 o   0.1849E-04
   8   4   2      344.12      365.56       19.47 o   0.2633E-03
   9   4   2      189.22      227.73        7.52 o   0.6116E-03
  10   4   2      111.96      148.65        6.09 o   0.1089E-02
  11   4   2     2459.84     2555.63       31.09 o   0.1235E-04
  12   4   2      939.49      821.77       17.60 o   0.7947E-04
  13   4   2      643.79      583.38       14.21 o   0.1416E-03
  14   4   2       20.98        9.34        3.76 o   0.9794E-02
  15   4   2      898.22      944.32       15.25 o   0.7034E-04
  16   4   2      302.56      341.11        8.73 o   0.3290E-03
  17   4   2      348.08      400.91       14.36 o   0.2585E-03
 -16   5   2        3.09        2.22        2.05 o   0.5403E-01
 -15   5   2      521.97      515.89       11.74 o   0.1732E-03
 -14   5   2      183.78      147.65        7.86 o   0.8173E-03
 -13   5   2      151.46      133.55        7.90 o   0.9570E-03
 -12   5   2      223.85      153.38        9.81 o   0.7386E-03
 -11   5   2       35.96       59.76        4.79 o   0.2962E-02
 -10   5   2        6.24        6.41        3.44 o   0.1789E-01
  -9   5   2        7.31       11.57        3.46 o   0.1327E-01
  -8   5   2     2265.56     2474.63       32.32 o   0.1337E-04
  -7   5   2     1093.96      788.66       44.15 o   0.6564E-04
  -6   5   2     1364.84     1229.63       36.56 o   0.4024E-04
  -5   5   2        6.30        0.13        4.93 o   0.2741E-01
  -4   5   2      140.66       64.28        9.69 o   0.1398E-02
  -3   5   2      108.67      182.00        8.65 o   0.8852E-03
  -2   5   2      267.65      414.01       11.28 o   0.2744E-03
  -1   5   2     9571.91     8973.28       73.68 o   0.1111E-05
   0   5   2       25.23       38.02        4.46 o   0.4881E-02
   1   5   2     1887.19     1807.17       29.93 o   0.2261E-04
   2   5   2      672.90      680.30       23.69 o   0.1151E-03
   3   5   2      824.01      737.75       23.65 o   0.1009E-03
   4   5   2      945.68     1050.07       26.91 o   0.5837E-04
   5   5   2     1157.86     1133.28       31.30 o   0.4756E-04
   6   5   2       55.67       26.53        8.23 o   0.3560E-02
   7   5   2      962.76      870.83       36.82 o   0.6660E-04
   8   5   2     6118.41     6165.40       49.24 o   0.2370E-05
   9   5   2     3747.84     3641.66       34.93 o   0.6292E-05
  10   5   2       70.52       45.62        4.96 o   0.2892E-02
  11   5   2      403.76      376.20       13.36 o   0.2684E-03
  12   5   2       27.19       20.93        4.40 o   0.6791E-02
  13   5   2      440.96      379.26       12.03 o   0.2473E-03
  14   5   2     1551.11     1459.74       24.44 o   0.3196E-04
  15   5   2        8.06        5.62        2.18 o   0.2320E-01
  16   5   2      965.08     1055.12       13.63 o   0.5894E-04
 -16   6   2        5.13        6.82        1.83 o   0.3062E-01
 -15   6   2       26.38       22.14        2.90 o   0.7072E-02
 -14   6   2       77.21       87.12        5.09 o   0.1703E-02
 -13   6   2       20.51       22.74        4.57 o   0.6612E-02
 -12   6   2      217.99      209.92        8.48 o   0.5595E-03
 -11   6   2     3603.55     3291.19       37.85 o   0.7200E-05
 -10   6   2     3943.36     4026.71       36.61 o   0.5258E-05
  -9   6   2      228.59      205.89        9.16 o   0.5851E-03
  -8   6   2     1824.69     1693.65       23.49 o   0.2412E-04
  -7   6   2        5.07        7.94        3.75 o   0.1678E-01
  -6   6   2      169.51      214.63       15.55 o   0.6114E-03
  -5   6   2     2262.97     2112.05       49.44 o   0.1616E-04
  -4   6   2     1870.00     1911.16       38.66 o   0.2061E-04
  -3   6   2      113.00       94.13        9.69 o   0.1367E-02
  -2   6   2      261.08      290.53       13.52 o   0.3939E-03
  -1   6   2      977.41     1257.34       23.66 o   0.4915E-04
   0   6   2     2012.16     1483.82       36.84 o   0.2620E-04
   1   6   2    15860.12    14863.78      133.85 o   0.4027E-06
   2   6   2     6470.44     7018.09       86.78 o   0.1909E-05
   3   6   2      735.43      797.65       27.85 o   0.8725E-04
   4   6   2     5543.52     4636.43       84.05 o   0.3528E-05
   5   6   2       33.62       28.34        7.10 o   0.4887E-02
   6   6   2      330.67      230.43       21.15 o   0.3778E-03
   7   6   2      401.28      375.86       12.07 o   0.2641E-03
   8   6   2     3573.53     3757.74       39.15 o   0.6327E-05
   9   6   2     4767.41     5041.11       41.36 o   0.3541E-05
  10   6   2     7909.39     8214.73       58.70 o   0.1387E-05
  11   6   2       71.15       75.68        5.16 o   0.2079E-02
  12   6   2     1608.68     1671.43       25.44 o   0.2653E-04
  13   6   2        9.32        3.30        3.28 o   0.2116E-01
  14   6   2      148.45      130.83        7.11 o   0.1051E-02
  15   6   2       -2.14        2.37        2.06 o   0.6273E-01
  16   6   2        6.92        9.47        2.68 o   0.1942E-01
 -15   7   2       98.10       95.28        4.61 o   0.1528E-02
 -14   7   2      326.52      338.62       10.64 o   0.3266E-03
 -13   7   2       41.44       48.46        4.24 o   0.3301E-02
 -12   7   2     1366.89     1352.20       20.02 o   0.3722E-04
 -11   7   2      143.59      121.48        6.78 o   0.1066E-02
 -10   7   2      538.96      534.91       12.88 o   0.1643E-03
  -9   7   2      270.55      252.88       10.29 o   0.4321E-03
  -8   7   2       86.61       88.25        5.59 o   0.1574E-02
  -7   7   2        6.59       14.07        3.02 o   0.1634E-01
  -6   7   2     2033.10     2083.53       28.01 o   0.1789E-04
  -5   7   2       26.02       50.92        4.77 o   0.3411E-02
  -4   7   2     4813.02     5105.63       70.47 o   0.3514E-05
  -3   7   2       52.16       72.78        8.01 o   0.2061E-02
  -2   7   2        1.24       21.41        5.18 o   0.9019E-02
  -1   7   2     2884.11     3177.73       56.32 o   0.8412E-05
   0   7   2       33.31       62.71        5.44 o   0.2959E-02
   1   7   2      304.79      307.40       15.92 o   0.3473E-03
   2   7   2     3578.22     3582.72       79.63 o   0.6373E-05
   3   7   2     1725.42     1950.32       47.40 o   0.2015E-04
   4   7   2      628.40      638.95       29.04 o   0.1181E-03
   5   7   2       -2.32        6.02        4.25 o   0.2077E-01
   6   7   2       49.76       54.37        4.06 o   0.3196E-02
   7   7   2       24.74       26.47        3.66 o   0.6101E-02
   8   7   2      254.37      296.62        9.32 o   0.3996E-03
   9   7   2       57.67       53.81        5.30 o   0.2784E-02
  10   7   2     2267.58     2131.87       28.90 o   0.1631E-04
  11   7   2       -3.13        0.60        2.81 o   0.6468E-01
  12   7   2       -2.76        0.56        3.31 o   0.5751E-01
  13   7   2       91.51       71.81        6.06 o   0.1870E-02
  14   7   2        7.37        9.46        2.91 o   0.1682E-01
  15   7   2       22.95       24.62        2.37 o   0.7004E-02
 -15   8   2      535.61      532.07       18.22 o   0.1564E-03
 -14   8   2        8.84       10.15        2.91 o   0.1436E-01
 -13   8   2      531.50      526.29       13.93 o   0.1649E-03
 -12   8   2     1390.91     1354.78       20.24 o   0.3644E-04
 -11   8   2     2558.61     2401.93       29.04 o   0.1307E-04
 -10   8   2       84.66       66.78        5.49 o   0.2050E-02
  -9   8   2      964.12      976.88       19.51 o   0.6371E-04
  -8   8   2      517.67      575.56       13.84 o   0.1535E-03
  -7   8   2     6322.71     6348.97       58.44 o   0.2232E-05
  -6   8   2     1271.38     1415.33       20.73 o   0.3679E-04
  -5   8   2     1558.26     1654.42       22.47 o   0.2730E-04
  -4   8   2     1485.55     1683.61       23.05 o   0.2697E-04
  -3   8   2      615.78      514.93       16.23 o   0.1582E-03
  -2   8   2     1903.49     2032.87       53.31 o   0.1833E-04
  -1   8   2      430.02      428.12       24.83 o   0.2068E-03
   0   8   2      179.03      197.30       14.68 o   0.6066E-03
   1   8   2      267.62      183.45       23.63 o   0.4570E-03
   2   8   2      137.56      146.70       12.57 o   0.8742E-03
   3   8   2     1442.25     1474.45       25.22 o   0.3316E-04
   4   8   2      360.77      340.96       10.80 o   0.2969E-03
   5   8   2     1077.68     1165.52       18.85 o   0.5003E-04
   6   8   2     1466.50     1478.62       22.86 o   0.3199E-04
   7   8   2     5160.88     5542.46       41.13 o   0.2997E-05
   8   8   2     8005.17     8141.88       50.98 o   0.1390E-05
   9   8   2      104.19      106.37        5.71 o   0.1366E-02
  10   8   2      225.40      220.61        8.17 o   0.5655E-03
  11   8   2       16.38       24.27        3.22 o   0.8270E-02
  12   8   2       -0.93        0.43        3.65 o   0.5201E-01
  13   8   2        0.92        0.13        3.00 o   0.9042E-01
  14   8   2      419.85      401.28       10.40 o   0.2450E-03
  15   8   2       25.69       26.88        6.29 o   0.4917E-02
 -14   9   2       29.48       29.44        4.04 o   0.4892E-02
 -13   9   2      185.90      225.17        8.06 o   0.5788E-03
 -12   9   2       29.63       21.56        3.90 o   0.6341E-02
 -11   9   2       16.55       14.28        3.47 o   0.1023E-01
 -10   9   2      676.45      625.52       14.38 o   0.1227E-03
  -9   9   2      432.20      388.92       13.61 o   0.2468E-03
  -8   9   2        4.14        7.74        3.06 o   0.2324E-01
  -7   9   2      451.09      429.85       11.95 o   0.2125E-03
  -6   9   2      559.13      532.30       14.73 o   0.1542E-03
  -5   9   2        5.37        6.37        3.03 o   0.2309E-01
  -4   9   2       27.17       29.86        3.71 o   0.5415E-02
  -3   9   2       37.08       43.87        4.72 o   0.3884E-02
  -2   9   2      899.36     1004.43       17.05 o   0.6741E-04
  -1   9   2      464.94      694.57       10.71 o   0.1328E-03
   0   9   2     1102.21     1413.61       16.87 o   0.4083E-04
   1   9   2     2148.60     2537.83       23.55 o   0.1345E-04
   2   9   2      685.50      631.87       12.86 o   0.1234E-03
   3   9   2        4.32        2.97        3.25 o   0.3358E-01
   4   9   2      133.81      146.07        6.85 o   0.9961E-03
   5   9   2      278.97      282.77        9.14 o   0.4329E-03
   6   9   2      183.13      213.27        7.83 o   0.6088E-03
   7   9   2       14.19       17.12        3.04 o   0.9926E-02
   8   9   2       71.45       80.54        4.37 o   0.2032E-02
   9   9   2     1261.14     1232.22       20.78 o   0.4217E-04
  10   9   2      259.65      230.45        9.17 o   0.4842E-03
  11   9   2       20.11       20.19        3.38 o   0.7199E-02
  12   9   2        3.23       13.31        2.93 o   0.1573E-01
  13   9   2       33.63       31.43        3.92 o   0.5195E-02
  14   9   2      158.44      162.37        8.19 o   0.7776E-03
 -13  10   2      373.60      374.23       12.77 o   0.2743E-03
 -12  10   2      173.95      167.74        6.21 o   0.7654E-03
 -11  10   2      574.70      583.16       11.65 o   0.1454E-03
 -10  10   2       25.99       34.15        3.32 o   0.5181E-02
  -9  10   2       38.31       35.90        3.75 o   0.4437E-02
  -8  10   2       23.49       22.04        3.69 o   0.6958E-02
  -7  10   2     1097.47     1049.62       17.66 o   0.5603E-04
  -6  10   2      864.61      807.12       16.34 o   0.8342E-04
  -5  10   2     1049.53     1074.94       17.75 o   0.5514E-04
  -4  10   2     2633.98     2719.39       25.77 o   0.1110E-04
  -3  10   2      189.43      191.36        8.39 o   0.6675E-03
  -2  10   2      145.01      126.70        7.36 o   0.1052E-02
  -1  10   2       85.97      102.92        5.22 o   0.1425E-02
   0  10   2      115.54      133.26        5.11 o   0.1127E-02
   1  10   2       45.88       49.25        3.88 o   0.3224E-02
   2  10   2      939.50      954.29       16.68 o   0.6790E-04
   3  10   2      874.78      881.72       17.35 o   0.7798E-04
   4  10   2        2.36        2.57        2.72 o   0.4506E-01
   5  10   2      143.80      158.67        6.29 o   0.9000E-03
   6  10   2      450.01      439.24       10.51 o   0.2139E-03
   7  10   2      755.67      706.17       13.57 o   0.1022E-03
   8  10   2      414.43      394.32       10.13 o   0.2524E-03
   9  10   2     3351.93     3160.63       41.53 o   0.7878E-05
  10  10   2      142.91      158.68        6.33 o   0.9082E-03
  11  10   2     1139.76     1142.04       19.44 o   0.4948E-04
  12  10   2      151.63      139.95        6.96 o   0.9051E-03
  13  10   2       34.14       44.57        3.55 o   0.3918E-02
 -12  11   2      113.25      112.93       10.57 o   0.1146E-02
 -11  11   2      392.53      525.41        8.51 o   0.1887E-03
 -10  11   2       -4.72        0.54        1.98 o   0.6788E-01
  -9  11   2      179.83      177.84        6.38 o   0.7576E-03
  -8  11   2      119.97      103.01        5.69 o   0.1212E-02
  -7  11   2       61.09       34.85        4.76 o   0.3221E-02
  -6  11   2      558.79      465.95       13.43 o   0.1843E-03
  -5  11   2       46.33       33.23        4.10 o   0.4356E-02
  -4  11   2     2305.51     2120.35       24.80 o   0.1618E-04
  -3  11   2     1607.03     1537.81       20.63 o   0.2876E-04
  -2  11   2     1941.10     1929.95       24.06 o   0.1992E-04
  -1  11   2      900.91      884.04       15.95 o   0.7377E-04
   0  11   2      225.06      183.23        6.73 o   0.6395E-03
   1  11   2      552.28      523.70       11.12 o   0.1733E-03
   2  11   2     1321.62     1434.46       19.47 o   0.3514E-04
   3  11   2      656.17      630.86       14.38 o   0.1219E-03
   4  11   2     1241.40     1183.03       19.70 o   0.4495E-04
   5  11   2      615.55      601.85       14.69 o   0.1355E-03
   6  11   2     2151.87     1964.50       27.86 o   0.1838E-04
   7  11   2      851.65      721.94       15.42 o   0.9429E-04
   8  11   2      691.84      663.95       14.66 o   0.1158E-03
   9  11   2     1413.51     1262.34       22.83 o   0.3973E-04
  10  11   2        1.31        2.23        2.18 o   0.4802E-01
  11  11   2        8.01        9.10        2.48 o   0.1656E-01
  12  11   2      339.83      359.93       17.46 o   0.2869E-03
 -10  12   2       50.10       58.74        3.56 o   0.2855E-02
  -9  12   2      182.16      169.51        6.51 o   0.7525E-03
  -8  12   2      709.05      730.73       14.48 o   0.1010E-03
  -7  12   2       27.37       10.55        3.05 o   0.9191E-02
  -6  12   2      206.08      189.05        7.70 o   0.6467E-03
  -5  12   2     4695.25     4617.68       42.09 o   0.4043E-05
  -4  12   2      177.89      146.98        6.99 o   0.8500E-03
  -3  12   2       34.63       25.35        3.28 o   0.5068E-02
  -2  12   2       55.39       52.33        3.80 o   0.2845E-02
  -1  12   2      291.83      317.29        7.97 o   0.3554E-03
   0  12   2       42.51       46.23        3.70 o   0.3489E-02
   1  12   2      917.50      979.82       15.34 o   0.6617E-04
   2  12   2       24.54       26.92        2.94 o   0.6036E-02
   3  12   2       48.43       51.55        4.21 o   0.3312E-02
   4  12   2      588.94      514.75       12.40 o   0.1606E-03
   5  12   2      715.01      659.93       15.99 o   0.1149E-03
   6  12   2      354.90      374.05        9.87 o   0.2867E-03
   7  12   2      138.18       97.85        6.62 o   0.1312E-02
   8  12   2       20.15        7.35        3.31 o   0.1188E-01
   9  12   2      755.96      765.37       17.15 o   0.9233E-04
  10  12   2      547.15      538.75       12.59 o   0.1583E-03
  -9  13   2       37.90       44.95        3.13 o   0.3864E-02
  -8  13   2       10.83       16.65        2.02 o   0.1263E-01
  -7  13   2      444.79      383.35       11.32 o   0.2449E-03
  -6  13   2      806.11      723.19       14.42 o   0.9576E-04
  -5  13   2      246.50      216.80        8.30 o   0.5471E-03
  -4  13   2      128.09      108.47        6.13 o   0.1236E-02
  -3  13   2     1541.10     1432.05       20.07 o   0.3281E-04
  -2  13   2        7.47        4.71        2.30 o   0.2442E-01
  -1  13   2      689.55      654.35       11.66 o   0.1165E-03
   0  13   2        0.66        0.32        2.21 o   0.1183E+00
   1  13   2      690.18      686.53       12.06 o   0.1110E-03
   2  13   2      570.75      621.55       10.92 o   0.1386E-03
   3  13   2      379.56      404.52        8.92 o   0.2631E-03
   4  13   2       36.24       35.00        3.53 o   0.4573E-02
   5  13   2      265.37      228.12        7.72 o   0.4872E-03
   6  13   2      110.82      117.18        5.92 o   0.1167E-02
   7  13   2      766.13      752.65       16.89 o   0.9378E-04
   8  13   2       14.60       33.57        2.44 o   0.6026E-02
   9  13   2      863.20      923.35       20.46 o   0.7116E-04
  -7  14   2      272.15      245.41       13.82 o   0.4361E-03
  -6  14   2       10.52       26.25        1.87 o   0.1009E-01
  -5  14   2       50.37       49.69        3.61 o   0.3102E-02
  -4  14   2      709.34      741.90       10.67 o   0.1017E-03
  -3  14   2      151.26      165.11        5.00 o   0.8465E-03
  -2  14   2        3.39        1.30        1.86 o   0.7518E-01
  -1  14   2       -2.24        2.08        1.59 o   0.6849E-01
   0  14   2      835.85     1035.36       11.99 o   0.6544E-04
   1  14   2       23.55       40.26        2.43 o   0.4699E-02
   2  14   2      925.09      975.49       14.47 o   0.6567E-04
   3  14   2       26.21       20.96        2.30 o   0.6835E-02
   4  14   2      404.45      440.07       11.01 o   0.2231E-03
   5  14   2      377.43      428.59        8.15 o   0.2469E-03
   6  14   2        5.73        8.40        1.68 o   0.2492E-01
  -3  15   2       49.32       67.69        5.43 o   0.2353E-02
  -2  15   2       41.10       30.00        3.92 o   0.4344E-02
  -1  15   2       21.47       20.49        1.99 o   0.7742E-02
   0  15   2      133.57      133.13        4.67 o   0.1031E-02
   1  15   2       18.87       17.31        2.88 o   0.8788E-02
   2  15   2      205.02      229.40        8.01 o   0.5493E-03
 -17   0   3      705.74      650.47       25.18 o   0.1120E-03
 -15   0   3       17.99       14.38        4.03 o   0.8451E-02
 -13   0   3      251.17      212.54       11.70 o   0.5113E-03
 -11   0   3     1522.93     1466.96       31.60 o   0.3156E-04
  -9   0   3     2670.06     2781.96       77.71 o   0.1024E-04
  -7   0   3     2900.78     2144.17       83.43 o   0.1311E-04
  -5   0   3     2430.43     1957.64       62.86 o   0.1621E-04
  -3   0   3    36885.91    36519.04      356.67 o   0.7272E-07
  -1   0   3    28931.57    32813.09      211.28 o   0.9735E-07
   1   0   3       17.40       17.29        1.54 o   0.9624E-02
   3   0   3    29854.84    29194.89      240.15 o   0.1111E-06
   5   0   3       85.02      232.62        8.71 o   0.7561E-03
   7   0   3     5210.18     4615.62       95.27 o   0.3838E-05
   9   0   3     1060.61     1261.67       59.97 o   0.3987E-04
  11   0   3     8926.48     9655.01      127.05 o   0.1041E-05
  13   0   3       20.56        8.36        6.38 o   0.8252E-02
  15   0   3     1806.03     1579.95       36.87 o   0.2648E-04
  17   0   3      135.40      125.72        8.76 o   0.1124E-02
 -17   1   3      726.35      704.28       17.93 o   0.1104E-03
 -16   1   3      688.23      661.26       14.81 o   0.1189E-03
 -15   1   3        5.59       12.12        2.49 o   0.1373E-01
 -14   1   3      761.52      658.59       14.54 o   0.1130E-03
 -13   1   3       73.25      107.03        4.44 o   0.1548E-02
 -12   1   3      301.90      277.73        9.14 o   0.3795E-03
 -11   1   3     9606.72     9375.54       54.90 o   0.1044E-05
 -10   1   3     1575.35     1277.35       17.83 o   0.3734E-04
  -9   1   3      281.55      149.36       21.48 o   0.5273E-03
  -8   1   3       -2.46       15.50        5.19 o   0.1151E-01
  -7   1   3     2547.02     2553.18       44.64 o   0.1185E-04
  -6   1   3     2676.43     2271.65       41.95 o   0.1374E-04
  -5   1   3      138.46      162.77        7.14 o   0.9495E-03
  -4   1   3    22965.81    22987.36      123.74 o   0.1823E-06
  -3   1   3    12254.54    11263.46       84.89 o   0.7071E-06
  -2   1   3    12097.46    14511.71       66.50 o   0.5041E-06
  -1   1   3     4994.75     4009.55       31.97 o   0.4744E-05
   0   1   3     1540.20     1223.36       15.30 o   0.4022E-04
   1   1   3    25004.71    29322.20      117.87 o   0.1250E-06
   2   1   3     2627.81     2626.95       22.82 o   0.1185E-04
   3   1   3     1920.25     2214.15       23.54 o   0.1710E-04
   4   1   3    17659.96    18468.31      106.49 o   0.2898E-06
   5   1   3     9872.00     9097.74       70.16 o   0.1073E-05
   6   1   3      669.75      604.01       16.45 o   0.1341E-03
   7   1   3      342.78      310.50       13.32 o   0.3238E-03
   8   1   3      624.74      566.23       28.07 o   0.1348E-03
   9   1   3     2778.12     2491.38       85.04 o   0.1114E-04
  10   1   3      726.16      880.78       18.69 o   0.8506E-04
  11   1   3     1755.60     1676.98       32.72 o   0.2474E-04
  12   1   3     2934.01     2784.61       41.37 o   0.9915E-05
  13   1   3     2231.94     1961.82       33.75 o   0.1842E-04
  14   1   3      684.85      594.02       16.61 o   0.1353E-03
  15   1   3      146.34      138.39        7.43 o   0.9973E-03
  16   1   3      271.73      235.05        8.83 o   0.4681E-03
  17   1   3       24.04       27.42        2.47 o   0.5592E-02
 -17   2   3      730.82      862.73       17.35 o   0.8564E-04
 -16   2   3     1419.74     1455.22       22.98 o   0.3442E-04
 -15   2   3      342.10      309.31        9.84 o   0.3502E-03
 -14   2   3       56.57       51.35        3.73 o   0.3064E-02
 -13   2   3        5.62        9.12        2.90 o   0.1665E-01
 -12   2   3        9.58        1.94        4.07 o   0.2391E-01
 -11   2   3     1969.71     2008.32       24.89 o   0.1910E-04
 -10   2   3      407.35      365.83        9.88 o   0.2581E-03
  -9   2   3     3346.97     3234.68       76.95 o   0.7605E-05
  -8   2   3      518.83      423.18       23.59 o   0.1985E-03
  -7   2   3      185.67      192.47       11.68 o   0.6215E-03
  -6   2   3       20.89       36.46        4.81 o   0.5436E-02
  -5   2   3     3607.40     3679.37       42.64 o   0.6213E-05
  -4   2   3      206.74      101.57        9.33 o   0.9703E-03
  -3   2   3     4190.72     5122.62       44.42 o   0.3855E-05
  -2   2   3       67.97       22.92        5.15 o   0.3846E-02
  -1   2   3     1205.65     1830.79       15.15 o   0.2769E-04
   0   2   3    12199.89    13544.89       71.27 o   0.5642E-06
   1   2   3   141242.22   160944.62      613.29 o   0.4162E-08
   2   2   3    51137.59    51740.18      200.09 o   0.3696E-07
   3   2   3     1377.24     1190.84       18.12 o   0.4178E-04
   4   2   3     3584.13     4034.56       37.78 o   0.5649E-05
   5   2   3     3331.95     3525.39       51.17 o   0.7187E-05
   6   2   3     1801.63     2100.38       30.37 o   0.1940E-04
   7   2   3      600.82      672.66       18.58 o   0.1238E-03
   8   2   3     1940.72     1764.54       39.70 o   0.2203E-04
   9   2   3      607.48      734.07       26.49 o   0.1039E-03
  10   2   3      285.97      275.39        9.95 o   0.4009E-03
  11   2   3       16.58        4.55        3.99 o   0.1452E-01
  12   2   3      242.29      237.41       10.85 o   0.5135E-03
  13   2   3      151.90      222.68        7.51 o   0.6378E-03
  14   2   3      198.74      224.53        8.94 o   0.5765E-03
  15   2   3      263.03      271.75        9.08 o   0.4386E-03
  16   2   3        1.03        5.51        2.54 o   0.3945E-01
  17   2   3      866.01      904.04       14.79 o   0.7393E-04
 -17   3   3      117.81      130.34        6.63 o   0.1069E-02
 -16   3   3      259.20      281.19        9.14 o   0.4250E-03
 -15   3   3       13.68        9.60        2.69 o   0.1317E-01
 -14   3   3      603.97      551.86       14.01 o   0.1513E-03
 -13   3   3      595.36      503.90       12.75 o   0.1666E-03
 -12   3   3      135.05      167.34        6.90 o   0.8665E-03
 -11   3   3      178.00      208.48        7.68 o   0.6609E-03
 -10   3   3     3063.64     3157.86       28.76 o   0.8517E-05
  -9   3   3       41.30       30.68        4.15 o   0.4328E-02
  -8   3   3      227.34      222.46       16.43 o   0.4947E-03
  -7   3   3      279.18      244.67       14.86 o   0.4317E-03
  -6   3   3     7606.73     6970.50      125.11 o   0.1732E-05
  -5   3   3      400.40      442.11       17.36 o   0.2202E-03
  -4   3   3      373.33      393.48       15.89 o   0.2693E-03
  -3   3   3    14408.00    13930.16      105.43 o   0.4705E-06
  -2   3   3    13568.10    13325.42      107.52 o   0.5280E-06
  -1   3   3     8625.84     8660.01       56.80 o   0.1230E-05
   0   3   3       24.84       11.16        3.27 o   0.1177E-01
   1   3   3     6401.63     6124.61       44.60 o   0.2321E-05
   2   3   3    21304.12    19032.55      138.18 o   0.2495E-06
   3   3   3     7385.28     6719.12       66.51 o   0.1875E-05
   4   3   3     1539.85     1042.12       29.18 o   0.4681E-04
   5   3   3      804.36      849.62       22.48 o   0.8194E-04
   6   3   3      302.26      160.32       17.26 o   0.5459E-03
   7   3   3      617.13      602.98       23.16 o   0.1265E-03
   8   3   3      628.66      493.36       22.75 o   0.1599E-03
   9   3   3      348.07      400.32       10.85 o   0.2551E-03
  10   3   3     1057.12     1033.93       19.07 o   0.5971E-04
  11   3   3      104.38       76.96        7.71 o   0.1707E-02
  12   3   3       29.40       24.46        4.34 o   0.6041E-02
  13   3   3     3356.82     3180.09       36.50 o   0.7852E-05
  14   3   3      379.89      314.31       10.50 o   0.3429E-03
  15   3   3     1261.48     1224.23       20.34 o   0.4401E-04
  16   3   3       82.99       75.12        5.24 o   0.1847E-02
  17   3   3      825.71      917.54       19.99 o   0.7486E-04
 -17   4   3       72.63       72.43        5.84 o   0.1999E-02
 -16   4   3      418.81      470.45       10.24 o   0.2110E-03
 -15   4   3     1155.29     1068.29       18.45 o   0.5342E-04
 -14   4   3      246.55      175.17       10.05 o   0.6100E-03
 -13   4   3      558.01      617.58       14.94 o   0.1392E-03
 -12   4   3      266.12      160.88       10.12 o   0.6538E-03
 -11   4   3     4411.84     4543.01       37.66 o   0.4273E-05
 -10   4   3      987.48      889.67       16.86 o   0.7041E-04
  -9   4   3       68.69       93.49        4.13 o   0.1798E-02
  -8   4   3       29.55       31.01        7.88 o   0.3964E-02
  -7   4   3     5466.29     5941.88       76.93 o   0.2623E-05
  -6   4   3     6928.58     6583.31       90.27 o   0.1978E-05
  -5   4   3       95.59      139.96       10.07 o   0.9420E-03
  -4   4   3     3105.12     3516.37       52.50 o   0.7463E-05
  -3   4   3     3753.58     3630.00       45.47 o   0.6291E-05
  -2   4   3      790.46      702.88       17.11 o   0.1010E-03
  -1   4   3    11298.43    10819.37       81.01 o   0.7803E-06
   0   4   3    20726.51    18520.60      124.06 o   0.2571E-06
   1   4   3     4274.04     4568.45       38.38 o   0.4375E-05
   2   4   3     7297.29     6355.74       65.45 o   0.2055E-05
   3   4   3     4578.67     4589.88       53.63 o   0.4152E-05
   4   4   3     1496.18     1295.05       34.58 o   0.3687E-04
   5   4   3     9901.29     9833.37       96.44 o   0.9517E-06
   6   4   3     1036.89      874.57       29.49 o   0.6736E-04
   7   4   3     5707.65     5454.39       90.23 o   0.2834E-05
   8   4   3      999.96      932.77       30.64 o   0.6524E-04
   9   4   3      426.17      382.03       10.62 o   0.2483E-03
  10   4   3       83.22      111.22        5.05 o   0.1521E-02
  11   4   3      470.81      581.52       13.89 o   0.1573E-03
  12   4   3      186.89      226.40        7.93 o   0.5561E-03
  13   4   3      656.22      644.88       14.29 o   0.1216E-03
  14   4   3     1080.68      990.48       18.26 o   0.5956E-04
  15   4   3     1010.64      986.18       18.48 o   0.6165E-04
  16   4   3      175.66      170.09        6.20 o   0.7712E-03
 -16   5   3       45.16       35.05        3.64 o   0.4091E-02
 -15   5   3      254.91      254.55        7.71 o   0.4667E-03
 -14   5   3      273.20      243.40       11.20 o   0.4747E-03
 -13   5   3     2650.54     2598.07       35.37 o   0.1155E-04
 -12   5   3     2897.78     2794.15       33.59 o   0.1041E-04
 -11   5   3      184.67      234.38        8.17 o   0.5677E-03
 -10   5   3     3617.72     3946.91       38.08 o   0.5705E-05
  -9   5   3     1545.02     1601.71       25.65 o   0.2884E-04
  -8   5   3      100.54       60.70        6.55 o   0.1974E-02
  -7   5   3     1140.41     1047.45       44.74 o   0.5045E-04
  -6   5   3     2776.36     2730.66       53.51 o   0.1072E-04
  -5   5   3     4225.16     4429.22       64.05 o   0.4514E-05
  -4   5   3      714.70      509.14       21.85 o   0.1462E-03
  -3   5   3      325.32       97.30       13.92 o   0.6878E-03
  -2   5   3     2951.54     2531.00       40.17 o   0.1150E-04
  -1   5   3      933.07      727.76       20.04 o   0.9040E-04
   0   5   3       48.47       26.98        5.86 o   0.4707E-02
   1   5   3    14823.14    14464.01      109.55 o   0.4469E-06
   2   5   3       67.48       69.60        6.99 o   0.1828E-02
   3   5   3     4048.09     4511.38       50.26 o   0.4515E-05
   4   5   3     1472.71     1340.41       33.24 o   0.3480E-04
   5   5   3        6.71       37.96        5.17 o   0.5281E-02
   6   5   3      681.84      670.51       25.79 o   0.1100E-03
   7   5   3      256.89      242.78       19.19 o   0.4038E-03
   8   5   3     1127.61     1077.60       18.18 o   0.5591E-04
   9   5   3      214.53      204.41        7.44 o   0.6076E-03
  10   5   3     3606.49     3830.02       34.52 o   0.6128E-05
  11   5   3      877.47      911.48       19.11 o   0.7124E-04
  12   5   3       -0.64        5.85        3.33 o   0.3010E-01
  13   5   3      166.13      185.47        7.52 o   0.7383E-03
  14   5   3      226.98      209.77        8.53 o   0.5633E-03
  15   5   3      134.38      160.43        6.45 o   0.8949E-03
  16   5   3      818.28      879.73       13.16 o   0.7700E-04
 -16   6   3        1.75        2.17        2.28 o   0.7051E-01
 -15   6   3       17.86       19.91        2.60 o   0.9182E-02
 -14   6   3       66.60       48.18        5.41 o   0.2684E-02
 -13   6   3      674.82      729.75       15.54 o   0.1066E-03
 -12   6   3     3918.76     3701.12       37.07 o   0.5952E-05
 -11   6   3      123.56      134.84        6.62 o   0.1105E-02
 -10   6   3      599.48      606.06       15.36 o   0.1395E-03
  -9   6   3     1051.53     1073.62       20.69 o   0.5557E-04
  -8   6   3      917.92     1111.37       18.15 o   0.5579E-04
  -7   6   3      224.56      156.79        8.83 o   0.6826E-03
  -6   6   3       18.23       32.71        6.45 o   0.4204E-02
  -5   6   3     2741.56     2355.89       55.49 o   0.1254E-04
  -4   6   3       16.72       11.76        4.84 o   0.1076E-01
  -3   6   3        6.94       16.55        4.82 o   0.9451E-02
  -2   6   3      764.91      748.47       21.96 o   0.9478E-04
  -1   6   3       49.22        1.59        6.41 o   0.7104E-02
   0   6   3      532.48      373.61       20.78 o   0.2046E-03
   1   6   3      122.89      231.27       11.14 o   0.6229E-03
   2   6   3     2872.98     2571.05       55.94 o   0.1101E-04
   3   6   3     6110.14     6680.78       76.32 o   0.2148E-05
   4   6   3       58.44       45.84        7.94 o   0.2882E-02
   5   6   3     1263.19     1407.89       36.07 o   0.3576E-04
   6   6   3     7655.88     7863.65      107.67 o   0.1473E-05
   7   6   3     2322.48     2637.15       30.42 o   0.1221E-04
   8   6   3       72.07       63.11        5.19 o   0.2294E-02
   9   6   3      115.31       70.74        5.86 o   0.1694E-02
  10   6   3      855.12      804.32       16.76 o   0.8502E-04
  11   6   3      616.83      603.95       13.97 o   0.1319E-03
  12   6   3     4120.33     4016.45       42.50 o   0.5264E-05
  13   6   3     2028.52     1876.71       26.99 o   0.2034E-04
  14   6   3      155.20      160.30        7.14 o   0.8354E-03
  15   6   3      223.96      222.74        6.93 o   0.5684E-03
  16   6   3      125.98      144.55        8.86 o   0.9990E-03
 -15   7   3       24.64       26.63        2.51 o   0.6660E-02
 -14   7   3        2.45        2.15        2.47 o   0.5418E-01
 -13   7   3      299.64      295.81       10.56 o   0.3755E-03
 -12   7   3     1988.87     1865.33       24.44 o   0.2055E-04
 -11   7   3     2832.72     2784.23       32.47 o   0.1037E-04
 -10   7   3     1645.02     1529.04       23.03 o   0.2911E-04
  -9   7   3      731.56      776.19       16.46 o   0.9460E-04
  -8   7   3     4326.37     4224.09       47.75 o   0.4646E-05
  -7   7   3       96.96       83.46        5.94 o   0.1659E-02
  -6   7   3       81.06      144.46        5.32 o   0.1152E-02
  -5   7   3      101.08      157.26        7.48 o   0.9858E-03
  -4   7   3      384.36      617.92       20.82 o   0.1540E-03
  -3   7   3       73.45       41.04        9.43 o   0.2456E-02
  -2   7   3      262.40      286.97       16.40 o   0.3718E-03
  -1   7   3     1109.54      992.59       28.29 o   0.5917E-04
   0   7   3     1343.70     1583.82       31.64 o   0.3100E-04
   1   7   3     3820.83     3509.56       68.09 o   0.6331E-05
   2   7   3     5686.67     5406.24      102.45 o   0.2822E-05
   3   7   3       42.31       34.83        8.36 o   0.3565E-02
   4   7   3      727.80      765.84       32.18 o   0.9125E-04
   5   7   3      973.37      899.64       20.72 o   0.7137E-04
   6   7   3       89.20      102.58        5.16 o   0.1547E-02
   7   7   3     1764.85     1919.28       25.03 o   0.2111E-04
   8   7   3     1734.11     1673.66       23.24 o   0.2524E-04
   9   7   3      763.73      860.24       18.68 o   0.8212E-04
  10   7   3      161.47      155.60        7.37 o   0.8528E-03
  11   7   3      204.82      198.46        7.99 o   0.6289E-03
  12   7   3      406.87      387.36       13.74 o   0.2566E-03
  13   7   3        7.92        2.60        3.55 o   0.2745E-01
  14   7   3     1238.56     1253.02       20.43 o   0.4384E-04
  15   7   3       30.13       44.69        2.91 o   0.4435E-02
 -15   8   3      132.42      146.27        9.09 o   0.9611E-03
 -14   8   3      736.35      752.24       15.79 o   0.9985E-04
 -13   8   3      105.34       96.34        6.03 o   0.1494E-02
 -12   8   3      181.67      180.52        7.03 o   0.6860E-03
 -11   8   3      493.62      436.25       12.32 o   0.2112E-03
 -10   8   3     1774.76     1725.77       26.58 o   0.2377E-04
  -9   8   3        9.57        4.78        3.23 o   0.2183E-01
  -8   8   3      315.85      328.98       11.13 o   0.3153E-03
  -7   8   3     1216.83     1347.72       20.68 o   0.3932E-04
  -6   8   3     3365.65     3573.71       35.26 o   0.6833E-05
  -5   8   3      602.32      675.77       13.79 o   0.1234E-03
  -4   8   3        4.26        6.62        2.44 o   0.2238E-01
  -3   8   3      520.34      512.98       14.09 o   0.1802E-03
  -2   8   3        7.14        4.41        6.12 o   0.1472E-01
  -1   8   3     1098.58     1016.40       49.40 o   0.5217E-04
   0   8   3       49.60       45.22        8.69 o   0.2824E-02
   1   8   3     6820.00     7165.75      126.07 o   0.1772E-05
   2   8   3     4673.42     4916.77       56.20 o   0.3716E-05
   3   8   3        5.95        1.57        3.03 o   0.3977E-01
   4   8   3      180.34      159.34        8.08 o   0.7840E-03
   5   8   3      191.83      162.01        7.79 o   0.7447E-03
   6   8   3     1094.25     1137.85       18.75 o   0.5068E-04
   7   8   3        4.69        2.26        3.00 o   0.3936E-01
   8   8   3      101.07       58.09        6.14 o   0.2031E-02
   9   8   3      288.58      302.61        8.30 o   0.3801E-03
  10   8   3     1643.58     1550.58       21.40 o   0.2886E-04
  11   8   3      149.73      163.44        7.06 o   0.8336E-03
  12   8   3      342.72      299.13       13.09 o   0.3288E-03
  13   8   3       86.26       80.23        5.68 o   0.1735E-02
  14   8   3       90.83       87.93        5.47 o   0.1637E-02
 -14   9   3       25.62       37.32        3.72 o   0.4687E-02
 -13   9   3      274.78      247.15       10.06 o   0.4607E-03
 -12   9   3      763.81      745.08       13.57 o   0.9646E-04
 -11   9   3     1715.74     1595.83       25.84 o   0.2701E-04
 -10   9   3      238.67      214.50        9.11 o   0.5571E-03
  -9   9   3      578.15      564.32       15.85 o   0.1536E-03
  -8   9   3     1514.17     1401.33       22.41 o   0.3397E-04
  -7   9   3     2556.82     2425.61       30.00 o   0.1310E-04
  -6   9   3      937.54     1000.37       18.63 o   0.6328E-04
  -5   9   3      138.40      148.76        6.72 o   0.9499E-03
  -4   9   3     1265.57     1363.00       20.49 o   0.3924E-04
  -3   9   3     4027.85     4008.78       36.73 o   0.5266E-05
  -2   9   3       34.11       40.34        3.73 o   0.4169E-02
  -1   9   3      411.15      428.04       11.05 o   0.2301E-03
   0   9   3       22.91       49.26        3.06 o   0.4206E-02
   1   9   3      153.86      105.17        6.75 o   0.1152E-02
   2   9   3       26.98       38.52        3.05 o   0.4750E-02
   3   9   3      242.37      217.10        8.28 o   0.5416E-03
   4   9   3        2.93        5.23        2.79 o   0.2657E-01
   5   9   3       29.86       35.44        4.40 o   0.4856E-02
   6   9   3      423.51      428.50       10.92 o   0.2283E-03
   7   9   3      474.89      502.43       10.91 o   0.1911E-03
   8   9   3     2301.66     2240.29       24.98 o   0.1529E-04
   9   9   3     1995.87     2029.27       29.82 o   0.1818E-04
  10   9   3      413.32      369.75       11.55 o   0.2645E-03
  11   9   3      462.20      462.23       13.47 o   0.2090E-03
  12   9   3      450.97      481.11       15.37 o   0.1975E-03
  13   9   3       48.51       32.27        4.21 o   0.4066E-02
  14   9   3      141.04      146.27        7.48 o   0.9369E-03
 -13  10   3       39.53       53.68        4.36 o   0.3402E-02
 -12  10   3       60.48       77.26        4.02 o   0.2174E-02
 -11  10   3      383.56      373.38        8.96 o   0.2638E-03
 -10  10   3     1229.74     1161.82       16.46 o   0.4559E-04
  -9  10   3     1332.31     1295.61       21.45 o   0.4028E-04
  -8  10   3      159.57      156.68        6.61 o   0.8348E-03
  -7  10   3      791.69      814.64       16.87 o   0.8652E-04
  -6  10   3      125.58       93.53        5.95 o   0.1354E-02
  -5  10   3      612.67      570.23       13.46 o   0.1466E-03
  -4  10   3      876.60      821.82       15.32 o   0.8319E-04
  -3  10   3     1947.00     2004.61       21.86 o   0.1892E-04
  -2  10   3       65.37       76.54        5.01 o   0.2053E-02
  -1  10   3     1390.89     1487.67       19.70 o   0.3254E-04
   0  10   3     2571.31     2753.59       24.00 o   0.1109E-04
   1  10   3     2503.66     2675.00       24.00 o   0.1160E-04
   2  10   3     5066.46     5244.97       35.91 o   0.3277E-05
   3  10   3       13.66       19.52        2.96 o   0.9327E-02
   4  10   3        1.22        0.55        3.15 o   0.7185E-01
   5  10   3      294.52      276.96        9.23 o   0.3886E-03
   6  10   3      386.29      411.55       10.06 o   0.2431E-03
   7  10   3      624.08      654.87       12.09 o   0.1260E-03
   8  10   3      650.07      609.68       12.77 o   0.1334E-03
   9  10   3      661.17      672.05       17.09 o   0.1153E-03
  10  10   3       76.88       55.12        5.04 o   0.2318E-02
  11  10   3      132.33      110.10        7.27 o   0.1167E-02
  12  10   3      369.57      385.21       10.89 o   0.2578E-03
  13  10   3      391.22      414.96       12.56 o   0.2506E-03
 -12  11   3      390.98      489.30       19.43 o   0.1947E-03
 -11  11   3        7.64        6.47        1.93 o   0.2351E-01
 -10  11   3      648.93      734.08       11.05 o   0.1088E-03
  -9  11   3      174.79      172.48        5.73 o   0.7613E-03
  -8  11   3       68.68       44.43        4.54 o   0.2801E-02
  -7  11   3      116.45       91.89        5.71 o   0.1404E-02
  -6  11   3      371.53      329.94       10.65 o   0.3080E-03
  -5  11   3      683.62      651.19       14.41 o   0.1219E-03
  -4  11   3      413.18      315.23       10.57 o   0.3019E-03
  -3  11   3      918.13      888.36       16.09 o   0.7481E-04
  -2  11   3      367.72      395.61        9.40 o   0.2606E-03
  -1  11   3        5.09        2.85        3.10 o   0.3015E-01
   0  11   3        4.91        1.20        2.85 o   0.4298E-01
   1  11   3       88.39       79.84        4.56 o   0.1861E-02
   2  11   3     3686.60     3695.68       34.31 o   0.6202E-05
   3  11   3     1638.77     1660.33       23.21 o   0.2656E-04
   4  11   3      325.94      336.51       10.81 o   0.3109E-03
   5  11   3      657.63      583.99       15.13 o   0.1335E-03
   6  11   3     5142.46     4711.01       43.03 o   0.3660E-05
   7  11   3      829.88      814.29       15.33 o   0.8673E-04
   8  11   3      462.56      441.26       11.83 o   0.2118E-03
   9  11   3       15.23        8.10        3.40 o   0.1284E-01
  10  11   3       17.20       21.54        2.80 o   0.8653E-02
  11  11   3        0.57        2.88        2.64 o   0.5814E-01
 -10  12   3       63.24       57.98        3.86 o   0.2574E-02
  -9  12   3        1.32        0.64        2.13 o   0.1021E+00
  -8  12   3       24.38       17.85        3.30 o   0.7207E-02
  -7  12   3      357.73      318.94       10.91 o   0.3158E-03
  -6  12   3       85.05       73.14        5.34 o   0.1917E-02
  -5  12   3      352.51      295.05       11.07 o   0.3541E-03
  -4  12   3      112.09      135.27        5.23 o   0.1119E-02
  -3  12   3      246.55      283.82        7.64 o   0.4388E-03
  -2  12   3      483.92      539.21       10.15 o   0.1726E-03
  -1  12   3       18.32       29.24        2.89 o   0.6578E-02
   0  12   3     2354.12     2256.29       29.04 o   0.1477E-04
   1  12   3      299.08      341.93        9.17 o   0.3457E-03
   2  12   3       88.68       44.42        5.24 o   0.2469E-02
   3  12   3      138.74      128.72        6.47 o   0.1050E-02
   4  12   3     1251.71     1217.80       20.16 o   0.4397E-04
   5  12   3      117.17      123.29        6.69 o   0.1156E-02
   6  12   3       62.44       47.65        4.75 o   0.2829E-02
   7  12   3      767.93      698.69       14.29 o   0.1036E-03
   8  12   3     1218.82     1136.63       23.64 o   0.4862E-04
   9  12   3        2.93        3.77        2.26 o   0.4295E-01
  10  12   3      666.01      647.92       16.28 o   0.1207E-03
  -9  13   3       46.05       53.63        4.16 o   0.3028E-02
  -8  13   3      831.48      901.05       14.36 o   0.7551E-04
  -7  13   3      328.18      344.23        9.68 o   0.3107E-03
  -6  13   3     1513.27     1492.93       23.10 o   0.3132E-04
  -5  13   3        8.94        4.56        2.28 o   0.2372E-01
  -4  13   3      440.78      446.38       11.12 o   0.2232E-03
  -3  13   3      131.38      127.62        5.45 o   0.1077E-02
  -2  13   3        4.59       12.75        2.00 o   0.1761E-01
  -1  13   3       89.21       76.35        4.35 o   0.1830E-02
   0  13   3      215.35      234.77        6.87 o   0.5705E-03
   1  13   3       14.42        7.73        2.59 o   0.1573E-01
   2  13   3      962.48      977.12       16.17 o   0.6494E-04
   3  13   3      272.75      273.40        7.37 o   0.4256E-03
   4  13   3      212.23      219.87        7.85 o   0.5833E-03
   5  13   3       10.70       21.84        2.57 o   0.9796E-02
   6  13   3       22.00       14.91        2.83 o   0.8619E-02
   7  13   3       17.89       10.56        2.72 o   0.1129E-01
   8  13   3      116.05      110.86        6.42 o   0.1192E-02
   9  13   3       52.72       51.02        5.22 o   0.2796E-02
  -6  14   3      508.58      578.93       13.49 o   0.1526E-03
  -5  14   3       17.18       19.46        2.51 o   0.8925E-02
  -4  14   3       17.37       19.13        2.11 o   0.9199E-02
  -3  14   3     1132.78     1232.43       14.28 o   0.4688E-04
  -2  14   3     2171.66     2144.94       19.48 o   0.1633E-04
  -1  14   3      812.50      893.59       11.10 o   0.7746E-04
   0  14   3       82.40       67.51        3.46 o   0.2054E-02
   1  14   3       35.06       41.11        2.71 o   0.4209E-02
   2  14   3       71.49       65.43        3.90 o   0.2240E-02
   3  14   3      810.08      861.09       18.50 o   0.7801E-04
   4  14   3        2.85        2.92        1.90 o   0.5761E-01
   5  14   3        9.91       18.48        1.63 o   0.1324E-01
   6  14   3      360.29      356.03        8.93 o   0.2881E-03
  -2  15   3       -4.29        3.73        3.45 o   0.3001E-01
  -1  15   3      294.24      326.52        7.85 o   0.3428E-03
   0  15   3        1.50        6.48        1.76 o   0.4010E-01
   1  15   3      144.24      150.96        6.86 o   0.8787E-03
   2  15   3      151.01      183.60        6.69 o   0.7598E-03
 -16   0   4      283.31      323.86       14.82 o   0.3433E-03
 -14   0   4     3151.68     3198.39       41.95 o   0.7970E-05
 -12   0   4     9113.38     9142.58       68.03 o   0.1094E-05
 -10   0   4      868.82      928.79       18.74 o   0.7475E-04
  -8   0   4     1523.96     1766.99       44.51 o   0.2431E-04
  -6   0   4       30.64       12.85        6.97 o   0.5790E-02
  -4   0   4    27096.10    26224.45      234.59 o   0.1376E-06
  -2   0   4       38.57       46.58        4.03 o   0.2962E-02
   0   0   4    12969.50    14042.94      143.23 o   0.5083E-06
   2   0   4    74990.77    89643.68      712.46 o   0.1379E-07
   4   0   4    15112.59    15551.66      196.51 o   0.3992E-06
   6   0   4     2130.95     2219.06       41.27 o   0.1681E-04
   8   0   4       13.23       47.66        7.35 o   0.4176E-02
  10   0   4      388.74      657.82       22.52 o   0.1411E-03
  12   0   4    10632.82     9647.58      122.97 o   0.9325E-06
  14   0   4       15.13       23.85        5.31 o   0.5945E-02
  16   0   4      503.98      517.85       17.09 o   0.1707E-03
 -17   1   4        6.57        0.09        3.09 o   0.4144E-01
 -16   1   4      538.63      561.39       14.19 o   0.1584E-03
 -15   1   4       -0.51        1.22        2.61 o   0.8882E-01
 -14   1   4      234.86      228.77        8.14 o   0.5301E-03
 -13   1   4     3190.61     2890.99       28.16 o   0.9188E-05
 -12   1   4      290.75      209.90        9.19 o   0.5138E-03
 -11   1   4      428.82      515.61        9.47 o   0.1961E-03
 -10   1   4       16.95        2.90        2.50 o   0.1893E-01
  -9   1   4       -3.78       22.75        6.76 o   0.6917E-02
  -8   1   4     4029.99     3851.65       67.30 o   0.5480E-05
  -7   1   4       12.29        3.10        4.82 o   0.1633E-01
  -6   1   4     1004.44      993.14       26.76 o   0.5984E-04
  -5   1   4     4039.25     2990.00       43.91 o   0.7615E-05
  -4   1   4      252.93      310.48        8.68 o   0.3964E-03
  -3   1   4      603.14      282.32       10.77 o   0.2848E-03
  -2   1   4    17268.98    14698.16      100.58 o   0.3991E-06
  -1   1   4     7421.72     9801.29       47.27 o   0.1153E-05
   0   1   4     1771.42     1071.77       17.55 o   0.4105E-04
   1   1   4     1973.80     2604.41       19.71 o   0.1406E-04
   2   1   4     4244.96     3708.83       28.61 o   0.5804E-05
   3   1   4    13371.63    12812.22       89.64 o   0.5736E-06
   4   1   4     1166.98     1075.97       18.03 o   0.5351E-04
   5   1   4     1032.16     1240.96       18.82 o   0.4952E-04
   6   1   4    14091.11    13616.53       97.02 o   0.5001E-06
   7   1   4      851.06      900.08       20.81 o   0.7594E-04
   8   1   4     2071.72     1941.01       45.21 o   0.1877E-04
   9   1   4      683.85      805.98       34.72 o   0.9094E-04
  10   1   4     1886.49     1911.73       32.46 o   0.2072E-04
  11   1   4     1662.88     1684.09       31.92 o   0.2616E-04
  12   1   4     1011.54     1060.03       24.77 o   0.5597E-04
  13   1   4      174.15      184.67        9.47 o   0.7355E-03
  14   1   4      144.34      115.95        7.98 o   0.1086E-02
  15   1   4      140.15      117.54        7.33 o   0.1145E-02
  16   1   4        9.18        5.42        2.55 o   0.2840E-01
  17   1   4       18.30       22.75        2.23 o   0.8031E-02
 -17   2   4        4.22        1.30        3.33 o   0.4058E-01
 -16   2   4      131.75      123.02        6.99 o   0.1078E-02
 -15   2   4      281.04      310.46        8.93 o   0.3679E-03
 -14   2   4       71.75       70.78        3.91 o   0.2244E-02
 -13   2   4     3991.77     3986.05       36.47 o   0.5348E-05
 -12   2   4     3660.95     3746.51       35.57 o   0.6039E-05
 -11   2   4      898.43      902.30       15.34 o   0.7580E-04
 -10   2   4     1195.41     1210.52       16.26 o   0.4621E-04
  -9   2   4       30.21        9.93        8.96 o   0.5333E-02
  -8   2   4      143.26      141.35       13.08 o   0.8761E-03
  -7   2   4       56.62       97.71        6.94 o   0.1746E-02
  -6   2   4     3679.40     3474.15       55.80 o   0.6746E-05
  -5   2   4     2896.26     2961.73       31.68 o   0.9722E-05
  -4   2   4     1234.94     1650.65       22.29 o   0.3134E-04
  -3   2   4      787.69      528.41       18.18 o   0.1292E-03
  -2   2   4    24442.82    27587.39      161.87 o   0.1382E-06
  -1   2   4    11307.22    11110.37       72.85 o   0.7529E-06
   0   2   4     6020.55     5281.34       37.61 o   0.2942E-05
   1   2   4     4339.47     4432.57       37.37 o   0.4495E-05
   2   2   4    10044.33     9666.14       54.86 o   0.9609E-06
   3   2   4     8171.82     7999.10       62.32 o   0.1455E-05
   4   2   4     9256.55     8318.96       73.25 o   0.1246E-05
   5   2   4     3052.27     2898.48       41.13 o   0.9166E-05
   6   2   4       41.08       54.18        5.20 o   0.2526E-02
   7   2   4      796.75      772.60       21.32 o   0.8965E-04
   8   2   4      527.12      449.17       19.17 o   0.1953E-03
   9   2   4       89.21      127.18       11.48 o   0.1027E-02
  10   2   4      293.64      397.92       11.48 o   0.2798E-03
  11   2   4        4.01        6.80        3.49 o   0.1916E-01
  12   2   4      387.80      419.54       13.19 o   0.2404E-03
  13   2   4      486.42      425.03       14.18 o   0.2234E-03
  14   2   4       95.36      112.49        6.47 o   0.1326E-02
  15   2   4       37.40       13.62        3.65 o   0.7217E-02
  16   2   4      116.82      127.34        6.08 o   0.1149E-02
  17   2   4      229.56      312.57        6.84 o   0.3989E-03
 -17   3   4       13.47       18.00        3.29 o   0.1061E-01
 -16   3   4      272.81      240.52        9.35 o   0.5037E-03
 -15   3   4      375.12      400.78       10.82 o   0.2543E-03
 -14   3   4     3229.32     2935.30       33.87 o   0.9018E-05
 -13   3   4      903.15      929.66       15.55 o   0.7310E-04
 -12   3   4      143.95      173.66        6.65 o   0.8134E-03
 -11   3   4      224.05      158.10        8.17 o   0.7110E-03
 -10   3   4      229.14      243.29        7.29 o   0.4924E-03
  -9   3   4      434.71      400.62       11.02 o   0.2351E-03
  -8   3   4      237.72      251.84       19.61 o   0.4167E-03
  -7   3   4      944.97     1176.11       27.94 o   0.4990E-04
  -6   3   4      665.21      635.36       21.54 o   0.1230E-03
  -5   3   4    12133.10    10195.47      115.18 o   0.8033E-06
  -4   3   4      174.03      120.31       11.23 o   0.9113E-03
  -3   3   4      480.65      475.68       15.99 o   0.2006E-03
  -2   3   4     4528.20     3976.93       45.20 o   0.4915E-05
  -1   3   4      514.79      355.89       11.50 o   0.2590E-03
   0   3   4    19102.13    20054.62      110.25 o   0.2485E-06
   1   3   4     8581.56     7736.98       57.59 o   0.1489E-05
   2   3   4    22256.73    22956.40      123.47 o   0.1867E-06
   3   3   4     2385.63     2050.59       34.74 o   0.1692E-04
   4   3   4      789.92      775.08       22.86 o   0.9428E-04
   5   3   4      455.35      792.07       17.19 o   0.1071E-03
   6   3   4      404.80      365.55       19.79 o   0.2637E-03
   7   3   4      314.15      317.42       16.56 o   0.3179E-03
   8   3   4     2738.08     2727.71       49.08 o   0.1074E-04
   9   3   4      367.38      375.38       11.23 o   0.2737E-03
  10   3   4     1878.47     1983.31       29.73 o   0.1952E-04
  11   3   4     4197.73     4303.28       47.32 o   0.4723E-05
  12   3   4     1557.11     1544.59       24.04 o   0.3031E-04
  13   3   4      868.87      726.94       17.57 o   0.9365E-04
  14   3   4     1708.25     1673.05       24.14 o   0.2567E-04
  15   3   4      551.39      521.92       12.37 o   0.1653E-03
  16   3   4     2543.35     2693.56       30.70 o   0.1120E-04
  17   3   4      111.14      124.56        7.12 o   0.1193E-02
 -17   4   4     1681.97     1859.54       35.38 o   0.2250E-04
 -16   4   4      222.41      230.39        7.45 o   0.5320E-03
 -15   4   4      243.38      198.38        8.45 o   0.6084E-03
 -14   4   4      817.14      766.47       19.87 o   0.9287E-04
 -13   4   4     1119.12      948.83       21.20 o   0.6033E-04
 -12   4   4      287.25      238.86       10.93 o   0.4820E-03
 -11   4   4      201.89      315.95        8.46 o   0.4173E-03
 -10   4   4        6.13        7.03        2.12 o   0.2493E-01
  -9   4   4      599.57      530.33       12.20 o   0.1581E-03
  -8   4   4      283.51      274.53       22.65 o   0.3496E-03
  -7   4   4      242.45      196.41       14.82 o   0.5523E-03
  -6   4   4       31.80       37.25        7.38 o   0.3805E-02
  -5   4   4      528.47      557.46       22.22 o   0.1475E-03
  -4   4   4      689.60      510.91       24.27 o   0.1365E-03
  -3   4   4      910.80      750.59       23.27 o   0.8466E-04
  -2   4   4      518.33      655.58       15.82 o   0.1353E-03
  -1   4   4     4075.53     3167.45       39.78 o   0.7025E-05
   0   4   4    18567.45    18130.47      132.03 o   0.2827E-06
   1   4   4     1049.94      786.96       19.69 o   0.7685E-04
   2   4   4     1470.01     1669.00       26.55 o   0.2706E-04
   3   4   4       33.58        3.23        4.87 o   0.1009E-01
   4   4   4      379.99      310.36       17.46 o   0.3063E-03
   5   4   4     2299.68     2211.06       42.39 o   0.1532E-04
   6   4   4      139.85      129.07       11.36 o   0.9754E-03
   7   4   4      102.47       84.07       12.00 o   0.1347E-02
   8   4   4     1089.56     1350.62       31.86 o   0.3996E-04
   9   4   4      351.46      350.87       10.30 o   0.3037E-03
  10   4   4      893.57     1090.08       16.98 o   0.6035E-04
  11   4   4      184.79      187.94        8.77 o   0.6804E-03
  12   4   4     2061.04     2052.63       26.56 o   0.1787E-04
  13   4   4      103.72       89.85        6.02 o   0.1516E-02
  14   4   4     2114.77     2021.67       26.04 o   0.1794E-04
  15   4   4      275.37      251.70        9.50 o   0.4512E-03
  16   4   4     1345.02     1328.15       17.34 o   0.4052E-04
 -16   5   4       27.35       36.09        2.72 o   0.5270E-02
 -15   5   4       19.60       17.30        2.70 o   0.8324E-02
 -14   5   4      471.05      407.22       14.64 o   0.2180E-03
 -13   5   4      113.98       80.29        7.93 o   0.1558E-02
 -12   5   4     5411.94     5368.74       47.96 o   0.3047E-05
 -11   5   4      874.86      702.38       18.46 o   0.9524E-04
 -10   5   4     1984.62     1991.12       27.07 o   0.1908E-04
  -9   5   4     1791.71     1708.43       27.64 o   0.2484E-04
  -8   5   4     1183.78     1312.19       23.89 o   0.4263E-04
  -7   5   4      876.86      748.15       31.24 o   0.8360E-04
  -6   5   4     3398.42     3085.71       60.40 o   0.7982E-05
  -5   5   4      711.46      721.95       25.37 o   0.1004E-03
  -4   5   4    16612.35    16953.27      140.72 o   0.3329E-06
  -3   5   4      129.16       54.07        9.44 o   0.1646E-02
  -2   5   4     1973.02     1989.50       32.64 o   0.1904E-04
  -1   5   4     1016.60     1247.35       21.13 o   0.4558E-04
   0   5   4       26.63       19.42        5.41 o   0.7036E-02
   1   5   4    10605.83    10385.09       90.96 o   0.8390E-06
   2   5   4      423.14      428.87       15.65 o   0.2279E-03
   3   5   4     2399.60     2489.72       38.34 o   0.1266E-04
   4   5   4     3155.46     2981.85       50.70 o   0.8718E-05
   5   5   4       24.99       36.92        6.16 o   0.4282E-02
   6   5   4      106.36       68.05       11.12 o   0.1579E-02
   7   5   4      225.61      172.82       18.01 o   0.5770E-03
   8   5   4     2850.73     2967.25       30.35 o   0.9489E-05
   9   5   4     1119.43     1061.49       16.40 o   0.5442E-04
  10   5   4      371.29      401.89       10.74 o   0.2664E-03
  11   5   4      917.26      817.35       17.40 o   0.8017E-04
  12   5   4      997.02     1037.41       18.85 o   0.5824E-04
  13   5   4      147.68      140.56        7.38 o   0.9357E-03
  14   5   4       16.90       18.48        2.91 o   0.9331E-02
  15   5   4      298.87      315.91        9.31 o   0.3605E-03
  16   5   4      492.33      486.80       10.82 o   0.1924E-03
 -16   6   4        3.55        6.48        1.77 o   0.2576E-01
 -15   6   4      215.50      245.68        7.10 o   0.5207E-03
 -14   6   4      705.44      715.91       17.08 o   0.1085E-03
 -13   6   4      729.74      689.79       16.13 o   0.1051E-03
 -12   6   4      353.45      343.80        9.78 o   0.3041E-03
 -11   6   4     5579.73     5222.43       45.33 o   0.3092E-05
 -10   6   4      164.81      229.30        7.62 o   0.6330E-03
  -9   6   4      352.14      438.09       11.33 o   0.2433E-03
  -8   6   4      563.81      675.43       14.91 o   0.1291E-03
  -7   6   4      276.12      279.47        9.54 o   0.4193E-03
  -6   6   4     1800.30     1909.21       46.40 o   0.2085E-04
  -5   6   4      479.47      504.49       23.05 o   0.1684E-03
  -4   6   4     3660.57     3085.31       58.77 o   0.7722E-05
  -3   6   4    14293.83    13590.81      114.63 o   0.4933E-06
  -2   6   4      975.21     1191.14       27.37 o   0.5047E-04
  -1   6   4    13333.85    12098.21      124.42 o   0.5962E-06
   0   6   4      749.48     1044.85       26.18 o   0.6975E-04
   1   6   4      586.63      672.49       20.48 o   0.1225E-03
   2   6   4     3289.39     2591.48       60.77 o   0.9935E-05
   3   6   4        8.32        3.26        5.63 o   0.1724E-01
   4   6   4      518.48      560.30       24.98 o   0.1565E-03
   5   6   4     1361.99     1529.04       37.78 o   0.3099E-04
   6   6   4     3080.52     3015.49       60.63 o   0.8670E-05
   7   6   4     1518.76     1396.58       25.36 o   0.3437E-04
   8   6   4      295.63      224.19       10.48 o   0.4738E-03
   9   6   4     1052.22     1020.51       20.13 o   0.6123E-04
  10   6   4      927.16     1023.03       17.47 o   0.6364E-04
  11   6   4        9.76        8.46        3.43 o   0.1508E-01
  12   6   4       16.65        8.99        3.94 o   0.1137E-01
  13   6   4      810.28      749.91       16.56 o   0.9421E-04
  14   6   4      279.47      268.27        9.43 o   0.4248E-03
  15   6   4       82.01       65.20        4.60 o   0.2150E-02
  16   6   4      475.16      482.97       16.85 o   0.1812E-03
 -15   7   4      119.53      123.28        4.64 o   0.1198E-02
 -14   7   4       36.29       38.54        3.87 o   0.4326E-02
 -13   7   4     1242.44     1255.85       21.59 o   0.4246E-04
 -12   7   4      259.30      244.79        8.43 o   0.4533E-03
 -11   7   4      229.41      222.18        9.04 o   0.5140E-03
 -10   7   4     2078.02     2070.68       27.86 o   0.1760E-04
  -9   7   4       54.37       35.77        5.09 o   0.3715E-02
  -8   7   4      236.35      233.11        9.45 o   0.5280E-03
  -7   7   4     2527.33     2340.95       30.94 o   0.1371E-04
  -6   7   4      706.92      758.09       15.06 o   0.9966E-04
  -5   7   4      120.44       74.07        7.25 o   0.1562E-02
  -4   7   4      120.21      191.60       13.88 o   0.7118E-03
  -3   7   4       45.59        7.39        8.11 o   0.5656E-02
  -2   7   4     1461.30     1380.13       38.73 o   0.3360E-04
  -1   7   4     1338.05     1317.39       33.30 o   0.3927E-04
   0   7   4      789.05      845.79       24.82 o   0.8422E-04
   1   7   4      974.82      885.72       35.15 o   0.6782E-04
   2   7   4       56.08       55.17        9.65 o   0.2325E-02
   3   7   4     2899.01     2914.05       63.62 o   0.9555E-05
   4   7   4     2145.66     1924.18       55.61 o   0.1815E-04
   5   7   4     1424.83     1639.12       23.57 o   0.2932E-04
   6   7   4     1850.37     1813.24       27.08 o   0.2283E-04
   7   7   4     3245.28     3385.61       36.02 o   0.7436E-05
   8   7   4     2045.96     2266.71       26.52 o   0.1630E-04
   9   7   4        4.14        2.00        3.04 o   0.4104E-01
  10   7   4      262.38      239.23        9.03 o   0.4762E-03
  11   7   4     1071.40     1042.57       21.96 o   0.5673E-04
  12   7   4     1886.85     1819.84       27.85 o   0.2163E-04
  13   7   4       99.74      101.85        6.56 o   0.1418E-02
  14   7   4        8.85        4.84        2.68 o   0.2355E-01
  15   7   4        0.19        1.46        2.11 o   0.8300E-01
 -15   8   4       52.71       65.50        5.92 o   0.2469E-02
 -14   8   4      111.67       99.52        6.25 o   0.1359E-02
 -13   8   4      556.08      535.72       12.13 o   0.1629E-03
 -12   8   4      381.83      372.84        9.63 o   0.2635E-03
 -11   8   4     1066.12     1083.12       18.43 o   0.5466E-04
 -10   8   4       12.98       10.42        3.22 o   0.1254E-01
  -9   8   4        5.53        1.79        3.12 o   0.3599E-01
  -8   8   4      148.63      153.41        7.61 o   0.8556E-03
  -7   8   4      135.12      115.81        6.79 o   0.1183E-02
  -6   8   4     2272.14     2236.95       27.89 o   0.1491E-04
  -5   8   4      206.20      189.05        7.83 o   0.6684E-03
  -4   8   4     3367.49     3444.89       32.51 o   0.7218E-05
  -3   8   4       10.55        7.40        3.30 o   0.1703E-01
  -2   8   4      177.64      149.60       10.81 o   0.8395E-03
  -1   8   4      658.64      721.50       38.55 o   0.9560E-04
   0   8   4       15.70       21.64        5.85 o   0.6951E-02
   1   8   4     2227.87     2108.07       51.16 o   0.1623E-04
   2   8   4      141.36      187.90        8.30 o   0.7373E-03
   3   8   4      156.40      190.81        7.75 o   0.7290E-03
   4   8   4     2616.69     3220.14       28.57 o   0.9088E-05
   5   8   4       34.20       42.72        3.80 o   0.4084E-02
   6   8   4     2578.67     3072.51       27.12 o   0.9489E-05
   7   8   4     1173.81     1243.82       17.25 o   0.4517E-04
   8   8   4       23.91       24.11        3.73 o   0.7219E-02
   9   8   4       12.30       13.88        2.71 o   0.1309E-01
  10   8   4       77.20       51.51        5.26 o   0.2417E-02
  11   8   4     1081.59      980.43       22.22 o   0.6099E-04
  12   8   4      300.77      313.97       12.06 o   0.3492E-03
  13   8   4      728.99      767.16       17.22 o   0.9342E-04
  14   8   4      225.15      244.76        8.17 o   0.5113E-03
 -14   9   4      146.90      163.42        6.70 o   0.8329E-03
 -13   9   4     1346.00     1372.78       21.87 o   0.3777E-04
 -12   9   4       42.90       37.94        3.11 o   0.3966E-02
 -11   9   4       44.93       51.42        4.54 o   0.2973E-02
 -10   9   4      454.30      452.35       12.28 o   0.2138E-03
  -9   9   4       69.46       39.19        5.59 o   0.2789E-02
  -8   9   4      891.71      836.15       18.01 o   0.8156E-04
  -7   9   4       69.10       70.41        5.16 o   0.2147E-02
  -6   9   4     4778.62     4713.88       40.96 o   0.3868E-05
  -5   9   4     3116.82     3171.12       29.85 o   0.8256E-05
  -4   9   4       66.96      116.51        4.51 o   0.1480E-02
  -3   9   4       44.33       59.54        4.47 o   0.2884E-02
  -2   9   4        5.30       12.07        2.55 o   0.1697E-01
  -1   9   4      645.37      557.31       13.36 o   0.1391E-03
   0   9   4      110.00      182.36        5.90 o   0.8471E-03
   1   9   4      705.57      725.03       14.33 o   0.1039E-03
   2   9   4      522.36      675.16       11.90 o   0.1316E-03
   3   9   4     3248.88     3384.03       30.26 o   0.7441E-05
   4   9   4       20.22       13.20        3.84 o   0.9524E-02
   5   9   4     1997.20     2089.48       26.04 o   0.1816E-04
   6   9   4        0.23        1.55        2.81 o   0.8492E-01
   7   9   4       26.69       18.39        3.27 o   0.7639E-02
   8   9   4     2425.05     2185.91       29.80 o   0.1547E-04
   9   9   4     2872.06     2719.53       33.87 o   0.1038E-04
  10   9   4     1699.55     1552.40       24.00 o   0.2814E-04
  11   9   4      208.73      204.57       11.27 o   0.5621E-03
  12   9   4      120.59      140.78        8.21 o   0.1004E-02
  13   9   4      551.96      606.46       13.29 o   0.1436E-03
  14   9   4      139.66      156.33        7.25 o   0.9222E-03
 -13  10   4       77.61      107.99        5.70 o   0.1508E-02
 -12  10   4     1232.09     1240.14       17.03 o   0.4406E-04
 -11  10   4      576.60      587.24       10.43 o   0.1507E-03
 -10  10   4     1656.67     1675.92       19.16 o   0.2672E-04
  -9  10   4      323.51      294.10        9.66 o   0.3614E-03
  -8  10   4        5.69        1.61        3.19 o   0.3647E-01
  -7  10   4     2276.12     2133.73       27.71 o   0.1580E-04
  -6  10   4     1307.90     1286.00       21.21 o   0.4042E-04
  -5  10   4      195.69      119.61        7.36 o   0.9452E-03
  -4  10   4     2122.70     2167.64       21.26 o   0.1654E-04
  -3  10   4     2719.06     2646.56       24.38 o   0.1121E-04
  -2  10   4       37.12       41.98        4.38 o   0.3938E-02
  -1  10   4     1066.35     1004.46       17.62 o   0.6010E-04
   0  10   4      946.81      911.98       18.02 o   0.6999E-04
   1  10   4      692.36      645.14       12.77 o   0.1215E-03
   2  10   4      203.27      192.45        7.69 o   0.6225E-03
   3  10   4      287.68      311.54        9.72 o   0.3657E-03
   4  10   4      879.23      989.91       18.22 o   0.6626E-04
   5  10   4        1.11        6.77        3.06 o   0.2962E-01
   6  10   4      415.95      372.91       10.97 o   0.2685E-03
   7  10   4       17.46        9.83        2.89 o   0.1154E-01
   8  10   4      409.38      458.31        9.88 o   0.2227E-03
   9  10   4      442.85      419.45       12.79 o   0.2324E-03
  10  10   4       26.93       48.29        3.40 o   0.4086E-02
  11  10   4       46.72       41.79        5.38 o   0.3421E-02
  12  10   4      197.96      162.18        8.01 o   0.7397E-03
  13  10   4       10.57        8.98        2.58 o   0.1573E-01
 -12  11   4        2.48        0.18        3.13 o   0.6594E-01
 -11  11   4      283.27      295.25        7.23 o   0.3822E-03
 -10  11   4        5.55        5.30        1.93 o   0.2719E-01
  -9  11   4      307.69      288.58        7.90 o   0.3740E-03
  -8  11   4      536.17      549.34       11.82 o   0.1595E-03
  -7  11   4      634.37      484.52       13.45 o   0.1613E-03
  -6  11   4     1001.76     1038.36       18.76 o   0.5844E-04
  -5  11   4       62.24       25.03        4.51 o   0.3666E-02
  -4  11   4     1206.29     1130.88       18.12 o   0.4907E-04
  -3  11   4      119.71      118.77        5.31 o   0.1177E-02
  -2  11   4      214.50      235.62        7.30 o   0.5364E-03
  -1  11   4      105.20      107.05        5.90 o   0.1377E-02
   0  11   4      958.17      946.37       17.63 o   0.6710E-04
   1  11   4      223.05      200.89        8.01 o   0.5891E-03
   2  11   4     1620.69     1643.49       22.98 o   0.2695E-04
   3  11   4      619.72      539.08       14.91 o   0.1472E-03
   4  11   4      120.51      133.39        7.51 o   0.1051E-02
   5  11   4      714.19      656.93       15.69 o   0.1135E-03
   6  11   4     3156.99     2999.11       32.00 o   0.8760E-05
   7  11   4      457.88      456.75       10.45 o   0.2055E-03
   8  11   4       12.08        7.28        2.67 o   0.1708E-01
   9  11   4     3028.28     3013.37       35.10 o   0.8925E-05
  10  11   4      130.98      147.64        6.00 o   0.9461E-03
  11  11   4      638.80      683.10       15.07 o   0.1143E-03
 -10  12   4      189.52      181.01        6.48 o   0.6848E-03
  -9  12   4      741.54      680.95       13.29 o   0.1095E-03
  -8  12   4      397.96      377.90       11.65 o   0.2597E-03
  -7  12   4     2371.21     2344.82       32.24 o   0.1407E-04
  -6  12   4     1833.05     1682.45       25.46 o   0.2416E-04
  -5  12   4     2675.60     2782.61       32.56 o   0.1064E-04
  -4  12   4       40.29       51.38        3.51 o   0.3518E-02
  -3  12   4        1.02        0.97        2.54 o   0.8276E-01
  -2  12   4      141.47      159.53        5.57 o   0.9326E-03
  -1  12   4     1140.85     1125.34       15.94 o   0.5199E-04
   0  12   4        7.95       10.30        3.04 o   0.1531E-01
   1  12   4      329.27      309.58        9.38 o   0.3357E-03
   2  12   4     1005.89      974.93       18.17 o   0.6443E-04
   3  12   4     1077.75     1113.22       17.46 o   0.5270E-04
   4  12   4     1127.92     1160.25       18.98 o   0.4899E-04
   5  12   4       82.77       77.92        5.59 o   0.1851E-02
   6  12   4      113.32      107.94        5.32 o   0.1306E-02
   7  12   4      143.07      153.82        6.02 o   0.9005E-03
   8  12   4      190.70      164.94        7.32 o   0.7665E-03
   9  12   4     1219.33     1172.02       20.66 o   0.4513E-04
  10  12   4      251.14      310.46        9.83 o   0.3874E-03
  -9  13   4      335.01      375.10       10.50 o   0.2794E-03
  -8  13   4      869.00      951.44       14.65 o   0.7042E-04
  -7  13   4      212.23      225.98        6.99 o   0.5685E-03
  -6  13   4      502.59      539.19       14.09 o   0.1660E-03
  -5  13   4      212.13      225.76        6.86 o   0.5296E-03
  -4  13   4      101.92       96.03        4.66 o   0.1524E-02
  -3  13   4      361.79      332.64        8.83 o   0.3023E-03
  -2  13   4       41.64       38.19        3.42 o   0.4062E-02
  -1  13   4      271.51      276.18        7.42 o   0.4227E-03
   0  13   4        7.77        2.04        2.23 o   0.3410E-01
   1  13   4      781.66      702.58       13.96 o   0.1013E-03
   2  13   4     1481.46     1702.19       19.11 o   0.2708E-04
   3  13   4        4.94        7.57        2.00 o   0.2079E-01
   4  13   4       20.34       14.55        3.03 o   0.8749E-02
   5  13   4        6.96        0.34        2.34 o   0.5079E-01
   6  13   4      503.17      509.35       10.61 o   0.1754E-03
   7  13   4       54.51       64.92        4.30 o   0.2493E-02
   8  13   4       33.75       29.78        3.02 o   0.5112E-02
  -6  14   4       18.58       16.90        2.62 o   0.9703E-02
  -5  14   4      785.99      831.35       15.69 o   0.8227E-04
  -4  14   4      375.67      414.12       10.38 o   0.2465E-03
  -3  14   4     1232.38     1317.41       19.48 o   0.4047E-04
  -2  14   4      101.13      100.42        3.91 o   0.1454E-02
  -1  14   4       24.76       20.71        2.18 o   0.7147E-02
   0  14   4       99.15      117.20        3.88 o   0.1394E-02
   1  14   4        5.48       10.15        1.90 o   0.1929E-01
   2  14   4      224.89      263.05        6.15 o   0.4923E-03
   3  14   4      323.60      363.92        9.44 o   0.3020E-03
   4  14   4      228.50      188.02        6.14 o   0.6137E-03
   5  14   4       20.33       22.88        2.37 o   0.7402E-02
   6  14   4       96.32      110.42        6.69 o   0.1292E-02
  -1  15   4        1.72        1.12        1.75 o   0.8743E-01
   0  15   4      262.65      275.07        9.06 o   0.4186E-03
   1  15   4     1041.27     1166.13       19.27 o   0.5013E-04
   2  15   4       32.69       33.21        2.76 o   0.4653E-02
 -17   0   5      115.24      113.68       10.11 o   0.1185E-02
 -15   0   5      218.32      274.20       10.64 o   0.4524E-03
 -13   0   5      520.92      564.02       16.63 o   0.1506E-03
 -11   0   5     1917.15     1891.61       26.65 o   0.2037E-04
  -9   0   5     6470.71     6479.99      114.90 o   0.2049E-05
  -7   0   5      123.12        2.19       13.97 o   0.2227E-02
  -5   0   5       60.45       66.13        6.48 o   0.2207E-02
  -3   0   5    20791.79    22428.73      219.99 o   0.2032E-06
  -1   0   5    10610.73    12359.91       67.29 o   0.6880E-06
   1   0   5     4062.50     4323.32       32.77 o   0.4876E-05
   3   0   5     6731.80     7628.18       95.41 o   0.1729E-05
   5   0   5    19154.62    15475.51      193.52 o   0.3441E-06
   7   0   5     3836.03     3795.77       82.77 o   0.5857E-05
   9   0   5     5118.26     4271.21      138.32 o   0.3900E-05
  11   0   5     1534.25     1290.68       49.63 o   0.3260E-04
  13   0   5      219.86      169.04       13.83 o   0.6438E-03
  15   0   5     1950.04     1891.22       38.15 o   0.2039E-04
  17   0   5      316.45      310.61       12.59 o   0.3454E-03
 -17   1   5      101.71       97.40        6.56 o   0.1413E-02
 -16   1   5       62.30       68.90        5.26 o   0.2374E-02
 -15   1   5     1009.22      942.69       18.43 o   0.6467E-04
 -14   1   5      110.77      139.76        5.27 o   0.1065E-02
 -13   1   5      663.91      761.30       11.86 o   0.1062E-03
 -12   1   5     1162.58     1396.55       17.39 o   0.3962E-04
 -11   1   5     1025.61     1069.35       14.33 o   0.5777E-04
 -10   1   5      191.73      133.04        6.35 o   0.8484E-03
  -9   1   5      227.67      273.98       17.58 o   0.3878E-03
  -8   1   5       40.81       42.29        6.78 o   0.3214E-02
  -7   1   5     3124.12     2397.72       53.64 o   0.1139E-04
  -6   1   5     2285.86     2305.79       37.68 o   0.1463E-04
  -5   1   5     1201.73     1084.00       23.02 o   0.5450E-04
  -4   1   5    20176.27    20730.53      118.35 o   0.2252E-06
  -3   1   5    50282.01    52492.09      214.64 o   0.3651E-07
  -2   1   5    13756.78    11283.46       76.82 o   0.6564E-06
  -1   1   5    13604.06    18224.30       67.49 o   0.3434E-06
   0   1   5      107.47      300.13        4.56 o   0.5492E-03
   1   1   5     8872.16    12035.23       51.30 o   0.7819E-06
   2   1   5    22077.56    22888.82      101.46 o   0.1887E-06
   3   1   5     4250.70     4450.80       31.95 o   0.4486E-05
   4   1   5      604.22      833.61       13.11 o   0.9192E-04
   5   1   5    17854.01    16901.51      108.39 o   0.3187E-06
   6   1   5       28.47      103.17        4.36 o   0.2166E-02
   7   1   5      239.59       83.79       12.36 o   0.9214E-03
   8   1   5     3344.56     2719.15       64.41 o   0.9589E-05
   9   1   5      780.27      877.25       33.79 o   0.7452E-04
  10   1   5        3.95        3.67        3.94 o   0.3507E-01
  11   1   5      623.91      727.57       18.51 o   0.1114E-03
  12   1   5     1170.40     1168.27       26.40 o   0.4823E-04
  13   1   5      702.98      664.75       18.48 o   0.1153E-03
  14   1   5      505.01      447.02       14.28 o   0.1953E-03
  15   1   5      632.02      535.36       14.89 o   0.1461E-03
  16   1   5        8.55        8.43        2.49 o   0.1821E-01
  17   1   5       64.30       72.50        3.79 o   0.2280E-02
 -17   2   5      519.19      528.31       16.71 o   0.1703E-03
 -16   2   5        6.97       13.36        2.83 o   0.1580E-01
 -15   2   5       43.31       43.62        4.67 o   0.3288E-02
 -14   2   5       92.49       79.37        5.22 o   0.1721E-02
 -13   2   5     2161.02     1948.30       23.62 o   0.1951E-04
 -12   2   5      236.15      211.11        8.58 o   0.5636E-03
 -11   2   5       14.70        6.18        2.76 o   0.1651E-01
 -10   2   5      985.10     1145.33       13.61 o   0.5513E-04
  -9   2   5        7.03        1.84        6.04 o   0.1735E-01
  -8   2   5     1813.44     1688.54       46.02 o   0.2470E-04
  -7   2   5     1731.64     1267.04       41.03 o   0.3324E-04
  -6   2   5        9.05        0.98        3.35 o   0.3362E-01
  -5   2   5       67.04      133.54        4.56 o   0.1361E-02
  -4   2   5    16030.96    16515.66      112.49 o   0.3557E-06
  -3   2   5    29266.23    30780.81      178.74 o   0.1065E-06
  -2   2   5     8542.96     8503.75       68.62 o   0.1279E-05
  -1   2   5    15155.97    14174.07       87.51 o   0.4529E-06
   0   2   5    21720.44    22423.53      131.96 o   0.1956E-06
   1   2   5    17482.12    18924.50      111.29 o   0.2856E-06
   2   2   5    80129.46    84491.09      305.41 o   0.1436E-07
   3   2   5       11.21       10.12        2.80 o   0.1844E-01
   4   2   5     7950.28     7360.63       78.66 o   0.1627E-05
   5   2   5     3746.66     3382.13       40.74 o   0.6867E-05
   6   2   5       11.91       38.97        3.50 o   0.5642E-02
   7   2   5     1578.99     1403.43       30.82 o   0.3438E-04
   8   2   5       37.35       53.01        5.86 o   0.2936E-02
   9   2   5       11.78       22.20        4.03 o   0.8242E-02
  10   2   5       99.74      159.32        6.80 o   0.9610E-03
  11   2   5     2707.81     2838.50       34.38 o   0.1042E-04
  12   2   5     3852.47     4093.58       44.66 o   0.5332E-05
  13   2   5     1376.67     1233.06       25.85 o   0.4023E-04
  14   2   5      146.72      153.48        8.24 o   0.8666E-03
  15   2   5       38.31       37.18        3.88 o   0.4155E-02
  16   2   5      490.42      461.98       12.15 o   0.1967E-03
  17   2   5      423.55      469.31        8.54 o   0.2065E-03
 -17   3   5      229.17      208.50       10.55 o   0.5473E-03
 -16   3   5       56.56       72.93        4.14 o   0.2377E-02
 -15   3   5      856.52      938.04       19.00 o   0.7108E-04
 -14   3   5      453.22      453.75       12.90 o   0.2085E-03
 -13   3   5       95.95       77.04        6.19 o   0.1629E-02
 -12   3   5      208.08      256.13        8.01 o   0.5035E-03
 -11   3   5       40.34       27.62        3.47 o   0.5025E-02
 -10   3   5     3121.95     3341.66       28.93 o   0.7923E-05
  -9   3   5     2957.16     3034.45       31.58 o   0.9247E-05
  -8   3   5     1370.16     1082.05       41.83 o   0.4656E-04
  -7   3   5        2.88        0.79        5.34 o   0.2701E-01
  -6   3   5     5975.70     4399.23       70.63 o   0.3616E-05
  -5   3   5      182.58      188.89       10.66 o   0.6941E-03
  -4   3   5       48.62       51.10        6.29 o   0.2687E-02
  -3   3   5     1079.11     1216.53       24.46 o   0.4996E-04
  -2   3   5     3054.91     2921.12       37.97 o   0.9482E-05
  -1   3   5    55597.91    57972.20      242.32 o   0.3009E-07
   0   3   5     7439.15     8129.13       56.97 o   0.1483E-05
   1   3   5       17.35       34.03        2.95 o   0.5829E-02
   2   3   5    19020.54    20335.67      104.82 o   0.2407E-06
   3   3   5     2468.18     2771.68       30.15 o   0.1170E-04
   4   3   5      877.27      493.15       24.49 o   0.1288E-03
   5   3   5     6957.62     6333.84       74.32 o   0.2106E-05
   6   3   5     7400.34     7643.64       77.20 o   0.1602E-05
   7   3   5     1968.61     1988.97       39.42 o   0.1910E-04
   8   3   5     1058.81     1069.33       30.27 o   0.5484E-04
   9   3   5       83.47      120.72        5.99 o   0.1357E-02
  10   3   5       29.59       38.21        4.49 o   0.4271E-02
  11   3   5     1238.04     1300.64       22.58 o   0.4028E-04
  12   3   5      639.64      592.60       16.51 o   0.1351E-03
  13   3   5      228.59      195.67        9.87 o   0.6397E-03
  14   3   5     1620.97     1648.73       23.37 o   0.2652E-04
  15   3   5        9.90        3.44        2.63 o   0.3015E-01
  16   3   5        2.35        4.19        2.52 o   0.3298E-01
  17   3   5      696.99      845.05       21.68 o   0.8599E-04
 -17   4   5       81.12       84.33        7.67 o   0.1657E-02
 -16   4   5      169.22      160.98        6.45 o   0.8327E-03
 -15   4   5       55.49       42.20        4.23 o   0.3478E-02
 -14   4   5      165.00      178.39        9.16 o   0.7190E-03
 -13   4   5      661.43      610.58       16.44 o   0.1311E-03
 -12   4   5      265.73      154.24       11.27 o   0.6556E-03
 -11   4   5     2637.89     2622.44       27.31 o   0.1162E-04
 -10   4   5      439.63      343.20       12.47 o   0.2776E-03
  -9   4   5      448.18      500.15       11.08 o   0.1900E-03
  -8   4   5      110.69       82.79       14.05 o   0.1274E-02
  -7   4   5      115.97      112.14       12.08 o   0.1164E-02
  -6   4   5     4577.37     3723.97       73.88 o   0.5193E-05
  -5   4   5     5558.33     4574.78       77.92 o   0.3564E-05
  -4   4   5     2855.33     2734.88       51.56 o   0.1047E-04
  -3   4   5     3128.39     2907.54       47.56 o   0.9318E-05
  -2   4   5     1683.82     1882.66       29.30 o   0.2297E-04
  -1   4   5     7066.69     7687.84       52.94 o   0.1630E-05
   0   4   5     5332.53     5549.48       52.97 o   0.2984E-05
   1   4   5     3042.10     3037.47       33.19 o   0.9201E-05
   2   4   5     1245.85     1644.66       24.81 o   0.3084E-04
   3   4   5      401.53      455.67       14.04 o   0.2066E-03
   4   4   5       23.85       33.90        4.94 o   0.4566E-02
   5   4   5    11641.82    10164.73      118.38 o   0.8111E-06
   6   4   5     2700.14     2357.91       49.70 o   0.1312E-04
   7   4   5      107.39      104.25       10.75 o   0.1216E-02
   8   4   5      287.26      252.16       11.61 o   0.4568E-03
   9   4   5       40.99       57.45        3.94 o   0.3029E-02
  10   4   5      610.04      583.30       15.81 o   0.1442E-03
  11   4   5     2370.35     2481.51       27.93 o   0.1297E-04
  12   4   5      865.76      785.99       16.81 o   0.8667E-04
  13   4   5      870.27      847.75       16.46 o   0.7935E-04
  14   4   5      102.31       87.66        6.36 o   0.1543E-02
  15   4   5       29.55       26.25        3.43 o   0.5774E-02
  16   4   5      383.51      459.95        9.58 o   0.2238E-03
 -16   5   5      123.67      142.46        5.19 o   0.1019E-02
 -15   5   5      878.63      956.52       14.33 o   0.6975E-04
 -14   5   5      823.66      872.55       19.27 o   0.7794E-04
 -13   5   5     3036.75     2704.94       38.18 o   0.1025E-04
 -12   5   5        2.85        4.42        3.51 o   0.2654E-01
 -11   5   5      976.54      994.82       18.78 o   0.6318E-04
 -10   5   5       18.04       14.91        3.60 o   0.9915E-02
  -9   5   5      833.60      886.36       18.01 o   0.7784E-04
  -8   5   5      181.49      205.16        8.24 o   0.6243E-03
  -7   5   5      410.82      479.27       21.62 o   0.2029E-03
  -6   5   5     2151.23     1785.87       47.76 o   0.1995E-04
  -5   5   5     4802.41     4489.93       70.24 o   0.4109E-05
  -4   5   5     7339.48     6414.03       80.76 o   0.1996E-05
  -3   5   5     1443.70      996.43       28.95 o   0.4859E-04
  -2   5   5     3873.86     4399.29       47.53 o   0.4804E-05
  -1   5   5     8249.70     7490.56       67.95 o   0.1531E-05
   0   5   5     1556.95     1817.75       33.84 o   0.2321E-04
   1   5   5     2358.85     2464.31       36.74 o   0.1299E-04
   2   5   5     1394.87     1661.88       28.91 o   0.2807E-04
   3   5   5      501.28      633.42       17.46 o   0.1409E-03
   4   5   5     2183.93     1776.63       42.28 o   0.2074E-04
   5   5   5     6276.87     6243.22       80.58 o   0.2280E-05
   6   5   5      546.33      456.42       23.57 o   0.1791E-03
   7   5   5     4386.82     4334.15       92.58 o   0.4448E-05
   8   5   5      272.94      250.33        9.05 o   0.4301E-03
   9   5   5      331.84      387.90        8.93 o   0.2867E-03
  10   5   5     1144.85     1225.65       18.70 o   0.4500E-04
  11   5   5      233.35      222.60        8.71 o   0.5396E-03
  12   5   5       78.15       82.03        5.58 o   0.1865E-02
  13   5   5      646.73      667.45       15.17 o   0.1228E-03
  14   5   5      169.79      167.40        7.43 o   0.7664E-03
  15   5   5       54.00       25.32        4.12 o   0.4666E-02
  16   5   5       80.51       58.95        5.54 o   0.2322E-02
 -16   6   5       92.77      128.34        6.29 o   0.1197E-02
 -15   6   5      399.00      402.21        9.75 o   0.2471E-03
 -14   6   5      266.73      248.47       10.57 o   0.4460E-03
 -13   6   5     1085.11     1062.66       19.76 o   0.5540E-04
 -12   6   5      349.54      266.51       10.17 o   0.3871E-03
 -11   6   5     5103.77     5079.58       45.60 o   0.3402E-05
 -10   6   5       14.68        1.85        4.28 o   0.1842E-01
  -9   6   5      179.89      250.49        8.74 o   0.5347E-03
  -8   6   5       80.86       82.46        6.09 o   0.1838E-02
  -7   6   5      414.43      470.50       11.58 o   0.2140E-03
  -6   6   5       70.48       65.79        9.30 o   0.2014E-02
  -5   6   5      934.69      966.36       30.28 o   0.6329E-04
  -4   6   5      968.61      792.44       29.71 o   0.7688E-04
  -3   6   5     2533.96     2426.33       42.90 o   0.1274E-04
  -2   6   5      152.44      193.49       11.23 o   0.6944E-03
  -1   6   5     4055.10     4203.90       52.16 o   0.4952E-05
   0   6   5     1196.34     1240.02       29.22 o   0.4364E-04
   1   6   5     1055.61      843.96       28.08 o   0.6931E-04
   2   6   5      133.47      146.95       12.81 o   0.8609E-03
   3   6   5      409.61      475.32       19.13 o   0.2106E-03
   4   6   5       75.89       53.91       10.29 o   0.2041E-02
   5   6   5      162.49       74.20       13.88 o   0.1085E-02
   6   6   5      400.06      396.66       19.24 o   0.2421E-03
   7   6   5     4165.70     4207.36       46.01 o   0.4908E-05
   8   6   5      103.15      109.60        5.85 o   0.1372E-02
   9   6   5        7.15       11.77        3.05 o   0.1498E-01
  10   6   5     1678.86     1748.59       23.08 o   0.2413E-04
  11   6   5      203.70      230.30        9.03 o   0.5336E-03
  12   6   5      530.44      506.92       14.99 o   0.1679E-03
  13   6   5      445.16      452.29       12.15 o   0.2117E-03
  14   6   5       24.57       24.60        2.80 o   0.6937E-02
  15   6   5       47.79       38.10        3.93 o   0.3631E-02
  16   6   5      169.72      215.82       13.90 o   0.5628E-03
 -15   7   5       79.58       67.95        3.82 o   0.2013E-02
 -14   7   5      235.64      266.26        8.44 o   0.4673E-03
 -13   7   5      327.29      287.52       10.33 o   0.3740E-03
 -12   7   5        6.52       10.96        2.81 o   0.1627E-01
 -11   7   5       97.29      120.91        5.92 o   0.1307E-02
 -10   7   5     5562.30     5402.34       51.79 o   0.2958E-05
  -9   7   5      230.72      216.26        9.40 o   0.5841E-03
  -8   7   5     6343.31     7041.21       50.54 o   0.1927E-05
  -7   7   5      357.61      300.60       11.49 o   0.3385E-03
  -6   7   5       49.91       20.97        4.48 o   0.5020E-02
  -5   7   5       18.25       14.80        3.64 o   0.9416E-02
  -4   7   5      549.81      658.27       27.03 o   0.1195E-03
  -3   7   5      640.63      507.70       25.06 o   0.1454E-03
  -2   7   5     1012.14     1051.59       37.60 o   0.5368E-04
  -1   7   5     4299.57     3958.83       74.18 o   0.5046E-05
   0   7   5     4143.66     4211.05       59.73 o   0.4967E-05
   1   7   5     2451.34     2363.96       56.59 o   0.1332E-04
   2   7   5     1655.46     1456.95       46.96 o   0.2915E-04
   3   7   5      142.67      139.58       14.15 o   0.8579E-03
   4   7   5     3830.21     4387.14       75.40 o   0.4690E-05
   5   7   5       71.04       99.36        4.80 o   0.1586E-02
   6   7   5       40.86       18.32        4.62 o   0.5941E-02
   7   7   5     1446.02     1628.58       24.82 o   0.2884E-04
   8   7   5       12.10        9.86        3.74 o   0.1339E-01
   9   7   5     1576.60     1517.77       23.38 o   0.3103E-04
  10   7   5       49.86       37.78        4.66 o   0.3601E-02
  11   7   5     2091.50     2048.70       33.24 o   0.1768E-04
  12   7   5      218.38      212.96        9.33 o   0.5539E-03
  13   7   5       32.27       34.38        4.26 o   0.4694E-02
  14   7   5      130.07      135.22        7.05 o   0.1015E-02
  15   7   5       71.57       79.75        4.55 o   0.2052E-02
 -15   8   5        5.62       18.86        2.88 o   0.1175E-01
 -14   8   5       43.61       61.26        3.97 o   0.3056E-02
 -13   8   5       31.99       21.43        3.52 o   0.6469E-02
 -12   8   5      785.75      805.62       13.74 o   0.9097E-04
 -11   8   5      476.80      459.23       13.07 o   0.2140E-03
 -10   8   5     1218.64     1173.50       20.28 o   0.4552E-04
  -9   8   5     2243.15     2082.95       30.49 o   0.1699E-04
  -8   8   5      666.14      612.01       15.64 o   0.1238E-03
  -7   8   5      759.65      776.69       16.79 o   0.9443E-04
  -6   8   5      793.56      833.45       15.13 o   0.8538E-04
  -5   8   5       90.92       74.14        5.06 o   0.1967E-02
  -4   8   5     1324.72     1317.18       20.06 o   0.3897E-04
  -3   8   5       56.45       44.49        4.13 o   0.3183E-02
  -2   8   5     1765.20     1552.68       29.00 o   0.2743E-04
  -1   8   5      299.03      343.18       11.93 o   0.3062E-03
   0   8   5      552.84      524.25       17.73 o   0.1589E-03
   1   8   5       -1.04        3.10        2.82 o   0.3919E-01
   2   8   5     1267.94     1319.88       24.58 o   0.3938E-04
   3   8   5       87.53       62.68        5.37 o   0.2138E-02
   4   8   5      456.85      465.83       11.06 o   0.2025E-03
   5   8   5     1067.39     1059.48       18.01 o   0.5669E-04
   6   8   5      102.71       98.86        5.35 o   0.1552E-02
   7   8   5      164.49      166.84        7.13 o   0.7577E-03
   8   8   5      186.75      215.49        7.52 o   0.6045E-03
   9   8   5      219.16      228.36        9.17 o   0.5312E-03
  10   8   5     3779.37     3755.00       37.63 o   0.5931E-05
  11   8   5      195.47      222.09       10.42 o   0.5771E-03
  12   8   5       32.95       26.52        4.51 o   0.5101E-02
  13   8   5       54.30       40.35        5.18 o   0.3167E-02
  14   8   5       23.51       47.94        3.59 o   0.4204E-02
 -14   9   5        0.93        0.04        1.87 o   0.1857E+00
 -13   9   5      146.65      162.03        6.49 o   0.8519E-03
 -12   9   5      121.70       96.24        5.34 o   0.1360E-02
 -11   9   5        1.63        1.84        2.74 o   0.5681E-01
 -10   9   5      402.17      365.61       11.58 o   0.2752E-03
  -9   9   5        6.35        2.08        3.20 o   0.3080E-01
  -8   9   5      585.08      490.05       16.05 o   0.1704E-03
  -7   9   5     2003.41     1859.75       27.67 o   0.2104E-04
  -6   9   5     1214.78     1207.30       19.16 o   0.4602E-04
  -5   9   5       51.10       44.01        4.23 o   0.3272E-02
  -4   9   5     1416.11     1342.76       20.82 o   0.3703E-04
  -3   9   5     9900.74    11058.25       58.29 o   0.8113E-06
  -2   9   5     1101.27      961.02       18.95 o   0.6088E-04
  -1   9   5      230.33      140.63        8.23 o   0.7674E-03
   0   9   5      713.28      650.31       14.87 o   0.1174E-03
   1   9   5       -0.99        7.86        2.55 o   0.2974E-01
   2   9   5      113.90      123.97        5.37 o   0.1185E-02
   3   9   5     1004.12     1186.71       18.08 o   0.4943E-04
   4   9   5       -0.29        0.34        3.27 o   0.7682E-01
   5   9   5      291.85      323.73        9.97 o   0.3363E-03
   6   9   5     1608.95     1731.71       23.83 o   0.2487E-04
   7   9   5      563.08      552.39       13.00 o   0.1533E-03
   8   9   5      220.31      152.05        8.11 o   0.7274E-03
   9   9   5      899.27      893.95       21.11 o   0.7159E-04
  10   9   5      142.74      184.13        6.85 o   0.7665E-03
  11   9   5      163.39      159.12        9.96 o   0.7760E-03
  12   9   5       -1.99        5.01        3.27 o   0.2421E-01
  13   9   5       53.90       79.78        4.72 o   0.2183E-02
 -13  10   5       90.35       65.51        5.28 o   0.2008E-02
 -12  10   5       35.49       26.96        3.54 o   0.4750E-02
 -11  10   5     1124.73     1115.48       14.75 o   0.4991E-04
 -10  10   5       57.21       59.95        4.41 o   0.2787E-02
  -9  10   5      338.37      270.12       10.48 o   0.3795E-03
  -8  10   5     1260.15     1271.58       22.77 o   0.4128E-04
  -7  10   5       98.71       70.55        5.74 o   0.1822E-02
  -6  10   5       92.47       72.07        5.74 o   0.1897E-02
  -5  10   5     6883.70     6634.83       48.71 o   0.1969E-05
  -4  10   5       85.21       87.93        5.17 o   0.1726E-02
  -3  10   5      185.27      189.89        7.65 o   0.6878E-03
  -2  10   5       49.84       56.08        4.21 o   0.2796E-02
  -1  10   5      982.62     1072.27       16.41 o   0.5770E-04
   0  10   5       11.75        6.18        2.99 o   0.1807E-01
   1  10   5     1634.99     1710.57       22.50 o   0.2576E-04
   2  10   5       68.62       59.96        4.87 o   0.2474E-02
   3  10   5     1288.61     1495.57       19.33 o   0.3326E-04
   4  10   5     2070.58     2057.10       25.96 o   0.1781E-04
   5  10   5     1785.87     1609.14       26.99 o   0.2624E-04
   6  10   5      278.75      252.71        8.92 o   0.4585E-03
   7  10   5       17.16       19.86        2.67 o   0.8588E-02
   8  10   5       12.06       12.52        2.80 o   0.1301E-01
   9  10   5     2151.13     2163.00       31.55 o   0.1657E-04
  10  10   5        6.91        8.50        2.98 o   0.1827E-01
  11  10   5      786.25      866.58       19.54 o   0.8038E-04
  12  10   5     2132.69     2185.81       27.20 o   0.1589E-04
  13  10   5       -0.59        1.37        2.65 o   0.7707E-01
 -12  11   5       63.17       55.48        7.72 o   0.2307E-02
 -11  11   5       71.63       65.64        3.84 o   0.2337E-02
 -10  11   5       83.39      122.11        4.00 o   0.1465E-02
  -9  11   5        2.74        0.89        2.35 o   0.7665E-01
  -8  11   5     1248.37     1111.35       20.83 o   0.4962E-04
  -7  11   5       77.82       54.97        4.72 o   0.2447E-02
  -6  11   5       40.67       63.45        3.72 o   0.3028E-02
  -5  11   5      648.66      704.95       13.04 o   0.1132E-03
  -4  11   5      841.74      814.63       14.23 o   0.8245E-04
  -3  11   5       93.85      108.26        4.81 o   0.1461E-02
  -2  11   5     1683.45     1655.70       20.75 o   0.2634E-04
  -1  11   5      199.82      188.78        7.31 o   0.6454E-03
   0  11   5     3107.29     3276.83       35.64 o   0.7908E-05
   1  11   5       60.21       60.72        4.70 o   0.2625E-02
   2  11   5      117.13      125.65        6.17 o   0.1125E-02
   3  11   5      117.74      108.17        6.76 o   0.1251E-02
   4  11   5     1111.11     1067.88       22.19 o   0.5300E-04
   5  11   5       52.95       44.14        4.84 o   0.3181E-02
   6  11   5      591.15      612.54       13.07 o   0.1331E-03
   7  11   5     1176.22     1141.48       16.26 o   0.4991E-04
   8  11   5     2802.98     2904.14       29.27 o   0.9889E-05
   9  11   5       89.68       97.25        5.16 o   0.1567E-02
  10  11   5      220.16      243.48        8.61 o   0.5110E-03
  11  11   5       -0.25        4.79        2.16 o   0.4128E-01
 -10  12   5       31.18       30.96        2.96 o   0.5104E-02
  -9  12   5      279.79      270.84        8.06 o   0.4103E-03
  -8  12   5      116.78      112.93        5.82 o   0.1228E-02
  -7  12   5      243.62      179.05        9.66 o   0.6292E-03
  -6  12   5      415.53      367.07        9.61 o   0.2720E-03
  -5  12   5     2166.29     1843.15       23.64 o   0.1914E-04
  -4  12   5     1072.13     1158.61       16.60 o   0.5154E-04
  -3  12   5       72.88       67.97        4.04 o   0.2234E-02
  -2  12   5      374.52      350.39        8.92 o   0.2983E-03
  -1  12   5     1930.31     2001.57       22.23 o   0.1965E-04
   0  12   5      590.28      594.07       11.90 o   0.1442E-03
   1  12   5        3.93        2.22        2.70 o   0.4790E-01
   2  12   5     1048.24     1112.84       19.46 o   0.5287E-04
   3  12   5     1464.71     1533.18       19.05 o   0.3021E-04
   4  12   5     1248.97     1187.46       19.96 o   0.4456E-04
   5  12   5      589.81      477.26       13.20 o   0.1756E-03
   6  12   5     1498.82     1347.35       19.41 o   0.3498E-04
   7  12   5       15.32        3.51        2.66 o   0.2034E-01
   8  12   5      386.10      371.00       10.40 o   0.2749E-03
   9  12   5      346.04      357.70       12.14 o   0.2919E-03
  10  12   5      476.51      502.06       15.88 o   0.1817E-03
  -9  13   5      472.13      506.64       15.61 o   0.1783E-03
  -8  13   5        8.26        3.13        2.03 o   0.3050E-01
  -7  13   5      224.90      262.37        7.11 o   0.4725E-03
  -6  13   5       69.98       50.09        4.52 o   0.2577E-02
  -5  13   5       33.73       28.92        3.01 o   0.4938E-02
  -4  13   5      501.87      524.47        9.87 o   0.1774E-03
  -3  13   5      455.63      406.32        9.81 o   0.2292E-03
  -2  13   5      785.59      782.44       12.46 o   0.9360E-04
  -1  13   5      815.05      815.50       12.76 o   0.8579E-04
   0  13   5        6.17        7.85        2.36 o   0.2180E-01
   1  13   5       66.46       63.82        4.23 o   0.2326E-02
   2  13   5      552.67      613.74       10.52 o   0.1430E-03
   3  13   5       15.59       24.17        3.16 o   0.7682E-02
   4  13   5      339.79      360.30       10.30 o   0.2923E-03
   5  13   5       10.31        8.88        2.48 o   0.1458E-01
   6  13   5      159.36      148.83        5.84 o   0.8079E-03
   7  13   5      137.41      116.31        6.31 o   0.1109E-02
   8  13   5      397.59      439.15        9.76 o   0.2232E-03
  -6  14   5      420.05      449.68        9.08 o   0.2252E-03
  -5  14   5        7.95        0.84        2.23 o   0.4494E-01
  -4  14   5      394.86      386.94       12.18 o   0.2472E-03
  -3  14   5       91.34       87.39        3.96 o   0.1829E-02
  -2  14   5      122.69      138.47        4.28 o   0.1053E-02
  -1  14   5      588.77      582.47        9.47 o   0.1433E-03
   0  14   5       99.60      110.26        3.87 o   0.1333E-02
   1  14   5      266.18      285.10        6.57 o   0.4249E-03
   2  14   5      540.69      580.48        9.63 o   0.1539E-03
   3  14   5       46.91       56.47        4.08 o   0.2916E-02
   4  14   5      148.51      149.06        4.88 o   0.8922E-03
   5  14   5       35.28       48.71        2.53 o   0.4057E-02
   6  14   5      101.52      122.13        6.55 o   0.1265E-02
  -1  15   5      247.84      309.36       12.03 o   0.3618E-03
   0  15   5      469.10      533.52       12.12 o   0.1724E-03
   1  15   5      167.80      145.70        7.10 o   0.8588E-03
 -16   0   6      112.85      140.40        9.20 o   0.1039E-02
 -14   0   6      973.83      957.69       24.55 o   0.6270E-04
 -12   0   6     2900.73     3041.35       33.63 o   0.8870E-05
 -10   0   6     3774.50     3757.08       43.90 o   0.5920E-05
  -8   0   6      598.35      342.89       30.60 o   0.2039E-03
  -6   0   6     4101.69     3692.86       85.35 o   0.5904E-05
  -4   0   6     6033.66     5667.96       78.31 o   0.2640E-05
  -2   0   6    85860.41    89566.88      466.21 o   0.1278E-07
   0   0   6     1656.74     1864.56       30.80 o   0.2353E-04
   2   0   6     2357.92     3216.34       32.11 o   0.9503E-05
   4   0   6        5.44       71.81        3.46 o   0.5435E-02
   6   0   6       72.98        0.13        8.08 o   0.4806E-02
   8   0   6    16771.98    14770.86      218.19 o   0.3943E-06
  10   0   6      969.57     1315.37       37.10 o   0.4451E-04
  12   0   6     1555.93     1906.72       40.96 o   0.2255E-04
  14   0   6     2693.72     2285.82       48.12 o   0.1367E-04
  16   0   6        3.01        9.18        3.53 o   0.1934E-01
 -17   1   6        2.83        0.33        2.59 o   0.7941E-01
 -16   1   6      161.48      168.19        7.64 o   0.7848E-03
 -15   1   6     1033.90      978.32       18.54 o   0.6443E-04
 -14   1   6      674.56      677.42       12.98 o   0.1125E-03
 -13   1   6      300.43      367.96        8.33 o   0.3097E-03
 -12   1   6      108.33      131.21        5.83 o   0.1201E-02
 -11   1   6     1655.82     1952.20       18.76 o   0.2284E-04
 -10   1   6    12117.07    13487.05       54.22 o   0.5553E-06
  -9   1   6     2233.33     1859.82       51.47 o   0.1868E-04
  -8   1   6      511.80      333.46       19.41 o   0.2475E-03
  -7   1   6     9759.44     8440.73      104.72 o   0.1144E-05
  -6   1   6      324.42      275.14       12.36 o   0.3782E-03
  -5   1   6       47.01       70.73        4.55 o   0.2559E-02
  -4   1   6     4795.45     3828.40       47.06 o   0.4989E-05
  -3   1   6    78824.78    81962.49      325.58 o   0.1498E-07
  -2   1   6    28139.01    31974.72      129.93 o   0.1035E-06
  -1   1   6      320.61      126.00        7.19 o   0.6890E-03
   0   1   6    16447.64    20451.96      101.18 o   0.2643E-06
   1   1   6     1384.10     1220.61       16.63 o   0.4157E-04
   2   1   6    31124.43    30360.84      159.94 o   0.1032E-06
   3   1   6     1372.93     1484.39       16.23 o   0.3363E-04
   4   1   6     5788.62     5278.48       48.74 o   0.2986E-05
   5   1   6     4249.64     4450.87       42.87 o   0.4535E-05
   6   1   6     3124.11     3550.98       42.41 o   0.7254E-05
   7   1   6       56.29       50.57        6.91 o   0.2538E-02
   8   1   6      170.83       87.88       11.52 o   0.1156E-02
   9   1   6      119.05      158.37        9.82 o   0.9084E-03
  10   1   6     1429.55     1452.48       27.25 o   0.3419E-04
  11   1   6      253.62      303.63       11.68 o   0.3924E-03
  12   1   6      346.76      290.71       14.27 o   0.3589E-03
  13   1   6     1227.45     1133.88       24.53 o   0.4818E-04
  14   1   6      150.70      133.09        7.91 o   0.9811E-03
  15   1   6      212.24      167.07        8.68 o   0.6699E-03
  16   1   6       57.40       42.52        3.84 o   0.3693E-02
  17   1   6        4.61        3.34        1.73 o   0.4404E-01
 -17   2   6       22.50       24.52        4.04 o   0.7351E-02
 -16   2   6      783.38      824.86       16.37 o   0.8532E-04
 -15   2   6      196.86      143.89        8.65 o   0.8764E-03
 -14   2   6        1.47        4.47        2.83 o   0.3669E-01
 -13   2   6      410.17      372.29       10.49 o   0.2624E-03
 -12   2   6       23.00       38.53        3.33 o   0.4652E-02
 -11   2   6      833.16      891.35       13.85 o   0.7649E-04
 -10   2   6     1831.63     2143.12       19.53 o   0.1864E-04
  -9   2   6     2076.57     2222.23       33.45 o   0.1678E-04
  -8   2   6      795.03      926.31       30.44 o   0.7272E-04
  -7   2   6      174.72      174.43       13.27 o   0.6770E-03
  -6   2   6     3753.47     3567.12       47.88 o   0.6456E-05
  -5   2   6      403.94      361.79       12.15 o   0.2784E-03
  -4   2   6    11697.28     9768.62       91.07 o   0.8615E-06
  -3   2   6    14695.11    14796.05       88.24 o   0.4330E-06
  -2   2   6     1556.08     1786.11       26.00 o   0.2589E-04
  -1   2   6    14557.51    15156.91       86.89 o   0.4297E-06
   0   2   6    20133.26    21472.40      137.57 o   0.2185E-06
   1   2   6     2415.81     2688.55       23.99 o   0.1174E-04
   2   2   6     9766.00     9561.88       58.57 o   0.1013E-05
   3   2   6     6811.63     6338.26       47.19 o   0.2165E-05
   4   2   6      130.08      134.33        7.03 o   0.1009E-02
   5   2   6     1807.28     1494.22       27.32 o   0.2962E-04
   6   2   6     3607.10     3596.89       46.50 o   0.6461E-05
   7   2   6       30.38       16.87        5.06 o   0.6755E-02
   8   2   6       17.15       10.85        4.54 o   0.9504E-02
   9   2   6      147.21      137.83        9.86 o   0.9041E-03
  10   2   6     1821.26     1907.98       28.10 o   0.2109E-04
  11   2   6     1613.57     1657.39       27.14 o   0.2672E-04
  12   2   6     1341.46     1258.47       23.88 o   0.4018E-04
  13   2   6      849.16      772.29       20.05 o   0.9019E-04
  14   2   6      161.86      178.43        8.54 o   0.7195E-03
  15   2   6      270.56      247.57        8.95 o   0.4602E-03
  16   2   6       91.20       93.09        4.99 o   0.1577E-02
  17   2   6      189.57      173.35        5.98 o   0.7152E-03
 -17   3   6      630.27      621.54       17.35 o   0.1275E-03
 -16   3   6       38.39       27.76        3.51 o   0.5007E-02
 -15   3   6      119.50      127.60        7.43 o   0.1181E-02
 -14   3   6      483.60      488.33       11.96 o   0.1939E-03
 -13   3   6      525.89      500.46       13.64 o   0.1788E-03
 -12   3   6      268.60      253.10        9.43 o   0.4537E-03
 -11   3   6     3324.51     3483.33       27.06 o   0.7149E-05
 -10   3   6      780.29      854.57       13.52 o   0.8507E-04
  -9   3   6      523.32      607.56       12.87 o   0.1439E-03
  -8   3   6        9.77        0.62        6.13 o   0.1719E-01
  -7   3   6      252.15      184.90       16.72 o   0.5797E-03
  -6   3   6      337.53      254.03       18.09 o   0.3666E-03
  -5   3   6    10303.39     9692.22      105.73 o   0.9373E-06
  -4   3   6    20809.53    19004.12      150.82 o   0.2491E-06
  -3   3   6     5441.27     4872.38       56.58 o   0.3484E-05
  -2   3   6       55.62        1.71        5.44 o   0.6670E-02
  -1   3   6      421.11      481.59       11.76 o   0.2023E-03
   0   3   6    10312.40     9910.41       85.35 o   0.9172E-06
   1   3   6      800.00     1098.20       15.32 o   0.6268E-04
   2   3   6    11018.77    10771.40       68.09 o   0.7901E-06
   3   3   6     4248.37     4446.75       39.92 o   0.4494E-05
   4   3   6      532.35      495.31       16.04 o   0.1785E-03
   5   3   6     5707.12     5899.27       62.67 o   0.2664E-05
   6   3   6     6949.92     6554.56       70.71 o   0.1988E-05
   7   3   6       14.66       22.96        4.36 o   0.7689E-02
   8   3   6      126.26      130.50       10.96 o   0.1004E-02
   9   3   6     1312.60     1263.61       23.55 o   0.4154E-04
  10   3   6      451.99      543.50       14.17 o   0.1621E-03
  11   3   6      791.40      877.67       19.65 o   0.7706E-04
  12   3   6     4848.58     4649.02       48.78 o   0.3813E-05
  13   3   6     2071.94     1833.25       29.68 o   0.2040E-04
  14   3   6      314.62      346.72        9.55 o   0.3331E-03
  15   3   6      239.44      215.28        8.03 o   0.5468E-03
  16   3   6      153.04      106.88        6.48 o   0.1183E-02
  17   3   6      323.81      350.90       19.33 o   0.2910E-03
 -17   4   6      646.33      681.73       27.97 o   0.1087E-03
 -16   4   6      223.65      239.67        7.37 o   0.5211E-03
 -15   4   6        4.35        0.47        2.24 o   0.7370E-01
 -14   4   6     1375.56     1270.51       22.23 o   0.3944E-04
 -13   4   6     2807.76     2413.66       37.27 o   0.1223E-04
 -12   4   6       15.07       20.18        3.56 o   0.9881E-02
 -11   4   6      164.18       87.57        7.11 o   0.1176E-02
 -10   4   6      113.92      100.01        6.08 o   0.1385E-02
  -9   4   6     3122.13     3733.36       34.94 o   0.6882E-05
  -8   4   6     1379.95     1293.52       36.09 o   0.3746E-04
  -7   4   6      354.90      270.82       21.12 o   0.3353E-03
  -6   4   6      413.40      505.10       21.45 o   0.1877E-03
  -5   4   6       21.06       22.87        6.40 o   0.5969E-02
  -4   4   6     6872.35     6595.76       78.80 o   0.2012E-05
  -3   4   6       63.05       39.62        6.75 o   0.3095E-02
  -2   4   6        5.67        1.20        3.69 o   0.3595E-01
  -1   4   6     3844.94     4207.11       43.49 o   0.5197E-05
   0   4   6      380.49      326.14       11.74 o   0.3435E-03
   1   4   6     1880.43     1982.97       27.39 o   0.1966E-04
   2   4   6     5419.46     5196.58       47.29 o   0.3252E-05
   3   4   6        2.00       23.66        3.19 o   0.1020E-01
   4   4   6    13085.45    11500.95      124.11 o   0.6471E-06
   5   4   6     1402.53     1368.92       33.65 o   0.3533E-04
   6   4   6      386.92      273.48       18.75 o   0.3492E-03
   7   4   6     2556.71     2768.76       52.89 o   0.1098E-04
   8   4   6     1394.36     1404.68       26.17 o   0.3636E-04
   9   4   6       91.76       91.66        5.49 o   0.1609E-02
  10   4   6     1180.72     1274.14       20.84 o   0.4278E-04
  11   4   6        6.47        8.40        3.46 o   0.1671E-01
  12   4   6     3685.52     3365.85       38.26 o   0.7144E-05
  13   4   6      400.36      385.46       11.88 o   0.2619E-03
  14   4   6       34.40       45.42        4.08 o   0.3927E-02
  15   4   6       29.88       28.50        2.93 o   0.5501E-02
  16   4   6      221.12      238.32        7.24 o   0.5007E-03
 -16   5   6       96.19      108.42        5.22 o   0.1432E-02
 -15   5   6        4.71        6.88        2.19 o   0.3401E-01
 -14   5   6       86.40       87.89        6.28 o   0.1597E-02
 -13   5   6        4.34        1.44        3.58 o   0.3972E-01
 -12   5   6      119.42      123.31        6.86 o   0.1161E-02
 -11   5   6      251.66      276.87        8.72 o   0.4346E-03
 -10   5   6      403.58      431.79       12.40 o   0.2238E-03
  -9   5   6      103.66      135.37        6.57 o   0.1079E-02
  -8   5   6     1046.30     1125.53       21.15 o   0.5525E-04
  -7   5   6       57.53       20.98        8.36 o   0.3913E-02
  -6   5   6      559.44      499.16       24.83 o   0.1562E-03
  -5   5   6     5182.78     5347.60       75.91 o   0.3098E-05
  -4   5   6      346.93      366.34       17.94 o   0.2742E-03
  -3   5   6      188.00       96.18       11.81 o   0.1005E-02
  -2   5   6     2226.30     1800.42       35.64 o   0.2001E-04
  -1   5   6     1604.39     1899.11       29.28 o   0.2228E-04
   0   5   6     3623.98     2994.36       48.97 o   0.7985E-05
   1   5   6       50.76       96.85        5.55 o   0.1660E-02
   2   5   6     3833.02     3642.93       51.16 o   0.6002E-05
   3   5   6     7024.88     6282.73       88.30 o   0.2135E-05
   4   5   6     6278.77     6223.21       70.22 o   0.2334E-05
   5   5   6     4148.50     3258.47       64.40 o   0.6705E-05
   6   5   6       10.64        0.60        5.80 o   0.1773E-01
   7   5   6       29.23       10.82        4.81 o   0.7716E-02
   8   5   6      219.10      215.73        8.94 o   0.5689E-03
   9   5   6     1289.08     1287.49       17.71 o   0.3980E-04
  10   5   6       -0.83        2.28        2.80 o   0.5395E-01
  11   5   6      108.99       96.48        6.16 o   0.1313E-02
  12   5   6      208.42      186.73        9.07 o   0.6662E-03
  13   5   6       85.25       73.82        5.88 o   0.1855E-02
  14   5   6     1444.42     1381.03       21.44 o   0.3562E-04
  15   5   6      639.84      676.36       13.18 o   0.1260E-03
  16   5   6      862.81      932.79       17.44 o   0.7168E-04
 -16   6   6      101.90      103.96        8.05 o   0.1360E-02
 -15   6   6     1605.71     1747.50       19.73 o   0.2564E-04
 -14   6   6     1000.60     1035.96       20.17 o   0.6092E-04
 -13   6   6       47.13       33.00        4.55 o   0.3943E-02
 -12   6   6     2387.06     2151.09       29.05 o   0.1552E-04
 -11   6   6      601.24      444.94       13.61 o   0.1838E-03
 -10   6   6     1465.95     1300.59       24.48 o   0.3632E-04
  -9   6   6     1508.01     1458.57       28.32 o   0.3200E-04
  -8   6   6      315.21      258.78       11.24 o   0.4057E-03
  -7   6   6      263.87      315.26        8.78 o   0.3635E-03
  -6   6   6     2994.04     2903.39       58.14 o   0.9338E-05
  -5   6   6      194.38      182.57       14.22 o   0.6161E-03
  -4   6   6      337.61      478.99       17.80 o   0.2215E-03
  -3   6   6     2336.76     2321.26       50.68 o   0.1437E-04
  -2   6   6      329.93      265.78       16.18 o   0.3763E-03
  -1   6   6     2024.25     1906.59       40.60 o   0.1907E-04
   0   6   6     4675.08     4703.94       65.87 o   0.3966E-05
   1   6   6     1296.35     1508.90       38.03 o   0.3312E-04
   2   6   6     6282.97     5719.52       80.66 o   0.2532E-05
   3   6   6     3404.10     3451.15       57.34 o   0.7019E-05
   4   6   6      363.00      481.68       19.06 o   0.2072E-03
   5   6   6     2481.39     2674.50       52.83 o   0.1149E-04
   6   6   6     1025.16      789.28       19.36 o   0.7734E-04
   7   6   6     1199.64     1049.17       21.31 o   0.5437E-04
   8   6   6       68.25       33.84        5.13 o   0.3297E-02
   9   6   6       44.45       39.27        3.89 o   0.3915E-02
  10   6   6     1131.59     1140.13       21.24 o   0.4955E-04
  11   6   6     1384.99     1299.38       25.20 o   0.3817E-04
  12   6   6       31.53       22.42        4.05 o   0.5639E-02
  13   6   6        4.14        6.24        2.86 o   0.2169E-01
  14   6   6      520.67      489.21       12.67 o   0.1800E-03
  15   6   6       42.46       67.72        3.80 o   0.2873E-02
 -15   7   6      156.69      198.14        5.64 o   0.7050E-03
 -14   7   6       32.73       34.50        4.24 o   0.4566E-02
 -13   7   6      915.39      904.68       15.62 o   0.7195E-04
 -12   7   6      310.10      241.81        9.24 o   0.4356E-03
 -11   7   6       12.24        4.64        3.27 o   0.2106E-01
 -10   7   6     2013.17     1935.69       31.12 o   0.1910E-04
  -9   7   6     1127.39     1135.00       24.59 o   0.5017E-04
  -8   7   6      837.81      975.79       21.92 o   0.6935E-04
  -7   7   6      247.00      286.22        9.40 o   0.4096E-03
  -6   7   6      797.21      741.10       14.99 o   0.9762E-04
  -5   7   6       13.54       22.56        3.83 o   0.7128E-02
  -4   7   6      363.60      343.35       22.29 o   0.2695E-03
  -3   7   6     3512.54     3436.78       68.29 o   0.6904E-05
  -2   7   6      855.72      704.30       32.37 o   0.9006E-04
  -1   7   6     3681.27     3453.22       76.83 o   0.6595E-05
   0   7   6      551.87      525.72       21.22 o   0.1583E-03
   1   7   6      679.06      529.68       26.94 o   0.1404E-03
   2   7   6      184.41      247.32       16.07 o   0.4801E-03
   3   7   6       -1.12       32.15        6.45 o   0.6219E-02
   4   7   6        8.66       17.61        4.10 o   0.9454E-02
   5   7   6       58.54       57.73        4.45 o   0.2704E-02
   6   7   6     1723.82     1858.07       24.36 o   0.2258E-04
   7   7   6      590.81      576.19       13.93 o   0.1427E-03
   8   7   6      499.60      519.96       11.73 o   0.1759E-03
   9   7   6      235.45      251.96       10.53 o   0.4591E-03
  10   7   6      233.63      211.68        9.81 o   0.5624E-03
  11   7   6        4.88        1.50        4.41 o   0.2909E-01
  12   7   6       -2.06        3.29        3.46 o   0.3305E-01
  13   7   6      165.93      167.22        8.02 o   0.7670E-03
  14   7   6      103.21       87.93        7.26 o   0.1482E-02
  15   7   6      119.14      131.38        5.58 o   0.1060E-02
 -14   8   6       26.61       26.74        2.91 o   0.6031E-02
 -13   8   6       44.42       59.45        3.80 o   0.2985E-02
 -12   8   6      926.38      865.67       15.10 o   0.7337E-04
 -11   8   6     1364.09     1321.85       18.51 o   0.3725E-04
 -10   8   6     1442.22     1450.69       22.06 o   0.3264E-04
  -9   8   6      121.55      100.48        6.66 o   0.1271E-02
  -8   8   6      372.21      361.95       14.26 o   0.2856E-03
  -7   8   6     1980.88     1924.75       27.48 o   0.2011E-04
  -6   8   6       45.22       35.54        4.08 o   0.3999E-02
  -5   8   6      427.22      398.82       10.57 o   0.2468E-03
  -4   8   6     1033.32     1036.85       17.73 o   0.5998E-04
  -3   8   6      267.03      160.40        8.47 o   0.6753E-03
  -2   8   6       26.73        6.52        3.82 o   0.1105E-01
  -1   8   6      375.65      231.13       12.10 o   0.4031E-03
   0   8   6     2196.65     2515.77       28.61 o   0.1344E-04
   1   8   6     2014.25     2249.45       28.79 o   0.1643E-04
   2   8   6      199.93      285.80        9.88 o   0.4586E-03
   3   8   6     2624.52     2904.35       28.77 o   0.1031E-04
   4   8   6      119.79       89.35        6.03 o   0.1407E-02
   5   8   6      484.10      519.06       12.20 o   0.1792E-03
   6   8   6      807.48      888.12       14.62 o   0.7994E-04
   7   8   6      822.16      825.37       17.04 o   0.8522E-04
   8   8   6     1636.06     1509.49       25.40 o   0.2926E-04
   9   8   6       50.79       50.26        4.50 o   0.2855E-02
  10   8   6        5.35        4.73        3.61 o   0.2348E-01
  11   8   6     1001.86      910.97       26.05 o   0.6802E-04
  12   8   6      310.33      266.65       11.98 o   0.3965E-03
  13   8   6      218.37      163.52        9.25 o   0.6764E-03
  14   8   6       21.46       11.54        3.63 o   0.9646E-02
 -14   9   6       98.58       96.57        5.56 o   0.1575E-02
 -13   9   6     1860.60     1875.61       25.84 o   0.2094E-04
 -12   9   6       64.71       56.67        3.88 o   0.2816E-02
 -11   9   6      436.36      390.31        9.98 o   0.2469E-03
 -10   9   6      378.79      352.84       10.47 o   0.2886E-03
  -9   9   6      520.16      483.07       14.91 o   0.1862E-03
  -8   9   6     1077.85     1038.33       21.92 o   0.5767E-04
  -7   9   6      773.89      713.28       13.85 o   0.1038E-03
  -6   9   6       44.62       43.96        3.80 o   0.3891E-02
  -5   9   6     4238.06     4528.70       38.13 o   0.4310E-05
  -4   9   6     1248.72     1401.10       19.26 o   0.3676E-04
  -3   9   6      128.83       94.15        5.89 o   0.1349E-02
  -2   9   6       13.81        4.72        3.14 o   0.1777E-01
  -1   9   6      288.91      222.76       10.88 o   0.4726E-03
   0   9   6       95.50      148.21        5.49 o   0.1105E-02
   1   9   6     2303.78     2081.28       28.31 o   0.1660E-04
   2   9   6     3216.45     3102.46       29.96 o   0.8422E-05
   3   9   6     1603.90     1877.86       21.28 o   0.2308E-04
   4   9   6     3155.48     3438.11       37.16 o   0.7413E-05
   5   9   6       58.62       54.33        4.73 o   0.2732E-02
   6   9   6     3251.04     3433.93       34.18 o   0.7270E-05
   7   9   6     2333.20     2319.27       27.32 o   0.1460E-04
   8   9   6     1076.01      984.70       21.31 o   0.6181E-04
   9   9   6     1154.81     1217.40       21.76 o   0.4503E-04
  10   9   6     1981.37     1962.47       26.97 o   0.1918E-04
  11   9   6        5.20        7.25        3.45 o   0.1972E-01
  12   9   6       47.68       66.02        5.13 o   0.2523E-02
  13   9   6      385.20      420.06       10.71 o   0.2394E-03
 -13  10   6      590.06      638.43       18.32 o   0.1261E-03
 -12  10   6       12.86       10.43        2.52 o   0.1553E-01
 -11  10   6      112.41      121.40        4.82 o   0.1199E-02
 -10  10   6      196.53      215.90        6.69 o   0.6197E-03
  -9  10   6       29.59       23.39        3.51 o   0.6391E-02
  -8  10   6        8.18        3.91        3.43 o   0.2474E-01
  -7  10   6      320.42      310.69        9.45 o   0.3613E-03
  -6  10   6     5134.29     4765.10       42.39 o   0.3619E-05
  -5  10   6     2414.50     2366.90       27.43 o   0.1405E-04
  -4  10   6       69.72       58.73        4.62 o   0.2411E-02
  -3  10   6      127.24      127.41        6.18 o   0.1111E-02
  -2  10   6     1134.56     1211.43       17.97 o   0.4713E-04
  -1  10   6       53.46       75.18        4.76 o   0.2198E-02
   0  10   6       25.65       23.18        3.49 o   0.6774E-02
   1  10   6       71.82       62.42        4.93 o   0.2339E-02
   2  10   6      195.36      197.62        7.94 o   0.6120E-03
   3  10   6      449.45      536.52       12.93 o   0.1824E-03
   4  10   6     1673.67     1747.62       24.46 o   0.2471E-04
   5  10   6     2882.46     2742.15       33.07 o   0.1055E-04
   6  10   6      455.97      474.08       10.90 o   0.2044E-03
   7  10   6       61.76       66.80        4.17 o   0.2377E-02
   8  10   6      753.25      711.25       14.31 o   0.1049E-03
   9  10   6      688.09      651.37       14.51 o   0.1161E-03
  10  10   6      708.72      731.26       14.20 o   0.1029E-03
  11  10   6       14.94       15.77        3.77 o   0.9639E-02
  12  10   6      150.70      167.96        6.75 o   0.8723E-03
 -11  11   6     1851.03     1871.64       18.96 o   0.2102E-04
 -10  11   6      348.64      382.95        8.10 o   0.2853E-03
  -9  11   6      532.41      531.01       10.77 o   0.1651E-03
  -8  11   6     2274.71     2029.40       31.12 o   0.1704E-04
  -7  11   6      102.59       79.20        6.26 o   0.1661E-02
  -6  11   6       69.00       57.84        3.95 o   0.2394E-02
  -5  11   6      358.31      346.51        9.57 o   0.2876E-03
  -4  11   6      142.92      124.94        5.97 o   0.1065E-02
  -3  11   6      936.75      902.55       15.03 o   0.7210E-04
  -2  11   6       26.04       25.34        3.00 o   0.6456E-02
  -1  11   6       83.15       85.12        5.10 o   0.1778E-02
   0  11   6      983.28      990.06       17.40 o   0.6393E-04
   1  11   6     2341.96     2283.07       28.03 o   0.1444E-04
   2  11   6     1061.54     1156.08       19.54 o   0.5100E-04
   3  11   6       24.72       24.23        3.98 o   0.6775E-02
   4  11   6       30.73       29.18        4.56 o   0.5171E-02
   5  11   6     1694.26     1681.40       24.34 o   0.2569E-04
   6  11   6        7.32        1.14        2.99 o   0.3589E-01
   7  11   6     1125.32     1031.73       15.91 o   0.5560E-04
   8  11   6      492.28      472.43       10.62 o   0.1956E-03
   9  11   6      121.56      128.93        6.12 o   0.1123E-02
  10  11   6       55.71       64.32        5.03 o   0.2693E-02
  11  11   6      384.43      440.28       11.18 o   0.2291E-03
 -10  12   6      167.52      183.34        5.95 o   0.7445E-03
  -9  12   6     2531.33     2802.27       26.49 o   0.1084E-04
  -8  12   6      145.76      140.93        6.22 o   0.9624E-03
  -7  12   6      563.06      637.88       14.49 o   0.1323E-03
  -6  12   6      161.68      153.28        6.22 o   0.8228E-03
  -5  12   6       89.91       88.42        4.34 o   0.1714E-02
  -4  12   6       61.42       42.80        4.36 o   0.2943E-02
  -3  12   6       17.05       12.17        2.86 o   0.9568E-02
  -2  12   6       22.55       24.52        2.88 o   0.6993E-02
  -1  12   6     1225.54     1164.49       17.49 o   0.4587E-04
   0  12   6      499.68      457.63       10.79 o   0.1977E-03
   1  12   6      354.88      378.61       10.07 o   0.2778E-03
   2  12   6      730.93      650.13       13.91 o   0.1124E-03
   3  12   6      265.31      317.04        8.55 o   0.3682E-03
   4  12   6     1793.18     1651.31       22.37 o   0.2503E-04
   5  12   6     1009.10      907.65       17.14 o   0.6688E-04
   6  12   6       15.14        5.10        2.81 o   0.1641E-01
   7  12   6      197.92      187.28        6.35 o   0.6573E-03
   8  12   6      117.61      135.63        7.00 o   0.1123E-02
   9  12   6     1417.49     1460.46       19.14 o   0.3290E-04
  10  12   6      108.01      114.68        7.76 o   0.1215E-02
  -8  13   6      381.60      384.24        8.26 o   0.2645E-03
  -7  13   6      112.42      147.86        4.99 o   0.1064E-02
  -6  13   6      317.66      345.94        9.80 o   0.3225E-03
  -5  13   6      824.57      867.87       14.39 o   0.7998E-04
  -4  13   6      220.44      184.63        6.18 o   0.6455E-03
  -3  13   6      620.88      551.38       11.40 o   0.1461E-03
  -2  13   6       61.36       66.24        3.71 o   0.2459E-02
  -1  13   6      389.26      389.01        8.70 o   0.2645E-03
   0  13   6      105.23      119.78        4.83 o   0.1262E-02
   1  13   6        6.06        8.08        2.32 o   0.2289E-01
   2  13   6      188.10      189.21        6.18 o   0.6902E-03
   3  13   6       47.31       53.19        3.66 o   0.3075E-02
   4  13   6      946.00      986.62       17.18 o   0.6455E-04
   5  13   6      757.56      848.04       12.87 o   0.8506E-04
   6  13   6      131.15      125.09        5.24 o   0.1098E-02
   7  13   6      177.75      162.41        7.21 o   0.7622E-03
   8  13   6      379.65      403.06       11.14 o   0.2501E-03
  -6  14   6       24.83       22.63        2.49 o   0.6921E-02
  -5  14   6        2.89        6.21        1.81 o   0.3133E-01
  -4  14   6      188.19      187.63        7.27 o   0.6802E-03
  -3  14   6      889.70      979.35       16.20 o   0.6587E-04
  -2  14   6      195.41      182.28        5.34 o   0.6713E-03
  -1  14   6      164.00      167.03        4.65 o   0.8019E-03
   0  14   6     1087.20     1082.30       13.14 o   0.5281E-04
   1  14   6      119.15      138.83        4.15 o   0.1031E-02
   2  14   6       85.07       90.69        4.60 o   0.1666E-02
   3  14   6      393.22      381.37       11.40 o   0.2570E-03
   4  14   6      220.04      234.01        5.77 o   0.5380E-03
   5  14   6       68.29       95.75        3.79 o   0.1738E-02
   6  14   6        5.00        2.07        2.56 o   0.3979E-01
  -1  15   6       10.56        7.90        3.18 o   0.1513E-01
   0  15   6       75.15       80.88        4.87 o   0.1915E-02
   1  15   6      229.31      241.71        8.09 o   0.4926E-03
 -17   0   7      308.58      284.89       15.60 o   0.3582E-03
 -15   0   7     1221.65     1160.69       25.65 o   0.4653E-04
 -13   0   7       25.12       28.13        5.04 o   0.4720E-02
 -11   0   7      669.65      631.29       15.11 o   0.1232E-03
  -9   0   7     4929.74     5224.35      100.92 o   0.3202E-05
  -7   0   7     5365.56     4679.95       71.06 o   0.3695E-05
  -5   0   7    15288.10    14613.24      123.83 o   0.4345E-06
  -3   0   7    19572.49    20541.87      172.83 o   0.2337E-06
  -1   0   7    43992.90    47777.44      227.05 o   0.4557E-07
   1   0   7      526.06      217.93       11.91 o   0.3615E-03
   3   0   7     3319.92     4596.68       36.24 o   0.4894E-05
   5   0   7     6832.23     5251.04      100.72 o   0.2688E-05
   7   0   7     2785.13     2320.79       62.36 o   0.1239E-04
   9   0   7      796.19      631.69       36.47 o   0.1039E-03
  11   0   7      299.11      473.50       21.87 o   0.2121E-03
  13   0   7      768.21      635.35       25.54 o   0.1057E-03
  15   0   7      511.98      550.09       18.62 o   0.1513E-03
  17   0   7      112.28      113.07        8.86 o   0.1173E-02
 -17   1   7       65.72       80.30        6.18 o   0.1934E-02
 -16   1   7      117.21      117.89        6.64 o   0.1214E-02
 -15   1   7     1389.52     1306.52       20.41 o   0.3935E-04
 -14   1   7       12.98        7.50        2.83 o   0.1399E-01
 -13   1   7     3083.95     3182.90       28.83 o   0.8395E-05
 -12   1   7      720.80      680.89       13.05 o   0.1097E-03
 -11   1   7       52.09       33.04        3.72 o   0.3659E-02
 -10   1   7      166.96      144.93        5.52 o   0.8637E-03
  -9   1   7     1514.91     1270.55       39.25 o   0.3690E-04
  -8   1   7     1179.73     1117.01       29.10 o   0.4835E-04
  -7   1   7     9730.84     8990.09       85.37 o   0.1081E-05
  -6   1   7       45.68        1.09        4.40 o   0.8882E-02
  -5   1   7     1119.69      952.54       18.70 o   0.6473E-04
  -4   1   7    18627.95    16628.73      104.20 o   0.3189E-06
  -3   1   7     6739.28     5313.97       45.08 o   0.2670E-05
  -2   1   7     2405.05     3008.06       23.69 o   0.1047E-04
  -1   1   7     3362.37     2071.67       31.44 o   0.1323E-04
   0   1   7    12225.77    14405.50       83.03 o   0.5097E-06
   1   1   7     8113.46     6531.30       61.14 o   0.1852E-05
   2   1   7    28103.11    28624.19      132.25 o   0.1198E-06
   3   1   7     1376.84     1146.62       16.78 o   0.4567E-04
   4   1   7     3570.56     3256.64       35.57 o   0.7574E-05
   5   1   7     4729.09     4200.39       50.24 o   0.4484E-05
   6   1   7     1023.44      788.49       24.02 o   0.7725E-04
   7   1   7     4122.44     2857.67       52.65 o   0.7928E-05
   8   1   7     5390.49     5385.15       68.41 o   0.3017E-05
   9   1   7      958.08      867.42       28.08 o   0.7460E-04
  10   1   7       -0.42        3.10        3.15 o   0.4484E-01
  11   1   7      189.72      140.79       11.28 o   0.8292E-03
  12   1   7       40.48       57.56        5.50 o   0.3013E-02
  13   1   7     1879.57     1765.02       30.58 o   0.2219E-04
  14   1   7       20.93       22.04        3.94 o   0.7264E-02
  15   1   7      363.03      367.50       11.04 o   0.2812E-03
  16   1   7       43.83       59.53        3.54 o   0.3133E-02
  17   1   7       97.34      123.94        5.18 o   0.1265E-02
 -17   2   7       93.53       99.91        6.99 o   0.1434E-02
 -16   2   7       83.48       89.58        5.31 o   0.1715E-02
 -15   2   7      361.93      402.75       11.44 o   0.2604E-03
 -14   2   7      436.34      409.51       11.25 o   0.2370E-03
 -13   2   7      774.06      799.42       14.35 o   0.9151E-04
 -12   2   7       99.31       81.92        4.78 o   0.1769E-02
 -11   2   7     6295.70     6760.17       39.83 o   0.2082E-05
 -10   2   7     1255.85     1234.69       15.45 o   0.4509E-04
  -9   2   7     1188.99     1296.98       18.86 o   0.4223E-04
  -8   2   7       63.02       77.70        8.44 o   0.1933E-02
  -7   2   7     4073.77     3699.65       67.36 o   0.5858E-05
  -6   2   7      785.18      769.66       20.27 o   0.9355E-04
  -5   2   7      324.53      250.01       12.56 o   0.3968E-03
  -4   2   7     4581.25     4258.19       50.22 o   0.4556E-05
  -3   2   7    12139.82    11195.64       83.12 o   0.7122E-06
  -2   2   7     3833.09     4147.22       43.82 o   0.5110E-05
  -1   2   7    12008.45    11202.32       80.16 o   0.7116E-06
   0   2   7     1992.18     2002.72       24.49 o   0.2011E-04
   1   2   7    54703.63    55264.04      253.20 o   0.3222E-07
   2   2   7     1233.59     1162.96       18.85 o   0.4920E-04
   3   2   7    24989.87    25081.27      114.80 o   0.1555E-06
   4   2   7     7881.61     7527.52       62.57 o   0.1571E-05
   5   2   7    10838.23    10417.74       78.90 o   0.8461E-06
   6   2   7     6845.60     5966.82       64.84 o   0.2309E-05
   7   2   7     1373.04     1345.28       28.50 o   0.3809E-04
   8   2   7       99.41       65.59       10.85 o   0.1664E-02
   9   2   7     1496.87     1764.62       26.94 o   0.2540E-04
  10   2   7      565.07      520.47       16.01 o   0.1587E-03
  11   2   7      419.24      382.09       13.81 o   0.2719E-03
  12   2   7     1278.06     1215.91       23.23 o   0.4297E-04
  13   2   7      245.56      252.10       10.81 o   0.4404E-03
  14   2   7     2422.46     2210.32       33.60 o   0.1506E-04
  15   2   7        7.35        7.41        2.66 o   0.2420E-01
  16   2   7       94.65       85.45        4.86 o   0.1684E-02
  17   2   7      492.82      503.02       17.50 o   0.1871E-03
 -17   3   7       12.07       13.03        4.26 o   0.1010E-01
 -16   3   7        1.62        2.12        2.13 o   0.6602E-01
 -15   3   7      894.53     1046.94       17.64 o   0.6232E-04
 -14   3   7      276.50      301.22        9.61 o   0.3760E-03
 -13   3   7      174.52      234.55        8.00 o   0.5849E-03
 -12   3   7        4.52        8.93        2.54 o   0.2187E-01
 -11   3   7     1995.16     2282.09       23.08 o   0.1631E-04
 -10   3   7      902.16      864.54       14.01 o   0.7737E-04
  -9   3   7      616.41      709.49       11.77 o   0.1167E-03
  -8   3   7      219.71      178.80       15.70 o   0.6229E-03
  -7   3   7     1612.03     1397.34       43.49 o   0.3155E-04
  -6   3   7     4642.22     4404.18       66.19 o   0.4260E-05
  -5   3   7      851.26      637.01       23.57 o   0.1047E-03
  -4   3   7     3024.34     3153.86       38.91 o   0.8314E-05
  -3   3   7        8.14       15.26        3.69 o   0.1190E-01
  -2   3   7      305.54      202.70       13.51 o   0.5092E-03
  -1   3   7      877.06      856.05       18.54 o   0.7469E-04
   0   3   7     1760.34     1533.72       25.46 o   0.2763E-04
   1   3   7     1466.73     1467.60       22.80 o   0.3429E-04
   2   3   7     6446.73     5483.18       49.26 o   0.2628E-05
   3   3   7      308.49      359.63        9.86 o   0.3279E-03
   4   3   7     5247.45     4454.25       48.95 o   0.3877E-05
   5   3   7     2343.77     2147.33       33.55 o   0.1604E-04
   6   3   7     4138.83     3357.06       51.27 o   0.6451E-05
   7   3   7     1414.39     1407.53       33.35 o   0.3382E-04
   8   3   7      461.83      358.78       20.23 o   0.2417E-03
   9   3   7       80.89       90.13        6.35 o   0.1734E-02
  10   3   7     1356.78     1317.23       25.05 o   0.3935E-04
  11   3   7      339.27      365.13       13.03 o   0.2945E-03
  12   3   7       61.11       64.05        5.91 o   0.2405E-02
  13   3   7     4875.89     4947.20       45.16 o   0.3488E-05
  14   3   7       -2.68        0.79        2.88 o   0.6269E-01
  15   3   7     1129.50     1071.33       18.55 o   0.5203E-04
  16   3   7       20.22        6.19        2.72 o   0.1439E-01
 -16   4   7       53.91       71.66        3.86 o   0.2450E-02
 -15   4   7       70.49       65.00        4.74 o   0.2225E-02
 -14   4   7       16.43        5.52        3.65 o   0.1693E-01
 -13   4   7       85.71       55.93        7.20 o   0.2153E-02
 -12   4   7       82.84       35.88        5.84 o   0.2878E-02
 -11   4   7     4209.06     4414.37       36.54 o   0.4505E-05
 -10   4   7      313.79      215.29       10.45 o   0.4799E-03
  -9   4   7     1385.51     1405.69       20.19 o   0.3515E-04
  -8   4   7     1912.68     1734.59       28.04 o   0.2288E-04
  -7   4   7      240.11      180.44       16.33 o   0.5897E-03
  -6   4   7      897.55      763.97       29.76 o   0.8298E-04
  -5   4   7    10474.79     9939.23      107.33 o   0.9090E-06
  -4   4   7      193.62      230.52       11.88 o   0.5326E-03
  -3   4   7     2781.08     2803.91       43.19 o   0.1056E-04
  -2   4   7       25.67       31.03        5.79 o   0.4679E-02
  -1   4   7       61.86       31.81        6.17 o   0.3985E-02
   0   4   7      129.30       82.70        8.08 o   0.1535E-02
   1   4   7      477.55      359.92       14.72 o   0.2621E-03
   2   4   7     7074.47     7035.47       56.49 o   0.1819E-05
   3   4   7      202.30      140.39        9.53 o   0.8294E-03
   4   4   7     1316.27     1287.42       33.91 o   0.3991E-04
   5   4   7     2424.12     2351.15       54.78 o   0.1377E-04
   6   4   7      258.65      217.15       14.36 o   0.4800E-03
   7   4   7      675.30      859.63       26.76 o   0.8333E-04
   8   4   7        4.53        5.89        3.01 o   0.2223E-01
   9   4   7       62.82       70.07        4.96 o   0.2189E-02
  10   4   7       40.06       54.13        4.98 o   0.2877E-02
  11   4   7     3017.68     3033.41       39.37 o   0.9010E-05
  12   4   7      154.50      164.55        8.37 o   0.7709E-03
  13   4   7     1858.17     1769.28       25.88 o   0.2219E-04
  14   4   7     1171.41      982.79       21.14 o   0.5746E-04
  15   4   7       77.74       57.81        5.00 o   0.2385E-02
  16   4   7     1815.90     1915.27       21.17 o   0.2107E-04
 -16   5   7     1015.09     1043.43       15.97 o   0.5763E-04
 -15   5   7      487.49      487.11       11.10 o   0.1949E-03
 -14   5   7      478.54      513.05       12.44 o   0.1809E-03
 -13   5   7      884.12      851.18       16.82 o   0.8032E-04
 -12   5   7     2801.34     2750.89       34.22 o   0.1068E-04
 -11   5   7      111.27      151.78        6.09 o   0.9602E-03
 -10   5   7     1099.56     1038.20       21.54 o   0.5576E-04
  -9   5   7        8.98       11.11        3.22 o   0.1612E-01
  -8   5   7     3082.02     3214.44       37.49 o   0.8120E-05
  -7   5   7        1.91        0.64        3.91 o   0.4687E-01
  -6   5   7     1626.75     1561.36       43.29 o   0.2802E-04
  -5   5   7       82.46       70.30       10.27 o   0.1672E-02
  -4   5   7      201.39      265.98       13.83 o   0.4466E-03
  -3   5   7      488.58      546.86       20.53 o   0.1609E-03
  -2   5   7     2409.57     1815.03       46.37 o   0.1879E-04
  -1   5   7     1985.39     1191.59       36.69 o   0.3223E-04
   0   5   7     4548.34     4018.13       57.81 o   0.4980E-05
   1   5   7     2533.12     2611.51       39.31 o   0.1193E-04
   2   5   7     2698.14     2177.34       39.30 o   0.1432E-04
   3   5   7     2943.53     2874.61       46.03 o   0.9491E-05
   4   5   7     1828.86     1813.74       36.29 o   0.2193E-04
   5   5   7     5683.58     5774.80       84.98 o   0.2691E-05
   6   5   7     1359.66     1404.37       38.37 o   0.3488E-04
   7   5   7      233.41      301.04       10.58 o   0.4231E-03
   8   5   7      492.16      596.09       12.10 o   0.1590E-03
   9   5   7      231.88      209.36        8.61 o   0.5815E-03
  10   5   7     1619.60     1857.66       25.10 o   0.2357E-04
  11   5   7      619.49      614.68       14.93 o   0.1358E-03
  12   5   7        8.68       19.29        3.32 o   0.1124E-01
  13   5   7     2041.41     1938.19       27.73 o   0.2016E-04
  14   5   7        6.97        2.29        2.92 o   0.3709E-01
  15   5   7      128.06      138.69        5.47 o   0.1005E-02
  16   5   7       58.06       65.50        4.51 o   0.2508E-02
 -16   6   7        8.99        6.98        4.74 o   0.1543E-01
 -15   6   7       84.97       92.41        4.52 o   0.1781E-02
 -14   6   7       10.62       18.02        3.18 o   0.1029E-01
 -13   6   7      306.79      230.10        9.63 o   0.4755E-03
 -12   6   7      743.69      853.98       14.81 o   0.8847E-04
 -11   6   7      604.90      538.74       14.25 o   0.1515E-03
 -10   6   7       59.15       66.79        4.95 o   0.2596E-02
  -9   6   7      221.88      310.69       10.34 o   0.4174E-03
  -8   6   7       21.76       20.06        3.85 o   0.7974E-02
  -7   6   7       25.37       10.00        2.84 o   0.1010E-01
  -6   6   7      457.27      459.60       15.08 o   0.2065E-03
  -5   6   7      434.25      301.11       23.04 o   0.2848E-03
  -4   6   7        8.92        1.23        5.02 o   0.2122E-01
  -3   6   7     3764.43     3881.17       66.04 o   0.5642E-05
  -2   6   7     2089.79     2167.98       47.22 o   0.1662E-04
  -1   6   7    15086.45    13152.23      151.81 o   0.4834E-06
   0   6   7     6546.35     6369.31       80.59 o   0.2214E-05
   1   6   7    11232.75     9687.62      115.56 o   0.8715E-06
   2   6   7      114.02      107.04       10.76 o   0.1156E-02
   3   6   7     2842.63     2758.15       59.92 o   0.1018E-04
   4   6   7      999.42     1238.70       31.68 o   0.4622E-04
   5   6   7       30.56       57.14        6.82 o   0.2993E-02
   6   6   7      390.16      421.21       11.60 o   0.2432E-03
   7   6   7     5520.39     6009.83       44.04 o   0.2580E-05
   8   6   7     1972.18     2095.27       26.00 o   0.1766E-04
   9   6   7     2640.80     2752.08       32.62 o   0.1088E-04
  10   6   7      609.76      599.03       19.70 o   0.1315E-03
  11   6   7      349.67      360.00       13.48 o   0.2932E-03
  12   6   7       55.57       84.47        5.54 o   0.2044E-02
  13   6   7      888.10      872.89       20.01 o   0.7838E-04
  14   6   7       71.76       88.08        4.83 o   0.1811E-02
  15   6   7       45.78       75.39        4.07 o   0.2412E-02
 -15   7   7      294.07      272.89        8.35 o   0.4072E-03
 -14   7   7     2292.06     2238.90       32.19 o   0.1518E-04
 -13   7   7      124.84       98.41        5.84 o   0.1311E-02
 -12   7   7     2486.46     2274.94       26.79 o   0.1426E-04
 -11   7   7      800.62      775.98       15.33 o   0.9148E-04
 -10   7   7     1867.98     1582.07       27.25 o   0.2621E-04
  -9   7   7      127.21      134.56        7.63 o   0.1010E-02
  -8   7   7      392.03      383.00       15.15 o   0.2601E-03
  -7   7   7      268.33      274.07        8.36 o   0.4358E-03
  -6   7   7      118.46       79.76        5.46 o   0.1579E-02
  -5   7   7     2410.24     2375.02       27.07 o   0.1387E-04
  -4   7   7     1650.81     1533.69       30.97 o   0.2957E-04
  -3   7   7       88.12      107.81       11.03 o   0.1277E-02
  -2   7   7        1.77       18.61        5.64 o   0.9207E-02
  -1   7   7     1120.86     1069.00       39.06 o   0.5150E-04
   0   7   7      152.62       60.62       12.65 o   0.1360E-02
   1   7   7      109.74       85.17       10.23 o   0.1498E-02
   2   7   7     1539.00     1737.50       46.46 o   0.2575E-04
   3   7   7      327.77      276.40       18.81 o   0.3533E-03
   4   7   7     2064.00     2253.47       32.45 o   0.1594E-04
   5   7   7      356.58      454.44       10.01 o   0.2312E-03
   6   7   7      549.89      628.83       14.54 o   0.1362E-03
   7   7   7     4547.95     4695.70       43.25 o   0.4042E-05
   8   7   7       85.64       57.50        6.11 o   0.2162E-02
   9   7   7       69.17       41.47        6.67 o   0.2763E-02
  10   7   7        8.05        2.38        4.31 o   0.2148E-01
  11   7   7       66.82       95.80        6.82 o   0.1621E-02
  12   7   7      597.30      565.12       16.27 o   0.1466E-03
  13   7   7       21.35       22.89        3.57 o   0.6489E-02
  14   7   7      402.34      408.32       13.59 o   0.2464E-03
  15   7   7      613.43      642.59       13.99 o   0.1313E-03
 -14   8   7       23.36       20.34        3.52 o   0.6161E-02
 -13   8   7        0.69        3.33        2.24 o   0.4103E-01
 -12   8   7     2248.25     2228.70       23.89 o   0.1571E-04
 -11   8   7        1.25        0.92        2.84 o   0.6558E-01
 -10   8   7      630.94      588.92       14.34 o   0.1394E-03
  -9   8   7       84.03       75.61        5.51 o   0.1943E-02
  -8   8   7      350.20      390.56       15.24 o   0.2598E-03
  -7   8   7      295.25      256.12        9.44 o   0.4330E-03
  -6   8   7      282.09      405.98        8.62 o   0.2664E-03
  -5   8   7      447.84      351.34       11.11 o   0.2558E-03
  -4   8   7      352.65      401.86        9.81 o   0.2644E-03
  -3   8   7        6.19        8.09        2.60 o   0.2018E-01
  -2   8   7    12428.95    13607.33       76.29 o   0.5278E-06
  -1   8   7      548.90      610.94       13.13 o   0.1450E-03
   0   8   7     3179.32     3539.88       33.54 o   0.7268E-05
   1   8   7     2053.23     1988.89       27.72 o   0.1830E-04
   2   8   7      264.20      310.47       10.79 o   0.3751E-03
   3   8   7     1108.35     1062.78       18.70 o   0.5613E-04
   4   8   7       20.45       18.45        3.03 o   0.7891E-02
   5   8   7       48.25       52.93        4.31 o   0.2775E-02
   6   8   7     6203.95     6637.20       46.40 o   0.2116E-05
   7   8   7     4621.05     5032.04       47.99 o   0.3658E-05
   8   8   7      269.38      260.48        8.92 o   0.4457E-03
   9   8   7       86.66      103.18        5.39 o   0.1460E-02
  10   8   7      323.43      372.15       12.70 o   0.2763E-03
  11   8   7       23.28       14.00        4.29 o   0.8007E-02
  12   8   7      186.26      228.01        9.30 o   0.5835E-03
  13   8   7       86.05       86.20        5.84 o   0.1735E-02
  14   8   7     1985.85     1958.51       28.51 o   0.1914E-04
 -14   9   7     1062.75     1024.93       21.13 o   0.6000E-04
 -13   9   7       14.84       24.43        2.83 o   0.7755E-02
 -12   9   7      131.37      104.30        5.56 o   0.1230E-02
 -11   9   7       -0.26        2.55        2.58 o   0.7367E-01
 -10   9   7       66.82       53.99        4.42 o   0.2648E-02
  -9   9   7     2620.51     2429.10       34.52 o   0.1239E-04
  -8   9   7       82.41       65.63        6.45 o   0.1944E-02
  -7   9   7     4769.93     4467.70       37.08 o   0.4072E-05
  -6   9   7      762.08      753.43       15.31 o   0.9489E-04
  -5   9   7      331.59      257.59       10.64 o   0.3968E-03
  -4   9   7      355.51      336.34       10.40 o   0.3118E-03
  -3   9   7      230.71      177.19        7.47 o   0.6657E-03
  -2   9   7       16.87        2.28        2.92 o   0.2117E-01
  -1   9   7     1163.72     1295.07       20.65 o   0.4314E-04
   0   9   7      101.37      159.84        5.86 o   0.1006E-02
   1   9   7      586.36      559.72       13.68 o   0.1493E-03
   2   9   7      331.23      317.15        9.96 o   0.3461E-03
   3   9   7      173.23      209.46        6.92 o   0.6631E-03
   4   9   7      198.20      210.62        8.32 o   0.6170E-03
   5   9   7      248.28      278.06        9.82 o   0.4280E-03
   6   9   7       11.12        9.30        2.76 o   0.1709E-01
   7   9   7      100.17       95.65        5.44 o   0.1581E-02
   8   9   7     1966.46     1953.39       29.31 o   0.1962E-04
   9   9   7      132.55      146.21        6.81 o   0.1021E-02
  10   9   7       44.24       25.14        5.51 o   0.4771E-02
  11   9   7      121.48      146.75        7.62 o   0.9669E-03
  12   9   7      292.11      310.95       11.79 o   0.3510E-03
  13   9   7        0.85        0.57        2.48 o   0.1022E+00
 -13  10   7      204.31      236.77       10.42 o   0.5205E-03
 -12  10   7        8.12        2.69        2.03 o   0.3139E-01
 -11  10   7        2.60        1.60        1.97 o   0.7262E-01
 -10  10   7      753.31      737.88       13.58 o   0.9986E-04
  -9  10   7      580.83      563.01       13.38 o   0.1489E-03
  -8  10   7      853.44      810.04       18.40 o   0.8383E-04
  -7  10   7       40.16       36.38        3.58 o   0.4081E-02
  -6  10   7      604.59      529.07       12.28 o   0.1534E-03
  -5  10   7    15264.10    14665.19       78.30 o   0.4192E-06
  -4  10   7     1087.93     1183.58       15.30 o   0.4834E-04
  -3  10   7      550.90      597.00       12.96 o   0.1477E-03
  -2  10   7     1292.70     1266.79       17.53 o   0.4210E-04
  -1  10   7      341.96      401.44       11.32 o   0.2610E-03
   0  10   7     6794.60     6785.39       45.43 o   0.1937E-05
   1  10   7      752.82      814.48       16.27 o   0.9097E-04
   2  10   7      231.92      176.80        8.41 o   0.6546E-03
   3  10   7     3570.51     3573.41       32.37 o   0.6509E-05
   4  10   7     3848.42     4130.61       38.98 o   0.5228E-05
   5  10   7      674.78      678.10       14.38 o   0.1175E-03
   6  10   7     1172.81     1164.21       17.60 o   0.4849E-04
   7  10   7        6.85        0.40        2.56 o   0.5065E-01
   8  10   7      232.43      228.32        8.50 o   0.5149E-03
   9  10   7      135.11      125.35        6.41 o   0.1087E-02
  10  10   7      864.03      816.98       19.33 o   0.8140E-04
  11  10   7      228.45      247.09       10.22 o   0.4835E-03
  12  10   7      617.52      651.72       13.38 o   0.1225E-03
 -11  11   7      167.62      176.08        5.73 o   0.7263E-03
 -10  11   7        8.30        3.23        1.98 o   0.2915E-01
  -9  11   7       21.99       30.40        3.05 o   0.5709E-02
  -8  11   7     2866.51     2591.00       35.08 o   0.1086E-04
  -7  11   7      232.05      201.89        8.95 o   0.5802E-03
  -6  11   7     1545.93     1481.96       20.35 o   0.3200E-04
  -5  11   7      202.23      223.46        6.76 o   0.5766E-03
  -4  11   7        3.88        4.17        2.52 o   0.3021E-01
  -3  11   7        9.55        8.82        2.48 o   0.1739E-01
  -2  11   7      513.85      501.48       11.05 o   0.1782E-03
  -1  11   7      243.90      239.86        8.47 o   0.5092E-03
   0  11   7      801.33      791.06       14.73 o   0.9215E-04
   1  11   7       31.89       55.74        3.87 o   0.3262E-02
   2  11   7      226.74      256.61        8.31 o   0.4759E-03
   3  11   7      712.62      692.08       17.59 o   0.1099E-03
   4  11   7      263.45      264.54       10.54 o   0.4259E-03
   5  11   7        2.86        5.49        2.84 o   0.3082E-01
   6  11   7       23.98       22.37        3.23 o   0.6874E-02
   7  11   7      509.21      461.76       11.00 o   0.1976E-03
   8  11   7     1878.36     1905.87       27.59 o   0.2043E-04
   9  11   7      123.91      120.91        6.10 o   0.1165E-02
  10  11   7     1102.46     1228.80       21.68 o   0.4639E-04
  11  11   7       13.80       26.11        2.90 o   0.8246E-02
 -10  12   7       96.86      107.15        4.45 o   0.1457E-02
  -9  12   7      753.90      874.95       15.91 o   0.7920E-04
  -8  12   7       23.40       27.41        3.08 o   0.6402E-02
  -7  12   7     1097.37     1113.66       20.83 o   0.5161E-04
  -6  12   7      105.39       98.47        5.30 o   0.1434E-02
  -5  12   7        8.91        8.60        2.42 o   0.1873E-01
  -4  12   7      691.04      700.07       11.30 o   0.1119E-03
  -3  12   7      272.45      286.12        7.96 o   0.4100E-03
  -2  12   7      140.87      150.08        5.81 o   0.9306E-03
  -1  12   7      238.32      230.83        7.56 o   0.5070E-03
   0  12   7      208.81      174.57        6.96 o   0.6658E-03
   1  12   7       55.40       87.47        4.23 o   0.1967E-02
   2  12   7     2242.32     2434.58       25.27 o   0.1398E-04
   3  12   7        4.49        1.50        3.63 o   0.3436E-01
   4  12   7     1025.07     1099.52       17.32 o   0.5402E-04
   5  12   7      180.96      214.20        7.16 o   0.6407E-03
   6  12   7      371.57      333.24        9.56 o   0.3070E-03
   7  12   7        3.80        1.03        2.01 o   0.7571E-01
   8  12   7     2270.80     1972.45       34.82 o   0.1712E-04
   9  12   7      302.76      348.35        9.57 o   0.3221E-03
  10  12   7       26.17       28.99        3.98 o   0.5225E-02
  -8  13   7      660.64      741.17       13.74 o   0.1057E-03
  -7  13   7      294.84      294.04        7.85 o   0.3646E-03
  -6  13   7      943.36     1102.98       13.73 o   0.5530E-04
  -5  13   7       51.26       45.76        3.48 o   0.3238E-02
  -4  13   7      201.97      186.16        6.35 o   0.6470E-03
  -3  13   7       15.12        3.70        2.46 o   0.1853E-01
  -2  13   7       10.87        5.77        2.36 o   0.1969E-01
  -1  13   7        5.89        7.65        2.25 o   0.2128E-01
   0  13   7      239.49      246.54        7.10 o   0.4941E-03
   1  13   7       50.05       55.21        3.42 o   0.3032E-02
   2  13   7     1438.13     1473.61       18.53 o   0.3228E-04
   3  13   7       20.66       12.96        2.63 o   0.1017E-01
   4  13   7       17.07       12.92        2.64 o   0.1088E-01
   5  13   7       63.70       57.91        3.80 o   0.2487E-02
   6  13   7       43.74       27.25        3.17 o   0.4537E-02
   7  13   7        4.14        5.32        2.22 o   0.3840E-01
   8  13   7       12.94        7.08        3.07 o   0.1527E-01
  -6  14   7      667.18      614.14       18.32 o   0.1220E-03
  -5  14   7       97.99       99.48        4.56 o   0.1430E-02
  -4  14   7       80.83      105.53        4.26 o   0.1477E-02
  -3  14   7       83.68       82.62        4.00 o   0.1909E-02
  -2  14   7      152.42      124.08        4.79 o   0.9564E-03
  -1  14   7      149.14      144.23        4.39 o   0.9773E-03
   0  14   7     1504.79     1561.37       14.73 o   0.3025E-04
   1  14   7      259.70      321.85        5.98 o   0.3834E-03
   2  14   7       55.30       51.65        3.85 o   0.2995E-02
   3  14   7        2.45        2.35        1.99 o   0.5091E-01
   4  14   7      269.55      312.77        6.67 o   0.3733E-03
   5  14   7      250.19      240.25        9.45 o   0.4805E-03
   6  14   7     1083.72     1045.32       30.21 o   0.5375E-04
 -16   0   8       -4.80        8.66        4.42 o   0.1648E-01
 -14   0   8       15.29        8.23        4.20 o   0.1152E-01
 -12   0   8      456.97      364.99       12.07 o   0.2735E-03
 -10   0   8       12.24       16.19        2.94 o   0.1184E-01
  -8   0   8     3715.45     3333.84       70.37 o   0.7094E-05
  -6   0   8     4821.40     3801.23       85.35 o   0.4899E-05
  -4   0   8      471.67      303.59       15.88 o   0.2729E-03
  -2   0   8     7316.46     6834.69       50.80 o   0.1843E-05
   0   0   8    15524.19    14143.24      112.61 o   0.4506E-06
   2   0   8      104.87      348.73        5.57 o   0.4705E-03
   4   0   8    18729.93    15594.58      156.84 o   0.3481E-06
   6   0   8    17159.62    17635.05      197.52 o   0.3049E-06
   8   0   8    12197.15    11804.82      153.51 o   0.6641E-06
  10   0   8        0.23       11.88        6.22 o   0.1133E-01
  12   0   8     2216.41     2571.12       50.79 o   0.1282E-04
  14   0   8     2611.03     2584.56       46.34 o   0.1175E-04
  16   0   8       -7.55        6.59        3.09 o   0.2103E-01
 -17   1   8        4.60        8.02        2.83 o   0.2264E-01
 -16   1   8      529.11      473.68       14.78 o   0.1830E-03
 -15   1   8      195.29      179.48        7.59 o   0.6769E-03
 -14   1   8      378.13      329.83       10.16 o   0.3113E-03
 -13   1   8      723.09      675.92       13.30 o   0.1096E-03
 -12   1   8      466.65      456.88        9.61 o   0.2136E-03
 -11   1   8     1699.27     1669.23       19.29 o   0.2518E-04
 -10   1   8      440.58      374.95        8.82 o   0.2550E-03
  -9   1   8     1622.02     1604.50       21.40 o   0.2839E-04
  -8   1   8       70.26       93.03        7.98 o   0.1617E-02
  -7   1   8       21.70       27.48        3.98 o   0.6480E-02
  -6   1   8     4138.81     3674.35       42.09 o   0.5722E-05
  -5   1   8       87.19        6.36        5.73 o   0.4474E-02
  -4   1   8      792.03     1028.26       17.09 o   0.6989E-04
  -3   1   8     2427.91     2133.25       25.51 o   0.1577E-04
  -2   1   8    10949.44     8829.64       59.13 o   0.1028E-05
  -1   1   8     3941.55     3312.29       32.83 o   0.6764E-05
   0   1   8    17005.06    13001.48      114.16 o   0.4665E-06
   1   1   8    24556.68    22940.32      163.54 o   0.1756E-06
   2   1   8     2967.87     2026.78       26.37 o   0.1449E-04
   3   1   8     5148.61     5243.09       35.22 o   0.3296E-05
   4   1   8     1666.31     1587.28       22.48 o   0.2812E-04
   5   1   8       58.49       13.61        5.86 o   0.5186E-02
   6   1   8     7603.46     7344.64       80.59 o   0.1667E-05
   7   1   8      270.20      154.05       12.71 o   0.5988E-03
   8   1   8      190.93      176.38       11.68 o   0.6492E-03
   9   1   8      496.07      403.86       18.44 o   0.2244E-03
  10   1   8      135.58      100.84        8.73 o   0.1263E-02
  11   1   8       -3.82        3.01        4.38 o   0.3162E-01
  12   1   8     1211.77     1093.03       26.48 o   0.4889E-04
  13   1   8      101.21       82.59        7.31 o   0.1520E-02
  14   1   8       17.15       36.80        3.74 o   0.4912E-02
  15   1   8      278.02      328.16        9.46 o   0.3474E-03
  16   1   8      267.24      261.66        7.23 o   0.4312E-03
  17   1   8       34.66       66.37        3.13 o   0.3166E-02
 -17   2   8      143.83      141.26        8.25 o   0.9197E-03
 -16   2   8        0.10        1.31        2.77 o   0.8652E-01
 -15   2   8      445.46      450.79       11.81 o   0.2077E-03
 -14   2   8      429.80      390.46       10.73 o   0.2509E-03
 -13   2   8       89.37      123.09        5.05 o   0.1222E-02
 -12   2   8       89.86       55.28        4.67 o   0.2189E-02
 -11   2   8     1444.38     1670.28       17.68 o   0.2730E-04
 -10   2   8       26.70        5.49        2.72 o   0.1156E-01
  -9   2   8       25.84        4.39        2.71 o   0.1340E-01
  -8   2   8      348.38      319.56       19.90 o   0.2992E-03
  -7   2   8     3092.46     3393.95       58.06 o   0.7619E-05
  -6   2   8        2.99        3.46        3.18 o   0.3780E-01
  -5   2   8     6700.64     6655.69       65.53 o   0.2083E-05
  -4   2   8      143.68      145.21        6.89 o   0.9725E-03
  -3   2   8    11508.79    11106.03       84.37 o   0.7338E-06
  -2   2   8     1521.11     1707.96       23.83 o   0.2705E-04
  -1   2   8     1198.20     1094.64       19.03 o   0.5511E-04
   0   2   8    11676.55    10493.44       70.44 o   0.7923E-06
   1   2   8    43340.72    47109.48      197.08 o   0.4714E-07
   2   2   8     6092.12     7195.36       44.66 o   0.1916E-05
   3   2   8     3895.62     3933.19       31.19 o   0.5703E-05
   4   2   8     2738.29     3109.48       31.65 o   0.9399E-05
   5   2   8     1250.32     1174.43       23.31 o   0.4751E-04
   6   2   8     9400.55     7416.20       81.10 o   0.1428E-05
   7   2   8     2310.40     2576.72       41.68 o   0.1239E-04
   8   2   8     2077.39     1939.96       49.20 o   0.1913E-04
   9   2   8      350.60      293.20       12.41 o   0.3433E-03
  10   2   8     1772.46     1810.54       27.56 o   0.2383E-04
  11   2   8     4329.17     4096.44       45.11 o   0.4889E-05
  12   2   8     2329.42     2361.25       34.45 o   0.1417E-04
  13   2   8      331.83      363.32       12.37 o   0.2870E-03
  14   2   8      381.64      416.44       12.73 o   0.2442E-03
  15   2   8      228.71      218.80        8.01 o   0.5625E-03
  16   2   8       13.33       19.68        2.47 o   0.9701E-02
 -17   3   8      154.29      173.61       10.18 o   0.7492E-03
 -16   3   8      430.19      304.73       11.24 o   0.3176E-03
 -15   3   8      427.18      366.65       12.10 o   0.2540E-03
 -14   3   8      544.55      639.62       14.05 o   0.1317E-03
 -13   3   8      382.08      325.28       10.82 o   0.3212E-03
 -12   3   8     1788.83     1704.77       23.17 o   0.2456E-04
 -11   3   8     1411.71     1386.06       19.94 o   0.3654E-04
 -10   3   8      802.51      766.60       13.99 o   0.9411E-04
  -9   3   8      999.65     1171.88       15.16 o   0.5177E-04
  -8   3   8       58.40       55.50        8.70 o   0.2167E-02
  -7   3   8      422.34      460.12       20.49 o   0.1989E-03
  -6   3   8      701.26      637.35       24.72 o   0.1163E-03
  -5   3   8      270.40      355.55       13.66 o   0.3028E-03
  -4   3   8     9179.28     8698.74       79.59 o   0.1175E-05
  -3   3   8    12438.49    12842.25      103.58 o   0.5789E-06
  -2   3   8     3497.50     2948.57       47.82 o   0.8274E-05
  -1   3   8     2728.71     2229.31       34.43 o   0.1413E-04
   0   3   8     4068.44     4118.32       39.38 o   0.5113E-05
   1   3   8      148.58      145.95        7.14 o   0.9675E-03
   2   3   8    17326.22    17066.14      100.68 o   0.3296E-06
   3   3   8     1971.91     2048.11       26.74 o   0.1882E-04
   4   3   8     2059.07     1685.19       27.93 o   0.2338E-04
   5   3   8    30223.25    27891.24      189.67 o   0.1163E-06
   6   3   8      545.00      501.89       18.27 o   0.1818E-03
   7   3   8     3377.07     3080.06       59.40 o   0.8045E-05
   8   3   8     1360.07     1420.92       29.73 o   0.3470E-04
   9   3   8      122.47      122.00        7.77 o   0.1177E-02
  10   3   8      144.90      209.76        8.44 o   0.6231E-03
  11   3   8       20.12       34.03        4.27 o   0.5000E-02
  12   3   8     5058.93     4813.67       49.74 o   0.3641E-05
  13   3   8     4594.77     4176.58       43.24 o   0.4625E-05
  14   3   8      472.45      403.90       12.17 o   0.2321E-03
  15   3   8       37.70       62.94        4.21 o   0.3162E-02
  16   3   8      180.17      115.80        6.17 o   0.9985E-03
 -16   4   8      546.44      528.21       12.20 o   0.1709E-03
 -15   4   8      573.09      628.40       13.50 o   0.1377E-03
 -14   4   8     1107.01     1105.62       18.73 o   0.5273E-04
 -13   4   8     1376.39     1618.40       23.07 o   0.3022E-04
 -12   4   8     1773.05     1641.99       24.07 o   0.2613E-04
 -11   4   8     1241.97     1554.67       18.04 o   0.3353E-04
 -10   4   8      258.13      249.54        9.21 o   0.4712E-03
  -9   4   8       87.09       62.47        5.57 o   0.2158E-02
  -8   4   8      148.35      126.55        7.46 o   0.1078E-02
  -7   4   8      608.25      422.41       26.36 o   0.1733E-03
  -6   4   8      552.08      497.03       23.55 o   0.1657E-03
  -5   4   8      424.78      401.50       19.53 o   0.2299E-03
  -4   4   8     2235.87     2121.93       40.28 o   0.1672E-04
  -3   4   8       22.01       42.85        5.12 o   0.3993E-02
  -2   4   8      532.35      489.92       19.98 o   0.1824E-03
  -1   4   8      792.96      782.78       21.16 o   0.9203E-04
   0   4   8     2470.09     2553.73       35.43 o   0.1219E-04
   1   4   8     6906.27     6449.18       63.14 o   0.2048E-05
   2   4   8      277.11       76.62       10.50 o   0.9303E-03
   3   4   8     1502.78     1451.29       27.32 o   0.3268E-04
   4   4   8      290.78      123.73       15.99 o   0.6655E-03
   5   4   8       26.86       22.71        6.38 o   0.6278E-02
   6   4   8      544.40      540.04       20.52 o   0.1595E-03
   7   4   8     1949.33     1761.46       50.66 o   0.2222E-04
   8   4   8      301.97      248.33       10.04 o   0.4265E-03
   9   4   8      671.96      748.63       16.36 o   0.1072E-03
  10   4   8      617.70      632.91       18.12 o   0.1247E-03
  11   4   8     1432.87     1429.16       28.98 o   0.3440E-04
  12   4   8     2035.05     2024.13       29.63 o   0.1799E-04
  13   4   8       25.43       23.47        3.77 o   0.6330E-02
  14   4   8     2080.15     2039.06       28.52 o   0.1771E-04
  15   4   8      139.59      113.73        6.42 o   0.1210E-02
  16   4   8       22.48       11.82        3.25 o   0.9861E-02
 -16   5   8      647.27      604.94       13.69 o   0.1349E-03
 -15   5   8      126.80       88.10        5.76 o   0.1328E-02
 -14   5   8       63.10       71.51        4.87 o   0.2305E-02
 -13   5   8       20.60       32.16        3.31 o   0.5626E-02
 -12   5   8      306.48      360.83       10.42 o   0.3099E-03
 -11   5   8     2891.74     2901.06       32.81 o   0.9525E-05
 -10   5   8     1398.80     1534.88       24.21 o   0.3200E-04
  -9   5   8     2378.90     2543.22       30.36 o   0.1260E-04
  -8   5   8      648.34      633.15       14.27 o   0.1269E-03
  -7   5   8     1713.16     1540.61       34.16 o   0.2856E-04
  -6   5   8      169.01      239.15       14.13 o   0.5320E-03
  -5   5   8      396.61      354.70       20.44 o   0.2562E-03
  -4   5   8       17.45       13.59        5.53 o   0.8648E-02
  -3   5   8     3175.15     2907.15       62.05 o   0.8722E-05
  -2   5   8     5161.27     5623.05       71.94 o   0.2959E-05
  -1   5   8     1300.83     1326.46       31.08 o   0.3806E-04
   0   5   8    23933.97    23466.64      163.09 o   0.1714E-06
   1   5   8       63.86       40.69        6.06 o   0.2856E-02
   2   5   8    11829.74    11566.66       85.17 o   0.6957E-06
   3   5   8     3106.15     3414.19       48.16 o   0.7579E-05
   4   5   8      571.31      467.91       20.60 o   0.1813E-03
   5   5   8       60.55       20.21        8.80 o   0.3459E-02
   6   5   8     5726.95     5383.16       76.35 o   0.2937E-05
   7   5   8     1030.15     1183.24       20.41 o   0.5083E-04
   8   5   8      267.36      300.46       10.05 o   0.3934E-03
   9   5   8     2986.02     3485.98       33.66 o   0.7414E-05
  10   5   8      731.60      654.40       18.60 o   0.1156E-03
  11   5   8      762.08      758.55       18.80 o   0.9645E-04
  12   5   8       -2.25        1.62        4.24 o   0.4054E-01
  13   5   8      565.60      487.50       15.11 o   0.1741E-03
  14   5   8      516.02      520.32       13.10 o   0.1773E-03
  15   5   8       29.08       26.76        3.05 o   0.5614E-02
  16   5   8       42.13       60.06        4.23 o   0.2840E-02
 -16   6   8      902.79      945.60       33.55 o   0.6536E-04
 -15   6   8      420.59      357.78        9.49 o   0.2631E-03
 -14   6   8      486.37      425.47       11.79 o   0.2178E-03
 -13   6   8      282.86      240.21        9.13 o   0.4686E-03
 -12   6   8       11.43        2.90        3.48 o   0.1969E-01
 -11   6   8     4550.65     4318.60       39.91 o   0.4373E-05
 -10   6   8     1129.63      928.22       18.53 o   0.6156E-04
  -9   6   8       64.20       64.74        5.84 o   0.2149E-02
  -8   6   8     2136.69     2031.36       32.40 o   0.1821E-04
  -7   6   8       14.49        4.92        2.48 o   0.1992E-01
  -6   6   8        8.67        5.57        2.78 o   0.2370E-01
  -5   6   8       17.74       14.32        6.08 o   0.7418E-02
  -4   6   8      532.97      428.57       25.23 o   0.1843E-03
  -3   6   8     5052.28     4860.05       78.39 o   0.3601E-05
  -2   6   8     3740.27     3511.37       65.14 o   0.6292E-05
  -1   6   8      416.85      456.96       22.19 o   0.2063E-03
   0   6   8     5769.97     5472.15       77.61 o   0.2868E-05
   1   6   8     5773.81     5218.73       75.24 o   0.3019E-05
   2   6   8     2933.20     3268.56       49.79 o   0.8363E-05
   3   6   8       16.98       29.17        4.82 o   0.5189E-02
   4   6   8      211.58      159.55       14.56 o   0.6554E-03
   5   6   8        8.86        2.52        6.05 o   0.1714E-01
   6   6   8      310.77      400.03       11.54 o   0.2797E-03
   7   6   8      618.74      592.43       15.98 o   0.1364E-03
   8   6   8       29.09       30.13        4.10 o   0.4699E-02
   9   6   8      830.44      871.28       20.82 o   0.7940E-04
  10   6   8      439.65      437.31       16.67 o   0.2119E-03
  11   6   8       50.52       50.05        6.43 o   0.2849E-02
  12   6   8      224.74      214.72       10.36 o   0.5355E-03
  13   6   8       11.24       13.66        3.64 o   0.1182E-01
  14   6   8        3.03        1.84        2.63 o   0.4645E-01
  15   6   8       73.10       96.13        4.75 o   0.1762E-02
 -15   7   8       29.01       37.96        2.60 o   0.5133E-02
 -14   7   8        4.05        2.19        2.66 o   0.5112E-01
 -13   7   8       27.01       29.93        3.11 o   0.5875E-02
 -12   7   8      736.86      658.15       14.19 o   0.1168E-03
 -11   7   8      454.89      406.49       11.43 o   0.2341E-03
 -10   7   8      391.47      391.70       12.06 o   0.2619E-03
  -9   7   8     1658.15     1818.46       32.39 o   0.2311E-04
  -8   7   8      434.60      562.14       14.19 o   0.1626E-03
  -7   7   8       38.66       35.05        3.37 o   0.4715E-02
  -6   7   8      218.83      218.99        7.36 o   0.5661E-03
  -5   7   8       43.98       72.93        3.48 o   0.2478E-02
  -4   7   8       21.57       20.82        3.23 o   0.6894E-02
  -3   7   8        6.56        0.96        6.17 o   0.1678E-01
  -2   7   8      279.11      397.71       18.98 o   0.2675E-03
  -1   7   8    11933.67    12257.99      141.49 o   0.6298E-06
   0   7   8     7418.41     7412.36       95.28 o   0.1662E-05
   1   7   8     2236.44     2722.76       54.31 o   0.1194E-04
   2   7   8      230.32      203.70       18.39 o   0.5234E-03
   3   7   8     1367.88     1196.49       39.69 o   0.3976E-04
   4   7   8       66.85       95.10        5.34 o   0.1764E-02
   5   7   8      101.47      134.97        5.91 o   0.1113E-02
   6   7   8       56.54       65.88        5.64 o   0.2440E-02
   7   7   8     2161.78     2491.99       28.70 o   0.1369E-04
   8   7   8     2102.69     2075.51       36.33 o   0.1737E-04
   9   7   8      404.50      420.16       14.29 o   0.2375E-03
  10   7   8      180.52      174.55       10.62 o   0.7042E-03
  11   7   8      311.24      271.11       13.62 o   0.4015E-03
  12   7   8      368.89      371.47       12.63 o   0.2861E-03
  13   7   8      962.52      993.14       21.30 o   0.6248E-04
  14   7   8       67.68       89.03        4.94 o   0.1858E-02
  15   7   8      151.12      143.90        9.23 o   0.8677E-03
 -14   8   8      693.97      792.73       15.15 o   0.9569E-04
 -13   8   8      204.33      214.79        7.08 o   0.6117E-03
 -12   8   8       83.26       71.92        4.87 o   0.2071E-02
 -11   8   8       27.44       32.94        3.59 o   0.4935E-02
 -10   8   8      202.00      214.57        7.15 o   0.6136E-03
  -9   8   8      148.42      159.67        7.57 o   0.8477E-03
  -8   8   8       55.19       54.00        5.16 o   0.2546E-02
  -7   8   8      126.04      163.09        6.01 o   0.9390E-03
  -6   8   8       90.59      126.02        5.49 o   0.1215E-02
  -5   8   8     2371.82     2726.38       29.31 o   0.1170E-04
  -4   8   8      914.66     1160.11       16.39 o   0.5600E-04
  -3   8   8      426.04      612.70       12.14 o   0.1626E-03
  -2   8   8       34.35        8.93        3.37 o   0.7990E-02
  -1   8   8     1693.87     2076.27       21.65 o   0.1987E-04
   0   8   8      105.22      103.37        5.85 o   0.1362E-02
   1   8   8     2501.14     2484.87       31.57 o   0.1284E-04
   2   8   8     1682.81     2014.07       24.11 o   0.2114E-04
   3   8   8       59.68       42.15        4.57 o   0.3295E-02
   4   8   8       78.27       82.81        5.41 o   0.1789E-02
   5   8   8      861.76      989.36       16.31 o   0.6853E-04
   6   8   8     2802.87     3063.77       30.61 o   0.9184E-05
   7   8   8     1014.85     1050.79       18.91 o   0.5845E-04
   8   8   8     1471.20     1414.21       22.60 o   0.3312E-04
   9   8   8      377.28      417.99       11.78 o   0.2432E-03
  10   8   8      177.09      151.65        9.43 o   0.8125E-03
  11   8   8      134.58      112.29        8.35 o   0.1171E-02
  12   8   8     1008.25     1061.53       21.40 o   0.5850E-04
  13   8   8       25.03       30.82        3.75 o   0.5411E-02
  14   8   8       20.94        9.08        3.20 o   0.1120E-01
 -13   9   8      467.53      472.39       10.39 o   0.1954E-03
 -12   9   8      658.00      652.75       12.03 o   0.1244E-03
 -11   9   8       86.70       92.11        4.85 o   0.1655E-02
 -10   9   8       70.37       60.44        4.73 o   0.2414E-02
  -9   9   8     2487.31     2521.58       31.11 o   0.1217E-04
  -8   9   8     2332.69     2290.66       30.43 o   0.1486E-04
  -7   9   8     4352.17     4292.53       37.11 o   0.4638E-05
  -6   9   8       87.98       83.79        5.39 o   0.1695E-02
  -5   9   8      601.71      677.06       14.20 o   0.1227E-03
  -4   9   8     1692.77     1737.35       21.10 o   0.2432E-04
  -3   9   8      803.49      975.79       14.03 o   0.7123E-04
  -2   9   8     3277.08     3308.49       29.76 o   0.7574E-05
  -1   9   8     2054.49     2352.31       26.84 o   0.1549E-04
   0   9   8      110.56       84.33        5.40 o   0.1608E-02
   1   9   8     2588.20     2872.61       30.53 o   0.1043E-04
   2   9   8       12.53        4.64        3.37 o   0.1836E-01
   3   9   8     2003.87     1995.47       24.26 o   0.1891E-04
   4   9   8     2112.32     2186.78       28.00 o   0.1651E-04
   5   9   8     6483.61     7089.95       53.15 o   0.1888E-05
   6   9   8      424.87      413.10       10.69 o   0.2327E-03
   7   9   8     2427.14     2380.66       32.72 o   0.1368E-04
   8   9   8        9.66        5.34        3.09 o   0.1873E-01
   9   9   8     2473.29     2422.46       35.45 o   0.1299E-04
  10   9   8      861.91      783.34       21.00 o   0.8495E-04
  11   9   8      555.01      487.57       15.52 o   0.1712E-03
  12   9   8       85.72       89.56        5.68 o   0.1727E-02
  13   9   8       54.42       83.24        4.83 o   0.2064E-02
 -12  10   8      685.01      685.19       11.95 o   0.1097E-03
 -11  10   8      280.60      286.20        7.00 o   0.3890E-03
 -10  10   8       25.41       27.52        3.46 o   0.5683E-02
  -9  10   8     1852.98     1688.40       24.58 o   0.2384E-04
  -8  10   8      107.75      130.67        6.22 o   0.1187E-02
  -7  10   8      162.24      191.41        7.47 o   0.7303E-03
  -6  10   8     1406.82     1361.71       17.95 o   0.3720E-04
  -5  10   8     2143.23     2081.87       23.74 o   0.1735E-04
  -4  10   8      162.83      172.15        6.54 o   0.7921E-03
  -3  10   8     1104.33     1049.35       17.30 o   0.5607E-04
  -2  10   8      153.82      173.40        6.36 o   0.7767E-03
  -1  10   8       58.95      109.15        4.05 o   0.1616E-02
   0  10   8      430.67      441.03       11.55 o   0.2230E-03
   1  10   8       21.16       46.67        3.29 o   0.4542E-02
   2  10   8     1261.19     1208.67       17.97 o   0.4395E-04
   3  10   8      981.95      902.91       17.08 o   0.7048E-04
   4  10   8      382.33      358.51       10.75 o   0.2929E-03
   5  10   8       39.79       41.03        4.08 o   0.3905E-02
   6  10   8        5.28        6.49        2.61 o   0.2439E-01
   7  10   8      174.88      158.07        6.23 o   0.8459E-03
   8  10   8       63.98       58.79        4.82 o   0.2374E-02
   9  10   8      545.37      489.79       13.25 o   0.1799E-03
  10  10   8      138.15      146.72        7.79 o   0.9148E-03
  11  10   8      530.42      519.00       13.52 o   0.1655E-03
  12  10   8        6.24        1.73        2.66 o   0.3858E-01
 -11  11   8      629.48      623.08       13.52 o   0.1230E-03
 -10  11   8      859.11      856.37       12.33 o   0.7864E-04
  -9  11   8        7.55        6.87        2.91 o   0.1863E-01
  -8  11   8      253.80      247.05        8.96 o   0.4599E-03
  -7  11   8        9.20        3.10        3.06 o   0.2698E-01
  -6  11   8      154.24      190.07        6.04 o   0.7345E-03
  -5  11   8       79.53       75.79        4.29 o   0.1889E-02
  -4  11   8     1325.65     1209.62       18.62 o   0.4401E-04
  -3  11   8      657.35      688.52       13.20 o   0.1139E-03
  -2  11   8      101.25      127.95        5.68 o   0.1182E-02
  -1  11   8      152.60      143.09        6.76 o   0.9304E-03
   0  11   8       -3.69        0.40        2.87 o   0.5642E-01
   1  11   8        4.76       13.60        2.56 o   0.1425E-01
   2  11   8       33.94       22.06        3.67 o   0.6218E-02
   3  11   8       36.34       33.70        5.71 o   0.4118E-02
   4  11   8       85.80       55.79        6.25 o   0.2071E-02
   5  11   8      763.66      708.67       14.89 o   0.1012E-03
   6  11   8        1.87        0.17        2.57 o   0.9363E-01
   7  11   8     3252.92     3282.20       29.99 o   0.7669E-05
   8  11   8      139.60      136.33        7.09 o   0.9707E-03
   9  11   8      136.45      135.11        7.11 o   0.9747E-03
  10  11   8      406.31      390.54       12.55 o   0.2600E-03
  11  11   8      460.95      508.06       17.30 o   0.1802E-03
 -10  12   8       22.32       17.98        3.20 o   0.8532E-02
  -9  12   8       15.55       16.69        2.31 o   0.9464E-02
  -8  12   8     1047.58     1050.38       15.84 o   0.5798E-04
  -7  12   8      103.73       81.99        5.38 o   0.1685E-02
  -6  12   8      819.00      829.51       15.96 o   0.8421E-04
  -5  12   8     2531.67     2249.54       22.50 o   0.1428E-04
  -4  12   8       29.72       36.99        2.75 o   0.4767E-02
  -3  12   8      296.10      273.83        8.21 o   0.3997E-03
  -2  12   8       60.31       41.25        3.97 o   0.3283E-02
  -1  12   8       50.41       40.36        3.78 o   0.3400E-02
   0  12   8        2.97        1.82        2.81 o   0.4820E-01
   1  12   8      461.50      453.22       10.66 o   0.2108E-03
   2  12   8       61.55       68.67        4.16 o   0.2247E-02
   3  12   8      480.60      464.14       14.76 o   0.1931E-03
   4  12   8      861.81      849.03       18.96 o   0.7975E-04
   5  12   8     1171.33     1104.05       17.87 o   0.4912E-04
   6  12   8      224.80      208.49        7.48 o   0.5855E-03
   7  12   8        7.99        6.40        2.49 o   0.2111E-01
   8  12   8       81.71       76.14        5.04 o   0.1824E-02
   9  12   8       -0.24        0.33        2.53 o   0.1161E+00
  10  12   8       29.84       27.81        6.13 o   0.4504E-02
  -8  13   8      415.52      446.93        9.15 o   0.2292E-03
  -7  13   8        1.03        1.51        1.95 o   0.8762E-01
  -6  13   8       92.79      110.35        4.66 o   0.1499E-02
  -5  13   8      533.07      524.36       12.34 o   0.1669E-03
  -4  13   8      328.90      270.29        7.82 o   0.3805E-03
  -3  13   8     1466.74     1374.10       15.59 o   0.3568E-04
  -2  13   8      151.48      130.32        4.97 o   0.1005E-02
  -1  13   8     1164.04     1069.01       15.82 o   0.5236E-04
   0  13   8      167.53      172.28        5.90 o   0.7797E-03
   1  13   8      947.58      965.31       15.06 o   0.6594E-04
   2  13   8      653.76      627.78       15.15 o   0.1241E-03
   3  13   8      170.03      176.96        6.14 o   0.7509E-03
   4  13   8      575.16      617.85       13.98 o   0.1390E-03
   5  13   8      406.85      402.16        8.98 o   0.2464E-03
   6  13   8      181.92      178.08        5.47 o   0.6968E-03
   7  13   8       21.82       12.22        3.06 o   0.9293E-02
   8  13   8      496.04      503.31       15.20 o   0.1739E-03
  -6  14   8      812.15      765.81       19.84 o   0.8948E-04
  -5  14   8       16.89       11.05        2.48 o   0.1265E-01
  -4  14   8      354.95      305.09       11.08 o   0.3133E-03
  -3  14   8       56.92       73.92        3.34 o   0.2482E-02
  -2  14   8      939.49      944.91       12.12 o   0.6708E-04
  -1  14   8       14.36       16.15        2.00 o   0.1191E-01
   0  14   8       16.13       11.00        2.32 o   0.1209E-01
   1  14   8      129.30      120.48        4.71 o   0.1116E-02
   2  14   8      131.57      113.86        4.95 o   0.1131E-02
   3  14   8       11.52       12.68        2.10 o   0.1255E-01
   4  14   8       93.96       85.89        4.07 o   0.1625E-02
   5  14   8       39.32       40.93        5.86 o   0.3625E-02
 -17   0   9      179.44      179.33       11.21 o   0.6531E-03
 -15   0   9      242.52      261.31       12.66 o   0.4616E-03
 -13   0   9     2638.67     2421.23       36.04 o   0.1268E-04
 -11   0   9     9020.31     9542.92       68.07 o   0.1048E-05
  -9   0   9    13085.69    14409.28      115.89 o   0.4867E-06
  -7   0   9     1896.19     1668.11       46.82 o   0.2452E-04
  -5   0   9    18813.30    17561.03      164.81 o   0.2973E-06
  -3   0   9     2382.89     2475.66       29.24 o   0.1376E-04
  -1   0   9       96.91      166.67        6.56 o   0.9869E-03
   1   0   9     3154.09     4290.76       38.00 o   0.5506E-05
   3   0   9       43.66       20.72        4.42 o   0.3430E-02
   5   0   9     4045.23     3995.75       77.83 o   0.4935E-05
   7   0   9    22237.98    23645.63      213.85 o   0.1730E-06
   9   0   9     3517.52     4349.68       67.43 o   0.4917E-05
  11   0   9      657.03      366.25       26.40 o   0.1846E-03
  13   0   9      193.23       87.74       12.92 o   0.9819E-03
  15   0   9     1579.95     1329.68       32.22 o   0.3329E-04
  17   0   9      511.92      490.96       25.22 o   0.1666E-03
 -17   1   9       22.28        6.62        3.83 o   0.1059E-01
 -16   1   9      245.80      271.85        9.93 o   0.4439E-03
 -15   1   9      120.36      127.46        5.95 o   0.1127E-02
 -14   1   9      562.85      542.47       12.24 o   0.1665E-03
 -13   1   9       93.58       95.57        5.04 o   0.1549E-02
 -12   1   9     2072.30     1969.60       18.94 o   0.1891E-04
 -11   1   9     1458.83     1479.49       16.62 o   0.3281E-04
 -10   1   9      435.12      495.43        9.43 o   0.2154E-03
  -9   1   9      367.38      423.92        9.12 o   0.2462E-03
  -8   1   9      805.13      690.44       29.59 o   0.9845E-04
  -7   1   9     5210.93     5205.76       55.71 o   0.3270E-05
  -6   1   9    15774.41    14565.24       98.01 o   0.4217E-06
  -5   1   9    10677.85     9894.39       76.32 o   0.9128E-06
  -4   1   9      989.68     1335.41       18.13 o   0.4589E-04
  -3   1   9      670.23      362.52       13.10 o   0.2045E-03
  -2   1   9     1694.71     2194.31       19.13 o   0.1861E-04
  -1   1   9      219.75      634.75        7.23 o   0.1912E-03
   0   1   9      121.52       30.90        6.33 o   0.2488E-02
   1   1   9     1218.15     2445.33       18.17 o   0.1799E-04
   2   1   9      667.13     1046.43       13.57 o   0.7156E-04
   3   1   9     1432.81     1953.64       19.54 o   0.2317E-04
   4   1   9      479.44      538.80       12.17 o   0.1806E-03
   5   1   9       37.78       11.59        4.99 o   0.6875E-02
   6   1   9      882.39      893.32       21.50 o   0.7536E-04
   7   1   9      314.75      325.67       13.98 o   0.3527E-03
   8   1   9       12.42       11.07        4.44 o   0.1069E-01
   9   1   9      361.72      393.92       14.57 o   0.2646E-03
  10   1   9        1.78        3.17        3.43 o   0.3473E-01
  11   1   9      840.73      739.53       23.53 o   0.9565E-04
  12   1   9       46.89       56.00        5.67 o   0.2899E-02
  13   1   9       30.43       27.27        4.74 o   0.5558E-02
  14   1   9       15.88       16.17        3.57 o   0.9667E-02
  15   1   9      349.60      365.34       10.49 o   0.3056E-03
  16   1   9      102.42       78.97        4.67 o   0.1620E-02
 -17   2   9       28.51       31.07        5.24 o   0.4989E-02
 -16   2   9        9.97       19.28        2.87 o   0.1127E-01
 -15   2   9      250.51      282.51        8.86 o   0.4349E-03
 -14   2   9      165.11      183.71        6.69 o   0.7473E-03
 -13   2   9     1401.22     1637.05       19.26 o   0.2959E-04
 -12   2   9     2081.21     2282.64       21.27 o   0.1565E-04
 -11   2   9      380.90      305.01        8.84 o   0.3326E-03
 -10   2   9       48.89       46.97        3.51 o   0.3357E-02
  -9   2   9     2361.41     2345.37       23.56 o   0.1394E-04
  -8   2   9      361.89      388.81       20.99 o   0.2483E-03
  -7   2   9     3756.05     3245.86       60.88 o   0.7098E-05
  -6   2   9     3708.43     3558.98       48.54 o   0.6466E-05
  -5   2   9     4600.32     4253.45       60.49 o   0.4397E-05
  -4   2   9      790.73      710.84       18.07 o   0.9765E-04
  -3   2   9        6.32        2.34        3.06 o   0.3033E-01
  -2   2   9       10.78        1.77        2.96 o   0.2184E-01
  -1   2   9     6793.04     7075.25       53.79 o   0.1876E-05
   0   2   9      127.09      123.41        6.76 o   0.1023E-02
   1   2   9      440.88      608.25       11.28 o   0.1584E-03
   2   2   9    16797.45    15588.00       90.94 o   0.3718E-06
   3   2   9        2.27       12.05        2.27 o   0.1804E-01
   4   2   9       24.71       10.63        3.64 o   0.1247E-01
   5   2   9      828.84      815.36       20.09 o   0.8904E-04
   6   2   9       21.53        5.47        4.67 o   0.1216E-01
   7   2   9       52.20       73.09        6.40 o   0.2190E-02
   8   2   9     1896.50     2264.06       39.26 o   0.1560E-04
   9   2   9      711.07      675.89       18.44 o   0.1142E-03
  10   2   9      332.13      426.15       13.23 o   0.2572E-03
  11   2   9      874.62      800.78       19.95 o   0.8326E-04
  12   2   9        0.09        1.35        3.62 o   0.5201E-01
  13   2   9      152.90      154.11        7.96 o   0.9055E-03
  14   2   9       -0.78        1.31        3.47 o   0.6276E-01
  15   2   9       61.36       42.90        4.67 o   0.2818E-02
  16   2   9      529.08      491.35       10.80 o   0.1869E-03
 -17   3   9        2.05        1.31        2.34 o   0.7488E-01
 -16   3   9        0.41        2.24        2.32 o   0.7072E-01
 -15   3   9      155.85      136.03        7.24 o   0.9105E-03
 -14   3   9      138.45      135.88        7.29 o   0.1010E-02
 -13   3   9     2506.37     2325.79       28.62 o   0.1388E-04
 -12   3   9       34.87       25.21        3.73 o   0.5458E-02
 -11   3   9       59.55       76.04        4.18 o   0.2126E-02
 -10   3   9       90.04      118.02        5.09 o   0.1333E-02
  -9   3   9       56.54       61.73        3.80 o   0.2583E-02
  -8   3   9      684.23      799.39       30.42 o   0.8844E-04
  -7   3   9     2097.91     2200.75       51.84 o   0.1583E-04
  -6   3   9     6492.82     5050.43       83.61 o   0.2903E-05
  -5   3   9    17196.03    15978.65      163.02 o   0.3540E-06
  -4   3   9       66.40       10.25        6.66 o   0.4834E-02
  -3   3   9      726.34      549.07       19.42 o   0.1330E-03
  -2   3   9      433.10      521.60       14.65 o   0.1819E-03
  -1   3   9     2182.81     2241.20       31.65 o   0.1576E-04
   0   3   9      422.55      344.21       12.64 o   0.2829E-03
   1   3   9     5813.31     5494.85       52.83 o   0.2863E-05
   2   3   9       17.02        2.45        3.48 o   0.2183E-01
   3   3   9     1348.64     1450.31       21.18 o   0.3459E-04
   4   3   9      144.85      118.48        7.94 o   0.1065E-02
   5   3   9      657.67      650.19       19.22 o   0.1225E-03
   6   3   9     5443.02     4816.75       60.20 o   0.3482E-05
   7   3   9      201.88      173.44       13.12 o   0.7166E-03
   8   3   9       12.59       24.96        3.74 o   0.6861E-02
   9   3   9      246.55      241.78       10.89 o   0.4817E-03
  10   3   9      267.21      315.76       11.55 o   0.3606E-03
  11   3   9      216.16      212.86       11.49 o   0.5914E-03
  12   3   9      199.76      192.81        9.97 o   0.6678E-03
  13   3   9      551.58      455.44       15.69 o   0.1849E-03
  14   3   9       81.57       87.96        5.65 o   0.1715E-02
  15   3   9      257.37      232.84        9.12 o   0.4820E-03
  16   3   9      216.36      150.40        6.56 o   0.7976E-03
 -16   4   9     1660.46     1670.95       23.76 o   0.2622E-04
 -15   4   9     1610.15     1519.68       27.62 o   0.2929E-04
 -14   4   9      139.22      211.47        6.75 o   0.7074E-03
 -13   4   9       64.78       73.31        5.38 o   0.2058E-02
 -12   4   9      635.81      741.10       14.14 o   0.1122E-03
 -11   4   9        6.61        0.25        3.10 o   0.4323E-01
 -10   4   9       47.61       19.03        4.02 o   0.5459E-02
  -9   4   9     2478.23     2590.14       28.73 o   0.1226E-04
  -8   4   9      661.31      691.70       14.25 o   0.1191E-03
  -7   4   9     2926.54     2870.01       65.26 o   0.9653E-05
  -6   4   9      170.69      159.06       14.89 o   0.6989E-03
  -5   4   9    17675.24    15336.65      155.48 o   0.3673E-06
  -4   4   9       49.49       48.44        7.39 o   0.3101E-02
  -3   4   9     1010.27      688.80       26.58 o   0.8728E-04
  -2   4   9       65.24       45.27        7.89 o   0.2623E-02
  -1   4   9    11508.36     9563.49      105.30 o   0.8945E-06
   0   4   9        8.11       13.16        3.69 o   0.1644E-01
   1   4   9     5343.72     3992.42       52.62 o   0.4494E-05
   2   4   9    18733.49    18648.23      111.57 o   0.2758E-06
   3   4   9     9629.28     9953.37       81.52 o   0.9519E-06
   4   4   9     1886.57     1734.41       37.60 o   0.2353E-04
   5   4   9     4159.28     3881.33       66.22 o   0.5372E-05
   6   4   9     3397.22     3155.78       57.74 o   0.7645E-05
   7   4   9     2418.78     2302.69       49.69 o   0.1440E-04
   8   4   9      208.90      213.07       10.49 o   0.5950E-03
   9   4   9     1017.22     1126.34       22.81 o   0.5269E-04
  10   4   9      771.01      790.79       20.77 o   0.9069E-04
  11   4   9     4955.89     4511.59       57.38 o   0.3957E-05
  12   4   9      123.22      107.03        7.92 o   0.1220E-02
  13   4   9     3250.01     3005.31       39.32 o   0.8609E-05
  14   4   9       22.09       16.09        3.67 o   0.8907E-02
  15   4   9      376.19      345.37        9.55 o   0.3062E-03
  16   4   9     1443.54     1563.15       23.35 o   0.2979E-04
 -16   5   9      363.67      367.28        9.95 o   0.2852E-03
 -15   5   9     1174.83     1187.90       22.23 o   0.4635E-04
 -14   5   9      355.96      315.15       10.56 o   0.3294E-03
 -13   5   9      201.89      210.14        8.12 o   0.6278E-03
 -12   5   9      721.21      691.92       15.56 o   0.1091E-03
 -11   5   9     1147.81     1203.94       20.03 o   0.4576E-04
 -10   5   9      306.05      323.57       11.64 o   0.3308E-03
  -9   5   9      855.32      830.85       16.83 o   0.8308E-04
  -8   5   9      444.98      512.82       12.35 o   0.1995E-03
  -7   5   9      784.48      862.55       18.94 o   0.7968E-04
  -6   5   9     3086.43     2836.02       68.25 o   0.9505E-05
  -5   5   9     1142.32     1630.42       39.15 o   0.3221E-04
  -4   5   9      367.20      340.37       21.40 o   0.2730E-03
  -3   5   9     1226.01     1294.32       35.00 o   0.3953E-04
  -2   5   9     1917.35     1706.04       43.24 o   0.2330E-04
  -1   5   9      174.43      362.94       12.50 o   0.3782E-03
   0   5   9      145.57       69.05       11.43 o   0.1278E-02
   1   5   9      131.46      209.03        8.83 o   0.6736E-03
   2   5   9      959.78      719.29       21.90 o   0.9116E-04
   3   5   9     2100.95     2096.40       40.09 o   0.1764E-04
   4   5   9       46.36      110.28        6.79 o   0.1633E-02
   5   5   9     1492.31     1359.74       42.72 o   0.3427E-04
   6   5   9       16.97       29.28        5.42 o   0.5671E-02
   7   5   9       12.42        2.08        3.68 o   0.2445E-01
   8   5   9       79.92       83.78        6.30 o   0.1810E-02
   9   5   9     3248.69     3532.26       39.48 o   0.6920E-05
  10   5   9     1506.24     1568.53       30.97 o   0.3010E-04
  11   5   9      395.67      382.94       15.05 o   0.2611E-03
  12   5   9      307.97      306.38       12.77 o   0.3541E-03
  13   5   9     1933.19     1814.12       28.29 o   0.2158E-04
  14   5   9      223.43      241.57        7.94 o   0.5161E-03
  15   5   9      537.71      568.75       12.36 o   0.1590E-03
 -15   6   9      479.44      545.01       10.83 o   0.1685E-03
 -14   6   9       52.84       81.25        4.62 o   0.2123E-02
 -13   6   9      291.56      247.88        9.18 o   0.4533E-03
 -12   6   9     3187.11     2960.41       36.16 o   0.8952E-05
 -11   6   9      121.02       94.42        6.63 o   0.1402E-02
 -10   6   9       -0.05        2.07        3.26 o   0.6100E-01
  -9   6   9      108.63      160.76        6.71 o   0.9240E-03
  -8   6   9     1801.46     2004.69       24.92 o   0.2000E-04
  -7   6   9     1619.44     1913.37       22.07 o   0.2248E-04
  -6   6   9       71.74       75.27        4.37 o   0.2187E-02
  -5   6   9      710.74      771.94       30.14 o   0.8918E-04
  -4   6   9     1783.69     1775.48       47.10 o   0.2211E-04
  -3   6   9      257.74      235.60       17.75 o   0.4279E-03
  -2   6   9      788.83      743.22       29.57 o   0.9336E-04
  -1   6   9     4223.38     4136.40       74.12 o   0.5058E-05
   0   6   9      609.58      684.74       24.51 o   0.1118E-03
   1   6   9     1324.38     1314.94       34.89 o   0.3981E-04
   2   6   9      177.18      127.20       12.70 o   0.8555E-03
   3   6   9      292.64      293.35       15.96 o   0.3719E-03
   4   6   9        1.61        1.28        4.47 o   0.3831E-01
   5   6   9      754.21      837.76       20.06 o   0.8550E-04
   6   6   9      661.51      729.11       17.46 o   0.1071E-03
   7   6   9      339.17      392.29       11.59 o   0.2798E-03
   8   6   9      505.77      581.08       15.19 o   0.1520E-03
   9   6   9     8422.85     8320.28       81.70 o   0.1320E-05
  10   6   9       17.99        8.47        4.47 o   0.1124E-01
  11   6   9     1332.33     1311.96       28.90 o   0.3863E-04
  12   6   9      556.82      504.20       20.43 o   0.1671E-03
  13   6   9      230.40      214.28       10.94 o   0.5526E-03
  14   6   9       57.10       42.30        4.51 o   0.3259E-02
  15   6   9      415.10      445.72       12.18 o   0.2190E-03
 -15   7   9       33.71       40.43        3.26 o   0.4338E-02
 -14   7   9     1215.04     1248.70       20.00 o   0.4319E-04
 -13   7   9      400.01      379.89       10.14 o   0.2602E-03
 -12   7   9     1317.16     1330.90       18.92 o   0.3931E-04
 -11   7   9     1612.55     1364.69       22.92 o   0.3421E-04
 -10   7   9       15.32        7.04        3.49 o   0.1550E-01
  -9   7   9       60.31       79.54        5.33 o   0.2054E-02
  -8   7   9      251.59      286.74        9.50 o   0.4161E-03
  -7   7   9        0.74        5.03        2.93 o   0.3033E-01
  -6   7   9      127.47      126.82        5.76 o   0.1089E-02
  -5   7   9      137.06      117.45        7.19 o   0.1170E-02
  -4   7   9     2881.04     3226.30       30.83 o   0.8532E-05
  -3   7   9       25.83       17.16        4.31 o   0.7387E-02
  -2   7   9      441.70      501.14       25.25 o   0.1771E-03
  -1   7   9      212.68      163.16       17.68 o   0.6085E-03
   0   7   9     1907.39     2421.27       48.22 o   0.1466E-04
   1   7   9      199.98      239.27       16.34 o   0.4988E-03
   2   7   9      100.43      139.62       12.45 o   0.9787E-03
   3   7   9      228.96      224.50       10.11 o   0.5349E-03
   4   7   9     1989.93     2172.95       23.89 o   0.1717E-04
   5   7   9       18.00       26.51        3.32 o   0.6756E-02
   6   7   9     1445.63     1451.69       23.48 o   0.3389E-04
   7   7   9      238.22      253.73       10.55 o   0.4892E-03
   8   7   9       55.39       92.92        6.41 o   0.1762E-02
   9   7   9        6.17        3.11        4.26 o   0.2598E-01
  10   7   9     2792.19     2793.24       43.01 o   0.1031E-04
  11   7   9       68.12       58.57        6.90 o   0.2345E-02
  12   7   9      336.58      251.49       13.55 o   0.3979E-03
  13   7   9       28.82       27.07        4.07 o   0.5832E-02
  14   7   9      499.01      474.12       12.75 o   0.1896E-03
 -14   8   9      618.89      674.50       14.05 o   0.1195E-03
 -13   8   9        0.97       11.65        2.24 o   0.1841E-01
 -12   8   9     1104.40     1187.69       17.06 o   0.4903E-04
 -11   8   9       11.19        3.45        3.14 o   0.2195E-01
 -10   8   9      562.41      520.54       12.62 o   0.1738E-03
  -9   8   9       69.60       51.52        4.95 o   0.2544E-02
  -8   8   9      186.16      163.36        7.46 o   0.7677E-03
  -7   8   9      539.96      543.26       13.13 o   0.1656E-03
  -6   8   9     1114.01     1419.53       18.60 o   0.3900E-04
  -5   8   9      612.89      775.63       14.77 o   0.1018E-03
  -4   8   9      225.25      210.21        8.14 o   0.5777E-03
  -3   8   9      639.63      756.76       13.76 o   0.1063E-03
  -2   8   9     5363.03     5526.22       42.21 o   0.2916E-05
  -1   8   9     4079.25     3930.92       36.68 o   0.5429E-05
   0   8   9      743.58      648.63       14.15 o   0.1146E-03
   1   8   9        9.44        1.55        3.23 o   0.3031E-01
   2   8   9     5283.86     5643.36       44.79 o   0.2897E-05
   3   8   9      372.64      461.80       10.60 o   0.2262E-03
   4   8   9       15.41       23.69        3.20 o   0.7495E-02
   5   8   9      515.38      469.74       12.83 o   0.2010E-03
   6   8   9       80.63       88.57        6.10 o   0.1657E-02
   7   8   9      768.81      824.38       18.41 o   0.8391E-04
   8   8   9      595.56      663.60       14.11 o   0.1260E-03
   9   8   9      334.15      329.96       12.06 o   0.3133E-03
  10   8   9     3205.58     3047.37       41.32 o   0.8546E-05
  11   8   9        6.58       12.51        3.52 o   0.1504E-01
  12   8   9       -2.63        2.47        3.01 o   0.4980E-01
  13   8   9       89.33      143.19        5.82 o   0.1153E-02
  14   8   9      526.12      560.61       11.56 o   0.1513E-03
 -13   9   9        7.75        8.93        1.80 o   0.2055E-01
 -12   9   9      391.26      365.58        9.59 o   0.2625E-03
 -11   9   9      688.09      623.27       13.02 o   0.1250E-03
 -10   9   9      112.97      143.16        6.22 o   0.1049E-02
  -9   9   9     1312.90     1305.18       20.40 o   0.4002E-04
  -8   9   9      286.88      300.81        8.89 o   0.3791E-03
  -7   9   9      586.73      549.24       12.65 o   0.1508E-03
  -6   9   9      839.31      807.56       13.58 o   0.8778E-04
  -5   9   9       33.48       51.13        3.57 o   0.3535E-02
  -4   9   9      301.97      333.89        9.58 o   0.3497E-03
  -3   9   9      601.10      668.33       12.57 o   0.1276E-03
  -2   9   9        0.18        1.01        3.03 o   0.7696E-01
  -1   9   9     1343.87     1296.35       21.41 o   0.3944E-04
   0   9   9      869.40      993.62       17.98 o   0.6849E-04
   1   9   9     1472.32     1686.53       21.89 o   0.2738E-04
   2   9   9      468.64      479.04       11.82 o   0.1946E-03
   3   9   9        6.34        1.09        3.23 o   0.3856E-01
   4   9   9      796.15      851.93       17.73 o   0.8231E-04
   5   9   9       44.43       35.24        5.17 o   0.3773E-02
   6   9   9      951.90     1039.32       16.06 o   0.6011E-04
   7   9   9     1185.11     1206.00       20.98 o   0.4547E-04
   8   9   9      212.70      184.86        8.78 o   0.6374E-03
   9   9   9       51.79       36.03        6.19 o   0.3531E-02
  10   9   9       49.01       37.84        5.63 o   0.3657E-02
  11   9   9       15.82       35.72        3.75 o   0.5694E-02
  12   9   9       26.95       27.44        3.44 o   0.6086E-02
  13   9   9       16.99        2.86        2.85 o   0.2105E-01
 -12  10   9      222.49      253.93        6.56 o   0.5029E-03
 -11  10   9      172.35      215.57        5.89 o   0.6421E-03
 -10  10   9      159.91      140.29        6.21 o   0.8980E-03
  -9  10   9     1647.15     1655.31       21.45 o   0.2606E-04
  -8  10   9     1314.21     1330.52       17.91 o   0.3917E-04
  -7  10   9     1871.15     1880.83       23.41 o   0.2145E-04
  -6  10   9      117.48      113.10        5.09 o   0.1252E-02
  -5  10   9      109.04       74.55        4.95 o   0.1763E-02
  -4  10   9      142.39      131.77        6.30 o   0.1026E-02
  -3  10   9      295.98      354.73        9.53 o   0.3238E-03
  -2  10   9       73.34      114.36        4.53 o   0.1479E-02
  -1  10   9     2585.80     2730.59       25.47 o   0.1095E-04
   0  10   9     3875.64     4173.97       34.92 o   0.5165E-05
   1  10   9      856.58      764.88       15.58 o   0.9004E-04
   2  10   9      441.54      386.68       11.97 o   0.2439E-03
   3  10   9      433.80      370.94       11.42 o   0.2558E-03
   4  10   9       24.41       17.28        3.49 o   0.8361E-02
   5  10   9      681.69      609.88       14.37 o   0.1285E-03
   6  10   9       20.82       28.42        2.94 o   0.6234E-02
   7  10   9      297.60      312.71        9.25 o   0.3594E-03
   8  10   9      379.73      336.50       11.62 o   0.2816E-03
   9  10   9        8.89        0.23        3.49 o   0.3416E-01
  10  10   9      865.68      872.40       18.81 o   0.7552E-04
  11  10   9       87.42       90.31        5.42 o   0.1534E-02
  12  10   9        9.85        2.29        2.72 o   0.2998E-01
 -11  11   9        4.25        4.23        2.02 o   0.4073E-01
 -10  11   9      358.64      377.21        8.67 o   0.2799E-03
  -9  11   9       49.83       55.03        3.87 o   0.2931E-02
  -8  11   9      287.13      289.09        9.31 o   0.3928E-03
  -7  11   9       24.33       21.24        3.31 o   0.7617E-02
  -6  11   9       47.69       37.38        3.68 o   0.3837E-02
  -5  11   9       10.85       12.17        2.44 o   0.1458E-01
  -4  11   9       58.73       60.05        3.76 o   0.2552E-02
  -3  11   9      378.35      394.63        9.88 o   0.2628E-03
  -2  11   9      577.64      568.98       12.89 o   0.1489E-03
  -1  11   9     1311.14     1334.19       19.84 o   0.3845E-04
   0  11   9       29.80       55.93        3.69 o   0.3564E-02
   1  11   9      210.57      234.15        8.00 o   0.5362E-03
   2  11   9      369.80      320.59       11.34 o   0.3159E-03
   3  11   9      203.66      250.76        9.95 o   0.5195E-03
   4  11   9       82.81       85.30        6.37 o   0.1838E-02
   5  11   9      262.30      254.11        8.60 o   0.4625E-03
   6  11   9      985.76     1002.53       16.28 o   0.6275E-04
   7  11   9        5.10        0.51        3.00 o   0.4646E-01
   8  11   9       62.36       61.95        4.88 o   0.2398E-02
   9  11   9       24.75       19.13        3.18 o   0.7328E-02
  10  11   9      118.49      132.05        5.93 o   0.1099E-02
  11  11   9       17.14       17.85        3.82 o   0.8964E-02
 -10  12   9      696.81      774.16       15.23 o   0.9718E-04
  -9  12   9      239.24      273.67        6.91 o   0.4329E-03
  -8  12   9        9.52        4.24        2.37 o   0.2440E-01
  -7  12   9       92.79       79.45        4.40 o   0.1786E-02
  -6  12   9      306.20      364.50        9.38 o   0.3162E-03
  -5  12   9      125.32      125.03        5.56 o   0.1172E-02
  -4  12   9      298.05      235.70        7.51 o   0.4707E-03
  -3  12   9      370.31      364.86        8.87 o   0.2965E-03
  -2  12   9        4.96        6.15        2.35 o   0.2698E-01
  -1  12   9        8.92       12.35        2.60 o   0.1276E-01
   0  12   9      182.99      149.71        6.92 o   0.8131E-03
   1  12   9      253.95      239.84        7.91 o   0.4801E-03
   2  12   9     1305.14     1245.42       21.58 o   0.4162E-04
   3  12   9      177.24      167.47        8.53 o   0.7715E-03
   4  12   9     1922.31     1933.01       27.41 o   0.1969E-04
   5  12   9       10.12        4.94        3.37 o   0.2079E-01
   6  12   9       78.87       86.32        4.36 o   0.1859E-02
   7  12   9       15.29       11.75        2.70 o   0.1095E-01
   8  12   9     2041.33     2252.80       32.08 o   0.1574E-04
   9  12   9       83.36      116.36        5.74 o   0.1365E-02
  -8  13   9       40.58       40.14        3.04 o   0.3725E-02
  -7  13   9        1.79        3.22        1.95 o   0.4970E-01
  -6  13   9      153.12      120.30        5.56 o   0.1013E-02
  -5  13   9      258.31      227.68        7.86 o   0.5088E-03
  -4  13   9      101.02       96.43        4.42 o   0.1554E-02
  -3  13   9        6.38        0.70        2.30 o   0.4740E-01
  -2  13   9     1023.43      940.78       12.77 o   0.6637E-04
  -1  13   9       76.13       93.03        3.78 o   0.1742E-02
   0  13   9      783.43      744.82       12.70 o   0.9434E-04
   1  13   9       34.45       40.64        3.61 o   0.3966E-02
   2  13   9      149.71      147.77        7.25 o   0.8734E-03
   3  13   9       39.97       63.28        3.45 o   0.2963E-02
   4  13   9       16.87       28.40        2.49 o   0.6963E-02
   5  13   9        9.96        5.65        1.89 o   0.2639E-01
   6  13   9      466.41      491.17        8.46 o   0.1873E-03
   7  13   9       11.39        8.26        3.50 o   0.1679E-01
  -5  14   9      599.73      656.80       17.58 o   0.1211E-03
  -4  14   9      803.85      786.62       13.96 o   0.8896E-04
  -3  14   9        8.00        6.24        2.13 o   0.1962E-01
  -2  14   9       60.35       48.16        3.02 o   0.2855E-02
  -1  14   9      160.59      165.58        5.68 o   0.7795E-03
   0  14   9       55.90       73.57        3.21 o   0.2236E-02
   1  14   9      246.30      232.89        7.65 o   0.4936E-03
   2  14   9       29.99       32.53        2.67 o   0.5288E-02
   3  14   9      298.90      332.78        8.20 o   0.3344E-03
   4  14   9       76.89       62.53        3.54 o   0.2249E-02
   5  14   9        4.90        0.62        2.85 o   0.5062E-01
 -16   0  10      303.99      353.34       13.90 o   0.2932E-03
 -14   0  10     1069.08     1054.56       24.96 o   0.5585E-04
 -12   0  10      228.57      222.92        8.58 o   0.5611E-03
 -10   0  10     7221.67     8127.53       61.03 o   0.1479E-05
  -8   0  10       41.12       60.67        7.25 o   0.2594E-02
  -6   0  10     2288.54     2040.89       44.95 o   0.1678E-04
  -4   0  10    19892.02    18605.22      186.62 o   0.2627E-06
  -2   0  10     2531.48     3013.11       33.49 o   0.1023E-04
   0   0  10     3311.31     2649.04       58.25 o   0.1004E-04
   2   0  10     3319.75     2515.90       36.60 o   0.1083E-04
   4   0  10    15386.67    15364.93      177.36 o   0.3949E-06
   6   0  10      411.89      547.42       19.93 o   0.1730E-03
   8   0  10      148.96       12.65       16.34 o   0.1604E-02
  10   0  10      215.37      440.86       17.36 o   0.2671E-03
  12   0  10       26.02       12.33        6.20 o   0.8022E-02
  14   0  10      454.53      637.41       18.36 o   0.1498E-03
  16   0  10     1140.29     1076.44       27.03 o   0.5375E-04
 -17   1  10      290.93      254.98       13.79 o   0.4297E-03
 -16   1  10      309.73      318.84       10.80 o   0.3278E-03
 -15   1  10       71.89       50.14        4.61 o   0.2544E-02
 -14   1  10      639.12      653.20       13.60 o   0.1228E-03
 -13   1  10      412.77      407.93        9.17 o   0.2525E-03
 -12   1  10     4076.99     4339.45       29.18 o   0.4725E-05
 -11   1  10     1681.71     1666.94       18.22 o   0.2668E-04
 -10   1  10        4.25        1.77        2.25 o   0.4918E-01
  -9   1  10      832.21      891.15       12.97 o   0.7619E-04
  -8   1  10      331.59      189.81       19.42 o   0.4444E-03
  -7   1  10     3475.37     3219.40       45.46 o   0.7744E-05
  -6   1  10     4080.05     4100.25       46.45 o   0.5056E-05
  -5   1  10     2941.98     2221.76       35.33 o   0.1327E-04
  -4   1  10     2944.87     2545.69       33.30 o   0.1127E-04
  -3   1  10     2205.06     2506.81       28.34 o   0.1380E-04
  -2   1  10     2929.47     2069.44       26.85 o   0.1411E-04
  -1   1  10      363.68      175.69       10.40 o   0.5037E-03
   0   1  10     1626.31     2981.93       28.12 o   0.1246E-04
   1   1  10     3464.54     4271.04       32.91 o   0.5239E-05
   2   1  10      970.30     1744.92       17.38 o   0.3269E-04
   3   1  10       10.81       41.85        2.71 o   0.5951E-02
   4   1  10      539.14      301.14       13.42 o   0.2672E-03
   5   1  10     7036.62     6249.85       74.67 o   0.2136E-05
   6   1  10     1902.74     2032.54       33.40 o   0.1923E-04
   7   1  10     3002.01     2863.63       45.47 o   0.9778E-05
   8   1  10     1086.93     1264.89       26.67 o   0.4329E-04
   9   1  10      960.33     1023.42       21.85 o   0.6273E-04
  10   1  10      969.02     1166.81       25.24 o   0.5225E-04
  11   1  10        8.08        3.60        4.80 o   0.1965E-01
  12   1  10       91.00       61.81        6.98 o   0.2047E-02
  13   1  10       10.04        3.36        4.05 o   0.1907E-01
  14   1  10      475.32      591.51       13.20 o   0.1609E-03
  15   1  10      450.93      510.87       12.61 o   0.1942E-03
  16   1  10      186.75      161.81        6.93 o   0.7383E-03
 -17   2  10      341.05      383.60       14.85 o   0.2885E-03
 -16   2  10        0.25        2.75        2.79 o   0.5461E-01
 -15   2  10      502.27      508.46       12.28 o   0.1802E-03
 -14   2  10       42.49       74.75        3.87 o   0.2716E-02
 -13   2  10      976.24     1056.37       15.26 o   0.5903E-04
 -12   2  10      429.26      376.89        9.45 o   0.2512E-03
 -11   2  10        6.10        6.12        2.08 o   0.2759E-01
 -10   2  10     2416.06     2381.84       23.85 o   0.1363E-04
  -9   2  10      159.30      118.44        6.29 o   0.1103E-02
  -8   2  10      201.89      164.02       14.25 o   0.7445E-03
  -7   2  10       22.49        9.38        5.71 o   0.9099E-02
  -6   2  10     4288.52     4097.76       58.21 o   0.5086E-05
  -5   2  10      155.81      105.85       10.78 o   0.1132E-02
  -4   2  10     6267.58     6033.02       60.62 o   0.2397E-05
  -3   2  10     7126.50     6773.01       58.85 o   0.1987E-05
  -2   2  10        7.97       23.05        2.80 o   0.8969E-02
  -1   2  10      247.24      180.89       10.04 o   0.6391E-03
   0   2  10    31518.17    31382.24      180.91 o   0.9718E-07
   1   2  10     6504.82     6721.69       47.69 o   0.2019E-05
   2   2  10       27.30        5.43        4.13 o   0.1196E-01
   3   2  10     1063.77      730.48       16.48 o   0.8671E-04
   4   2  10      830.44      779.49       17.95 o   0.9273E-04
   5   2  10      361.31      513.25       13.61 o   0.1911E-03
   6   2  10     9115.64     8528.50      105.40 o   0.1224E-05
   7   2  10     2740.10     2533.79       52.42 o   0.1165E-04
   8   2  10     4594.56     4779.00       56.77 o   0.3937E-05
   9   2  10     1369.31     1819.50       25.73 o   0.2499E-04
  10   2  10      111.29      129.00        7.96 o   0.1158E-02
  11   2  10       78.60       51.27        6.57 o   0.2503E-02
  12   2  10      206.68      222.54       10.99 o   0.5574E-03
  13   2  10     1724.92     1706.02       28.32 o   0.2515E-04
  14   2  10      157.31      151.10        8.86 o   0.8489E-03
  15   2  10      368.39      301.06       10.32 o   0.3301E-03
  16   2  10      175.11      243.48        6.40 o   0.5605E-03
 -16   3  10      312.58      320.86        9.18 o   0.3483E-03
 -15   3  10      469.14      511.92       13.40 o   0.1793E-03
 -14   3  10      949.99      773.41       17.03 o   0.8407E-04
 -13   3  10      308.04      253.29        9.27 o   0.4123E-03
 -12   3  10     1249.08     1120.69       19.13 o   0.4879E-04
 -11   3  10       22.98       17.57        2.92 o   0.7601E-02
 -10   3  10      762.98      769.07       14.96 o   0.9379E-04
  -9   3  10      105.69      138.28        5.34 o   0.1112E-02
  -8   3  10      915.33      829.94       16.39 o   0.8194E-04
  -7   3  10     1775.04     2315.07       47.63 o   0.1612E-04
  -6   3  10     3109.59     2844.98       56.37 o   0.9544E-05
  -5   3  10     8943.88     7024.70       98.23 o   0.1563E-05
  -4   3  10      828.29      625.67       25.16 o   0.1051E-03
  -3   3  10     9594.73     8431.74       82.09 o   0.1176E-05
  -2   3  10      707.51      696.98       19.05 o   0.1049E-03
  -1   3  10     2298.39     2452.79       32.43 o   0.1384E-04
   0   3  10     7232.00     6293.92       57.97 o   0.2034E-05
   1   3  10      581.94      490.34       14.25 o   0.1781E-03
   2   3  10      358.57      337.93       11.00 o   0.3053E-03
   3   3  10     3664.36     3122.41       36.53 o   0.7900E-05
   4   3  10     1732.18     1643.13       27.98 o   0.2561E-04
   5   3  10    12376.26    11716.14      102.16 o   0.6611E-06
   6   3  10       33.77       17.86        4.68 o   0.6587E-02
   7   3  10      250.08      300.18       15.03 o   0.3923E-03
   8   3  10     1246.60     1270.56       23.42 o   0.4412E-04
   9   3  10     3063.69     3254.67       37.79 o   0.8106E-05
  10   3  10       22.86       23.99        4.37 o   0.6015E-02
  11   3  10      308.58      275.87       12.19 o   0.4193E-03
  12   3  10      130.67      132.93        8.09 o   0.9969E-03
  13   3  10       16.78       26.19        4.05 o   0.6212E-02
  14   3  10      855.81      882.85       16.94 o   0.7468E-04
  15   3  10      360.07      403.23        9.81 o   0.2666E-03
  16   3  10       13.16       10.03        2.30 o   0.1674E-01
 -16   4  10       84.24       94.13        5.35 o   0.1604E-02
 -15   4  10      645.12      594.62       15.37 o   0.1333E-03
 -14   4  10      217.26      255.93        8.46 o   0.5087E-03
 -13   4  10      681.11      613.33       14.76 o   0.1270E-03
 -12   4  10      854.10      743.82       16.38 o   0.9558E-04
 -11   4  10     1460.90     1190.78       19.69 o   0.4096E-04
 -10   4  10     1487.57     1558.05       19.35 o   0.3099E-04
  -9   4  10     2871.52     2834.43       29.78 o   0.1001E-04
  -8   4  10       35.66       28.64        3.73 o   0.5848E-02
  -7   4  10     1995.21     1910.58       54.18 o   0.1989E-04
  -6   4  10      826.91      837.58       32.45 o   0.7712E-04
  -5   4  10     2818.55     3038.63       54.14 o   0.9406E-05
  -4   4  10     2216.60     2606.45       45.79 o   0.1243E-04
  -3   4  10     8069.85     6998.75       89.45 o   0.1645E-05
  -2   4  10    13441.73    13679.67      129.61 o   0.5041E-06
  -1   4  10       73.30       99.23        7.71 o   0.1549E-02
   0   4  10     5882.23     5556.35       70.91 o   0.2713E-05
   1   4  10     6582.26     6506.77       60.91 o   0.2156E-05
   2   4  10    31906.03    30705.41      158.76 o   0.9978E-07
   3   4  10     6756.03     6791.88       62.20 o   0.1966E-05
   4   4  10     1770.83     1527.77       33.95 o   0.2747E-04
   5   4  10     3554.29     3288.99       61.33 o   0.7306E-05
   6   4  10     1995.22     1712.73       44.03 o   0.2278E-04
   7   4  10     1167.48     1071.69       23.67 o   0.5224E-04
   8   4  10     5081.01     4906.11       51.14 o   0.3576E-05
   9   4  10       47.27       38.32        5.72 o   0.3780E-02
  10   4  10     1762.96     1849.86       31.03 o   0.2167E-04
  11   4  10      455.00      480.82       16.20 o   0.1939E-03
  12   4  10       87.66       72.05        6.78 o   0.1936E-02
  13   4  10      278.34      261.04       10.14 o   0.4445E-03
  14   4  10     1723.22     1702.50       21.95 o   0.2593E-04
  15   4  10       44.87       30.59        3.40 o   0.4507E-02
  16   4  10        2.04        0.77        2.73 o   0.7017E-01
 -16   5  10       41.76       34.35        3.58 o   0.4295E-02
 -15   5  10      423.59      443.93       11.78 o   0.2188E-03
 -14   5  10     2525.40     2476.33       29.08 o   0.1286E-04
 -13   5  10     1090.85     1004.69       19.60 o   0.5845E-04
 -12   5  10        9.60       19.88        2.96 o   0.9824E-02
 -11   5  10      606.79      503.40       14.51 o   0.1603E-03
 -10   5  10      140.60      140.12        7.49 o   0.9900E-03
  -9   5  10       28.24       20.16        4.03 o   0.6587E-02
  -8   5  10     1260.56     1176.08       19.85 o   0.4563E-04
  -7   5  10      684.30      616.29       13.40 o   0.1256E-03
  -6   5  10       29.02       11.04        7.25 o   0.6340E-02
  -5   5  10     4102.49     3857.82       77.10 o   0.5340E-05
  -4   5  10      626.82      758.28       28.49 o   0.9976E-04
  -3   5  10      828.39      603.57       29.11 o   0.1071E-03
  -2   5  10     5909.05     5410.55       79.91 o   0.2840E-05
  -1   5  10      633.00      435.35       26.12 o   0.1656E-03
   0   5  10      330.48      360.21       15.52 o   0.3037E-03
   1   5  10      565.13      452.83       17.28 o   0.1854E-03
   2   5  10      295.63      152.81       12.45 o   0.6115E-03
   3   5  10      589.25      721.45       21.46 o   0.1172E-03
   4   5  10      908.60      703.12       27.12 o   0.9034E-04
   5   5  10      449.06      598.56       20.99 o   0.1514E-03
   6   5  10      987.27     1001.88       19.97 o   0.6311E-04
   7   5  10      265.96      186.47       11.30 o   0.5638E-03
   8   5  10      135.88      111.71        8.82 o   0.1144E-02
   9   5  10      882.85      849.27       21.79 o   0.7844E-04
  10   5  10       15.89        5.21        4.33 o   0.1383E-01
  11   5  10       96.54       79.39        7.77 o   0.1788E-02
  12   5  10      441.15      406.35       13.82 o   0.2472E-03
  13   5  10       11.35       17.01        3.13 o   0.1135E-01
  14   5  10      763.82      902.35       13.50 o   0.7699E-04
  15   5  10       76.80       96.26        4.65 o   0.1711E-02
 -15   6  10      706.17      699.59       15.51 o   0.1089E-03
 -14   6  10       93.32       88.79        5.11 o   0.1705E-02
 -13   6  10      151.57      164.35        6.98 o   0.8687E-03
 -12   6  10      155.97      182.57        7.39 o   0.7175E-03
 -11   6  10     4318.74     4414.94       40.78 o   0.4479E-05
 -10   6  10      708.67      660.90       16.28 o   0.1144E-03
  -9   6  10       12.19        0.01        3.17 o   0.3032E-01
  -8   6  10        5.41       18.28        2.71 o   0.1104E-01
  -7   6  10      309.66      292.20        9.29 o   0.3811E-03
  -6   6  10     1728.67     1972.28       22.62 o   0.1998E-04
  -5   6  10      481.77      456.12       15.13 o   0.1967E-03
  -4   6  10      869.31      885.66       33.17 o   0.7472E-04
  -3   6  10     6034.37     5923.67       88.89 o   0.2511E-05
  -2   6  10     7341.91     7675.59      104.29 o   0.1587E-05
  -1   6  10      232.56      249.71       17.07 o   0.4294E-03
   0   6  10     2099.29     2167.64       50.86 o   0.1602E-04
   1   6  10        5.05        0.59        4.58 o   0.3222E-01
   2   6  10       21.21       22.49        5.53 o   0.6727E-02
   3   6  10      957.46     1018.63       29.53 o   0.6023E-04
   4   6  10       14.45        0.58        5.45 o   0.1686E-01
   5   6  10     1517.02     1433.14       24.12 o   0.3271E-04
   6   6  10     2164.18     2290.41       31.19 o   0.1540E-04
   7   6  10     1350.64     1310.93       26.32 o   0.3891E-04
   8   6  10     1997.09     2031.40       34.23 o   0.1882E-04
   9   6  10     1287.73     1435.05       34.15 o   0.3434E-04
  10   6  10       17.14       32.01        4.45 o   0.6011E-02
  11   6  10        2.84       10.12        4.74 o   0.1235E-01
  12   6  10        0.53        0.57        5.35 o   0.2995E-01
  13   6  10      250.59      196.94       11.30 o   0.5725E-03
  14   6  10      325.65      312.78       10.09 o   0.3415E-03
  15   6  10      285.24      295.37        8.72 o   0.3874E-03
 -15   7  10       15.52       13.26        2.50 o   0.1148E-01
 -14   7  10       51.29       52.55        3.59 o   0.2995E-02
 -13   7  10      502.92      517.07       12.01 o   0.1772E-03
 -12   7  10      739.26      847.55       15.87 o   0.8511E-04
 -11   7  10     3039.49     2902.15       34.59 o   0.9501E-05
 -10   7  10     2506.29     2452.05       34.33 o   0.1316E-04
  -9   7  10      612.26      513.89       13.31 o   0.1579E-03
  -8   7  10      586.28      630.43       12.85 o   0.1318E-03
  -7   7  10        1.61        5.02        3.04 o   0.2857E-01
  -6   7  10      968.24     1010.01       16.49 o   0.6116E-04
  -5   7  10     1475.33     1532.75       19.10 o   0.3069E-04
  -4   7  10     1151.90     1137.56       19.24 o   0.5191E-04
  -3   7  10      129.07      197.88        6.39 o   0.7681E-03
  -2   7  10      547.89      568.59       17.46 o   0.1498E-03
  -1   7  10     1154.79     1044.06       37.09 o   0.5169E-04
   0   7  10     1222.19     1363.08       38.84 o   0.3703E-04
   1   7  10       47.81       13.68        8.42 o   0.4938E-02
   2   7  10      217.83      224.00       10.83 o   0.5462E-03
   3   7  10      225.38      167.09        7.98 o   0.6958E-03
   4   7  10      242.97      197.15        8.75 o   0.5734E-03
   5   7  10       27.52       16.55        4.28 o   0.6965E-02
   6   7  10      113.87       96.76        7.41 o   0.1411E-02
   7   7  10     1871.50     1891.89       33.03 o   0.2083E-04
   8   7  10      778.92      917.59       21.79 o   0.7411E-04
   9   7  10      383.34      426.94       15.39 o   0.2325E-03
  10   7  10      682.93      771.55       20.48 o   0.9679E-04
  11   7  10     1152.00      990.74       25.59 o   0.5721E-04
  12   7  10      696.22      680.57       19.16 o   0.1132E-03
  13   7  10     2407.64     2225.69       33.82 o   0.1459E-04
  14   7  10      125.10      149.31        6.19 o   0.9299E-03
 -14   8  10      508.24      495.69       12.31 o   0.1759E-03
 -13   8  10       -0.92        0.17        2.16 o   0.1447E+00
 -12   8  10      104.59       85.06        5.36 o   0.1660E-02
 -11   8  10       26.29       23.79        3.46 o   0.6061E-02
 -10   8  10      847.57      834.30       17.51 o   0.8155E-04
  -9   8  10      339.08      358.36       10.30 o   0.2945E-03
  -8   8  10        2.09       11.87        2.66 o   0.1799E-01
  -7   8  10      573.39      682.46       13.14 o   0.1230E-03
  -6   8  10      692.80      637.93       13.50 o   0.1186E-03
  -5   8  10        4.46       10.80        2.59 o   0.1760E-01
  -4   8  10        5.12        0.97        2.69 o   0.4293E-01
  -3   8  10     3283.82     3224.96       34.39 o   0.7817E-05
  -2   8  10      334.85      304.87        9.96 o   0.3525E-03
  -1   8  10     1117.25      985.24       18.22 o   0.6029E-04
   0   8  10     1855.20     1821.76       24.29 o   0.2173E-04
   1   8  10     3431.69     3249.14       35.61 o   0.7624E-05
   2   8  10      533.79      729.91       13.74 o   0.1196E-03
   3   8  10      396.50      377.27       11.49 o   0.2824E-03
   4   8  10     1803.31     1934.90       26.60 o   0.2081E-04
   5   8  10     2377.29     2505.48       29.66 o   0.1304E-04
   6   8  10       28.98       35.59        4.61 o   0.5003E-02
   7   8  10     1026.97     1002.29       18.70 o   0.6129E-04
   8   8  10       59.23       51.72        5.31 o   0.3056E-02
   9   8  10     2785.85     2587.40       35.86 o   0.1119E-04
  10   8  10      985.09      848.24       21.60 o   0.7519E-04
  11   8  10      344.89      294.49       12.87 o   0.3438E-03
  12   8  10      112.90      119.78        8.08 o   0.1161E-02
  13   8  10       13.94       37.36        2.68 o   0.6180E-02
  14   8  10        3.33        3.26        2.66 o   0.4945E-01
 -13   9  10      322.94      360.88        7.56 o   0.3130E-03
 -12   9  10       83.43       79.72        4.92 o   0.1748E-02
 -11   9  10      204.11      205.81        7.61 o   0.6292E-03
 -10   9  10     1098.58     1089.70       18.94 o   0.5316E-04
  -9   9  10     1851.64     1759.74       24.41 o   0.2355E-04
  -8   9  10     1117.69     1078.10       18.40 o   0.5236E-04
  -7   9  10     2346.61     2294.11       25.65 o   0.1445E-04
  -6   9  10       46.67       74.49        3.33 o   0.2455E-02
  -5   9  10     1804.27     1882.69       20.54 o   0.2176E-04
  -4   9  10        6.63        5.12        2.63 o   0.2307E-01
  -3   9  10      368.15      472.37       10.97 o   0.2249E-03
  -2   9  10      717.20      829.96       15.06 o   0.8962E-04
  -1   9  10      609.91      643.24       14.03 o   0.1302E-03
   0   9  10      343.02      310.03       11.23 o   0.3386E-03
   1   9  10      484.48      498.44       11.65 o   0.1823E-03
   2   9  10     2643.59     2468.07       30.72 o   0.1275E-04
   3   9  10     1347.46     1286.25       22.39 o   0.4021E-04
   4   9  10      179.76      202.48        7.84 o   0.6285E-03
   5   9  10      100.83       70.54        5.89 o   0.1853E-02
   6   9  10        9.68        3.52        3.11 o   0.2616E-01
   7   9  10      555.82      599.94       13.25 o   0.1421E-03
   8   9  10     1276.34     1168.81       22.71 o   0.4502E-04
   9   9  10     1023.50     1036.09       19.60 o   0.5751E-04
  10   9  10      141.04      176.16        8.25 o   0.7930E-03
  11   9  10     1781.11     1868.12       27.76 o   0.2177E-04
  12   9  10      193.90      145.53        8.26 o   0.7650E-03
  13   9  10      786.20      807.47       16.03 o   0.9056E-04
 -12  10  10      319.32      330.83        7.57 o   0.3383E-03
 -11  10  10     1153.18     1120.74       15.98 o   0.5083E-04
 -10  10  10      141.40      114.56        5.73 o   0.1137E-02
  -9  10  10      186.49      149.71        6.86 o   0.8111E-03
  -8  10  10      170.84      163.63        6.41 o   0.8060E-03
  -7  10  10     1024.80      974.41       15.97 o   0.6354E-04
  -6  10  10       94.39       98.75        4.68 o   0.1512E-02
  -5  10  10      207.34      143.14        6.33 o   0.8334E-03
  -4  10  10      147.72      168.37        6.07 o   0.8310E-03
  -3  10  10      959.32     1050.01       17.10 o   0.6101E-04
  -2  10  10      238.96      222.46        8.59 o   0.5422E-03
  -1  10  10     1584.28     1822.41       20.94 o   0.2374E-04
   0  10  10      305.53      345.11        9.30 o   0.3280E-03
   1  10  10     1376.11     1424.94       22.33 o   0.3468E-04
   2  10  10      391.34      307.84       13.06 o   0.3190E-03
   3  10  10     5035.57     4843.23       43.18 o   0.3614E-05
   4  10  10     1989.90     2016.70       25.14 o   0.1895E-04
   5  10  10      292.76      250.12        9.33 o   0.4389E-03
   6  10  10      103.57      126.90        5.25 o   0.1212E-02
   7  10  10     3049.70     2874.51       33.59 o   0.9496E-05
   8  10  10       36.38       27.48        4.72 o   0.4617E-02
   9  10  10       39.71       19.83        4.56 o   0.5892E-02
  10  10  10        0.88        1.64        2.91 o   0.6529E-01
  11  10  10        1.67        7.38        2.24 o   0.2885E-01
  12  10  10      464.97      430.36       12.10 o   0.2122E-03
 -11  11  10       27.91       32.70        3.30 o   0.5576E-02
 -10  11  10      787.70      804.61       12.61 o   0.8931E-04
  -9  11  10      185.44      224.22        8.11 o   0.6278E-03
  -8  11  10      539.64      442.23       13.26 o   0.1915E-03
  -7  11  10      603.99      638.79       12.93 o   0.1325E-03
  -6  11  10        2.98        3.81        2.71 o   0.4164E-01
  -5  11  10        2.83        0.89        2.53 o   0.6788E-01
  -4  11  10       21.45       10.56        2.71 o   0.1024E-01
  -3  11  10      757.90      712.43       13.98 o   0.1038E-03
  -2  11  10      821.48      813.79       15.30 o   0.8760E-04
  -1  11  10      563.22      551.60       12.16 o   0.1561E-03
   0  11  10      602.49      698.68       14.08 o   0.1186E-03
   1  11  10      330.94      342.62        9.20 o   0.3241E-03
   2  11  10        0.61        1.76        3.18 o   0.4831E-01
   3  11  10      109.97       94.47        7.66 o   0.1428E-02
   4  11  10     3027.09     2894.90       36.93 o   0.9354E-05
   5  11  10       47.81       48.64        4.23 o   0.3163E-02
   6  11  10      122.53      123.23        5.97 o   0.1129E-02
   7  11  10       97.09       83.86        5.91 o   0.1674E-02
   8  11  10        3.87       30.15        2.56 o   0.9109E-02
   9  11  10      614.80      620.27       14.62 o   0.1324E-03
  10  11  10      350.35      438.48        9.74 o   0.2412E-03
  11  11  10     2312.84     2193.64       39.92 o   0.1502E-04
 -10  12  10      342.08      366.75       19.05 o   0.2708E-03
  -9  12  10      817.97      886.11       13.80 o   0.7752E-04
  -8  12  10      657.39      692.01       11.79 o   0.1140E-03
  -7  12  10      266.70      298.43        7.48 o   0.4040E-03
  -6  12  10        7.85        4.25        2.69 o   0.2559E-01
  -5  12  10     1279.25     1186.62       15.99 o   0.4540E-04
  -4  12  10       29.78       34.41        3.06 o   0.5243E-02
  -3  12  10       18.96       23.70        2.58 o   0.7495E-02
  -2  12  10       12.30       11.48        2.41 o   0.1385E-01
  -1  12  10     1872.45     1656.08       23.89 o   0.2424E-04
   0  12  10       56.92       51.30        4.14 o   0.2891E-02
   1  12  10       79.77       70.98        4.52 o   0.2023E-02
   2  12  10      115.62      120.95        6.40 o   0.1195E-02
   3  12  10      613.36      554.32       15.95 o   0.1465E-03
   4  12  10       -1.11        0.60        3.11 o   0.6449E-01
   5  12  10      188.53      193.37        7.39 o   0.6560E-03
   6  12  10       41.20       27.42        3.08 o   0.4333E-02
   7  12  10     2171.19     2317.64       35.56 o   0.1485E-04
   8  12  10        1.80        0.39        2.06 o   0.9588E-01
   9  12  10     1419.82     1513.26       29.73 o   0.3141E-04
  -8  13  10      469.00      475.58       14.36 o   0.1914E-03
  -7  13  10      716.82      730.61       14.78 o   0.9875E-04
  -6  13  10       18.97       14.33        2.16 o   0.9415E-02
  -5  13  10       56.36       45.83        4.15 o   0.3040E-02
  -4  13  10      283.10      242.21        6.75 o   0.4603E-03
  -3  13  10       18.66        9.96        2.25 o   0.1056E-01
  -2  13  10       11.04        4.55        2.46 o   0.2449E-01
  -1  13  10       52.18       47.23        3.53 o   0.3078E-02
   0  13  10        3.04        3.76        2.33 o   0.4424E-01
   1  13  10      329.94      361.56        9.46 o   0.3084E-03
   2  13  10      266.98      281.19        9.33 o   0.3997E-03
   3  13  10      271.03      321.55        8.13 o   0.3656E-03
   4  13  10      335.46      335.12        8.50 o   0.3257E-03
   5  13  10      154.36      144.18        5.29 o   0.8999E-03
   6  13  10      891.33      976.86       23.23 o   0.6398E-04
   7  13  10      566.88      620.25       16.91 o   0.1364E-03
  -5  14  10       43.76       69.49        4.69 o   0.2588E-02
  -4  14  10       81.05       75.08        5.33 o   0.2025E-02
  -3  14  10     1088.12     1176.13       24.57 o   0.4758E-04
  -2  14  10      112.09      117.81        4.61 o   0.1204E-02
  -1  14  10     1084.72     1056.75       14.88 o   0.5506E-04
   0  14  10       33.35       34.22        2.52 o   0.4652E-02
   1  14  10       86.76       66.62        4.12 o   0.2004E-02
   2  14  10      148.77      165.07        5.00 o   0.8094E-03
   3  14  10        9.32        6.45        1.65 o   0.2074E-01
   4  14  10      136.14      158.21        7.87 o   0.8497E-03
 -15   0  11     1937.82     1981.45       35.48 o   0.1882E-04
 -13   0  11     2592.48     2365.93       33.00 o   0.1356E-04
 -11   0  11     3981.42     4137.61       44.23 o   0.5175E-05
  -9   0  11      491.14      409.27       13.48 o   0.2212E-03
  -7   0  11     2608.31     2978.18       59.93 o   0.9800E-05
  -5   0  11     1441.00     1298.27       33.60 o   0.3756E-04
  -3   0  11      900.61      892.97       20.62 o   0.7265E-04
  -1   0  11       26.59        8.52        4.87 o   0.8556E-02
   1   0  11     2900.42     1624.78       53.82 o   0.1860E-04
   3   0  11     4151.53     6127.97       45.05 o   0.2846E-05
   5   0  11     9453.84     7617.26      113.25 o   0.1403E-05
   7   0  11    15670.66    12905.53      177.40 o   0.5006E-06
   9   0  11      355.73      225.61       25.86 o   0.3478E-03
  11   0  11     1026.50      709.86       33.50 o   0.8117E-04
  13   0  11     1905.02     1397.40       46.37 o   0.2773E-04
  15   0  11       32.78       16.13        5.10 o   0.6156E-02
 -16   1  11        7.50       12.37        2.54 o   0.1679E-01
 -15   1  11      245.19      327.66        8.10 o   0.3808E-03
 -14   1  11       43.64       44.08        3.93 o   0.3254E-02
 -13   1  11      646.75      674.43       12.39 o   0.1214E-03
 -12   1  11        7.49        1.35        2.63 o   0.3502E-01
 -11   1  11     3291.95     3312.79       27.98 o   0.7841E-05
 -10   1  11     3606.55     3906.04       30.38 o   0.5760E-05
  -9   1  11      916.46      981.02       14.21 o   0.6812E-04
  -8   1  11     3066.52     3309.64       57.38 o   0.7804E-05
  -7   1  11     2040.37     2162.01       37.55 o   0.1679E-04
  -6   1  11     2215.20     1961.94       34.38 o   0.1878E-04
  -5   1  11    11422.58    10402.34       84.07 o   0.8179E-06
  -4   1  11      790.93      950.96       17.41 o   0.7277E-04
  -3   1  11      148.59      366.15        7.40 o   0.4107E-03
  -2   1  11      610.76      360.94       11.66 o   0.2144E-03
  -1   1  11     5978.49     4062.58       50.22 o   0.4024E-05
   0   1  11      792.24      433.22       20.62 o   0.1570E-03
   1   1  11      845.45     1676.47       15.33 o   0.3499E-04
   2   1  11     1593.01     2182.00       23.74 o   0.1806E-04
   3   1  11     2842.31     3772.33       30.75 o   0.7041E-05
   4   1  11     5930.12     6044.29       51.37 o   0.2443E-05
   5   1  11     1733.78     1489.68       30.02 o   0.2905E-04
   6   1  11     4442.42     3754.98       54.66 o   0.5465E-05
   7   1  11      102.29      110.07        9.15 o   0.1087E-02
   8   1  11     1286.27     1294.82       27.49 o   0.3950E-04
   9   1  11     1339.20     1599.04       26.30 o   0.2961E-04
  10   1  11      441.26      493.14       17.21 o   0.1914E-03
  11   1  11      599.85      849.79       22.11 o   0.8724E-04
  12   1  11        8.52        0.94        4.21 o   0.2785E-01
  13   1  11      290.17      383.80       12.57 o   0.2932E-03
  14   1  11     1128.45      973.93       21.66 o   0.5748E-04
  15   1  11      500.00      395.65       12.02 o   0.2216E-03
  16   1  11       58.40       37.65        3.98 o   0.3367E-02
 -16   2  11      284.74      283.91       11.17 o   0.3881E-03
 -15   2  11       80.04       53.09        5.57 o   0.2461E-02
 -14   2  11     1460.14     1431.17       19.47 o   0.3371E-04
 -13   2  11     1826.31     1576.26       22.17 o   0.2604E-04
 -12   2  11      235.17      200.09        7.32 o   0.5884E-03
 -11   2  11      183.36      270.37        6.52 o   0.4875E-03
 -10   2  11       85.74       63.39        4.51 o   0.2155E-02
  -9   2  11      110.16      159.27        5.28 o   0.1013E-02
  -8   2  11      423.19      491.23       12.80 o   0.1982E-03
  -7   2  11      519.00      569.55       20.81 o   0.1537E-03
  -6   2  11    17548.93    16549.75      152.93 o   0.3322E-06
  -5   2  11     8136.49     8612.38       99.39 o   0.1304E-05
  -4   2  11     2403.76     2078.02       37.87 o   0.1680E-04
  -3   2  11       68.93      115.17        5.55 o   0.1455E-02
  -2   2  11      229.64      141.97        9.44 o   0.8508E-03
  -1   2  11       57.43       56.16        4.90 o   0.2923E-02
   0   2  11    10066.09     9557.72       83.40 o   0.9813E-06
   1   2  11     8364.23     7966.47       58.66 o   0.1386E-05
   2   2  11     1836.68     1941.58       25.86 o   0.2163E-04
   3   2  11     7973.20     7872.90       56.28 o   0.1498E-05
   4   2  11     1788.13     2175.05       26.15 o   0.1764E-04
   5   2  11      952.28      820.86       23.41 o   0.7686E-04
   6   2  11      220.35      328.30       12.80 o   0.3463E-03
   7   2  11     4745.53     4754.74       67.32 o   0.3805E-05
   8   2  11     1041.91      915.38       22.59 o   0.6829E-04
   9   2  11       61.06       60.97        5.70 o   0.2630E-02
  10   2  11      141.35      189.14        8.54 o   0.7566E-03
  11   2  11      262.03      225.56       12.47 o   0.4946E-03
  12   2  11     1441.61     1117.73       28.72 o   0.4379E-04
  13   2  11     1118.25     1128.02       22.38 o   0.4970E-04
  14   2  11      318.81      333.60       11.37 o   0.3384E-03
  15   2  11      248.52      316.39        7.79 o   0.4058E-03
  16   2  11      269.03      307.40        8.27 o   0.3663E-03
 -16   3  11       30.39       16.39        3.06 o   0.6909E-02
 -15   3  11       16.40        0.28        3.27 o   0.2343E-01
 -14   3  11       13.11        3.85        3.35 o   0.1890E-01
 -13   3  11      175.51      219.05        7.10 o   0.6225E-03
 -12   3  11       69.63       59.97        5.00 o   0.2464E-02
 -11   3  11       68.21       61.46        4.35 o   0.2402E-02
 -10   3  11      221.93      218.93        7.67 o   0.5532E-03
  -9   3  11      192.07      236.70        6.66 o   0.6016E-03
  -8   3  11       68.56       30.19        4.43 o   0.3335E-02
  -7   3  11     3878.25     3674.53       69.11 o   0.5947E-05
  -6   3  11     1853.58     2269.58       43.54 o   0.1636E-04
  -5   3  11     6203.11     5749.43       80.27 o   0.2537E-05
  -4   3  11     1624.55     1461.31       36.27 o   0.3085E-04
  -3   3  11       70.31       77.16        6.39 o   0.2043E-02
  -2   3  11     2723.83     2618.70       39.57 o   0.1140E-04
  -1   3  11     3767.70     3879.96       44.21 o   0.5759E-05
   0   3  11     3306.46     2831.00       43.31 o   0.9338E-05
   1   3  11    11614.51    10704.84       73.68 o   0.7720E-06
   2   3  11    21849.90    20948.92      118.58 o   0.2101E-06
   3   3  11       14.09        0.24        3.29 o   0.2605E-01
   4   3  11      159.51      145.02        8.75 o   0.8785E-03
   5   3  11     2717.03     2504.11       42.81 o   0.1185E-04
   6   3  11       15.96        2.67        4.31 o   0.1649E-01
   7   3  11     3405.64     3683.22       57.36 o   0.6700E-05
   8   3  11      348.29      301.49       12.53 o   0.3671E-03
   9   3  11     1045.36     1153.60       21.75 o   0.5195E-04
  10   3  11       98.79      138.11        7.42 o   0.1033E-02
  11   3  11      157.60      178.66        8.82 o   0.8177E-03
  12   3  11      874.97      735.58       20.24 o   0.8834E-04
  13   3  11       -1.40        0.36        3.41 o   0.5654E-01
  14   3  11       59.58       76.29        4.63 o   0.2191E-02
  15   3  11        5.72        4.79        2.35 o   0.2741E-01
  16   3  11       13.24       14.16        2.49 o   0.1192E-01
 -16   4  11       11.95       26.95        2.51 o   0.8786E-02
 -15   4  11      716.32      722.71       17.45 o   0.1054E-03
 -14   4  11       -1.08        1.53        2.97 o   0.5557E-01
 -13   4  11       57.31       43.23        4.92 o   0.3199E-02
 -12   4  11     2710.39     2382.87       30.16 o   0.1298E-04
 -11   4  11     3321.91     3465.68       33.73 o   0.7334E-05
 -10   4  11       34.20       65.99        3.35 o   0.2949E-02
  -9   4  11      712.50      642.85       15.85 o   0.1263E-03
  -8   4  11       61.99       75.65        4.36 o   0.2016E-02
  -7   4  11     2028.83     1968.45       32.44 o   0.1895E-04
  -6   4  11     1951.57     1553.18       47.86 o   0.2428E-04
  -5   4  11     4145.90     3921.85       67.86 o   0.5173E-05
  -4   4  11      781.22      978.52       27.32 o   0.7362E-04
  -3   4  11    10623.58    10259.62       97.17 o   0.8660E-06
  -2   4  11       36.77       18.67        5.92 o   0.5803E-02
  -1   4  11     5998.02     5934.54       65.56 o   0.2538E-05
   0   4  11     2084.52     2118.91       32.39 o   0.1687E-04
   1   4  11    28432.17    25529.87      161.41 o   0.1384E-06
   2   4  11    11201.33    10814.93       71.77 o   0.7791E-06
   3   4  11      432.13      464.74       13.56 o   0.2165E-03
   4   4  11      910.87      829.57       22.89 o   0.7981E-04
   5   4  11     2218.27     1949.18       57.22 o   0.1831E-04
   6   4  11      381.82      372.35       20.81 o   0.2544E-03
   7   4  11       54.11       36.64        5.65 o   0.3416E-02
   8   4  11      140.49      135.13        8.29 o   0.9226E-03
   9   4  11     5456.17     5977.02       53.81 o   0.2645E-05
  10   4  11      414.12      385.57       15.45 o   0.2614E-03
  11   4  11       61.68       58.27        6.74 o   0.2791E-02
  12   4  11      792.37      665.42       17.67 o   0.1113E-03
  13   4  11     1361.90     1279.09       23.58 o   0.3989E-04
  14   4  11     1847.66     1903.16       22.25 o   0.2099E-04
  15   4  11       12.31       17.63        2.19 o   0.1008E-01
  16   4  11        4.07        0.08        2.71 o   0.6435E-01
 -16   5  11      155.60      155.90        7.98 o   0.8637E-03
 -15   5  11     1863.36     1676.76       27.74 o   0.2388E-04
 -14   5  11       32.26       23.88        3.84 o   0.6043E-02
 -13   5  11      194.68      199.31        8.28 o   0.6224E-03
 -12   5  11      760.96      826.20       15.96 o   0.8737E-04
 -11   5  11     1000.43     1052.92       17.62 o   0.5726E-04
 -10   5  11     1114.31     1182.78       18.80 o   0.4981E-04
  -9   5  11     4383.14     4423.73       41.73 o   0.4492E-05
  -8   5  11      659.86      803.92       15.34 o   0.9453E-04
  -7   5  11        2.07        0.49        2.17 o   0.6785E-01
  -6   5  11       78.91       57.39        6.78 o   0.2141E-02
  -5   5  11      126.32       84.42       13.58 o   0.1197E-02
  -4   5  11     2863.66     2797.10       57.88 o   0.1014E-04
  -3   5  11       11.10        7.03        4.72 o   0.1462E-01
  -2   5  11      690.68      625.10       24.12 o   0.1189E-03
  -1   5  11     1486.63     1354.66       41.37 o   0.3468E-04
   0   5  11     2686.92     2559.05       46.80 o   0.1180E-04
   1   5  11     5469.50     4881.58       58.73 o   0.3440E-05
   2   5  11      430.59      529.21       16.43 o   0.1872E-03
   3   5  11     1250.93     1290.35       31.93 o   0.3991E-04
   4   5  11      836.27      850.13       24.16 o   0.8068E-04
   5   5  11       43.80       55.78        7.80 o   0.2542E-02
   6   5  11      950.70      929.39       21.85 o   0.6904E-04
   7   5  11     5168.35     5302.24       53.60 o   0.3182E-05
   8   5  11     1878.27     1874.58       34.04 o   0.2116E-04
   9   5  11     3534.42     3604.53       44.59 o   0.6597E-05
  10   5  11      188.59      197.27        9.78 o   0.6423E-03
  11   5  11      764.22      818.39       20.45 o   0.8667E-04
  12   5  11        8.87        2.34        3.42 o   0.3041E-01
  13   5  11      701.06      694.56       14.94 o   0.1072E-03
  14   5  11      389.39      455.00        9.95 o   0.2346E-03
  15   5  11      495.84      508.73       10.31 o   0.1894E-03
 -15   6  11     1076.54     1099.81       18.94 o   0.5387E-04
 -14   6  11      173.47      125.74        6.70 o   0.9578E-03
 -13   6  11     1880.83     1810.92       25.18 o   0.2210E-04
 -12   6  11     1411.27     1563.27       22.57 o   0.3086E-04
 -11   6  11      623.78      587.22       15.47 o   0.1328E-03
 -10   6  11       70.48      117.44        5.54 o   0.1413E-02
  -9   6  11      336.42      384.93       10.13 o   0.2727E-03
  -8   6  11      474.29      523.36       11.79 o   0.1751E-03
  -7   6  11        8.59       11.82        2.44 o   0.1578E-01
  -6   6  11      255.33      264.44        7.61 o   0.4623E-03
  -5   6  11      616.02      604.87       12.43 o   0.1387E-03
  -4   6  11       16.59       31.82        6.22 o   0.4893E-02
  -3   6  11     2228.63     2203.19       52.69 o   0.1592E-04
  -2   6  11      352.88      393.78       22.12 o   0.2407E-03
  -1   6  11      627.24      630.17       28.71 o   0.1204E-03
   0   6  11      363.56      378.26       21.28 o   0.2544E-03
   1   6  11     3603.87     3627.58       59.02 o   0.6325E-05
   2   6  11        6.43        2.08        5.56 o   0.1973E-01
   3   6  11      697.29      817.45       25.47 o   0.9235E-04
   4   6  11     2103.90     2014.27       40.17 o   0.1879E-04
   5   6  11     4476.42     4680.74       43.01 o   0.4178E-05
   6   6  11      258.40      213.40       11.18 o   0.5391E-03
   7   6  11      284.60      244.10       12.00 o   0.4438E-03
   8   6  11       21.36       32.17        4.85 o   0.5490E-02
   9   6  11     4718.32     4798.19       68.07 o   0.3685E-05
  10   6  11       46.80       38.49        7.32 o   0.3283E-02
  11   6  11     2100.10     1992.90       42.16 o   0.1789E-04
  12   6  11       63.45       66.09        7.44 o   0.2305E-02
  13   6  11     2077.87     1957.43       32.52 o   0.1927E-04
  14   6  11       52.79       53.51        3.91 o   0.2782E-02
  15   6  11     1589.84     1609.66       34.30 o   0.2711E-04
 -15   7  11      142.34      148.57        6.52 o   0.9411E-03
 -14   7  11       11.24       21.21        2.14 o   0.9642E-02
 -13   7  11        9.94       19.32        2.75 o   0.1013E-01
 -12   7  11      180.69      139.65        7.94 o   0.8768E-03
 -11   7  11       86.97       65.25        6.23 o   0.2058E-02
 -10   7  11     5077.74     4674.75       44.92 o   0.3743E-05
  -9   7  11     3346.62     3406.44       29.59 o   0.7185E-05
  -8   7  11     2314.12     2386.05       27.18 o   0.1360E-04
  -7   7  11     1069.09     1072.87       17.52 o   0.5596E-04
  -6   7  11       52.00       52.83        3.78 o   0.3116E-02
  -5   7  11       10.22       12.59        2.14 o   0.1347E-01
  -4   7  11      308.26      314.94        9.91 o   0.3437E-03
  -3   7  11      897.98      918.69       16.61 o   0.7315E-04
  -2   7  11     4037.88     4103.17       36.66 o   0.5112E-05
  -1   7  11     2208.10     2311.48       26.96 o   0.1513E-04
   0   7  11     3368.72     3243.16       40.89 o   0.7625E-05
   1   7  11       78.76      101.68        5.99 o   0.1485E-02
   2   7  11      225.65      291.64        8.46 o   0.4344E-03
   3   7  11       27.66       40.46        3.30 o   0.4335E-02
   4   7  11     1855.73     1879.45       25.85 o   0.2177E-04
   5   7  11       72.37      100.44        5.36 o   0.1646E-02
   6   7  11        8.44        8.25        3.42 o   0.1551E-01
   7   7  11     1349.21     1469.39       27.60 o   0.3371E-04
   8   7  11     1754.95     1565.84       34.18 o   0.2699E-04
   9   7  11       69.62       51.70        6.29 o   0.2708E-02
  10   7  11     1513.61     1299.43       30.45 o   0.3619E-04
  11   7  11     1458.79     1352.90       29.74 o   0.3567E-04
  12   7  11       12.63        4.56        3.79 o   0.1944E-01
  13   7  11        7.65        0.51        2.76 o   0.4534E-01
  14   7  11       -2.13        0.19        2.01 o   0.1224E+00
 -14   8  11      308.29      313.15        9.28 o   0.3339E-03
 -13   8  11       13.28       34.10        2.24 o   0.6773E-02
 -12   8  11      548.36      547.62       12.45 o   0.1584E-03
 -11   8  11      292.66      300.59        9.14 o   0.3575E-03
 -10   8  11     2247.58     2149.22       27.10 o   0.1621E-04
  -9   8  11      164.89      168.17        6.68 o   0.7868E-03
  -8   8  11       79.42       61.92        4.47 o   0.2285E-02
  -7   8  11        6.94        1.57        2.27 o   0.3164E-01
  -6   8  11     7036.15     6875.21       48.28 o   0.1859E-05
  -5   8  11      736.07      708.39       13.60 o   0.1050E-03
  -4   8  11      960.14      848.72       16.31 o   0.7735E-04
  -3   8  11     3683.44     3621.22       36.00 o   0.6284E-05
  -2   8  11      380.94      354.44       11.02 o   0.2918E-03
  -1   8  11     3602.70     4010.35       32.37 o   0.5613E-05
   0   8  11    10441.40    11518.52       67.89 o   0.7382E-06
   1   8  11       46.25       49.03        4.44 o   0.3215E-02
   2   8  11     5348.51     5576.27       49.77 o   0.2962E-05
   3   8  11     1024.77     1104.35       18.13 o   0.5547E-04
   4   8  11      606.70      708.21       15.60 o   0.1128E-03
   5   8  11      792.31      842.73       16.52 o   0.8147E-04
   6   8  11      323.41      349.26       11.49 o   0.3158E-03
   7   8  11     2691.39     2925.07       31.39 o   0.9778E-05
   8   8  11     2112.64     2092.48       31.38 o   0.1719E-04
   9   8  11      578.00      490.42       14.38 o   0.1682E-03
  10   8  11      976.62      843.86       19.60 o   0.7660E-04
  11   8  11      138.10      119.65        9.81 o   0.1035E-02
  12   8  11       87.40       96.74        6.98 o   0.1482E-02
  13   8  11       23.80       22.17        3.28 o   0.6947E-02
 -13   9  11       95.04      105.37        4.09 o   0.1469E-02
 -12   9  11       85.20       72.59        4.78 o   0.2041E-02
 -11   9  11      384.56      377.12       10.10 o   0.2778E-03
 -10   9  11       44.63       47.68        3.75 o   0.3486E-02
  -9   9  11      606.32      527.90       12.57 o   0.1510E-03
  -8   9  11       45.82       43.85        3.96 o   0.3628E-02
  -7   9  11      242.07      264.46        8.08 o   0.4567E-03
  -6   9  11       26.62       22.64        2.94 o   0.6564E-02
  -5   9  11     1129.63     1081.39       15.19 o   0.5366E-04
  -4   9  11      905.18      816.54       15.63 o   0.7949E-04
  -3   9  11      716.83      756.10       14.86 o   0.1015E-03
  -2   9  11       85.57       59.94        5.61 o   0.2155E-02
  -1   9  11     1831.53     2181.47       25.00 o   0.1757E-04
   0   9  11       51.71       66.40        4.20 o   0.2482E-02
   1   9  11     5042.11     5059.85       43.69 o   0.3468E-05
   2   9  11     3672.93     3500.00       36.65 o   0.6511E-05
   3   9  11     3953.81     4254.14       40.99 o   0.4894E-05
   4   9  11      656.61      606.92       13.96 o   0.1311E-03
   5   9  11       17.82       15.59        3.28 o   0.1014E-01
   6   9  11       29.02       23.01        4.03 o   0.6253E-02
   7   9  11     3331.70     3376.31       36.37 o   0.7327E-05
   8   9  11     1413.24     1345.38       25.99 o   0.3589E-04
   9   9  11        7.80        0.39        3.27 o   0.3636E-01
  10   9  11      382.32      348.07       13.21 o   0.2802E-03
  11   9  11       74.65       62.10        5.75 o   0.2227E-02
  12   9  11      749.77      742.18       15.75 o   0.9968E-04
  13   9  11       23.48       25.57        3.49 o   0.6796E-02
 -12  10  11      158.49      163.00        5.74 o   0.8468E-03
 -11  10  11      279.74      289.40        7.16 o   0.3866E-03
 -10  10  11       50.42       45.85        3.63 o   0.3372E-02
  -9  10  11       83.27       99.15        4.68 o   0.1516E-02
  -8  10  11       86.45      113.85        4.59 o   0.1348E-02
  -7  10  11        9.06       13.30        2.41 o   0.1385E-01
  -6  10  11       22.94       17.91        2.80 o   0.8808E-02
  -5  10  11       30.96       21.14        2.87 o   0.6176E-02
  -4  10  11     2239.84     2253.88       26.25 o   0.1525E-04
  -3  10  11       13.67        6.92        2.88 o   0.1484E-01
  -2  10  11      228.79      266.59        8.35 o   0.4818E-03
  -1  10  11      484.20      484.32       12.20 o   0.1848E-03
   0  10  11        1.78        7.15        2.41 o   0.2644E-01
   1  10  11       11.18       23.53        3.38 o   0.8867E-02
   2  10  11     3296.22     3106.13       37.99 o   0.8124E-05
   3  10  11      185.90      183.16        8.86 o   0.6778E-03
   4  10  11     1953.87     1806.84       28.50 o   0.2110E-04
   5  10  11      213.08      220.15        8.01 o   0.5718E-03
   6  10  11        5.07        9.14        2.97 o   0.2017E-01
   7  10  11     1210.68     1202.46       23.39 o   0.4488E-04
   8  10  11       20.98       23.04        3.66 o   0.7461E-02
   9  10  11      386.85      348.45       12.96 o   0.2897E-03
  10  10  11       28.17       43.89        3.74 o   0.4076E-02
  11  10  11       23.39       19.73        3.56 o   0.7164E-02
  12  10  11     1285.26     1351.03       28.34 o   0.3825E-04
 -11  11  11      388.23      438.59       13.89 o   0.2260E-03
 -10  11  11      630.41      680.67       10.88 o   0.1204E-03
  -9  11  11       81.58       64.26        5.26 o   0.2045E-02
  -8  11  11      176.25      165.31        6.44 o   0.7461E-03
  -7  11  11      173.54      216.99        7.24 o   0.6241E-03
  -6  11  11      281.86      234.32        8.63 o   0.4709E-03
  -5  11  11      548.37      509.36       12.92 o   0.1703E-03
  -4  11  11      302.05      292.20        8.09 o   0.3943E-03
  -3  11  11      187.32      150.31        6.53 o   0.8061E-03
  -2  11  11      147.89      156.22        6.56 o   0.8775E-03
  -1  11  11     1366.69     1228.27       20.20 o   0.4124E-04
   0  11  11      634.11      550.37       14.26 o   0.1409E-03
   1  11  11      551.91      550.18       12.86 o   0.1562E-03
   2  11  11       59.27       59.83        5.08 o   0.2586E-02
   3  11  11       91.72       91.14        6.30 o   0.1578E-02
   4  11  11       92.67       93.92        6.12 o   0.1579E-02
   5  11  11      217.27      226.15        8.21 o   0.5359E-03
   6  11  11     2623.26     2688.87       28.41 o   0.1131E-04
   7  11  11      143.13      145.24        7.11 o   0.9041E-03
   8  11  11       91.60       86.49        4.98 o   0.1708E-02
   9  11  11       -3.31        4.46        2.77 o   0.3057E-01
  10  11  11      345.60      376.86        9.32 o   0.2719E-03
  -9  12  11        5.69       10.51        2.07 o   0.1975E-01
  -8  12  11       51.97       56.31        4.19 o   0.2715E-02
  -7  12  11       75.35       90.88        4.44 o   0.1782E-02
  -6  12  11      214.53      209.12        7.42 o   0.6003E-03
  -5  12  11     2638.92     2473.54       29.01 o   0.1248E-04
  -4  12  11      358.97      383.04        9.36 o   0.2819E-03
  -3  12  11     1268.40     1126.01       17.79 o   0.4837E-04
  -2  12  11     1023.98      912.58       14.00 o   0.6926E-04
  -1  12  11      339.21      291.66        8.47 o   0.3626E-03
   0  12  11       32.50       21.29        3.31 o   0.6218E-02
   1  12  11        9.43       12.83        2.62 o   0.1494E-01
   2  12  11      765.84      734.52       17.63 o   0.9661E-04
   3  12  11      474.45      487.05       13.53 o   0.1901E-03
   4  12  11      815.69      860.10       16.79 o   0.7977E-04
   5  12  11       92.63       80.68        5.25 o   0.1742E-02
   6  12  11        3.57        2.16        2.56 o   0.3669E-01
   7  12  11       27.62       21.60        3.57 o   0.6502E-02
   8  12  11      423.03      405.24       11.69 o   0.2440E-03
   9  12  11       61.84       56.08        9.59 o   0.2300E-02
  -7  13  11       17.44       25.31        2.40 o   0.7856E-02
  -6  13  11       13.22       20.90        2.04 o   0.1018E-01
  -5  13  11       68.93       42.17        3.91 o   0.2856E-02
  -4  13  11      564.88      539.18        9.88 o   0.1621E-03
  -3  13  11       25.53       24.65        2.53 o   0.6462E-02
  -2  13  11      683.99      659.03       11.42 o   0.1171E-03
  -1  13  11      206.50      211.07        6.93 o   0.6007E-03
   0  13  11       22.44       14.06        3.14 o   0.9766E-02
   1  13  11        1.36        5.97        2.96 o   0.3358E-01
   2  13  11      123.95      126.25        6.32 o   0.1115E-02
   3  13  11      650.95      620.57       12.46 o   0.1269E-03
   4  13  11      116.28      109.50        4.65 o   0.1309E-02
   5  13  11      181.40      199.22        5.41 o   0.6253E-03
   6  13  11      342.37      335.13       13.42 o   0.2974E-03
   7  13  11      141.21      124.45       10.73 o   0.9797E-03
  -4  14  11     1337.48     1404.01       25.28 o   0.3556E-04
  -3  14  11      268.27      249.16       11.45 o   0.4561E-03
  -2  14  11      128.46      109.65        4.78 o   0.1225E-02
  -1  14  11       11.63        2.50        2.01 o   0.2422E-01
   0  14  11       54.00       49.38        3.67 o   0.2798E-02
   1  14  11      282.63      281.15        6.99 o   0.4065E-03
   2  14  11      110.80      122.98        4.23 o   0.1259E-02
   3  14  11      194.83      221.61        6.11 o   0.5983E-03
   4  14  11      375.31      378.29       12.37 o   0.2638E-03
 -16   0  12      621.45      614.98       23.32 o   0.1265E-03
 -14   0  12     1734.08     2003.33       28.32 o   0.2119E-04
 -12   0  12     8249.08     8700.79       69.49 o   0.1269E-05
 -10   0  12     1227.11     1316.79       25.30 o   0.4064E-04
  -8   0  12       18.96       11.81        4.03 o   0.1098E-01
  -6   0  12       18.41       39.16        5.61 o   0.4963E-02
  -4   0  12     6978.02     6205.86       85.21 o   0.2124E-05
  -2   0  12      191.70      317.02       12.19 o   0.3909E-03
   0   0  12      240.22      519.37       13.32 o   0.2235E-03
   2   0  12      352.55      805.00       12.23 o   0.1124E-03
   4   0  12      273.58      528.25       16.05 o   0.1971E-03
   6   0  12      614.75      869.12       26.20 o   0.8517E-04
   8   0  12      975.43      814.15       36.04 o   0.7650E-04
  10   0  12     1565.68     1954.82       48.50 o   0.2191E-04
  12   0  12      792.92      569.17       36.66 o   0.1046E-03
  14   0  12       -5.67       35.96        5.70 o   0.5524E-02
  16   0  12     1689.42     1843.09       27.05 o   0.2312E-04
 -16   1  12       24.90       25.47        3.40 o   0.6619E-02
 -15   1  12       12.12       29.89        2.54 o   0.6783E-02
 -14   1  12      190.83      170.67        6.99 o   0.7071E-03
 -13   1  12      869.18      826.08       13.80 o   0.8331E-04
 -12   1  12     3401.57     3362.89       29.96 o   0.7411E-05
 -11   1  12     1440.98     1481.38       17.84 o   0.3305E-04
 -10   1  12     1742.04     1786.11       20.57 o   0.2322E-04
  -9   1  12      356.12      376.84        8.49 o   0.2846E-03
  -8   1  12        6.71        2.86        2.72 o   0.3177E-01
  -7   1  12      160.26      181.06       10.85 o   0.7198E-03
  -6   1  12     1680.14     1892.75       30.49 o   0.2145E-04
  -5   1  12     1765.66     1449.12       28.32 o   0.3084E-04
  -4   1  12    13511.04    14053.95       83.06 o   0.4969E-06
  -3   1  12     1918.92     1383.13       29.85 o   0.2995E-04
  -2   1  12       33.59       60.47        3.87 o   0.3332E-02
  -1   1  12     2968.14     2100.50       37.37 o   0.1430E-04
   0   1  12     2160.07     3189.87       33.98 o   0.9721E-05
   1   1  12     2663.10     1939.83       41.48 o   0.1623E-04
   2   1  12       48.02       15.30        4.13 o   0.5908E-02
   3   1  12     2338.14     1560.05       29.71 o   0.2390E-04
   4   1  12     3294.21     2785.61       39.92 o   0.9361E-05
   5   1  12      467.13      522.95       16.29 o   0.1651E-03
   6   1  12     2737.72     2675.60       42.19 o   0.1111E-04
   7   1  12       15.22        8.05        4.45 o   0.1348E-01
   8   1  12      128.53      129.39        8.59 o   0.1120E-02
   9   1  12       62.19       88.15        6.74 o   0.1741E-02
  10   1  12        5.85        0.31        4.85 o   0.2765E-01
  11   1  12      215.90      214.48       11.28 o   0.5619E-03
  12   1  12      742.39      787.25       20.35 o   0.9179E-04
  13   1  12        6.42       14.40        3.85 o   0.1535E-01
  14   1  12       24.59        7.56        3.83 o   0.1033E-01
  15   1  12      691.31      602.00       16.02 o   0.1272E-03
  16   1  12       30.95       23.91        3.13 o   0.6299E-02
 -16   2  12        3.33        1.37        2.76 o   0.5334E-01
 -15   2  12      722.55      675.63       15.38 o   0.1070E-03
 -14   2  12      722.66      576.80       13.99 o   0.1322E-03
 -13   2  12     1700.18     1673.07       20.35 o   0.2549E-04
 -12   2  12       22.54       47.69        2.82 o   0.4569E-02
 -11   2  12        0.09        1.68        2.74 o   0.8231E-01
 -10   2  12      303.68      299.79        9.12 o   0.3582E-03
  -9   2  12     1571.30     1532.02       19.90 o   0.3107E-04
  -8   2  12     2401.82     2585.38       24.76 o   0.1273E-04
  -7   2  12     2206.94     2182.15       41.07 o   0.1629E-04
  -6   2  12     2397.53     2309.20       47.59 o   0.1414E-04
  -5   2  12     3692.06     3686.55       57.02 o   0.6165E-05
  -4   2  12      956.07     1043.38       26.21 o   0.6096E-04
  -3   2  12     7762.22     7702.97       64.17 o   0.1484E-05
  -2   2  12      994.94      880.53       21.15 o   0.6810E-04
  -1   2  12     2012.27     1886.66       34.13 o   0.1943E-04
   0   2  12     2220.84     2282.55       38.96 o   0.1559E-04
   1   2  12      846.66      810.96       16.72 o   0.8276E-04
   2   2  12     1439.64     1213.98       25.91 o   0.3878E-04
   3   2  12       75.04      110.18        6.07 o   0.1444E-02
   4   2  12    13130.78    12962.52       95.21 o   0.5457E-06
   5   2  12      107.42      110.72        9.21 o   0.1114E-02
   6   2  12     2498.67     2723.53       53.63 o   0.1129E-04
   7   2  12       52.02       25.67        7.42 o   0.4228E-02
   8   2  12      147.55      260.43        8.86 o   0.4970E-03
   9   2  12      760.72      924.82       18.85 o   0.7458E-04
  10   2  12     1326.56     1371.79       26.11 o   0.3664E-04
  11   2  12      363.26      308.11       14.20 o   0.2947E-03
  12   2  12        8.89        1.34        3.72 o   0.2785E-01
  13   2  12     1215.15      905.65       25.03 o   0.6161E-04
  14   2  12     1083.36      897.06       19.11 o   0.6543E-04
  15   2  12      176.21      193.79        7.34 o   0.6947E-03
  16   2  12      374.23      358.69       10.40 o   0.2792E-03
 -16   3  12      278.99      217.35       10.29 o   0.4787E-03
 -15   3  12       62.34       64.80        4.69 o   0.2325E-02
 -14   3  12      836.29      931.74       15.57 o   0.7426E-04
 -13   3  12      847.55      895.53       14.44 o   0.7849E-04
 -12   3  12      903.59      942.83       15.29 o   0.7058E-04
 -11   3  12      523.28      485.66       11.97 o   0.1920E-03
 -10   3  12       49.99       55.42        3.83 o   0.2897E-02
  -9   3  12      423.78      448.18       10.96 o   0.2229E-03
  -8   3  12     2030.01     2238.15       23.03 o   0.1648E-04
  -7   3  12      168.34      140.93       14.42 o   0.8086E-03
  -6   3  12     8032.40     7491.67       99.93 o   0.1511E-05
  -5   3  12    10717.34    10655.66      112.60 o   0.8136E-06
  -4   3  12     2417.63     2055.97       46.41 o   0.1584E-04
  -3   3  12     1082.66      994.40       25.32 o   0.5898E-04
  -2   3  12     2507.96     2259.57       36.36 o   0.1416E-04
  -1   3  12     7382.45     6645.09       65.30 o   0.1914E-05
   0   3  12     3189.23     3045.37       40.82 o   0.8859E-05
   1   3  12     4436.64     3918.90       50.03 o   0.5196E-05
   2   3  12      421.67      297.60       13.87 o   0.3151E-03
   3   3  12     2588.32     2751.31       35.20 o   0.1119E-04
   4   3  12     7048.52     7564.26       73.28 o   0.1683E-05
   5   3  12      624.78      643.63       22.37 o   0.1194E-03
   6   3  12     2430.29     2493.79       45.10 o   0.1251E-04
   7   3  12     1921.44     1994.48       33.32 o   0.1928E-04
   8   3  12      167.96      171.98        8.49 o   0.8696E-03
   9   3  12     2413.63     2620.28       33.63 o   0.1269E-04
  10   3  12       13.45       23.80        4.48 o   0.6642E-02
  11   3  12       76.31       52.83        6.53 o   0.2504E-02
  12   3  12     1286.53     1263.02       24.49 o   0.4251E-04
  13   3  12        3.11       10.51        3.57 o   0.1837E-01
  14   3  12      247.25      214.21        8.27 o   0.5540E-03
  15   3  12      250.01      262.16        8.18 o   0.4558E-03
  16   3  12        3.95        3.08        2.71 o   0.4441E-01
 -16   4  12     1045.85     1138.70       17.12 o   0.5476E-04
 -15   4  12       -0.39        5.76        2.75 o   0.3989E-01
 -14   4  12       -1.57        4.26        2.88 o   0.3452E-01
 -13   4  12      234.67      195.37        8.70 o   0.5843E-03
 -12   4  12      275.71      194.80        8.86 o   0.5131E-03
 -11   4  12      299.76      254.33        9.66 o   0.4125E-03
 -10   4  12      321.00      255.87        9.58 o   0.4060E-03
  -9   4  12      782.35      697.99       15.32 o   0.1015E-03
  -8   4  12      193.37      171.27        7.79 o   0.6972E-03
  -7   4  12       16.78        5.72        2.89 o   0.1489E-01
  -6   4  12     1065.17      995.65       35.69 o   0.5729E-04
  -5   4  12     3038.85     2669.36       58.41 o   0.1011E-04
  -4   4  12        4.56        1.71        5.13 o   0.2455E-01
  -3   4  12       42.92       55.00        6.74 o   0.3191E-02
  -2   4  12       66.48       57.78        7.54 o   0.2277E-02
  -1   4  12      108.41       90.72        9.13 o   0.1372E-02
   0   4  12     1523.68     1669.01       27.13 o   0.2720E-04
   1   4  12      383.95      403.62       14.15 o   0.2445E-03
   2   4  12      442.58      337.81       16.31 o   0.2679E-03
   3   4  12      338.28      227.85       13.29 o   0.4586E-03
   4   4  12     1915.32     1730.91       38.04 o   0.2257E-04
   5   4  12     1397.06     1316.84       45.47 o   0.3677E-04
   6   4  12     1815.56     1911.58       34.31 o   0.2085E-04
   7   4  12     1815.35     2008.84       28.47 o   0.2014E-04
   8   4  12      118.66      113.29        8.09 o   0.1168E-02
   9   4  12      196.12      227.63       10.51 o   0.5210E-03
  10   4  12     3673.18     3695.10       47.64 o   0.6154E-05
  11   4  12       77.13       93.98        6.86 o   0.1576E-02
  12   4  12      319.34      329.78       11.21 o   0.3515E-03
  13   4  12     1470.98     1500.07       22.53 o   0.3114E-04
  14   4  12       95.46       80.84        5.40 o   0.1644E-02
  15   4  12      801.40      784.27       13.94 o   0.8991E-04
 -16   5  12       25.69       19.14        6.30 o   0.5812E-02
 -15   5  12      938.69      946.12       18.73 o   0.6962E-04
 -14   5  12      410.48      346.24       10.70 o   0.2736E-03
 -13   5  12       58.00       46.21        5.27 o   0.2831E-02
 -12   5  12       -0.90        1.27        3.42 o   0.6405E-01
 -11   5  12       44.28       61.74        4.28 o   0.2791E-02
 -10   5  12     1766.82     1730.93       23.87 o   0.2438E-04
  -9   5  12      417.59      415.85       11.90 o   0.2374E-03
  -8   5  12      816.60      948.39       15.96 o   0.7245E-04
  -7   5  12      159.99      123.03        6.88 o   0.9801E-03
  -6   5  12      231.31      277.07        9.49 o   0.4542E-03
  -5   5  12     2747.19     2784.19       63.93 o   0.1012E-04
  -4   5  12       73.20       48.63        9.65 o   0.2249E-02
  -3   5  12      170.33      155.30       12.26 o   0.7913E-03
  -2   5  12     2520.38     2318.38       49.67 o   0.1389E-04
  -1   5  12      120.81      133.73       10.88 o   0.1013E-02
   0   5  12     2095.25     2211.04       36.39 o   0.1634E-04
   1   5  12     1906.85     1860.00       32.90 o   0.2134E-04
   2   5  12      198.15      333.39       11.62 o   0.3689E-03
   3   5  12     1356.35     1427.15       38.16 o   0.3285E-04
   4   5  12      599.35      720.58       22.90 o   0.1038E-03
   5   5  12      481.72      637.83       16.95 o   0.1441E-03
   6   5  12        7.14        3.91        3.27 o   0.2361E-01
   7   5  12      303.77      287.37       11.41 o   0.3819E-03
   8   5  12     2019.47     2208.70       32.95 o   0.1665E-04
   9   5  12      110.70       93.08        8.19 o   0.1324E-02
  10   5  12        1.96        0.06        4.09 o   0.4903E-01
  11   5  12       98.93      156.00        6.89 o   0.1014E-02
  12   5  12     1780.27     1684.77       25.80 o   0.2496E-04
  13   5  12       23.87       12.66        3.24 o   0.8820E-02
  14   5  12       52.71       49.49        4.06 o   0.3042E-02
  15   5  12      425.78      470.79       11.09 o   0.2052E-03
 -15   6  12      356.97      454.73       10.29 o   0.2304E-03
 -14   6  12       71.40       84.59        4.47 o   0.1993E-02
 -13   6  12        7.53       11.87        3.57 o   0.1716E-01
 -12   6  12        8.09        3.19        3.33 o   0.2725E-01
 -11   6  12       15.48        7.75        3.74 o   0.1414E-01
 -10   6  12      739.01      774.07       16.81 o   0.9296E-04
  -9   6  12      370.31      354.69       11.09 o   0.3035E-03
  -8   6  12      416.71      422.66       11.01 o   0.2346E-03
  -7   6  12     1171.76     1290.54       18.23 o   0.4277E-04
  -6   6  12     1122.70     1294.53       17.33 o   0.4416E-04
  -5   6  12        3.29        3.85        2.50 o   0.3458E-01
  -4   6  12     1086.39     1030.96       18.36 o   0.5667E-04
  -3   6  12     6840.78     6783.41      108.01 o   0.1944E-05
  -2   6  12      368.78      384.02       18.92 o   0.2418E-03
  -1   6  12       92.47       77.76        9.82 o   0.1640E-02
   0   6  12      186.39      190.49       13.60 o   0.6378E-03
   1   6  12      143.94      149.26       12.36 o   0.8536E-03
   2   6  12      789.24      665.43       29.25 o   0.1041E-03
   3   6  12      573.00      521.40       21.52 o   0.1585E-03
   4   6  12      161.08      118.04        8.93 o   0.1027E-02
   5   6  12     3885.73     4473.01       44.16 o   0.4640E-05
   6   6  12      926.32     1066.40       20.02 o   0.5794E-04
   7   6  12      411.81      458.27       15.42 o   0.2038E-03
   8   6  12       -7.03        5.17        5.11 o   0.1440E-01
   9   6  12       57.75       63.22        8.02 o   0.2360E-02
  10   6  12     1252.55     1200.79       32.59 o   0.4286E-04
  11   6  12        5.15       10.05        4.95 o   0.1371E-01
  12   6  12       35.40       38.80        5.22 o   0.4364E-02
  13   6  12      741.21      686.82       18.37 o   0.1062E-03
  14   6  12       46.07       69.43        3.64 o   0.2704E-02
  15   6  12       66.15       68.59        9.21 o   0.1826E-02
 -14   7  12      440.60      459.18        9.52 o   0.2061E-03
 -13   7  12      118.07      108.63        5.80 o   0.1240E-02
 -12   7  12      217.22      185.25        8.43 o   0.6619E-03
 -11   7  12      220.38      169.19        8.90 o   0.6728E-03
 -10   7  12      827.75      736.98       16.26 o   0.9586E-04
  -9   7  12      573.68      544.62       11.47 o   0.1588E-03
  -8   7  12     1192.84     1412.22       16.67 o   0.3780E-04
  -7   7  12       92.80       75.15        5.12 o   0.1813E-02
  -6   7  12      812.95      972.59       15.09 o   0.6893E-04
  -5   7  12     4585.13     4862.75       34.94 o   0.3809E-05
  -4   7  12      184.58      230.75        7.43 o   0.5888E-03
  -3   7  12     1746.05     1697.51       23.13 o   0.2480E-04
  -2   7  12     1030.10     1144.75       15.59 o   0.5196E-04
  -1   7  12       51.98       36.99        4.30 o   0.3787E-02
   0   7  12     2031.93     1983.04       28.35 o   0.1944E-04
   1   7  12     3903.75     3918.41       37.10 o   0.5552E-05
   2   7  12      909.56      888.33       17.04 o   0.7581E-04
   3   7  12     1499.93     1834.21       20.99 o   0.2396E-04
   4   7  12       45.26       28.73        4.30 o   0.4760E-02
   5   7  12       40.25       54.19        4.43 o   0.2732E-02
   6   7  12      184.08      154.22        9.14 o   0.8011E-03
   7   7  12     1071.50     1275.77       26.24 o   0.4618E-04
   8   7  12      578.64      658.52       19.08 o   0.1235E-03
   9   7  12      844.98      550.95       22.75 o   0.1188E-03
  10   7  12       14.74        9.42        5.01 o   0.1064E-01
  11   7  12     1057.97     1124.69       24.79 o   0.5264E-04
  12   7  12      200.27      168.71        8.27 o   0.7298E-03
  13   7  12     1298.50     1290.10       22.48 o   0.3931E-04
  14   7  12        1.75        0.17        1.56 o   0.1517E+00
 -14   8  12      215.66      228.61        8.50 o   0.5668E-03
 -13   8  12        3.36        1.31        1.92 o   0.6346E-01
 -12   8  12        3.02        0.24        2.52 o   0.7750E-01
 -11   8  12        0.09        0.61        2.72 o   0.9207E-01
 -10   8  12      100.02      102.92        6.29 o   0.1490E-02
  -9   8  12      596.45      480.52       12.33 o   0.1712E-03
  -8   8  12      480.18      496.37       11.15 o   0.1855E-03
  -7   8  12     2465.52     2369.71       26.45 o   0.1391E-04
  -6   8  12     1582.19     1764.14       21.68 o   0.2520E-04
  -5   8  12      344.27      283.57        9.17 o   0.3708E-03
  -4   8  12     6218.36     6077.75       43.49 o   0.2357E-05
  -3   8  12      266.59      346.87        9.58 o   0.3323E-03
  -2   8  12       17.56       28.67        3.26 o   0.6690E-02
  -1   8  12      194.26      141.82        7.94 o   0.8089E-03
   0   8  12     2747.20     2975.64       29.53 o   0.9863E-05
   1   8  12      652.98      846.26       15.96 o   0.8887E-04
   2   8  12     1247.69     1264.22       22.51 o   0.4288E-04
   3   8  12     2591.06     2664.80       29.70 o   0.1154E-04
   4   8  12       78.16      108.32        5.36 o   0.1424E-02
   5   8  12        6.47        0.89        3.52 o   0.3461E-01
   6   8  12      728.44      748.51       15.64 o   0.9708E-04
   7   8  12        2.28        0.84        3.67 o   0.4645E-01
   8   8  12       57.13       29.44        5.60 o   0.4115E-02
   9   8  12     1792.42     1783.51       25.41 o   0.2280E-04
  10   8  12      722.75      741.05       16.57 o   0.1029E-03
  11   8  12      415.38      418.48       14.13 o   0.2238E-03
  12   8  12       30.37       25.18        4.07 o   0.5704E-02
  13   8  12       49.61       48.90        4.15 o   0.3095E-02
 -13   9  12      504.13      508.28       10.63 o   0.1793E-03
 -12   9  12       57.71       47.24        3.97 o   0.2874E-02
 -11   9  12       98.08      100.72        4.96 o   0.1463E-02
 -10   9  12     1118.56     1080.04       16.37 o   0.5654E-04
  -9   9  12       84.82       64.47        4.85 o   0.2137E-02
  -8   9  12      217.69      230.92        7.34 o   0.5404E-03
  -7   9  12     2295.42     2243.62       23.54 o   0.1492E-04
  -6   9  12     1510.01     1510.97       19.72 o   0.3078E-04
  -5   9  12     2229.12     2188.19       24.74 o   0.1590E-04
  -4   9  12      443.00      355.23       10.62 o   0.2638E-03
  -3   9  12        7.95        5.25        2.78 o   0.2378E-01
  -2   9  12        6.29        3.78        3.52 o   0.2659E-01
  -1   9  12     4791.50     4783.34       40.78 o   0.3850E-05
   0   9  12      301.80      354.67        9.81 o   0.3056E-03
   1   9  12      589.85      671.07       13.13 o   0.1261E-03
   2   9  12      236.06      188.59        9.72 o   0.5992E-03
   3   9  12     2065.26     2354.15       28.72 o   0.1522E-04
   4   9  12     5701.38     5795.65       50.31 o   0.2675E-05
   5   9  12      348.78      354.69       10.42 o   0.2896E-03
   6   9  12     1258.70     1208.60       21.53 o   0.4375E-04
   7   9  12      503.56      502.17       15.79 o   0.1767E-03
   8   9  12        4.93        1.28        3.37 o   0.3785E-01
   9   9  12        0.64        1.73        3.00 o   0.6201E-01
  10   9  12      366.86      321.19       11.52 o   0.3185E-03
  11   9  12     1170.11     1177.84       24.80 o   0.4636E-04
  12   9  12       25.25       29.17        3.52 o   0.5683E-02
 -12  10  12       56.12       48.54        4.62 o   0.3195E-02
 -11  10  12       68.47       71.26        3.63 o   0.2277E-02
 -10  10  12      156.05      155.27        5.64 o   0.9081E-03
  -9  10  12      148.70      143.96        6.42 o   0.9093E-03
  -8  10  12      248.83      247.68        7.35 o   0.4849E-03
  -7  10  12       65.91       87.35        4.19 o   0.1894E-02
  -6  10  12        3.77        2.41        2.42 o   0.3631E-01
  -5  10  12       60.59       97.10        4.22 o   0.1825E-02
  -4  10  12       63.22       74.26        4.13 o   0.2225E-02
  -3  10  12       79.68       41.18        4.22 o   0.2836E-02
  -2  10  12       79.13       65.75        5.37 o   0.2059E-02
  -1  10  12     2758.30     2436.26       30.54 o   0.1233E-04
   0  10  12        7.60        5.01        2.60 o   0.2266E-01
   1  10  12        3.59        3.49        2.92 o   0.3390E-01
   2  10  12       18.85       30.02        2.91 o   0.7418E-02
   3  10  12     1522.95     1286.18       24.98 o   0.3672E-04
   4  10  12     2854.87     2871.11       35.01 o   0.9707E-05
   5  10  12        9.59        8.34        3.74 o   0.1540E-01
   6  10  12      520.45      538.89       15.40 o   0.1609E-03
   7  10  12        9.79        9.58        3.36 o   0.1409E-01
   8  10  12      190.22      185.11        8.79 o   0.6917E-03
   9  10  12      245.09      258.59        9.20 o   0.4449E-03
  10  10  12      352.21      346.03       11.06 o   0.3079E-03
  11  10  12      118.62      148.40        6.68 o   0.1004E-02
 -11  11  12      201.67      231.23        9.54 o   0.5522E-03
 -10  11  12       16.17       12.37        2.44 o   0.1214E-01
  -9  11  12       69.64       59.84        4.33 o   0.2268E-02
  -8  11  12      164.50      172.00        6.19 o   0.7899E-03
  -7  11  12      280.41      285.35        8.48 o   0.4114E-03
  -6  11  12      314.13      277.34        9.34 o   0.3817E-03
  -5  11  12     1251.57     1089.20       20.80 o   0.4832E-04
  -4  11  12      422.31      322.90       10.22 o   0.2958E-03
  -3  11  12     2311.96     2078.30       22.77 o   0.1672E-04
  -2  11  12     1050.87     1030.83       15.91 o   0.5999E-04
  -1  11  12      275.70      255.32        8.48 o   0.4620E-03
   0  11  12      398.66      350.45       10.62 o   0.2789E-03
   1  11  12       95.58       74.13        5.49 o   0.1850E-02
   2  11  12       45.73       59.80        4.85 o   0.2749E-02
   3  11  12       15.12       38.77        3.21 o   0.5277E-02
   4  11  12       95.15       95.23        5.52 o   0.1495E-02
   5  11  12      298.78      296.30        8.75 o   0.3773E-03
   6  11  12       31.06       28.21        3.60 o   0.5226E-02
   7  11  12      102.65       75.24        5.88 o   0.1647E-02
   8  11  12      115.04       93.86        5.93 o   0.1396E-02
   9  11  12      134.24      150.32        6.42 o   0.9514E-03
  10  11  12        3.72        6.76        3.33 o   0.2107E-01
  -9  12  12      465.29      560.26       12.60 o   0.1656E-03
  -8  12  12      370.01      377.87        9.08 o   0.2784E-03
  -7  12  12      204.18      239.70        6.68 o   0.5500E-03
  -6  12  12      573.43      565.21       10.74 o   0.1531E-03
  -5  12  12      701.26      639.08       12.09 o   0.1219E-03
  -4  12  12     2667.39     2346.27       25.61 o   0.1294E-04
  -3  12  12     2027.29     1853.49       22.66 o   0.2001E-04
  -2  12  12      134.41      120.98        5.81 o   0.1126E-02
  -1  12  12     2277.41     2010.24       28.89 o   0.1719E-04
   0  12  12      383.10      364.90       10.49 o   0.2798E-03
   1  12  12        3.35        1.49        2.60 o   0.6200E-01
   2  12  12       44.85       34.60        4.99 o   0.3917E-02
   3  12  12       19.37       28.44        3.58 o   0.6282E-02
   4  12  12      283.93      304.05        9.07 o   0.3643E-03
   5  12  12      157.21      154.35        5.95 o   0.9263E-03
   6  12  12      139.78      145.77        7.68 o   0.9521E-03
   7  12  12      977.16     1111.75       21.36 o   0.5378E-04
   8  12  12       85.56       88.32        5.21 o   0.1668E-02
   9  12  12      415.24      326.94       21.82 o   0.2560E-03
  -7  13  12      161.04      188.47        5.48 o   0.7370E-03
  -6  13  12      534.44      602.26        8.53 o   0.1460E-03
  -5  13  12      159.91      179.25        5.38 o   0.8134E-03
  -4  13  12       18.50       15.21        2.36 o   0.9328E-02
  -3  13  12     1183.54     1067.26       18.65 o   0.5242E-04
  -2  13  12      504.23      518.78       10.30 o   0.1773E-03
  -1  13  12     1858.81     1654.86       27.84 o   0.2425E-04
   0  13  12       85.17       85.79        4.74 o   0.1720E-02
   1  13  12      126.21      143.72        6.37 o   0.9986E-03
   2  13  12      225.17      256.66        8.24 o   0.4571E-03
   3  13  12      145.99      124.99        5.75 o   0.1036E-02
   4  13  12       45.08       32.42        2.92 o   0.4333E-02
   5  13  12      153.33      158.09        9.62 o   0.8088E-03
   6  13  12      373.51      391.61       13.43 o   0.2544E-03
  -4  14  12       70.16       86.97        8.94 o   0.1675E-02
  -3  14  12      279.60      305.42       11.22 o   0.3610E-03
  -2  14  12      703.09      581.87       15.74 o   0.1239E-03
  -1  14  12        0.74        1.59        1.52 o   0.1026E+00
   0  14  12       45.37       34.95        3.29 o   0.4127E-02
   1  14  12       37.88       37.08        2.73 o   0.4306E-02
   2  14  12        6.66        2.22        1.57 o   0.4279E-01
   3  14  12       32.47       30.14        4.41 o   0.4844E-02
 -15   0  13      387.46      449.83       14.72 o   0.2348E-03
 -13   0  13      767.32      769.94       16.86 o   0.9034E-04
 -11   0  13     7151.94     7825.19       74.88 o   0.1538E-05
  -9   0  13      652.47      773.07       16.34 o   0.1022E-03
  -7   0  13     1080.39      932.79       49.26 o   0.5701E-04
  -5   0  13     3685.83     3686.83       82.14 o   0.5792E-05
  -3   0  13      725.50      596.88       27.73 o   0.1235E-03
  -1   0  13     1282.80     1858.74       31.94 o   0.2617E-04
   1   0  13       25.79        3.60        5.72 o   0.8982E-02
   3   0  13      131.06       67.87        8.15 o   0.1608E-02
   5   0  13     8355.67     8360.97      111.94 o   0.1256E-05
   7   0  13      207.67      100.06       18.80 o   0.8428E-03
   9   0  13      704.45      559.74       28.72 o   0.1240E-03
  11   0  13      469.41      725.46       28.28 o   0.1173E-03
  13   0  13      548.99      393.12       23.85 o   0.1964E-03
  15   0  13      362.78      251.08       16.24 o   0.3500E-03
 -16   1  13       11.46       25.25        3.02 o   0.9024E-02
 -15   1  13      403.85      314.90        9.92 o   0.3114E-03
 -14   1  13      182.34      155.66        6.69 o   0.7980E-03
 -13   1  13      202.15      151.19        6.42 o   0.8051E-03
 -12   1  13      151.79      140.50        6.01 o   0.9848E-03
 -11   1  13     1102.20     1066.26       15.53 o   0.5640E-04
 -10   1  13     1137.30     1036.65       16.05 o   0.5538E-04
  -9   1  13      849.28      886.81       14.57 o   0.7827E-04
  -8   1  13        5.59        1.38        2.36 o   0.4803E-01
  -7   1  13      458.54      480.47       21.11 o   0.1869E-03
  -6   1  13      334.69      358.62       18.83 o   0.2784E-03
  -5   1  13       32.99       42.58        5.43 o   0.4068E-02
  -4   1  13      304.31      188.25       13.82 o   0.5208E-03
  -3   1  13      234.67      514.99       10.87 o   0.2366E-03
  -2   1  13      887.43     1105.34       19.64 o   0.5842E-04
  -1   1  13     9740.10    10649.57       84.93 o   0.8710E-06
   0   1  13      260.79      517.44       11.45 o   0.2124E-03
   1   1  13     3093.54     2185.83       48.96 o   0.1307E-04
   2   1  13      267.25      106.88       10.15 o   0.8969E-03
   3   1  13     4168.78     4944.66       45.19 o   0.3930E-05
   4   1  13       83.71      123.32        6.41 o   0.1245E-02
   5   1  13       21.56       39.66        4.90 o   0.4610E-02
   6   1  13     2163.23     1672.69       38.26 o   0.2278E-04
   7   1  13     1015.76      976.78       25.85 o   0.6219E-04
   8   1  13       50.84       30.41        5.58 o   0.4209E-02
   9   1  13     3387.69     3401.04       48.36 o   0.7434E-05
  10   1  13     3208.47     3212.98       56.01 o   0.8076E-05
  11   1  13      141.41      103.88       10.18 o   0.1153E-02
  12   1  13      686.78      612.54       21.54 o   0.1296E-03
  13   1  13     1471.42     1243.10       25.77 o   0.4007E-04
  14   1  13       71.98       77.88        6.03 o   0.1969E-02
  15   1  13      555.40      614.20       13.93 o   0.1406E-03
  16   1  13       40.45       58.38        3.30 o   0.3090E-02
 -16   2  13      540.67      593.51       16.93 o   0.1403E-03
 -15   2  13       11.08        6.45        2.82 o   0.1947E-01
 -14   2  13       94.16      107.42        4.93 o   0.1344E-02
 -13   2  13        3.09        3.29        2.74 o   0.4516E-01
 -12   2  13       46.89       30.77        3.64 o   0.4139E-02
 -11   2  13      373.08      396.99       10.06 o   0.2630E-03
 -10   2  13      971.94     1047.94       15.73 o   0.6067E-04
  -9   2  13     1911.14     2030.82       22.46 o   0.1975E-04
  -8   2  13      352.15      367.13        9.58 o   0.2945E-03
  -7   2  13      780.79      784.62       29.06 o   0.8897E-04
  -6   2  13    10376.07     9811.91      121.85 o   0.9378E-06
  -5   2  13     9058.46     8108.96      107.47 o   0.1298E-05
  -4   2  13      175.22      149.64       12.96 o   0.8512E-03
  -3   2  13     6740.87     6136.11       69.87 o   0.2257E-05
  -2   2  13     5685.02     5139.11       56.32 o   0.2994E-05
  -1   2  13     9876.12     9040.21       88.77 o   0.1086E-05
   0   2  13     4513.17     4348.53       62.50 o   0.4555E-05
   1   2  13      831.57      882.59       22.31 o   0.8451E-04
   2   2  13     2221.30     2042.25       40.66 o   0.1726E-04
   3   2  13       18.59       19.57        4.26 o   0.7662E-02
   4   2  13     1120.28      921.77       25.72 o   0.6666E-04
   5   2  13     2374.74     2314.04       42.90 o   0.1390E-04
   6   2  13     1456.82     1486.62       34.05 o   0.3003E-04
   7   2  13      978.37     1016.57       24.79 o   0.6391E-04
   8   2  13     1307.34     1315.10       24.81 o   0.4056E-04
   9   2  13        3.82        9.33        4.05 o   0.2028E-01
  10   2  13     2421.37     2876.78       37.62 o   0.1049E-04
  11   2  13      228.92      236.49       11.44 o   0.4912E-03
  12   2  13      351.75      296.03       12.61 o   0.3261E-03
  13   2  13       18.96       47.34        4.25 o   0.5026E-02
  14   2  13      189.17      142.23        8.49 o   0.8332E-03
  15   2  13      259.13      197.54        9.23 o   0.5535E-03
  16   2  13       77.39       62.24        5.19 o   0.2195E-02
 -16   3  13       89.10       84.56        5.81 o   0.1705E-02
 -15   3  13      168.79      160.09        7.87 o   0.8631E-03
 -14   3  13      172.29      136.15        6.99 o   0.9023E-03
 -13   3  13       79.58       76.69        4.65 o   0.2006E-02
 -12   3  13       85.25       75.20        4.91 o   0.2034E-02
 -11   3  13     1090.63     1160.49       18.38 o   0.5012E-04
 -10   3  13       55.86       43.87        4.53 o   0.3325E-02
  -9   3  13      819.41      982.60       14.70 o   0.7307E-04
  -8   3  13       99.67       83.16        5.19 o   0.1706E-02
  -7   3  13     5256.80     5280.67       49.69 o   0.3195E-05
  -6   3  13     2876.98     2399.97       62.53 o   0.1200E-04
  -5   3  13      360.08      345.05       20.85 o   0.2688E-03
  -4   3  13     4910.70     4016.36       75.84 o   0.4681E-05
  -3   3  13      271.85      292.04       14.13 o   0.3753E-03
  -2   3  13     1460.43     1376.42       28.60 o   0.3535E-04
  -1   3  13     1389.94     1502.57       28.25 o   0.3255E-04
   0   3  13     3245.38     2921.92       46.08 o   0.8840E-05
   1   3  13      482.90      680.43       17.94 o   0.1264E-03
   2   3  13     2794.05     2576.77       43.30 o   0.1149E-04
   3   3  13    14506.84    15199.67      100.51 o   0.4278E-06
   4   3  13      378.74      209.32       14.66 o   0.4543E-03
   5   3  13      258.34      119.96       13.53 o   0.6912E-03
   6   3  13       77.46      101.85        7.96 o   0.1396E-02
   7   3  13      187.97      128.66        8.61 o   0.8563E-03
   8   3  13      737.50      757.75       18.83 o   0.1045E-03
   9   3  13      635.44      618.80       18.01 o   0.1264E-03
  10   3  13     2485.57     2573.85       41.17 o   0.1173E-04
  11   3  13     2211.94     2088.71       30.91 o   0.1662E-04
  12   3  13       31.92       49.80        4.30 o   0.3266E-02
  13   3  13      208.38      188.41        8.56 o   0.6279E-03
  14   3  13        7.41       26.34        2.58 o   0.9753E-02
  15   3  13       16.32       12.01        2.68 o   0.1083E-01
 -16   4  13       35.26       44.04        4.16 o   0.3786E-02
 -15   4  13        2.21        2.44        2.49 o   0.4814E-01
 -14   4  13       75.86       75.36        5.54 o   0.2050E-02
 -13   4  13      687.93      548.97       14.65 o   0.1376E-03
 -12   4  13      128.58      170.25        6.53 o   0.8674E-03
 -11   4  13      393.79      268.79       11.13 o   0.3494E-03
 -10   4  13     1547.62     1706.47       20.31 o   0.2647E-04
  -9   4  13     2359.46     2219.76       27.12 o   0.1507E-04
  -8   4  13      150.00      225.55        6.61 o   0.6648E-03
  -7   4  13      344.57      303.95        8.98 o   0.3731E-03
  -6   4  13       18.18       28.10        4.88 o   0.6456E-02
  -5   4  13      716.72      549.43       30.77 o   0.1325E-03
  -4   4  13     1004.19      922.43       34.93 o   0.6568E-04
  -3   4  13    12929.29    12735.86      123.96 o   0.5735E-06
  -2   4  13      813.00      718.03       25.84 o   0.9424E-04
  -1   4  13       18.13        0.90        5.01 o   0.1590E-01
   0   4  13     1213.27     1244.65       27.46 o   0.4335E-04
   1   4  13     3861.91     3426.70       55.09 o   0.6611E-05
   2   4  13     9135.54     8625.21       76.60 o   0.1186E-05
   3   4  13     4419.28     4218.39       54.59 o   0.4734E-05
   4   4  13      643.35      534.25       22.17 o   0.1470E-03
   5   4  13      222.29      386.72       15.11 o   0.2936E-03
   6   4  13      392.78      424.62       12.81 o   0.2315E-03
   7   4  13     2777.21     3044.55       36.95 o   0.9234E-05
   8   4  13      165.35      172.89        8.77 o   0.7247E-03
   9   4  13       32.53       36.87        4.55 o   0.4331E-02
  10   4  13      402.01      470.08       14.97 o   0.1977E-03
  11   4  13     2145.41     2169.96       35.02 o   0.1643E-04
  12   4  13       13.75       22.12        3.42 o   0.9432E-02
  13   4  13       57.08       42.92        4.51 o   0.3291E-02
  14   4  13      228.46      191.66        8.14 o   0.5995E-03
  15   4  13       97.70       95.97        5.71 o   0.1355E-02
 -15   5  13      124.92      114.02        6.64 o   0.1164E-02
 -14   5  13      178.87      196.59        7.51 o   0.6724E-03
 -13   5  13      898.60      759.25       18.39 o   0.8774E-04
 -12   5  13       51.36       41.01        4.23 o   0.3740E-02
 -11   5  13       66.52       66.84        4.89 o   0.2056E-02
 -10   5  13      511.24      609.63       11.76 o   0.1498E-03
  -9   5  13      307.06      400.65       10.32 o   0.2713E-03
  -8   5  13       89.96      110.22        5.64 o   0.1337E-02
  -7   5  13      607.19      732.97       14.15 o   0.1084E-03
  -6   5  13      619.58      649.81       12.77 o   0.1283E-03
  -5   5  13      362.22      373.95       12.28 o   0.2746E-03
  -4   5  13      831.35      706.98       34.28 o   0.9327E-04
  -3   5  13      556.03      531.89       27.01 o   0.1547E-03
  -2   5  13     1898.28     1842.61       43.06 o   0.2145E-04
  -1   5  13     1403.69     1587.38       40.14 o   0.2929E-04
   0   5  13        6.52       14.69        4.72 o   0.9459E-02
   1   5  13      738.35      567.55       22.42 o   0.1330E-03
   2   5  13      112.25      173.01        8.57 o   0.8534E-03
   3   5  13      220.09      262.45       13.53 o   0.4283E-03
   4   5  13     2308.43     2195.21       50.47 o   0.1539E-04
   5   5  13      107.89       97.30        8.42 o   0.1286E-02
   6   5  13      201.94      230.36        9.83 o   0.5159E-03
   7   5  13        9.32        4.70        3.60 o   0.2172E-01
   8   5  13     1886.02     1891.70       32.61 o   0.2040E-04
   9   5  13      968.22     1210.80       25.65 o   0.4761E-04
  10   5  13      115.12       69.70        9.15 o   0.1524E-02
  11   5  13      926.44     1012.64       20.27 o   0.6211E-04
  12   5  13      286.89      271.20       10.01 o   0.4207E-03
  13   5  13      119.88      103.97        7.06 o   0.1281E-02
  14   5  13      847.55      827.93       14.87 o   0.8560E-04
  15   5  13     1383.44     1507.97       22.54 o   0.3212E-04
 -15   6  13        7.73       11.17        2.46 o   0.1660E-01
 -14   6  13      586.90      658.18       12.79 o   0.1305E-03
 -13   6  13     1271.91     1251.76       19.80 o   0.4314E-04
 -12   6  13      408.24      325.52       11.72 o   0.2822E-03
 -11   6  13      580.28      571.37       13.77 o   0.1504E-03
 -10   6  13      867.25      875.50       16.76 o   0.7738E-04
  -9   6  13     3811.74     4148.64       40.57 o   0.5201E-05
  -8   6  13     3710.94     3897.01       34.30 o   0.5716E-05
  -7   6  13       41.72       51.73        3.66 o   0.3670E-02
  -6   6  13       98.19      107.21        5.07 o   0.1419E-02
  -5   6  13      279.62      184.18        8.36 o   0.5753E-03
  -4   6  13      979.57     1153.82       17.31 o   0.5342E-04
  -3   6  13     4186.83     4085.58       39.73 o   0.5017E-05
  -2   6  13       73.37      122.26        8.55 o   0.1310E-02
  -1   6  13     1347.08     1424.04       39.24 o   0.3375E-04
   0   6  13     1001.73      956.19       31.22 o   0.6211E-04
   1   6  13     3440.57     3532.02       56.36 o   0.6587E-05
   2   6  13      982.56      835.03       32.05 o   0.7362E-04
   3   6  13     1345.01     1250.85       24.53 o   0.4148E-04
   4   6  13     3233.96     3332.76       38.64 o   0.7600E-05
   5   6  13      857.42      876.03       20.22 o   0.7743E-04
   6   6  13      960.15     1054.15       21.90 o   0.5763E-04
   7   6  13     1060.34     1055.61       23.95 o   0.5577E-04
   8   6  13     1883.59     1809.04       37.86 o   0.2166E-04
   9   6  13      756.95      689.05       25.49 o   0.1022E-03
  10   6  13        7.06        0.78        4.65 o   0.2638E-01
  11   6  13      436.02      461.72       18.20 o   0.1936E-03
  12   6  13       37.16       13.71        5.14 o   0.6922E-02
  13   6  13      904.71      893.18       16.53 o   0.7403E-04
  14   6  13      339.56      344.46        8.57 o   0.3051E-03
 -14   7  13      924.92      922.75       14.65 o   0.6988E-04
 -13   7  13      661.22      696.69       13.13 o   0.1175E-03
 -12   7  13      400.20      392.55       11.11 o   0.2493E-03
 -11   7  13      167.60      150.86        8.10 o   0.8559E-03
 -10   7  13       75.11       55.82        5.77 o   0.2452E-02
  -9   7  13      506.75      584.09       11.95 o   0.1512E-03
  -8   7  13      119.41      131.03        5.40 o   0.1119E-02
  -7   7  13      724.28      675.12       14.66 o   0.1139E-03
  -6   7  13     1750.64     1992.05       21.05 o   0.2029E-04
  -5   7  13      885.72      968.44       14.80 o   0.6998E-04
  -4   7  13     2191.48     2261.57       26.92 o   0.1557E-04
  -3   7  13     5853.32     6172.53       40.35 o   0.2400E-05
  -2   7  13       35.91       18.91        3.41 o   0.6130E-02
  -1   7  13      709.37      715.36       14.11 o   0.1084E-03
   0   7  13      741.21      616.64       14.97 o   0.1212E-03
   1   7  13     2778.64     2794.00       28.63 o   0.1045E-04
   2   7  13       59.66       62.82        4.75 o   0.2552E-02
   3   7  13       37.39       51.76        4.26 o   0.3394E-02
   4   7  13     3486.59     3532.92       37.41 o   0.6701E-05
   5   7  13      159.30      127.16        7.88 o   0.1018E-02
   6   7  13     2075.02     1866.88       32.03 o   0.2016E-04
   7   7  13      757.10      827.53       21.92 o   0.8491E-04
   8   7  13      749.89      634.30       21.63 o   0.1133E-03
   9   7  13      168.30      143.68       11.96 o   0.8078E-03
  10   7  13      116.62      144.41        8.91 o   0.1019E-02
  11   7  13      934.08      877.14       20.75 o   0.7284E-04
  12   7  13      227.88      296.40        8.61 o   0.4252E-03
  13   7  13       58.55       81.60        4.84 o   0.2274E-02
  14   7  13       36.89       55.31        5.22 o   0.3106E-02
 -14   8  13       76.80       64.75        4.28 o   0.2150E-02
 -13   8  13      103.74      127.41        4.64 o   0.1223E-02
 -12   8  13     1060.10     1027.22       16.94 o   0.5755E-04
 -11   8  13       33.55       41.44        3.84 o   0.4083E-02
 -10   8  13      100.56       70.89        6.03 o   0.1901E-02
  -9   8  13       19.55       24.93        3.01 o   0.7135E-02
  -8   8  13      221.03      221.62        7.53 o   0.5681E-03
  -7   8  13       10.12        7.61        2.53 o   0.1739E-01
  -6   8  13      407.51      519.97       10.65 o   0.1970E-03
  -5   8  13      226.06      176.71        7.71 o   0.6641E-03
  -4   8  13     9071.22     9518.93       57.22 o   0.1041E-05
  -3   8  13     5045.26     5262.81       37.80 o   0.3305E-05
  -2   8  13      247.57      222.11        9.52 o   0.5200E-03
  -1   8  13        3.54        1.90        2.68 o   0.5123E-01
   0   8  13     2483.07     2442.97       29.56 o   0.1337E-04
   1   8  13     2182.26     1998.78       29.62 o   0.1798E-04
   2   8  13     3259.04     3419.56       38.28 o   0.7382E-05
   3   8  13      135.07      171.25        7.64 o   0.8173E-03
   4   8  13       35.17       39.03        4.47 o   0.4277E-02
   5   8  13     2444.77     2382.24       33.41 o   0.1389E-04
   6   8  13     1358.83     1291.97       22.46 o   0.3804E-04
   7   8  13      587.52      643.06       16.21 o   0.1243E-03
   8   8  13       46.08       37.45        4.86 o   0.3754E-02
   9   8  13      200.91      154.37        9.17 o   0.8048E-03
  10   8  13       68.85       47.05        6.02 o   0.2782E-02
  11   8  13      311.94      287.49       11.87 o   0.3700E-03
  12   8  13        1.31        6.70        2.94 o   0.2352E-01
  13   8  13       71.08       82.68        4.44 o   0.1876E-02
 -13   9  13       61.53       64.29        6.63 o   0.2147E-02
 -12   9  13      558.07      559.69       11.47 o   0.1512E-03
 -11   9  13      385.91      352.90        9.93 o   0.2764E-03
 -10   9  13     1105.90     1037.56       15.88 o   0.5683E-04
  -9   9  13      829.70      874.39       12.98 o   0.7892E-04
  -8   9  13      668.54      654.75       12.53 o   0.1165E-03
  -7   9  13       14.28       10.33        2.41 o   0.1245E-01
  -6   9  13      481.91      423.57       10.37 o   0.2215E-03
  -5   9  13      154.44      141.00        6.45 o   0.9505E-03
  -4   9  13     1353.94     1232.45       20.28 o   0.4202E-04
  -3   9  13        7.22        0.46        2.79 o   0.3985E-01
  -2   9  13     1185.87     1255.68       21.44 o   0.4340E-04
  -1   9  13      540.43      589.72       13.93 o   0.1485E-03
   0   9  13      618.58      631.21       14.59 o   0.1295E-03
   1   9  13     4587.97     4853.49       41.74 o   0.3867E-05
   2   9  13      575.60      687.53       14.43 o   0.1221E-03
   3   9  13      687.57      678.17       17.55 o   0.1103E-03
   4   9  13     3490.90     3313.46       39.83 o   0.7379E-05
   5   9  13     1547.04     1552.10       25.41 o   0.2955E-04
   6   9  13       13.85       14.84        4.18 o   0.9633E-02
   7   9  13     1615.50     1557.74       28.11 o   0.2889E-04
   8   9  13       99.44       87.56        6.99 o   0.1498E-02
   9   9  13       13.02       18.38        3.20 o   0.9848E-02
  10   9  13       37.11       25.27        4.76 o   0.5211E-02
  11   9  13      169.69      260.60        9.02 o   0.5059E-03
  12   9  13     2911.06     2919.00       31.73 o   0.9531E-05
 -12  10  13       92.80       86.74        7.64 o   0.1581E-02
 -11  10  13      169.91      204.73        5.61 o   0.6944E-03
 -10  10  13      530.96      558.88       10.09 o   0.1559E-03
  -9  10  13        9.04        2.02        2.56 o   0.3220E-01
  -8  10  13      786.59      778.71       12.67 o   0.9448E-04
  -7  10  13       21.49       23.05        2.73 o   0.7285E-02
  -6  10  13      393.11      382.82        9.80 o   0.2730E-03
  -5  10  13      561.67      498.82       13.08 o   0.1679E-03
  -4  10  13       18.40       19.52        3.01 o   0.7968E-02
  -3  10  13      342.73      293.58        8.51 o   0.3521E-03
  -2  10  13     4055.35     3793.01       38.35 o   0.5676E-05
  -1  10  13      289.88      284.45        9.39 o   0.3869E-03
   0  10  13      445.47      374.65       11.02 o   0.2563E-03
   1  10  13      622.35      640.02       14.25 o   0.1288E-03
   2  10  13     1982.52     2111.94       25.17 o   0.1788E-04
   3  10  13     1319.07     1474.74       21.23 o   0.3444E-04
   4  10  13      148.66      139.60        6.79 o   0.8988E-03
   5  10  13     2134.81     2158.65       26.95 o   0.1661E-04
   6  10  13     1150.33     1281.96       20.73 o   0.4359E-04
   7  10  13      179.07      147.35        7.80 o   0.7719E-03
   8  10  13     2159.39     2064.85       29.76 o   0.1716E-04
   9  10  13      553.96      572.32       12.40 o   0.1551E-03
  10  10  13      346.38      370.03       12.38 o   0.2884E-03
  11  10  13        9.79       15.90        2.58 o   0.1123E-01
 -10  11  13       47.04       35.92        4.01 o   0.3767E-02
  -9  11  13      106.87      131.50        5.62 o   0.1124E-02
  -8  11  13      100.98       62.56        6.46 o   0.1864E-02
  -7  11  13       93.78       88.57        5.13 o   0.1652E-02
  -6  11  13      341.72      350.06       10.22 o   0.3045E-03
  -5  11  13      704.76      676.61       13.07 o   0.1167E-03
  -4  11  13     4914.32     4259.18       39.52 o   0.4261E-05
  -3  11  13      439.29      412.26       10.91 o   0.2308E-03
  -2  11  13     1439.29     1242.79       23.62 o   0.3914E-04
  -1  11  13      496.32      484.08       11.20 o   0.1910E-03
   0  11  13       93.74       87.24        5.93 o   0.1572E-02
   1  11  13      432.53      418.55       12.86 o   0.2299E-03
   2  11  13       12.85       12.00        3.21 o   0.1221E-01
   3  11  13      328.94      367.70       11.19 o   0.2931E-03
   4  11  13       78.61       71.75        5.09 o   0.1840E-02
   5  11  13        9.90        6.42        2.53 o   0.2092E-01
   6  11  13       29.03       34.60        3.29 o   0.5446E-02
   7  11  13        1.17        0.29        2.17 o   0.1325E+00
   8  11  13      442.71      420.61       11.01 o   0.2262E-03
   9  11  13       -0.90        6.66        2.01 o   0.4100E-01
  10  11  13     1186.37     1260.22       27.65 o   0.4217E-04
  -9  12  13      134.44      160.77        6.41 o   0.8727E-03
  -8  12  13       16.14       18.34        2.31 o   0.1001E-01
  -7  12  13       36.45       33.68        3.36 o   0.4807E-02
  -6  12  13       13.51       18.90        2.15 o   0.1012E-01
  -5  12  13     2090.59     1942.00       24.21 o   0.1899E-04
  -4  12  13       39.03       23.93        3.35 o   0.5299E-02
  -3  12  13        7.30        4.74        2.48 o   0.2313E-01
  -2  12  13     1945.41     1828.58       23.52 o   0.2134E-04
  -1  12  13        6.46        8.40        2.92 o   0.2185E-01
   0  12  13      427.06      382.47       10.96 o   0.2479E-03
   1  12  13      171.56      170.82        7.88 o   0.7871E-03
   2  12  13        6.72        2.81        3.62 o   0.2954E-01
   3  12  13      517.40      528.01       13.68 o   0.1671E-03
   4  12  13       37.00       32.88        3.27 o   0.4866E-02
   5  12  13       56.50       72.34        4.48 o   0.2241E-02
   6  12  13      216.56      166.81        8.18 o   0.6830E-03
   7  12  13      122.15      106.91        5.14 o   0.1347E-02
   8  12  13      760.33      786.38       22.34 o   0.8726E-04
  -7  13  13      162.19      157.79        8.19 o   0.8072E-03
  -6  13  13       11.65       17.56        1.82 o   0.1107E-01
  -5  13  13      405.00      468.89       10.71 o   0.2124E-03
  -4  13  13       62.26       49.49        3.88 o   0.2723E-02
  -3  13  13       79.97       94.62        4.15 o   0.1657E-02
  -2  13  13        8.29        0.96        2.62 o   0.3536E-01
  -1  13  13      134.35      145.68        6.43 o   0.9649E-03
   0  13  13      348.85      355.83        9.20 o   0.3077E-03
   1  13  13      384.75      325.24       10.72 o   0.2995E-03
   2  13  13        8.74        7.75        2.45 o   0.1862E-01
   3  13  13      111.01      109.67        4.86 o   0.1386E-02
   4  13  13       55.09       55.13        3.36 o   0.2691E-02
   5  13  13       83.21       91.72        5.83 o   0.1680E-02
   6  13  13       22.58        7.03        4.01 o   0.1232E-01
  -3  14  13        1.77        3.61        1.85 o   0.6457E-01
  -2  14  13      730.29      725.08       15.72 o   0.1044E-03
  -1  14  13       12.05        5.74        1.85 o   0.1730E-01
   0  14  13      783.80      867.14       12.54 o   0.7924E-04
   1  14  13      103.72      147.81        3.94 o   0.1117E-02
   2  14  13        5.57        0.53        2.18 o   0.6018E-01
   3  14  13       32.00        8.47        6.60 o   0.6854E-02
 -16   0  14       53.09       63.32        6.88 o   0.2552E-02
 -14   0  14     4067.68     4100.69       45.15 o   0.5121E-05
 -12   0  14     1250.65     1201.87       23.52 o   0.4506E-04
 -10   0  14      190.82      175.02       10.17 o   0.7637E-03
  -8   0  14       34.94       63.63        4.75 o   0.2985E-02
  -6   0  14    13153.00    12981.74      227.23 o   0.5370E-06
  -4   0  14      204.09      317.88       18.88 o   0.3613E-03
  -2   0  14     7675.81     7887.31      103.09 o   0.1488E-05
   0   0  14     3380.68     3539.80       60.38 o   0.6809E-05
   2   0  14     1358.21     1436.83       34.25 o   0.3152E-04
   4   0  14     2017.38     1776.11       70.55 o   0.2038E-04
   6   0  14       83.91       81.90       12.19 o   0.1390E-02
   8   0  14     6181.27     6576.08      112.41 o   0.2137E-05
  10   0  14     2165.68     1851.59       61.48 o   0.1790E-04
  12   0  14      251.59      291.45       16.80 o   0.4144E-03
  14   0  14      212.71      368.02       13.30 o   0.3438E-03
  16   0  14       43.93      105.75        5.61 o   0.1851E-02
 -16   1  14      195.06      236.17        9.77 o   0.5397E-03
 -15   1  14      147.52      151.36        6.29 o   0.8853E-03
 -14   1  14      960.04      922.12       15.04 o   0.7009E-04
 -13   1  14     1042.74     1201.12       14.32 o   0.4917E-04
 -12   1  14      459.49      448.39        9.95 o   0.2092E-03
 -11   1  14      347.20      210.44        9.38 o   0.4883E-03
 -10   1  14      201.11      183.59        6.95 o   0.6660E-03
  -9   1  14     2503.37     2717.95       25.03 o   0.1132E-04
  -8   1  14     7888.66     8561.97       49.91 o   0.1332E-05
  -7   1  14        8.82        7.56        5.43 o   0.1460E-01
  -6   1  14     5895.03     5549.12       85.61 o   0.2766E-05
  -5   1  14     3299.84     2901.24       65.75 o   0.8778E-05
  -4   1  14     9292.34     8455.25      110.60 o   0.1201E-05
  -3   1  14     1848.80     1738.11       36.65 o   0.2377E-04
  -2   1  14      965.30     1177.92       22.12 o   0.5104E-04
  -1   1  14     3238.65     3589.68       40.03 o   0.6679E-05
   0   1  14      472.51      233.15       14.55 o   0.3520E-03
   1   1  14      218.43       87.48       11.21 o   0.1099E-02
   2   1  14     3919.41     3002.04       48.52 o   0.7820E-05
   3   1  14      337.34      127.83       14.00 o   0.6693E-03
   4   1  14      555.33      838.67       19.30 o   0.9177E-04
   5   1  14       89.67      137.19       10.25 o   0.1052E-02
   6   1  14      344.30      472.83       18.53 o   0.2113E-03
   7   1  14       15.23        7.15        4.58 o   0.1436E-01
   8   1  14       69.05       91.47        7.47 o   0.1876E-02
   9   1  14      285.04      262.48       17.23 o   0.3921E-03
  10   1  14      642.15      595.57       22.32 o   0.1301E-03
  11   1  14      139.39      150.75       10.19 o   0.9120E-03
  12   1  14       42.47       51.06        5.17 o   0.3191E-02
  13   1  14       10.77       10.03        3.41 o   0.1408E-01
  14   1  14       58.58       64.00        5.54 o   0.2452E-02
  15   1  14      470.68      483.71       12.45 o   0.1936E-03
  16   1  14       41.57       64.10        3.33 o   0.2873E-02
 -16   2  14       17.29       20.59        3.26 o   0.8060E-02
 -15   2  14        4.21        5.94        2.40 o   0.2781E-01
 -14   2  14       30.31       26.35        3.29 o   0.5259E-02
 -13   2  14      216.18      226.91        7.44 o   0.5472E-03
 -12   2  14       40.51       49.40        3.88 o   0.3433E-02
 -11   2  14      510.58      484.19       12.33 o   0.1861E-03
 -10   2  14      192.93      167.95        7.35 o   0.7398E-03
  -9   2  14      402.74      402.22       10.68 o   0.2542E-03
  -8   2  14       13.36        6.16        2.52 o   0.1561E-01
  -7   2  14     2123.40     2129.19       31.66 o   0.1653E-04
  -6   2  14      961.48      898.22       32.11 o   0.6870E-04
  -5   2  14      179.02      113.75       13.43 o   0.8466E-03
  -4   2  14     2599.42     2422.98       48.56 o   0.1292E-04
  -3   2  14     1520.35     1340.04       32.30 o   0.3729E-04
  -2   2  14      332.09      231.62       16.47 o   0.4028E-03
  -1   2  14     1981.46     1525.41       37.55 o   0.2635E-04
   0   2  14       45.87       43.09        6.40 o   0.3609E-02
   1   2  14     5825.33     5302.51       63.04 o   0.2982E-05
   2   2  14     6076.69     5325.03       83.24 o   0.2827E-05
   3   2  14     4765.04     4614.15       62.50 o   0.4091E-05
   4   2  14     3719.16     2945.11       59.05 o   0.8133E-05
   5   2  14     3892.88     3534.96       70.79 o   0.6298E-05
   6   2  14     1404.65     1713.13       41.04 o   0.2675E-04
   7   2  14     1171.07     1084.19       24.43 o   0.5571E-04
   8   2  14      312.42      420.56       13.01 o   0.2584E-03
   9   2  14     9334.57     9074.73       86.94 o   0.1086E-05
  10   2  14     3371.42     3104.61       44.06 o   0.8059E-05
  11   2  14      480.01      598.72       16.41 o   0.1603E-03
  12   2  14       94.01       59.26        7.87 o   0.1978E-02
  13   2  14       93.35      129.43        7.05 o   0.1253E-02
  14   2  14      204.25      163.97        9.08 o   0.7195E-03
  15   2  14      165.12      125.53        7.16 o   0.9686E-03
 -16   3  14      109.17      156.65        8.84 o   0.9336E-03
 -15   3  14       24.74       35.73        3.09 o   0.5612E-02
 -14   3  14        1.50        3.69        2.62 o   0.4673E-01
 -13   3  14       48.64       47.34        4.23 o   0.3361E-02
 -12   3  14      722.26      739.48       13.65 o   0.1043E-03
 -11   3  14      389.24      392.15       10.96 o   0.2644E-03
 -10   3  14     6647.07     7000.72       46.37 o   0.1902E-05
  -9   3  14     1898.42     2042.66       24.00 o   0.1891E-04
  -8   3  14      215.17      195.84        7.50 o   0.6188E-03
  -7   3  14     1222.52     1022.24       19.32 o   0.5477E-04
  -6   3  14     2791.41     2793.36       62.53 o   0.9970E-05
  -5   3  14     2768.16     3171.72       59.45 o   0.8617E-05
  -4   3  14     1119.01     1084.43       35.51 o   0.5214E-04
  -3   3  14     3253.82     3547.59       50.94 o   0.7041E-05
  -2   3  14     2062.40     2256.74       35.34 o   0.1598E-04
  -1   3  14      410.32      348.68       17.43 o   0.2819E-03
   0   3  14      848.20     1069.54       26.62 o   0.6258E-04
   1   3  14     1993.27     1714.79       39.23 o   0.2302E-04
   2   3  14     2492.52     2863.34       45.54 o   0.1065E-04
   3   3  14     2075.13     2127.23       38.34 o   0.1724E-04
   4   3  14      391.58      671.05       17.62 o   0.1419E-03
   5   3  14     1121.90     1204.95       33.60 o   0.4633E-04
   6   3  14      678.64      508.43       19.66 o   0.1440E-03
   7   3  14      157.24      139.14        8.39 o   0.9182E-03
   8   3  14     2936.12     2894.17       41.04 o   0.9371E-05
   9   3  14      586.69      684.34       19.41 o   0.1122E-03
  10   3  14      235.35      189.21       11.51 o   0.6146E-03
  11   3  14        4.01        6.15        3.74 o   0.2448E-01
  12   3  14      456.64      451.39       12.16 o   0.2111E-03
  13   3  14      184.28      149.32        7.92 o   0.8512E-03
  14   3  14       18.59        8.36        3.27 o   0.1156E-01
  15   3  14      123.47      120.03        5.83 o   0.1173E-02
 -16   4  14      321.66      235.89       13.77 o   0.4258E-03
 -15   4  14       89.78       93.37        5.13 o   0.1672E-02
 -14   4  14       39.24       24.60        4.04 o   0.5281E-02
 -13   4  14     1242.70     1245.14       17.59 o   0.4278E-04
 -12   4  14      883.73      711.79       16.28 o   0.9226E-04
 -11   4  14       14.85        4.46        2.93 o   0.1845E-01
 -10   4  14       87.17       76.40        5.21 o   0.1812E-02
  -9   4  14       90.11       55.63        5.96 o   0.2306E-02
  -8   4  14      384.36      447.22       10.15 o   0.2510E-03
  -7   4  14       64.81       77.52        4.34 o   0.2204E-02
  -6   4  14      334.15      312.01       11.04 o   0.3521E-03
  -5   4  14     1510.76     1343.95       46.10 o   0.3319E-04
  -4   4  14     9070.25     8718.87      116.90 o   0.1172E-05
  -3   4  14       14.38        0.02        4.60 o   0.2055E-01
  -2   4  14     1454.32     1400.24       33.72 o   0.3348E-04
  -1   4  14     3365.93     3241.92       53.03 o   0.7490E-05
   0   4  14       90.52      100.43        9.03 o   0.1483E-02
   1   4  14     1450.60     1316.11       37.49 o   0.3749E-04
   2   4  14      146.76      178.03       10.77 o   0.7754E-03
   3   4  14       83.45       96.99        8.01 o   0.1551E-02
   4   4  14    10973.70    10039.03      146.63 o   0.8587E-06
   5   4  14       40.40       44.96        6.39 o   0.3151E-02
   6   4  14     5456.24     5679.43       54.42 o   0.2761E-05
   7   4  14      174.31      199.49        8.69 o   0.6573E-03
   8   4  14      205.33      137.13        9.52 o   0.8655E-03
   9   4  14      390.23      416.20       13.62 o   0.2418E-03
  10   4  14      578.08      633.48       16.45 o   0.1341E-03
  11   4  14      139.23      119.49        7.73 o   0.1031E-02
  12   4  14     1807.97     1777.82       25.82 o   0.2357E-04
  13   4  14      970.88      815.71       17.05 o   0.7864E-04
  14   4  14       25.57       21.32        3.37 o   0.7936E-02
  15   4  14       34.17       49.81        4.80 o   0.3626E-02
 -15   5  14       57.58       83.31        4.49 o   0.2207E-02
 -14   5  14       47.62       56.30        3.68 o   0.3023E-02
 -13   5  14      263.23      327.86        9.11 o   0.3702E-03
 -12   5  14      282.73      294.16        8.90 o   0.3929E-03
 -11   5  14      256.08      319.62        9.29 o   0.3793E-03
 -10   5  14      652.03      527.77       13.45 o   0.1517E-03
  -9   5  14      904.24      924.37       17.82 o   0.6932E-04
  -8   5  14     5896.86     6260.88       49.03 o   0.2378E-05
  -7   5  14      360.85      413.63       10.33 o   0.2480E-03
  -6   5  14     1232.17     1172.23       19.17 o   0.4668E-04
  -5   5  14       38.80       40.62        4.35 o   0.4039E-02
  -4   5  14      288.65      278.36       13.86 o   0.3968E-03
  -3   5  14     2428.85     2310.35       58.92 o   0.1385E-04
  -2   5  14      799.82      688.94       28.66 o   0.1012E-03
  -1   5  14      168.52      188.25       13.29 o   0.6197E-03
   0   5  14     1728.72     1709.81       37.18 o   0.2391E-04
   1   5  14      226.38      248.85       13.94 o   0.4704E-03
   2   5  14     1244.56     1121.06       32.55 o   0.4808E-04
   3   5  14      294.22      305.65       16.68 o   0.3370E-03
   4   5  14        7.07        3.63        3.69 o   0.2418E-01
   5   5  14      325.52      303.87       13.19 o   0.3824E-03
   6   5  14     1126.93     1166.38       23.17 o   0.5073E-04
   7   5  14     5906.34     6110.92       56.88 o   0.2427E-05
   8   5  14     6874.94     6540.20       64.79 o   0.2038E-05
   9   5  14     2799.87     2817.52       50.23 o   0.9891E-05
  10   5  14       18.28        2.20        4.99 o   0.1268E-01
  11   5  14      804.70      767.54       22.32 o   0.8799E-04
  12   5  14      143.22      138.54        8.24 o   0.9717E-03
  13   5  14      721.32      592.22       15.08 o   0.1310E-03
  14   5  14      151.60      159.30        6.50 o   0.9042E-03
  15   5  14      376.18      425.96       15.41 o   0.2345E-03
 -15   6  14     1135.42     1110.59       17.54 o   0.5164E-04
 -14   6  14      243.56      215.75        7.41 o   0.5160E-03
 -13   6  14       60.50       47.17        4.51 o   0.2961E-02
 -12   6  14       47.80       81.71        4.57 o   0.2153E-02
 -11   6  14      856.94      786.03       16.59 o   0.8775E-04
 -10   6  14      587.13      635.52       13.05 o   0.1395E-03
  -9   6  14       92.39      128.99        5.75 o   0.1196E-02
  -8   6  14     6922.23     7337.12       61.05 o   0.1734E-05
  -7   6  14     4621.63     4979.72       37.29 o   0.3733E-05
  -6   6  14       25.78        8.67        3.41 o   0.8843E-02
  -5   6  14      323.99      355.46        9.26 o   0.3020E-03
  -4   6  14       23.01       16.80        3.12 o   0.8430E-02
  -3   6  14     1086.96     1072.51       18.14 o   0.5710E-04
  -2   6  14     2858.98     3110.77       30.05 o   0.8816E-05
  -1   6  14     1526.88     1572.84       24.71 o   0.2908E-04
   0   6  14      201.57      260.21       10.65 o   0.4983E-03
   1   6  14     2999.81     3288.28       36.58 o   0.8302E-05
   2   6  14      313.10      230.85       12.54 o   0.4813E-03
   3   6  14      140.03      133.44        7.73 o   0.1012E-02
   4   6  14       15.14       22.59        3.45 o   0.8855E-02
   5   6  14       13.55       24.44        4.03 o   0.7051E-02
   6   6  14     3303.37     3449.40       42.02 o   0.7205E-05
   7   6  14      697.52      654.49       20.32 o   0.1127E-03
   8   6  14     3849.57     3564.82       60.25 o   0.6287E-05
   9   6  14     1828.68     1765.61       40.05 o   0.2319E-04
  10   6  14      829.60      663.19       25.82 o   0.1016E-03
  11   6  14     1039.02      989.72       27.88 o   0.5840E-04
  12   6  14      157.96      130.48        9.03 o   0.9574E-03
  13   6  14      401.48      425.09        9.81 o   0.2483E-03
  14   6  14      493.03      494.83       13.70 o   0.1736E-03
 -14   7  14      110.08      101.55        4.95 o   0.1308E-02
 -13   7  14      403.95      383.18       10.04 o   0.2748E-03
 -12   7  14      211.32      187.30        7.94 o   0.6416E-03
 -11   7  14      222.42      220.04        8.52 o   0.5459E-03
 -10   7  14     1325.37     1524.87       20.02 o   0.3186E-04
  -9   7  14     2143.66     2078.63       24.00 o   0.1736E-04
  -8   7  14      250.97      250.31        7.75 o   0.4909E-03
  -7   7  14      436.75      483.00       11.31 o   0.1962E-03
  -6   7  14      491.67      521.47       10.54 o   0.1721E-03
  -5   7  14      509.05      462.15       12.03 o   0.1949E-03
  -4   7  14       94.47      108.69        5.89 o   0.1455E-02
  -3   7  14     6781.29     7056.08       47.56 o   0.1868E-05
  -2   7  14      693.57      700.43       13.63 o   0.1144E-03
  -1   7  14     5178.19     5643.11       39.95 o   0.2950E-05
   0   7  14       12.45        7.35        3.09 o   0.1762E-01
   1   7  14     1882.12     2052.30       24.27 o   0.1876E-04
   2   7  14     3354.67     3403.79       33.61 o   0.7420E-05
   3   7  14        7.43        1.50        2.93 o   0.3215E-01
   4   7  14      911.32      943.73       21.66 o   0.6959E-04
   5   7  14      108.21       73.27        7.21 o   0.1620E-02
   6   7  14      703.59      708.10       18.12 o   0.1069E-03
   7   7  14     1430.09     1671.78       24.57 o   0.2902E-04
   8   7  14      674.46      610.99       23.85 o   0.1254E-03
   9   7  14      961.44      970.70       24.88 o   0.6433E-04
  10   7  14     1052.09      918.56       25.23 o   0.6728E-04
  11   7  14      159.55      112.17        8.59 o   0.1019E-02
  12   7  14       18.11       14.91        3.03 o   0.1009E-01
  13   7  14        9.53        1.40        2.15 o   0.3558E-01
 -13   8  14      150.43      149.00        5.41 o   0.9080E-03
 -12   8  14      631.43      608.62       12.63 o   0.1331E-03
 -11   8  14      303.39      273.94        9.42 o   0.3854E-03
 -10   8  14       28.20       27.12        3.64 o   0.6411E-02
  -9   8  14      141.05      146.05        5.73 o   0.9216E-03
  -8   8  14      147.79      156.48        6.15 o   0.8941E-03
  -7   8  14     1426.61     1498.78       18.49 o   0.3213E-04
  -6   8  14      517.95      530.66       10.98 o   0.1722E-03
  -5   8  14      290.75      317.44        8.97 o   0.3768E-03
  -4   8  14     3101.07     3161.48       32.46 o   0.8277E-05
  -3   8  14     3357.28     3327.27       32.27 o   0.7416E-05
  -2   8  14      357.52      380.38       11.76 o   0.2697E-03
  -1   8  14       24.79       28.15        3.45 o   0.5349E-02
   0   8  14      288.76      267.12       10.06 o   0.4243E-03
   1   8  14       55.29       50.02        5.28 o   0.2810E-02
   2   8  14     1913.63     2002.39       26.01 o   0.1965E-04
   3   8  14     1156.06     1234.55       20.89 o   0.4580E-04
   4   8  14      145.25      138.00        8.38 o   0.9328E-03
   5   8  14     7475.03     7409.21       70.44 o   0.1642E-05
   6   8  14      174.34      173.87        8.25 o   0.8248E-03
   7   8  14      214.35      185.01        9.80 o   0.6379E-03
   8   8  14     1089.37     1019.55       21.67 o   0.5704E-04
   9   8  14      141.82      143.28        8.34 o   0.9311E-03
  10   8  14        9.83       12.89        3.66 o   0.1200E-01
  11   8  14       23.57       17.72        4.00 o   0.7223E-02
  12   8  14      314.99      321.59       10.35 o   0.3606E-03
  13   8  14       29.35       32.42        3.87 o   0.4937E-02
 -12   9  14       37.69       36.79        3.20 o   0.4060E-02
 -11   9  14      970.04     1006.69       15.57 o   0.6300E-04
 -10   9  14      343.82      401.68        9.10 o   0.2693E-03
  -9   9  14     1558.87     1657.10       17.49 o   0.2742E-04
  -8   9  14      467.65      375.47       10.27 o   0.2466E-03
  -7   9  14        3.14        8.82        2.33 o   0.2385E-01
  -6   9  14      650.96      562.24       13.56 o   0.1411E-03
  -5   9  14      866.67      789.52       15.81 o   0.8441E-04
  -4   9  14     2841.62     2930.91       30.42 o   0.9768E-05
  -3   9  14     1500.47     1466.93       24.05 o   0.3241E-04
  -2   9  14      226.87      256.33        9.00 o   0.4719E-03
  -1   9  14     2332.72     2448.50       26.89 o   0.1372E-04
   0   9  14       15.95       16.42        3.62 o   0.1058E-01
   1   9  14       39.43       38.06        3.47 o   0.4396E-02
   2   9  14      841.48      753.68       17.99 o   0.9182E-04
   3   9  14     2545.29     2451.41       30.64 o   0.1267E-04
   4   9  14     2844.43     3041.15       32.63 o   0.8998E-05
   5   9  14      571.54      525.16       15.22 o   0.1618E-03
   6   9  14       -0.59        2.09        3.24 o   0.4755E-01
   7   9  14     1162.53     1088.37       23.45 o   0.5045E-04
   8   9  14      373.68      302.25       12.62 o   0.3390E-03
   9   9  14     1099.19      980.36       23.66 o   0.6131E-04
  10   9  14      531.42      549.82       15.10 o   0.1556E-03
  11   9  14        7.69       10.49        3.14 o   0.1537E-01
  12   9  14       29.78       43.92        3.45 o   0.4321E-02
 -11  10  14      629.07      790.54       13.32 o   0.1033E-03
 -10  10  14      300.66      273.17        7.99 o   0.3877E-03
  -9  10  14      465.39      547.93        9.63 o   0.1683E-03
  -8  10  14      344.57      356.95        8.88 o   0.3036E-03
  -7  10  14        2.25        0.84        2.72 o   0.7069E-01
  -6  10  14       26.95       53.44        3.14 o   0.3524E-02
  -5  10  14     2534.01     2136.28       30.27 o   0.1490E-04
  -4  10  14      561.31      589.80       13.71 o   0.1472E-03
  -3  10  14       17.38        2.31        2.85 o   0.1914E-01
  -2  10  14      361.84      316.79       11.55 o   0.3369E-03
  -1  10  14      288.52      224.16        9.22 o   0.4713E-03
   0  10  14     1100.06     1124.67       20.27 o   0.5168E-04
   1  10  14     1329.85     1149.32       22.62 o   0.4604E-04
   2  10  14       18.38       11.32        3.32 o   0.1099E-01
   3  10  14      727.89      667.67       14.66 o   0.1140E-03
   4  10  14       71.79       48.62        4.88 o   0.2812E-02
   5  10  14     1060.87     1095.45       16.60 o   0.5388E-04
   6  10  14      111.08       97.52        6.46 o   0.1492E-02
   7  10  14      129.28       85.92        6.79 o   0.1460E-02
   8  10  14      700.83      688.79       14.41 o   0.1119E-03
   9  10  14        2.97        0.17        2.35 o   0.8258E-01
  10  10  14      199.70      195.06        9.22 o   0.6346E-03
  11  10  14      276.01      250.80       10.64 o   0.4473E-03
 -10  11  14       36.82       43.58        4.11 o   0.3927E-02
  -9  11  14       -0.91        1.56        2.45 o   0.6770E-01
  -8  11  14      130.59      148.05        5.86 o   0.9616E-03
  -7  11  14        3.34        7.78        2.28 o   0.2514E-01
  -6  11  14      694.44      636.48       13.39 o   0.1208E-03
  -5  11  14     1127.58     1069.73       17.70 o   0.5375E-04
  -4  11  14      247.23      213.97        7.31 o   0.5519E-03
  -3  11  14      198.52      186.15        7.50 o   0.6364E-03
  -2  11  14      165.26      156.41        7.44 o   0.8264E-03
  -1  11  14     1662.93     1540.00       24.55 o   0.2845E-04
   0  11  14      160.59      146.33        7.49 o   0.8533E-03
   1  11  14        4.46        5.76        2.95 o   0.2687E-01
   2  11  14      250.53      173.09        9.84 o   0.5929E-03
   3  11  14     1368.25     1284.71       21.22 o   0.3883E-04
   4  11  14      352.04      371.50       10.34 o   0.2837E-03
   5  11  14      376.76      387.82       10.30 o   0.2536E-03
   6  11  14      744.56      761.58       14.59 o   0.9513E-04
   7  11  14      159.82      142.74        6.39 o   0.8847E-03
   8  11  14      268.35      298.18        9.27 o   0.3921E-03
   9  11  14      136.57      157.06        6.98 o   0.8794E-03
  -8  12  14      474.54      459.53        9.50 o   0.1987E-03
  -7  12  14       29.89       24.85        2.81 o   0.5936E-02
  -6  12  14        7.85        2.88        2.27 o   0.2994E-01
  -5  12  14      547.05      531.90       10.60 o   0.1600E-03
  -4  12  14       61.20       49.61        4.14 o   0.2721E-02
  -3  12  14     1288.82     1234.77       19.78 o   0.4263E-04
  -2  12  14       14.96        8.51        2.85 o   0.1310E-01
  -1  12  14       29.62       11.27        3.56 o   0.7933E-02
   0  12  14       38.38       41.80        3.92 o   0.4010E-02
   1  12  14       17.63       13.14        3.14 o   0.1127E-01
   2  12  14       23.35       39.08        3.83 o   0.4684E-02
   3  12  14     1867.03     1804.63       29.18 o   0.2195E-04
   4  12  14       54.98       56.32        3.85 o   0.2687E-02
   5  12  14      118.93      118.79        7.32 o   0.1155E-02
   6  12  14       98.87      112.78        5.41 o   0.1405E-02
   7  12  14      161.27      151.90        6.32 o   0.8457E-03
   8  12  14       53.55       34.71        8.70 o   0.2892E-02
  -6  13  14       73.29       82.83        5.94 o   0.1841E-02
  -5  13  14      118.11      146.84        6.07 o   0.1003E-02
  -4  13  14      213.17      217.11        7.20 o   0.5526E-03
  -3  13  14      114.80      127.71        5.61 o   0.1185E-02
  -2  13  14     1275.12     1193.90       19.11 o   0.4345E-04
  -1  13  14     1144.16     1092.55       18.23 o   0.5057E-04
   0  13  14      210.78      217.81        7.67 o   0.5979E-03
   1  13  14     1574.34     1504.50       21.96 o   0.2970E-04
   2  13  14        5.94       17.43        2.11 o   0.1215E-01
   3  13  14      575.38      531.02       10.67 o   0.1592E-03
   4  13  14        2.76        1.07        1.90 o   0.7765E-01
   5  13  14      217.27      226.47       10.34 o   0.5174E-03
  -2  14  14      381.77      409.75       12.57 o   0.2538E-03
  -1  14  14      101.94      124.94        5.50 o   0.1279E-02
   0  14  14        4.39        4.94        1.38 o   0.3308E-01
   1  14  14        1.79        2.31        1.80 o   0.5998E-01
 -15   0  15      138.67      164.74        7.31 o   0.8405E-03
 -13   0  15       22.69       16.40        3.53 o   0.8215E-02
 -11   0  15      226.19      174.46        9.96 o   0.6659E-03
  -9   0  15      933.87     1003.44       21.59 o   0.6508E-04
  -7   0  15       85.58      120.87        8.96 o   0.1252E-02
  -5   0  15     3191.82     3336.64       81.53 o   0.7335E-05
  -3   0  15     9449.83     8853.33      141.01 o   0.1099E-05
  -1   0  15      120.87       78.63       11.90 o   0.1291E-02
   1   0  15       51.24       74.07        6.29 o   0.2359E-02
   3   0  15       99.11       83.72       12.15 o   0.1525E-02
   5   0  15     1044.00     1101.03       40.98 o   0.5447E-04
   7   0  15      231.60      307.65       20.62 o   0.3469E-03
   9   0  15      109.00       47.47       15.94 o   0.1526E-02
  11   0  15      229.10      119.75       16.16 o   0.6924E-03
  13   0  15      138.01       68.33       11.43 o   0.1328E-02
  15   0  15      684.02      549.50       20.54 o   0.1417E-03
 -16   1  15      129.73      118.44       14.28 o   0.9716E-03
 -15   1  15      145.58      156.75        6.52 o   0.8715E-03
 -14   1  15      374.67      297.69        9.53 o   0.3365E-03
 -13   1  15      110.43      164.29        4.52 o   0.9252E-03
 -12   1  15      125.06      105.60        5.11 o   0.1268E-02
 -11   1  15     2585.02     2890.08       27.66 o   0.1033E-04
 -10   1  15      125.65      154.63        6.28 o   0.9283E-03
  -9   1  15      701.51      778.95       13.07 o   0.9725E-04
  -8   1  15      381.28      392.93       10.23 o   0.2667E-03
  -7   1  15       97.43      104.72        5.98 o   0.1409E-02
  -6   1  15      901.49      888.95       30.38 o   0.7163E-04
  -5   1  15      477.09      359.09       22.93 o   0.2207E-03
  -4   1  15        3.85       13.66        5.86 o   0.1095E-01
  -3   1  15     4507.14     4115.29       71.77 o   0.4663E-05
  -2   1  15        7.94        3.10        3.88 o   0.2792E-01
  -1   1  15     4819.87     3684.23       49.85 o   0.5158E-05
   0   1  15     1279.09      707.14       26.55 o   0.7811E-04
   1   1  15      202.11      360.46       11.46 o   0.3352E-03
   2   1  15        8.05       28.17        3.80 o   0.5938E-02
   3   1  15      106.94       21.33        8.49 o   0.2796E-02
   4   1  15      933.87      570.88       26.23 o   0.1172E-03
   5   1  15    17580.25    18489.34      171.98 o   0.2851E-06
   6   1  15     1216.27     1399.98       30.73 o   0.3763E-04
   7   1  15    12493.26    13778.45       96.45 o   0.5301E-06
   8   1  15      440.90      422.91       19.63 o   0.2092E-03
   9   1  15      117.42      127.61       11.52 o   0.9417E-03
  10   1  15      394.75      333.38       16.62 o   0.2812E-03
  11   1  15       28.57       15.66        4.87 o   0.7093E-02
  12   1  15      156.64      143.40        9.17 o   0.8455E-03
  13   1  15        8.69       19.71        3.55 o   0.9632E-02
  14   1  15        4.25        8.26        2.89 o   0.1749E-01
  15   1  15      671.03      661.87       13.22 o   0.1168E-03
 -16   2  15      325.93      318.63       14.89 o   0.3224E-03
 -15   2  15      462.74      564.79       11.18 o   0.1705E-03
 -14   2  15      392.98      427.10       10.23 o   0.2354E-03
 -13   2  15      959.22     1121.06       15.90 o   0.5692E-04
 -12   2  15      146.03      153.42        6.73 o   0.9006E-03
 -11   2  15      403.20      435.18       11.10 o   0.2453E-03
 -10   2  15     3476.05     3663.20       32.56 o   0.6648E-05
  -9   2  15      624.88      606.63       13.57 o   0.1381E-03
  -8   2  15      829.43      809.51       15.26 o   0.8793E-04
  -7   2  15     1690.74     1556.31       22.47 o   0.2824E-04
  -6   2  15      187.85      157.05       16.41 o   0.6418E-03
  -5   2  15       63.88       28.93       10.10 o   0.2879E-02
  -4   2  15      887.88      700.84       33.45 o   0.9251E-04
  -3   2  15      163.00       97.38       12.22 o   0.9924E-03
  -2   2  15      104.83      163.76        9.97 o   0.8112E-03
  -1   2  15     1883.76     1357.15       37.87 o   0.2870E-04
   0   2  15      980.25     1109.75       24.66 o   0.5353E-04
   1   2  15      440.75      316.30       18.87 o   0.2709E-03
   2   2  15      397.17      322.84       15.73 o   0.2889E-03
   3   2  15      265.71      288.41       13.82 o   0.4018E-03
   4   2  15      341.99      362.43       17.28 o   0.3108E-03
   5   2  15       26.79        3.09        6.07 o   0.1016E-01
   6   2  15     1351.39     1445.01       27.06 o   0.3274E-04
   7   2  15     1675.25     1694.15       28.24 o   0.2489E-04
   8   2  15     1922.75     1987.53       30.91 o   0.1939E-04
   9   2  15      117.01      186.60        8.57 o   0.7959E-03
  10   2  15      501.69      445.54       20.70 o   0.1981E-03
  11   2  15       34.87       26.49        4.69 o   0.4699E-02
  12   2  15      144.33      183.00        8.09 o   0.8504E-03
  13   2  15      939.44      848.30       22.85 o   0.7578E-04
  14   2  15      173.52      100.49        7.71 o   0.1071E-02
  15   2  15      331.21      388.47       10.66 o   0.2707E-03
 -16   3  15      158.29      119.72        9.93 o   0.1022E-02
 -15   3  15      190.77      208.88        6.99 o   0.6375E-03
 -14   3  15      135.65      154.04        6.09 o   0.9515E-03
 -13   3  15      901.94      741.93       15.13 o   0.8822E-04
 -12   3  15       82.48       92.56        5.26 o   0.1665E-02
 -11   3  15      169.85      141.95        7.43 o   0.8978E-03
 -10   3  15      309.17      336.21        9.67 o   0.3287E-03
  -9   3  15       66.01       44.19        4.88 o   0.2723E-02
  -8   3  15       91.08       79.52        4.66 o   0.1725E-02
  -7   3  15       28.01       32.37        3.05 o   0.4947E-02
  -6   3  15      565.25      398.29       16.14 o   0.2048E-03
  -5   3  15     3968.15     4050.17       69.13 o   0.5278E-05
  -4   3  15       14.30       60.42        5.76 o   0.3488E-02
  -3   3  15      162.77      142.01       13.12 o   0.8141E-03
  -2   3  15       87.66      120.05       10.29 o   0.1119E-02
  -1   3  15      303.94      394.20       15.76 o   0.2732E-03
   0   3  15     2163.05     1907.50       51.95 o   0.1897E-04
   1   3  15     3829.77     4198.52       69.86 o   0.4934E-05
   2   3  15     9823.83     9262.18      112.72 o   0.1039E-05
   3   3  15     3761.82     3245.56       51.63 o   0.7200E-05
   4   3  15     3176.07     3189.40       54.74 o   0.7936E-05
   5   3  15     2619.83     2177.50       53.67 o   0.1406E-04
   6   3  15     1333.16     1498.09       22.88 o   0.3456E-04
   7   3  15       29.14       23.96        3.69 o   0.5653E-02
   8   3  15       15.51        9.36        4.31 o   0.1221E-01
   9   3  15       95.82      100.11        6.93 o   0.1287E-02
  10   3  15     2726.51     2755.44       37.05 o   0.1109E-04
  11   3  15        2.84       18.03        3.47 o   0.1285E-01
  12   3  15       -3.40        0.50        3.30 o   0.5490E-01
  13   3  15     1566.72     1684.46       24.49 o   0.2698E-04
  14   3  15      179.75      151.55        8.07 o   0.8217E-03
  15   3  15        5.06        2.90        2.08 o   0.3356E-01
 -15   4  15      354.30      319.23        9.84 o   0.3153E-03
 -14   4  15      103.42      144.14        5.84 o   0.1057E-02
 -13   4  15        0.94       12.89        2.45 o   0.1710E-01
 -12   4  15       51.21       41.27        4.40 o   0.3556E-02
 -11   4  15       26.99        5.98        3.42 o   0.1037E-01
 -10   4  15     3304.96     3377.60       31.85 o   0.7445E-05
  -9   4  15      111.59       99.37        5.87 o   0.1510E-02
  -8   4  15       87.91      120.61        4.90 o   0.1308E-02
  -7   4  15     5039.39     5330.61       37.99 o   0.3280E-05
  -6   4  15      109.54      115.00        6.52 o   0.1181E-02
  -5   4  15      112.97      108.67        7.89 o   0.1176E-02
  -4   4  15     2718.34     2536.34       61.47 o   0.1117E-04
  -3   4  15       88.97       95.17       12.40 o   0.1312E-02
  -2   4  15      671.67      641.05       29.47 o   0.1157E-03
  -1   4  15     1129.33     1130.05       34.71 o   0.4922E-04
   0   4  15       85.50       81.68        9.17 o   0.1709E-02
   1   4  15     2217.18     1879.44       53.07 o   0.1858E-04
   2   4  15     4260.55     3819.82       70.38 o   0.5449E-05
   3   4  15     1856.32     1782.83       39.11 o   0.2155E-04
   4   4  15      173.77      231.06       17.11 o   0.5079E-03
   5   4  15     1845.01     1869.68       27.69 o   0.2198E-04
   6   4  15      140.16      177.19        8.65 o   0.7683E-03
   7   4  15     1575.47     1646.82       28.74 o   0.2847E-04
   8   4  15      815.93      884.76       19.93 o   0.7603E-04
   9   4  15      224.46      209.45       10.39 o   0.5921E-03
  10   4  15       81.91       63.77        6.64 o   0.2154E-02
  11   4  15     1579.14     1497.31       23.51 o   0.2995E-04
  12   4  15      177.74      222.77        8.48 o   0.5594E-03
  13   4  15      172.97      137.47        8.32 o   0.9629E-03
  14   4  15      191.06      268.67        7.02 o   0.4756E-03
  15   4  15       89.55       87.58        5.65 o   0.1594E-02
 -15   5  15       77.78       82.34        4.86 o   0.1922E-02
 -14   5  15       86.81       88.58        4.83 o   0.1635E-02
 -13   5  15       16.15       16.59        3.07 o   0.9805E-02
 -12   5  15       88.33       97.59        5.22 o   0.1548E-02
 -11   5  15     1168.77      895.16       19.75 o   0.6618E-04
 -10   5  15      468.40      466.50       10.75 o   0.2057E-03
  -9   5  15     1475.79     1576.36       21.96 o   0.3046E-04
  -8   5  15     1536.63     1571.12       24.27 o   0.2901E-04
  -7   5  15     1269.80     1304.32       19.67 o   0.3960E-04
  -6   5  15     2116.54     2372.13       25.25 o   0.1477E-04
  -5   5  15      574.20      670.92       12.69 o   0.1219E-03
  -4   5  15       93.98      107.18        6.43 o   0.1336E-02
  -3   5  15      113.59      136.38        9.08 o   0.1010E-02
  -2   5  15       27.05       24.73        7.49 o   0.4653E-02
  -1   5  15      348.79      308.02       22.13 o   0.2991E-03
   0   5  15       28.04       45.02        5.99 o   0.3628E-02
   1   5  15       26.43       19.17        5.46 o   0.6534E-02
   2   5  15     1459.37     1433.02       36.25 o   0.3224E-04
   3   5  15        6.47        7.38        3.98 o   0.1830E-01
   4   5  15        1.00        4.36        3.47 o   0.2944E-01
   5   5  15      895.01     1031.32       20.23 o   0.6333E-04
   6   5  15      297.22      330.51       11.70 o   0.3117E-03
   7   5  15      201.48      236.34       10.40 o   0.4887E-03
   8   5  15     1795.22     1892.07       33.19 o   0.2174E-04
   9   5  15     1077.06     1074.31       26.89 o   0.5488E-04
  10   5  15     1140.16     1228.39       27.31 o   0.4711E-04
  11   5  15     4212.30     3763.36       53.09 o   0.5678E-05
  12   5  15       -0.88        2.06        3.24 o   0.5114E-01
  13   5  15       26.34       37.76        3.39 o   0.4791E-02
  14   5  15      351.09      374.93       12.07 o   0.2800E-03
 -14   6  15      438.25      443.39        9.58 o   0.2353E-03
 -13   6  15      118.72      132.53        5.74 o   0.1119E-02
 -12   6  15      311.56      295.51        9.35 o   0.3839E-03
 -11   6  15      390.29      322.02       11.57 o   0.2934E-03
 -10   6  15      139.09      234.20        6.44 o   0.6510E-03
  -9   6  15       38.61       15.19        3.84 o   0.6501E-02
  -8   6  15      796.84      930.33       19.23 o   0.7365E-04
  -7   6  15        5.48        4.65        2.64 o   0.2893E-01
  -6   6  15       25.27       27.28        3.20 o   0.6540E-02
  -5   6  15     2435.31     2674.89       26.36 o   0.1182E-04
  -4   6  15     1356.21     1322.51       20.45 o   0.3863E-04
  -3   6  15      620.81      729.65       14.75 o   0.1138E-03
  -2   6  15       43.09       52.71        3.69 o   0.3097E-02
  -1   6  15       98.26      105.12        5.89 o   0.1370E-02
   0   6  15      135.25      172.47        6.72 o   0.8787E-03
   1   6  15      656.81      688.17       13.89 o   0.1170E-03
   2   6  15      531.09      410.19       13.80 o   0.2189E-03
   3   6  15      205.31      183.14        8.75 o   0.6586E-03
   4   6  15      604.70      563.48       16.87 o   0.1504E-03
   5   6  15        4.40        1.07        3.84 o   0.3855E-01
   6   6  15        5.42        0.19        3.78 o   0.4022E-01
   7   6  15      658.78      545.78       19.70 o   0.1410E-03
   8   6  15      820.64      810.55       23.30 o   0.8529E-04
   9   6  15        9.16        4.32        4.76 o   0.1803E-01
  10   6  15        8.35       16.69        4.44 o   0.1016E-01
  11   6  15       80.48       75.24        8.16 o   0.1797E-02
  12   6  15      108.52       81.43        7.38 o   0.1608E-02
  13   6  15      142.94      133.85        5.69 o   0.1003E-02
  14   6  15      840.14      918.64       19.57 o   0.7209E-04
 -14   7  15      183.82      208.62        6.55 o   0.6523E-03
 -13   7  15      690.76      680.44       12.77 o   0.1106E-03
 -12   7  15        4.31        3.22        2.62 o   0.4328E-01
 -11   7  15     1424.36     1402.34       21.38 o   0.3450E-04
 -10   7  15      100.09      120.58        5.70 o   0.1196E-02
  -9   7  15      175.04      167.99        7.12 o   0.7660E-03
  -8   7  15       56.43       55.41        4.23 o   0.2679E-02
  -7   7  15       20.80       27.57        2.65 o   0.6731E-02
  -6   7  15     4939.72     5125.76       43.01 o   0.3426E-05
  -5   7  15     2219.92     2172.83       26.02 o   0.1631E-04
  -4   7  15     1870.99     1997.71       28.78 o   0.1976E-04
  -3   7  15     1212.55     1120.07       20.43 o   0.4800E-04
  -2   7  15      714.97      746.11       15.26 o   0.1036E-03
  -1   7  15     1466.42     1423.72       22.15 o   0.3498E-04
   0   7  15     5016.95     5118.34       44.79 o   0.3392E-05
   1   7  15      310.67      363.55        9.95 o   0.3070E-03
   2   7  15      516.68      546.45       13.26 o   0.1568E-03
   3   7  15     3198.63     3443.29       33.85 o   0.7297E-05
   4   7  15      461.10      567.28       14.26 o   0.1653E-03
   5   7  15     1006.50     1036.81       23.39 o   0.5915E-04
   6   7  15     1673.20     1949.51       26.41 o   0.2145E-04
   7   7  15      268.53      271.68       10.36 o   0.4238E-03
   8   7  15     1175.27     1333.29       27.92 o   0.4088E-04
   9   7  15      149.56      159.34       10.04 o   0.8507E-03
  10   7  15      188.68      133.61       10.55 o   0.9038E-03
  11   7  15      787.96      711.40       18.13 o   0.1010E-03
  12   7  15      534.65      448.87       12.34 o   0.1937E-03
  13   7  15      211.70      194.61        8.90 o   0.6000E-03
 -13   8  15       32.65       46.09        2.89 o   0.4061E-02
 -12   8  15      123.22      127.13        5.57 o   0.1084E-02
 -11   8  15       89.23       99.20        5.17 o   0.1580E-02
 -10   8  15      427.67      428.83       10.12 o   0.2320E-03
  -9   8  15        2.16        0.71        2.40 o   0.8649E-01
  -8   8  15      139.71      159.88        6.30 o   0.9018E-03
  -7   8  15       71.22       52.81        4.21 o   0.2600E-02
  -6   8  15       98.93       94.53        5.53 o   0.1530E-02
  -5   8  15       10.07        1.09        2.55 o   0.3255E-01
  -4   8  15     6653.81     6523.05       56.08 o   0.2037E-05
  -3   8  15       39.66       61.82        5.06 o   0.3059E-02
  -2   8  15     1424.44     1495.68       26.17 o   0.3252E-04
  -1   8  15        3.05        1.49        3.10 o   0.4766E-01
   0   8  15        7.53        7.95        3.02 o   0.1720E-01
   1   8  15      995.03     1216.56       19.19 o   0.5042E-04
   2   8  15     1576.69     1589.24       24.91 o   0.2928E-04
   3   8  15     2046.98     2136.10       28.68 o   0.1706E-04
   4   8  15     2257.89     2413.18       31.58 o   0.1391E-04
   5   8  15     1836.22     1862.51       28.38 o   0.2119E-04
   6   8  15     5203.70     5376.40       47.27 o   0.3067E-05
   7   8  15        0.92        1.22        3.15 o   0.6451E-01
   8   8  15        9.55       16.34        3.93 o   0.1226E-01
   9   8  15        5.77        6.48        3.91 o   0.1722E-01
  10   8  15      772.20      731.23       19.54 o   0.9633E-04
  11   8  15       13.65       12.58        3.30 o   0.1280E-01
  12   8  15       74.54       71.36        4.98 o   0.2128E-02
 -12   9  15      129.14      102.77        5.73 o   0.1234E-02
 -11   9  15      693.54      644.74       12.60 o   0.1180E-03
 -10   9  15      492.36      466.09       11.54 o   0.1957E-03
  -9   9  15      126.28       89.63        5.08 o   0.1377E-02
  -8   9  15      142.58      120.26        6.13 o   0.1104E-02
  -7   9  15       13.78       37.74        2.57 o   0.6144E-02
  -6   9  15      531.02      511.77       11.99 o   0.1751E-03
  -5   9  15     2096.56     1832.91       23.79 o   0.2038E-04
  -4   9  15       14.81       18.99        2.94 o   0.8736E-02
  -3   9  15     2276.94     2286.04       29.98 o   0.1482E-04
  -2   9  15     3144.46     3007.42       35.88 o   0.8967E-05
  -1   9  15      703.31      669.70       16.29 o   0.1150E-03
   0   9  15      934.95      886.84       15.84 o   0.7749E-04
   1   9  15      439.80      467.30       10.82 o   0.2066E-03
   2   9  15       59.39       66.38        4.47 o   0.2575E-02
   3   9  15      230.65      208.12        8.87 o   0.5740E-03
   4   9  15      815.96      692.18       16.75 o   0.9731E-04
   5   9  15      153.80      111.68        7.09 o   0.1147E-02
   6   9  15      591.52      464.22       13.63 o   0.1818E-03
   7   9  15      493.01      585.37       14.84 o   0.1529E-03
   8   9  15      500.28      422.60       14.42 o   0.2001E-03
   9   9  15       15.61       29.36        4.13 o   0.6547E-02
  10   9  15      302.31      309.34       11.03 o   0.3595E-03
  11   9  15       38.56       39.07        3.88 o   0.4339E-02
  12   9  15      318.14      330.73       13.65 o   0.3205E-03
 -11  10  15      192.49      147.29        9.39 o   0.7874E-03
 -10  10  15      658.53      643.12       16.79 o   0.1228E-03
  -9  10  15      218.84      232.72        6.86 o   0.5695E-03
  -8  10  15     1028.77      900.50       15.05 o   0.6825E-04
  -7  10  15        7.09        9.13        2.67 o   0.2012E-01
  -6  10  15       22.71        6.89        3.20 o   0.1329E-01
  -5  10  15       51.86       51.59        3.98 o   0.3149E-02
  -4  10  15     2336.12     2016.62       25.48 o   0.1714E-04
  -3  10  15     1432.85     1365.89       21.51 o   0.3617E-04
  -2  10  15     1936.68     1920.15       27.09 o   0.2045E-04
  -1  10  15      308.47      314.62       10.50 o   0.3374E-03
   0  10  15      507.75      528.73       13.63 o   0.1679E-03
   1  10  15       48.52       32.23        4.54 o   0.4141E-02
   2  10  15      628.55      600.13       13.56 o   0.1343E-03
   3  10  15      195.59      208.93        7.53 o   0.6089E-03
   4  10  15     1114.98      999.89       16.88 o   0.5789E-04
   5  10  15      519.42      547.16       11.63 o   0.1628E-03
   6  10  15       -1.96        0.07        2.46 o   0.9704E-01
   7  10  15      112.37      109.88        6.87 o   0.1323E-02
   8  10  15      986.90      879.53       16.77 o   0.7089E-04
   9  10  15        9.54        1.74        2.57 o   0.3389E-01
  10  10  15      129.15      106.80        7.16 o   0.1199E-02
 -10  11  15      122.00      115.22        6.76 o   0.1185E-02
  -9  11  15       75.47       85.74        5.17 o   0.1833E-02
  -8  11  15      170.53      183.27        6.30 o   0.7234E-03
  -7  11  15       15.91       10.24        2.46 o   0.1120E-01
  -6  11  15      572.08      532.73       11.89 o   0.1629E-03
  -5  11  15        6.37        3.44        2.45 o   0.3266E-01
  -4  11  15     2830.13     2664.23       29.24 o   0.1084E-04
  -3  11  15     1138.11     1018.79       18.51 o   0.5710E-04
  -2  11  15     1295.67     1164.62       20.34 o   0.4418E-04
  -1  11  15      459.10      503.48       10.84 o   0.1906E-03
   0  11  15      885.22      719.57       18.55 o   0.9208E-04
   1  11  15      650.99      611.32       15.71 o   0.1313E-03
   2  11  15      112.68       95.66        6.87 o   0.1407E-02
   3  11  15       -0.90        1.18        2.91 o   0.5449E-01
   4  11  15      575.97      584.47       11.56 o   0.1520E-03
   5  11  15      923.47      885.47       17.82 o   0.7462E-04
   6  11  15     1584.56     1499.84       21.10 o   0.2976E-04
   7  11  15       38.46       44.31        3.74 o   0.3958E-02
   8  11  15      732.27      757.86       14.99 o   0.9594E-04
   9  11  15      113.67      103.83        7.10 o   0.1294E-02
  -8  12  15      658.41      747.15       13.03 o   0.1070E-03
  -7  12  15      283.65      303.55        7.00 o   0.3775E-03
  -6  12  15       11.95       16.99        2.32 o   0.1034E-01
  -5  12  15      257.99      229.86        8.76 o   0.5125E-03
  -4  12  15      996.33      811.35       19.86 o   0.7393E-04
  -3  12  15       26.82       13.43        3.40 o   0.8117E-02
  -2  12  15      170.18      153.08        6.61 o   0.8330E-03
  -1  12  15      536.36      458.59       13.98 o   0.1846E-03
   0  12  15       79.17       67.92        5.61 o   0.2116E-02
   1  12  15       31.68       22.06        3.75 o   0.6033E-02
   2  12  15      258.09      235.97        9.30 o   0.4795E-03
   3  12  15      575.88      631.58       12.89 o   0.1334E-03
   4  12  15      157.58      127.15        6.85 o   0.9674E-03
   5  12  15       62.39       30.54        4.60 o   0.3655E-02
   6  12  15       11.45       17.25        2.65 o   0.1055E-01
   7  12  15      101.23       99.01        8.47 o   0.1331E-02
  -6  13  15       -2.31        0.03        2.72 o   0.8509E-01
  -5  13  15       16.31       15.66        2.29 o   0.1119E-01
  -4  13  15      412.93      426.67       10.23 o   0.2244E-03
  -3  13  15      189.81      192.58        6.92 o   0.6689E-03
  -2  13  15      295.54      270.12        7.88 o   0.3902E-03
  -1  13  15      545.56      542.47       11.93 o   0.1601E-03
   0  13  15       38.94       38.02        3.47 o   0.4601E-02
   1  13  15      174.02      175.22        6.76 o   0.7245E-03
   2  13  15      324.32      318.71        7.17 o   0.3368E-03
   3  13  15      154.03      126.98        5.87 o   0.1024E-02
   4  13  15      779.18      781.47       16.92 o   0.9017E-04
   5  13  15        7.77        6.67        3.09 o   0.2343E-01
 -16   0  16      506.74      485.62       26.76 o   0.1567E-03
 -14   0  16      590.41      484.51       15.02 o   0.1732E-03
 -12   0  16      642.80      700.79       16.40 o   0.1106E-03
 -10   0  16     4091.90     3911.03       54.39 o   0.5335E-05
  -8   0  16       42.14       54.60        4.69 o   0.3015E-02
  -6   0  16      815.72      871.70       45.94 o   0.7221E-04
  -4   0  16      514.65      467.69       32.38 o   0.1622E-03
  -2   0  16    11279.28    10441.85      123.96 o   0.8057E-06
   0   0  16    14919.96    14030.79      156.76 o   0.4596E-06
   2   0  16     3657.84     3576.78       78.31 o   0.6264E-05
   4   0  16     2725.45     2866.48       90.46 o   0.9758E-05
   6   0  16      276.25      313.25       18.08 o   0.3720E-03
   8   0  16      826.75      880.21       36.59 o   0.7231E-04
  10   0  16      382.54      221.63       26.51 o   0.3191E-03
  12   0  16      788.46      971.10       35.48 o   0.6891E-04
  14   0  16       10.68        0.23        4.66 o   0.2210E-01
 -15   1  16      197.96      230.24        7.30 o   0.5838E-03
 -14   1  16      376.27      333.95        9.35 o   0.3068E-03
 -13   1  16      108.72       99.65        4.61 o   0.1444E-02
 -12   1  16       12.99       18.04        2.69 o   0.1094E-01
 -11   1  16       22.32       41.00        3.14 o   0.4994E-02
 -10   1  16      932.85      923.48       17.97 o   0.7085E-04
  -9   1  16     4129.30     4479.55       34.71 o   0.4546E-05
  -8   1  16     4003.97     4224.37       34.59 o   0.4939E-05
  -7   1  16        5.82       10.93        2.83 o   0.1743E-01
  -6   1  16      881.31      813.07       33.41 o   0.7772E-04
  -5   1  16      337.55      295.53       22.01 o   0.3188E-03
  -4   1  16     1252.39      935.51       38.89 o   0.5561E-04
  -3   1  16       28.40       20.33        5.86 o   0.6339E-02
  -2   1  16     1977.55     1735.74       34.78 o   0.2254E-04
  -1   1  16      911.84      775.95       24.59 o   0.8761E-04
   0   1  16        9.76       11.93        4.04 o   0.1073E-01
   1   1  16     1334.57     1677.68       27.29 o   0.2872E-04
   2   1  16       95.90        4.66        7.63 o   0.3812E-02
   3   1  16       65.19      138.19        7.87 o   0.1067E-02
   4   1  16     2076.80     1690.90       41.10 o   0.2180E-04
   5   1  16       10.09       40.78        6.34 o   0.4886E-02
   6   1  16      405.52      320.50       14.23 o   0.2965E-03
   7   1  16       13.25       24.31        5.29 o   0.6756E-02
   8   1  16     2828.27     2778.97       43.59 o   0.1034E-04
   9   1  16      634.87      493.52       21.68 o   0.1570E-03
[truncated: 274,113 more chars]
