# Supplementary material for: Unravelling venetoclax solvate behaviour: insights from crystal structures and computational surface analysis
Source: IUCrJ. 2025 Aug 28;12(Pt 5):595–609. doi: 10.1107/S2052252525006785 (PMC12403167; doi:10.1107/S2052252525006785)
Supplement: Supplementary file 1 [file m-12-00595-sup1.zip › str for CCDC/ven MHF final/ID00002646_ST-VTX-2-2MHF_1.cif_od]

data_xcalibur
_audit_creation_date           2018-09-11
_audit_creation_method         'CrysAlisPro 1.171.39.46 (Rigaku OD, 2018)'
_computing_data_collection     'CrysAlisPro 1.171.39.46 (Rigaku OD, 2018)'
_computing_cell_refinement     'CrysAlisPro 1.171.39.46 (Rigaku OD, 2018)'
_computing_data_reduction      'CrysAlisPro 1.171.39.46 (Rigaku OD, 2018)'
_cell_length_a                  14.69283(10) 
_cell_length_b                  12.31781(7) 
_cell_length_c                  29.88103(19) 
_cell_angle_alpha               90.0 
_cell_angle_beta                93.2176(6) 
_cell_angle_gamma               90.0 
_cell_volume                    5399.45(6) 
_cell_formula_units_Z           2
_cell_measurement_temperature   120.00(10) 
_cell_measurement_reflns_used   50628
_cell_measurement_theta_min     3.8340
_cell_measurement_theta_max     67.6240
_cell_oxdiff_length_a                  14.69705(18) 
_cell_oxdiff_length_b                  12.31669(14) 
_cell_oxdiff_length_c                  29.8754(3) 
_cell_oxdiff_angle_alpha               90.0340(9) 
_cell_oxdiff_angle_beta                93.2268(9) 
_cell_oxdiff_angle_gamma               89.9795(9) 
_cell_oxdiff_volume                    5399.45(11) 
_cell_oxdiff_measurement_reflns_used   50628
_exptl_crystal_size_max                             0.262
_exptl_crystal_size_mid                             0.191
_exptl_crystal_size_min                             0.132
loop_
_exptl_crystal_face_index_h
_exptl_crystal_face_index_k
_exptl_crystal_face_index_l
_exptl_crystal_face_perp_dist
   2   -1  -19 0.0768
  -9    0    7 0.0836
   2   -6  -14 0.1056
   0   -4   17 0.1131
   2    8   -4 0.1226
  -1    6   14 0.1336
   8    0    9 0.0746
  -8    0   -9 0.0573
  -8   -4   -5 0.1000
   8    3   -9 0.1346
  -2    1   19 0.0811
  -1   -8    5 0.1116
   9    0   -7 0.1056
loop_
_exptl_oxdiff_crystal_face_indexfrac_h
_exptl_oxdiff_crystal_face_indexfrac_k
_exptl_oxdiff_crystal_face_indexfrac_l
_exptl_oxdiff_crystal_face_x
_exptl_oxdiff_crystal_face_y
_exptl_oxdiff_crystal_face_z
 2.0006 -0.9991 -18.9841 -0.9765 -0.0977  0.1869
-8.9956 -0.0001  6.9814  0.5874  0.4565  0.6559
 2.0006 -5.9946 -13.9913 -0.6959 -0.6559  0.4445
-0.0011 -3.9963 16.9849  0.8603 -0.5279  0.0079
 1.9985  7.9927 -3.9884 -0.3078  0.7570 -0.6426
-1.0012  5.9946 13.9928  0.6687  0.6003 -0.5293
 7.9947  0.0002  9.0056  0.2224 -0.5010 -0.8151
-7.9947 -0.0002 -9.0056 -0.2224  0.5010  0.8151
-7.9947 -3.9965 -5.0113  0.0021  0.0544  1.0211
 7.9960  2.9974 -8.9793 -0.6796 -0.0722 -0.7410
-2.0006  0.9991 18.9841  0.9765  0.0977 -0.1869
-0.9992 -7.9927  4.9891  0.3294 -0.8188  0.5426
 8.9956  0.0001 -6.9814 -0.5874 -0.4565 -0.6559
_exptl_absorpt_coefficient_mu                       1.510
_exptl_absorpt_correction_T_min                   0.96669
_exptl_absorpt_correction_T_max                   1.00000
_exptl_absorpt_correction_type            multi-scan
_exptl_absorpt_process_details
;
CrysAlisPro 1.171.39.46 (Rigaku Oxford Diffraction, 2018)
Empirical absorption correction using spherical harmonics,
 implemented in SCALE3 ABSPACK scaling algorithm.
;
_oxdiff_exptl_absorpt_empirical_full_min           0.906
_oxdiff_exptl_absorpt_empirical_full_max           1.102
_oxdiff_exptl_absorpt_empirical_details
;
Empirical correction (ABSPACK) includes:
- Absorption correction using spherical harmonics
- Frame scaling
;
_diffrn_ambient_temperature 120.00(10) 
_diffrn_ambient_environment N~2~
_diffrn_source 'fine-focus sealed X-ray tube'
_diffrn_source_type 'Enhance Ultra (Cu) X-ray Source'
_diffrn_radiation_probe x-ray
_diffrn_radiation_type 'Cu K\a'
_diffrn_radiation_wavelength 1.54184
_diffrn_radiation_monochromator mirror
_diffrn_measurement_device 'four-circle diffractometer'
_diffrn_measurement_device_type 'Xcalibur, AtlasS2, Gemini ultra'
_diffrn_detector 'CCD plate'
_diffrn_detector_type AtlasS2
_diffrn_detector_area_resol_mean 5.1783
_diffrn_reflns_number 102476
_diffrn_reflns_av_R_equivalents 0.0305
_diffrn_reflns_av_sigmaI/netI 0.0418
_diffrn_reflns_limit_h_min -17
_diffrn_reflns_limit_h_max 17
_diffrn_reflns_limit_k_min -14
_diffrn_reflns_limit_k_max 14
_diffrn_reflns_limit_l_min -35
_diffrn_reflns_limit_l_max 35
_diffrn_reflns_theta_min 2.9624
_diffrn_reflns_theta_max 67.7515
_diffrn_measured_fraction_theta_max 0.9939
_diffrn_reflns_theta_full 64.9871
_diffrn_measured_fraction_theta_full 0.9998
_diffrn_orient_matrix_type 'CrysAlisPro convention (1999,Acta A55,543-557)'
_diffrn_orient_matrix_UB_11      -0.0273145000
_diffrn_orient_matrix_UB_12      -0.0072523000
_diffrn_orient_matrix_UB_13       0.0489421000
_diffrn_orient_matrix_UB_21      -0.0556112000
_diffrn_orient_matrix_UB_22       0.1054839000
_diffrn_orient_matrix_UB_23      -0.0062678000
_diffrn_orient_matrix_UB_31      -0.0847568000
_diffrn_orient_matrix_UB_32      -0.0668233000
_diffrn_orient_matrix_UB_33      -0.0152612000
_diffrn_measurement_details
;
List of Runs (angles in degrees, time in seconds):

  # Type    Start    End  Width  t~exp~   \w     \q     \k     \f   Frames
--------------------------------------------------------------------------
  1  \w    -64.00   1.00   1.00    6.00    --  -39.70 102.00  44.00   65
  2  \w    -22.00  80.00   1.00    6.00    --   39.70-102.00 -59.00  102
  3  \w     48.00  73.00   1.00   24.00    --   93.50-102.00 -59.00   25
  4  \w    103.00 128.00   1.00   24.00    --   93.50 102.00  44.00   25
  5  \w    -34.00  -6.00   1.00    6.00    --  -39.70 -77.00-180.00   28
  6  \w     10.00  38.00   1.00    6.00    --   39.70  57.00   0.00   28
  7  \w     45.00  72.00   1.00    6.00    --   39.70  57.00   0.00   27
  8  \w     -6.00 119.00   1.00    6.00    --   39.70  19.00-180.00  125
  9  \w     16.00 103.00   1.00    6.00    --   39.70  37.00 -90.00   87
 10  \w     12.00 125.00   1.00    6.00    --   46.00  78.00   8.96  113
 11  \w     92.00 129.00   1.00    6.00    --   50.00  78.00-120.54   37
 12  \w     16.00  42.00   1.00    6.00    --   50.00  78.00-120.54   26
 13  \w     16.00  46.00   1.00    6.00    --   50.00  79.00  57.14   30
 14  \w     24.00  50.00   1.00    6.00    --   58.00  78.00 122.48   26
 15  \w     24.00  54.00   1.00    6.00    --   58.00  78.00  87.32   30
 16  \w     28.00  56.00   1.00    6.00    --   62.00  79.00  25.43   28
 17  \w     28.00  54.00   1.00    6.00    --   62.00  78.00 -97.24   26
 18  \w     28.00  54.00   1.00    6.00    --   62.00  78.00 144.80   26
 19  \w    111.00 137.00   1.00    6.00    --   66.00  78.00 -86.00   26
 20  \w     32.00  59.00   1.00    6.00    --   66.00  78.00 -86.00   27
 21  \w     37.00  63.00   1.00   24.00    --   70.00  79.00 -62.25   26
 22  \w     40.00  66.00   1.00   24.00    --   74.00  78.00 -37.71   26
 23  \w     41.00  80.00   1.00   24.00    --   74.00  79.00  30.86   39
 24  \w     40.00  67.00   1.00   24.00    --   74.00  79.00 151.03   27
 25  \w     40.00  66.00   1.00   24.00    --   74.00  79.00 175.75   26
 26  \w     40.00  66.00   1.00   24.00    --   74.00  78.00-163.29   26
 27  \w     71.00 153.00   1.00   24.00    --   74.00  78.00 -37.71   82
 28  \w     40.00  72.00   1.00   24.00    --   74.00  79.00  74.93   32
 29  \w     44.00  70.00   1.00   24.00    --   78.00  77.00 116.15   26
 30  \w     45.00  71.00   1.00   24.00    --   78.00  73.00-123.63   26
 31  \w     45.00  71.00   1.00   24.00    --   78.00  74.00-104.35   26
 32  \w     49.00  76.00   1.00   24.00    --   82.00  74.00  90.83   27
 33  \w     56.00  82.00   1.00   24.00    --   90.00  77.00 -10.25   26
 34  \w    114.00 140.00   1.00   24.00    --   90.00  77.00 -10.25   26
 35  \w     60.00 125.00   1.00   24.00    --   93.50  74.00-105.29   65
 36  \w     60.00 172.00   1.00   24.00    --   93.50  77.00 150.00  112
 37  \w     61.00 172.00   1.00   24.00    --   93.50  77.00  30.00  111
 38  \w     60.00 170.00   1.00   24.00    --   93.50  77.00  60.00  110
 39  \w     13.00 114.00   1.00   24.00    --   93.50 -91.00-116.77  101
 40  \w     60.00 131.00   1.00   24.00    --   93.50  77.00  12.88   71
 41  \w     52.00 120.00   1.00   24.00    --   93.50 -91.00  -5.39   68
 42  \w     25.00  61.00   1.00   24.00    --   93.50 -94.00 -30.00   36
 43  \w     60.00  93.00   1.00   24.00    --   93.50  77.00-150.00   33
 44  \w     60.00 173.00   1.00   24.00    --   93.50  78.00 122.41  113
 45  \w     88.00 132.00   1.00   24.00    --   93.50 -91.00  75.31   44
 46  \w     41.00  67.00   1.00   24.00    --   93.50 -91.00  75.31   26
 47  \w     60.00 172.00   1.00   24.00    --   93.50  77.00 -90.00  112
 48  \w     63.00 113.00   1.00   24.00    --   93.50  64.00-109.68   50
 49  \w     60.00 171.00   1.00   24.00    --   93.50  77.00-180.00  111
 50  \w     60.00 165.00   1.00   24.00    --   93.50  77.00  90.00  105
 51  \w     96.00 123.00   1.00   24.00    --   93.50 -91.00 122.62   27
 52  \w      8.00  82.00   1.00   24.00    --   93.50 -91.00 122.62   74
 53  \w     90.00 172.00   1.00   24.00    --   93.50  77.00 -30.00   82
 54  \w     60.00  86.00   1.00   24.00    --   93.50  77.00 -30.00   26
 55  \w     60.00 172.00   1.00   24.00    --   93.50  77.00 -60.00  112
 56  \w     96.00 167.00   1.00   24.00    --   93.50  77.00-150.00   71
;
_diffrn_measurement_method '\w scans'
_space_group_IT_number 14
_space_group_crystal_system monoclinic
_space_group_name_H-M_alt 'P 1 21/n 1'
_reflns_odcompleteness_completeness		99.98
_reflns_odcompleteness_theta		64.99
_reflns_odcompleteness_iscentric		1
_chemical_oxdiff_formula 'Cu Mn Cl4 C18 N6 H34'
