# Supplementary material for: Unravelling venetoclax solvate behaviour: insights from crystal structures and computational surface analysis
Source: IUCrJ. 2025 Aug 28;12(Pt 5):595–609. doi: 10.1107/S2052252525006785 (PMC12403167; doi:10.1107/S2052252525006785)
Supplement: Supplementary file 1 [file m-12-00595-sup1.zip › str for CCDC/ven MHF final/ID00002646_ST-VTX-2-2MHF_1.hkl]

   0   0  -2 312015. 994.566   7
   0   0   2 311210. 1035.44   8
   0   0  -3 6.93588 30.1549  10
   0   0   3 81.3613 38.2774   8
   0   0  -3 11.5503 32.3413   7
   0   0   4 130599. 942.668   8
   0   0  -4 129112. 817.701  10
   0   0  -4 130329. 908.618   7
   0   0   5 22.2371 54.8092   8
   0   0  -5-33.9635 43.2755  10
   0   0  -6 7708.54 250.778  10
   0   0   6 7819.60 289.758   8
   0   0  -7 17.1217 55.8955  10
   0   0   7 13.2443 75.2750   8
   0   0  -8 175067. 1355.05  10
   0   0   8 182065. 1594.58   8
   0   0  -9 59.5029 71.0415  10
   0   0   9 360.479 116.793   8
   0   0  10 38199.4 836.846   8
   0   0 -10 36566.9 701.173  10
   0   0 -10 37565.4 802.088  19
   0   0 -11 12.2618 82.4724  19
   0   0 -11-10.5296 68.7265  10
   0   0  11-2.00615 109.302   8
   0   0  12 9398.19 238.341  24
   0   0  12 8977.40 229.828  25
   0   0 -12 9594.56 398.521  10
   0   0 -12 9168.83 446.705  19
   0   0 -12 9817.13 247.078  27
   0   0  12 9449.77 474.099   8
   0   0  13 36.7095 55.8994  24
   0   0  13 1.05887 120.379   8
   0   0  13 135.566 55.9610  25
   0   0 -13 58.5734 90.2889  19
   0   0 -13 19.3388 48.8489  27
   0   0 -13-29.8418 70.0784  10
   0   0  14 19348.6 380.396  24
   0   0 -14 19396.6 374.803  27
   0   0  14 18522.7 359.916  25
   0   0 -14 19246.2 606.720  10
   0   0  14 19033.8 734.329   8
   0   0 -14 18591.9 688.719  19
   0   0  15 44.3413 49.4518  26
   0   0 -15 100.904 63.2175  27
   0   0 -15 114.391 75.2006  10
   0   0  15-8.90873 58.6698  25
   0   0  15-29.4879 118.804   8
   0   0 -16 76903.4 809.548  27
   0   0 -16 75561.2 1285.76  10
   0   0  16 76790.5 786.449  25
   0   0  16 79500.9 1629.94   8
   0   0  17-12.2663 139.960   8
   0   0  17 3.33755 58.9477  25
   0   0 -17 7.87920 63.9630  27
   0   0 -17 59.9223 101.744  10
   0   0  17 25.7760 60.5694  26
   0   0  18 6252.90 507.853   8
   0   0  18 6479.23 238.897  26
   0   0  18 6083.14 254.249  36
   0   0  18 6548.60 256.528  25
   0   0 -18 6280.84 258.722  53
   0   0 -18 6807.91 269.432  27
   0   0 -18 6462.68 260.158  55
   0   0 -19 72.1656 66.5611  55
   0   0  19 40.8198 66.6147  26
   0   0 -19 107.074 81.5819  27
   0   0  19 8.57330 68.8052  36
   0   0  19 27.7998 74.4608  25
   0   0  19-101.350 143.272   8
   0   0  19-26.6797 53.3863  44
   0   0 -19 62.8059 64.8294  47
   0   0 -19 30.5196 68.6187  53
   0   0 -20 11627.3 372.939  53
   0   0 -20 11505.4 339.970  47
   0   0  20 11585.5 339.076  44
   0   0 -20 11664.0 373.857  55
   0   0  20 11900.6 376.318  36
   0   0 -20 12200.1 387.241  27
   0   0  20 11225.3 726.705   8
   0   0  20 12268.7 372.092  25
   0   0  20 11441.0 357.847  49
   0   0  20 12130.2 344.981  26
   0   0 -21 68.3707 74.9870  55
   0   0  21 21.9328 77.3947  36
   0   0 -21 59.9765 85.5256  27
   0   0  21 52.7141 76.4713  25
   0   0  21-90.4695 176.038   8
   0   0  21-7.65200 68.1255  26
   0   0 -21 2.68552 61.3747  47
   0   0  21-59.3554 70.5500  44
   0   0  21 9.21535 88.8011  49
   0   0 -21 70.7014 76.5611  53
   0   0  22 5952.21 283.642  36
   0   0  22 5697.03 255.427  26
   0   0  22 5657.20 256.428  44
   0   0 -22 5559.94 252.352  47
   0   0  22 5590.70 273.624  49
   0   0 -22 5878.19 292.646  27
   0   0  22 5681.53 559.715   8
   0   0 -22 5601.30 281.011  53
   0   0 -22 5684.41 284.115  55
   0   0  23-61.2621 67.9102  44
   0   0 -23-23.2575 91.2957  55
   0   0  23 56.3766 65.6286  26
   0   0  23-69.3570 99.9889  36
   0   0  23-122.219 102.673  49
   0   0  23 67.9145 176.708   8
   0   0 -23 29.7474 89.1514  27
   0   0 -23 37.4491 70.3563  47
   0   0 -23-7.78635 82.6320  53
   0   0  24 8664.78 362.202  36
   0   0 -24 8118.68 356.142  55
   0   0  24 7374.87 668.828   8
   0   0  24 8376.90 315.416  44
   0   0 -24 8201.94 312.209  47
   0   0 -24 8398.88 364.641  27
   0   0  24 8030.35 336.844  49
   0   0 -24 8285.98 355.299  53
   0   0  24 8306.05 317.170  26
   0   0  25-37.1810 106.775  36
   0   0  25 117.344 108.273  49
   0   0 -25 23.1193 101.895  27
   0   0  25-109.751 211.384   8
   0   0 -25-24.4461 92.2560  55
   0   0  25 69.6117 71.3627  44
   0   0  25 94.4308 77.1309  26
   0   0 -25-30.8382 91.8914  53
   0   0 -26 10484.4 357.550  34
   0   0  26 10789.6 363.781  44
   0   0 -26 11171.7 427.542  55
   0   0  26 10915.3 404.088  49
   0   0  26 10519.4 362.893  26
   0   0  26 11255.5 419.414  36
   0   0 -26 10920.6 425.859  27
   0   0 -26 10927.0 416.823  53
   0   0 -27 22.6887 101.223  53
   0   0  27 63.6965 108.540  49
   0   0 -27-29.2916 100.163  27
   0   0 -27 7.89137 104.509  55
   0   0  27 138.877 109.711  36
   0   0  28 2820.88 232.102  36
   0   0 -28 2524.03 226.369  55
   0   0 -28 2477.82 221.140  27
   0   0  28 2386.29 204.136  49
   0   0 -28 2642.52 224.880  53
   0   0  29-77.5291 116.403  36
   0   0 -29-90.3193 100.871  55
   0   0 -29-36.0335 100.611  53
   0   0 -29-22.6010 90.6267  27
   0   0  29-51.0884 98.3373  49
   0   0  30 1980.61 177.567  49
   0   0  30 2265.90 204.857  36
   0   0 -30 2117.33 194.244  55
   0   0 -30 2158.29 192.727  53
   0   0 -30 2225.65 198.375  27
   0   0  31 45.9196 88.7960  49
   0   0 -31 39.6125 93.7903  55
   0   0  31-20.4062 93.2559  36
   0   0 -31-24.1386 85.1018  53
   0   0 -31-6.51019 81.1178  27
   0   0 -32 2529.04 194.149  55
   0   0  32 2168.91 183.313  36
   0   0 -32 2093.35 175.373  53
   0   0  32 2269.88 171.248  49
   0   0 -32 2161.57 181.865  27
   0   0  33 84.8511 73.3917  49
   0   0 -33 16.9263 72.9768  55
   0   0  33-108.458 89.3876  36
   0   0 -33-7.29148 73.7022  53
   0   0 -34 6916.35 267.698  55
   0   0  34 7233.31 272.368  36
   0   0 -34 6913.80 259.046  53
   0   0 -35 8.47408 52.0762  53
   0   0 -35-46.5529 59.5373  55
   0   0  35-55.3689 61.5117  36
   0   1   0 11.9702 24.5488   9
   0  -1   0 7.60616 25.5323   2
   0  -1   0 9.77340 20.0243   8
   0  -1   1 6961.82 163.539   8
   0  -1  -1 7040.30 171.944   2
   0   1   1 6803.96 172.491   9
   0   1  -1 7138.00 171.646   9
   0  -1   1 7015.37 170.151   2
   0  -1  -1 6710.97 177.630  10
   0  -1  -2 703.206 59.9929   2
   0   1   2 702.725 69.7893   9
   0  -1   2 698.783 66.2116   8
   0  -1   2 797.139 64.5473   2
   0  -1  -2 837.012 78.2048  10
   0   1  -2 774.974 68.8737   6
   0   1  -3 16909.4 321.037   6
   0  -1   3 17209.8 263.818   2
   0  -1  -3 17070.2 265.946   2
   0  -1  -3 16987.3 332.174  10
   0   1   3 16350.0 294.311   8
   0  -1   3 16538.7 331.478   8
   0   1   4 9352.18 254.196   8
   0  -1   4 9451.61 196.927   2
   0  -1  -4 9775.12 200.746   2
   0  -1  -4 9801.31 275.271  10
   0   1  -4 9697.38 232.610  10
   0   1  -4 9031.86 261.821   6
   0   1   4 9603.64 275.460   5
   0  -1   4 9511.95 283.440   8
   0   1  -5 638.916 76.0478  10
   0   1  -5 637.914 77.2585  11
   0  -1   5 647.520 57.6833   2
   0  -1   5 649.808 102.272   8
   0   1   5 674.864 91.6704   8
   0   1   5 587.950 94.7639   5
   0  -1  -5 666.419 59.4588   2
   0  -1  -5 704.439 98.4576  10
   0   1   6 173849. 1322.75   8
   0  -1   6 176647. 1422.14   8
   0  -1   6 169792. 800.027   2
   0   1  -6 170679. 1330.86   7
   0  -1  -6 174535. 1312.58  10
   0   1  -6 171989. 1142.33  10
   0   1  -7 104556. 954.528  10
   0  -1  -7 103896. 618.638   2
   0   1   7 106388. 1116.88   8
   0   1  -7 105460. 1120.40   7
   0  -1   7 103637. 604.718   2
   0  -1  -7 107007. 1096.65  10
   0  -1   7 106554. 1192.82   8
   0   1  -8 73516.6 857.319  10
   0   1   8 74679.2 1009.29   8
   0   1  -8 75191.5 1005.49   7
   0  -1   8 74347.7 1065.66   8
   0  -1  -8 75547.4 973.586  10
   0  -1  -8 71445.2 471.637   2
   0  -1   8 71975.6 460.381   2
   0   1   9 75.7894 94.5307   8
   0  -1   9 88.8856 110.301   8
   0   1  -9 36.5309 92.9359   7
   0   1  -9 27.3228 60.7705  10
   0  -1  -9 88.4683 86.6950  10
   0  -1  -9 22.0635 18.0758   2
   0   1 -10 4734.00 254.341  10
   0  -1 -10 4942.48 284.941  10
   0   1  10 4775.90 305.476   8
   0  -1  10 4906.23 329.300   8
   0   1 -10 4992.11 306.546   7
   0   1 -10 5200.34 313.693  19
   0  -1 -11 254.820 97.3003  10
   0   1  11 280.067 117.446   8
   0  -1  11 312.038 140.868   8
   0   1 -11 321.205 95.2463  10
   0   1 -11 282.598 108.100  19
   0  -1 -11 303.573 59.7974  27
   0   1 -11 140.692 104.817   7
   0   1  11 279.611 61.7024  25
   0  -1  12 34080.7 911.433   8
   0   1  12 34299.6 446.358  24
   0  -1 -12 34592.1 466.200  27
   0   1 -12 35488.7 466.605  27
   0  -1 -12 34995.5 795.721  10
   0  -1  12 36251.8 466.185  24
   0   1 -12 34784.0 728.158  10
   0   1  12 35470.8 888.556   8
   0   1  12 34307.2 457.086  25
   0   1 -12 34306.2 871.186  19
   0   1 -13 19206.5 564.832  10
   0  -1  13 20057.6 366.563  24
   0   1 -13 20335.7 702.824  19
   0   1  13 20399.0 365.402  24
   0  -1  13 19711.9 345.467  25
   0  -1 -13 19591.3 365.603  27
   0  -1  13 19471.8 726.882   8
   0  -1 -13 19429.8 617.024  10
   0   1 -13 19217.0 360.591  27
   0   1  13 20245.1 711.120   8
   0   1  13 18980.7 360.273  25
   0   1 -14 1016.32 99.6803  27
   0   1  14 1042.92 99.9432  25
   0  -1 -14 1058.26 170.403  10
   0   1 -14 1122.13 193.200  19
   0  -1  14 1127.45 95.2892  25
   0  -1  14 1040.42 201.601   8
   0   1  14 1006.09 95.6181  26
   0   1  14 964.833 195.618   8
   0   1 -14 954.964 141.753  10
   0  -1 -14 1020.39 103.389  27
   0   1  15 21321.2 799.390   8
   0   1  15 21100.2 406.522  25
   0  -1 -15 20826.7 692.841  10
   0  -1  15 20724.1 388.020  25
   0   1 -15 19905.1 755.379  19
   0  -1  15 20856.1 360.234  26
   0  -1  15 21265.7 830.942   8
   0   1 -15 21004.9 635.313  10
   0   1 -15 21149.5 410.950  27
   0  -1 -15 20752.6 410.733  27
   0   1  15 21036.8 394.598  26
   0   1  16 9846.84 284.272  26
   0  -1  16 9352.21 275.260  25
   0  -1 -16 9712.17 297.969  27
   0   1  16 9880.45 579.051   8
   0  -1  16 9484.29 257.649  26
   0  -1 -16 9157.06 481.095  10
   0  -1  16 9597.82 588.763   8
   0   1 -16 9835.70 559.350  19
   0   1 -16 9663.67 292.763  27
   0   1  16 9649.95 292.395  25
   0   1 -16 9295.88 439.439  10
   0  -1  17 916.642 92.8898  26
   0  -1 -17 902.874 111.676  27
   0   1  17 1171.34 224.031   8
   0   1 -17 1078.21 213.076  19
   0   1  17 926.265 112.134  25
   0  -1  17 1021.44 106.806  25
   0   1  17 1218.65 118.316  26
   0   1 -17 1112.51 120.196  27
   0  -1  17 1269.04 255.333   8
   0  -1 -17 1429.13 214.950  10
   0   1 -18 5840.52 249.578  53
   0   1  18 5969.96 251.044  25
   0   1 -18 5887.83 253.553  55
   0  -1  18 5934.57 240.297  25
   0   1  18 5833.19 245.351  36
   0  -1 -18 5534.28 250.076  27
   0  -1  18 5813.80 497.239   8
   0  -1 -18 5776.87 248.083  55
   0  -1 -18 5867.29 254.805  53
   0  -1  18 5739.41 246.674  36
   0   1 -18 5780.88 469.777  19
   0  -1  18 5644.56 214.892  26
   0   1  18 5503.71 470.816   8
   0   1  18 6091.51 240.517  26
   0  -1 -18 6573.10 436.060  10
   0   1 -18 5924.58 254.038  27
   0  -1  18 6021.12 241.204  44
   0   1  19 7891.08 293.014  36
   0   1 -19 7686.63 299.393  55
   0   1 -19 7071.98 265.362  47
   0  -1  19 7695.55 279.646  25
   0   1 -19 7732.20 297.162  53
   0   1  19 7378.67 291.657  25
   0  -1 -19 7915.02 302.105  53
   0  -1  19 7218.22 252.581  26
   0   1 -19 7506.30 294.990  27
   0   1 -19 7383.90 543.159  19
   0   1  19 7171.42 557.693   8
   0  -1  19 7688.90 296.993  36
   0  -1 -19 7498.41 297.780  27
   0  -1  19 7539.18 594.469   8
   0   1  19 8062.12 289.991  26
   0  -1 -19 7792.24 295.810  55
   0  -1 -19 7107.67 266.330  47
   0  -1 -19 7448.67 278.265  45
   0  -1  19 7361.33 280.676  44
   0  -1 -20 420.014 95.1542  45
   0   1  20 403.222 101.326  25
   0   1 -20 324.586 93.9993  55
   0   1  20 393.375 94.8409  36
   0   1  20 321.664 177.119   8
   0   1  20 232.091 84.0572  49
   0  -1 -20 415.623 98.6679  53
   0  -1 -20 232.140 87.4947  27
   0   1 -20 392.425 104.892  27
   0   1 -20 392.607 84.7679  47
   0  -1  20 318.817 89.9553  25
   0  -1 -20 292.308 74.0346  47
   0   1 -20 361.885 92.7823  53
   0  -1  20 478.356 85.4559  26
   0  -1  20 424.133 98.4452  36
   0  -1  20 213.337 79.8431  49
   0  -1  20 419.167 197.015   8
   0   1  20 330.384 87.9681  26
   0  -1 -20 359.650 93.2061  55
   0  -1  20 282.304 79.3356  44
   0  -1  21 169.774 87.1919  36
   0  -1  21 196.473 81.1458  44
   0   1 -21 117.110 68.2326  47
   0   1  21 67.2100 93.7169  49
   0  -1 -21 101.078 78.9024  55
   0  -1  21 124.656 65.6595  26
   0  -1  21 332.627 181.903   8
   0  -1  21-17.1961 93.0088  49
   0  -1 -21 34.2292 93.5500  45
   0   1  21 184.057 86.4980  36
   0  -1 -21 145.104 87.6365  27
   0   1 -21 193.989 86.7980  53
   0   1 -21 210.386 100.750  27
   0   1  21 70.3023 97.3138  12
   0   1 -21 318.246 102.646  55
   0  -1 -21 166.124 84.8162  53
   0  -1 -21 157.183 71.5859  47
   0   1  21 219.930 85.7284  26
   0   1  21 110.655 89.4236  25
   0   1  21 284.689 190.830   8
   0  -1 -22 100.098 68.4140  47
   0  -1 -22 269.971 95.9295  53
   0  -1 -22 35.0010 81.1467  55
   0   1 -22 120.407 69.8888  47
   0   1 -22 25.1822 75.7863  53
   0  -1  22-44.0545 166.312   8
   0  -1  22 117.102 88.5604  36
   0   1  22 16.2866 87.5679  36
   0   1  22 107.937 147.629   8
   0   1 -22 169.622 102.493  27
   0  -1  22 137.600 80.9641  44
   0   1  22 30.6922 80.4020  26
   0   1  22-94.5390 108.036  49
   0  -1 -22 147.807 102.773  27
   0  -1  22 32.3042 87.4504  49
   0  -1  22 81.7854 68.4161  26
   0  -1 -22 64.0561 82.9528  45
   0   1 -22 13.3131 83.2278  55
   0  -1  23 2145.92 189.173  36
   0  -1 -23 2099.96 195.387  27
   0   1  23 2125.88 189.749  49
   0   1 -23 2140.39 187.923  53
   0  -1 -23 1866.80 164.305  45
   0   1  23 2332.02 182.207  26
   0  -1 -23 2131.37 186.790  55
   0   1 -23 2139.46 166.796  47
   0   1  23 1908.46 355.203   8
   0  -1 -23 2100.93 188.367  53
   0   1 -23 1884.68 184.258  55
   0   1 -23 2029.35 188.510  27
   0  -1  23 2202.03 180.665  49
   0   1  23 2213.99 188.927  36
   0  -1  23 1868.94 165.995  44
   0  -1 -23 1892.39 159.892  47
   0  -1  23 2176.77 380.712   8
   0  -1 -24 1781.88 162.205  34
   0   1 -24 1919.25 189.751  55
   0  -1  24 1948.99 178.179  49
   0   1  24 1938.54 174.274  26
   0   1  24 1981.61 195.859  49
   0  -1 -24 1933.20 190.452  27
   0   1 -24 1937.43 167.292  47
   0  -1  24 1970.92 387.935   8
   0   1  24 1709.58 176.886  36
   0  -1  24 1792.90 180.404  36
   0   1 -24 1913.71 189.643  53
   0  -1 -24 1645.84 152.319  47
   0   1 -24 1758.44 179.692  27
   0  -1 -24 1875.82 169.324  45
   0  -1 -24 1846.20 189.276  53
   0   1  24 1415.67 310.150   8
   0  -1  24 2064.42 177.537  44
   0  -1 -24 1933.07 186.303  55
   0   1 -25 1514.51 184.858  55
   0  -1 -25 1442.38 173.247  55
   0  -1  25 1506.47 184.049  36
   0   1  25 1328.02 167.230  36
   0   1 -25 1362.03 171.013  53
   0  -1  25 1685.90 178.079  49
   0   1 -25 1496.52 178.630  27
   0  -1 -25 1357.79 179.144  27
   0   1  25 1451.50 318.861   8
   0  -1 -25 1375.84 153.789  34
   0  -1  25 1648.18 163.042  44
   0   1  25 1663.33 167.746  26
   0  -1 -25 1634.31 166.013  45
   0  -1  25 1766.53 347.317   8
   0   1  25 1479.22 179.621  49
   0  -1 -25 1416.61 172.666  53
   0  -1 -26 447.474 122.689  55
   0   1 -26 478.420 121.325  53
   0   1  26 510.791 141.521  49
   0  -1 -26 472.804 136.475  27
   0  -1  26 504.575 125.055  49
   0   1 -26 416.321 121.049  27
   0  -1  26 489.238 107.952  44
   0   1  26 536.162 112.828  26
   0  -1  26 445.016 131.846  36
   0  -1 -26 589.673 106.267  34
   0   1  26 482.008 128.196  36
   0   1 -26 475.996 130.033  55
   0   1  27 910.169 160.373  49
   0  -1  27 720.335 130.879  44
   0  -1 -27 700.616 142.517  53
   0  -1  27 716.241 130.861  49
   0   1 -27 657.423 139.997  27
   0   1 -27 599.127 132.622  53
   0   1  27 504.101 138.737  36
   0   1 -27 795.371 148.416  55
   0  -1 -27 580.452 133.585  27
   0  -1  27 784.476 158.842  36
   0  -1 -27 605.285 113.377  34
   0  -1 -27 813.463 145.691  55
   0  -1 -28 2057.26 204.166  27
   0   1  28 2383.03 211.070  36
   0   1 -28 2047.12 197.440  53
   0  -1 -28 2195.46 207.231  53
   0  -1  28 2372.14 216.930  36
   0  -1 -28 1927.05 164.904  34
   0   1  28 2160.55 213.724  49
   0  -1  28 2105.80 184.852  44
   0   1 -28 2357.83 207.545  27
   0   1 -28 2355.21 213.641  55
   0  -1  28 2168.46 188.543  49
   0  -1 -28 2228.09 210.971  55
   0  -1 -29 7598.32 355.863  27
   0  -1 -29 8198.79 358.981  55
   0   1 -29 7878.97 347.951  53
   0   1  29 7536.67 335.294  49
   0  -1  29 6884.78 302.159  49
   0   1 -29 7876.07 355.393  27
   0  -1 -29 8027.61 359.366  53
   0   1 -29 7910.89 355.403  55
   0  -1  29 7420.16 305.687  44
   0   1  29 7932.34 349.921  36
   0  -1  29 7781.30 359.696  36
   0  -1  30 4165.21 233.930  49
   0  -1 -30 4442.02 268.432  27
   0  -1  30 4792.67 278.896  36
   0   1 -30 4861.86 280.254  55
   0  -1 -30 4493.93 265.876  53
   0   1  30 4424.06 260.367  49
   0   1  30 4477.09 263.230  36
   0  -1 -30 4398.14 265.471  55
   0   1 -30 4508.27 267.425  27
   0   1 -30 4761.75 268.265  53
   0  -1  30 4270.49 226.688  44
   0   1 -31 2935.11 214.603  55
   0  -1  31 2857.32 189.054  49
   0  -1 -31 3100.60 222.994  27
   0   1  31 2857.83 206.586  49
   0   1 -31 2996.76 208.650  53
   0  -1 -31 3114.00 219.721  55
   0   1  31 3025.66 212.964  36
   0   1 -31 2877.49 211.812  27
   0  -1  31 3085.40 221.504  36
   0  -1 -31 2854.46 212.205  53
   0  -1 -32 421.133 103.537  27
   0  -1 -32 588.274 115.227  53
   0   1  32 388.433 100.740  36
   0   1 -32 591.385 111.485  27
   0  -1  32 449.514 109.610  36
   0   1 -32 395.285 102.797  55
   0   1  32 444.965 106.025  49
   0   1 -32 559.086 105.515  53
   0  -1 -32 556.470 108.090  55
   0  -1  32 434.263 95.2321  49
   0   1  33 312.405 93.8665  49
   0   1  33 91.2355 77.8116  36
   0  -1  33 242.785 88.4945  36
   0   1 -33 156.798 81.1110  55
   0  -1 -33 121.453 74.3995  55
   0  -1 -33 60.6107 75.2831  53
   0   1 -33 87.1989 65.9975  53
   0  -1 -34 111.144 71.5403  53
   0   1  34 68.3928 69.9635  36
   0   1  34 151.959 71.5527  49
   0  -1  34 32.7029 70.6473  36
   0   1 -34 42.5317 59.1775  53
   0  -1 -34 47.8572 61.3669  55
   0   1 -34 15.5104 66.8850  55
   0   1 -35 1916.34 135.386  55
   0  -1 -35 1844.05 131.060  53
   0   1  35 1862.80 130.001  36
   0  -1 -35 1887.96 130.669  55
   0  -1  35 1945.24 141.012  36
   0   1  35 1661.78 120.275  49
   0   2   0 51607.2 623.879   9
   0  -2   0 50880.4 651.228   2
   0  -2   0 49990.0 546.365   8
   0  -2  -1 21823.7 437.628  10
   0   2   1 21677.2 431.383  12
   0   2  -1 22308.4 414.635   9
   0  -2   1 21610.6 377.133   8
   0  -2   1 21045.6 419.010   2
   0  -2  -1 21266.4 417.831   2
   0   2   1 21894.1 416.921   9
   0  -2  -2 34941.7 534.953   2
   0  -2   2 35097.8 537.427   2
   0   2  -2 35369.5 539.635   9
   0  -2  -2 34124.8 565.618  10
   0   2   2 35185.1 550.102   9
   0   2   2 35918.0 576.764  12
   0  -2   2 34803.5 513.643   8
   0  -2  -3 35963.8 543.246   2
   0  -2   3 35961.5 551.482   2
   0  -2   3 36351.4 567.388   8
   0  -2  -3 37459.5 620.163  10
   0   2   3 36434.5 611.452  12
   0   2  -3 36808.1 581.612   9
   0   2   3 37599.2 598.797   9
   0  -2   4 138208. 1189.33   8
   0   2   4 140286. 1230.24   9
   0  -2  -4 143238. 1252.91  10
   0   2   4 140392. 1244.41  12
   0   2  -4 141401. 1194.85   6
   0  -2  -4 136089. 1055.05   2
   0  -2   4 140478. 1070.54   2
   0   2   5 74749.3 965.652   9
   0  -2   5 73943.3 778.047   2
   0  -2  -5 76574.3 964.852  10
   0  -2  -5 73952.0 782.608   2
   0   2  -5 73233.9 800.156  11
   0  -2   5 74071.3 943.974   8
   0   2  -5 75863.6 926.458   6
   0   2  -6 106100. 1144.64   6
   0   2  -6 103901. 997.220  10
   0  -2  -6 100065. 907.195   2
   0   2   6 103835. 1050.54   8
   0   2   6 104389. 1177.28   5
   0  -2   6 101481. 911.784   2
   0  -2   6 105144. 1187.74   8
   0  -2  -6 105966. 1181.98  10
   0   2  -6 103299. 991.743  11
   0  -2  -7 12782.9 433.414  10
   0  -2  -7 12523.1 322.714   2
   0   2  -7 12302.3 362.629  10
   0  -2   7 12168.8 315.134   2
   0   2   7 11910.2 385.062   8
   0   2   7 12657.2 437.358   5
   0  -2   7 12068.2 434.507   8
   0   2  -7 12164.3 359.094  11
   0  -2   8 108716. 931.321   2
   0   2  -8 108530. 1105.64  10
   0  -2  -8 111378. 1313.24  10
   0  -2  -8 110617. 946.173   2
   0   2   8 111143. 1243.17   8
   0   2   8 108995. 1350.43   5
   0  -2   8 110525. 1370.74   8
   0   2  -8 107828. 1109.06  11
   0   2  -9 1721.39 195.084   7
   0   2  -9 1715.27 159.151  10
   0  -2  -9 1781.35 124.976   2
   0  -2   9 1752.07 123.142   2
   0   2   9 1866.33 190.056   8
   0  -2  -9 1848.98 195.825  10
   0   2   9 1984.10 213.981   5
   0  -2   9 1861.54 210.872   8
   0   2  10 116357. 1559.77   5
   0  -2  10 116004. 916.456   2
   0  -2  10 121176. 1602.70   8
   0  -2 -10 119700. 1471.91  10
   0   2 -10 118710. 1246.99  10
   0   2  10 121937. 1463.16   8
   0   2 -10 119570. 1499.75   7
   0  -2 -10 118162. 930.893   2
   0  -2  11 15266.8 310.749   2
   0   2 -11 15542.6 304.286  27
   0  -2 -11 15337.5 555.748  10
   0   2  11 15777.9 305.571  26
   0   2 -11 15208.3 568.927   7
   0  -2  11 15740.9 624.715   8
   0   2  11 15771.5 565.694   8
   0  -2 -11 15594.1 310.252  27
   0  -2  11 15536.2 296.172  24
   0   2  11 15166.2 605.871   5
   0   2  11 15542.2 304.216  25
   0   2 -11 15427.4 470.312  10
   0  -2 -11 15463.8 317.113   2
   0  -2 -12 14882.8 315.988  27
   0   2  12 14819.0 575.484   8
   0   2  12 15097.5 311.719  26
   0   2  12 15364.4 315.963  25
   0   2 -12 14823.1 311.262  27
   0  -2 -12 15458.7 581.182  10
   0   2 -12 14480.4 578.391   7
   0  -2  12 15224.3 638.833   8
   0   2 -12 15118.0 484.767  10
   0   2  12 15080.1 299.501  24
   0  -2  12 14697.5 303.747  24
   0  -2  13 26350.8 872.346   8
   0  -2  13 25870.2 383.745  25
   0  -2 -13 26391.3 436.469  27
   0  -2 -13 27092.9 789.242  10
   0   2  13 27308.8 437.430  25
   0   2 -13 26497.8 665.134  10
   0   2 -13 26429.9 431.250  27
   0   2  13 26139.3 430.821  26
   0   2  13 26958.3 815.327   8
   0   2 -13 27168.4 821.459   7
   0   2 -14 1247.71 163.281  10
   0  -2 -14 920.699 100.901  27
   0  -2 -14 827.225 173.453  10
   0   2 -14 834.512 190.272   7
   0  -2  14 831.980 83.7522  25
   0  -2  14 817.035 203.757   8
   0   2 -14 778.722 93.5395  27
   0   2 -14 886.951 183.569  19
   0   2  14 884.798 97.3423  25
   0   2  14 1046.42 195.584   8
   0   2  14 897.942 98.2615  26
   0   2  15 6139.55 435.042   8
   0  -2 -15 6448.31 239.600  27
   0  -2 -15 6246.25 412.861  10
   0  -2  15 7048.17 507.538   8
   0   2 -15 6267.39 352.005  10
   0   2  15 6587.14 237.019  25
   0   2 -15 5972.16 437.329  19
   0  -2  15 6702.33 218.381  25
   0   2 -15 6743.34 241.110  27
   0   2  15 6541.95 235.294  26
   0  -2 -16 1836.50 144.004  27
   0  -2 -16 2215.71 266.922  10
   0  -2  16 1865.47 294.497   8
   0   2 -16 1876.69 269.791  19
   0   2  16 1867.14 139.536  26
   0   2 -16 1698.23 136.867  27
   0   2  16 1607.21 133.170  25
   0   2  16 1583.30 241.278   8
   0  -2  16 1788.42 126.605  25
   0   2  17 2933.98 181.284  25
   0   2 -17 3146.33 349.383  19
   0   2 -17 3227.88 187.306  27
   0   2 -17 3129.56 188.109  55
   0  -2  17 3042.16 373.205   8
   0   2  17 2919.85 176.879  26
   0  -2 -17 3020.31 312.509  10
   0  -2  17 2953.71 163.562  25
   0  -2 -17 3133.98 183.732  55
   0  -2 -17 3300.52 192.453  27
   0   2  17 2823.05 330.548   8
   0  -2 -17 3153.50 186.051  53
   0  -2  17 3112.10 180.485  44
   0  -2  17 2886.86 177.706  36
   0  -2 -18 3581.79 199.678  55
   0   2 -18 3619.12 387.155  19
   0   2 -18 3742.88 210.963  55
   0   2  18 3649.58 194.705  36
   0  -2  18 3740.54 201.805  44
   0  -2 -18 3799.83 214.255  27
   0  -2 -18 3475.30 195.031  45
   0   2 -18 3645.91 204.670  27
   0  -2 -18 3546.03 340.463  10
   0   2  18 3856.99 214.485  25
   0   2  18 3263.26 361.579   8
   0  -2  18 3462.97 200.398  36
   0  -2  18 3910.60 428.698   8
   0  -2  18 3815.72 189.672  25
   0  -2 -18 4002.51 215.083  53
   0   2 -18 3708.34 202.956  53
   0   2  18 3535.05 199.953  26
   0   2  18 3155.33 342.458  12
   0  -2 -19 6638.10 284.013  53
   0   2 -19 6617.61 258.331  47
   0   2  19 6325.21 485.706  12
   0   2  19 6029.99 507.268   8
   0   2  19 6561.74 271.403  26
   0  -2 -19 6396.62 253.444  47
   0   2 -19 6346.43 279.821  55
   0  -2  19 6486.05 561.752   8
   0   2  19 6877.48 287.551  25
   0  -2  19 6985.18 258.465  25
   0   2 -19 6437.35 270.098  53
   0  -2  19 6190.03 245.516  49
   0  -2 -19 6453.46 274.966  55
   0   2  19 6191.91 260.626  36
   0   2 -19 6284.99 511.777  19
   0   2 -19 6618.72 279.752  27
   0  -2  19 6099.97 267.713  36
   0  -2 -19 6256.24 266.050  45
   0  -2 -19 6450.13 281.569  27
   0  -2 -19 5981.14 451.618  10
   0  -2  19 6400.36 271.382  44
   0   2  19 6424.96 275.659  49
   0  -2 -20 793.603 124.427  45
   0  -2 -20 665.913 101.160  47
   0   2 -20 706.174 102.064  47
   0   2 -20 833.177 129.945  55
   0  -2  20 963.129 250.873   8
   0  -2  20 715.715 114.940  36
   0   2  20 743.669 120.657  26
   0   2 -20 756.243 214.626  19
   0  -2 -20 751.983 116.011  53
   0   2  20 594.458 205.446   8
   0  -2  20 621.735 95.3204  49
   0   2  20 722.188 119.821  49
   0   2 -20 835.030 118.247  53
   0   2  20 785.879 123.055  36
   0   2  20 722.352 124.835  25
   0  -2 -20 754.424 127.849  27
   0   2 -20 810.115 120.120  27
   0  -2  20 670.379 110.043  44
   0  -2 -20 889.402 121.937  55
   0   2  20 659.534 195.316  12
   0   2  21 5090.23 258.310  26
   0  -2 -21 4771.52 234.405  47
   0  -2 -21 4788.56 243.670  34
   0   2  21 4812.65 261.803  49
   0  -2  21 5072.62 264.997  36
   0   2  21 3962.21 443.756   8
   0  -2 -21 4884.71 264.259  53
   0   2  21 4803.02 243.458  36
   0  -2  21 4735.97 522.395   8
   0  -2 -21 4621.37 250.255  55
   0  -2 -21 4521.04 245.564  45
   0  -2  21 4604.33 227.925  49
   0   2 -21 4692.99 233.333  47
   0   2 -21 3577.35 427.021  19
   0   2  21 4316.31 424.123  12
   0   2 -21 5057.90 265.806  27
   0  -2  21 4877.27 250.119  44
   0   2 -21 4608.73 254.287  55
   0  -2 -21 5011.12 268.836  27
   0   2 -21 4913.13 253.608  53
   0   2 -22 847.596 116.435  47
   0  -2 -22 956.171 138.466  55
   0   2  22 788.872 200.406  12
   0  -2  22 876.526 117.245  49
   0   2  22 750.182 126.409  26
   0  -2  22 905.002 141.468  36
   0   2 -22 868.802 131.713  53
   0  -2 -22 733.976 117.558  34
   0   2 -22 806.185 129.721  27
   0  -2 -22 766.991 137.884  53
   0   2  22 763.037 121.863  36
   0   2  22 706.812 232.160   8
   0  -2 -22 691.935 125.199  45
   0   2 -22 778.823 132.692  55
   0  -2 -22 760.533 108.148  47
   0  -2 -22 933.735 146.133  27
   0  -2  22 764.063 237.888   8
   0  -2  22 807.351 125.010  44
   0   2  22 744.643 140.963  49
   0  -2  23 19056.8 1066.35   8
   0  -2  23 18152.2 490.992  44
   0  -2 -23 18023.4 515.497  53
   0  -2  23 18125.3 459.043  49
   0   2  23 18148.3 487.462  36
   0  -2 -23 18676.5 527.004  27
   0  -2  23 18327.1 507.216  36
   0   2  23 18206.7 993.764   8
   0  -2 -23 18357.9 510.033  55
   0   2 -23 18549.4 505.297  53
   0  -2 -23 17793.3 481.104  45
   0   2 -23 18336.8 523.650  55
   0   2 -23 18419.4 465.776  47
   0   2  23 17710.9 502.618  49
   0   2 -23 18837.5 521.502  27
   0   2  23 17370.2 1033.45   9
   0   2  23 18645.2 502.797  26
   0  -2 -23 17415.1 471.061  34
   0   2  24 154.454 161.586   8
   0  -2 -24 338.412 119.693  45
   0  -2  24 508.087 119.862  36
   0  -2 -24 287.951 90.4395  34
   0  -2  24 125.126 177.488   8
   0   2  24 506.956 215.863   9
   0  -2 -24 394.717 126.246  27
   0   2  24 305.591 101.143  26
   0   2  24 384.369 134.196  49
   0   2 -24 479.426 119.479  55
   0  -2 -24 441.860 115.607  55
   0  -2  24 515.406 116.308  49
   0   2 -24 413.274 112.723  27
   0   2 -24 358.235 96.4667  47
   0   2 -24 425.039 112.442  53
   0  -2 -24 376.354 120.739  53
   0  -2  24 487.117 118.775  44
   0   2  24 365.394 106.067  36
   0   2 -25 3159.86 241.801  55
   0   2 -25 3782.69 260.206  27
   0  -2 -25 3514.93 250.880  27
   0   2 -25 3288.13 231.817  53
   0   2  25 3212.50 243.791  49
   0  -2 -25 3336.18 244.491  53
   0  -2 -25 3355.40 227.395  45
   0  -2 -25 3434.14 223.099  34
   0   2  25 3302.60 229.043  36
   0  -2  25 3261.42 228.860  44
   0  -2  25 3291.69 236.780  36
   0  -2  25 3282.76 218.054  49
   0   2  25 3505.15 233.928  26
   0   2  26 237.440 106.309  26
   0   2 -26 276.496 114.083  27
   0  -2 -26 465.565 128.442  55
   0   2 -26 146.625 118.445  55
   0   2 -26 264.090 104.830  53
   0  -2  26 182.771 103.650  44
   0  -2 -26 263.344 125.127  27
   0  -2 -26 232.672 91.7086  34
   0  -2  26 232.509 92.5106  49
   0  -2 -26 377.265 128.205  53
   0  -2  26 136.026 111.316  36
   0   2  26 104.623 98.4103  36
   0   2  26 322.934 138.780  49
   0  -2 -27 3704.39 259.839  27
   0  -2 -27 3796.27 233.157  34
   0   2 -27 3538.97 243.488  53
   0  -2 -27 4344.22 269.806  55
   0   2 -27 3851.43 263.387  27
   0  -2  27 4050.54 271.420  36
   0   2  27 4343.32 281.592  49
   0  -2  27 3961.05 242.751  44
   0  -2  27 3659.02 222.356  49
   0   2 -27 3944.42 270.864  55
   0  -2 -27 3951.16 270.826  53
   0   2  27 3611.15 239.903  36
   0  -2  28-72.9895 97.7496  44
   0  -2  28-48.0864 79.1330  49
   0  -2 -28 59.0814 70.9911  34
   0   2 -28 48.8304 92.0411  53
   0  -2 -28-99.2144 101.402  27
   0  -2  28 80.2299 118.057  36
   0  -2 -28 62.6201 109.445  53
   0   2 -28-7.90225 91.8017  27
   0   2 -28-11.4291 106.394  55
   0   2  28 56.3909 121.142  49
   0   2  28-78.5520 98.3855  36
   0   2  28 5.45493 78.2486  43
   0  -2 -28 99.2211 96.3003  55
   0  -2  29 483.262 114.318  44
   0   2 -29 602.015 143.300  55
   0  -2 -29 590.019 116.542  34
   0   2  29 532.840 117.386  36
   0   2 -29 500.274 120.804  27
   0   2 -29 680.421 129.069  53
   0  -2 -29 561.587 132.521  53
   0  -2 -29 594.762 123.585  55
   0   2  29 588.948 137.883  49
   0  -2  29 398.989 128.380  36
   0  -2 -29 801.837 141.622  27
   0   2 -30 2212.65 194.622  27
   0  -2  30 1989.86 193.796  36
   0   2  30 1920.38 175.298  36
   0  -2 -30 2109.81 194.512  27
   0   2 -30 2286.96 203.714  55
   0  -2  30 1899.16 163.298  44
   0  -2 -30 2060.52 188.291  55
   0   2  30 1899.38 188.807  49
   0   2 -30 2145.07 183.443  53
   0  -2 -30 2125.00 196.783  53
   0  -2 -31 96.5214 95.1308  53
   0  -2  31 158.657 106.165  36
   0  -2 -31 188.146 88.7097  27
   0  -2 -31 439.867 112.553  55
   0   2  31 200.423 89.5429  36
   0  -2  31 139.861 80.6037  44
   0   2  31 246.381 106.392  49
   0   2 -31 238.629 91.6452  53
   0   2 -31 196.336 90.3997  27
   0   2 -31 136.703 104.102  55
   0   2 -32 1117.77 134.355  27
   0   2 -32 1096.67 126.792  53
   0   2 -32 1226.37 144.809  55
   0  -2 -32 1312.75 143.323  55
   0  -2  32 1149.57 144.747  36
   0  -2 -32 1149.52 144.861  53
   0  -2 -32 1038.80 135.801  27
   0  -2  32 979.840 115.776  44
   0   2  32 1118.34 141.794  49
   0   2  32 1028.32 124.272  36
   0  -2 -33 2738.36 184.299  53
   0   2  33 2953.58 189.659  49
   0  -2  33 2978.75 191.236  36
   0   2  33 2776.22 173.605  36
   0  -2 -33 2868.37 184.853  55
   0   2 -33 2758.00 175.446  53
   0   2 -33 2956.46 192.110  55
   0  -2  33 2751.35 159.016  44
   0  -2  34 25.5663 64.4489  36
   0   2  34 123.251 65.3055  36
   0  -2 -34 98.1086 71.7397  53
   0  -2 -34 109.670 68.4838  55
   0   2  34 165.521 76.2382  49
   0   2 -34 156.070 73.4284  55
   0   2 -34 107.238 62.2507  53
   0   2 -35 9204.28 273.966  55
   0  -2 -35 8679.17 264.658  53
   0  -2  35 8958.95 269.783  36
   0  -3   0 85.4127 78.7700   2
   0   3   0-0.49981 77.7545   9
   0  -3   0-17.3267 58.7166   8
   0  -3   1 58427.9 745.274   8
   0  -3  -1 62031.5 881.620   2
   0  -3  -1 57169.0 707.304   8
   0   3   1 58705.3 839.662   9
   0   3  -1 58664.8 829.431   9
   0   3   1 59065.2 895.290  17
   0  -3   1 61210.0 877.302   2
   0   3  -2 82237.9 1058.56  17
   0   3  -2 77842.6 971.954   9
   0   3   2 77939.7 1018.60  12
   0   3   2 77571.5 987.656   9
   0  -3  -2 81027.3 1010.96   2
   0  -3   2 78079.8 990.016   2
   0  -3   2 78394.6 900.546   8
   0   3   3 5520.75 282.315   9
   0  -3   3 5899.00 283.165   2
   0  -3  -3 5866.17 296.098  10
   0  -3   3 5894.00 265.309   8
   0   3   3 5196.89 278.102  12
   0   3  -3 5540.46 276.304   9
   0  -3  -3 5701.91 279.739   2
   0  -3  -4 146710. 1360.28   2
   0  -3   4 146813. 1357.52   2
   0  -3  -4 147666. 1483.52  10
   0   3   4 145011. 1463.85  12
   0  -3   4 147986. 1364.35   8
   0   3   4 146575. 1450.13   9
   0   3  -4 144723. 1401.50   9
   0   3  -5 35899.6 735.443   6
   0   3   5 36550.8 765.233  12
   0  -3  -5 34524.9 744.295  10
   0  -3   5 35675.6 717.199   8
   0  -3  -5 33578.1 655.972   2
   0   3   5 35796.9 749.852   9
   0  -3   5 36259.5 676.406   2
   0   3   6 55495.4 978.272   9
   0   3  -6 54172.6 823.592  11
   0  -3   6 55019.1 930.975   8
   0   3  -6 53879.7 926.134   6
   0  -3  -6 54511.0 962.797  10
   0   3   6 54583.2 966.833  12
   0  -3  -6 55456.1 843.439   2
   0  -3   6 54349.1 830.440   2
   0   3  -7 15878.4 457.183  11
   0  -3  -7 16120.7 545.880  10
   0   3   7 15927.8 552.773   9
   0  -3   7 15598.8 447.509   2
   0  -3  -7 15886.9 453.058   2
   0   3   7 15233.4 526.767   5
   0   3  -7 16007.7 528.823   6
   0  -3   7 16291.4 538.559   8
   0   3   7 15720.7 545.198  12
   0  -3   8 16623.9 461.981   2
   0   3  -8 16031.7 471.033  11
   0   3  -8 15320.1 541.783   6
   0  -3  -8 16195.8 569.216  10
   0   3   8 17271.6 605.239   9
   0  -3   8 16196.8 570.130   8
   0   3  -8 16445.6 485.002  10
   0   3   8 16014.8 564.950   5
   0   3   8 16259.6 573.346  12
   0  -3  -8 16425.5 461.383   2
   0  -3  -9 2508.96 127.262  27
   0  -3   9 2475.70 190.659   2
   0   3   9 2295.10 241.047   5
   0   3  -9 2667.54 216.095  10
   0  -3  -9 2346.65 182.989   2
   0  -3  -9 2920.99 264.624  10
   0   3   9 2687.76 131.551  26
   0   3   9 2680.32 257.901  12
   0  -3   9 2734.14 264.782   8
   0   3  -9 2475.19 200.797  11
   0   3   9 2731.00 270.643   9
   0   3  10 33794.6 439.846  25
   0  -3 -10 33125.3 860.138  10
   0  -3 -10 33975.4 456.485  27
   0   3 -10 32839.4 712.824  11
   0  -3  10 32711.5 885.675   8
   0   3  10 32894.8 447.414  26
   0   3  10 33000.4 881.581   5
   0   3  10 33478.7 914.485   9
   0   3 -10 32710.6 713.831  10
   0  -3  10 33962.4 645.182   2
   0   3  10 34251.9 891.150  12
   0   3 -10 33058.3 446.614  22
   0  -3 -10 33724.5 647.505   2
   0   3  11 16502.5 332.381  26
   0   3  11 16681.5 327.456  25
   0  -3 -11 16830.8 452.711   2
   0   3 -11 17311.0 645.458   7
   0  -3 -11 16194.2 623.007  10
   0   3  11 16383.6 656.410   5
   0  -3  11 16806.5 671.079   8
   0   3  11 17190.7 688.152   9
   0  -3 -11 16630.5 335.847  27
   0   3 -11 17174.9 529.959  10
   0  -3  11 16686.6 452.152   2
   0   3  11 16119.1 638.670  12
   0   3  12 16358.4 344.948  26
   0  -3  12 16792.9 697.921   8
   0   3  12 17113.0 677.694  12
   0   3  12 17492.9 349.636  25
   0   3  12 16831.6 711.587   9
   0  -3 -12 17112.8 352.350  27
   0   3  12 16684.7 691.511   5
   0  -3 -12 16616.5 438.263   2
   0   3  12 16944.8 620.503   8
   0  -3 -12 16899.1 659.177  10
   0   3 -12 16750.1 657.189   7
   0   3 -12 16424.6 533.577  10
   0  -3  12 17301.9 443.302   2
   0   3  13 64199.8 1261.70   8
   0   3 -13 65301.5 700.019  27
   0  -3 -13 61678.4 1291.79  10
   0   3 -13 63196.1 1061.11  10
   0   3  13 63243.7 1345.57  12
   0   3  13 63112.2 1384.65   5
   0   3  13 65479.1 709.101  26
   0   3  13 64891.8 1428.44   9
   0  -3 -13 64086.8 703.888  27
   0   3 -13 64612.1 1327.11   7
   0  -3  13 63358.1 1397.72   8
   0   3  13 63669.5 691.557  25
   0   3 -14 10331.0 555.388   7
   0   3  14 10170.8 595.587   9
   0   3 -14 10437.8 446.755  10
   0   3 -14 10741.2 299.603  27
   0   3  14 10520.1 573.195  12
   0   3  14 10787.4 302.998  26
   0  -3  14 11043.4 616.969   8
   0   3  14 10151.3 290.336  25
   0  -3 -14 10582.2 302.831  27
   0  -3 -14 11026.5 568.473  10
   0  -3  14 10275.5 249.429  25
   0   3  14 10492.4 537.858   8
   0  -3 -15 15499.7 378.771  27
   0   3  15 16131.3 378.760  26
   0  -3  15 15902.3 322.525  25
   0  -3  15 15798.8 769.852   8
   0   3  15 15676.4 766.621   9
   0  -3 -15 16712.4 716.336  10
   0   3  15 15445.6 681.404   8
   0   3  15 15852.5 375.918  25
   0   3 -15 16248.2 379.338  27
   0   3  15 15830.5 723.948  12
   0   3 -15 15264.1 696.743   7
   0  -3  16 347.207 65.1353  25
   0  -3  16 408.004 87.9609  44
   0  -3 -16 385.992 87.8242  53
   0  -3  16 290.874 183.881   8
   0   3  16 509.443 187.955  12
   0   3 -16 291.262 130.169   7
   0   3  16 372.432 159.375   8
   0  -3 -16 151.644 108.054  10
   0   3  16 360.433 177.446   9
   0   3 -16 198.995 133.848  19
   0  -3 -16 343.230 82.8300  34
   0   3 -16 375.271 89.3330  55
   0  -3 -16 418.632 97.5982  45
   0   3 -16 356.343 86.0124  27
   0   3  16 777.219 108.103  25
   0  -3 -16 276.484 83.6748  27
   0   3  16 366.206 86.3872  26
   0  -3 -17 6534.32 266.464  45
   0  -3  17 6519.99 265.004  44
   0   3  17 6092.96 483.885  12
   0  -3 -17 6442.91 270.224  53
   0  -3  17 6611.51 232.185  25
   0  -3 -17 6263.64 258.969  55
   0  -3  17 6215.46 255.907  36
   0   3  17 6688.61 272.151  26
   0  -3  17 6420.53 535.557   8
   0   3 -17 6561.47 261.227  54
   0   3 -17 6075.68 488.487  19
   0  -3 -17 6478.59 268.595  27
   0  -3 -17 6227.62 471.955  10
   0   3  17 6508.97 265.494  49
   0   3  17 5788.26 512.658   9
   0   3  17 6134.63 470.228   8
   0   3  17 6357.87 264.589  25
   0   3 -17 6978.80 279.554  55
   0   3 -17 6645.99 264.227  27
   0   3 -17 6470.96 492.444   7
   0  -3 -17 6370.14 257.785  34
   0  -3 -18 7509.74 526.861  10
   0  -3  18 7414.86 593.992   8
   0  -3 -18 7892.29 307.757  27
   0   3  18 8020.95 615.288   9
   0   3  18 8453.29 308.613  49
   0  -3 -18 8185.25 307.156  45
   0   3 -18 7977.60 581.265  19
   0   3 -18 7945.95 300.010  27
   0  -3  18 8163.27 302.165  36
   0  -3 -18 7963.24 296.281  34
   0   3  18 8192.57 306.944  26
   0   3  18 8113.06 282.441  36
   0  -3 -18 8072.26 302.255  55
   0   3 -18 8012.15 284.340  47
   0   3  18 7882.62 560.533  12
   0   3  18 8378.77 310.329  25
   0   3 -18 8548.51 318.866  55
   0  -3 -18 8329.54 315.657  53
   0  -3  18 8344.71 307.694  44
   0   3  19 11531.4 376.157  25
   0  -3 -19 11483.7 658.355  10
   0   3 -19 11758.6 383.177  55
   0   3 -19 11168.6 705.865  19
   0   3  19 11089.1 368.851  49
   0  -3 -19 11610.7 380.996  27
   0   3  19 11566.9 373.237  26
   0  -3  19 11020.3 364.928  44
   0   3 -19 12179.9 380.765  27
   0   3  19 10402.7 732.213   9
   0  -3  19 10439.8 727.517   8
   0  -3 -19 11118.7 367.881  45
   0   3  19 11167.8 684.031  12
   0  -3 -19 11535.6 370.692  55
   0   3  19 10975.1 339.836  36
   0   3 -19 11232.8 341.713  47
   0  -3  19 11257.9 366.080  36
   0  -3 -19 11597.8 379.727  53
   0  -3 -19 11701.2 368.490  34
   0  -3 -20 1595.93 165.937  45
   0  -3 -20 1438.07 147.156  55
   0   3 -20 1691.09 157.699  53
   0  -3 -20 1553.06 166.010  27
   0   3 -20 1524.19 160.695  55
   0  -3 -20 1222.84 243.250  10
   0   3  20 1529.42 158.283  49
   0  -3 -20 1623.01 157.966  34
   0  -3  20 1550.71 154.730  36
   0   3 -20 1942.42 326.288  19
   0   3  20 1424.63 270.041  12
   0   3  20 1493.21 310.573   9
   0  -3 -20 1668.54 166.614  53
   0  -3  20 1701.51 317.780   8
   0   3  20 1477.03 156.192  26
   0   3 -20 1744.47 146.598  47
   0   3  20 1448.69 140.388  36
   0   3 -20 1511.82 151.598  27
   0  -3  20 1543.53 152.622  44
   0  -3 -21 1950.80 172.450  55
   0  -3  21 2179.35 369.746   8
   0   3  21 1954.95 313.224  12
   0   3 -21 1675.28 302.028  19
   0   3 -21 2169.96 163.477  47
   0  -3 -21 1957.11 174.449  34
   0   3  21 1859.49 176.685  49
   0   3  21 2102.95 185.496  26
   0  -3  21 1795.62 166.353  36
   0   3 -21 1989.29 179.163  55
   0  -3 -21 1740.82 179.040  45
   0  -3  21 1690.99 166.907  44
   0   3 -21 2130.93 186.346  27
   0  -3 -21 2003.60 183.771  53
   0  -3 -21 2325.86 196.781  27
   0   3  21 1475.77 306.861   9
   0   3  21 2066.70 169.716  36
   0   3 -21 2189.02 177.169  53
   0   3  22-5.35756 116.842  12
   0   3 -22-18.4209 88.6664  55
   0   3  22-50.7362 106.209  49
   0  -3 -22-144.633 115.290  45
   0  -3  22-26.1431 88.1994  44
   0  -3  22-12.5778 84.0550  36
   0  -3 -22 98.8301 91.7289  34
   0   3  22 28.1396 148.036   9
   0   3 -22 106.414 73.4080  47
   0  -3  22 7.52404 149.007   8
   0   3 -22 216.716 105.031  27
   0  -3 -22 56.9185 91.9552  27
   0   3  22 4.12155 78.4951  36
   0   3 -22 146.293 171.624  19
   0  -3 -22 7.93220 83.5689  55
   0   3 -22 28.0260 77.5517  53
   0  -3 -22-20.0036 87.6169  53
   0   3  22-2.88164 87.8716  26
   0   3  23 4186.28 266.568  49
   0  -3 -23 4150.53 262.628  53
   0  -3  23 4342.87 255.297  44
   0   3  23 4329.67 241.894  36
   0  -3 -23 4119.94 249.695  34
   0  -3  23 4205.04 533.487   8
   0  -3  23 4085.71 252.890  36
   0   3 -23 4578.73 507.078  19
   0  -3 -23 4628.91 276.206  27
   0   3 -23 4090.09 248.686  53
   0   3  23 4195.93 259.250  26
   0   3 -23 4085.84 263.272  55
   0   3 -23 4168.43 260.075  27
   0   3  23 3698.52 505.864   9
   0  -3 -23 4037.40 247.848  55
   0   3 -23 4309.06 234.226  47
   0  -3 -23 4022.32 252.424  45
   0   3  23 4046.62 454.601  12
   0  -3 -24 2514.94 209.952  55
   0  -3  24 2405.26 206.353  44
   0   3  24 2339.40 187.056  36
   0   3 -24 2340.66 184.627  47
   0   3 -24 2271.47 201.414  27
   0   3  24 2291.79 413.874   9
   0  -3 -24 2358.66 210.406  53
   0  -3 -24 2448.98 206.492  45
   0  -3  24 2075.68 388.296   8
   0  -3 -24 2532.55 201.277  34
   0   3 -24 2258.49 206.421  55
   0  -3  24 2312.42 198.423  36
   0   3 -24 2612.65 206.537  53
   0   3  24 2626.99 226.907  49
   0   3  24 2227.66 203.022  26
   0  -3 -24 2485.73 215.525  27
   0   3 -25 47.7392 92.9020  27
   0  -3  25-45.8974 107.093  36
   0   3  25-26.9695 90.7071  26
   0   3 -25 97.8497 104.955  55
   0  -3 -25 118.065 91.1385  34
   0  -3 -25 96.3288 106.387  27
   0  -3 -25 124.814 120.801  53
   0  -3 -25 222.428 133.102  45
   0   3  25 223.127 142.078  49
   0   3  25 37.3752 78.6208  36
   0  -3 -25 63.3963 100.837  55
   0   3 -25 11.7965 89.5819  53
   0  -3  25 85.7643 100.336  44
   0   3  26 6515.47 340.479  49
   0   3  26 6350.25 299.948  36
   0  -3 -26 6360.64 328.926  27
   0  -3 -26 6257.89 315.399  55
   0  -3  26 6566.89 318.163  44
   0  -3 -26 6568.63 339.023  53
   0  -3  26 6309.48 320.435  36
   0   3 -26 6542.87 334.807  55
   0   3 -26 6373.29 321.814  27
   0   3 -26 6263.76 308.054  53
   0  -3 -26 6230.16 299.393  34
   0   3 -27 137.279 88.9687  53
   0   3  27 42.9202 79.8391  36
   0   3  27 151.796 143.516  49
   0  -3 -27 73.1847 97.9538  27
   0  -3 -27 189.726 103.037  55
   0  -3 -27 152.000 92.4279  34
   0  -3  27 6.07967 106.855  36
   0   3 -27 110.901 99.2940  27
   0   3 -27 131.745 110.974  55
   0  -3  27 107.882 97.4875  44
   0   3  27 107.285 94.2887  43
   0  -3 -27 153.292 112.011  53
   0   3 -28 4049.56 267.684  55
   0  -3  28 3758.80 244.978  44
   0   3  28 3806.67 232.813  36
   0  -3  28 3965.23 257.428  36
   0   3 -28 3853.94 242.762  53
   0  -3 -28 3894.68 252.362  55
   0  -3 -28 3809.19 232.338  34
   0  -3 -28 3837.58 261.248  53
   0   3 -28 3760.24 249.997  27
   0  -3 -28 4049.99 266.981  27
   0   3  28 4256.98 278.677  49
   0   3  28 3892.88 236.261  43
   0  -3  29-1.19428 102.162  36
   0  -3  29 53.4259 91.7698  44
   0   3 -29 158.041 95.6511  53
   0   3 -29 155.005 120.291  55
   0   3  29 121.409 85.3321  43
   0   3  29 90.3033 112.706  49
   0   3 -29 195.238 92.8923  27
   0  -3 -29 190.542 123.312  53
   0  -3 -29 30.1260 91.2581  27
   0  -3 -29 59.0075 76.5434  34
   0  -3 -29 50.2790 90.6813  55
   0   3  29 13.9917 80.1324  36
   0  -3 -30 18014.6 509.308  53
   0  -3 -30 17110.9 441.058  34
   0  -3  30 19130.2 508.974  36
   0   3 -30 17717.8 497.121  27
   0   3  30 16795.1 435.298  43
   0  -3 -30 18044.3 490.115  55
   0   3  30 17732.5 456.060  36
   0   3 -30 18223.3 514.100  55
   0   3  30 18465.6 509.019  49
   0  -3  30 18264.5 477.811  44
   0   3 -30 17667.4 469.525  53
   0  -3 -30 17573.6 511.170  27
   0  -3 -31 843.072 131.146  53
   0  -3  31 1026.50 142.793  36
   0   3 -31 1266.76 155.076  55
   0   3  31 1023.06 145.574  49
   0  -3 -31 860.925 125.126  55
   0   3 -31 875.587 116.966  53
   0   3 -31 845.106 125.029  27
   0   3  31 630.243 98.9555  43
   0  -3 -31 946.008 133.436  27
   0  -3  31 941.206 125.508  44
   0   3  31 1005.01 124.864  36
   0   3  32 1783.76 143.969  36
   0  -3  32 2141.65 172.937  36
   0  -3 -32 2219.69 176.518  53
   0  -3  32 1977.86 158.740  44
   0  -3 -32 1919.27 158.292  55
   0   3  32 2253.53 180.104  49
   0   3 -32 2117.56 175.636  55
   0   3 -32 2050.34 155.390  53
   0  -3 -33 47.5467 73.0364  53
   0   3  33 4.00536 65.7538  36
   0   3 -33 30.4638 57.4170  53
   0  -3  33 98.1524 74.5545  36
   0   3  33 235.513 90.3728  49
   0  -3 -33 16.7654 63.5736  55
   0   3 -33 177.139 86.5860  55
   0  -3  33 150.171 69.1906  44
   0  -3 -34 403.344 85.0289  53
   0   3  34 530.951 94.1776  49
   0   3 -34 448.266 84.1450  55
   0  -3  34 455.812 85.5285  36
   0   4   0 2820.55 243.342  20
   0   4   0 2407.69 214.134   9
   0  -4   0 2649.72 186.354   8
   0  -4   0 2558.43 228.846   2
   0   4   0 2490.83 232.764  17
   0  -4   1 8666.62 335.097   8
   0   4  -1 8707.23 409.388  17
   0   4  -1 8802.65 385.241   9
   0  -4  -1 8714.82 321.761   8
   0   4   1 8885.08 391.437   9
   0  -4   1 8564.90 395.914   2
   0   4  -1 8884.78 410.750  20
   0  -4  -1 8379.92 389.819   2
   0   4   1 8363.79 403.691  17
   0   4  -2 1177.01 171.895  17
   0   4   2 842.572 150.528  17
   0  -4  -2 939.880 127.548   8
   0  -4   2 940.551 130.114   8
   0   4  -2 951.623 161.444  20
   0  -4  -2 797.535 155.535   2
   0   4   2 874.471 153.579   9
   0  -4   2 899.644 158.967   2
   0   4  -2 826.870 141.309   9
   0   4  -3 116434. 750.451  21
   0   4  -3 112584. 1386.95   9
   0  -4  -3 118792. 1438.00   2
   0   4  -3 117882. 1513.78  20
   0   4   3 112989. 1416.83   9
   0  -4   3 116895. 1423.78   2
   0   4   3 116153. 1466.71  12
   0  -4   3 114862. 1289.22   8
   0  -4   4 161877. 1589.51   8
   0   4  -4 164172. 911.122  21
   0   4  -4 160181. 1686.23   9
   0   4   4 160670. 1730.24   9
   0   4   4 160196. 1763.22  12
   0   4  -4 164940. 1811.50  20
   0  -4  -4 161095. 1677.49   2
   0  -4   4 160070. 1667.67   2
   0   4   5 43633.2 954.154  12
   0   4  -5 43439.8 923.036   6
   0   4   5 44068.4 940.086   9
   0  -4   5 44594.3 887.150   2
   0  -4   5 43251.7 865.443   8
   0  -4  -5 43989.4 886.337   2
   0  -4  -5 43388.0 947.100  10
   0   4  -5 44277.7 488.597  21
   0  -4   6 453.665 134.739   8
   0  -4   6 296.755 115.384   2
   0   4   6 421.928 145.891   9
   0   4  -6 233.013 126.905   6
   0  -4  -6 292.949 136.984  10
   0  -4  -6 344.185 111.514   2
   0   4  -6 316.764 74.8511  21
   0   4   6 294.502 141.327  12
   0   4  -7 3569.05 255.361  11
   0  -4  -7 3915.67 154.085  27
   0   4   7 3585.40 304.043   9
   0  -4   7 3594.41 261.150   2
   0  -4  -7 3702.72 269.432   2
   0  -4  -7 3595.46 303.660  10
   0   4  -7 3745.61 157.812  21
   0  -4   7 3612.25 287.682   8
   0   4  -7 3794.26 297.779   6
   0   4   7 3669.89 305.941  12
   0   4   8 155.108 61.1317  26
   0  -4   8 250.616 135.714   8
   0   4  -8 53.1201 83.7194  11
   0   4   8 111.771 125.138  12
   0   4  -8 185.948 128.401   6
   0   4   8 354.122 147.272   9
   0  -4  -8 206.769 137.006  10
   0   4   8 135.265 122.501   5
   0  -4  -8 86.4047 88.5819   2
   0  -4   8 227.789 109.588   2
   0  -4  -8 206.359 63.6005  27
   0   4  -8 164.571 62.2445  22
   0   4   9 124.813 107.685   5
   0  -4   9 138.476 95.4099   2
   0  -4  -9 227.199 106.445   2
   0  -4   9 177.049 129.560   8
   0   4  -9 139.549 60.9203  22
   0   4   9 131.802 53.4746  25
   0   4   9 105.655 55.0624  26
   0  -4  -9 208.006 138.691  10
   0   4  -9 239.195 126.491   6
   0   4  -9 189.868 90.2978  11
   0   4  -9 126.853 104.288  10
   0   4   9 291.282 148.941  12
   0  -4  -9 102.524 52.3513  27
   0   4   9 117.793 129.985   9
   0   4  10 35925.5 1002.92  12
   0   4 -10 36950.3 822.663  11
   0  -4  10 36982.5 802.800   2
   0   4 -10 35887.2 954.669   6
   0   4  10 38471.1 1023.42   5
   0   4  10 37759.8 482.700  25
   0   4 -10 38016.9 840.050  10
   0   4  10 36854.8 504.579  26
   0  -4 -10 38305.7 1015.96  10
   0   4 -10 36899.5 502.852  22
   0  -4  10 36215.2 987.117   8
   0  -4 -10 37784.1 513.157  27
   0  -4 -10 36564.9 805.884   2
   0   4  10 36885.3 1026.80   9
   0  -4  11 32164.1 748.690   2
   0   4 -11 31608.0 777.201  11
   0  -4  11 31076.7 950.680   8
   0   4  11 30772.4 965.572   9
   0   4  11 31525.3 483.113  26
   0   4 -11 30274.9 767.781  10
   0   4  11 29111.5 928.424   5
   0   4  11 31492.6 963.825  12
   0  -4 -11 32380.8 965.587  10
   0   4 -11 30493.2 474.097  22
   0  -4 -11 30038.6 723.913   2
   0   4  11 28960.7 446.321  25
   0  -4 -11 30239.5 474.992  27
   0  -4 -12-28.0855 61.9414   2
   0  -4 -12 73.1051 64.5119  27
   0  -4  12 89.6042 117.140   8
   0   4  12 102.566 65.9072  26
   0   4 -12 165.894 103.796  10
   0  -4  12 63.0989 77.9238   2
   0  -4 -12 248.307 152.605  10
   0   4  12 44.0463 54.9742  25
   0   4  12 79.9755 117.172   5
   0   4  12 67.4606 138.693   9
   0   4  12 80.1134 125.721  12
   0  -4  13 527.571 177.294   8
   0   4 -13 437.073 116.728  10
   0  -4 -13 424.792 86.5276  27
   0  -4 -13 445.037 171.737  10
   0   4  13 555.197 197.672   9
   0   4  13 196.477 141.303   5
   0   4  13 289.422 162.881  12
   0   4  13 307.656 76.6061  25
   0   4  13 284.018 79.0444  26
   0   4 -13 334.878 143.925   7
   0   4 -14 10500.8 311.194  27
   0   4 -14 9797.16 576.417   7
   0   4  14 10828.2 627.483  12
   0   4  14 10140.8 616.673   5
   0  -4 -14 11148.0 326.258  34
   0  -4 -14 9866.41 584.398  10
   0  -4 -14 10209.1 313.777  27
   0   4  14 11438.0 676.729   9
   0  -4  14 10105.2 622.442   8
   0   4  14 10927.1 313.253  25
   0   4  14 10590.5 318.273  26
   0   4  15 90.5652 67.6478  49
   0  -4  15 169.935 165.667   8
   0  -4 -15 111.866 132.901  10
   0   4  15 1.04934 139.823  12
   0   4 -15 201.910 83.3908  27
   0  -4 -15 122.475 69.2215  53
   0   4  15 129.011 74.2171  25
   0   4 -15 254.480 82.3528  55
   0   4  15 164.521 81.3880  26
   0  -4 -15 92.1488 73.9695  45
   0   4 -15 149.332 145.100   7
   0  -4 -15 139.893 67.4336  34
   0   4  15 89.4037 125.289   9
   0  -4 -15 123.718 75.8127  27
   0  -4 -15 225.662 76.7098  55
   0  -4  15 256.477 70.9032  44
   0  -4  16 373.706 184.891   8
   0   4 -16 449.270 88.2408  47
   0   4  16 402.211 90.3553  25
   0   4  16 369.920 87.1027  49
   0   4 -16 253.756 82.1665  54
   0  -4  16 348.535 78.6802  50
   0  -4  16 273.735 74.1360  36
   0   4  16 400.952 98.1580  26
   0  -4 -16 346.261 84.8946  55
   0  -4 -16 434.400 94.7966  53
   0   4 -16 176.267 130.319   7
   0  -4 -16 399.918 104.595  27
   0   4 -16 500.422 112.642  27
   0   4  16 330.882 156.259  12
   0  -4  16 380.233 92.6479  44
   0  -4 -16 359.550 91.4760  34
   0  -4 -16 244.158 121.205  45
   0   4 -16 491.674 100.552  55
   0  -4 -16 330.684 165.402  10
   0   4  16 378.839 170.863   9
   0  -4 -17 158.758 77.8189  53
   0  -4 -17 436.681 97.2391  40
   0   4  17 0.58868 121.818  12
   0   4  17 112.876 79.3245  26
   0  -4  17 171.129 74.9011  36
   0  -4 -17 186.685 78.2130  34
   0   4 -17 106.084 76.5063  27
   0  -4 -17 99.1684 104.602  45
   0   4 -17 331.372 95.4542  55
   0  -4  17 99.6246 76.3513  44
   0  -4  17 215.156 155.052   8
   0   4  17 97.1643 140.960   9
   0  -4 -17 109.138 131.934  10
   0  -4 -17 223.095 82.2422  55
   0  -4 -17 196.029 85.6436  27
   0   4 -17 50.9726 118.129   7
   0   4 -17 149.145 71.6115  54
   0  -4  17 66.9478 62.7993  50
   0   4 -17 130.406 69.6462  47
   0   4  17 108.394 75.2708  49
   0  -4 -18 334.724 99.8660  45
   0   4 -18 107.325 152.873  19
   0   4  18 68.4201 86.8172  49
   0  -4 -18 205.868 75.1646  40
   0  -4 -18 131.135 81.3216  53
   0   4 -18 192.194 84.9131  27
   0   4 -18 11.6625 84.7012  54
   0  -4 -18 162.498 81.7988  34
   0   4  18 272.587 101.637  26
   0   4 -18 177.364 87.0947  55
   0  -4  18 217.103 81.9311  36
   0  -4  18 4.82190 146.957   8
   0  -4  18 206.744 86.8296  44
   0  -4 -18 249.935 160.232  10
   0  -4  18 169.704 73.7449  50
   0  -4 -18 267.075 91.5176  27
   0   4  18 215.837 178.241   9
   0   4 -18 290.133 140.567   7
   0   4  18 175.139 151.648  12
   0  -4 -18 167.170 83.1883  55
   0   4 -18 240.474 78.3817  47
   0   4 -19 314.556 88.1961  47
   0  -4 -19 222.642 91.0346  53
   0   4  19 405.681 211.561   9
   0  -4  19 258.741 81.0992  36
   0   4 -19 261.791 191.609  19
   0  -4 -19 411.390 184.795  10
   0   4  19 234.026 92.3582  49
   0  -4 -19 181.310 102.048  45
   0   4 -19 430.247 107.531  55
   0  -4 -19 303.459 83.4308  40
   0  -4 -19 244.640 95.2211  27
   0  -4 -19 220.582 83.1486  55
   0  -4  19 188.318 156.592   8
   0   4  19 237.020 156.959  12
   0  -4  19 321.743 81.3558  50
   0   4  19 354.257 105.407  26
   0  -4  19 256.028 97.5828  44
   0   4 -19 360.122 100.314  27
   0  -4 -19 372.054 97.8256  34
   0  -4  20 4226.58 495.879   8
   0   4 -20 4814.72 268.337  55
   0  -4  20 4393.38 249.176  44
   0   4  20 4884.33 272.054  26
   0   4  20 4378.70 249.970  49
   0   4 -20 4525.43 232.319  47
   0   4 -20 4161.65 453.361  19
   0  -4 -20 4631.26 253.498  55
   0  -4 -20 4410.06 448.934  10
   0  -4 -20 3924.11 250.464  45
   0   4  20 4219.93 218.159  36
   0  -4 -20 4349.55 255.281  53
   0  -4 -20 4550.03 261.606  27
   0  -4 -20 4375.04 245.043  34
   0  -4  20 4433.69 223.899  50
   0   4  20 4188.63 460.156  12
   0  -4  20 4354.85 239.518  36
   0   4 -20 4338.31 245.623  27
   0   4  20 4191.33 509.113   9
   0  -4  21 321.191 83.4845  50
   0   4 -21 278.575 93.1198  27
   0  -4 -21 427.216 116.095  53
   0   4  21 353.519 113.765  49
   0   4 -21 427.913 184.567  19
   0  -4 -21 442.980 112.278  55
   0  -4  21 230.507 161.873   8
   0   4 -21 328.228 89.4973  47
   0  -4 -21 334.315 112.755  27
   0  -4  21 238.982 109.131  44
   0  -4 -21 420.586 107.687  34
   0   4  21 376.741 121.829  26
   0   4 -21 293.195 100.372  55
   0   4 -21 424.329 109.475  53
   0   4  21 319.536 82.5176  36
   0  -4 -21 258.015 111.298  45
   0   4  21 361.600 215.416  12
   0   4  21 58.7308 161.727   9
   0  -4  21 253.856 90.1595  36
   0  -4 -22 504.270 125.892  27
   0   4  22 418.121 134.408  49
   0  -4 -22 326.260 121.600  45
   0   4 -22 416.000 106.068  53
   0   4  22 91.2358 170.742  12
   0  -4  22 321.627 205.148   8
   0   4 -22 264.904 181.037  19
   0   4 -22 328.830 109.408  27
   0   4 -22 310.039 89.0614  47
   0   4  22 310.606 91.3809  36
   0  -4 -22 356.013 116.360  53
   0   4  22 339.861 121.041  26
   0  -4  22 614.916 132.564  44
   0  -4  22 293.089 101.256  36
   0  -4 -22 527.851 114.003  34
   0   4 -22 343.701 121.279  55
   0  -4 -22 314.150 106.813  55
   0   4  22 282.352 197.697   9
   0   4  23 5455.21 610.557   9
   0   4 -23 5953.74 295.101  53
   0  -4  23 6024.03 634.819   8
   0   4  23 4822.45 519.915  12
   0   4  23 6158.63 315.816  26
   0   4 -23 5788.38 300.283  27
   0  -4 -23 5850.68 303.429  55
   0   4 -23 5996.00 320.409  55
   0   4 -23 6205.99 593.493  19
   0  -4 -23 6159.31 321.320  53
   0  -4  23 6062.83 311.876  44
   0   4 -23 5821.26 271.217  47
   0  -4 -23 5734.75 294.240  34
   0   4  23 5932.26 273.750  36
   0  -4  23 5590.46 288.207  36
   0  -4 -23 6004.19 315.566  27
   0   4  23 6027.44 313.410  49
   0  -4 -23 5794.95 308.840  45
   0  -4 -24 5175.65 298.574  27
   0  -4  24 4657.47 269.436  36
   0  -4 -24 4369.02 269.617  55
   0   4 -24 4666.30 266.630  53
   0   4  24 4382.87 239.427  36
   0  -4 -24 5103.42 304.767  53
   0   4 -24 4647.30 274.422  27
   0   4 -24 4717.59 293.025  55
   0   4  24 4660.97 294.002  49
   0  -4 -24 4687.47 287.194  45
   0  -4 -24 4617.62 269.809  34
   0  -4  24 4831.39 285.284  44
   0   4  24 4693.79 283.892  26
   0   4 -24 4802.02 252.523  47
   0   4 -24 4593.37 508.051  19
   0  -4 -25 8782.44 381.836  45
   0  -4  25 8592.72 362.219  36
   0  -4 -25 8820.34 338.030  39
   0   4 -25 8498.79 352.755  53
   0   4  25 8338.68 325.303  36
   0   4 -25 9035.91 396.788  55
   0   4 -25 8503.01 331.525  47
   0   4  25 8832.62 384.423  49
   0  -4 -25 8671.74 388.900  53
   0  -4 -25 8118.39 357.358  55
   0   4 -25 8222.34 359.560  27
   0  -4 -25 8683.06 359.146  34
   0  -4  25 8665.26 370.330  44
   0  -4 -25 8820.24 385.440  27
   0  -4 -26 2559.20 219.169  55
   0  -4 -26 2831.82 214.289  34
   0   4  26 2503.38 189.247  36
   0   4 -26 2810.16 212.129  53
   0  -4 -26 3165.50 262.886  53
   0  -4  26 3049.03 238.524  44
   0   4 -26 2803.85 225.998  27
   0   4 -26 3013.10 245.170  55
   0  -4 -26 2471.05 186.773  39
   0   4  26 2936.34 242.601  49
   0   4  26 2685.57 215.887  43
   0  -4  26 2702.76 217.528  36
   0  -4 -26 2734.81 230.934  27
   0  -4 -27 13024.1 458.614  27
   0  -4 -27 12527.6 432.471  55
   0   4 -27 12189.2 411.552  53
   0   4  27 11570.4 411.875  43
   0  -4  27 13369.4 448.392  44
   0   4 -27 12014.1 427.145  27
   0   4  27 11546.1 373.630  36
   0  -4  27 12228.1 421.959  36
   0   4 -27 13141.9 462.020  55
   0  -4 -27 12801.0 460.352  53
   0   4  27 13418.8 460.819  49
   0  -4 -27 11515.8 403.444  34
   0   4  27 11430.5 385.091  30
   0  -4 -28 2454.14 217.692  27
   0  -4 -28 2407.16 204.036  55
   0   4  28 2257.03 194.907  43
   0   4  28 2266.69 213.035  49
   0   4 -28 2090.96 180.706  53
   0   4 -28 2290.25 195.988  27
   0  -4  28 2500.22 213.427  44
   0   4 -28 2891.19 229.491  55
   0  -4 -28 2389.02 213.220  53
   0  -4 -28 2242.52 186.175  34
   0  -4  28 2337.73 201.094  36
   0   4  28 2146.32 171.060  36
   0   4  29 177.851 96.9859  43
   0   4 -29 277.281 91.1673  53
   0  -4 -29 154.493 107.844  53
   0  -4 -29 189.049 98.4659  27
   0   4  29 169.919 116.629  49
   0   4 -29 287.022 99.8076  27
   0   4 -29 203.458 112.687  55
   0  -4  29 161.520 96.9597  36
   0  -4  29 125.721 101.162  44
   0  -4 -29 25.6418 89.3150  55
   0   4  30 1384.56 144.899  43
   0  -4  30 1488.89 155.935  36
   0   4 -30 1597.17 150.766  53
   0   4 -30 1384.47 152.508  27
   0   4 -30 1713.82 174.399  55
   0  -4 -30 1454.01 150.847  55
   0  -4 -30 1601.23 171.862  53
   0   4  30 1938.95 185.772  49
   0  -4  30 1850.29 171.463  44
   0  -4 -30 1532.84 165.320  27
   0   4 -31 96.5884 83.1813  55
   0  -4 -31 152.105 98.6392  53
   0  -4 -31 248.831 89.1216  27
   0  -4 -31 121.867 82.7043  55
   0  -4  31 52.0857 78.4993  44
   0  -4  31 138.840 83.6114  36
   0   4 -31 135.613 68.4920  53
   0   4  31 135.756 86.0328  43
   0   4  31 331.865 110.853  49
   0   4 -32 1328.77 121.614  53
   0   4  32 1656.43 135.121  43
   0   4  32 1924.66 163.737  49
   0  -4  32 1685.99 146.019  36
   0  -4 -32 1379.43 142.227  53
   0  -4  32 1671.13 144.358  44
   0   4 -32 1800.47 156.168  55
   0  -4  33 2161.65 147.159  44
   0  -4  33 2207.88 150.172  36
   0   4 -33 2419.81 164.737  55
   0   4  33 2143.90 157.768  49
   0  -4 -33 2409.35 166.570  53
   0  -4 -34 4649.47 201.212  53
   0  -4  34 4300.22 182.947  36
   0   4 -34 4517.59 198.505  55
   0   4  34 4684.97 200.246  49
   0   5   0-50.4920 107.384   9
   0  -5   0-40.3459 79.0795   8
   0  -5   0 103.655 130.545   2
   0   5   0-72.5718 123.658  20
   0   5   0 46.0181 106.381  17
   0   5  -1 49712.3 1097.96  20
   0   5   1 49408.7 1096.44  20
   0  -5   1 51058.4 1081.46   2
   0   5   1 49251.7 1034.21   9
   0  -5  -1 49639.8 859.236   8
   0  -5   1 49341.9 888.015   8
   0   5  -1 50005.6 1086.64  17
   0   5  -1 49506.6 1029.68   9
   0   5   1 49080.2 1082.40  17
   0  -5  -1 53182.8 1106.16   2
   0  -5  -2 385.452 135.588   2
   0   5   2 205.005 128.742  17
   0  -5   2 309.114 139.949   2
   0  -5  -2 277.053 84.8404   8
   0   5  -2 428.509 147.569  20
   0   5  -2 295.239 132.604   9
   0  -5   2 421.890 113.320   8
   0   5   2 409.216 140.900   9
   0   5  -3 13487.1 291.022  21
   0   5  -3 12977.8 541.585   9
   0  -5  -3 12876.4 437.827   8
   0   5   3 13738.5 586.131  17
   0  -5   3 14044.6 573.819   2
   0   5   3 13593.0 566.511   9
   0   5  -3 14187.8 600.617  20
   0  -5   3 13008.2 485.783   8
   0  -5  -3 14386.0 580.309   2
   0   5  -4 926.616 92.9739  21
   0   5  -4 750.860 156.871   9
   0  -5   4 790.844 176.510   2
   0   5  -4 948.192 196.093  20
   0   5   4 951.822 184.299  17
   0   5   4 791.120 170.084   9
   0  -5  -4 1044.72 186.659   2
   0  -5   4 1030.91 160.566   8
   0  -5   5 25279.6 768.015   2
   0   5   5 26021.7 823.918  17
   0   5   5 25757.6 804.684   9
   0  -5  -5 24545.7 763.035   2
   0   5  -5 25931.1 413.990  21
   0   5  -5 24798.8 769.981   9
   0  -5   5 25323.1 721.621   8
   0   5   5 25420.0 405.573  30
   0   5   6 37474.3 990.225   9
   0  -5   6 37851.4 935.418   2
   0   5  -6 37863.4 988.572   6
   0   5   6 36261.0 1001.29  12
   0  -5  -6 38713.4 949.198   2
   0  -5   6 37928.3 915.320   8
   0   5   6 37737.5 459.563  26
   0   5  -6 37871.7 510.661  21
   0   5  -7 12770.8 297.108  22
   0   5   7 13201.7 626.933  12
   0   5   7 12268.3 586.986   9
   0  -5   7 13427.8 572.290   8
   0   5   7 12455.3 280.783  26
   0  -5  -7 12265.6 544.396   2
   0   5  -7 13143.2 602.236   6
   0   5  -7 12908.3 309.097  21
   0  -5   7 13426.1 567.668   2
   0   5  -7 13301.6 531.813  11
   0   5   8 114326. 1851.49  12
   0   5   8 112969. 863.867  26
   0   5   8 112127. 1810.62   9
   0   5  -8 110840. 885.048  22
   0   5  -8 110734. 1754.93   6
   0  -5  -8 116409. 1650.83   2
   0   5  -8 113719. 1541.97  11
   0  -5   8 113735. 1713.07   8
   0  -5   8 114328. 1627.55   2
   0   5  -8 113351. 923.103  21
   0   5   9 2471.09 145.323  26
   0   5   9 2479.32 290.781   5
   0   5   9 2450.74 314.577  12
   0  -5   9 2433.73 279.964   8
   0  -5  -9 2606.69 151.443  27
   0   5  -9 2351.81 286.414   6
   0   5  -9 2525.73 244.786  11
   0   5  -9 2407.47 146.588  22
   0   5   9 2563.28 309.361   9
   0  -5  -9 2694.04 321.675  10
   0  -5   9 2587.49 258.204   2
   0  -5  -9 2657.69 263.713   2
   0   5 -10 253.788 80.5274  22
   0   5 -10 413.118 160.049   6
   0   5  10 370.971 182.849   9
   0  -5  10 494.431 138.815   2
   0  -5 -10 366.314 82.4482  27
   0  -5 -10 224.593 152.222  10
   0   5  10 516.050 168.413   5
   0   5 -10 397.991 122.098  11
   0  -5  10 564.764 170.515   8
   0   5  10 457.274 195.735  12
   0  -5 -10 273.028 120.609   2
   0   5  10 475.074 87.8661  26
   0   5 -10 561.280 152.453  10
   0   5 -11 5980.99 451.144   6
   0  -5  11 6825.61 404.937   2
   0   5 -11 6508.01 239.453  22
   0   5 -11 6203.63 386.654  10
   0   5  11 6281.02 482.380   9
   0  -5  11 6825.74 481.302   8
   0   5  11 6782.94 489.097   5
   0  -5 -11 6589.22 245.721  34
   0  -5 -11 6449.56 241.572  27
   0   5 -11 6741.18 394.874  11
   0   5  11 6106.00 483.434  12
   0   5  11 6156.97 230.388  26
   0  -5 -11 6201.42 476.532  10
   0  -5 -11 6870.88 405.100   2
   0  -5  12 7585.52 523.231   8
   0   5 -12 7814.78 269.244  22
   0  -5 -12 7670.91 274.184  34
   0   5  12 7364.16 532.038  12
   0   5 -12 7976.00 440.119  10
   0   5  12 7840.42 268.178  26
   0  -5 -12 8327.83 553.467  10
   0   5 -12 8015.46 433.850  11
   0   5  12 7260.53 532.381   9
   0  -5 -12 8319.33 447.012   2
   0  -5  12 7308.28 416.443   2
   0   5  12 7830.75 535.881   5
   0  -5 -12 7762.18 272.733  27
   0  -5 -13 3847.96 204.495  45
   0   5 -13 3914.49 209.552  55
   0   5  13 4061.44 205.889  26
   0  -5 -13 3969.23 204.924  53
   0   5  13 3648.99 391.798   5
   0   5  13 4060.20 419.351  12
   0  -5  13 3974.43 404.267   8
   0  -5 -13 4019.07 204.740  34
   0  -5  13 4208.05 208.710  50
   0   5  13 3660.39 401.965   9
   0  -5 -13 3824.94 202.261  27
   0  -5 -13 3985.77 398.684  10
   0  -5  13 4099.44 202.963  44
   0   5 -14 11886.6 346.425  47
   0  -5 -14 12150.2 360.877  27
   0   5  14 11972.3 721.879   9
   0  -5 -14 12012.1 347.358  40
   0  -5 -14 11800.5 346.672  55
   0   5  14 12185.0 343.153  49
   0   5 -14 12038.8 675.941   7
   0  -5 -14 12369.7 363.437  34
   0  -5 -14 11963.7 354.888  45
   0   5 -14 12621.7 373.381  55
   0  -5  14 11751.8 347.834  44
   0  -5  14 12660.0 356.627  50
   0   5  14 12924.7 733.048   5
   0  -5  14 11974.8 706.634   8
   0  -5 -14 11842.7 687.840  10
   0   5  14 13065.1 367.876  26
   0  -5 -14 12558.0 368.277  53
   0   5  14 12252.7 719.529  12
   0   5 -15 1778.58 152.871  27
   0  -5  15 1968.59 162.169  44
   0   5  15 1837.69 302.680   5
   0  -5 -15 1794.26 154.210  53
   0   5  15 1819.01 155.652  26
   0   5 -15 1951.01 302.195   7
   0   5  15 1725.22 310.073   9
   0  -5 -15 1760.12 287.353  10
   0   5  15 1931.20 152.869  49
   0   5 -15 1915.57 163.143  55
   0  -5  15 1922.19 156.044  50
   0   5 -15 1898.93 152.063  54
   0  -5  15 1907.87 308.823   8
   0  -5 -15 1845.10 150.746  55
   0   5  15 1788.82 311.358  12
   0  -5 -15 1961.21 153.271  40
   0  -5 -15 1831.46 156.562  27
   0   5 -15 2174.79 160.653  47
   0  -5 -15 2005.76 167.426  45
   0  -5 -15 1920.51 160.389  34
   0  -5 -16 82.1665 90.3261  27
   0  -5 -16 74.8954 93.2187  45
   0  -5  16 30.0378 76.3879  44
   0  -5 -16 115.604 70.3191  55
   0   5  16 173.197 93.7679  26
   0   5  16-38.9040 141.060   9
   0  -5 -16 108.968 80.4718  53
   0   5 -16 139.522 82.9102  55
   0  -5  16-92.4106 161.310   8
   0  -5  16 12.1915 62.3573  36
   0  -5  16 88.1667 69.4756  50
   0   5  16 8.28112 128.162  12
   0   5 -16 29.4522 64.5597  47
   0  -5 -16 157.200 84.7501  34
   0   5 -16 96.7959 140.612   7
   0  -5 -16 118.855 66.0338  40
   0   5 -16 54.0741 76.8168  54
   0   5  16 81.6903 80.6236  49
   0   5 -16 58.2669 77.6543  27
   0  -5 -16 97.8042 161.436  10
   0   5 -17 1755.19 153.777  47
   0  -5  17 1556.37 140.582  36
   0  -5  17 1601.34 157.016  44
   0  -5 -17 1486.95 166.461  45
   0   5 -17 1710.94 161.716  55
   0  -5 -17 1733.40 166.010  27
   0  -5  17 1590.62 303.546   8
   0  -5 -17 1685.00 156.686  55
   0   5 -17 1509.45 143.406  54
   0  -5 -17 1689.15 152.452  40
   0   5 -17 1674.67 158.423  27
   0   5 -17 1486.12 273.036   7
   0   5  17 1772.93 163.425  49
   0   5  17 1735.10 162.439  26
   0  -5 -17 1268.58 125.901  51
   0   5  17 1633.53 312.420  12
   0  -5  17 1563.37 148.293  50
   0   5  17 2013.12 356.222   9
   0  -5 -17 1685.31 159.473  34
   0  -5 -17 1637.76 158.472  53
   0   5 -18 15746.0 443.570  27
   0   5 -18 14783.5 824.018   7
   0   5  18 14013.5 884.841   9
   0   5  18 15260.3 432.633  49
   0  -5 -18 15377.9 451.942  27
   0  -5  18 14722.9 880.172   8
   0   5  18 15900.6 887.727  12
   0  -5 -18 14750.0 411.272  40
   0  -5 -18 14785.2 430.054  55
   0  -5 -18 14512.9 439.804  45
   0  -5 -18 15461.8 447.143  34
   0  -5 -18 14094.5 386.338  51
   0  -5  18 15372.1 441.934  44
   0  -5  18 15241.7 420.876  50
   0   5 -18 14859.2 451.586  55
   0  -5 -18 14887.8 449.644  53
   0   5 -18 14792.8 414.843  47
   0  -5  18 14760.8 404.975  36
   0   5 -18 14667.7 421.488  54
   0   5  18 15839.4 457.833  26
   0  -5 -19-98.4535 126.148  45
   0  -5  19 71.7342 87.6743  44
   0   5 -19-46.7194 148.652  19
   0   5 -19-75.5607 104.570  54
   0  -5  19 39.9972 165.148   8
   0  -5 -19 117.281 88.5315  55
   0   5  19 17.2961 105.124  26
   0  -5 -19 96.6657 74.5425  40
   0   5 -19 91.6392 86.2553  47
   0   5 -19 81.0213 90.7338  55
   0   5  19 227.964 164.008  12
   0  -5  19 14.7033 78.5334  50
   0   5  19 30.2200 159.747   9
   0   5  19 349.661 118.631  49
   0   5 -19 75.2278 82.9782  27
   0  -5  19-19.2919 76.0503  36
   0  -5 -19-97.6604 114.009  51
   0  -5 -19 131.324 95.9595  34
   0   5 -19-23.0859 150.278   7
   0  -5 -19 31.8342 92.9095  27
   0  -5 -19 68.4640 91.8915  53
   0   5 -20 549.212 101.205  47
   0  -5  20 525.015 119.734  44
   0   5 -20 537.318 113.421  27
   0  -5 -20 446.163 111.722  55
   0  -5 -20 634.277 128.498  27
   0   5 -20 573.489 136.813  55
   0   5  20 666.452 145.088  26
   0   5 -20 565.518 228.243  19
   0   5  20 557.175 134.129  49
   0  -5 -20 479.621 124.267  53
   0   5  20 408.236 194.919  12
   0  -5 -20 425.083 125.239  45
   0  -5 -20 631.591 107.526  40
   0  -5  20 408.174 99.2387  50
   0  -5  20 445.108 210.278   8
   0   5  20 628.715 242.293   9
   0  -5 -20 531.574 119.884  34
   0  -5  20 436.433 98.9883  36
   0  -5 -20 390.325 94.3533  51
   0   5 -21 415.599 219.638  19
   0  -5 -21 398.920 114.811  34
   0   5 -21 350.313 107.461  27
   0  -5 -21 336.972 81.6614  40
   0   5  21 457.875 135.120  49
   0  -5  21 435.845 128.799  44
   0  -5 -21 337.282 120.773  27
   0  -5  21 268.137 88.1764  36
   0   5  21 419.680 209.877  12
   0  -5 -21 389.402 117.237  53
   0  -5  21 407.248 213.837   8
   0   5  21 276.545 195.117   9
   0   5 -21 309.574 89.8940  47
   0  -5 -21 464.724 135.722  45
   0  -5 -21 443.894 115.527  55
   0   5 -21 389.192 119.303  55
   0  -5  21 299.239 91.8376  50
   0   5  21 408.170 124.371  26
   0   5  22 1270.30 170.021  26
   0  -5  22 1392.70 175.635  44
   0  -5  22 1299.75 143.392  50
   0   5 -22 1419.67 162.063  27
   0   5  22 828.696 258.575   9
   0   5  22 1120.48 289.304  12
   0   5 -22 1454.76 150.974  47
   0  -5 -22 1600.99 174.431  55
   0   5 -22 1307.68 300.105  19
   0   5  22 1465.84 179.180  49
   0  -5 -22 1626.13 187.328  53
   0   5 -22 1375.50 151.450  53
   0  -5  22 1204.58 144.929  36
   0  -5 -22 1489.03 175.124  34
   0   5 -22 1267.99 168.744  55
   0  -5 -22 1354.87 183.734  45
   0  -5  22 1172.21 318.559   8
   0  -5 -22 1505.06 174.015  27
   0  -5 -23 4332.34 269.204  55
   0  -5  23 4498.19 241.248  50
   0  -5 -23 4753.74 293.824  45
   0   5 -23 4398.90 285.865  55
   0   5  23 3440.60 460.148  12
   0   5 -23 4697.91 274.401  27
   0  -5 -23 4531.16 274.647  34
   0  -5 -23 4645.77 282.807  27
   0  -5  23 4284.81 275.956  44
   0   5 -23 4390.90 247.134  47
   0  -5  23 4396.64 254.558  36
   0   5  23 4891.49 289.404  49
   0  -5 -23 4647.21 292.383  53
   0   5 -23 3430.87 454.534  19
   0  -5 -23 4182.88 254.014  39
   0   5 -23 4296.12 254.927  53
   0   5  24 15601.6 496.392  43
   0  -5 -24 15762.6 509.292  27
   0   5 -24 16009.1 520.157  55
   0  -5 -24 16761.3 527.601  53
   0  -5  24 16001.4 503.086  44
   0   5  24 15863.6 478.774  30
   0   5 -24 16293.8 476.506  53
   0  -5 -24 15615.9 461.041  39
   0   5  24 16062.5 494.813  49
   0  -5  24 16182.3 469.692  36
   0   5 -24 16304.1 961.365  19
   0  -5 -24 16184.2 495.900  34
   0   5 -24 16522.2 456.476  47
   0  -5 -24 17295.9 534.589  45
   0  -5 -24 15848.8 489.491  55
   0   5 -24 16178.9 495.977  27
   0  -5 -25 4559.18 270.724  34
   0   5 -25 4317.62 238.056  47
   0   5 -25 4697.33 263.730  53
   0   5  25 4642.48 288.641  49
   0   5  25 4412.07 258.418  30
   0  -5  25 4981.99 297.720  44
   0   5 -25 4068.30 508.447  19
   0  -5 -25 4654.58 258.814  39
   0  -5 -25 4638.09 275.002  55
   0  -5 -25 5320.11 311.109  53
   0  -5  25 4627.26 263.315  36
   0  -5 -25 4830.44 291.918  27
   0   5 -25 4580.89 269.603  27
   0   5  25 4708.78 285.490  43
   0   5 -25 4681.75 299.205  55
   0  -5 -26 2259.56 222.512  55
   0   5  26 2050.38 200.568  43
   0   5  26 2159.75 184.809  30
   0  -5 -26 2667.20 210.830  34
   0  -5 -26 2481.79 215.891  27
   0  -5  26 2620.07 222.435  44
   0   5  26 2444.36 218.406  49
   0  -5 -26 2680.14 230.107  53
   0   5 -26 2408.78 202.037  27
   0  -5  26 2123.52 185.496  36
   0   5 -26 2418.58 216.946  55
   0   5 -26 2315.48 189.510  53
   0  -5 -26 2277.60 185.354  39
   0   5  27 1697.42 162.166  30
   0   5  27 1779.81 193.699  49
   0   5 -27 1923.09 180.211  27
   0   5 -27 1649.77 188.346  55
   0   5  27 1717.63 186.074  43
   0  -5 -27 1873.08 161.720  39
   0  -5 -27 1866.36 191.328  27
   0  -5 -27 1637.84 169.041  55
   0  -5  27 1699.10 189.648  44
   0  -5 -27 1649.45 189.675  53
   0   5 -27 1698.30 166.297  53
   0  -5  27 1614.93 164.398  36
   0   5  28-29.9304 69.6961  30
   0   5 -28-22.6203 68.9874  27
   0   5 -28 284.729 92.8694  53
   0   5 -28 39.6139 98.9753  55
   0  -5  28-38.0057 78.8998  36
   0  -5 -28 66.2539 101.469  53
   0   5  28 147.467 104.492  49
   0  -5 -28 66.3764 66.6600  39
   0  -5 -28 2.83024 86.4958  55
   0  -5  28-49.7884 108.735  44
   0   5  28 42.6475 99.1292  43
   0   5  29 1395.90 154.689  43
   0   5 -29 1665.01 175.229  55
   0  -5  29 1202.63 135.662  36
   0  -5 -29 1559.17 175.770  53
   0   5  29 1486.87 164.538  49
   0   5 -29 1499.90 153.502  27
   0  -5  29 1445.54 156.833  44
   0   5 -29 1250.47 129.734  53
   0   5  30 160.215 105.765  49
   0   5 -30 148.414 92.1516  55
   0   5 -30 74.4977 65.2902  27
   0  -5  30 44.9148 76.3708  36
   0   5 -30 34.6299 59.4705  53
   0   5  30-57.9078 89.3963  43
   0  -5 -30 89.2658 94.9429  53
   0  -5  30 27.5971 86.0569  44
   0   5  31 844.131 113.960  43
   0  -5  31 546.775 91.9351  36
   0   5  31 911.102 125.900  49
   0  -5 -31 753.247 117.068  53
   0  -5  31 812.259 116.589  44
   0   5 -31 884.521 123.642  55
   0   5  32 2175.55 149.044  43
   0  -5  32 2186.88 144.135  36
   0  -5  32 2200.91 155.763  44
   0   5  32 2343.08 164.736  49
   0  -5 -32 2363.16 165.922  53
   0   5 -32 2537.09 171.518  55
   0   5  33 8.15641 62.6943  49
   0  -5  33-26.3564 57.8852  44
   0  -5 -33 36.6155 58.6724  53
   0   5 -33-1.84725 59.7183  55
   0   6   0 16240.8 671.015   9
   0  -6   0 16515.3 556.762   8
   0  -6   0 15869.0 685.875   2
   0   6   0 15684.9 323.206  30
   0   6   0 16745.2 721.076  17
   0   6   0 16113.7 347.479  31
   0   6   0 16475.7 712.370  20
   0   6   1 11525.7 600.020  17
   0   6   1 11898.7 301.711  31
   0   6   1 11861.3 285.973  30
   0   6  -1 11864.2 298.749  31
   0   6  -1 11756.0 572.896   9
   0  -6   1 11912.6 485.312   8
   0   6  -1 11555.7 601.460  17
   0  -6  -1 11855.2 469.184   8
   0  -6   1 12411.5 609.522   2
   0   6  -1 11582.1 609.108  20
   0   6   1 11796.4 572.474   9
   0   6   1 12035.2 613.696  20
   0  -6  -1 12864.2 623.069   2
   0   6   2 1113.03 225.934  17
   0   6  -2 1095.70 201.110   9
   0   6  -2 1023.30 209.055  20
   0   6   2 928.590 99.4932  31
   0   6   2 1051.66 198.874   9
   0  -6   2 1331.55 183.138   8
   0   6   2 984.173 202.985  20
   0  -6  -2 1038.64 154.025   8
   0   6  -2 1079.97 102.512  31
   0   6   2 1069.97 101.266  30
   0  -6   2 1287.91 224.330   2
   0  -6  -2 1079.35 214.947   2
   0  -6   3 936.966 202.080   2
   0   6  -3 753.675 95.0712  31
   0   6   3 620.487 87.6814  31
   0   6  -3 508.531 156.710   9
   0   6  -3 793.474 203.398  20
   0   6   3 741.055 88.4513  30
   0  -6   3 811.451 153.227   8
   0  -6  -3 813.728 190.095   2
   0   6   3 494.259 162.297  17
   0   6   3 787.196 180.656   9
   0   6   3 554.525 176.099  20
   0  -6  -3 777.696 137.816   8
   0   6  -3 719.859 92.5770  21
   0   6  -4 10757.8 557.313   9
   0   6  -4 11056.7 607.303  20
   0  -6  -4 10812.4 445.647   8
   0  -6   4 11520.2 516.779   8
   0  -6   4 11575.4 587.858   2
   0   6   4 10714.5 571.116   9
   0   6   4 11543.6 609.599  17
   0   6  -4 11517.2 302.735  21
   0   6   4 10979.5 290.141  30
   0  -6  -4 10654.9 569.937   2
   0   6   5 263.469 77.7619  30
   0   6   5 425.378 188.944  17
   0  -6   5 437.535 149.685   2
   0  -6  -5 364.649 105.023   8
   0   6  -5 390.774 90.5170  21
   0  -6  -5 416.131 165.566   2
   0  -6   5 352.115 133.262   8
   0   6   5 399.929 160.305   9
   0   6   6 21426.1 419.497  30
   0  -6  -6 20938.1 635.804   8
   0  -6   6 21252.2 745.017   8
   0   6  -6 21040.1 424.107  21
   0  -6   6 21259.5 791.105   2
   0   6   6 21793.1 862.559  17
   0   6   6 21734.4 834.780   9
   0  -6  -6 20488.0 782.743   2
   0   6  -6 21127.0 826.015   6
   0   6  -7 25745.2 815.379  11
   0  -6   7 27367.9 902.975   2
   0  -6   7 26816.3 864.451   8
   0   6  -7 25779.5 922.331   6
   0   6   7 26839.4 969.725  17
   0   6  -7 26595.0 484.587  21
   0  -6  -7 26727.8 903.973   2
   0   6   7 26946.4 480.132  30
   0   6   7 26949.6 950.409   9
   0   6  -7 26775.6 466.029  22
   0  -6   8 41129.8 1103.63   2
   0   6  -8 38352.5 1141.47   6
   0   6   8 39365.9 589.869  30
   0   6   8 40691.6 1210.14  17
   0  -6  -8 39603.4 1087.10   2
   0   6  -8 40050.0 577.605  22
   0   6  -8 39814.6 602.210  21
   0  -6   8 38893.7 1075.40   8
   0   6   8 39341.6 1173.34   9
   0   6   8 39513.4 543.298  26
   0   6  -8 40609.8 1026.91  11
   0  -6  -9-47.1564 107.651   2
   0   6  -9 7.96377 64.3376  22
   0   6   9 54.5175 124.771   9
   0   6  -9 94.0773 110.904  11
   0   6  -9 11.8286 122.263   6
   0  -6   9 16.0777 118.018   2
   0   6   9 73.3236 79.9399  26
   0  -6   9 121.188 128.429   8
   0   6   9 23.3733 66.0463  30
   0   6   9 52.5422 120.869   5
   0  -6 -10 861.431 110.864  40
   0   6 -10 815.743 200.319   6
   0   6  10 973.124 204.494   5
   0  -6  10 899.700 208.348   8
   0  -6  10 663.766 169.145   2
   0  -6 -10 997.130 115.609  53
   0   6 -10 1003.20 117.889  55
   0  -6 -10 934.382 195.768   2
   0   6  10 979.757 234.162   9
   0   6 -10 768.643 169.563  11
   0   6  10 918.467 106.497  26
   0   6  10 924.813 227.426  12
   0  -6 -10 904.052 106.365  51
   0  -6  10 1074.51 115.391  50
   0   6 -10 836.384 106.418  22
   0  -6  11 3643.58 376.099   8
   0   6 -11 3922.75 343.027  10
   0  -6 -11 3757.53 203.317  53
   0  -6 -11 4049.38 231.996  34
   0  -6 -11 3768.18 201.035  40
   0   6 -11 3976.17 206.726  47
   0  -6  11 3874.39 201.939  50
   0   6 -11 3464.45 312.865  11
   0  -6 -11 4081.38 205.277  45
   0   6  11 3657.51 397.302   9
   0  -6 -11 3660.09 195.102  51
   0   6 -11 3923.12 203.911  22
   0   6  11 4032.83 435.984  12
   0   6  11 3748.00 193.314  26
   0  -6 -11 3878.77 352.323   2
   0   6 -11 3344.55 368.466   6
   0   6 -11 3797.36 212.011  55
   0   6  11 3465.06 387.134   5
   0  -6  11 3428.31 326.906   2
   0   6  12 1814.36 299.821   5
   0  -6  12 1958.29 142.012  38
   0  -6 -12 2053.70 157.831  53
   0  -6  12 2172.29 303.015   8
   0  -6  12 1689.23 235.846   2
   0   6 -12 1942.42 152.050  22
   0  -6 -12 1920.09 167.657  45
   0  -6 -12 1954.66 144.760  37
   0  -6 -12 1945.58 160.545  34
   0   6  12 1956.99 151.405  26
   0   6  12 2048.74 317.258   9
   0  -6  12 1758.38 140.044  44
   0  -6  12 1961.43 158.407  50
   0  -6 -12 1971.06 255.481   2
   0  -6 -12 2295.41 166.552  40
   0  -6 -12 1657.68 144.993  51
   0   6 -12 2004.31 166.173  55
   0   6 -12 2000.57 154.274  47
   0   6  12 1778.45 314.220  12
   0  -6  13 12982.5 368.495  44
   0  -6 -13 13041.3 365.645  51
   0   6  13 12421.9 762.451   9
   0   6 -13 13406.7 378.574  22
   0   6 -13 13036.1 374.796  47
   0   6  13 12660.4 345.903  49
   0  -6  13 12399.0 377.466  50
   0  -6 -13 13291.0 389.644  34
   0   6 -13 12975.5 392.767  55
   0   6  13 13610.9 379.847  26
   0  -6  13 12855.5 350.058  38
   0  -6 -13 13316.6 385.173  45
   0  -6 -13 13187.4 382.669  40
   0   6  13 12793.8 746.959   5
   0  -6  13 12783.4 730.072   8
   0   6  13 13633.5 797.444  12
   0  -6 -13 13155.3 357.112  37
   0  -6  14 280.520 84.8937  44
   0  -6 -14 158.233 71.3668  37
   0   6 -14 285.562 166.936   7
   0  -6 -14 339.236 95.1836  45
   0  -6 -14 267.301 96.3968  53
   0  -6 -14 269.215 92.3926  34
   0   6  14 157.464 163.952   5
   0   6  14 301.465 93.4406  26
   0   6  14 256.734 184.534  12
   0   6  14 296.005 195.143   9
   0   6 -14 230.326 84.6706  47
   0   6 -14 237.567 90.7064  55
   0  -6 -14 756.984 112.780  40
   0  -6  14 163.683 80.2002  50
   0   6 -14 917.691 163.099  54
   0   6  14 332.039 93.7199  49
   0  -6  14 407.296 87.6732  38
   0  -6 -14 65.5458 85.4601  51
   0  -6  14 776.374 221.681   8
   0  -6  15-45.3371 155.035   8
   0  -6 -15 125.842 86.4338  40
   0   6 -15 307.239 99.8125  54
   0  -6 -15 236.671 99.9929  51
   0  -6 -15 112.691 88.8399  53
   0  -6 -15 189.780 75.6921  37
   0  -6 -15 175.054 97.8722  34
   0   6  15 50.9891 133.468   9
   0  -6  15 116.993 75.0943  50
   0   6 -15 202.903 86.7850  47
   0   6 -15 144.249 152.284   7
   0  -6  15 100.133 84.6265  44
   0   6  15 116.454 94.0957  49
   0   6  15 57.6202 140.002   5
   0  -6 -15-53.0602 107.990  45
   0   6  15 169.016 146.635  12
   0   6 -15 67.9593 91.7281  55
   0   6  15 124.900 89.8912  26
   0  -6 -16 16084.5 438.749  40
   0   6 -16 15537.3 432.765  47
   0   6  16 16064.3 426.494  49
   0  -6 -16 15670.9 420.570  51
   0   6  16 16735.1 463.843  26
   0  -6 -16 16776.9 468.807  34
   0  -6  16 16314.3 446.568  50
   0  -6 -16 16211.2 448.356  55
   0   6  16 17957.3 961.333   5
   0   6 -16 15351.9 845.748   7
   0  -6  16 16971.4 927.922   8
   0   6 -16 16812.4 454.023  27
   0   6 -16 17046.5 479.939  55
   0  -6 -16 16501.1 466.738  53
   0   6  16 15318.9 893.370  12
   0   6 -16 15799.1 430.994  54
   0   6  16 15417.4 919.890   9
   0  -6  16 15924.8 446.897  44
   0  -6 -16 16908.4 461.818  45
   0   6  17 2301.13 196.037  49
   0  -6 -17 2404.91 198.469  53
   0   6  17 2358.52 197.880  26
   0  -6 -17 2408.13 204.956  45
   0  -6  17 2387.82 381.009   8
   0  -6 -17 2373.01 187.027  55
   0  -6  17 2446.71 196.516  44
   0   6  17 2316.42 382.783   9
   0   6 -17 2181.60 177.967  54
   0  -6 -17 2339.40 194.880  27
   0  -6 -17 2312.00 181.322  51
   0   6 -17 2239.17 194.170  55
   0   6 -17 2364.66 181.557  47
   0  -6  17 2389.04 190.245  50
   0   6 -17 2612.72 193.377  27
   0   6 -17 2424.21 365.984   7
   0  -6 -17 2441.17 195.657  34
   0   6  17 1780.52 348.141  12
   0  -6 -17 2455.03 184.874  40
   0   6 -18 21760.0 569.397  55
   0   6  18 22169.5 525.198  49
   0  -6 -18 22082.6 560.419  34
   0   6  18 22407.4 566.462  26
   0  -6  18 22116.8 548.428  44
   0   6 -18 21759.0 525.440  47
   0  -6 -18 21435.5 500.892  51
   0   6 -18 21238.7 1025.25   7
   0  -6  18 21990.9 530.319  50
   0   6  18 22004.2 1143.82   9
   0  -6 -18 21407.1 555.796  53
   0  -6 -18 22099.8 544.691  55
   0  -6 -18 21711.0 553.571  27
   0   6 -18 22905.4 547.585  27
   0  -6 -18 22644.7 559.690  45
   0   6 -18 21692.1 524.813  54
   0  -6  18 22266.1 1112.93   8
   0   6  18 21608.5 1100.83  12
   0  -6 -19 3086.05 228.857  34
   0   6 -19 3046.10 237.712  55
   0   6  19 2927.28 450.345  12
   0  -6 -19 3033.74 224.971  39
   0  -6 -19 3337.59 230.361  55
   0   6 -19 2995.76 214.568  27
   0   6 -19 3063.80 212.095  54
   0   6 -19 3245.82 216.356  47
   0  -6  19 2963.14 221.937  44
   0  -6 -19 3174.51 231.286  27
   0  -6 -19 3353.28 213.382  51
   0   6  19 3401.37 229.644  49
   0  -6 -19 3172.43 235.108  53
   0  -6  19 2761.61 426.010   8
   0  -6 -19 3380.18 243.951  45
   0  -6  19 3168.86 218.471  50
   0   6  19 2782.48 433.984   9
   0   6  20 134.446 98.4541  49
   0  -6  20 213.366 173.070   8
   0   6 -20 157.176 100.471  54
   0  -6 -20 259.762 108.920  34
   0  -6 -20 190.747 101.450  27
   0   6 -20 348.400 106.578  27
   0  -6 -20 189.066 145.579  45
   0   6 -20 185.443 88.4138  47
   0  -6 -20 123.071 99.2511  39
   0  -6 -20 206.799 98.1345  55
   0  -6  20 169.014 77.0502  36
   0  -6 -20 119.172 88.3733  51
   0  -6  20-2.77423 83.8513  50
   0  -6  20 176.711 114.855  44
   0   6  20 104.882 109.591  30
   0  -6 -20 152.855 112.196  53
   0   6  20 161.953 179.251   9
   0   6 -20 186.556 113.297  55
   0   6 -20 16.7739 150.518  19
   0   6  21 1118.18 155.621  30
   0   6 -21 1146.58 143.626  47
   0   6 -21 1249.71 155.572  27
   0   6 -21 1158.02 169.277  55
   0   6 -21 1374.14 318.588  19
   0  -6  21 1107.24 128.347  36
   0  -6 -21 1326.80 171.629  34
   0  -6 -21 1225.92 159.743  39
   0  -6 -21 1364.22 163.630  55
   0  -6  21 1102.88 160.718  44
   0  -6  21 1150.28 146.948  50
   0  -6 -21 1343.05 174.960  53
   0   6  21 1061.92 163.854  43
   0   6  21 1468.47 172.097  49
   0  -6 -21 1528.65 202.748  45
   0  -6 -21 1156.86 143.883  51
   0  -6  22 1773.23 169.715  50
   0   6 -22 1606.44 163.278  47
   0  -6  22 1662.99 161.602  36
   0  -6 -22 1943.97 222.725  45
   0  -6 -22 1657.93 197.275  53
   0   6  22 1578.40 184.122  49
   0   6 -22 1621.66 344.445  19
   0  -6 -22 1581.47 182.846  39
   0   6 -22 1740.65 199.773  55
   0   6  22 1531.11 191.225  43
   0   6 -22 1640.18 172.479  27
   0  -6  22 1803.07 198.243  44
   0  -6 -22 1459.28 151.440  51
   0   6  22 1236.64 168.526  30
   0  -6  23 8435.76 325.623  36
   0   6 -23 8922.67 366.267  27
   0   6 -23 7990.01 691.051  19
   0   6 -23 9228.66 348.274  47
   0   6  23 9180.38 373.873  49
   0   6  23 8619.49 384.719  43
   0   6 -23 9020.66 351.637  53
   0  -6 -23 9596.59 403.377  53
   0   6  23 8358.59 360.838  30
   0  -6  23 8853.65 342.946  50
   0  -6  23 8938.83 383.927  44
   0   6 -23 8852.80 393.649  55
   0  -6 -23 8808.30 358.062  39
   0  -6  24 3200.82 242.995  44
   0   6  24 2816.74 217.062  30
   0  -6  24 3096.80 211.646  36
   0   6 -24 2904.90 208.770  53
   0   6 -24 2910.44 205.865  47
   0  -6  24 3089.91 208.710  50
   0  -6 -24 2959.35 219.240  39
   0   6 -24 3449.94 255.788  55
   0   6 -24 3204.92 227.685  27
   0   6  24 3305.32 248.587  43
   0  -6 -24 3408.98 255.086  53
   0   6  24 3084.11 232.693  49
   0   6 -24 2414.97 391.657  19
   0   6 -25 15882.6 509.246  55
   0  -6  25 13912.1 414.293  36
   0  -6 -25 14345.6 440.897  39
   0  -6 -25 15748.4 504.249  53
   0   6  25 15547.8 476.391  49
   0   6 -25 14173.9 431.322  53
   0   6 -25 14361.2 454.222  27
   0   6  25 14636.2 479.491  43
   0   6 -25 13839.4 883.862  19
   0  -6  25 14140.6 406.886  50
   0   6  25 14057.6 449.942  30
   0  -6  25 15155.0 481.652  44
   0  -6  26 3735.66 248.849  44
   0  -6 -26 4325.83 275.970  53
   0   6 -26 4170.48 270.115  55
   0   6  26 3981.95 262.916  43
   0  -6 -26 3511.82 225.986  39
   0   6 -26 3861.58 240.005  27
   0   6  26 3526.88 228.468  30
   0  -6  26 3849.46 220.989  36
   0   6 -26 3800.77 223.689  53
   0   6  26 4103.45 254.169  49
   0   6  27 6402.42 291.988  30
   0   6 -27 7067.15 291.430  53
   0  -6  27 6345.21 270.346  36
   0  -6 -27 6349.37 278.579  39
   0  -6 -27 7255.94 336.593  53
   0   6  27 7396.97 325.297  49
   0  -6  27 7554.06 332.036  44
   0   6  27 7086.03 326.219  43
   0   6 -27 7513.69 339.801  55
   0   6 -27 7103.79 311.283  27
   0   6 -28 1314.12 129.928  53
   0   6  28 1221.89 135.256  30
   0   6 -28 1427.53 164.890  55
   0   6  28 1420.26 158.651  49
   0  -6 -28 1313.35 136.393  39
   0  -6  28 1134.98 124.394  36
   0  -6  28 1452.37 161.658  44
   0   6  28 1505.06 165.148  43
   0   6 -28 1442.52 146.102  27
   0  -6 -28 1472.28 162.167  53
   0  -6  29 1765.43 139.884  36
   0   6 -29 2252.43 185.790  55
   0   6  29 1873.10 167.885  49
   0  -6 -29 2070.52 153.661  39
   0   6  29 2092.70 178.526  43
   0  -6  29 2439.25 184.228  44
   0  -6 -29 2165.15 183.899  53
   0   6 -30 735.334 114.253  55
   0   6  30 1040.99 131.046  43
   0   6  30 868.961 126.093  49
   0  -6  30 878.838 122.503  44
   0  -6 -30 657.378 117.591  53
   0  -6  30 745.001 95.4366  36
   0  -6 -31 1245.44 130.558  53
   0  -6  31 1305.01 128.957  44
   0   6  31 1307.37 126.744  49
   0   6 -31 1321.48 130.951  55
   0   6  31 1370.33 131.464  43
   0   6 -32 514.233 88.0007  55
   0   6  32 309.845 75.5292  43
   0   6  32 364.601 80.2385  49
   0  -6  32 386.069 79.8465  44
   0  -6 -32 359.616 79.8062  53
   0  -7   0 13.2385 82.9984   8
   0   7   0 87.9637 162.680  20
   0   7   0-12.8164 128.564   9
   0   7   0 24.3802 69.0511  31
   0  -7   0 51.4672 129.400   2
   0  -7  -1 28058.3 779.266   8
   0   7  -1 27921.4 1031.48  20
   0   7  -1 27038.0 491.864  31
   0   7   1 26517.2 463.600  30
   0   7   1 27572.5 502.019  31
   0   7   1 26785.5 954.877   9
   0   7   1 26851.7 1016.44  20
   0  -7   1 28052.3 1010.48   2
   0   7  -1 26980.7 951.313   9
   0   7   1 28201.3 1037.84  17
   0  -7   1 27098.2 793.205   8
   0  -7  -1 26702.8 985.086   2
   0   7  -2 1448.10 247.227   9
   0  -7   2 1534.56 264.111   2
   0   7   2 1406.73 264.331  17
   0  -7  -2 1591.08 272.709   2
   0   7  -2 1626.01 135.209  31
   0   7   2 1624.10 139.866  31
   0   7   2 1302.62 265.926  20
   0   7   2 1519.14 127.441  30
   0  -7   2 1690.64 221.409   8
   0   7  -2 1638.17 297.489  20
   0  -7  -2 1486.00 189.939   8
   0   7  -2 1497.62 132.819  21
   0   7   2 1806.79 271.873   9
   0   7   3 6757.98 519.277  20
   0  -7  -3 7157.68 520.996   2
   0   7   3 7275.72 548.746  17
   0   7   3 7618.74 262.752  30
   0   7  -3 6991.88 495.635   9
   0   7  -3 7273.45 268.025  21
   0   7   3 7150.30 505.327   9
   0   7  -3 7231.03 554.375  20
   0  -7   3 7135.18 518.973   2
   0   7  -3 7016.89 256.125  31
   0  -7   3 6888.88 423.176   8
   0   7   3 7101.97 264.577  31
   0   7   4 142.828 178.908  17
   0  -7  -4 18.5180 131.176   2
   0  -7   4 77.4714 91.1520   8
   0  -7   4 154.563 130.047   2
   0   7  -4 95.2651 112.119   9
   0   7   4-19.0559 143.976  20
   0   7   4-25.2924 144.167   9
   0   7   4-3.78668 62.5276  30
   0   7  -4 94.7050 76.7795  21
   0  -7   4 95.9032 71.5112  38
   0  -7  -4 66.8460 73.7944  37
   0   7   4-23.4772 80.6111  31
   0  -7  -4 98.4044 72.8383  51
   0   7  -5 11437.5 344.131  47
   0  -7   5 11589.9 337.988  38
   0   7   5 11472.0 340.545  31
   0  -7   5 10846.2 638.454   2
   0   7  -5 11534.9 342.899  21
   0  -7  -5 11189.2 329.227  51
   0   7   5 10787.6 672.649  17
   0   7   5 11406.8 680.273  20
   0  -7  -5 11046.7 645.863   2
   0  -7   5 11583.8 577.693   8
   0   7   5 11603.6 330.441  30
   0  -7  -5 11628.9 338.341  37
   0   7   5 11502.0 662.329   9
   0   7  -5 11467.5 666.082   6
   0  -7  -6 2892.94 182.745  51
   0  -7  -6 2990.75 177.526   4
   0  -7  -6 3124.25 183.313  53
   0  -7  -6 2883.82 172.657  39
   0   7   6 3097.34 364.749   9
   0  -7  -6 2810.70 340.790   2
   0  -7   6 3133.56 184.318  50
   0  -7   6 2848.75 172.042   4
   0   7  -6 3109.16 190.764  47
   0   7  -6 2925.76 191.177  21
   0  -7   6 2963.67 342.091   2
   0  -7  -6 3369.53 192.912  37
   0   7   6 3258.86 386.223  17
   0  -7   6 2837.20 181.433  38
   0   7  -6 3050.47 367.331   6
   0   7   6 2959.59 179.589  30
   0  -7   6 2948.52 307.502   8
   0  -7   7 5891.42 443.637   8
   0   7  -7 5692.04 487.336   6
   0   7   7 5470.87 496.428  17
   0  -7   7 5680.53 244.293  50
   0   7   7 5482.03 476.034   9
   0  -7   7 5690.29 236.478   4
   0  -7   7 5526.35 457.254   2
   0  -7   7 5748.30 247.802  38
   0  -7  -7 5647.32 244.943  39
   0   7  -7 5606.55 252.823  21
   0  -7  -7 5596.69 234.251   4
   0  -7  -7 5452.76 458.419   2
   0   7  -7 5949.29 254.747  47
   0  -7  -7 5856.71 245.944  53
   0   7   7 5544.18 240.879  30
   0   7  -7 5186.51 420.218  11
   0   7  -7 5590.91 237.793  22
   0  -7  -7 5952.61 251.825  37
   0  -7  -7 5487.83 239.846  51
   0   7   8 31785.7 574.538  30
   0   7  -8 31494.8 580.155  47
   0  -7   8 31357.9 567.839  38
   0   7   8 30800.5 1129.92   9
   0   7  -8 32189.0 592.199  21
   0  -7  -8 31402.0 567.608  51
   0   7   8 32170.8 1175.35  17
   0  -7  -8 30898.8 1068.64   2
   0  -7   8 31141.7 539.207   4
   0  -7   8 32072.8 576.154  50
   0  -7  -8 30368.7 532.687   4
   0   7  -8 31201.3 545.423  35
   0  -7  -8 31959.3 580.356  39
   0   7  -8 32697.4 565.019  22
   0   7   8 31506.2 550.006  43
   0  -7   8 33738.9 1112.49   2
   0   7  -8 31781.1 1003.68  11
   0  -7  -8 31466.3 567.068  37
   0  -7   8 30669.6 1016.34   8
   0   7  -8 32142.8 1146.68   6
   0  -7  -8 32961.7 585.346  53
   0   7   9 24552.9 517.410  30
   0   7  -9 23716.4 996.814   6
   0  -7   9 24737.5 952.354   2
   0  -7   9 24589.0 516.174  50
   0   7   9 23322.3 1001.48   9
   0   7  -9 24267.1 526.088  55
   0  -7   9 24312.8 936.255   8
   0   7  -9 23516.0 477.015  35
   0  -7  -9 24432.2 514.670  53
   0  -7  -9 24538.9 955.114   2
   0  -7  -9 24687.3 481.607   4
   0   7  -9 23939.6 491.877  22
   0  -7  -9 24364.2 517.065  39
   0  -7   9 23909.8 472.691   4
   0   7  -9 23109.5 510.756  47
   0   7  -9 25080.8 888.742  11
   0   7   9 24285.0 1046.44  17
   0  -7  -9 24287.9 479.933  45
   0  -7  -9 24605.3 507.724  37
   0   7   9 23600.2 490.649  43
   0  -7   9 23875.0 499.008  38
   0  -7  -9 23901.8 502.918  51
   0  -7  10 7596.16 270.809  44
   0  -7 -10 7961.37 304.355  53
   0  -7  10 7537.91 301.903  50
   0  -7 -10 7788.86 286.576  45
   0   7 -10 7725.24 587.703   6
   0  -7  10 7427.26 268.096   4
   0   7  10 8089.05 309.748  30
   0  -7  10 8122.11 560.396   8
   0   7 -10 7296.81 291.402  47
   0   7  10 7517.78 289.122  43
   0  -7  10 7044.78 515.503   2
   0   7 -10 7937.41 310.820  55
   0   7  10 7725.88 614.197  17
   0  -7 -10 7809.65 294.342  37
   0  -7  10 7034.14 281.096  38
   0   7 -10 7222.93 272.102  35
   0   7 -10 8010.43 295.319  22
   0  -7 -10 7552.08 296.001  51
   0  -7 -10 7953.73 307.320  39
   0   7  10 7002.05 571.880   9
   0   7  10 8420.10 613.574   5
   0  -7 -10 7557.11 271.789   4
   0  -7 -10 7393.66 530.726   2
   0  -7  11 27323.9 1050.62   8
   0   7  11 26945.9 565.889  30
   0   7 -11 26606.2 573.553  55
   0   7  11 26250.0 1114.72   9
   0   7  11 26477.2 1095.02   5
   0  -7 -11 26854.4 561.570  39
   0  -7  11 26269.9 510.582  44
   0  -7 -11 26599.1 555.251  53
   0   7  11 27827.5 1154.60  17
   0  -7 -11 26792.1 503.237   4
   0  -7 -11 26249.2 537.152  51
   0  -7  11 26544.0 536.301  38
   0   7 -11 26633.8 554.940  47
   0   7 -11 25859.6 510.082  35
   0  -7 -11 26964.5 996.175   2
   0  -7  11 27004.7 991.986   2
   0   7 -11 25275.8 1057.90   6
   0  -7 -11 26555.1 531.654  45
   0  -7 -11 26464.0 536.908  37
   0  -7  11 26387.6 554.139  50
   0   7 -11 26296.2 535.777  22
   0   7  11 25821.5 537.334  43
   0  -7 -12 21792.6 497.703  45
   0  -7 -12 20837.1 505.581  39
   0   7 -12 21448.9 493.897  22
   0   7 -12 21393.5 505.102  47
   0   7  12 20845.6 1018.91   9
   0   7 -12 21214.0 520.808  55
   0  -7 -12 21302.6 508.640  53
   0  -7  12 21376.8 881.569   2
   0  -7  12 20524.0 938.636   8
   0  -7 -12 20409.0 476.384  37
   0  -7  12 21500.6 507.959  50
   0  -7 -12 21052.9 489.960  51
   0   7 -12 20863.7 462.356  35
   0  -7 -12 21278.1 880.139   2
   0   7  12 20532.2 989.879   5
   0   7  12 21556.5 504.440  43
   0   7  12 21142.4 513.761  30
   0  -7  12 21068.2 481.456  38
   0   7  12 21323.2 1021.13  17
   0  -7  12 20670.0 467.062  44
   0  -7  13 407.220 113.801  50
   0   7  13 181.241 191.798   9
   0  -7 -13 476.666 119.605  53
   0   7 -13 574.506 138.877  55
   0   7  13 274.012 185.696   5
   0  -7 -13 515.170 136.042  51
   0   7 -13 371.280 107.035  47
   0  -7  13 465.397 111.129  38
   0  -7  13 518.183 106.583  44
   0  -7 -13 441.526 120.808  45
   0  -7  13 266.604 172.363   8
   0   7 -13 391.947 104.867  22
   0   7  13 332.349 197.586  17
   0  -7 -13 537.819 109.132  37
   0   7  13 462.536 131.325  30
   0   7 -13 440.771 96.8607  35
   0  -7 -13 310.182 112.011  39
   0   7  13 450.613 115.376  43
   0   7 -14 5876.41 278.080  47
   0  -7 -14 5924.64 283.096  45
   0   7  14 5856.70 290.332  30
   0  -7 -14 5661.34 257.360  37
   0   7 -14 6401.60 286.249  54
   0   7  14 4773.14 506.230   5
   0  -7 -14 5587.90 280.786  39
   0  -7  14 5791.21 259.046  38
   0  -7  14 5715.21 275.440  44
   0   7  14 6354.99 590.628  17
   0  -7  14 5862.93 285.536  50
   0  -7 -14 5588.46 282.112  53
   0  -7  14 5632.90 529.354   8
   0   7 -14 5800.59 292.864  55
   0   7  14 5788.66 279.864  43
   0   7  14 6101.69 592.564   9
   0  -7 -14 6056.63 280.819  51
   0   7 -15 19105.6 495.646  47
   0  -7 -15 19107.3 465.693  37
   0   7 -15 19028.9 522.008  55
   0   7  15 18730.4 1010.23   5
   0  -7 -15 18769.4 484.463  51
   0   7 -15 19520.2 994.313   7
   0   7 -15 19354.2 488.989  54
   0   7  15 18931.6 454.827  49
   0  -7 -15 19238.5 507.476  45
   0  -7  15 19566.1 493.401  44
   0   7  15 17930.8 985.151  17
   0  -7  15 19115.8 983.305   8
   0  -7 -15 19520.0 520.597  53
   0   7  15 19135.2 1045.99   9
   0  -7  15 19739.4 512.151  50
   0  -7 -15 19114.4 513.109  39
   0  -7  15 19313.8 464.392  38
   0   7  15 19105.6 519.111  30
   0   7  15 19344.3 513.503  43
   0   7  16 166.371 92.4828  49
   0   7 -16 447.339 104.556  27
   0   7  16 67.3319 145.215   5
   0  -7  16 76.2543 160.609   8
   0  -7 -16 100.022 80.1164  37
   0   7  16 96.5976 100.278  30
   0   7 -16 0.74393 159.134   7
   0  -7  16-21.4490 76.0282  38
   0   7  16 142.657 204.621   9
   0  -7 -16 155.649 103.638  53
   0   7 -16 63.7883 77.3467  47
   0   7 -16 93.8803 100.609  54
   0   7 -16-9.03787 101.005  55
   0  -7 -16 188.598 135.243  45
   0  -7  16 18.8491 90.0319  50
   0  -7 -16 151.289 105.004  39
   0   7  16 90.2114 160.455  17
   0  -7  16 14.4116 87.6277  44
   0   7  16 47.5725 111.008  43
   0  -7 -16 70.1328 103.673  51
   0  -7 -17 11647.9 392.028  51
   0   7  17 12568.9 392.087  49
   0  -7  17 11947.8 409.656  44
   0  -7  17 12388.5 421.102  50
   0  -7 -17 12876.1 434.424  39
   0   7  17 12590.9 882.765   9
   0   7  17 12355.4 840.371  17
   0   7  17 12093.4 428.737  43
   0   7 -17 11860.0 803.670   7
   0   7 -17 12735.3 447.460  55
   0  -7  17 11788.7 816.438   8
   0  -7 -17 12463.5 435.360  53
   0   7 -17 12613.5 406.457  54
   0  -7 -17 13096.6 436.511  45
   0   7 -17 12340.2 409.416  47
   0   7  17 12738.0 440.670  30
   0   7 -17 12790.9 416.861  27
   0  -7  18 261.795 198.399   8
   0   7  18-91.9865 207.525  17
   0   7  18-39.0614 85.6261  49
   0   7  18 7.28221 181.738   9
   0   7 -18 26.0311 83.3011  54
   0  -7 -18 101.652 110.324  51
   0   7 -18-9.99048 109.390  55
   0  -7  18-30.8475 91.9374  44
   0  -7 -18-43.9554 93.2174  39
   0   7 -18 50.9898 79.8104  47
   0   7  18 48.4763 120.318  43
   0  -7  18-83.6886 109.082  50
   0   7  18-20.9601 116.298  30
   0  -7 -18 49.4496 120.673  45
   0   7 -18 60.6157 89.0086  27
   0  -7 -18 104.232 108.744  53
   0   7  19 333.879 117.983  30
   0  -7  19 347.247 112.828  44
   0   7 -19 310.019 131.602  55
   0   7 -19 381.070 106.353  47
   0  -7 -19 579.341 160.380  45
   0   7  19 252.168 99.2044  49
   0  -7  19-45.2277 186.018   8
   0   7 -19 263.775 95.3017  54
   0  -7 -19 454.622 133.668  53
   0   7  19 357.113 198.030  17
   0  -7 -19 373.787 111.675  51
   0  -7 -19 405.792 122.556  39
   0  -7  19 367.408 112.261  50
   0   7  19 228.666 118.712  43
   0   7 -19 428.924 108.327  27
   0   7  20-24.7718 162.389  17
   0  -7  20-5.10731 104.880  44
   0   7 -20-0.20201 79.8127  27
   0  -7  20 62.8022 101.541  50
   0   7 -20-207.744 216.094  19
   0  -7 -20 87.2472 90.1481  51
   0   7 -20-7.53596 80.6704  47
   0  -7 -20-0.22245 109.462  53
   0   7  20 22.3405 84.9784  49
   0   7 -20-111.925 109.395  54
   0   7 -20 62.2611 111.270  55
   0   7  20 40.9422 124.584  43
   0   7  20 0.21648 106.501  30
   0  -7 -20 57.7522 105.558  39
   0  -7  21 2185.35 204.431  44
   0   7 -21 2519.70 407.362  19
   0   7 -21 2241.77 217.351  55
   0   7  21 2095.16 188.124  49
   0  -7  21 2328.15 198.092  50
   0   7  21 1539.04 333.513  17
   0  -7 -21 2071.49 201.248  39
   0   7 -21 2276.57 189.741  47
   0  -7 -21 2387.55 216.036  53
   0   7 -21 2270.72 193.266  27
   0   7  21 2111.67 201.987  30
   0  -7 -21 2338.15 200.272  51
   0   7  21 2291.92 217.581  43
   0   7  22 1180.40 159.388  30
   0   7 -22 1379.90 155.664  47
   0  -7  22 1473.05 178.402  44
   0   7  22 632.840 246.722  17
   0  -7  22 1451.21 166.356  50
   0   7 -22 1679.90 199.797  55
   0   7  22 1082.75 146.005  49
   0   7  22 1312.90 182.973  43
   0  -7 -22 1379.53 181.230  53
   0   7 -22 1244.61 293.086  19
   0   7 -22 1425.01 158.617  27
   0  -7 -22 1117.69 160.505  39
   0  -7 -22 1304.49 154.920  51
   0  -7  23 193.224 121.616  50
   0   7 -23-194.591 208.195  19
   0   7  23 29.5788 88.0242  30
   0  -7  23-3.71289 110.174  44
   0   7 -23 32.8113 74.8304  53
   0   7  23-204.226 219.628  17
   0  -7 -23 133.547 100.693  39
   0  -7 -23-42.0539 115.578  53
   0   7 -23 52.5073 89.8594  27
   0  -7 -23 252.808 103.896  51
   0   7  23 115.299 98.7248  49
   0   7 -23 27.4925 110.748  55
   0   7 -23-115.804 86.0607  47
   0   7  23-32.8242 130.168  43
   0   7  24 4807.97 288.925  43
   0   7  24 4679.37 272.403  30
   0   7 -24 5016.02 251.480  47
   0   7 -24 4955.11 540.964  19
   0  -7  24 4781.95 279.179  44
   0   7 -24 5355.79 306.004  55
   0  -7  24 4726.19 250.327  50
   0  -7 -24 4771.55 269.343  39
   0  -7 -24 4989.55 290.722  53
   0   7 -24 4854.07 264.313  27
   0   7 -24 4584.27 243.908  53
   0   7  24 4642.30 272.921  49
   0   7 -25 1040.64 126.059  53
   0   7 -25 769.154 118.655  27
   0   7 -25 1119.47 158.383  55
   0  -7 -25 998.548 141.088  39
   0  -7 -25 1054.32 156.145  53
   0   7  25 784.908 129.734  30
   0  -7  25 932.233 147.278  44
   0   7  25 1041.11 159.598  43
   0   7  25 1144.96 146.641  49
   0  -7  25 1011.81 128.585  50
   0  -7  26 24.2165 68.4848  50
   0  -7 -26-42.9689 73.5535  39
   0   7  26 75.8181 78.9576  30
   0   7 -26 26.1697 68.0568  27
   0  -7  26-20.3429 93.5966  44
   0  -7 -26-41.5513 102.764  53
   0   7 -26-65.8428 100.256  55
   0   7  26 86.1740 92.0875  49
   0   7  26-139.124 126.209  43
   0   7  26-45.2111 71.7273  31
   0   7  27 4382.40 257.454  43
   0   7  27 4107.27 230.840  30
   0  -7 -27 4526.20 256.471  53
   0   7 -27 3931.97 222.963  27
   0   7  27 4350.24 237.596  49
   0   7 -27 4649.39 261.302  55
   0  -7  27 4514.27 252.499  44
   0  -7 -27 4037.87 221.806  39
   0   7 -28 1839.77 169.379  55
   0   7  28 1599.12 150.540  49
   0  -7 -28 1700.47 166.137  53
   0  -7 -28 1551.07 136.647  39
   0  -7  28 1644.30 154.659  44
   0   7  28 1813.65 172.301  43
   0   7  28 1677.68 147.651  30
   0  -7 -29 1716.63 152.534  53
   0   7  29 1716.92 156.099  43
   0  -7  29 1870.10 171.283  44
   0   7  29 1566.83 139.618  49
   0   7 -29 2002.29 165.352  55
   0  -7 -29 1607.06 148.020  39
   0  -7  30 249.483 82.5966  44
   0  -7 -30 38.7626 66.4361  53
   0   7  30 239.002 82.4955  43
   0   7  30 81.0873 71.0130  49
   0   7 -30 162.249 74.4634  55
   0  -7  31 46.0835 57.3079  44
   0   7 -31 27.3422 55.4971  55
   0  -7 -31 43.2050 58.4015  53
   0   7  31 23.1329 61.8417  43
   0  -8   0 34457.0 625.388   4
   0  -8   0 35005.2 1243.09   2
   0   8   0 33502.8 603.115  31
   0  -8   0 32333.5 550.701  39
   0  -8   0 33032.6 596.625  38
   0   8   0 31498.5 569.914  48
   0   8   0 32562.5 1237.85  20
   0  -8   0 33092.6 601.883  37
   0   8   0 33813.4 1173.20   9
   0   8   0 32878.3 599.180  35
   0  -8  -1 376.296 103.897  37
   0  -8   1 378.885 196.325   2
   0  -8   1 446.200 103.980  38
   0   8  -1 265.104 89.3441  21
   0   8   1 356.961 102.226  31
   0   8   1 434.707 178.030   9
   0  -8  -1 174.848 159.826   2
   0  -8   1 502.858 89.1995  39
   0  -8   1 296.809 95.6038   4
   0  -8  -1 482.498 100.094  38
   0  -8  -1 295.447 92.0155   4
   0   8  -1 313.226 91.4758  35
   0   8  -1 262.632 79.0570  48
   0  -8   1 429.363 96.9416  37
   0   8  -1 132.197 134.413   9
   0  -8   1 321.445 80.0539  50
   0   8  -1 373.079 104.249  31
   0  -8  -1 304.527 83.6113  39
   0   8   1 231.936 82.2946  48
   0   8   1 368.893 211.347  20
   0   8   1 249.771 89.1417  35
   0   8  -1 181.064 212.019  20
   0  -8  -2 4861.20 246.821  51
   0   8   2 4422.54 439.575   9
   0  -8  -2 4494.33 458.067   2
   0  -8   2 4663.11 244.172   4
   0   8  -2 4347.68 217.002  48
   0  -8  -2 4403.04 224.459  38
   0  -8  -2 4587.44 235.459   4
   0   8   2 4221.76 218.783  48
   0  -8  -2 4396.94 231.615  37
   0  -8  -2 4500.96 216.398  39
   0   8  -2 4431.17 485.264  20
   0   8   2 4527.50 234.891  31
   0  -8   2 4322.12 225.072  37
   0   8   2 4326.32 485.803  17
   0   8  -2 4321.35 225.977  35
   0   8   2 4646.69 494.476  20
   0   8  -2 4359.10 225.616  31
   0  -8   2 4453.68 228.851  38
   0  -8   2 4391.23 459.539   2
   0   8  -2 4424.65 232.312  21
   0   8  -2 4180.21 429.901   9
   0  -8   2 4148.01 206.143  50
   0  -8   3 2499.22 356.335   2
   0   8  -3 2369.74 165.293  48
   0  -8  -3 2546.13 174.195  38
   0   8   3 2946.97 412.446  17
   0   8   3 2598.14 353.346   9
   0   8   3 2474.55 178.071  48
   0   8  -3 2676.18 182.610  35
   0  -8  -3 2320.04 176.172   4
   0   8  -3 2409.87 181.636  21
   0   8   3 2644.26 177.802  30
   0  -8   3 2386.17 176.012   4
   0   8   3 2359.48 367.352  20
   0   8  -3 2283.91 323.236   9
   0  -8  -3 2489.32 170.348  39
   0  -8  -3 2185.24 322.767   2
   0  -8  -3 3383.33 217.166  51
   0  -8   3 2405.52 176.826  38
   0   8   3 2617.49 187.012  31
   0  -8   3 2372.66 164.374  50
   0   8  -3 2871.96 200.235  47
   0  -8   3 2568.62 182.809  37
   0  -8  -3 2668.69 186.422  37
   0   8   4 178.150 85.9513  30
   0  -8  -4 37.5948 72.7424  37
   0  -8   4 126.749 149.712   2
   0  -8   4 40.5857 74.7114  38
   0   8  -4 56.4501 65.4515  48
   0   8  -4 22.5275 69.7554  35
   0  -8  -4 135.569 78.8771  39
   0   8   4 143.780 206.283  17
   0   8  -4 135.753 93.4001  47
   0   8  -4 127.609 87.9254  21
   0   8   4 20.4584 85.5014  31
   0   8   4-34.7684 167.371  20
   0  -8   4 72.0024 71.9612   4
   0  -8   4 20.0986 67.7129  37
   0  -8  -4 78.8625 65.0826  38
   0  -8   4 82.9165 69.3163  50
   0   8   4-162.294 155.680   9
   0  -8  -4 39.5964 126.433   2
   0   8   4 147.237 87.3261  48
   0  -8  -4 81.5799 76.6944   4
   0   8  -5 164.512 140.647   6
   0   8   5 232.231 91.0086  30
   0  -8  -5 351.917 98.3653  37
   0  -8  -5 25.8491 131.202   2
   0  -8   5 180.566 178.655   2
   0   8  -5 134.153 70.1318  35
   0  -8  -5 142.950 82.4311   4
   0  -8  -5 637.774 142.483  51
   0  -8   5 88.4465 77.6650  37
   0  -8  -5 126.697 73.9963  39
   0   8  -5 206.240 98.4423  47
   0  -8   5 185.975 80.5794   4
   0   8   5 284.123 206.800  17
   0   8  -5 81.9575 63.3289  48
   0  -8  -5 206.561 75.2267  38
   0   8   5 58.6791 123.963   9
   0   8   5 172.708 207.805  20
   0   8   5 326.104 104.773  48
   0   8  -5 103.821 91.8511  21
   0   8   5 196.040 95.7222  31
   0  -8   5 164.672 78.9066  50
   0  -8   5 523.353 106.885  38
   0  -8  -6 11289.1 356.677   4
   0   8   6 11156.3 716.189   9
   0   8  -6 10682.1 330.722  48
   0   8  -6 11162.5 373.814  21
   0   8   6 11414.9 363.222  30
   0   8   6 11040.7 332.214  43
   0   8   6 11314.5 376.578  31
   0   8   6 11050.1 755.706  17
   0  -8  -6 11151.7 361.458  51
   0   8  -6 11047.5 730.749   6
   0   8   6 11598.2 762.571  20
   0   8  -6 10835.0 370.785  47
   0  -8   6 11154.1 366.500  38
   0  -8   6 11579.0 727.636   2
   0  -8  -6 11067.8 334.959  38
   0  -8  -6 11014.8 711.534   2
   0  -8   6 10922.0 352.160   4
   0  -8   6 10977.3 346.851  37
   0   8  -6 11056.4 351.599  35
   0  -8   6 10542.6 346.614  50
   0  -8  -6 11258.0 366.681  37
   0  -8  -6 10801.2 352.141  39
   0  -8   7 58165.6 1604.99   2
   0   8   7 58263.9 822.662  30
   0   8  -7 57423.4 1469.84  11
   0   8  -7 59903.7 1682.16   6
   0  -8  -7 58511.3 1612.98   2
   0   8  -7 58343.6 850.111  21
   0   8   7 58341.2 769.012  43
   0   8   7 59122.1 851.198  31
   0   8  -7 59319.8 847.094  47
   0  -8  -7 58799.5 817.502  51
   0  -8   7 58105.4 829.259  38
   0  -8   7 57481.6 807.330  50
   0  -8   7 57694.4 795.600   4
   0   8   7 57885.4 1691.82  17
   0   8  -7 56611.1 786.353  35
   0  -8   7 56116.1 1413.36   8
   0  -8  -7 56304.3 740.229  38
   0  -8  -7 59556.6 814.691   4
   0   8  -7 59296.5 804.936  22
   0  -8   7 57178.2 778.696  37
   0   8   7 57259.3 1630.64   9
   0   8  -7 56841.5 749.596  48
   0  -8  -7 58511.0 829.322  37
   0  -8  -7 56147.7 807.529  39
   0   8   7 56888.5 1674.36  20
   0   8   8 2054.98 181.586  30
   0   8  -8 1970.20 181.819  55
   0   8   8 1856.80 178.763  31
   0  -8   8 1887.76 156.215  37
   0  -8  -8 1664.01 160.122  39
   0  -8   8 1707.21 152.746   4
   0   8   8 1722.61 337.084  20
   0  -8  -8 1556.84 285.188   2
   0   8  -8 2053.89 188.166  21
   0   8   8 1695.31 152.136  43
   0   8   8 1523.03 324.461  17
   0  -8  -8 1918.10 159.416   4
   0   8  -8 1797.46 277.226  11
   0  -8  -8 1819.12 165.047  37
   0  -8   8 1806.78 280.992   8
   0  -8   8 1768.60 166.908  38
   0   8  -8 1597.76 161.665  47
   0  -8  -8 2469.66 224.943  51
   0   8   8 1602.56 322.367   9
   0   8  -8 1753.16 153.313  35
   0  -8   8 2114.15 325.850   2
   0   8  -8 1852.01 164.075  22
   0  -8   8 1679.27 162.554  50
   0   8  -8 1744.76 328.605   6
   0  -8  -9 2817.05 187.866   4
   0  -8  -9 2370.10 349.185   2
   0  -8   9 2409.57 330.305   8
   0   8   9 2534.50 379.142   9
   0  -8  -9 2559.05 192.433  39
   0   8   9 2566.89 394.303  17
   0   8   9 2725.10 202.761  30
   0   8  -9 2878.54 203.491  47
   0  -8   9 2429.08 346.704   2
   0   8  -9 2728.97 207.958  55
   0  -8  -9 3143.55 216.533  51
   0   8   9 2778.88 210.488  31
   0  -8   9 2805.48 183.151  37
   0  -8   9 3031.28 208.829  38
   0   8   9 2747.62 188.786  43
   0   8   9 3082.41 427.958  20
   0   8  -9 2683.39 184.025  35
   0   8  -9 2967.84 406.345   6
   0   8  -9 2600.89 186.700  22
   0  -8   9 3011.43 204.401  50
   0  -8  -9 2796.15 198.329  53
   0  -8   9 2921.08 190.540   4
   0   8   9 2754.81 387.282   5
   0  -8  -9 2863.69 201.997  37
   0  -8 -10 24095.8 514.425   4
   0   8  10 23642.3 1105.97   9
   0   8  10 25230.1 1170.73  17
   0  -8 -10 24295.2 549.713  37
   0   8  10 23893.3 530.890  43
   0   8 -10 24458.5 565.818  47
   0  -8 -10 23863.0 549.187  53
   0  -8  10 24885.4 506.987  37
   0   8 -10 23713.4 515.555  35
   0   8 -10 24350.1 573.746  55
   0  -8  10 25413.8 1028.47   8
   0   8 -10 24345.2 540.750  22
   0   8  10 24206.0 1105.25   5
   0  -8 -10 23610.4 544.216  51
   0  -8  10 24205.2 554.896  50
   0   8 -10 23941.5 1099.75   6
   0  -8 -10 23139.6 1015.50   2
   0   8  10 24772.1 579.965  31
   0  -8  10 23603.0 509.623   4
   0  -8  10 23694.1 1024.28   2
   0  -8  10 23772.9 539.410  38
   0   8  10 24956.6 570.961  30
   0  -8 -10 24251.3 556.129  39
   0  -8 -11 33101.4 641.335  37
   0  -8  11 32055.8 1188.99   8
   0   8 -11 31258.0 1265.84   6
   0  -8  11 32244.4 650.081  50
   0   8  11 31615.0 1319.50  17
   0  -8 -11 32289.2 643.134  51
   0   8 -11 31769.8 665.763  55
   0  -8 -11 31790.1 1183.17   2
   0   8  11 31301.2 1295.43   9
   0  -8 -11 32896.3 653.858  39
   0   8  11 33135.4 1307.94   5
   0   8  11 31620.2 624.659  43
   0   8 -11 32344.2 627.546  22
   0  -8 -11 32256.7 650.470  53
   0   8 -11 32313.4 655.086  47
   0   8 -11 32198.8 602.298  35
   0  -8  11 34390.3 1229.55   2
   0   8  11 33355.7 675.455  30
   0  -8  11 32309.4 630.397  38
   0  -8  11 31255.5 572.826  44
   0   8  12 17932.6 1015.58  17
   0  -8 -12 18624.9 507.782  39
   0   8 -12 19223.0 494.308  22
   0  -8 -12 18927.1 488.790  37
   0  -8 -12 18218.8 494.370  51
   0  -8 -12 17937.4 886.273   2
   0   8  12 18561.5 520.726  30
   0   8  12 18591.5 999.908   5
   0  -8  12 17845.3 449.363  44
   0  -8  12 18134.6 921.897   8
   0   8 -12 18773.1 462.023  35
   0   8  12 17521.9 994.526   9
   0  -8  12 19225.4 507.811  50
   0  -8 -12 18757.9 507.918  53
   0   8 -12 18611.5 500.724  47
   0   8 -12 18281.6 519.013  55
   0  -8  12 18362.1 479.891  38
   0   8  12 18590.0 490.731  43
   0  -8  13 10868.9 360.784  44
   0   8  13 11361.6 817.620   9
   0   8 -13 11588.8 402.756  47
   0   8 -13 11475.4 390.324  22
   0  -8 -13 11210.2 396.464  51
   0   8  13 11642.1 399.317  43
   0  -8  13 11207.3 745.214   8
   0  -8 -13 11244.8 404.228  39
   0  -8 -13 11714.3 388.011  37
   0   8 -13 11427.7 363.719  35
   0   8  13 11327.2 796.590   5
   0  -8  13 12005.8 392.307  38
   0   8  13 10491.5 779.672  17
   0   8 -13 11853.8 427.813  55
   0  -8  13 11657.9 404.690  50
   0   8  13 11981.3 427.080  30
   0  -8 -13 11489.3 408.414  53
   0   8  14 1399.04 329.699  17
   0  -8 -14 1205.37 143.898  37
   0   8 -14 1615.29 176.879  54
   0  -8 -14 1454.56 172.578  39
   0  -8 -14 1234.75 168.663  51
   0   8 -14 1239.14 170.543  55
   0   8  14 1236.13 156.272  43
   0  -8 -14 1407.44 167.641  53
   0   8  14 1447.34 318.313   5
   0  -8  14 1301.26 285.626   8
   0   8 -14 1300.18 158.193  47
   0  -8  14 1348.70 163.732  50
   0  -8  14 1235.87 143.129  44
   0   8  14 1303.40 175.112  30
   0   8  14 705.181 247.593   9
   0  -8  14 1290.08 147.314  38
   0   8 -15 1526.36 166.043  47
   0  -8  15 1520.55 160.003  44
   0   8 -15 1599.27 322.722   7
   0  -8 -15 2014.45 205.111  51
   0  -8  15 1328.04 169.592  50
   0   8 -15 1824.96 176.957  54
   0   8 -15 1474.23 174.788  55
   0  -8  15 1659.38 160.311  38
   0   8  15 1597.74 183.790  43
   0  -8 -15 1516.59 175.300  53
   0   8  15 1357.58 315.460   9
   0   8  15 1584.60 188.891  30
   0   8  15 1645.43 353.933  17
   0  -8 -15 1456.28 151.671  37
   0  -8 -15 1655.57 179.422  39
   0   8  15 1504.18 323.328   5
   0  -8  15 1364.64 312.119   8
   0   8 -16 7386.35 352.094  55
   0  -8 -16 7397.98 308.248  37
   0   8  16 8102.71 727.556   9
   0   8 -16 7407.51 317.337  54
   0  -8  16 6471.00 611.981   8
   0  -8 -16 7460.06 332.358  51
   0   8  16 7158.94 671.218  17
   0   8  16 7552.02 347.588  43
   0  -8  16 7703.01 324.443  44
   0   8 -16 8026.13 336.839  27
   0  -8  16 7609.97 312.338  38
   0  -8 -16 7516.93 348.729  53
   0  -8 -16 7286.85 342.611  39
   0   8 -16 7117.20 324.750  47
   0   8  16 7683.30 358.244  30
   0  -8  16 7300.19 336.794  50
   0   8 -17 7142.28 322.039  27
   0   8 -17 7312.96 330.975  47
   0  -8  17 7076.43 315.781  44
   0  -8  17 7207.76 299.202  38
   0  -8 -17 7009.63 295.758  37
   0   8  17 6057.18 620.020  17
   0  -8  17 7156.16 335.950  50
   0   8 -17 7733.45 365.885  55
   0  -8 -17 7616.13 354.300  39
   0   8  17 7295.19 347.089  43
   0   8  17 7635.84 358.324  30
   0   8 -17 7056.26 311.011  54
   0  -8 -17 7419.02 347.712  53
   0  -8 -17 7283.77 333.843  51
   0   8  18 22.3526 159.676  17
   0   8 -18 79.3848 82.1068  27
   0  -8 -18 115.586 119.237  53
   0  -8 -18 5.33947 110.297  39
   0   8 -18 25.8300 97.8825  54
   0   8 -18-19.3857 117.669  55
   0  -8 -18 182.089 127.094  51
   0  -8  18-0.20621 101.278  50
   0  -8  18-3.87494 93.7656  44
   0   8  18-1.07531 129.331  43
   0   8  18-16.3632 103.645  30
   0   8 -18 176.969 94.4630  47
   0   8  19 1657.98 346.009  17
   0   8 -19 2296.19 224.186  55
   0  -8 -19 2104.10 203.409  39
   0   8 -19 1948.86 175.094  54
   0  -8  19 1974.75 185.846  44
   0  -8  19 2050.53 202.366  50
   0  -8 -19 1876.99 199.129  53
   0   8  19 2024.41 201.609  30
   0  -8 -19 2725.27 227.260  51
   0   8  19 2182.53 216.232  43
   0   8 -19 2067.15 183.790  47
   0   8 -19 2119.62 186.126  27
   0   8  20 2014.71 172.281  49
   0  -8 -20 1987.08 204.125  53
   0   8 -20 1930.40 369.193  19
   0   8 -20 2048.37 211.373  55
   0   8  20 1873.46 367.753  17
   0  -8  20 2171.87 200.231  50
   0   8  20 1929.86 197.340  30
   0  -8 -20 2000.52 198.998  39
   0  -8  20 1875.04 184.369  44
   0   8 -20 1954.79 176.538  27
   0   8 -20 1599.96 158.655  54
   0   8 -20 2109.84 184.477  47
   0   8  20 1892.11 203.358  43
   0   8  21 126.719 90.7074  49
   0   8  21 102.897 195.916  17
   0  -8 -21 650.974 140.463  51
   0   8  21 8.22470 137.468  43
   0   8 -21 230.694 88.9069  27
   0  -8  21 173.384 106.752  50
   0  -8 -21 320.399 129.769  39
   0   8 -21 17.7499 205.425  19
   0   8 -21 141.715 115.810  55
   0   8 -21 231.276 92.2547  47
   0  -8 -21 167.185 108.845  53
   0  -8  21 64.7940 96.0963  44
   0   8  21 101.478 106.950  30
   0  -8 -22 5429.27 295.245  39
   0   8 -22 5364.70 269.680  47
   0   8 -22 5084.36 268.960  27
   0   8  22 4257.51 513.771  17
   0  -8  22 5093.11 280.539  44
   0   8 -22 5702.41 589.791  19
   0  -8 -22 5281.52 298.705  53
   0   8  22 5233.04 293.197  30
   0  -8 -22 5563.16 271.913  51
   0   8  22 5384.39 305.124  43
   0  -8  22 5643.09 288.453  50
   0   8  22 5252.43 257.768  49
   0   8 -22 5683.58 312.157  55
   0   8  22 4624.24 267.610  31
   0   8 -23 4077.15 497.037  19
   0   8  23 4405.59 234.000  49
   0  -8  23 4583.66 253.988  50
   0   8  23 4883.09 286.312  43
   0  -8 -23 4718.35 267.702  39
   0  -8 -23 4944.29 249.482  51
   0   8 -23 4332.13 244.426  27
   0   8  23 4609.11 270.744  30
   0   8 -23 4403.93 236.491  47
   0  -8  23 4516.39 260.959  44
   0  -8 -23 4509.81 270.639  53
   0   8  23 4301.47 254.179  31
   0   8 -23 4940.72 287.790  55
   0   8  24 842.257 158.205  43
   0   8  24 524.255 107.288  49
   0  -8 -24 472.404 121.308  39
   0  -8  24 507.215 115.999  44
   0  -8  24 697.564 115.778  50
   0   8  24 433.992 105.346  30
   0   8 -24 372.430 117.174  55
   0   8  24 318.050 93.0262  31
   0   8 -24 563.284 100.232  47
   0   8 -24 447.205 98.4164  27
   0  -8 -24 544.901 130.661  53
   0   8  25 151.657 84.2235  30
   0  -8 -25 184.148 90.7918  39
   0   8 -25 200.840 104.011  55
   0  -8  25 203.209 87.0024  44
   0   8  25 53.3060 77.1890  31
   0   8 -25 135.104 72.6253  27
   0  -8 -25 118.814 121.168  53
   0   8  25 355.008 124.464  43
   0   8  25 221.057 82.9478  49
   0   8  26 5920.80 248.243  49
   0   8  26 6731.50 288.764  30
   0  -8  26 6940.20 288.302  44
   0  -8 -26 6870.34 280.820  39
   0   8 -26 7266.82 310.889  55
   0   8  26 7092.73 310.245  43
   0  -8 -26 7307.35 309.443  53
   0  -8  26 6689.49 260.729  50
   0   8  27 312.102 108.952  43
   0  -8 -27 110.509 72.6242  39
   0   8 -27 176.072 79.7126  55
   0  -8 -27 147.644 83.9660  53
   0  -8  27 227.391 87.1833  44
   0  -8  27 245.685 74.9549  50
   0   8 -28 1299.26 134.014  55
   0  -8  28 1238.31 126.111  44
   0  -8 -28 985.178 123.145  53
   0   8  28 1232.34 139.994  43
   0   8  28 906.483 102.308  49
   0  -8 -28 1227.57 116.665  39
   0  -8 -29 1463.78 132.277  53
   0   8  29 1313.52 127.522  43
   0  -8  29 1307.30 118.094  44
   0   8  29 1374.32 117.920  48
   0   8 -29 1241.58 122.390  55
   0   8 -30 308.009 69.3275  55
   0  -8  30 219.487 63.7090  44
   0  -9   0 19.2771 65.5674  39
   0  -9   0 107.893 89.5236  37
   0   9   0-12.6107 75.3471  48
   0   9   0-23.1475 88.4998  31
   0   9   0-44.1275 196.553  20
   0   9   0 109.334 85.7494  35
   0   9   0 33.0617 87.3168  21
   0  -9   0-201.048 178.302   2
   0  -9   0 44.8639 80.0378   4
   0   9   0 107.382 135.540   9
   0  -9   0 32.7771 76.5691  38
   0   9  -1 174.852 86.2915  48
   0   9   1 23.5423 141.494   9
   0   9   1 185.622 211.695  20
   0  -9   1 85.1075 84.0097  37
   0   9  -1 110.783 89.3206  21
   0  -9   1 532.124 221.532   2
   0  -9  -1 132.208 78.6526  39
   0   9  -1 233.078 103.323  35
   0   9  -1 125.821 198.788  20
   0  -9   1 22.0233 61.3218  50
   0  -9  -1-118.882 188.173   2
   0   9   1 158.893 111.243  31
   0  -9  -1 134.995 87.0003   4
   0   9   1 68.5183 77.7450  48
   0   9   1 90.2878 93.3032  35
   0  -9   1 189.941 90.5616   4
   0   9   1-27.4148 85.1757  21
   0  -9   1 134.355 71.3296  39
   0   9  -1 318.317 124.250  47
   0  -9  -1 127.550 86.3373  37
   0  -9   1 158.195 98.0003  38
   0   9  -1 153.153 159.651   9
   0  -9  -1 198.353 94.4436  38
   0   9  -2 5275.48 284.770  47
   0  -9  -2 5055.38 243.831  39
   0  -9   2 5102.25 264.557  38
   0  -9  -2 5332.89 271.808  37
   0   9   2 5437.80 281.556  31
   0  -9  -2 5038.58 527.336   2
   0   9   2 5671.17 281.489  35
   0   9  -2 5338.49 276.749  21
   0  -9   2 5381.09 269.284   4
   0   9   2 4702.41 533.047  20
   0   9  -2 4972.01 246.982  48
   0  -9   2 5142.88 265.165  37
   0  -9  -2 5176.79 258.329  38
   0  -9   2 4553.00 227.843  50
   0   9   2 5089.62 258.377  48
   0   9  -2 5581.59 527.899   9
   0   9  -2 5144.57 264.811  35
   0   9   2 4869.25 501.039   9
   0  -9   2 5148.60 535.383   2
   0  -9  -2 5266.00 268.460   4
   0   9   3 354.681 245.363  20
   0  -9  -3 90.6237 181.526   2
   0  -9   3 75.6367 70.5279  50
   0   9   3 78.3923 92.8813  35
   0   9  -3 88.6460 86.5796  35
   0   9  -3 62.3995 140.784   6
   0   9   3 267.061 199.340   9
   0  -9  -3 116.705 85.0409  38
   0  -9   3 227.825 99.2817   4
   0   9  -3 68.7425 74.6813  48
   0  -9  -3 109.845 88.0966   4
   0  -9   3 97.2378 179.332   2
   0   9  -3 170.659 101.173  21
   0   9  -3 197.989 109.438  47
   0  -9  -3 100.054 94.0610  37
   0  -9   3 77.0456 86.0135  38
   0  -9  -3 46.1486 72.1449  39
   0  -9   3 157.467 89.8820  37
   0   9   3 126.803 109.652  31
   0   9   3 123.822 90.3495  48
   0  -9   4-36.4984 92.6375  38
   0  -9   4-106.299 179.693   2
   0  -9  -4-5.80685 82.3936  38
   0   9   4 179.877 167.803   9
   0   9  -4 34.5706 98.7056  21
   0   9   4 27.8678 86.1243  35
   0   9  -4-43.3176 82.5226  35
   0   9   4 131.624 112.061  31
   0  -9   4 77.9675 82.7386   4
   0   9  -4 64.1814 75.8996  48
   0  -9   4 50.6713 82.8737  37
   0   9   4-61.7198 235.388  20
   0  -9  -4 21.2025 89.9247  37
   0  -9  -4 62.1099 78.8874  39
   0  -9  -4 144.723 94.0826   4
   0   9  -4 45.5561 97.8107  47
   0  -9   4-7.37626 67.3737  50
   0   9   4 103.892 89.4425  48
   0  -9  -4-1.49984 141.794   2
   0   9  -4 393.293 209.150   6
   0  -9   5 453.782 114.811  38
   0  -9   5 185.743 167.037   2
   0   9  -5 466.178 213.226   6
   0  -9  -5 492.647 107.520  39
   0   9   5 425.710 128.075  31
   0  -9   5 293.487 110.104  37
   0  -9  -5 996.442 178.625  51
   0   9   5 427.431 241.661  17
   0  -9   5 369.472 94.1700  50
   0  -9  -5 356.158 98.0281  38
   0   9   5 182.422 136.458   9
   0   9   5 474.644 239.843  20
   0   9  -5 375.136 89.5713  48
   0  -9  -5 372.059 99.9557   4
   0   9  -5 395.888 99.2636  35
   0   9   5 468.169 112.870  48
   0   9  -5 557.893 127.504  21
   0  -9   5 413.573 107.355   4
   0  -9  -5 303.032 102.437  37
   0  -9   6 322.524 96.7026  50
   0  -9  -6 332.303 91.3830  38
   0   9   6 491.922 215.638   9
   0   9  -6 337.413 107.043  47
   0  -9   6 158.049 190.260   2
   0   9   6 371.728 191.220  17
   0   9   6 285.356 225.347  20
   0   9  -6 435.625 105.206  35
   0  -9  -6 1038.30 186.566  51
   0   9   6 359.841 117.303  31
   0  -9  -6 430.391 106.922   4
   0  -9   6 430.407 101.562   4
   0   9   6 666.889 132.175  48
   0   9  -6 421.826 120.253  21
   0  -9  -6-53.3246 178.000   2
   0   9  -6 256.889 199.211   6
   0  -9  -6 369.442 104.353  39
   0   9  -6 424.043 95.8516  48
   0   9   6 339.963 110.480  30
   0   9  -6 444.421 190.569  11
   0  -9   6 323.303 110.512  38
   0   9  -6 315.108 94.4860  22
   0  -9   6 368.359 105.374  37
   0  -9  -6 399.218 108.332  37
   0   9   7 337.842 187.762   9
   0   9  -7 154.241 99.2553  21
   0   9  -7 204.908 193.506   6
   0   9   7 175.620 85.0416  43
   0   9   7 371.377 240.180  17
   0   9  -7 153.152 88.7344  35
   0  -9   7 217.730 89.2284   4
   0  -9   7 208.385 88.7513  37
   0  -9  -7 129.314 91.7546  39
   0   9   7 217.908 122.271  31
   0  -9  -7 91.8305 66.5333  38
   0   9  -7 167.220 86.6981  22
   0   9   7-101.044 188.005  20
   0   9  -7 38.7240 91.4919  47
   0  -9   7 191.765 94.1223  50
   0  -9   7-46.4093 152.565   2
   0  -9  -7 141.353 88.9485   4
   0  -9  -7 97.4974 89.4301  37
   0  -9   7 152.956 99.6651  38
   0  -9  -7 96.8668 147.650   2
   0   9  -7 175.982 72.4413  48
   0   9   7 239.304 103.483  30
   0   9   7 278.903 114.803  48
   0  -9  -8 1820.74 339.800   2
   0   9   8 2192.91 177.115  43
   0   9   8 1656.00 340.358   9
   0  -9   8 1900.81 175.262  50
   0   9   8 2455.65 429.558  17
   0   9  -8 1297.14 305.007   6
   0   9   8 1940.88 194.491  48
   0  -9   8 1912.13 167.018  37
   0  -9  -8 1864.56 179.131  37
   0   9  -8 1699.84 180.708  47
   0  -9   8 1799.27 178.510  38
   0   9   8 2032.07 189.318  30
   0   9  -8 1866.98 167.498  35
   0   9   8 2099.83 387.173  20
   0   9  -8 1792.99 183.448  55
   0   9  -8 2065.40 175.546  22
   0  -9  -8 1895.34 179.733  39
   0  -9  -8 1975.96 177.777   4
   0   9   8 1795.29 188.866  31
   0  -9   8 1757.45 328.221   2
   0  -9  -8 2851.46 241.417  51
   0  -9   8 2073.05 179.121   4
   0  -9   9 9881.02 368.660  50
   0   9   9 9949.87 394.190  31
   0   9   9 9230.34 761.507  17
   0  -9  -9 9956.88 376.981  39
   0  -9   9 9604.49 721.805   2
   0   9   9 9841.48 744.124   5
   0   9  -9 9405.26 354.811  22
   0  -9   9 9850.62 343.472  37
   0   9  -9 9702.57 352.461  35
   0   9   9 10031.2 384.429  30
   0  -9   9 9805.84 372.430  38
   0  -9  -9 10054.4 378.041  37
   0   9  -9 9464.07 742.543   6
   0   9   9 9892.02 350.909  43
   0  -9  -9 9457.98 347.963   4
   0  -9  -9 10509.1 407.879  51
   0  -9  -9 8580.56 677.992   2
   0   9   9 10052.5 777.632  20
   0   9  -9 10049.5 385.901  47
   0   9  -9 9752.07 386.104  55
   0   9   9 9773.89 751.876   9
   0   9 -10 932.197 266.609   6
   0   9 -10 866.336 143.436  47
   0   9 -10 739.787 117.059  35
   0   9  10 534.306 224.210  17
   0  -9  10 661.174 225.381   2
   0  -9 -10 729.023 131.013  37
   0   9 -10 715.732 157.507  55
   0  -9  10 791.223 134.958  38
   0  -9 -10 1542.90 194.434  51
   0   9  10 827.802 142.818  30
   0  -9  10 715.775 131.421  50
   0   9  10 810.738 263.395   5
   0   9  10 643.295 138.553  31
   0   9  10 750.506 124.258  43
   0  -9 -10 638.377 230.583   2
   0  -9  10 675.170 108.281  37
   0   9  10 815.336 272.667   9
   0   9 -10 730.225 122.188  22
   0  -9 -10 692.688 126.159  39
   0   9  10 755.052 264.106  20
   0   9  11 2440.64 400.300  20
   0   9 -11 3048.19 230.841  47
   0   9 -11 3153.31 266.452  55
   0   9  11 2851.80 217.309  43
   0   9 -11 2478.93 195.774  22
   0   9 -11 3052.18 438.356   6
   0  -9 -11 2769.37 217.646  39
   0  -9  11 2558.54 399.920   2
   0   9  11 2751.32 230.705  31
   0  -9  11 2781.82 216.603  50
   0   9  11 2713.79 443.671  17
   0  -9 -11 2735.60 214.058  37
   0   9  11 2956.77 434.684   5
   0   9  11 2348.79 393.489   9
   0  -9 -11 2126.77 352.436   2
   0   9  11 2765.59 223.353  30
   0  -9  11 2733.73 211.882  38
   0  -9 -11 3173.22 256.509  51
   0   9 -11 2471.94 188.584  35
   0  -9 -12 747.809 195.183  51
   0   9 -12 201.732 89.2693  22
   0   9 -12 259.032 99.5486  35
   0  -9 -12 238.886 107.500  37
   0   9  12 36.5192 192.335  17
   0  -9  12 37.3352 99.3553  38
   0   9  12 53.8142 121.092  31
   0  -9 -12 260.842 123.671  39
   0   9  12 174.837 184.469  20
   0   9 -12 460.511 158.195  55
   0   9  12 24.5780 184.983   9
   0  -9  12 164.945 102.139  50
   0   9  12 207.911 117.581  30
   0   9  12 45.0735 189.152   5
   0   9 -12 143.603 109.628  47
   0   9  12 152.239 105.341  43
   0   9  13 5760.11 314.518  31
   0  -9  13 5924.72 293.550  38
   0   9  13 6215.80 323.960  30
   0   9  13 5632.42 602.314  20
   0   9 -13 5631.08 269.081  35
   0  -9 -13 6077.53 312.701  39
   0   9  13 5450.90 594.067   9
   0   9 -13 5768.96 289.853  54
   0  -9  13 5763.52 304.439  50
   0   9 -13 6118.67 327.007  55
   0   9  13 5872.84 298.010  43
   0   9  13 4987.28 576.607  17
   0  -9 -13 5981.81 298.193  37
   0  -9 -13 6603.76 337.027  51
   0   9 -13 6009.21 309.225  47
   0  -9 -14 285.751 126.387  39
   0  -9  14 229.592 110.203  50
   0   9  14 86.1037 186.422  17
   0  -9 -14 896.821 193.739  53
   0   9  14 278.396 111.346  31
   0   9  14 300.401 130.257  30
   0   9 -14 87.6736 112.735  55
   0  -9 -14 665.614 181.458  51
   0   9  14 272.568 114.307  43
   0   9 -14 415.244 125.805  54
   0  -9  14 213.831 84.8631  44
   0   9 -14 233.372 102.582  47
   0   9  14 96.7546 189.655  20
   0  -9 -14 341.267 106.902  37
   0  -9  14 215.541 97.1752  38
   0  -9 -15 3890.08 237.219  37
   0   9  15 3801.78 260.064  31
   0   9 -15 4037.62 261.096  47
   0   9  15 4437.62 287.173  30
   0  -9  15 3513.24 216.768  44
   0   9  15 3648.71 506.075  17
   0  -9 -15 4761.85 290.025  51
   0  -9 -15 4229.07 267.795  53
   0  -9 -15 4178.99 273.812  39
   0   9  15 4127.13 259.858  43
   0  -9  15 3835.75 236.184  38
   0   9 -15 3701.47 265.490  55
   0   9 -15 3654.21 235.447  27
   0  -9  15 4257.32 273.843  50
   0   9 -15 3881.10 239.401  54
   0   9  15 3439.57 502.828  20
   0  -9 -16 2904.73 238.835  39
   0  -9  16 2919.09 209.025  38
   0   9  16 2637.59 444.087  20
   0   9 -16 2638.44 202.568  54
   0  -9 -16 2891.23 237.690  53
   0  -9  16 2472.53 192.790  44
   0   9  16 2752.35 228.084  43
   0   9 -16 2980.07 248.212  55
   0   9 -16 2593.48 203.907  27
   0   9  16 2592.40 431.104  17
   0  -9  16 2605.79 233.365  50
   0   9  16 2652.74 227.558  31
   0   9 -16 2730.03 216.377  47
   0  -9 -16 3877.53 290.156  51
   0   9  16 2986.99 246.500  30
   0  -9 -16 3066.89 214.056  37
   0   9  17 32434.1 1421.71  17
   0  -9 -17 35853.3 709.577  51
   0  -9  17 33819.2 653.179  44
   0  -9 -17 34463.1 729.580  53
   0   9  17 34703.0 725.099  43
   0  -9 -17 33775.7 644.021  37
   0   9 -17 37016.3 771.398  55
   0  -9  17 35475.3 735.261  50
   0   9  17 31865.3 1384.72  20
   0  -9  17 33943.7 645.559  38
   0   9 -17 33482.6 675.966  27
   0  -9 -17 35444.6 743.443  39
   0   9  17 34707.7 743.047  30
   0   9 -17 34239.9 702.733  47
   0   9 -17 34369.3 655.438  54
   0   9  17 33041.9 723.461  31
   0   9  18 1763.85 195.692  30
   0  -9 -18 1837.78 203.967  39
   0   9  18 1786.33 203.054  43
   0  -9  18 1703.10 194.410  50
   0   9 -18 1697.92 174.970  47
   0   9 -18 1955.47 213.687  55
   0   9  18 1748.16 352.481  20
   0   9  18 1485.03 175.102  31
   0   9  18 1532.16 343.625  17
   0  -9 -18 2666.19 236.095  51
   0  -9 -18 1666.28 198.760  53
   0  -9  18 1562.74 165.105  44
   0   9 -18 1511.01 160.441  27
   0   9  19 4452.40 542.284  17
   0   9 -19 5486.98 308.830  55
   0   9 -19 4079.99 245.957  47
   0   9  19 4739.51 279.608  31
   0   9 -19 4437.15 252.379  27
   0  -9 -19 4840.53 283.733  53
   0  -9  19 4762.57 280.518  50
   0   9  19 4748.75 286.023  43
   0  -9 -19 4817.26 290.574  39
   0  -9  19 4584.17 252.370  44
   0   9  19 4641.99 542.207  20
   0   9  19 5108.37 297.083  30
   0  -9 -19 5990.57 304.063  51
   0   9  20 570.617 253.121  20
   0   9 -20 314.544 89.9772  27
   0   9  20 422.496 118.505  31
   0   9  20 642.557 140.062  30
   0  -9 -20 437.597 129.214  53
   0   9 -20 384.906 109.209  47
   0   9 -20 421.398 129.813  55
   0   9 -20 352.363 228.199  19
   0   9  20 432.057 143.011  43
   0  -9 -20 413.603 133.954  39
   0   9  20 3.35614 152.241  17
   0  -9  20 655.317 145.060  50
   0  -9  20 417.443 108.240  44
   0   9  21 1846.37 364.825  20
   0   9 -21 2693.88 220.685  55
   0   9  21 2339.86 196.229  31
   0   9 -21 2006.38 368.278  19
   0  -9  21 2407.62 186.458  44
   0  -9  21 2747.10 210.796  50
   0   9 -21 2616.51 192.414  47
   0  -9 -21 2506.08 210.815  39
   0   9  21 2641.48 216.343  30
   0  -9 -21 2893.79 221.186  53
   0   9 -21 2295.56 180.260  27
   0   9  21 2869.58 232.719  43
   0  -9  22 3479.83 225.405  50
   0  -9  22 3204.15 207.352  44
   0   9 -22 3465.06 238.588  55
   0  -9 -22 3419.78 235.773  53
   0   9  22 3484.94 241.474  43
   0   9 -22 3515.12 208.610  47
   0   9  22 3066.02 216.063  31
   0  -9 -22 3128.16 222.608  39
   0   9  22 3669.79 241.247  30
   0   9 -23 621.903 99.3977  47
   0   9 -23 555.563 122.682  55
   0   9  23 337.233 90.1929  31
   0  -9 -23 783.814 135.836  39
   0   9  23 684.518 157.706  43
   0  -9  23 598.761 115.334  50
   0  -9 -23 629.626 122.986  53
   0   9  23 545.414 113.777  30
   0  -9  23 577.822 107.271  44
   0   9  24 2299.32 181.191  30
   0  -9  24 1933.40 162.266  44
   0   9  24 2092.57 164.256  31
   0  -9 -24 2284.04 176.575  39
   0   9  24 2508.54 197.898  43
   0   9 -24 2552.08 195.822  55
   0  -9 -24 2575.52 193.064  53
   0  -9  24 2539.00 180.499  50
   0   9  25 22.0229 67.6824  30
   0   9 -25-20.0621 80.0380  55
   0  -9  25-21.9831 67.5623  44
   0   9  25 204.194 103.552  43
   0   9  25 142.815 91.3166  48
   0  -9  25-28.7946 63.9278  42
   0  -9 -25 6.63238 69.5392  39
   0  -9  25-5.78828 65.0472  50
   0   9  26 802.104 118.745  43
   0  -9 -26 938.932 111.801  39
   0   9 -26 673.355 109.819  55
   0  -9  26 866.271 107.110  44
   0  -9  26 675.690 95.2492  50
   0   9  26 854.213 114.370  48
   0   9 -27 89.7954 69.8584  55
   0   9  27-43.1625 72.0342  43
   0   9  27-21.2213 61.2160  48
   0  -9  27-5.03174 54.6549  44
   0  -9 -27 10.9087 59.0447  39
   0  -9  27 53.1826 60.2060  50
   0   9  28 1215.51 112.587  43
   0   9 -28 1269.41 114.427  55
   0 -10   0 14908.1 468.747  37
   0  10   0 13787.6 434.057  48
   0  10   0 15171.0 494.144  47
   0  10   0 13598.1 451.783  21
   0 -10   0 14756.1 457.644  38
   0  10   0 13667.8 449.114  35
   0  10   0 14376.7 898.823   9
   0 -10   0 13778.7 401.781  39
   0 -10   0 15150.1 970.663   2
   0 -10   0 14672.3 465.736   4
   0  10   1 323.559 110.449  48
   0 -10  -1 306.711 117.213  37
   0  10   1 194.017 96.6809  21
   0  10  -1 303.871 121.932  21
   0 -10  -1 365.258 129.946   4
   0  10   1 787.630 173.642  47
   0  10  -1-19.6793 191.678   9
   0 -10  -1 403.871 118.440  38
   0 -10   1 366.825 121.970  38
   0 -10   1 276.371 108.208  37
   0  10   1 12.7109 196.768   9
   0  10   1 273.499 115.797  35
   0 -10  -1 408.698 198.903   2
   0 -10  -1 281.412 89.7706  39
   0  10  -1 420.056 141.906  47
   0 -10   1 45.8712 156.632   2
   0  10  -1 304.928 101.198  48
   0 -10   1 315.946 122.145   4
   0  10  -1 175.827 109.403  35
   0 -10  -2 4265.28 267.941  37
   0  10  -2 4477.12 248.690  48
   0 -10  -2 4613.18 549.168   2
   0  10  -2 4495.63 266.143  35
   0 -10   2 4883.70 273.668  37
   0  10  -2 4492.93 285.838  47
   0  10   2 4334.93 547.702  20
   0  10   2 4936.34 290.200  31
   0  10   2 4241.48 266.383  35
   0  10  -2 4498.64 537.904   6
   0 -10   2 4541.47 270.118   4
   0 -10  -2 4515.12 258.194  38
   0  10   2 4242.83 259.888  21
   0 -10   2 4574.95 272.611  38
   0  10   2 3871.63 483.479   9
   0  10   2 4177.61 249.858  48
   0 -10  -2 4689.53 273.971   4
   0 -10   2 4218.07 525.859   2
   0  10  -2 4447.61 273.712  21
   0 -10  -2 4097.58 230.951  39
   0 -10   2 4456.17 232.416  50
   0  10   3 7681.05 334.010  48
   0  10  -3 7468.16 332.098  35
   0  10   3 7801.51 343.905  21
   0 -10   3 8613.77 732.801   2
   0  10  -3 8476.15 735.379   6
   0  10   3 7679.63 727.809  20
   0  10   3 8141.30 363.465  31
   0 -10  -3 7926.39 349.923  37
   0 -10  -3 7724.41 330.572  38
   0  10  -3 7823.03 350.815  21
   0  10  -3 7827.54 319.079  48
   0  10  -3 8010.17 366.218  47
   0  10   3 7978.55 687.865   9
   0 -10   3 8003.33 311.001  50
   0 -10   3 7772.39 339.369  37
   0 -10  -3 7957.11 320.960  39
   0 -10   3 8633.27 362.827  38
   0 -10  -3 8014.53 353.977   4
   0 -10   3 7621.81 343.945   4
   0 -10  -3 7737.19 689.504   2
   0  10   3 8115.93 360.326  35
   0  10   4 9661.83 392.105  35
   0  10   4 9478.02 744.594   9
   0 -10  -4 9617.37 359.007  39
   0  10   4 9977.63 401.862  31
   0 -10  -4 9389.33 375.546   4
   0  10   4 9261.34 788.400  20
   0 -10  -4 10139.7 394.130  37
   0  10  -4 9386.88 367.940  35
   0  10  -4 9526.33 385.750  21
   0 -10   4 9616.44 378.361   4
   0 -10   4 9960.04 392.179  38
   0  10   4 9487.46 373.477  48
   0 -10  -4 9701.17 362.394  38
   0 -10   4 10492.2 800.153   2
   0 -10   4 9543.68 367.234  37
   0  10  -4 10045.3 403.629  47
   0 -10  -4 8666.17 735.875   2
   0  10  -4 10012.0 799.088   6
   0  10  -4 9260.75 342.417  48
   0 -10   4 9931.13 352.527  50
   0  10  -5 1312.45 145.803  48
   0  10   5 1168.34 155.711  48
   0 -10   5 1216.70 167.053  38
   0  10  -5 1291.41 162.093  35
   0 -10  -5 1564.77 172.499   4
   0 -10   5 1261.24 144.712  50
   0  10  -5 1185.15 165.149  21
   0 -10   5 1219.59 156.356   4
   0  10   5 1388.27 343.190  20
   0  10  -5 1128.66 141.221  22
   0 -10  -5 1234.92 170.011  37
   0  10  -5 1404.70 180.620  47
   0 -10   5 1217.15 153.216  37
   0 -10  -5 1337.52 309.605   2
   0  10   5 1517.29 189.172  35
   0 -10  -5 1267.04 149.358  38
   0  10   5 1532.18 353.822   9
   0 -10   5 933.416 294.399   2
   0 -10  -5 1185.53 148.467  39
   0  10   5 1507.53 187.747  31
   0  10  -5 1302.17 323.008   6
   0 -10  -6 4179.88 270.593  37
   0  10  -6 3767.58 239.416  35
   0 -10   6 4359.68 248.531  50
   0 -10  -6 4198.98 524.657   2
   0  10  -6 4106.62 522.754   6
   0 -10   6 4579.31 280.011  38
   0  10   6 4323.68 278.536  35
   0 -10   6 3981.77 512.926   2
   0  10  -6 4083.22 269.952  47
   0  10  -6 4061.06 265.880  21
   0 -10  -6 4024.84 249.789  39
   0  10   6 4332.03 284.233  31
   0  10  -6 3982.17 229.159  48
   0 -10  -6 4249.37 241.797  38
   0  10   6 3083.20 444.275   9
   0 -10   6 4109.35 246.651  37
   0  10   6 4285.51 266.172  48
   0  10   6 4115.18 541.670  20
   0  10  -6 4006.82 245.457  22
   0  10   7 44991.7 841.251  31
   0 -10   7 44913.3 812.056  38
   0  10  -7 42787.8 759.717  35
   0  10   7 43291.6 801.741  48
   0 -10   7 43707.9 753.096  37
   0  10   7 43173.0 820.604  35
   0  10   7 42843.1 1594.68   9
   0  10   7 41195.6 1609.98  20
   0  10  -7 42490.6 755.786  22
   0 -10  -7 43674.6 806.718  37
   0  10  -7 42737.9 812.350  47
   0 -10   7 43754.5 763.124  50
   0 -10  -7 43710.1 1609.01   2
   0 -10   7 43322.0 1603.49   2
   0  10  -7 40599.0 1581.25   6
   0  10  -7 42488.0 811.362  55
   0 -10  -7 41807.8 714.459  38
   0 -10  -7 43634.1 773.078  39
   0  10   8 337.417 145.000  31
   0  10   8 403.435 130.887  48
   0  10  -8 181.230 102.067  22
   0  10   8 195.072 182.495   9
   0 -10   8 345.557 138.885  38
   0  10  -8 220.450 227.211   6
   0  10  -8 216.302 129.465  55
   0 -10   8 293.831 107.300  37
   0 -10  -8 51.8881 211.177   2
   0 -10  -8 295.614 126.973  39
   0  10  -8 373.906 106.477  35
   0 -10   8 99.9859 164.625   2
   0 -10  -8 383.687 138.017  37
   0  10   8 247.412 265.486  20
   0 -10   8 375.708 131.021  50
   0 -10   9 29662.4 611.784  37
   0  10   9 29725.4 1372.83  20
   0 -10  -9 31380.7 672.422  39
   0  10   9 29006.9 591.492  43
   0  10   9 29315.9 1382.69  17
   0 -10   9 29951.1 651.839  50
   0 -10  -9 30547.3 673.915  37
   0  10  -9 29475.5 691.113  55
   0  10  -9 28642.7 627.093  22
   0  10   9 30688.3 689.429  48
   0  10  -9 31033.3 692.257  47
   0 -10   9 31192.9 680.305  38
   0  10   9 31673.8 714.926  31
   0  10  -9 28981.8 620.105  35
   0  10  10 559.568 134.605  30
   0  10 -10 523.330 117.367  22
   0  10  10 361.303 230.500  20
   0  10 -10 629.356 138.475  47
   0 -10  10 531.638 133.117  38
   0 -10 -10 610.175 136.359  37
   0  10 -10 494.250 111.191  35
   0  10  10 653.219 155.403  31
   0 -10 -10 574.837 133.918  39
   0  10  10 465.879 261.323  17
   0  10 -10 791.668 167.507  55
   0  10  10 766.676 158.087  48
   0  10  10 667.110 124.320  43
   0 -10  10 771.167 142.725  50
   0 -10  11-22.7381 98.6074  38
   0 -10  11-22.3708 101.571  50
   0  10 -11 115.194 113.489  47
   0  10  11 233.361 212.836  17
   0  10  11 232.543 249.395  20
   0  10  11-1.35323 115.699  31
   0  10 -11 77.3856 80.6463  35
   0  10  11-20.2937 91.6196  43
   0 -10 -11-51.9444 107.626  39
   0  10  11 29.1245 112.673  48
   0  10  11 179.983 115.759  30
   0  10 -11-36.8339 85.2502  22
   0 -10 -11 162.751 103.168  37
   0  10 -11 181.485 144.753  55
   0  10  12 555.684 141.691  31
   0 -10 -12 508.593 125.703  37
   0  10  12 602.224 271.186  17
   0 -10 -12 475.149 128.771  39
   0  10 -12 890.245 141.814  54
   0  10  12 367.948 222.321  20
   0  10  12 688.021 133.151  43
   0  10  12 636.099 138.013  30
   0  10  12 700.243 145.902  48
   0  10 -12 494.433 107.884  22
   0  10 -12 473.095 132.503  47
   0 -10  12 467.955 128.089  50
   0  10 -12 499.942 106.202  35
   0 -10  12 579.886 132.036  38
   0  10 -12 829.246 168.243  55
   0  10 -13 44.9550 118.241  55
   0  10  13 255.421 205.975  17
   0  10  13 55.6360 100.574  43
   0  10  13 302.647 117.124  30
   0 -10  13 27.2335 94.4602  38
   0 -10  13 263.227 128.936  50
   0  10  13 232.968 135.318  48
   0  10  13 112.826 118.705  31
   0 -10 -13 135.270 92.0773  37
   0  10  13 53.6349 196.337  20
   0 -10 -13 136.222 106.234  39
   0  10 -13 156.118 114.428  47
   0  10  14 1282.84 175.755  31
   0  10  14 1409.30 189.355  48
   0  10  14 1393.88 335.206  17
   0  10  14 1398.49 163.878  43
   0 -10 -14 1280.20 155.534  37
   0 -10 -14 1200.36 172.617  39
   0 -10  14 1064.69 149.965  38
   0  10  14 1091.56 163.513  30
   0  10 -14 1318.30 168.496  47
   0  10 -14 933.649 154.073  55
   0 -10  14 1203.18 172.672  50
   0  10  14 1306.52 329.238  20
   0  10  15 2601.88 225.017  30
   0  10  15 2721.76 219.929  43
   0 -10  15 2524.92 197.976  38
   0  10  15 2409.51 218.071  31
   0  10 -15 2596.72 211.565  47
   0 -10 -15 2484.12 219.125  39
   0  10 -15 2471.97 193.647  27
   0 -10 -15 2602.74 200.993  37
   0  10 -15 2495.00 219.943  55
   0  10  15 2983.69 251.198  48
   0 -10  15 2607.56 229.156  50
   0  10  15 2139.65 401.779  17
   0  10  15 2758.42 444.633  20
   0  10  16 1301.80 185.887  48
   0  10  16 1006.97 159.375  30
   0 -10  16 963.932 130.486  38
   0 -10 -16 970.716 136.697  37
   0  10 -16 1124.95 139.551  27
   0  10  16 1034.13 153.888  31
   0  10  16 1305.81 327.705  17
   0 -10 -16 1137.63 170.276  39
   0  10  16 1117.85 159.474  43
   0  10 -16 1045.98 161.029  55
   0  10 -16 941.823 143.414  47
   0  10  16 730.362 264.832  20
   0 -10  16 1018.28 161.371  50
   0  10  17 928.166 153.798  43
   0  10 -17 574.576 105.010  27
   0  10  17 910.377 273.256  17
   0 -10 -17 941.088 162.857  39
   0  10  17 697.467 140.810  30
   0 -10  17 659.188 147.569  50
   0 -10 -17 781.030 116.475  37
   0  10 -17 682.938 123.642  47
   0  10  17 695.260 142.810  31
   0  10  17 543.901 246.761  20
   0 -10  17 661.565 112.983  38
   0  10 -17 631.698 134.212  55
   0  10  17 1068.52 177.442  48
   0  10  18 3306.47 239.838  30
   0  10  18 2397.22 396.540  20
   0 -10  18 3265.80 236.477  50
   0 -10 -18 3408.08 243.252  39
   0  10 -18 3154.34 237.672  55
   0  10 -18 3218.67 220.644  47
   0  10  18 3378.91 252.769  48
   0  10  18 3443.27 236.222  43
   0  10  18 3228.90 453.111  17
   0  10  18 2877.97 224.478  31
   0 -10  18 2921.86 189.657  38
   0  10  19 8738.67 358.970  31
   0  10  19 9162.73 377.785  48
   0 -10  19 9163.58 360.354  50
   0  10 -19 9092.58 343.917  47
   0  10  19 7885.03 674.792  20
   0  10  19 8602.20 360.433  30
   0 -10 -19 9480.61 377.533  39
   0 -10  19 8543.65 302.527  44
   0  10 -19 9221.90 376.229  55
   0  10  19 8943.66 361.097  43
   0  10  20 6211.55 299.083  31
   0 -10 -20 6626.20 308.308  39
   0 -10  20 7041.20 318.356  50
   0  10 -20 6693.23 319.073  55
   0  10 -20 6280.30 276.228  47
   0  10  20 6694.45 314.297  30
   0  10  20 6728.17 317.410  48
   0  10  20 6567.44 303.344  43
   0 -10  20 5977.44 254.061  44
   0  10  21 144.877 88.6809  31
   0 -10  21 185.431 97.7377  50
   0  10  21 246.115 107.056  43
   0  10 -21 130.761 101.678  55
   0  10  21 274.244 114.488  48
   0  10 -21-35.2601 66.7264  47
   0 -10  21 143.990 74.6739  44
   0 -10 -21 173.826 102.382  39
   0 -10 -22 4558.51 243.803  39
   0  10 -22 4311.79 211.330  47
   0  10 -22 4287.52 243.691  55
   0 -10  22 3856.36 196.714  44
   0  10  22 4228.26 231.739  31
   0 -10  22 4587.29 237.257  50
   0  10  22 4645.52 244.753  43
   0  10  22 4170.09 242.439  48
   0  10  23 596.219 107.012  35
   0 -10  23 494.949 86.9108  44
   0  10 -23 643.076 110.835  55
   0  10  23 638.782 115.399  43
   0 -10 -23 633.503 108.041  39
   0 -10  23 593.380 104.777  50
   0  10  23 613.094 111.140  48
   0 -10  24 1513.25 133.246  50
   0 -10 -24 1374.88 134.498  39
   0  10  24 1445.70 140.994  43
   0  10 -24 1505.38 141.454  55
   0 -10  24 1523.56 123.059  42
   0  10  24 1283.96 123.999  35
   0  10  24 1503.82 141.056  48
   0 -10  24 1127.12 106.661  44
   0  10 -25 4528.59 214.405  55
   0  10  25 4468.18 209.329  48
   0  10  25 4351.09 204.942  43
   0 -10  25 4537.71 194.884  50
   0 -10  25 4054.89 174.492  44
   0 -10 -25 4556.81 205.127  39
   0  10  25 4136.46 187.240  35
   0  10  26-76.4556 70.3505  43
   0  10 -26 57.3686 56.6623  55
   0  11   0-21.5804 83.7103  48
   0  11   0 48.9222 126.984  47
   0 -11   0 27.6427 108.733  38
   0 -11   0 21.6496 109.186  37
   0  11   0 10.6575 97.1992  21
   0  11   0-66.7345 104.909  35
   0  11  -1 697.993 141.879  21
   0  11   1 598.715 129.635  21
   0 -11   1 627.354 144.551  37
   0 -11  -1 695.268 115.148  39
   0  11  -1 764.056 147.767  35
   0  11  -1 674.905 156.955  47
   0 -11  -1 662.196 149.644  37
   0 -11  -1 741.148 139.032  38
   0  11   1 825.279 169.763  47
   0  11  -1 799.228 131.542  48
   0  11   1 686.110 127.864  48
   0 -11   1 709.170 139.254  38
   0  11   1 558.519 133.469  35
   0 -11  -2 2853.71 198.823  39
   0  11  -2 2585.53 218.245  35
   0 -11   2 2828.51 225.868  37
   0  11   2 2535.22 207.673  48
   0  11  -2 2876.38 231.855  21
   0  11   2 2913.37 229.287  21
   0  11   2 3106.43 261.169  47
   0 -11  -2 2819.49 215.697  38
   0 -11   2 2853.27 228.199  38
   0 -11  -2 2757.42 232.540  37
   0  11  -2 3041.89 215.747  48
   0  11  -2 2859.79 241.710  47
   0  11   2 2964.89 237.450  35
   0 -11   3 581.364 131.871  37
   0  11  -3 561.841 118.475  48
   0 -11  -3 585.974 123.803  38
   0  11   3 369.750 108.503  48
   0  11   3 961.174 200.480  47
   0  11   3 381.780 112.981  21
   0  11  -3 561.701 131.370  21
   0 -11  -3 564.982 149.421  37
   0  11  -3 398.343 113.339  22
   0  11   3 404.079 136.004  35
   0 -11   3 518.838 100.764  50
   0  11  -3 653.681 134.947  35
   0 -11  -3 367.362 102.128  39
   0 -11   3 509.881 141.637  38
   0  11  -3 339.362 128.192  47
   0 -11   4 1314.80 144.451  50
   0  11   4 1690.72 218.323  47
   0 -11   4 1684.49 195.527  38
   0  11  -4 1333.90 172.165  35
   0  11   4 1191.30 157.434  21
   0 -11   4 1353.80 170.563  37
   0 -11  -4 1386.03 152.972  39
   0 -11  -4 1424.60 161.644  38
   0  11  -4 1229.19 148.482  48
   0  11   4 1470.82 185.938  35
   0  11   4 1182.32 156.804  48
   0  11  -4 1194.67 170.255  21
   0  11  -4 1286.11 182.110  47
   0 -11  -4 1371.52 182.955  37
   0  11  -4 1440.66 161.546  22
   0  11  -5 14102.8 420.187  48
   0 -11   5 15492.3 493.142  38
   0  11  -5 13673.7 437.155  22
   0  11   5 13627.9 459.111  21
   0 -11  -5 15091.3 492.918  37
   0  11  -5 14170.4 454.901  35
   0 -11  -5 13934.1 437.662  39
   0  11   5 14658.9 496.144  35
   0  11  -5 14276.6 483.238  55
   0 -11  -5 14180.2 434.202  38
   0  11   5 15149.9 500.703  31
   0  11  -5 14880.1 497.772  47
   0  11   5 14510.8 989.122  20
   0 -11   5 14125.1 423.482  50
   0 -11   5 14957.0 465.080  37
   0  11   5 14541.5 468.663  48
   0  11  -6 4166.58 253.575  35
   0 -11   6 4105.26 244.403  50
   0  11  -6 3931.89 241.465  22
   0 -11   6 4458.79 284.625  38
   0 -11  -6 4233.87 254.191  39
   0  11  -6 4390.07 286.783  47
   0 -11   6 4447.96 264.029  37
   0  11  -6 4083.52 274.264  55
   0  11   6 4440.03 289.077  35
   0  11   6 4225.73 287.456  31
   0 -11  -6 4461.94 289.038  37
   0  11   6 3497.61 522.920  20
   0 -11  -6 4286.57 244.000  38
   0  11   6 4067.40 262.106  21
   0  11   6 4201.67 264.669  48
   0  11   7 8133.44 744.735  20
   0  11   7 7878.78 370.738  31
   0  11  -7 7288.06 353.777  47
   0  11   7 6635.51 320.911  21
   0 -11  -7 7278.86 329.436  39
   0 -11   7 7158.67 317.094  37
   0 -11  -7 6982.50 298.674  38
   0 -11  -7 7848.99 362.077  37
   0  11   7 7842.74 372.072  35
   0  11  -7 6658.39 306.200  22
   0 -11   7 7019.87 315.140  50
   0 -11   7 7514.93 357.274  38
   0  11  -7 7683.00 331.116  35
   0  11  -7 7421.08 359.306  55
   0  11   7 7216.15 343.211  48
   0  11  -8-13.1587 76.9005  22
   0 -11  -8 63.8932 115.295  37
   0 -11  -8-9.56196 98.1524  39
   0  11   8-62.7760 88.0573  21
   0  11   8 55.4359 188.217  20
   0 -11   8 47.5127 92.2916  50
   0 -11   8 47.7325 112.754  38
   0  11   8 139.482 141.892  35
   0 -11   8-14.0646 86.9652  37
   0  11  -8 54.1728 123.251  55
   0  11  -8 3.83143 78.4306  35
   0  11   8 286.068 129.418  31
   0  11  -8 73.7566 127.332  47
   0  11   8 13.0298 110.320  48
   0  11  -9 1699.73 190.555  47
   0 -11  -9 1699.61 178.329  39
   0  11  -9 1629.33 162.137  35
   0  11  -9 1560.24 157.251  22
   0  11   9 1336.08 354.490  20
   0  11   9 1905.24 205.468  31
   0 -11   9 1529.05 185.203  38
   0 -11  -9 1798.56 191.479  37
   0 -11   9 1803.22 177.291  50
   0  11   9 1939.26 213.479  35
   0  11  -9 1751.09 207.778  55
   0  11   9 1698.97 184.793  48
   0  11 -10 3810.10 256.950  47
   0 -11 -10 4042.32 258.387  37
   0  11 -10 4200.39 287.208  55
   0  11  10 3932.93 270.641  31
   0  11  10 4061.90 545.372  20
   0 -11 -10 3407.26 238.249  39
   0  11  10 3690.40 256.988  48
   0 -11  10 3721.84 245.635  50
   0  11 -10 3808.71 233.875  22
   0 -11  10 3545.14 248.639  38
   0  11  10 4182.36 281.619  35
   0  11 -10 3822.49 229.868  35
   0  11 -11 1026.32 158.434  47
   0  11 -11 1123.80 177.230  55
   0  11 -11 981.897 129.577  35
   0 -11 -11 796.435 179.690  39
   0  11  11 948.399 149.535  48
   0  11  11 632.095 249.945  20
   0 -11  11 837.234 136.716  50
   0  11  11 1085.43 176.764  35
   0 -11 -11 960.478 145.578  37
   0  11  11 907.790 161.011  31
   0 -11  11 913.116 143.124  38
   0  11 -12 1208.55 164.805  55
   0 -11  12 1319.02 163.237  38
   0 -11  12 1242.05 163.133  50
   0  11  12 1354.11 172.644  48
   0 -11 -12 1567.19 204.114  39
   0  11  12 1551.50 374.535  20
   0 -11 -12 1262.01 157.445  37
   0  11  12 1397.03 183.012  35
   0  11  12 1087.34 131.391  43
   0  11 -12 1252.38 162.885  47
   0  11  12 1306.20 173.950  31
   0 -11 -13 233.497 99.9747  37
   0  11  13 144.463 197.468  20
   0  11  13 61.9495 76.7172  43
   0 -11  13 257.492 111.022  38
   0 -11  13 127.737 107.534  50
   0  11  13 76.9205 103.469  48
   0  11 -13 160.320 105.198  47
   0 -11 -13 332.990 111.880  39
   0  11 -13 48.8541 111.321  55
   0  11  13 320.822 135.580  35
   0  11  13 195.855 108.418  31
   0  11  14 21.2396 204.648  20
   0 -11 -14 340.150 123.243  39
   0  11  14 520.381 142.105  35
   0 -11  14 442.162 118.287  38
   0 -11  14 397.300 123.334  50
   0  11  14 430.814 137.103  48
   0  11  14 343.430 120.718  31
   0  11  14 181.493 88.3260  43
   0 -11 -14 407.923 104.869  37
   0  11 -14 431.412 117.593  47
   0  11 -14 209.366 112.302  55
   0  11  15 6452.97 321.565  31
   0 -11 -15 6454.97 288.302  37
   0  11 -15 6507.17 306.200  47
   0  11  15 5988.33 278.569  43
   0  11  15 5586.78 582.698  20
   0  11  15 6348.86 319.907  48
   0 -11  15 6384.66 291.442  38
   0 -11  15 6177.91 304.164  50
   0 -11 -15 6724.68 318.854  39
   0  11  15 6470.09 320.018  35
   0  11 -15 6598.63 320.409  55
   0 -11 -16 1438.05 165.597  39
   0  11 -16 1393.21 162.713  55
   0 -11  16 1293.55 161.158  50
   0 -11  16 1317.14 139.908  38
   0  11  16 1403.87 167.789  48
   0  11  16 1308.23 145.138  43
   0  11  16 1382.18 169.266  35
   0 -11 -16 1311.28 142.419  37
   0  11 -16 1388.18 155.161  47
   0  11  16 1515.75 173.574  31
   0 -11  17 1751.54 172.086  50
   0 -11 -17 1759.08 175.681  39
   0 -11 -17 1304.81 131.809  37
   0  11  17 1262.01 141.480  43
   0  11 -17 1480.79 163.893  55
   0  11  17 1534.46 173.684  35
   0  11 -17 1495.14 149.526  47
   0 -11  17 1504.00 140.680  38
   0  11  17 1513.10 166.856  48
   0  11  17 1551.71 165.947  31
   0 -11 -18 228.379 99.5914  39
   0 -11  18 103.420 63.2319  38
   0  11  18 176.374 96.4474  35
   0 -11  18 218.681 96.0493  50
   0  11  18 75.5538 81.7354  43
   0  11  18 61.4982 94.1771  48
   0  11  18 191.988 91.1585  31
   0  11 -18 144.938 75.4727  47
   0  11 -18 179.287 94.0252  55
   0  11  19 1308.90 142.791  31
   0  11  19 1113.89 128.636  43
   0  11  19 1402.48 154.382  35
   0 -11 -19 1342.16 149.014  39
   0  11 -19 1578.71 159.017  55
   0  11 -19 1343.81 134.645  47
   0  11  19 1442.91 154.219  48
   0 -11  19 1426.79 149.821  50
   0  11 -20 66.8257 69.6920  47
   0  11  20-101.561 83.1219  43
   0  11 -20 19.0173 79.0095  55
   0 -11  20 13.7356 77.2239  50
   0 -11 -20 146.193 87.4205  39
   0  11  20-33.0474 79.0317  48
   0  11  20 96.0644 87.2544  35
   0  11 -21 169.500 79.6588  47
   0 -11  21-23.4917 67.9328  42
   0  11  21 151.208 84.1361  35
   0  11  21 2.70973 74.7081  43
   0 -11 -21 65.8212 79.4630  39
   0  11 -21 81.6861 69.0880  55
   0  11  21 95.9708 77.6958  48
   0 -11  21 70.6693 71.7391  50
   0  11  22 392.228 90.8596  48
   0  11  22 165.348 75.8679  43
   0 -11 -22 336.991 86.3445  39
   0  11  22 434.408 83.9750  35
   0  11 -22 359.388 84.2791  55
   0 -11  22 392.552 85.7741  50
   0 -11  22 277.082 77.8451  42
   0  11 -23 8.60985 55.9002  55
   0 -11 -23 109.539 63.0525  39
   0 -11  23 149.701 65.8785  50
   0  11  23 120.093 60.9761  35
   0 -11  23-38.8393 53.8308  42
   0  11  23 105.088 69.3764  48
   0 -12   0 3338.70 244.313  37
   0  12   0 3237.12 255.400  47
   0  12   0 3205.67 218.737  48
   0  12   0 3110.83 239.472  35
   0  12   0 3221.78 218.445  22
   0  12   0 2953.65 224.035  21
   0 -12   0 3051.70 226.251  38
   0  12   1 142.459 126.382  47
   0  12  -1 329.584 131.231  47
   0  12  -1 403.277 116.042  21
   0 -12  -1 302.292 102.439  38
   0  12  -1 236.766 113.751  35
   0  12  -1 373.233 106.036  22
   0 -12  -1 283.152 124.925  37
   0  12   1 129.920 105.227  35
   0  12   1 327.025 111.160  21
   0 -12   1 114.409 102.305  37
   0  12   1 258.878 97.9347  48
   0 -12   1 342.314 123.343  38
   0  12  -1 195.229 90.3898  48
   0  12   2 1189.82 146.474  48
   0  12   2 1179.84 182.875  47
   0  12  -2 1086.64 139.263  48
   0  12  -2 939.950 172.881  47
   0  12   2 971.194 149.709  21
   0  12  -2 1093.22 155.960  35
   0  12  -2 1191.16 142.548  22
   0 -12  -2 1186.87 177.744  37
   0 -12  -2 939.259 143.037  38
   0 -12   2 1119.90 165.474  38
   0 -12   2 1142.97 130.682  42
   0  12  -2 1098.08 153.452  21
   0  12   2 1138.18 162.391  35
   0 -12   2 1077.91 160.334  37
   0  12   3 6474.90 315.179  21
   0  12   3 6694.86 309.091  48
   0  12   3 6725.45 334.088  35
   0  12  -3 6847.81 345.325  47
   0 -12  -3 6465.36 279.379  39
   0  12  -3 6127.15 277.517  48
   0  12  -3 6731.41 330.094  55
   0 -12  -3 6776.47 310.095  38
   0  12  -3 6769.81 317.877  35
   0  12   3 6852.01 348.697  47
   0 -12  -3 7144.57 345.278  37
   0 -12   3 7032.82 326.712  37
   0 -12   3 6789.18 328.182  38
   0  12   4 576.188 119.276  48
   0 -12  -4 513.763 103.822  39
   0  12  -4 505.312 137.698  47
   0  12  -4 580.140 138.534  55
   0 -12   4 563.582 128.939  37
   0 -12  -4 604.647 147.019  37
   0 -12   4 524.921 136.418  38
   0  12   4 445.506 114.758  21
   0 -12  -4 473.352 107.117  38
   0  12   4 857.731 174.755  47
   0  12  -4 645.678 126.459  35
   0  12   4 451.681 134.812  35
   0 -12   5 1112.02 131.224  50
   0  12  -5 1178.14 145.069  35
   0 -12  -5 1017.90 130.616  38
   0 -12  -5 1091.23 138.032  39
   0  12  -5 1162.20 164.471  55
   0  12   5 1064.81 144.731  21
   0  12   5 1256.94 189.551  47
   0 -12  -5 1453.88 184.502  37
   0 -12   5 1028.35 161.332  38
   0 -12   5 1373.81 158.586  37
   0  12  -5 1025.06 160.673  47
   0  12   5 1304.21 173.201  35
   0  12   5 1082.74 150.993  48
   0  12  -6 2413.99 214.729  55
   0 -12   6 2129.72 169.483  50
   0 -12  -6 2290.17 210.209  37
   0  12  -6 2487.23 221.842  47
   0 -12  -6 2013.75 171.138  39
   0 -12   6 2381.46 213.512  38
   0  12   6 2249.69 197.962  21
   0  12   6 2303.11 226.551  47
   0 -12   6 2122.36 187.362  37
   0  12   6 2291.38 209.055  35
   0  12  -6 2138.99 186.730  35
   0 -12  -6 2109.40 170.982  38
   0  12   6 2440.37 202.864  48
   0 -12  -7 520.384 139.162  37
   0 -12  -7 399.958 112.528  39
   0 -12   7 374.527 122.365  38
   0 -12   7 408.537 98.8065  50
   0  12   7 261.393 100.888  21
   0  12   7 260.006 116.260  35
   0  12   7 350.205 113.344  48
   0  12  -7 450.770 125.001  47
   0  12  -7 483.113 138.418  55
   0  12   7 597.386 163.240  47
   0  12  -7 360.414 102.318  35
   0  12  -8 192.162 121.263  47
   0  12  -8 408.764 136.259  55
   0  12   8 307.146 120.323  35
   0 -12   8 211.514 90.1367  50
   0 -12   8 282.465 113.118  38
   0 -12  -8 129.993 91.9497  39
   0  12   8 294.525 146.343  47
   0 -12  -8 268.247 114.116  37
   0  12   8 205.120 99.5705  21
   0  12   8 142.816 105.564  48
   0  12  -8 134.640 79.8274  35
   0 -12  -9 260.959 95.6577  39
   0 -12  -9 296.782 113.945  37
   0  12   9 234.620 91.0365  21
   0  12   9 167.728 91.7534  48
   0  12   9 235.044 114.494  35
   0  12  -9 120.081 97.5041  47
   0 -12   9 259.175 110.074  38
   0  12  -9 149.406 85.9135  35
   0  12  -9 332.202 117.256  55
   0  12   9 542.953 152.832  47
   0 -12  10 89.5970 98.4708  38
   0  12  10 57.3594 88.4832  48
   0 -12  10 15.4946 81.3598  50
   0  12  10 306.630 127.376  47
   0  12 -10 45.2608 98.7194  47
   0  12  10 89.6034 115.196  35
   0 -12 -10 28.2905 93.8976  37
   0 -12 -10 245.492 106.491  39
   0  12 -10 83.9695 71.2485  35
   0  12 -10 226.790 143.299  55
   0  12  10-54.9437 79.3906  21
   0  12  11 285.184 95.6761  21
   0  12 -11 412.818 109.964  47
   0  12  11 356.192 107.608  48
   0 -12  11 359.218 106.505  50
   0 -12  11 347.388 112.366  38
   0 -12 -11 348.310 110.506  37
   0 -12 -11 324.437 108.619  39
   0  12  11 307.598 180.751  20
   0  12 -11 360.469 114.128  55
   0  12  11 515.427 133.789  35
   0 -12 -12 174.963 92.0630  39
   0  12  12 271.462 118.402  35
   0 -12  12 335.740 106.785  38
   0  12  12 227.359 103.126  48
   0 -12 -12 217.964 93.7580  37
   0  12 -12 286.992 101.795  47
   0  12 -12 217.344 98.3468  55
   0  12  12 405.364 113.948  31
   0 -12  12 175.416 91.5957  50
   0  12 -13 5187.16 269.808  55
   0 -12  13 5024.03 253.254  50
   0 -12 -13 5151.48 257.468  39
   0  12 -13 4986.15 259.578  47
   0  12  13 5290.96 272.751  48
   0 -12  13 4955.21 254.180  38
   0  12  13 4957.58 269.947  31
   0  12  13 5247.95 278.920  35
   0 -12 -13 5105.16 253.973  37
   0  12  14 88.8171 83.7916  31
   0 -12 -14 33.0884 87.6142  39
   0 -12  14 96.8295 82.4108  50
   0  12  14 200.200 100.496  35
   0  12  14 41.9570 82.5864  48
   0  12 -14 147.540 82.1194  47
   0 -12  14 149.894 79.6084  38
   0 -12 -14 57.8190 73.6143  37
   0  12 -14 52.9025 88.8371  55
   0  12  15 326.112 102.154  35
   0  12  15 316.538 101.134  48
   0  12 -15 349.567 93.8229  47
   0 -12 -15 304.115 86.8152  37
   0 -12 -15 300.354 89.5174  39
   0  12  15 375.319 91.1711  31
   0 -12  15 366.145 97.7468  50
   0  12 -15 211.822 90.0059  55
   0 -12  15 704.127 131.782  38
   0 -12 -16 274.556 75.3695  37
   0  12  16 437.745 99.9271  31
   0 -12  16 466.440 90.2269  38
   0 -12 -16 270.395 91.5007  39
   0  12  16 443.897 102.221  48
   0  12 -16 426.770 96.9645  47
   0  12 -16 331.557 90.5696  55
   0 -12  16 242.973 82.8106  50
   0  12  16 292.904 100.507  35
   0  12  17 2141.16 161.007  47
   0 -12  17 1743.55 138.029  38
   0  12  17 1890.00 158.916  48
   0  12  17 1873.39 159.245  35
   0 -12 -17 1498.53 124.205  37
   0 -12 -17 1889.56 156.825  39
   0  12 -17 1646.15 142.858  47
   0 -12  17 1750.79 147.914  50
   0  12 -17 1877.44 155.405  55
   0  12 -18-95.9135 66.7045  47
   0  12  18 230.496 80.1244  47
   0 -12 -18-34.8765 73.8078  39
   0  12  18 17.2195 71.7194  35
   0 -12  18-40.0410 74.0034  42
   0  12 -18 7.11248 66.0163  55
   0  12  18-45.4915 68.8090  48
   0 -12  18 10.2431 68.1183  50
   0  12  19 4812.02 203.561  47
   0 -12 -19 4970.25 218.618  39
   0 -12  19 4992.92 213.132  42
   0 -12  19 5134.86 220.546  50
   0  12  19 4910.60 221.333  48
   0  12 -19 5124.92 223.426  55
   0  12  19 4813.33 218.079  35
   0  12  20 240.041 78.8045  48
   0  12  20 172.077 65.3034  35
   0 -12 -20 203.162 72.6143  39
   0  12 -20 264.776 73.8214  55
   0 -12  20 34.5073 60.2446  50
   0 -12  20 97.4345 61.4258  42
   0 -13   0 38.8883 94.5341  37
   0  13   0 13.3882 81.7422  35
   0  13   0-90.5724 71.4222  48
   0  13   0-41.5822 101.996  47
   0  13   0 5.96041 81.6248  55
   0 -13   0-14.3144 92.2712  38
   0  13   1 376.959 102.568  35
   0 -13  -1 595.274 121.132  37
   0  13  -1 458.566 110.232  55
   0  13  -1 375.332 99.0451  35
   0  13  -1 572.601 126.763  47
   0 -13   1 580.704 116.826  37
   0 -13  -1 490.713 107.687  38
   0  13   1 455.310 116.945  47
   0  13   1 665.118 121.460  55
   0 -13   1 513.679 115.060  38
   0  13   1 500.834 95.3457  48
   0  13   1 560.661 108.471  21
   0  13  -2-153.816 115.462  47
   0 -13  -2 55.9495 80.9870  38
   0  13   2 100.820 83.1520  21
   0  13   2 59.3913 99.1761  47
   0 -13   2 59.1671 83.4073  37
   0  13   2 20.0306 70.7226  48
   0  13  -2-41.3260 88.4580  55
   0  13   2 153.860 101.152  35
   0 -13  -2 25.4860 126.422  37
   0 -13   2 65.0673 92.8301  38
   0  13  -2-48.9801 77.6808  35
   0  13   3 2973.10 225.788  47
   0 -13   3 2951.33 204.030  37
   0  13  -3 2800.05 192.542  35
   0 -13   3 3299.02 220.332  38
   0  13   3 2790.87 208.692  35
   0  13  -3 2822.57 214.310  47
   0 -13  -3 2762.91 189.432  38
   0 -13  -3 3172.81 224.928  37
   0  13   3 3099.95 199.464  48
   0  13  -3 2821.56 210.229  55
   0  13  -4 156.245 86.9813  35
   0  13  -4 149.502 107.667  55
   0  13   4 135.931 98.7755  47
   0  13  -4 133.382 95.2008  47
   0  13   4 102.150 81.9826  48
   0 -13  -4 33.3745 95.2403  37
   0 -13  -4 46.2004 69.0351  38
   0 -13   4 169.357 99.9643  38
   0  13   4 68.1675 107.562  35
   0 -13   4 238.531 74.5901  42
   0  13   5 628.894 129.042  47
   0 -13  -5 380.827 84.2149  38
   0  13  -5 727.199 135.302  55
   0 -13   5 585.917 124.726  38
   0  13  -5 424.824 94.3298  35
   0  13  -5 531.284 121.027  47
   0  13   5 577.797 108.986  48
   0 -13  -5 531.580 119.247  37
   0 -13  -5 445.289 91.6284  39
   0 -13   5 529.090 93.0239  42
   0  13   5 608.325 123.022  35
   0  13   6 67.5591 89.9462  35
   0 -13   6-30.7475 72.5393  42
   0 -13  -6 31.8595 66.0427  39
   0 -13   6 56.7274 94.7044  38
   0  13   6-12.4106 95.9299  47
   0  13   6 17.0924 75.5887  48
   0  13  -6 79.6493 72.1785  35
   0  13  -6 186.362 110.671  55
   0 -13  -6-45.0022 98.5797  37
   0  13  -6 53.8387 88.9350  47
   0  13  -7 1143.30 123.095  35
   0  13  -7 1587.81 163.893  55
   0  13   7 1311.26 139.362  48
   0 -13  -7 1164.62 125.643  39
   0  13   7 1447.10 160.524  47
   0  13  -7 1413.78 159.726  47
   0 -13  -7 1334.67 153.763  37
   0  13   7 1279.31 151.186  35
   0 -13   7 1294.43 131.649  42
   0 -13   7 1217.48 146.651  38
   0  13   8 178.599 98.2740  35
   0 -13  -8 106.135 72.7598  39
   0 -13   8-45.1359 91.2296  38
   0  13  -8 79.7975 67.5841  35
   0 -13  -8 96.7765 93.7246  37
   0  13  -8 100.603 85.9705  47
   0  13  -8 14.9271 92.6577  55
   0 -13   8 96.3258 69.7551  42
   0 -13   8 102.773 63.3213  50
   0  13   8 89.6737 72.1862  48
   0  13   8 104.341 95.8391  47
   0 -13   9 1622.29 142.739  42
   0  13   9 1676.29 166.404  47
   0 -13   9 1807.80 167.680  38
   0  13  -9 1940.50 169.749  47
   0 -13   9 1674.91 140.022  50
   0  13   9 1781.10 155.876  48
   0 -13  -9 1617.05 144.603  39
   0  13  -9 1580.11 152.614  55
   0  13   9 1896.43 172.586  35
   0 -13  -9 1707.91 159.162  37
   0 -13 -10 311.360 86.6031  39
   0  13  10 264.771 99.0740  35
   0 -13  10 226.951 74.7891  50
   0  13 -10 292.172 93.5276  47
   0  13  10 338.636 103.871  47
   0 -13  10 381.508 99.1719  42
   0  13  10 355.489 95.1770  48
   0 -13 -10 263.393 92.1024  37
   0 -13  10 342.058 96.9991  38
   0  13 -10 265.258 89.9666  55
   0  13  11 464.058 105.579  47
   0  13  11 482.377 96.1133  48
   0 -13 -11 608.009 97.3382  39
   0 -13  11 418.629 87.7101  42
   0 -13  11 481.562 97.7088  38
   0  13 -11 437.470 98.1508  47
   0 -13 -11 460.273 99.4316  37
   0  13 -11 458.740 92.2986  55
   0 -13  11 490.144 89.3065  50
   0  13  11 347.215 100.978  35
   0  13  12 69.7670 80.4967  47
   0  13  12 6.42475 76.5802  35
   0  13  12 41.9270 74.3662  48
   0 -13  12-55.6573 78.6429  38
   0 -13  12-10.9573 68.6784  42
   0 -13 -12 49.5498 69.2259  39
   0  13 -12 37.5191 71.4285  55
   0 -13  12-23.3074 62.2085  50
   0  13 -12 9.51073 65.2232  47
   0 -13 -12 49.0437 66.3252  37
   0  13 -13 55.6733 64.2810  47
   0 -13 -13-2.74166 66.7145  39
   0  13  13-22.6624 71.7623  47
   0 -13  13 36.1096 68.2986  42
   0  13  13 1.97715 66.6226  48
   0  13  13 47.6433 72.8149  35
   0 -13  13 104.775 72.9717  38
   0  13 -13 91.7402 71.2725  55
   0 -13 -13 17.9296 61.3242  37
   0 -13  13-20.6920 60.5157  50
   0 -13  14 774.119 101.842  42
   0 -13  14 894.949 103.974  38
   0  13  14 791.086 110.094  35
   0 -13 -14 598.257 95.3721  39
   0 -13 -14 776.488 99.9816  37
   0  13 -14 822.077 107.939  55
   0  13 -14 691.698 96.5812  47
   0  13  14 814.868 107.817  47
   0  13  14 790.749 105.432  48
   0 -13  14 561.514 87.1458  50
   0  13  15 1363.41 127.566  35
   0  13  15 1530.25 127.720  47
   0  13 -15 1444.83 119.653  47
   0 -13 -15 1195.97 104.126  37
   0 -13 -15 1483.61 122.393  39
   0 -13  15 1395.71 114.384  38
   0 -13  15 1552.02 125.938  42
   0  13 -15 1662.35 131.205  55
   0  13  15 1406.15 124.238  48
   0 -13  15 1439.97 121.156  50
   0 -13  16 231.301 63.6659  50
   0  13  16 194.886 70.5639  35
   0  13  16 312.325 75.1566  48
   0 -13  16 186.021 60.9110  42
   0  13 -16 263.093 70.0959  55
   0 -13 -16 165.531 64.0465  39
   0 -13  17 858.463 91.2282  42
   0  14   0 1644.10 150.634  47
   0  14   0 1583.30 137.289  35
   0 -14   0 1425.94 132.486  38
   0  14   0 1588.42 138.017  55
   0  14   1 501.386 101.853  47
   0  14  -1 402.667 89.0419  35
   0  14  -1 547.620 104.348  47
   0  14  -1 544.840 103.448  55
   0  14   1 590.674 104.653  55
   0  14   1 388.585 90.5774  35
   0 -14   1 338.992 88.1712  38
   0 -14  -1 443.315 86.4096  38
   0  14   2 1138.85 119.315  55
   0  14   2 1377.24 133.521  35
   0  14  -2 1297.39 137.518  47
   0 -14  -2 1266.77 117.767  38
   0  14  -2 1307.14 128.604  55
   0 -14  -2 1383.21 136.605  37
   0  14   2 1189.74 134.608  47
   0 -14   2 1236.76 128.044  38
   0  14  -2 1305.02 127.159  35
   0 -14  -3-89.1868 65.5987  38
   0  14  -3 49.2834 65.2462  35
   0 -14  -3-63.1596 81.0578  37
   0  14   3 28.4848 71.5265  55
   0  14  -3 36.1141 78.3301  47
   0  14   3-24.5604 73.3966  35
   0 -14   3 83.3167 73.0797  38
   0  14   3-28.1166 77.6753  47
   0  14  -3 116.341 76.6798  55
   0  14   4 240.697 76.7477  55
   0  14   4 162.614 83.3574  47
   0  14  -4 400.234 97.5551  47
   0  14  -4 264.763 75.0367  35
   0 -14   4 373.592 89.2117  38
   0  14   4 386.506 89.3592  35
   0 -14  -4 312.827 89.4624  37
   0 -14  -4 119.895 58.9305  38
   0  14  -4 471.360 95.0447  55
   0  14   4 288.930 76.4792  48
   0  14  -5 3082.17 164.071  35
   0  14  -5 3490.83 199.747  47
   0  14   5 3463.18 199.123  47
   0  14   5 2815.27 164.767  55
   0 -14  -5 3197.44 191.206  37
   0  14  -5 2842.52 169.164  55
   0 -14   5 3355.36 188.418  38
   0  14   5 3231.80 169.538  48
   0  14   5 3245.21 188.614  35
   0  14   6 592.655 101.049  35
   0 -14  -6 704.338 107.110  37
   0  14  -6 367.742 78.8529  55
   0  14   6 450.480 82.6786  55
   0  14   6 518.589 101.379  47
   0  14   6 559.023 85.3280  48
   0 -14   6 743.463 105.539  38
   0  14  -6 809.236 112.616  47
   0  14  -7 3861.88 189.114  55
   0  14   7 4455.76 213.143  35
   0  14  -7 4005.81 205.393  47
   0  14   7 3686.30 178.006  48
   0  14   7 3806.19 201.297  47
   0 -14   7 4426.94 209.633  38
   0 -14  -7 3867.07 198.959  37
   0 -14  -8 306.372 79.8618  37
   0  14   8 262.675 70.6221  48
   0 -14  -8 384.729 73.9653   3
   0  14   8 271.683 79.4107  35
   0 -14   8 235.405 68.2996   3
   0 -14   8 277.528 79.4459  38
   0  14   8 240.971 77.8126  47
   0  14  -8 325.578 80.3815  47
   0  14  -8 220.977 66.5632  55
   0  14   9 265.873 71.4694  47
   0  14   9 356.263 84.9125  35
   0  14  -9 351.343 74.1280  55
   0 -14   9 305.915 73.6113  38
   0 -14  -9 355.386 78.5042  37
   0  14  -9 328.253 75.4053  47
   0 -14  10 165.545 64.6615  38
   0  14 -10 141.034 64.3470  47
   0  14  10 118.322 61.2960  35
   0 -14 -10 276.276 75.8835  37
   0  14  10 77.3818 63.0912  47
   0  14  11-21.5146 55.1622  35
  -1   0  35 2997.53 166.867  36
   1   0 -35 3078.44 169.326  53
   1   0 -35 3270.71 166.697  55
   1   0 -34-5.68951 66.2105  53
  -1   0  34 19.5279 56.9881  49
  -1   0  33 2307.89 163.390  49
  -1   0  33 2685.05 187.324  36
   1   0 -33 2573.95 177.104  55
   1   0 -33 2600.90 183.819  53
  -1   0  32 103.832 81.9821  49
   1   0 -32 40.5668 81.5880  55
  -1   0  32-32.5854 92.0357  36
   1   0 -32-14.2696 81.7551  27
   1   0 -32 73.7327 83.0644  53
  -1   0  31 12793.6 420.520  36
  -1   0  31 11852.7 380.387  49
   1   0 -31 12716.1 422.640  53
   1   0 -31 12266.2 404.341  55
   1   0 -31 11949.9 421.120  27
   1   0 -30 39.2945 97.1350  53
  -1   0  30 38.4751 100.642  36
   1   0 -30-24.7592 87.3060  27
  -1   0  30 34.8678 82.5454  49
   1   0 -30 78.8784 92.2347  55
   1   0 -29 27330.1 648.470  53
   1   0 -29 24854.2 546.830  34
   1   0 -29 26389.8 623.972  55
  -1   0  29 26665.9 631.532  36
  -1   0  29 25660.4 590.575  49
   1   0 -29 27267.1 655.013  27
   1   0 -28 151.039 107.688  55
   1   0 -28 27.8449 79.4418  34
  -1   0  28 195.334 122.187  36
  -1   0  28 0.19689 102.158  49
   1   0 -28 36.0704 111.309  53
   1   0 -28 146.633 110.304  27
  -1   0  27 9143.05 384.688  36
  -1   0  27 9150.15 367.693  49
   1   0 -27 9236.31 396.034  27
   1   0 -27 9222.12 381.593  55
   1   0 -27 9222.22 395.103  53
  -1   0  26 4.71366 77.8765  44
   1   0 -26 68.5374 112.629  53
   1   0 -26 29.5626 102.491  27
  -1   0  26-30.3566 109.550  36
  -1   0  26-31.0694 97.9467  49
   1   0 -26 44.6072 86.9603  55
   1   0 -25 4450.21 277.751  27
   1   0 -25 4817.26 277.563  55
   1   0 -25 4615.12 282.204  53
  -1   0  25 4275.77 536.435   8
  -1   0  25 4560.12 267.778  49
  -1   0  25 4791.58 244.663  44
  -1   0  25 4465.34 272.872  36
   1   0 -24-67.3028 97.9116  53
  -1   0  24 2.38693 96.2881  36
   1   0 -24 47.5788 97.7811  27
  -1   0  24 98.3637 108.487  49
   1   0 -24 58.0874 85.1372  55
  -1   0  24 226.784 179.467   8
  -1   0  24 44.0450 71.3498  44
   1   0 -23 380.530 105.267  55
  -1   0  23 354.271 119.935  49
  -1   0  23 322.773 83.1655  44
   1   0 -23 307.308 116.079  27
   1   0 -23 210.582 94.5975  53
  -1   0  23 223.983 98.1391  36
  -1   0  23 165.131 159.386   8
  -1   0  23 146.005 72.1368  26
  -1   0  22 61.5984 143.898   8
   1   0 -22-45.2412 82.3254  55
  -1   0  22-64.2070 103.709  36
  -1   0  22 60.5028 70.5879  44
   1   0 -22-18.5301 102.019  27
  -1   0  22-16.2190 84.2464  49
   1   0 -22-20.9458 85.6035  53
  -1   0  22 84.2434 71.6876  26
   1   0 -21 17674.1 465.392  55
  -1   0  21 17425.9 419.300  26
   1   0 -21 17831.0 481.916  27
  -1   0  21 17632.0 427.290  44
  -1   0  21 17185.9 933.651   8
  -1   0  21 17382.3 451.820  49
  -1   0  21 17026.0 457.864  36
   1   0 -21 18154.5 482.058  53
  -1   0  20 33.5267 69.0782  36
   1   0 -20 37.5744 73.5156  53
   1   0 -20 114.805 78.6593  55
  -1   0  20 30.8202 64.5362  44
   1   0 -20 41.3586 80.9736  27
  -1   0  20-15.2829 60.3128  26
  -1   0  20 28.5927 79.0258  49
  -1   0  20 21.8119 141.358   8
   1   0 -19 469.649 103.780  53
  -1   0  19 352.677 157.855   8
  -1   0  19 370.020 79.8287  44
  -1   0  19 367.415 82.4245  26
   1   0 -19 439.293 101.960  27
  -1   0  19 437.038 99.0770  36
   1   0 -19 487.345 138.716  10
   1   0 -19 376.013 90.3867  55
  -1   0  19 289.106 86.8393  49
  -1   0  18-29.3746 73.0297  36
  -1   0  18 97.7143 142.735   8
   1   0 -18 51.0119 69.2847  27
   1   0 -18 109.863 114.378  10
   1   0 -18 54.2916 71.8532  53
  -1   0  18 17.4598 54.3417  26
  -1   0  18-35.3834 76.2887  49
   1   0 -18 37.9581 61.4247  55
   1   0 -17 1911.49 245.347  10
   1   0 -17 1787.16 146.148  27
  -1   0  17 1774.23 286.023   8
  -1   0  17 1686.25 129.400  26
  -1   0  17 1881.55 142.923  25
   1   0 -16 43.3439 65.1251  27
  -1   0  16 87.3072 63.4287  25
   1   0 -16 111.806 112.869  10
  -1   0  16-40.0225 128.293   8
  -1   0  16-21.8777 56.2530  26
   1   0 -15 5019.59 358.084  10
  -1   0  15 5754.54 442.605   8
  -1   0  15 5929.47 217.452  25
   1   0 -15 6154.97 228.665  27
  -1   0  15 6040.19 203.320  26
  -1   0  14-1.81860 50.2938  25
   1   0 -14-12.9380 103.131  10
   1   0 -14 54.2393 55.0463  27
  -1   0  14 14.2363 48.1114  26
  -1   0  14 99.2354 113.728   8
   1   0 -13 2277.26 227.053  19
  -1   0  13 2495.45 123.905  26
  -1   0  13 2614.47 136.052  25
  -1   0  13 2899.29 302.673   8
   1   0 -13 2479.57 139.024  27
   1   0 -13 2789.10 250.858  10
  -1   0  12-9.80663 45.0326  25
   1   0 -12 13.0233 48.3630  27
   1   0 -12-53.2156 80.6757  19
   1   0 -12 27.1437 81.8760  10
  -1   0  12 31.6515 112.574   8
   1   0 -11 4840.49 300.485  10
   1   0 -11 4505.60 178.005  13
   1   0 -11 4729.23 287.168  19
  -1   0  11 4758.66 330.364   8
   1   0 -10 19.8515 48.9629  13
   1   0 -10-4.93759 80.6681  10
  -1   0  10 61.3219 103.258   8
  -1   0   9 4588.94 293.199   8
   1   0  -9 4193.81 258.442  10
   1   0  -8-73.7910 97.4377  10
  -1   0   8 133.873 109.816   8
  -1   0   7 318164. 946.958   1
  -1   0   7 317200. 2005.67   8
  -1   0   6 5.95124 25.8995   1
   1   0  -6 60.6790 76.0391   7
   1   0  -6 49.1970 63.4149  10
  -1   0   6 58.1080 76.8736   8
  -1   0   5 47380.7 665.535   8
   1   0  -5 47071.9 675.256   7
  -1   0   5 47382.5 402.624   1
   1   0  -5 46023.8 648.329  10
  -1   0   4-0.05041 27.2933   1
   1   0  -4 55.1995 57.5801   7
  -1   0   4 0.74769 54.3705   8
   1   0  -4 37.0429 52.3596  10
   1   0  -3 239388. 1232.61  10
  -1   0   3 237006. 913.325   1
  -1   0   3 237512. 1199.50   8
   1   0  -2 34.2787 35.8443  10
  -1   0   2-10.3079 23.4078   1
  -1   0   2 17.9171 26.5103   2
  -1   0   2 71.7027 30.8740   8
   1   0  -2 11.1315 32.8796   7
  -1   0   1 3937.84 119.317   2
   1   0  -1 3848.02 114.598   7
   1   0  -1 4052.38 128.633  10
  -1   0   1 3848.72 119.156   1
  -1   0   1 3872.63 83.5257   9
  -1   0   0-2.86887 21.9577   2
   1   0   0 24.6665 15.3186   7
  -1   0  -1 75172.0 515.890   1
   1   0   1 76399.1 479.064   8
  -1   0  -2 16.8392 26.7689   2
  -1   0  -2 101.486 30.8225   1
   1   0   2 25.5840 27.7252   5
   1   0   2 4.30474 29.9870   8
   1   0   3 3811.54 150.863   8
  -1   0  -3 4034.45 121.359   1
  -1   0  -4-3.40401 25.8893   1
   1   0   4 49.2012 54.6923   8
   1   0   5 69084.9 775.228   8
  -1   0  -5 69322.4 483.611   1
   1   0   6 16.3489 74.2432   8
  -1   0  -6 71.3227 40.6990  10
  -1   0  -6 20.7468 26.2928   1
  -1   0  -7 15304.9 323.292  10
   1   0   7 15222.1 435.755   8
  -1   0  -7 15421.7 203.957   1
   1   0   7 16068.3 465.410  18
  -1   0  -8 339.950 100.255  10
   1   0   8 165.516 102.207  18
   1   0   8 55.9974 96.6911   8
   1   0   9 29006.3 687.250   8
  -1   0  -9 27852.4 509.217  10
  -1   0  -9 29264.3 709.397  19
   1   0   9 29347.7 714.178  18
   1   0  10 27.3881 91.2977  18
  -1   0 -10 40.4155 85.1268  19
   1   0  10 31.9941 102.067   8
  -1   0 -10 172.002 70.5285  10
   1   0  11 14180.4 547.934   8
   1   0  11 14029.1 279.239  24
  -1   0 -11 13963.9 410.753  10
  -1   0 -11 13948.2 552.202  19
   1   0  12 101.357 125.149   8
  -1   0 -12 46.7253 57.3191  10
  -1   0 -12 16.9723 97.9686  19
  -1   0 -12 7.42355 45.6386  27
   1   0  12 22.3096 45.7212  24
  -1   0 -13 1314.74 151.141  10
  -1   0 -13 1573.75 114.137  27
  -1   0 -13 1409.75 214.609  19
   1   0  13 1420.13 113.202  24
   1   0  13 1390.85 106.082  25
   1   0  13 1444.85 217.433   8
   1   0  14 150.621 67.6572  24
   1   0  14 62.8208 56.0921  25
  -1   0 -14 27.6416 51.3831  27
  -1   0 -14 71.8962 71.1890  10
  -1   0 -14 8.72515 100.675  19
   1   0  14 66.1063 119.113   8
   1   0  15 3405.19 171.397  25
  -1   0 -15 3526.41 177.276  27
  -1   0 -15 3292.78 332.524  19
  -1   0 -15 3210.17 242.454  10
   1   0  15 3359.86 177.542  24
   1   0  15 3606.50 358.191   8
   1   0  16 31.2995 124.008   8
   1   0  16-3.13715 68.9301  24
  -1   0 -16 28.8911 67.2998  27
   1   0  16 137.691 71.2794  25
   1   0  17 12210.7 336.422  25
  -1   0 -17 11963.6 338.464  27
   1   0  17 11990.6 666.540   8
   1   0  17 12443.1 344.561  24
  -1   0 -18 21.9865 66.1848  27
   1   0  18-9.14326 61.8762  36
   1   0  18-19.9748 67.1549  25
   1   0  18 8.63310 70.2124  24
   1   0  18-44.8859 122.038   8
  -1   0 -18 28.3539 61.2283  53
  -1   0 -18 69.6832 64.1868  47
  -1   0 -18 1.79856 65.3477  55
   1   0  19 170.089 88.5594  25
  -1   0 -19 126.718 82.9384  27
  -1   0 -19 181.984 78.6662  55
   1   0  19 188.787 88.2404  36
  -1   0 -19 123.960 64.8263  47
   1   0  19 159.816 130.255   8
   1   0  19 200.537 78.5056  26
  -1   0 -19 222.667 87.1054  53
   1   0  19 183.776 81.0105  44
  -1   0 -20 15.9304 75.1814  55
   1   0  20-21.5751 77.5221  36
  -1   0 -20 8.04965 76.4813  27
   1   0  20 12.3789 62.6304  44
  -1   0 -20 22.0310 65.0070  53
   1   0  20-10.6418 61.9872  26
   1   0  20-89.5179 153.081   8
   1   0  20-12.9334 79.5305  25
  -1   0 -20-35.6011 66.8087  47
  -1   0 -20 130.305 79.7893  45
  -1   0 -21 453.417 108.303  55
  -1   0 -21 490.033 100.962  53
   1   0  21 521.788 112.043  36
   1   0  21 627.047 225.154   8
   1   0  21 520.591 97.8597  44
  -1   0 -21 535.147 109.978  27
  -1   0 -21 499.672 100.147  47
   1   0  21 555.242 111.855  25
   1   0  21 500.246 97.1035  26
  -1   0 -21 536.196 115.258  45
   1   0  22 37.1802 67.0631  26
   1   0  22 36.2343 86.8394  25
  -1   0 -22 8.41837 65.2628  47
   1   0  22-20.4054 91.8343  36
  -1   0 -22 8.39299 83.0878  27
  -1   0 -22 107.166 93.9348  55
   1   0  22-25.1300 67.5132  44
   1   0  22 111.106 151.012   8
  -1   0 -22 55.6415 84.2999  53
   1   0  23 19183.8 472.635  44
   1   0  23 19526.2 508.791  49
  -1   0 -23 19838.9 520.188  53
  -1   0 -23 20672.5 543.768  27
   1   0  23 19403.9 480.819  26
   1   0  23 19883.9 1054.20   8
   1   0  23 19950.3 527.331  36
  -1   0 -23 19278.6 488.471  47
   1   0  23 19658.6 514.463  25
  -1   0 -23 18930.4 528.147  55
  -1   0 -24 61.6483 77.2875  47
  -1   0 -24 7.54719 92.1784  53
  -1   0 -24 10.7152 94.2489  27
   1   0  24 40.8679 78.5546  26
   1   0  24-43.7052 116.191  36
   1   0  24-68.5079 119.479  49
   1   0  24-225.816 192.202   8
  -1   0 -24 23.5805 101.086  55
   1   0  24-100.052 83.9162  44
  -1   0 -25 16071.4 490.345  53
  -1   0 -25 16434.6 463.586  47
   1   0  25 15961.3 479.785  49
   1   0  25 16090.7 449.909  26
   1   0  25 15315.7 972.435   8
  -1   0 -25 16307.9 511.693  55
   1   0  25 16214.1 495.586  36
  -1   0 -25 16077.8 500.116  27
   1   0  25 16062.3 443.249  44
   1   0  26 74.8489 72.7719  44
   1   0  26-42.6169 95.8476  49
  -1   0 -26 15.4177 99.1175  53
   1   0  26 68.7266 74.8940  26
  -1   0 -26 71.8394 96.1090  27
  -1   0 -26 35.9701 78.5183  47
   1   0  26 35.8892 109.647  36
  -1   0 -26 48.3246 109.930  55
   1   0  27 5044.63 287.116  49
  -1   0 -27 4905.24 263.923  47
  -1   0 -27 5345.64 302.456  27
  -1   0 -27 5154.26 304.817  55
   1   0  27 5709.78 312.079  36
   1   0  27 4590.63 247.880  26
  -1   0 -27 5149.78 289.850  53
   1   0  27 5044.12 251.643  44
  -1   0 -28-121.576 83.6329  47
   1   0  28-69.4811 122.452  36
  -1   0 -28 93.5545 88.4806  27
  -1   0 -28 24.0000 87.1088  53
   1   0  28 96.2931 112.003  49
  -1   0 -28 58.0194 110.827  55
  -1   0 -29 1916.80 182.875  53
  -1   0 -29 1878.15 191.921  55
   1   0  29 1940.85 192.266  49
   1   0  29 1918.89 192.495  36
  -1   0 -29 1855.12 182.000  27
  -1   0 -30-109.977 105.880  55
  -1   0 -30-24.8839 85.3484  53
  -1   0 -30-95.8217 88.4939  27
   1   0  30 55.1960 89.6748  49
   1   0  30-61.2862 108.391  36
  -1   0 -31 96.7326 81.1613  53
  -1   0 -31 169.544 74.7177  27
   1   0  31 190.010 97.7897  36
  -1   0 -31 309.174 116.369  55
   1   0  31 167.772 89.1245  49
   1   0  32 10.0594 72.4551  49
  -1   0 -32-15.1550 66.3835  27
  -1   0 -32-73.7502 87.9685  55
   1   0  32 7.41257 88.7470  36
  -1   0 -32-46.9413 72.3225  53
  -1   0 -33 2825.66 191.309  55
   1   0  33 2866.82 191.894  36
  -1   0 -33 2483.70 168.944  53
   1   0  33 2598.27 169.719  49
   1   0  34 112.043 64.2901  49
  -1   0 -34-10.3298 55.0915  53
  -1   0 -34 51.4434 67.5448  55
   1   0  34 20.2600 68.3733  36
   1   0  35 175.396 67.5868  36
  -1   0 -35 86.3588 58.9189  55
  -1   1  35 1162.46 106.762  49
  -1   1  35 1394.79 118.273  36
   1   1 -35 1434.08 115.916  55
   1   1 -35 1332.92 114.631  53
   1  -1 -35 1358.85 120.088  53
  -1  -1  35 1321.14 121.198  36
  -1  -1  34 810.089 113.052  36
  -1   1  34 687.682 99.8784  36
   1  -1 -34 811.103 102.017  55
  -1   1  34 841.736 108.339  49
   1   1 -34 670.827 99.6014  53
   1   1 -34 630.734 98.5667  55
   1  -1 -34 673.455 100.618  53
   1  -1 -33 96.9662 77.5647  53
   1  -1 -33 52.2305 68.1093  55
  -1  -1  33 65.2631 78.9409  36
   1   1 -33 70.3678 70.6091  55
  -1   1  33 115.602 83.2044  49
   1   1 -33 85.3059 73.2405  53
  -1   1  33 31.7342 71.3144  36
  -1   1  32 352.354 104.930  49
  -1  -1  32 270.362 98.4200  36
   1  -1 -32 309.855 95.3327  55
   1  -1 -32 364.377 107.180  53
  -1  -1  32 434.292 91.2037  49
   1   1 -32 299.557 94.3460  55
   1  -1 -32 388.225 101.196  27
   1   1 -32 353.854 92.9963  27
  -1   1  32 360.389 107.901  36
   1   1 -32 471.958 113.729  53
   1   1 -31 1858.67 180.480  27
   1   1 -31 1789.08 173.435  55
  -1  -1  31 1706.33 152.109  49
  -1   1  31 1756.04 172.263  49
  -1   1  31 1926.00 178.690  36
   1  -1 -31 1807.62 171.066  55
  -1  -1  31 1699.30 179.714  36
   1  -1 -31 1811.67 180.299  53
   1   1 -31 1791.54 176.998  53
   1  -1 -31 1698.75 176.243  27
   1   1 -30 312.784 105.285  27
  -1   1  30 402.207 109.313  36
  -1  -1  30 361.866 98.1571  49
   1  -1 -30 591.506 131.963  53
   1  -1 -30 443.294 113.651  27
   1  -1 -30 470.013 96.8015  34
  -1  -1  30 268.817 81.4924  44
   1   1 -30 603.695 126.353  55
  -1   1  30 365.540 112.157  49
   1  -1 -30 478.123 116.107  55
  -1  -1  30 369.843 125.874  36
   1   1 -30 534.116 124.551  53
  -1  -1  29 4152.23 234.955  44
   1   1 -29 4889.47 289.359  27
   1   1 -29 4953.58 282.649  55
   1  -1 -29 4458.98 244.110  34
   1  -1 -29 5021.41 278.917  55
  -1   1  29 4672.42 271.579  49
  -1  -1  29 4414.96 245.821  49
   1  -1 -29 4831.50 290.330  27
   1  -1 -29 4706.02 288.233  53
  -1  -1  29 4829.95 287.090  36
  -1   1  29 4845.55 280.217  36
   1   1 -29 4360.24 272.998  53
   1   1 -28 779.121 146.150  53
   1  -1 -28 679.734 148.926  53
  -1  -1  28 768.419 131.665  49
  -1   1  28 723.425 144.965  49
  -1   1  28 1013.07 163.181  36
   1  -1 -28 821.582 130.552  34
  -1  -1  28 825.227 126.508  44
   1   1 -28 972.659 153.856  27
   1  -1 -28 982.576 154.564  55
   1  -1 -28 943.985 149.979  27
   1   1 -28 991.706 162.919  55
  -1  -1  28 930.658 159.076  36
   1  -1 -27 4479.37 287.214  53
  -1  -1  27 4402.71 247.688  44
   1   1 -27 4789.57 282.496  55
   1  -1 -27 4388.09 268.454  55
   1   1 -27 4706.59 288.271  53
  -1  -1  27 4400.78 280.439  36
  -1   1  27 4487.56 275.345  49
  -1   1  27 4444.54 270.316  36
   1   1 -27 4486.56 284.195  27
   1  -1 -27 4771.59 293.426  27
   1  -1 -27 4293.68 249.699  34
  -1  -1  27 4292.97 253.449  49
   1  -1 -26 1243.90 167.632  27
   1   1 -26 1164.57 155.605  55
  -1  -1  26 1225.34 142.830  44
  -1  -1  26 1279.16 171.061  36
   1  -1 -26 1380.29 183.543  53
   1  -1 -26 1358.61 157.567  34
   1  -1 -26 1333.86 161.395  55
  -1  -1  26 1339.25 167.493  49
   1   1 -26 1108.29 162.018  53
  -1   1  26 1343.75 169.844  36
   1   1 -26 1265.69 170.672  27
  -1   1  26 1288.10 171.922  49
  -1   1  25 93.5752 145.766   8
   1   1 -25-34.6448 96.7092  53
  -1  -1  25 98.4631 97.9638  49
  -1   1  25-95.0346 160.661   9
  -1  -1  25 33.8432 173.666   8
   1   1 -25 174.211 112.204  27
  -1  -1  25 7.05825 78.9200  44
   1   1 -25 78.5104 100.346  55
  -1   1  25 336.055 138.017  49
   1  -1 -25 56.5012 105.447  27
   1  -1 -25 263.037 111.788  53
  -1  -1  25 10.4123 99.3823  36
  -1   1  25 172.255 109.902  36
   1  -1 -25 193.144 104.869  55
  -1  -1  24 9488.66 377.239  36
  -1   1  24 9256.94 365.628  36
  -1   1  24 9365.52 373.066  49
  -1  -1  24 9702.28 778.989   8
  -1  -1  24 9139.53 350.954  49
   1  -1 -24 10134.3 398.369  27
   1   1 -24 9590.92 389.104  27
   1   1 -24 10031.3 395.336  53
  -1  -1  24 9018.07 341.288  44
   1   1 -24 9131.28 370.967  55
  -1   1  24 9894.24 773.749   8
   1  -1 -24 9574.41 374.440  55
   1  -1 -24 9906.56 397.388  53
   1  -1 -23 408.087 130.553  45
   1  -1 -23 64.2119 99.3243  27
   1   1 -23 115.609 97.7580  55
   1  -1 -23 171.573 101.480  53
   1   1 -23 197.892 110.434  27
  -1  -1  23 156.910 85.3531  44
  -1   1  23 77.9956 88.9522  36
  -1   1  23 218.037 121.202  49
   1  -1 -23 221.713 103.790  55
  -1  -1  23 228.329 191.165   8
   1   1 -23 188.633 95.8544  53
  -1  -1  23 119.107 90.6355  36
  -1   1  23 153.759 86.4180  26
  -1   1  23 133.242 172.024   8
  -1  -1  23 159.472 96.1835  49
  -1   1  22 17955.4 479.258  49
   1   1 -22 18289.0 497.287  53
  -1   1  22 17117.5 470.379  36
   1   1 -22 18600.4 508.144  27
   1  -1 -22 18112.3 500.567  27
   1  -1 -22 17573.4 442.802  45
   1  -1 -22 17415.6 473.627  55
  -1  -1  22 17271.8 978.634   8
   1   1 -22 18045.0 487.684  55
  -1   1  22 18062.4 462.909  26
  -1   1  22 17166.2 957.407   8
   1  -1 -22 17699.0 495.452  53
  -1  -1  22 17018.2 450.739  49
  -1  -1  22 17923.1 456.573  44
  -1  -1  22 16987.0 472.200  36
   1   1 -21 1214.14 146.876  53
  -1  -1  21 1252.29 119.749  26
   1  -1 -21 1130.09 140.806  53
  -1  -1  21 924.289 254.837   8
   1   1 -21 1145.46 136.888  55
  -1   1  21 1332.29 138.184  26
  -1  -1  21 1190.67 136.356  44
  -1   1  21 1076.76 272.703   8
   1  -1 -21 1137.44 147.284  27
   1   1 -21 1228.19 156.218  27
  -1  -1  21 1077.08 137.969  36
  -1   1  21 1123.84 143.827  49
  -1  -1  21 1167.40 137.047  49
   1  -1 -21 1143.48 137.032  55
   1  -1 -21 1006.35 130.652  45
  -1   1  21 932.280 127.820  36
   1  -1 -20 11467.7 342.214  45
  -1  -1  20 11478.2 353.960  44
   1  -1 -20 12223.6 389.711  27
  -1   1  20 11483.3 732.292   8
   1  -1 -20 12634.8 395.347  53
   1   1 -20 12504.3 394.329  27
  -1  -1  20 11403.6 746.399   8
  -1  -1  20 11668.2 353.576  49
  -1  -1  20 11683.8 375.447  36
   1  -1 -20 12022.6 371.878  55
   1  -1 -20 11839.2 646.884  10
   1   1 -20 12214.5 384.006  53
  -1   1  20 11924.0 370.302  49
  -1   1  20 11580.1 367.486  36
   1   1 -20 12097.5 379.365  55
  -1  -1  20 12192.9 328.788  26
  -1   1  20 11928.1 354.515  26
   1  -1 -19 529.599 100.996  55
   1  -1 -19 542.941 95.9558  45
  -1   1  19 433.445 141.026  12
  -1  -1  19 569.875 108.118  36
   1   1 -19 668.947 112.515  53
   1   1 -19 681.675 111.670  55
   1  -1 -19 604.188 116.303  27
  -1   1  19 834.396 114.797  36
   1  -1 -19 288.265 134.184  10
  -1  -1  19 748.420 105.955  49
  -1   1  19 556.541 103.879  49
   1  -1 -19 739.311 117.173  53
  -1  -1  19 607.606 105.002  44
  -1  -1  19 708.758 221.278   8
  -1   1  19 852.775 237.762   8
  -1  -1  19 673.944 90.5295  26
  -1   1  19 768.361 111.852  26
   1   1 -19 514.560 113.383  27
   1   1 -18 5215.14 421.748  19
  -1   1  18 5106.92 232.873  49
  -1   1  18 5374.92 227.382  26
   1   1 -18 5102.51 239.510  27
  -1   1  18 5429.87 234.749  36
   1   1 -18 5436.20 397.270  10
   1   1 -18 5384.05 239.775  55
  -1  -1  18 5547.55 245.472  36
   1   1 -18 5450.88 244.702  53
  -1  -1  18 5089.52 200.647  26
  -1   1  18 5204.20 388.298  12
   1  -1 -18 5227.42 416.163  10
  -1  -1  18 5136.65 226.146  44
   1  -1 -18 5334.35 247.012  53
  -1  -1  18 5386.52 489.025   8
   1  -1 -18 4993.54 237.639  27
   1  -1 -18 5373.74 235.239  55
  -1   1  18 5114.03 464.552   8
  -1   1  17 1206.89 251.375   8
   1   1 -17 1073.16 122.313  27
  -1   1  17 1384.02 127.677  26
   1   1 -17 873.550 176.478  10
   1  -1 -17 1218.56 211.537  10
  -1  -1  17 1116.02 101.500  26
  -1   1  17 1203.87 191.353  12
  -1  -1  17 1074.83 235.037   8
   1  -1 -17 1347.28 133.309  27
   1   1 -17 1302.84 227.839  19
  -1   1  17 1279.80 127.558  25
   1  -1 -16 4232.00 201.349  27
  -1  -1  16 4330.12 190.618  25
  -1   1  16 4274.37 394.418   8
  -1   1  16 4051.00 188.829  26
  -1  -1  16 4154.24 170.597  26
   1   1 -16 4019.10 346.875  19
   1  -1 -16 4146.04 351.850  10
   1   1 -16 4325.47 335.928  10
  -1   1  16 4169.39 197.628  25
   1   1 -16 4099.43 198.255  27
  -1  -1  16 4113.14 400.208   8
  -1   1  15 63601.5 1395.13   8
   1   1 -15 60540.8 1252.34  19
   1  -1 -15 64321.9 1284.93  10
  -1   1  15 63364.0 701.643  25
   1   1 -15 61794.1 707.521  27
   1  -1 -15 61556.6 703.595  27
  -1  -1  15 62564.9 671.947  25
  -1  -1  15 63652.3 1430.20   8
   1   1 -15 63794.7 1210.67  10
  -1   1  15 60798.7 669.617  26
  -1  -1  15 61284.1 603.702  26
  -1  -1  14 26063.7 378.495  26
  -1   1  14 26740.8 871.970   8
  -1  -1  14 26708.6 887.562   8
  -1   1  14 26096.4 434.496  25
   1   1 -14 26237.3 442.675  27
  -1   1  14 25771.1 419.858  26
   1   1 -14 24702.5 769.467  19
   1   1 -14 26639.5 758.710  10
  -1  -1  14 26079.4 413.343  25
   1  -1 -14 26585.3 802.147  10
   1  -1 -14 26432.6 442.403  27
  -1   1  13 69767.2 1340.96   8
   1   1 -13 71119.5 1189.93  10
   1  -1 -13 68953.5 684.737  27
   1  -1 -13 71036.6 1257.24  10
  -1  -1  13 69788.9 1371.88   8
   1   1 -13 67999.5 1007.24  16
  -1  -1  13 69736.5 641.983  25
  -1   1  13 69658.5 659.906  26
   1   1 -13 69737.8 687.822  27
  -1   1  13 69497.9 680.535  25
   1   1 -13 65738.0 1196.60  19
  -1   1  12 11497.3 268.049  25
  -1   1  12 11637.4 259.656  26
   1  -1 -12 11145.3 265.452  27
  -1   1  12 11129.9 518.408   8
  -1  -1  12 11448.7 538.709   8
   1   1 -12 11000.0 267.564  27
   1   1 -12 10758.3 463.769  19
   1  -1 -12 10858.3 478.876  10
   1   1 -12 10351.9 388.896  16
   1   1 -12 10839.0 512.070   7
   1   1 -12 11719.1 469.600  10
   1  -1 -11 39520.6 470.530  27
  -1   1  11 39791.5 914.841   8
   1  -1 -11 40313.0 873.882  10
   1   1 -11 39802.2 838.947  19
   1   1 -11 39438.1 918.795   7
  -1   1  11 41213.9 475.427  25
   1   1 -11 39029.0 812.846  10
   1   1 -11 39824.8 476.453  27
  -1  -1  11 39858.2 940.476   8
  -1   1  10 981.841 64.0012   1
   1  -1 -10 972.394 155.482  10
   1   1 -10 1206.67 182.172   7
  -1  -1  10 1018.98 173.294   8
   1  -1 -10 892.415 54.7787   2
   1   1 -10 919.123 137.973  10
  -1   1  10 1090.79 169.891   8
   1  -1  -9 1005.26 153.947  10
  -1   1   9 1140.13 166.802   8
  -1  -1   9 957.560 72.8031   2
   1   1  -9 1132.46 176.256   7
  -1  -1   9 1202.72 168.198   8
   1  -1  -9 898.648 67.5096   2
   1   1  -9 1123.96 150.637  10
   1  -1  -8 5645.68 296.950  10
  -1  -1   8 5258.75 163.084   2
   1   1  -8 5340.03 274.288  10
  -1  -1   8 5617.03 305.243   8
   1  -1  -8 5724.34 166.660   2
  -1   1   8 5482.69 295.305   8
   1   1  -8 5286.53 305.920   7
  -1   1   7 6903.63 308.341   8
   1   1  -7 6618.03 289.735  10
   1   1  -7 6981.96 323.390   7
  -1  -1   7 6757.67 311.110   8
   1  -1  -7 7008.12 311.497  10
  -1  -1   7 6395.58 185.060   2
   1   1  -6 1543.75 154.955  10
  -1  -1   6 1522.29 98.0243   2
  -1  -1   6 1570.89 157.602   8
  -1   1   6 1593.94 144.871   5
  -1   1   6 1403.31 130.142  12
   1  -1  -6 1663.41 158.402  10
   1   1  -6 1692.09 174.522   7
  -1   1   6 1659.58 153.167   8
  -1  -1   5 130739. 833.111   2
   1  -1  -5 133693. 1181.13  10
  -1   1   5 133507. 1065.92   5
   1   1  -5 133693. 1122.76  10
  -1   1   5 134584. 1047.28  12
  -1  -1   5 133766. 1133.97   8
   1  -1  -4 55630.1 711.738  10
  -1  -1   4 57116.2 552.123   2
  -1   1   4 56030.2 686.113   8
   1   1  -4 55628.0 684.471  10
  -1   1   4 55489.0 621.639   5
  -1   1   4 57492.0 641.102  12
  -1  -1   4 56289.6 668.227   8
  -1  -1   3 26279.7 381.550   1
  -1   1   3 26186.8 373.157   5
  -1   1   3 26726.4 437.839   9
  -1  -1   3 25887.8 371.810   2
   1  -1  -3 26289.2 455.973  10
  -1  -1   3 26200.4 403.417   8
   1   1  -3 25708.1 447.119   6
  -1   1   3 26177.2 408.272  12
  -1  -1   2 39091.7 421.626   8
  -1  -1   2 39283.4 456.287   2
  -1  -1   2 40072.7 470.257   1
  -1   1   2 40756.9 499.736   9
   1  -1  -2 40145.5 517.277  10
   1   1  -2 41179.3 516.719   6
  -1  -1   1 77440.8 652.361   1
  -1   1   1 76522.9 645.480   9
  -1  -1   1 74337.4 630.458   2
   1  -1  -1 75506.7 635.739  10
   1   1  -1 76049.3 427.311   9
  -1  -1   1 76868.7 463.823   8
   1  -1   0 38091.6 400.424  10
   1   1   0 38381.7 310.895   9
  -1   1   0 38203.7 452.448   9
  -1  -1   0 37831.2 451.317   2
  -1  -1  -1 38903.0 460.241   1
   1   1   1 39684.7 377.043   9
   1  -1   1 37680.8 472.667   8
  -1   1  -1 37975.5 470.995   9
  -1   1  -2 4026.03 167.264  11
  -1   1  -2 3604.05 160.853   9
  -1  -1  -2 3621.83 143.999   1
   1  -1   2 3639.09 162.048   8
   1   1   2 3546.09 92.1955   8
  -1  -1  -2 3516.13 143.064   2
  -1  -1  -3 207052. 1132.11  10
   1   1   3 209970. 933.440   8
  -1  -1  -3 208279. 1060.53   2
   1  -1   3 211746. 1284.80   8
  -1   1  -3 218999. 1275.37  11
  -1   1  -3 216916. 970.258   6
   1   1   4 42978.8 500.062   8
  -1  -1  -4 42137.6 475.951   2
  -1   1  -4 42857.8 486.494   6
   1  -1   4 42482.9 627.057   8
  -1  -1  -4 42887.6 545.026  10
  -1   1  -4 44348.2 612.046  11
  -1   1  -5 100583. 977.805  11
   1   1   5 98198.3 855.960   8
  -1  -1  -5 98735.6 878.364  10
   1  -1   5 99322.0 1020.82   8
  -1  -1  -5 100407. 735.022   2
  -1   1  -6 1914.97 138.081   7
  -1   1  -6 1796.41 93.5086  10
  -1   1  -6 1894.24 155.041  11
  -1  -1  -6 1678.56 131.308  10
   1   1   6 1727.74 143.040   8
   1  -1   6 1810.34 169.424   8
  -1  -1  -6 1768.84 103.426   2
   1  -1   7 27882.6 631.772  18
  -1  -1  -7 27841.4 529.454  10
   1  -1   7 28040.0 630.152   8
  -1  -1  -7 26535.3 373.786   2
  -1   1  -7 26957.2 384.995  10
   1   1   7 26992.6 555.275   8
  -1   1  -7 26533.5 522.655   7
  -1  -1  -8 107287. 719.069   2
  -1   1  -8 109834. 853.453  10
  -1   1  -8 110298. 1131.46   7
   1   1   8 111015. 1273.72  18
  -1  -1  -8 110727. 1106.65  10
   1  -1   8 108778. 710.029   2
   1   1   8 110832. 1203.12   8
   1  -1   8 112286. 1332.61   8
   1  -1   8 111856. 1347.93  18
  -1   1  -9 4531.14 138.116   1
   1   1   9 5006.51 282.161   8
   1  -1   9 5241.78 317.756  18
  -1   1  -9 4977.75 201.010  10
   1  -1   9 4800.29 303.546   8
   1   1   9 5192.02 303.752  18
   1  -1   9 4972.13 140.937   2
  -1  -1  -9 5120.06 258.085  10
  -1   1  -9 4991.33 265.037   7
  -1  -1  -9 4680.18 143.476   2
  -1   1 -10 2998.19 228.305   7
  -1  -1 -10 3184.25 216.846  10
   1   1  10 3244.99 248.920   8
  -1   1 -10 2905.29 169.063  10
   1   1  10 3180.95 263.586  18
   1  -1  10 3096.60 268.723   8
   1  -1  10 2658.17 83.5296   2
   1  -1  11 1149.49 93.1798  24
   1  -1  11 1462.40 210.605   8
  -1  -1 -11 1128.76 149.519  10
   1   1  11 1197.58 181.913   8
  -1  -1 -11 1069.85 90.3806  27
  -1   1 -11 1269.39 189.539  19
  -1   1 -11 1047.61 117.531  10
  -1  -1 -12 14326.0 481.301  10
  -1   1 -12 14296.0 405.155  10
   1  -1  12 14614.8 608.549   8
  -1  -1 -12 14149.3 300.297  27
  -1   1 -12 14538.8 598.335  19
   1  -1  12 14488.1 302.015  24
   1   1  12 13951.6 299.118  25
  -1   1 -12 14241.5 293.901  27
   1   1  12 14229.9 295.002  24
   1   1  12 14345.5 559.718   8
  -1   1 -13 4359.49 350.405  19
   1   1  13 5004.69 359.253   8
   1  -1  13 4810.63 187.736  24
  -1   1 -13 4957.28 185.218  27
  -1   1 -13 4540.70 241.676  10
   1   1  13 4688.93 183.162  25
  -1  -1 -13 4570.15 183.080  27
   1  -1  13 5089.87 388.624   8
   1   1  13 4644.18 181.941  24
   1  -1  13 4563.00 171.936  25
  -1  -1 -13 4550.33 288.429  10
  -1   1 -14 5249.35 200.015  27
   1   1  14 4655.44 191.810  24
  -1   1 -14 4753.91 377.569  19
  -1  -1 -14 5105.91 202.151  27
  -1  -1 -14 5158.49 317.675  10
  -1   1 -14 5235.86 270.228  10
   1   1  14 5130.01 381.859   8
   1  -1  14 4884.91 398.150   8
   1   1  14 5257.39 204.035  25
   1  -1  14 4830.39 187.933  25
   1  -1  14 5189.00 203.769  24
   1   1  15 4729.07 200.769  25
  -1   1 -15 4676.56 396.275  19
   1   1  15 4599.87 377.509   8
   1  -1  15 4341.96 387.998   8
  -1  -1 -15 4725.82 317.802  10
   1   1  15 4661.89 198.734  24
   1  -1  15 4701.52 192.673  25
  -1   1 -15 4631.50 196.957  27
   1  -1  15 4750.45 202.042  24
  -1  -1 -15 4836.02 203.089  27
   1   1  16 3508.68 181.759  25
   1  -1  16 3533.02 188.904  24
  -1  -1 -16 3693.70 290.931  10
   1  -1  16 3771.48 376.194   8
   1  -1  16 3524.98 176.504  25
  -1  -1 -16 3653.73 188.068  27
   1   1  16 3740.63 188.529  24
   1   1  16 3471.82 346.417   8
  -1   1 -16 3855.41 378.866  19
  -1   1 -16 3442.02 179.573  27
  -1   1 -17 2955.42 175.176  27
  -1  -1 -17 2776.53 173.916  27
   1   1  17 2749.56 170.835  25
   1  -1  17 2640.37 162.568  25
   1  -1  17 3087.12 360.491   8
  -1   1 -17 2768.71 341.082  19
   1   1  17 2919.73 175.189  24
   1   1  17 2717.21 325.306   8
  -1   1 -17 2817.78 177.661  55
   1  -1  17 3043.79 181.431  24
   1  -1  17 2969.34 178.896  36
   1  -1  18 6345.28 524.795   8
  -1   1 -18 6656.55 263.830  27
  -1  -1 -18 6179.96 250.799  47
  -1   1 -18 6436.98 519.198  19
   1   1  18 6440.65 254.237  26
   1   1  18 6548.03 264.520  25
  -1  -1 -18 6106.32 255.958  53
  -1  -1 -18 6568.90 253.783  45
  -1  -1 -18 6409.70 264.286  55
  -1  -1 -18 6792.78 272.223  27
   1  -1  18 6355.02 249.059  25
   1  -1  18 6180.19 247.975  44
  -1   1 -18 6722.55 272.477  55
   1  -1  18 6542.32 265.666  36
   1   1  18 6291.01 255.903  36
  -1   1 -18 6674.73 261.937  53
   1   1  18 7062.76 526.112   8
  -1   1 -18 6446.42 254.018  47
   1   1  19 794.266 218.652   8
   1  -1  19 1099.67 250.236   8
   1   1  19 1027.79 121.364  25
  -1   1 -19 1074.37 127.629  55
  -1  -1 -19 1068.53 115.028  47
  -1  -1 -19 869.917 119.489  27
  -1   1 -19 1138.54 126.512  53
  -1   1 -19 919.002 115.105  47
  -1   1 -19 999.666 241.880  19
   1  -1  19 1105.04 129.244  36
   1  -1  19 983.802 116.965  25
  -1  -1 -19 978.110 119.754  53
  -1   1 -19 1084.46 124.740  27
   1  -1  19 1026.33 119.099  44
   1   1  19 887.978 119.646  26
   1   1  19 1047.55 124.204  36
  -1  -1 -19 1029.74 126.451  55
   1  -1  19 1055.12 105.939  26
  -1  -1 -19 1102.95 129.969  45
  -1  -1 -20 815.956 124.974  55
  -1  -1 -20 1180.54 136.989  45
   1   1  20 997.799 125.291  26
  -1   1 -20 1108.52 136.668  27
   1  -1  20 995.762 112.314  26
  -1  -1 -20 1050.44 133.003  27
  -1   1 -20 1045.74 134.270  55
   1  -1  20 1168.91 134.143  25
   1  -1  20 893.572 118.743  44
   1   1  20 976.103 126.625  36
  -1   1 -20 1032.08 124.661  53
   1   1  20 948.530 132.345  25
   1  -1  20 946.766 130.523  36
  -1  -1 -20 975.372 121.467  47
  -1  -1 -20 1056.58 128.332  53
   1   1  20 722.985 220.245   8
   1  -1  20 1127.25 263.470   8
  -1   1 -20 1082.68 127.784  47
  -1   1 -21 207.197 90.6718  27
   1   1  21 228.591 156.647   8
   1  -1  21 151.026 89.4769  36
  -1  -1 -21 192.904 91.4582  53
  -1   1 -21 298.858 101.546  55
  -1   1 -21 141.974 74.8582  47
   1   1  21 212.086 93.0374  36
  -1  -1 -21 71.8025 85.5559  27
   1   1  21 106.742 80.2238  26
   1  -1  21 163.485 87.7154  25
   1   1  21 277.881 103.550  25
   1  -1  21 159.725 73.9564  26
  -1  -1 -21 166.320 79.1288  47
  -1   1 -21 169.072 82.9908  53
  -1  -1 -21 158.095 85.0817  55
   1  -1  21 222.323 84.1663  44
  -1  -1 -21 132.846 68.7588  34
  -1  -1 -21 112.004 90.1785  45
   1  -1  21-30.4273 144.113   8
   1   1  22 4723.94 248.250  26
  -1  -1 -22 4825.44 265.816  27
   1  -1  22 4695.86 224.582  26
  -1  -1 -22 4745.00 264.837  55
  -1  -1 -22 4732.64 245.605  47
   1  -1  22 4932.59 252.782  44
  -1   1 -22 4763.69 253.000  53
  -1  -1 -22 4821.78 233.659  34
  -1   1 -22 4692.49 247.150  47
  -1  -1 -22 4797.15 246.526  45
   1  -1  22 5039.16 254.991  25
  -1   1 -22 5019.21 266.134  27
  -1  -1 -22 4820.81 260.490  53
  -1   1 -22 5034.41 275.309  55
   1   1  22 5155.38 272.377  25
   1   1  22 4652.99 502.558   8
   1  -1  22 4781.05 258.529  36
   1  -1  22 4775.48 527.388   8
   1   1  22 4700.32 254.608  36
   1  -1  23-66.1731 88.6244  49
   1  -1  23 41.8647 182.780   8
  -1   1 -23 114.530 83.6812  27
  -1   1 -23 61.8223 95.7343  55
   1   1  23-51.6295 93.6721  36
   1   1  23 43.4588 92.9963  25
   1   1  23-12.7220 111.333  49
  -1  -1 -23 46.9052 86.9224  55
   1  -1  23-7.23658 99.7497  36
  -1  -1 -23 84.1352 91.2971  45
   1  -1  23 26.5671 82.2285  25
   1   1  23-93.7168 201.248   8
  -1   1 -23 64.9671 68.7123  47
  -1  -1 -23 38.4736 89.0280  27
   1  -1  23 61.2348 66.6489  26
  -1  -1 -23 22.2704 87.1620  53
  -1   1 -23 41.7189 78.9634  53
   1  -1  23 55.3065 75.1654  44
   1   1  23 39.1374 81.0624  26
  -1  -1 -23-2.29718 70.7716  47
  -1  -1 -23 40.2415 68.8038  34
  -1  -1 -24 3124.57 211.884  47
   1  -1  24 3313.05 238.851  36
   1   1  24 3344.00 235.250  36
  -1  -1 -24 3452.55 218.457  45
  -1   1 -24 3465.23 220.871  47
  -1   1 -24 3326.99 226.709  53
   1   1  24 3357.65 235.689  49
  -1  -1 -24 3510.84 210.125  34
   1  -1  24 3688.75 498.690   8
   1   1  24 3250.98 219.506  26
  -1  -1 -24 3500.50 246.321  55
  -1   1 -24 3361.78 243.187  55
   1  -1  24 3393.37 238.925  44
   1  -1  24 3216.21 221.493  49
  -1  -1 -24 3245.52 233.680  53
   1   1  24 3425.34 473.854   8
  -1   1 -24 3550.96 243.774  27
  -1  -1 -24 3427.66 245.469  27
   1   1  25 5588.89 298.694  36
   1  -1  25 6097.56 315.442  36
   1   1  25 5774.08 598.681   8
  -1  -1 -25 6096.68 319.075  55
  -1   1 -25 5890.83 283.970  47
   1  -1  25 5649.59 604.639   8
  -1  -1 -25 5967.65 309.439  53
   1  -1  25 5514.77 280.832  49
  -1  -1 -25 5835.64 281.652  47
  -1   1 -25 5932.56 319.372  55
  -1  -1 -25 6121.79 320.556  27
  -1   1 -25 6149.57 305.897  53
  -1  -1 -25 5721.71 274.603  45
   1   1  25 5898.75 287.901  26
   1   1  25 5805.13 307.038  49
  -1   1 -25 5887.51 308.346  27
   1  -1  25 6384.45 296.187  44
  -1   1 -26 2047.97 194.312  53
   1   1  26 2150.90 207.795  49
   1  -1  26 1984.49 203.077  36
  -1   1 -26 2066.26 208.160  55
   1   1  26 2000.37 197.330  36
  -1  -1 -26 1889.11 174.769  45
  -1   1 -26 2285.55 202.390  27
   1  -1  26 2040.99 186.360  49
  -1  -1 -26 2267.36 211.176  27
  -1  -1 -26 1971.83 191.302  53
   1  -1  26 2005.56 175.198  44
   1   1  26 2123.74 186.988  26
  -1  -1 -26 2018.67 176.969  47
  -1  -1 -26 2003.94 206.186  55
  -1   1 -26 2182.17 184.050  47
   1   1  27 756.886 145.057  36
   1   1  27 792.500 156.585  49
   1   1  27 900.111 135.497  26
  -1   1 -27 620.871 129.681  27
  -1   1 -27 602.819 108.999  47
  -1  -1 -27 887.775 148.732  27
  -1  -1 -27 609.122 131.551  53
  -1  -1 -27 864.668 154.905  55
  -1   1 -27 874.425 141.189  53
  -1   1 -27 855.816 165.723  55
  -1  -1 -27 912.070 145.978  45
   1  -1  27 774.298 157.096  36
   1  -1  27 1166.16 156.751  49
   1  -1  27 777.173 129.715  44
  -1  -1 -28 2369.23 206.108  53
  -1   1 -28 2490.88 221.934  55
   1   1  28 2338.06 190.265  26
   1   1  28 2244.61 205.938  36
  -1  -1 -28 2296.59 208.252  27
  -1  -1 -28 2396.74 220.582  55
   1  -1  28 2239.68 215.374  36
   1   1  28 2270.70 216.084  49
   1  -1  28 1899.57 168.499  44
  -1   1 -28 1925.48 166.262  47
   1  -1  28 2560.53 202.220  49
  -1   1 -28 2392.12 201.993  53
  -1   1 -28 1962.98 195.272  27
  -1  -1 -29 1659.13 177.402  27
   1  -1  29 1416.03 174.136  36
   1   1  29 1429.25 175.157  49
  -1  -1 -29 1719.55 189.054  55
  -1   1 -29 1447.02 166.446  27
  -1  -1 -29 1690.32 177.775  53
   1   1  29 1730.37 197.736  36
   1  -1  29 1491.57 163.532  49
   1  -1  29 1304.72 143.255  44
  -1   1 -29 1592.64 183.655  55
  -1   1 -29 1606.68 178.704  53
  -1  -1 -30 1034.74 143.638  53
  -1  -1 -30 1402.60 170.636  55
  -1   1 -30 1207.93 152.602  27
  -1   1 -30 1146.04 146.070  53
   1  -1  30 1103.91 153.272  36
   1   1  30 1165.13 147.887  36
   1  -1  30 1120.55 138.657  49
  -1   1 -30 1302.94 167.805  55
   1   1  30 1315.24 162.069  49
   1  -1  30 1061.57 124.148  44
  -1  -1 -30 1075.51 145.309  27
  -1   1 -31 1895.89 183.438  55
   1  -1  31 1492.33 143.177  49
   1   1  31 1667.30 168.150  36
  -1  -1 -31 1875.18 177.532  55
  -1  -1 -31 1815.97 173.531  27
  -1   1 -31 1832.92 171.613  27
  -1   1 -31 1792.98 160.272  53
   1  -1  31 1881.80 181.075  36
  -1  -1 -31 1979.83 174.327  53
   1   1  31 1657.89 167.256  49
  -1   1 -32 1715.91 156.914  27
   1   1  32 1814.85 163.168  36
  -1   1 -32 1645.59 162.767  55
   1  -1  32 1813.80 170.291  36
  -1  -1 -32 1576.20 150.664  53
   1   1  32 1484.49 152.024  49
  -1   1 -32 1688.10 155.736  53
  -1  -1 -32 1824.32 166.978  27
  -1  -1 -32 1638.01 164.949  55
   1  -1  32 1567.77 136.036  49
   1   1  33 116.738 76.1739  36
   1  -1  33 280.777 89.6618  36
  -1   1 -33 249.231 76.4619  53
  -1  -1 -33 244.240 83.0732  55
  -1   1 -33 294.249 95.7153  55
  -1  -1 -33 168.618 69.8075  53
   1   1  33 367.128 98.7434  49
  -1  -1 -34 193.049 79.1984  55
  -1   1 -34 98.7556 58.6661  53
  -1   1 -34 85.2807 71.7018  55
  -1  -1 -34 134.186 66.3216  53
   1   1  34 343.331 82.7148  36
   1  -1  34 188.286 81.0927  36
   1   1  34 105.630 67.8543  49
   1  -1  35 4067.28 188.422  36
  -1   1 -35 3982.72 188.178  55
   1   1  35 4035.86 180.808  36
  -1  -1 -35 4187.02 189.322  55
  -1  -2  35 109.591 58.0125  36
   1  -2 -35 56.5351 57.9922  53
  -1   2  35 66.1587 57.3717  49
   1  -2 -34 158.751 66.7675  55
   1   2 -34 104.527 64.7279  55
   1   2 -34 144.986 65.2148  53
  -1  -2  34 124.021 72.7728  36
  -1   2  34 92.1091 72.9311  49
   1  -2 -34 130.268 73.2686  53
  -1   2  34 51.8219 60.0780  36
   1   2 -33 1609.40 143.671  53
  -1   2  33 2012.88 161.666  49
   1   2 -33 2040.23 163.284  55
   1  -2 -33 1830.28 146.762  55
  -1  -2  33 1736.92 154.196  36
  -1   2  33 1749.13 143.792  36
   1  -2 -33 1843.62 160.265  53
   1  -2 -32 2109.48 177.662  27
  -1  -2  32 2363.07 185.464  36
   1   2 -32 2249.26 175.608  53
  -1   2  32 2127.55 179.711  49
   1  -2 -32 2224.55 182.403  53
   1   2 -32 2432.22 189.402  27
  -1   2  32 2054.74 166.818  36
  -1  -2  32 2169.62 155.830  44
   1   2 -32 2301.94 179.964  55
   1  -2 -32 2008.85 164.247  55
  -1   2  31 4411.20 254.516  49
   1  -2 -31 4426.06 226.510  34
   1  -2 -31 4425.13 242.935  55
   1  -2 -31 4559.47 264.308  53
   1   2 -31 4614.69 261.706  27
   1   2 -31 4643.41 259.191  55
   1   2 -31 4615.29 253.170  53
  -1  -2  31 4208.42 224.859  44
  -1  -2  31 4463.30 259.001  36
  -1   2  31 4455.59 241.128  36
   1  -2 -31 4425.84 262.747  27
   1  -2 -30 6365.47 318.793  53
   1  -2 -30 6627.98 323.090  27
  -1  -2  30 6015.30 277.151  44
   1  -2 -30 6569.47 303.142  55
   1   2 -30 7170.78 329.407  55
  -1   2  30 6543.88 318.298  49
   1   2 -30 6685.73 314.436  53
  -1  -2  30 6630.69 317.173  36
  -1   2  30 6407.20 299.776  36
   1  -2 -30 6162.87 280.271  34
   1   2 -30 6828.18 327.312  27
  -1  -2  29 3417.43 219.819  44
   1  -2 -29 3693.18 258.613  53
  -1   2  29 3706.36 251.522  49
   1   2 -29 3712.68 254.867  27
   1   2 -29 3710.21 250.655  55
  -1   2  29 3682.51 242.697  36
   1  -2 -29 3414.33 243.904  27
   1  -2 -29 3452.45 231.285  55
   1  -2 -29 3487.49 221.977  34
   1   2 -29 3391.10 239.082  53
  -1  -2  29 3524.43 245.510  36
  -1  -2  28 869.164 154.144  36
  -1   2  28 766.902 160.573  49
  -1   2  28 739.086 133.239  36
   1   2 -28 704.843 152.286  53
  -1  -2  28 428.291 115.607  44
   1   2 -28 774.938 141.223  55
   1  -2 -28 716.960 151.009  53
   1   2 -28 655.917 133.002  27
   1  -2 -28 799.800 146.901  27
   1  -2 -28 578.185 118.805  34
   1  -2 -28 584.724 124.266  55
  -1   2  27 333.130 110.520  36
  -1   2  27 456.546 110.225  43
   1  -2 -27 680.839 120.457  34
   1  -2 -27 735.646 144.318  27
   1  -2 -27 676.676 146.396  53
   1   2 -27 648.803 131.656  53
  -1  -2  27 589.216 109.459  49
   1   2 -27 594.285 131.535  27
  -1  -2  27 439.323 129.004  36
   1   2 -27 598.861 136.482  55
  -1   2  27 583.035 144.899  49
  -1  -2  27 549.440 114.046  44
   1  -2 -27 658.191 124.524  55
  -1  -2  26 870.677 131.897  44
  -1   2  26 1077.39 174.596  49
   1   2 -26 996.819 149.108  53
   1  -2 -26 912.432 157.818  53
   1   2 -26 816.955 143.288  27
   1   2 -26 884.346 150.385  55
  -1   2  26 944.920 142.557  36
  -1  -2  26 1119.79 137.220  49
   1  -2 -26 963.615 145.232  55
  -1  -2  26 881.106 147.874  36
  -1   2  26 927.735 130.039  43
   1  -2 -26 1035.73 142.291  34
   1  -2 -26 1083.64 153.243  27
   1  -2 -25 863.867 155.763  27
   1  -2 -25 982.019 149.504  55
   1   2 -25 733.499 141.431  27
   1  -2 -25 985.763 142.560  34
   1   2 -25 870.298 140.779  53
  -1  -2  25 845.058 132.596  44
   1  -2 -25 881.683 157.062  53
  -1  -2  25 741.487 114.650  49
  -1   2  25 784.133 124.255  43
   1   2 -25 802.531 147.841  55
  -1   2  25 761.076 167.641  49
  -1   2  25 876.690 140.162  36
  -1  -2  25 967.157 154.821  36
  -1  -2  24 5596.04 297.713  36
   1  -2 -24 6002.98 314.423  27
  -1  -2  24 5962.14 292.688  44
  -1   2  24 5881.16 290.016  36
   1   2 -24 5760.89 304.477  55
   1  -2 -24 6500.59 327.045  53
  -1   2  24 5111.07 582.176   9
   1   2 -24 5958.11 312.924  27
  -1  -2  24 5890.59 627.016   8
   1  -2 -24 5898.40 293.976  34
  -1   2  24 6618.44 329.073  49
   1   2 -24 5875.70 306.616  53
   1  -2 -24 5831.77 294.483  55
  -1  -2  24 5724.84 267.596  49
   1  -2 -23 6679.61 325.884  53
   1   2 -23 6695.64 316.798  53
  -1  -2  23 6795.51 315.389  36
   1   2 -23 6699.10 318.216  55
  -1   2  23 6657.69 302.795  36
   1  -2 -23 6413.74 302.544  55
  -1  -2  23 6717.60 283.270  49
   1   2 -23 7144.63 332.852  27
   1  -2 -23 6779.43 327.946  27
  -1  -2  23 7052.63 661.849   8
  -1   2  23 6659.65 308.117  26
  -1   2  23 6878.82 653.123   9
  -1   2  23 6284.21 310.685  49
  -1  -2  23 7052.11 309.344  44
   1  -2 -23 7428.59 319.919  45
  -1   2  22-173.910 182.092   9
   1   2 -22 53.6990 84.9599  55
  -1  -2  22 143.736 103.503  49
  -1  -2  22 551.762 265.432   8
  -1   2  22-58.3754 90.0538  36
  -1  -2  22 79.3532 86.0957  44
  -1   2  22 17.7699 76.8358  26
   1  -2 -22 175.893 103.654  53
  -1   2  22 144.982 122.961  49
  -1   2  22 57.4547 136.372   8
   1   2 -22 69.1903 89.6391  53
   1  -2 -22 191.128 99.5288  45
   1   2 -22 114.660 95.5334  27
   1  -2 -22 15.3564 73.6040  55
  -1  -2  22 39.0029 91.9738  36
   1  -2 -22 54.5521 93.2710  27
   1  -2 -21 1203.94 139.029  55
   1   2 -21 1428.81 159.606  27
   1   2 -21 1279.54 151.491  55
  -1   2  21 1130.65 131.742  36
  -1  -2  21 1325.39 145.475  36
  -1  -2  21 1357.02 305.355   8
   1  -2 -21 1535.42 168.050  27
   1   2 -21 1156.27 142.629  53
   1  -2 -21 1461.05 154.007  45
  -1  -2  21 1397.87 137.229  49
  -1  -2  21 1144.29 139.840  44
  -1   2  21 1471.02 322.179   9
  -1   2  21 1215.28 152.477  49
  -1   2  21 1185.04 276.660   8
  -1   2  21 1417.36 152.108  26
   1  -2 -21 1513.12 266.972  10
   1   2 -21 1243.05 267.519  19
   1  -2 -21 1306.27 152.110  53
  -1   2  20 7092.70 608.743   9
  -1   2  20 6822.02 284.816  36
  -1   2  20 6827.96 498.749  12
  -1  -2  20 7408.07 301.298  36
  -1   2  20 7574.00 307.939  49
  -1  -2  20 6250.02 255.319  49
   1  -2 -20 6731.38 513.126  10
  -1   2  20 7211.49 292.884  26
   1   2 -20 7376.56 310.732  27
  -1   2  20 6515.17 560.199   8
  -1  -2  20 7530.75 627.770   8
   1   2 -20 7050.90 300.078  53
   1  -2 -20 7445.28 310.466  53
   1   2 -20 7429.77 551.798  19
  -1  -2  20 7084.60 291.047  44
   1  -2 -20 6838.72 282.128  45
   1  -2 -20 7416.18 305.378  55
   1   2 -20 7126.10 303.333  55
   1  -2 -20 7074.70 302.245  27
  -1   2  19 26738.2 550.258  49
   1  -2 -19 27449.9 563.678  27
  -1   2  19 26667.0 529.956  36
   1   2 -19 27291.9 555.622  53
   1   2 -19 26796.8 552.527  55
   1   2 -19 27784.1 1015.06  19
  -1  -2  19 26532.0 496.224  49
  -1  -2  19 26090.5 535.961  44
  -1  -2  19 27374.0 1130.26   8
   1  -2 -19 25662.8 520.445  45
  -1   2  19 26993.1 952.774  12
  -1  -2  19 26762.6 550.461  36
   1  -2 -19 26281.0 532.927  55
   1  -2 -19 26213.2 978.735  10
   1   2 -19 26447.3 551.899  27
  -1   2  19 27656.2 544.759  26
   1  -2 -19 27427.5 566.705  53
  -1   2  19 26784.5 1071.71   8
   1  -2 -18 13379.3 679.957  10
  -1  -2  18 13920.0 377.541  44
   1  -2 -18 13674.6 373.443  55
  -1   2  18 13814.2 367.464  36
   1  -2 -18 13751.8 389.298  53
  -1  -2  18 13632.9 379.209  36
  -1   2  18 14280.6 381.387  26
   1   2 -18 14497.9 400.268  27
  -1   2  18 13878.0 384.585  49
   1  -2 -18 13877.2 375.727  45
  -1   2  18 13153.6 730.347   8
   1   2 -18 14135.3 390.171  55
   1  -2 -18 14088.7 392.930  27
   1   2 -18 13987.3 361.964  33
  -1  -2  18 13473.9 768.990   8
  -1   2  18 13636.3 660.664  12
   1   2 -18 14699.4 719.389  19
  -1  -2  17 38141.8 605.162  36
  -1   2  17 38118.2 1068.65  12
   1  -2 -17 38290.5 622.183  53
  -1  -2  17 37335.7 1223.93   8
  -1  -2  17 38027.3 599.560  44
   1   2 -17 36905.6 1093.18  19
  -1   2  17 37793.9 594.122  26
   1   2 -17 39014.2 620.865  27
   1   2 -17 36990.9 605.287  55
  -1   2  17 36623.4 1156.01   8
   1  -2 -17 37877.1 611.772  27
  -1   2  17 39168.5 616.287  49
   1   2 -17 38174.4 998.780  10
   1  -2 -17 36793.3 1092.08  10
  -1   2  16 39120.6 1149.49   8
  -1   2  16 39770.9 580.455  26
   1  -2 -16 38550.6 1087.56  10
  -1  -2  16 39219.4 1206.13   8
   1   2 -16 38521.1 974.576  10
   1  -2 -16 39166.9 597.554  27
   1   2 -16 38177.2 590.041  27
  -1   2  16 39771.3 593.814  25
   1   2 -16 39736.9 1091.46  19
  -1   2  16 39377.7 1049.52  12
   1  -2 -15 6575.00 445.163  10
   1   2 -15 6902.04 247.907  27
  -1   2  15 6777.78 472.996   8
  -1   2  15 6661.96 241.282  25
  -1   2  15 6397.59 416.124  12
   1  -2 -15 6620.28 242.530  27
  -1   2  15 6733.42 239.299  26
   1   2 -15 6693.56 401.216  10
   1   2 -15 6600.02 472.342   7
  -1  -2  15 6700.31 491.111   8
   1   2 -15 6618.15 438.666  19
   1  -2 -14 4944.06 383.455  10
   1   2 -14 4697.89 362.737  19
  -1   2  14 4808.25 201.547  25
  -1   2  14 5109.83 365.508  12
   1  -2 -14 4799.30 201.727  27
  -1  -2  14 5038.33 418.649   8
  -1   2  14 5191.86 402.126   8
   1   2 -14 4614.79 327.230  10
   1   2 -14 4053.18 366.649   7
   1   2 -14 4914.17 205.033  27
  -1   2  14 4640.04 200.070  26
  -1   2  13 29882.2 455.696  26
  -1   2  13 30062.0 888.002   8
  -1   2  13 30576.4 463.907  25
  -1   2  13 30207.4 829.677  12
   1   2 -13 29621.9 900.113   7
   1   2 -13 27870.8 669.937  16
   1  -2 -13 30104.3 462.050  27
   1   2 -13 30863.7 794.623  10
  -1  -2  13 30300.8 415.329  25
   1  -2 -13 29754.9 868.512  10
  -1  -2  13 28595.9 904.855   8
   1   2 -13 29231.8 460.300  27
  -1   2  12 10311.1 262.011  25
  -1  -2  12 10523.4 533.425   8
   1  -2 -12 9839.77 255.433  27
   1   2 -12 9441.93 429.557  10
   1  -2 -12 9277.86 243.796   2
  -1   2  12 9967.52 257.384  26
  -1   2  12 10011.3 494.842   8
   1  -2 -12 9717.55 484.057  10
   1   2 -12 10067.5 510.964   7
   1   2 -12 9113.80 379.685  16
   1   2 -12 10179.9 263.900  27
  -1   2  12 10091.0 464.591  12
  -1   2  11 78.5056 48.3227  25
  -1  -2  11 92.3041 47.8655   2
   1  -2 -11-16.1617 113.392  10
   1   2 -11 135.353 114.165   7
  -1  -2  11-42.8608 108.413   8
  -1   2  11 219.946 60.2272  26
   1   2 -11 244.154 99.3833  10
  -1   2  11 26.7704 103.872   8
  -1   2  11 110.079 97.3849  12
   1  -2 -11-1.62263 41.2006   2
   1  -2 -10 9244.24 438.914  10
  -1  -2  10 9602.17 286.873   2
  -1   2  10 10593.2 446.087  12
  -1   2  10 10122.2 455.566   5
   1   2 -10 10286.1 477.458   7
  -1  -2  10 10593.3 478.353   8
   1  -2 -10 10259.0 290.916   2
  -1   2  10 9818.54 444.277   8
   1   2 -10 10478.4 422.413  10
   1  -2  -9 18285.3 583.982  10
   1  -2  -9 17588.5 395.703   2
   1   2  -9 17947.5 528.028  10
  -1   2   9 17304.0 555.891   5
  -1   2   9 18450.9 570.428   8
  -1  -2   9 17750.0 392.617   2
  -1   2   9 17442.8 543.153  12
  -1  -2   9 18471.7 591.621   8
   1   2  -9 17951.3 596.307   7
   1  -2  -8 4221.97 287.141  10
  -1   2   8 3743.26 275.044   9
  -1   2   8 4056.16 266.459   8
  -1  -2   8 3849.46 269.227   8
   1  -2  -8 3832.72 191.799   2
  -1   2   8 3866.43 258.290   5
  -1  -2   8 3663.26 188.120   2
   1   2  -8 3963.71 252.783  10
  -1   2   8 3646.18 247.134  12
   1   2  -7 91931.6 810.730  11
   1   2  -7 94792.4 1122.75  10
   1  -2  -7 91784.1 1194.79  10
  -1  -2   7 95138.9 1179.64   8
   1  -2  -7 91629.3 908.846   2
  -1  -2   7 93884.2 913.594   2
  -1   2   7 93553.8 1138.63   5
  -1   2   7 96083.7 1235.21   9
  -1   2   7 93538.8 1148.33  12
   1  -2  -6 138538. 1396.41  10
  -1   2   6 134996. 1273.49   5
   1   2  -6 132297. 1280.24  10
  -1  -2   6 132049. 1086.81   2
  -1  -2   6 134383. 1303.32   8
  -1   2   6 132969. 1316.17  12
   1   2  -6 132958. 1374.80   6
   1   2  -6 128819. 909.149  11
  -1   2   6 135678. 1387.60   9
  -1   2   5 100206. 1126.24   9
  -1  -2   5 99332.8 1044.73   8
   1   2  -5 95866.4 753.256  11
  -1   2   5 100066. 1088.88  12
  -1  -2   5 96952.5 929.502   2
  -1   2   5 97680.7 1012.24   5
   1  -2  -5 97394.8 1127.29  10
   1   2  -5 98201.4 1128.87   6
  -1  -2   4 203993. 1349.93   2
  -1  -2   4 201911. 1366.49   8
   1   2  -4 202663. 1532.79   6
   1  -2  -4 197545. 1522.15  10
  -1   2   4 201343. 1492.50  12
  -1   2   4 202369. 1527.23   9
   1   2  -3 330.076 99.8179   6
   1  -2  -3 331.231 93.4300  10
  -1  -2   3 485.762 78.8882   8
  -1   2   3 221.844 79.8190  12
  -1  -2   3 261.749 78.3559   2
  -1   2   3 281.018 89.9988   9
  -1  -2   2 59053.4 735.892   2
  -1   2   2 61194.7 771.154   9
   1  -2  -2 61811.7 772.903  10
  -1  -2   2 59156.1 602.477   8
   1   2  -2 61080.4 631.913   9
  -1   2   1 38198.8 595.600   9
  -1  -2   1 35941.2 410.560   8
   1   2  -1 37830.3 503.851  12
   1  -2  -1 37002.5 571.161  10
   1   2  -1 38201.6 483.840   9
   1  -2   0 47935.4 616.329  10
   1   2   0 49340.7 554.308   9
   1   2   0 49564.4 608.848  12
  -1  -2   0 47134.5 401.153   8
  -1   2   0 48364.7 663.037   9
  -1  -2  -1 67860.7 780.068   2
   1   2   1 67499.7 677.050   9
   1   2   1 67862.0 758.101  12
  -1   2  -1 67566.2 793.408   9
   1  -2   1 67483.9 768.219   8
   1  -2   1 67899.8 694.258  10
  -1  -2  -1 66813.9 430.966   8
  -1   2  -2 13391.9 367.925   9
  -1  -2  -2 14027.2 355.792   2
   1  -2   2 13150.8 356.558   8
   1   2   2 13867.0 329.628   9
  -1  -2  -3 989926. 2971.18   2
   1  -2   3 991823. 3198.41   8
  -1   2  -3 991665. 3271.46   9
   1   2   3 999999. 2990.77   9
   1   2   4 9002.75 317.843   9
  -1  -2  -4 8477.07 312.284  10
  -1   2  -4 9095.75 292.135   6
   1  -2   4 8634.18 328.247   8
  -1  -2  -4 9201.79 292.218   2
  -1   2  -4 8698.84 313.800  11
   1  -2   5 100539. 1142.10   8
  -1   2  -5 100974. 1072.12  11
  -1   2  -5 100891. 986.035   6
  -1  -2  -5 104397. 1105.01  10
   1   2   5 100699. 855.219   8
  -1  -2  -5 101107. 951.018   2
  -1  -2  -6 8097.85 276.289   2
  -1  -2  -6 8014.90 325.381  10
  -1   2  -6 8326.83 239.389  10
   1  -2   6 8063.37 354.660   8
  -1   2  -6 8107.19 326.960  11
  -1   2  -6 7918.71 303.851   6
   1   2   6 8058.25 276.065   8
   1   2   7 363266. 1970.12   8
   1  -2   7 379360. 2369.63  18
  -1   2  -7 366130. 2197.66  11
   1  -2   7 373966. 2454.52   8
   1  -2   7 366859. 1801.76   2
  -1  -2  -7 373089. 1838.01   2
  -1  -2  -7 375371. 2255.05  10
   1   2   8 260389. 2161.73   5
  -1   2  -8 256167. 1413.89  10
   1   2   8 258771. 1804.37   8
  -1  -2  -8 260980. 1948.95  10
   1  -2   8 264721. 2181.63   8
   1  -2   8 261064. 2116.95  18
  -1   2  -8 261733. 1946.45  11
   1  -2   8 255768. 1503.34   2
  -1  -2  -8 260393. 1521.94   2
   1   2   8 256064. 1900.40  18
   1   2   9 9610.50 413.564  18
   1  -2   9 9318.54 283.301   2
   1  -2   9 9739.21 455.499   8
   1   2   9 9725.64 450.670   5
  -1  -2  -9 9721.59 397.391  10
   1   2   9 9818.90 387.274   8
  -1   2  -9 9922.92 393.213   7
  -1  -2  -9 9270.11 289.838   2
  -1   2  -9 9585.74 288.924  10
  -1  -2 -10 83475.9 828.995   2
   1   2  10 82185.5 1360.34   5
  -1  -2 -10 84466.0 689.947  27
   1   2  10 83253.0 1173.89   8
  -1   2 -10 85839.9 1192.52   7
   1  -2  10 82678.1 812.904   2
   1   2  10 85008.3 678.711  25
  -1  -2 -10 85450.5 1199.82  10
  -1   2 -10 81781.0 871.637  10
   1  -2  10 83685.3 1364.68   8
  -1   2 -11 25962.8 385.557  27
   1   2  11 25891.2 374.920  24
  -1   2 -11 25554.8 690.264   7
  -1  -2 -11 25433.3 437.670   2
   1   2  11 26945.8 710.030   8
  -1   2 -11 25343.6 510.362  10
  -1  -2 -11 25326.5 682.350  10
  -1  -2 -11 25901.7 404.687  27
   1  -2  11 26192.3 388.744  24
   1  -2  11 26188.0 433.764   2
   1   2  11 26026.3 802.170   5
   1   2  11 25585.3 393.247  25
   1  -2  11 26569.5 813.059   8
  -1   2 -12 504.836 71.3262  27
   1   2  12 478.108 73.8478  25
   1  -2  12 537.646 184.793   8
  -1   2 -12 530.418 90.9172  10
  -1   2 -12 460.102 121.340   7
  -1  -2 -12 571.195 129.167  10
  -1  -2 -12 780.010 87.6826  27
   1   2  12 487.646 137.972   8
   1   2  12 488.571 73.0479  24
   1  -2  12 502.898 75.4301  24
  -1   2 -13 31098.5 460.375  27
   1  -2  13 30546.0 427.348  25
  -1  -2 -13 32069.6 481.939  27
   1   2  13 31693.7 474.791  25
   1  -2  13 31700.1 963.323   8
   1   2  13 31396.6 857.828   8
  -1  -2 -13 31373.1 812.104  10
   1  -2  13 31617.5 469.055  24
   1   2  13 31881.7 459.348  24
  -1   2 -13 30765.7 932.638  19
  -1   2 -13 31428.6 838.916   7
  -1  -2 -14 49977.6 628.514  27
  -1   2 -14 50236.1 1238.92  19
  -1  -2 -14 52463.4 1083.54  10
   1  -2  14 49365.7 567.086  25
  -1   2 -14 50091.4 608.211  27
   1  -2  14 50397.1 619.071  24
   1   2  14 51033.9 627.523  25
   1  -2  14 50396.1 1273.13   8
   1   2  14 48854.7 593.688  24
   1   2  14 50675.3 1139.46   8
   1  -2  15 1350.89 245.362   8
  -1  -2 -15 1336.07 123.372  27
   1   2  15 1436.13 125.907  25
   1   2  15 1396.90 216.174   8
   1   2  15 1263.38 115.246  24
   1  -2  15 1118.72 102.788  25
   1  -2  15 1173.31 116.078  24
  -1   2 -15 1291.86 115.540  27
  -1   2 -15 1218.47 229.410  19
  -1  -2 -15 1314.86 203.005  10
   1  -2  16 35134.0 1151.07   8
   1   2  16 34016.4 1029.31   8
  -1  -2 -16 35135.8 946.571  10
  -1  -2 -16 34060.3 563.065  27
   1   2  16 34708.0 559.994  25
  -1   2 -16 34284.1 549.237  27
  -1   2 -16 34191.2 1107.09  19
   1  -2  16 34498.1 517.755  25
   1  -2  16 35021.6 563.147  24
   1   2  16 32923.1 538.432  24
   1   2  17 3219.05 341.492   8
   1   2  17 3379.79 192.489  26
   1  -2  17 3251.33 171.774  25
  -1  -2 -17 3265.40 192.186  27
  -1  -2 -17 3152.35 187.909  55
  -1  -2 -17 3047.99 298.702  10
   1  -2  17 3313.75 188.202  36
  -1  -2 -17 3240.64 189.137  53
  -1  -2 -17 3158.58 184.681  45
  -1   2 -17 3315.14 186.904  27
  -1   2 -17 3259.03 192.310  55
   1   2  17 3205.44 190.468  25
   1  -2  17 3171.78 370.946   8
  -1  -2 -17 3428.95 180.310  34
   1  -2  17 3084.15 180.565  44
  -1   2 -17 3419.86 377.573  19
   1  -2  18 4197.18 221.233  36
  -1  -2 -18 4150.02 221.256  53
  -1   2 -18 4137.98 428.219  19
  -1   2 -18 4402.42 215.809  53
   1   2  18 4423.52 214.561  36
  -1   2 -18 4628.69 223.362  27
  -1  -2 -18 4173.71 207.692  47
   1   2  18 4127.93 219.989  25
   1  -2  18 4048.65 433.586   8
  -1  -2 -18 4535.64 214.270  34
   1   2  18 4228.20 405.926   8
   1  -2  18 4469.52 208.815  25
  -1  -2 -18 4516.21 229.833  55
  -1   2 -18 4650.46 234.015  55
   1  -2  18 4295.40 219.291  44
  -1  -2 -18 4177.52 223.698  27
   1   2  18 4053.33 218.918  26
  -1  -2 -18 4783.90 241.664  45
  -1  -2 -18 3673.25 334.394  10
  -1   2 -18 4511.50 219.048  47
   1   2  19 3743.75 220.246  25
  -1   2 -19 3552.75 209.607  27
  -1  -2 -19 3314.29 206.208  55
  -1   2 -19 3435.11 201.194  53
   1   2  19 3577.26 388.185   8
  -1   2 -19 3460.39 409.433  19
   1   2  19 3016.13 193.172  36
   1   2  19 3661.51 213.804  26
  -1  -2 -19 3512.81 212.869  27
   1  -2  19 3338.73 414.924   8
  -1  -2 -19 3193.34 195.418  47
   1  -2  19 3270.00 199.797  44
  -1   2 -19 3172.69 192.548  47
   1  -2  19 3512.34 189.993  25
  -1  -2 -19 3480.50 193.206  34
  -1  -2 -19 3394.13 207.084  45
  -1  -2 -19 3486.80 208.817  53
  -1   2 -19 3382.26 212.876  55
   1  -2  19 3598.83 211.615  36
   1  -2  20 2638.42 191.209  36
  -1   2 -20 2394.96 174.238  47
   1  -2  20 2107.30 345.517   8
  -1  -2 -20 2507.43 189.228  53
   1   2  20 2444.41 178.073  36
  -1  -2 -20 2054.12 166.417  47
  -1   2 -20 2375.66 173.778  53
  -1  -2 -20 2499.75 197.133  27
  -1  -2 -20 2569.47 187.447  45
   1  -2  20 2488.83 184.036  44
   1   2  20 2285.44 183.405  26
  -1   2 -20 2522.84 194.471  55
  -1   2 -20 2756.24 386.667  19
   1  -2  20 2491.25 169.474  25
   1   2  20 2335.27 337.900   8
  -1  -2 -20 2491.33 190.311  55
  -1  -2 -20 2367.14 168.774  34
  -1   2 -20 2580.59 188.271  27
   1   2  20 2369.97 191.563  25
  -1   2 -21 320.194 194.572  19
  -1  -2 -21 447.398 104.188  53
  -1  -2 -21 406.039 112.022  27
   1   2  21 445.462 106.798  26
  -1  -2 -21 395.244 111.832  45
  -1   2 -21 317.413 91.0894  53
   1  -2  21 474.348 218.489   8
  -1  -2 -21 220.659 77.3756  34
  -1   2 -21 228.427 77.1735  47
   1   2  21 197.958 143.594  12
   1  -2  21 346.777 96.0676  44
   1  -2  21 363.406 98.0851  36
   1   2  21 134.610 150.057   8
   1  -2  21 329.886 86.6515  25
  -1  -2 -21 447.431 109.130  55
  -1   2 -21 461.508 104.412  27
   1   2  21 323.832 90.7795  36
   1   2  21 310.897 110.730  25
  -1   2 -21 522.982 115.933  55
  -1  -2 -21 353.475 91.0081  47
   1   2  22 72.4530 90.2597  26
  -1   2 -22 136.742 87.8862  53
  -1  -2 -22 203.617 101.705  55
  -1   2 -22 199.094 91.6711  27
   1   2  22 61.9208 98.5097  25
  -1  -2 -22 47.7480 66.1971  34
   1  -2  22-22.6356 84.8191  44
  -1  -2 -22 81.2300 95.7467  27
   1  -2  22 110.530 197.584   8
  -1  -2 -22 28.0002 70.9211  47
   1   2  22 53.0103 79.9591  36
   1   2  22-13.5422 104.266  49
  -1   2 -22 172.097 84.5655  47
   1   2  22-4.61661 127.712  12
   1  -2  22-8.90462 82.4957  49
  -1  -2 -22 19.8797 83.3724  53
  -1   2 -22 51.3118 88.6136  55
   1  -2  22 61.0580 69.7726  25
  -1  -2 -22-41.7763 94.8311  45
   1   2  22-168.367 195.090   8
   1  -2  22 51.8038 87.1194  36
  -1   2 -23 1274.66 143.250  53
   1   2  23 1282.68 306.800   8
   1  -2  23 1104.20 132.695  49
  -1  -2 -23 1057.00 153.164  27
   1   2  23 1202.07 151.937  36
  -1   2 -23 1048.61 151.365  55
   1  -2  23 1220.35 299.421   8
   1   2  23 1050.16 241.838  12
   1  -2  23 1314.21 150.428  44
  -1  -2 -23 1171.24 155.416  45
   1  -2  23 1162.30 154.359  36
  -1  -2 -23 1177.25 134.875  34
   1   2  23 1211.91 161.032  25
  -1   2 -23 1251.24 156.739  27
  -1  -2 -23 1074.25 151.411  55
  -1  -2 -23 1233.20 144.287  47
  -1  -2 -23 1388.11 162.083  53
   1   2  23 1305.93 157.016  26
  -1   2 -23 1163.58 140.287  47
   1   2  23 1107.84 149.109  49
   1   2  24 348.253 112.566  26
   1   2  24-11.7942 192.304   8
   1  -2  24 222.397 108.424  36
   1   2  24 440.622 207.380   9
  -1   2 -24 357.089 96.1682  53
   1  -2  24 51.0683 150.176   8
  -1  -2 -24 391.635 123.122  27
  -1   2 -24 333.319 108.690  27
  -1  -2 -24 205.580 83.7420  34
  -1  -2 -24 333.517 123.941  55
   1   2  24 139.278 97.0445  36
  -1   2 -24 313.896 96.4980  47
   1  -2  24 328.764 96.3944  49
   1   2  24 113.056 117.390  49
  -1   2 -24 363.101 118.251  55
  -1  -2 -24 363.456 115.444  45
   1  -2  24 282.446 104.745  44
  -1  -2 -24 419.413 116.822  53
  -1   2 -25 270.700 95.5331  47
  -1   2 -25 398.930 139.056  55
  -1  -2 -25 204.141 110.649  27
  -1  -2 -25 108.816 99.1458  45
   1   2  25 304.632 131.696  49
  -1  -2 -25 353.824 118.955  53
  -1  -2 -25 200.739 106.738  55
   1  -2  25 157.547 106.925  36
   1   2  25 296.125 109.625  26
   1  -2  25 277.766 113.554  44
  -1   2 -25 255.785 100.916  53
  -1   2 -25 250.320 109.031  27
   1  -2  25 294.130 109.238  49
  -1  -2 -25 191.111 93.2137  34
   1   2  25 195.580 107.430  36
  -1   2 -26 936.437 137.916  53
   1  -2  26 1077.18 148.935  44
   1   2  26 886.174 146.433  36
   1  -2  26 977.654 133.296  49
  -1  -2 -26 1090.92 156.431  45
  -1   2 -26 873.994 157.493  55
  -1  -2 -26 1043.20 164.790  55
  -1  -2 -26 896.361 154.030  27
  -1   2 -26 982.329 147.246  27
  -1  -2 -26 935.381 128.998  34
   1   2  26 1144.89 172.213  49
   1  -2  26 1017.08 164.808  36
  -1  -2 -26 1043.58 157.044  53
  -1   2 -26 959.091 132.492  47
   1   2  26 853.296 138.279  26
   1  -2  27 14741.6 482.250  36
   1  -2  27 13800.4 414.970  49
   1  -2  27 15055.4 460.190  44
  -1  -2 -27 14873.6 490.027  55
  -1  -2 -27 14573.3 444.508  45
  -1   2 -27 16177.2 516.054  55
   1   2  27 15543.1 495.099  49
  -1   2 -27 14606.2 432.654  47
  -1  -2 -27 14884.7 487.621  53
  -1  -2 -27 14810.2 491.424  27
  -1   2 -27 14168.5 449.931  53
  -1   2 -27 14678.0 475.386  27
   1   2  27 14627.0 462.595  26
   1   2  27 14924.4 464.498  36
  -1  -2 -28 6536.51 328.515  53
  -1   2 -28 5860.62 276.341  47
   1  -2  28 6185.35 298.485  44
  -1   2 -28 6588.86 337.640  55
   1  -2  28 6193.29 323.820  36
  -1  -2 -28 6651.52 335.511  27
  -1   2 -28 6061.61 295.430  53
   1  -2  28 6013.06 277.446  49
  -1   2 -28 6383.39 316.644  27
   1   2  28 6984.56 348.599  49
   1   2  28 6567.16 313.837  36
  -1  -2 -28 6890.41 338.651  55
   1   2  29 254.414 129.415  49
  -1  -2 -29 27.8150 94.7716  53
   1  -2  29 98.2371 126.916  36
  -1  -2 -29 185.929 120.844  55
   1  -2  29 43.6002 77.1867  49
  -1   2 -29 27.9770 80.9208  27
  -1   2 -29 102.992 92.9064  53
   1   2  29-31.7998 88.8819  43
  -1  -2 -29 60.1679 92.8755  27
  -1   2 -29 71.3725 108.691  55
   1  -2  29 92.4064 87.9141  44
   1   2  29 130.894 94.8580  36
  -1  -2 -30 346.448 108.312  53
  -1   2 -30 591.147 143.364  55
  -1  -2 -30 302.799 104.711  27
  -1   2 -30 289.891 91.2521  53
  -1   2 -30 315.629 92.3045  27
   1  -2  30 226.730 88.5563  44
   1  -2  30 278.126 113.437  36
  -1  -2 -30 350.032 113.160  55
   1   2  30 316.603 100.955  36
   1   2  30 531.252 133.564  49
  -1   2 -31 621.841 162.756  55
  -1   2 -31 755.140 118.983  27
  -1   2 -31 646.007 106.821  53
   1  -2  31 600.970 103.182  44
   1  -2  31 638.154 127.632  36
  -1  -2 -31 578.234 113.352  53
  -1  -2 -31 630.309 124.934  55
  -1  -2 -31 738.929 118.512  27
   1   2  31 524.171 110.565  36
   1   2  31 755.579 130.471  49
   1   2  32 635.819 109.323  36
   1  -2  32 633.205 101.427  44
  -1  -2 -32 730.879 118.452  55
  -1   2 -32 664.780 117.895  55
   1  -2  32 705.975 118.168  36
  -1   2 -32 733.405 101.391  53
   1   2  32 595.859 117.092  49
  -1  -2 -32 579.317 110.157  53
  -1  -2 -32 828.134 123.959  27
  -1  -2 -33 159.455 84.7944  55
   1  -2  33 25.1085 61.1206  44
  -1   2 -33 157.870 65.4037  53
  -1   2 -33 113.897 79.9089  55
   1   2  33 137.262 71.3334  36
  -1  -2 -33 35.6249 65.0723  53
   1   2  33 254.529 93.5927  49
   1  -2  33 179.168 86.7117  36
  -1  -2 -34 202.432 73.0422  55
   1  -2  34 323.556 87.0975  36
  -1   2 -34 94.7381 68.3599  55
   1   2  34 319.970 83.9370  36
   1   2  34 281.435 82.1470  49
  -1  -2 -34 188.928 68.6126  53
  -1   2 -35 686.172 88.3593  55
   1  -2  35 773.373 92.2483  36
   1  -3 -35 1980.69 133.125  53
  -1  -3  34 141.168 64.8513  44
  -1  -3  34 201.555 72.8165  36
   1   3 -34 193.102 68.3099  55
   1  -3 -34 166.808 74.2679  53
   1   3 -34 172.450 61.3752  53
  -1   3  34 164.496 71.3399  49
  -1  -3  33 4675.91 224.877  36
  -1   3  33 4091.50 191.528  36
   1  -3 -33 4293.92 226.583  53
   1  -3 -33 4155.66 204.542  55
  -1  -3  33 4260.18 198.376  44
   1   3 -33 4927.08 234.239  55
  -1   3  33 4715.53 228.177  49
   1   3 -33 4328.70 211.581  53
  -1   3  32 111.716 72.0476  36
   1   3 -32 199.413 81.2514  53
   1  -3 -32 20.0518 72.7948  27
   1  -3 -32 90.3320 83.3321  53
  -1  -3  32 138.693 86.5386  36
  -1   3  32 154.332 99.5791  49
   1  -3 -32 80.5667 72.9372  55
   1   3 -32 165.250 85.8538  55
  -1  -3  32 18.6938 71.2947  44
  -1   3  31 302.657 114.737  49
   1  -3 -31 189.579 85.6766  55
   1  -3 -31 103.047 99.1771  53
   1  -3 -31 149.039 79.0026  34
   1  -3 -31 120.910 84.4837  27
   1   3 -31 248.652 95.8006  27
  -1  -3  31 60.9388 98.6306  36
   1   3 -31 184.656 101.005  55
   1   3 -31 282.826 95.9859  53
  -1   3  31 146.613 83.6277  36
  -1  -3  31 115.933 79.7997  44
   1  -3 -30 52.2543 89.9541  55
  -1   3  30 106.124 73.6757  43
   1  -3 -30 209.095 89.8881  34
   1  -3 -30 102.832 85.5346  27
  -1   3  30 159.589 117.490  49
  -1  -3  30 24.3088 86.2712  44
  -1  -3  30 16.0567 94.2476  36
   1   3 -30 42.9121 80.0444  27
   1   3 -30 107.522 93.1311  53
   1   3 -30 63.0142 92.8352  55
   1  -3 -30 35.4258 103.307  53
  -1   3  30-2.33113 70.2640  36
   1  -3 -29 841.022 128.903  34
   1   3 -29 1046.89 149.668  27
  -1   3  29 1066.77 136.531  36
   1  -3 -29 939.419 136.803  55
   1  -3 -29 974.660 157.876  53
  -1   3  29 1169.61 172.529  49
   1  -3 -29 1073.77 150.212  27
  -1  -3  29 1071.63 153.874  36
  -1   3  29 856.379 126.254  43
  -1  -3  29 1011.47 152.132  44
   1   3 -29 978.337 146.890  55
   1   3 -29 909.566 141.948  53
   1   3 -28 169.774 101.502  27
   1   3 -28-40.8099 95.4320  55
  -1  -3  28 64.9724 101.658  44
   1  -3 -28 30.0957 96.7779  27
   1  -3 -28 92.8052 86.1809  55
   1  -3 -28 106.438 88.4149  34
   1  -3 -28 40.2136 121.817  53
   1   3 -28 50.8026 88.4829  53
  -1  -3  28-2.47325 108.084  36
  -1   3  28 186.229 129.921  49
  -1   3  28-31.3656 91.9373  36
  -1   3  28 104.466 83.3193  43
  -1   3  27 596.297 127.919  43
  -1   3  27 516.836 117.824  36
   1  -3 -27 644.013 158.523  53
   1  -3 -27 402.555 110.184  34
   1  -3 -27 575.263 132.348  27
  -1  -3  27 571.830 134.636  44
   1   3 -27 688.600 136.615  53
   1   3 -27 542.126 122.510  27
   1   3 -27 572.295 138.691  55
  -1  -3  27 682.002 141.289  36
   1  -3 -27 577.019 121.373  55
  -1   3  27 527.077 149.674  49
  -1   3  26 3697.86 240.844  43
  -1   3  26 3954.10 240.551  36
   1  -3 -26 3900.24 269.014  53
   1   3 -26 3980.99 266.651  55
   1   3 -26 4221.77 272.012  27
   1  -3 -26 3534.20 238.451  55
   1  -3 -26 3876.25 262.974  27
  -1  -3  26 4102.97 262.526  36
   1   3 -26 3784.30 252.748  53
   1  -3 -26 3853.17 248.477  34
  -1   3  26 3724.69 262.388  49
  -1  -3  26 3933.73 253.692  44
   1   3 -25 1078.27 153.212  53
   1   3 -25 1121.38 162.121  27
   1  -3 -25 1189.04 153.834  34
   1   3 -25 1112.63 164.210  55
  -1   3  25 1146.46 148.141  36
  -1  -3  25 1205.43 161.238  44
   1  -3 -25 935.583 156.523  53
  -1   3  25 1271.92 180.900  49
  -1   3  25 950.181 136.456  43
   1  -3 -25 1238.28 156.162  55
  -1  -3  25 1133.85 163.442  36
   1  -3 -25 987.851 153.829  27
   1   3 -24 64.4215 94.9212  55
  -1  -3  24-5.77632 101.364  44
  -1   3  24 136.016 137.740  49
   1  -3 -24 49.5661 102.496  53
  -1  -3  24 129.585 189.242   8
   1  -3 -24 3.82381 91.4154  34
  -1  -3  24 17.8034 101.969  36
  -1   3  24 53.1085 199.207   9
   1   3 -24-35.3209 95.3411  27
   1   3 -24 189.061 108.122  53
  -1   3  24 2.57921 82.9478  36
   1  -3 -24 47.9401 83.9709  55
   1  -3 -24-14.8064 95.5134  27
   1   3 -23 197.988 99.3055  27
  -1   3  23 152.266 169.122   9
  -1   3  23 476.265 139.105  49
   1  -3 -23 162.439 104.305  27
   1  -3 -23 475.350 139.794  45
   1   3 -23 351.438 106.343  55
  -1   3  23 255.952 86.4889  36
  -1  -3  23 181.555 90.8739  36
   1  -3 -23 258.338 103.665  34
  -1  -3  23 156.228 161.273   8
   1   3 -23 210.927 102.706  53
   1  -3 -23 138.051 100.102  53
  -1  -3  23 233.067 105.840  44
   1   3 -23 413.433 190.147  19
   1  -3 -23 194.081 88.1122  55
   1   3 -22 99.7272 92.5559  27
   1  -3 -22 167.214 86.7222  55
  -1  -3  22 4.98980 143.376   8
   1   3 -22 147.642 94.4225  53
  -1   3  22 39.7112 169.214   9
   1  -3 -22 101.168 94.3371  34
   1  -3 -22 138.216 105.742  53
  -1   3  22 237.861 116.609  26
   1  -3 -22-60.1713 126.114  10
   1  -3 -22 162.470 100.084  27
   1   3 -22-103.736 161.232  19
   1  -3 -22 246.169 128.534  45
   1   3 -22 172.733 106.382  55
  -1  -3  22 72.6899 84.8827  36
  -1  -3  22 47.3519 97.7125  44
  -1   3  22 155.654 86.3019  36
  -1   3  22 150.498 123.500  49
   1  -3 -21 4675.00 467.366  10
  -1  -3  21 4258.52 247.005  44
  -1   3  21 4668.80 525.464   9
   1   3 -21 4573.89 250.389  53
   1   3 -21 4362.63 253.115  55
   1  -3 -21 4592.35 260.613  27
  -1   3  21 4625.41 260.969  26
  -1  -3  21 4452.44 250.002  36
   1  -3 -21 4325.37 258.329  53
  -1   3  21 4394.79 256.054  49
  -1   3  21 4743.02 462.046  12
   1   3 -21 4177.36 447.496  19
   1  -3 -21 4461.43 244.968  55
   1   3 -21 4790.57 265.086  27
  -1  -3  21 5056.53 550.403   8
   1  -3 -21 4192.89 248.537  45
   1  -3 -21 4694.81 254.812  34
  -1   3  21 4484.90 234.652  36
  -1  -3  20 66.7704 140.743   8
  -1  -3  20 28.4802 80.2341  36
   1  -3 -20 120.639 95.3750  53
   1  -3 -20 21.0591 69.2083  55
   1   3 -20-55.5256 122.080  19
   1  -3 -20 191.430 140.645  10
   1   3 -20-27.7347 85.3423  27
  -1   3  20 171.933 161.003   9
  -1   3  20 39.0676 73.5870  36
  -1   3  20 138.734 100.267  49
  -1   3  20 111.663 84.4273  26
  -1   3  20 17.3222 124.568  12
   1  -3 -20 47.5876 77.6719  34
   1  -3 -20 64.0367 89.4205  45
  -1  -3  20-1.36383 86.8962  44
   1   3 -20 6.87457 76.8595  55
   1  -3 -20 144.885 98.9278  27
  -1   3  19 3631.77 449.030   9
   1  -3 -19 4083.39 228.543  45
   1   3 -19 4340.27 238.577  55
   1  -3 -19 4212.38 208.549  40
  -1  -3  19 4185.99 234.099  44
  -1  -3  19 4108.00 469.701   8
  -1   3  19 4284.37 216.278  36
   1  -3 -19 4554.71 245.802  53
   1   3 -19 4391.73 241.126  27
   1   3 -19 4187.59 210.281  33
   1  -3 -19 3970.53 218.015  55
   1  -3 -19 4136.64 420.778  10
  -1   3  19 4130.09 409.456  12
   1   3 -19 4289.85 426.664  19
  -1   3  19 4242.03 234.603  26
  -1   3  19 4301.22 237.573  49
   1  -3 -19 4373.51 238.531  27
  -1  -3  19 4043.86 223.661  36
   1   3 -18 4266.14 226.172  55
  -1  -3  18 4056.47 447.146   8
   1  -3 -18 4365.72 235.198  53
  -1   3  18 4045.67 204.568  36
   1   3 -18 3858.13 199.857  33
  -1   3  18 4479.47 235.442  26
  -1   3  18 4172.17 401.055  12
   1   3 -18 4138.56 405.990  19
   1  -3 -18 4034.86 225.305  27
   1  -3 -18 4023.13 410.579  10
   1  -3 -18 3837.78 216.685  45
  -1  -3  18 4076.03 218.055  36
   1   3 -18 3946.38 220.873  54
  -1   3  18 4018.59 221.756  49
   1  -3 -18 3804.42 209.285  55
   1  -3 -18 3857.81 198.292  40
  -1  -3  18 4147.04 223.217  44
  -1   3  18 4257.43 456.495   9
   1   3 -18 4289.87 231.469  27
   1   3 -17 256.264 149.435   7
   1  -3 -17 588.356 101.403  27
  -1  -3  17 405.024 89.9028  44
  -1  -3  17 456.283 186.042   8
  -1   3  17 321.508 142.411  12
   1   3 -17 366.215 161.287  19
   1   3 -17 351.808 88.1753  27
   1  -3 -17 388.020 90.4345  45
  -1  -3  17 364.808 85.7397  36
   1   3 -17 418.115 86.1138  33
  -1   3  17 352.290 193.493   9
  -1   3  17 364.601 97.1445  26
   1   3 -17 372.493 88.7138  54
   1  -3 -17 503.065 89.9178  55
   1  -3 -17 449.501 92.2633  53
  -1   3  17 358.529 88.5182  49
   1  -3 -17 533.708 166.087  10
   1   3 -17 478.969 99.4258  55
   1   3 -16 6561.84 261.646  55
  -1   3  16 6410.62 523.823   9
   1   3 -16 6245.25 492.210   7
  -1  -3  16 6176.19 507.718   8
  -1   3  16 6905.14 482.185  12
   1   3 -16 6863.82 268.798  27
   1  -3 -16 5941.34 464.639  10
   1   3 -16 6360.50 482.512  19
  -1  -3  16 6671.64 257.705  44
  -1   3  16 6854.01 264.621  49
   1  -3 -16 6661.54 262.226  27
   1  -3 -16 7001.32 266.516  45
   1  -3 -16 6650.52 264.632  53
  -1   3  16 6488.23 258.617  26
   1   3 -16 6465.40 412.459  10
   1  -3 -15-5.97764 120.327  10
  -1   3  15-1.55430 138.035   9
   1   3 -15 174.623 82.5866  27
   1   3 -15 100.814 100.599  10
   1   3 -15-83.2706 117.559   7
   1  -3 -15 131.848 69.2241  27
  -1   3  15 131.405 79.7188  26
  -1   3  15 94.5000 111.194  12
  -1  -3  15 22.1187 119.744   8
  -1   3  14 1308.07 250.914   9
   1   3 -14 1682.35 212.182  10
   1  -3 -14 1730.52 131.637  27
  -1   3  14 1477.48 123.528  26
   1   3 -14 1789.92 137.599  27
   1   3 -14 1407.73 248.678   7
  -1  -3  14 1585.26 252.430   8
  -1   3  14 1558.15 233.441  12
   1  -3 -14 1537.98 241.642  10
   1   3 -13 10391.7 487.192  10
   1   3 -13 10459.5 568.122   7
  -1   3  13 9713.13 273.134  25
   1  -3 -13 9961.22 547.100  10
  -1   3  13 9692.83 564.016   9
   1  -3 -13 10356.8 284.458  27
  -1   3  13 10319.1 535.585  12
  -1  -3  13 10604.4 576.235   8
  -1   3  13 10257.5 289.199  26
  -1   3  12 38968.1 991.183  12
   1  -3 -12 41477.6 1060.34  10
   1  -3 -12 38804.6 523.030  27
  -1   3  12 39683.9 533.675  26
  -1   3  12 37395.6 999.646   5
  -1   3  12 40122.0 527.626  25
   1   3 -12 39060.7 903.676  10
  -1   3  12 39356.2 1075.90   9
  -1  -3  12 39818.8 1051.35   8
  -1  -3  12 39389.5 692.407   2
   1  -3 -12 39289.1 690.344   2
   1   3 -12 39449.2 1052.61   7
  -1   3  11 11256.3 281.397  26
   1  -3 -11 10796.9 268.288  27
  -1   3  11 10415.4 508.024   5
  -1   3  11 11406.1 564.668   9
   1  -3 -11 10398.2 519.302  10
  -1   3  11 11493.5 527.080  12
  -1   3  11 10672.0 263.856  25
   1   3 -11 11027.5 277.822  22
   1   3 -11 10864.2 541.546   7
  -1  -3  11 11515.9 547.622   8
   1  -3 -11 10346.4 366.895   2
   1   3 -11 10779.6 464.939  10
  -1  -3  11 11252.7 382.065   2
  -1  -3  10 16067.1 461.525   2
  -1   3  10 16276.4 646.057   9
   1  -3 -10 15703.4 308.425  27
   1  -3 -10 15220.1 606.473  10
   1  -3 -10 16702.5 470.274   2
  -1  -3  10 15817.7 613.256   8
   1   3 -10 16174.3 321.564  22
  -1   3  10 15900.9 596.634  12
  -1   3  10 16061.4 316.584  26
  -1   3  10 15738.7 303.097  25
   1   3 -10 15937.6 549.106  10
  -1   3  10 16249.5 601.542   5
   1  -3  -9 7691.08 325.575   2
  -1   3   9 7612.44 402.553  12
   1   3  -9 8018.63 384.577  10
  -1   3   9 8140.13 446.706   9
   1   3  -9 7740.62 298.784  11
  -1   3   9 7766.49 216.594  26
   1  -3  -9 7904.10 424.273  10
   1   3  -9 9077.59 233.632  22
  -1   3   9 7896.95 403.528   5
  -1  -3   9 7759.11 410.230   8
  -1  -3   9 8142.71 333.449   2
   1  -3  -8 7726.84 412.845  10
  -1   3   8 7653.14 398.932  12
  -1   3   8 7823.87 420.683   9
   1   3  -8 7381.58 285.490  11
   1   3  -8 8071.26 375.844  10
  -1  -3   8 7629.00 324.066   2
   1   3  -8 7989.90 420.020   6
  -1   3   8 7597.81 381.360   5
  -1  -3   8 7662.05 393.787   8
   1  -3  -8 7359.05 323.297   2
   1   3  -7 15050.6 393.536  11
  -1   3   7 15199.7 549.416   9
  -1  -3   7 14984.3 449.103   2
   1  -3  -7 14841.4 448.439   2
  -1  -3   7 14982.5 501.555   8
  -1   3   7 14678.2 522.689  12
  -1   3   7 13924.9 483.661   5
   1  -3  -7 15446.3 551.295  10
   1   3  -7 15471.2 550.348   6
   1   3  -7 15582.5 280.786  21
  -1   3   6 334.713 121.401  12
  -1   3   6 346.420 123.132   9
  -1  -3   6 352.842 103.650   8
   1   3  -6 274.180 71.5990  11
   1  -3  -6 327.581 96.9319   2
   1   3  -6 329.017 123.341   6
   1  -3  -6 362.403 129.717  10
  -1  -3   6 339.606 98.8231   2
   1  -3  -5 293400. 2196.66  10
  -1  -3   5 299121. 1960.06   8
  -1   3   5 294316. 2175.73  12
  -1   3   5 300295. 2231.90   9
  -1  -3   5 290778. 1961.72   2
   1   3  -5 298862. 2222.15   6
   1  -3  -5 297905. 1991.74   2
  -1  -3   4 5388.07 254.206   8
   1   3  -4 5431.34 302.611   6
   1  -3  -4 5528.08 278.727   2
   1  -3  -4 5069.34 294.687  10
  -1   3   4 5091.98 292.569   9
  -1  -3   4 5418.02 275.149   2
  -1   3   4 5136.60 293.379  12
   1  -3  -3 87378.2 1068.94   2
  -1  -3   3 85373.3 911.886   8
   1  -3  -3 89196.4 1130.95  10
   1   3  -3 82972.6 954.532   9
  -1   3   3 83807.5 1101.78   9
  -1   3   3 85902.2 1110.22  17
  -1  -3   3 84222.8 1049.63   2
  -1   3   2 13497.3 439.078   9
  -1  -3   2 13366.4 423.708   2
  -1  -3   2 13477.7 340.940   8
   1  -3  -2 13546.3 430.984  10
   1   3  -2 13963.5 384.339   9
  -1   3   2 13853.6 443.892  17
   1  -3  -2 13322.7 424.160   2
   1  -3  -1 65429.7 909.559  10
  -1   3   1 65936.2 946.830   9
  -1  -3   1 65978.3 687.793   8
   1   3  -1 65911.4 815.898   9
   1  -3  -1 67613.3 945.258   2
  -1   3   1 66801.5 966.199  17
  -1  -3   1 67753.1 938.419   2
  -1  -3   0 109829. 823.573   8
   1  -3   0 111290. 1126.84   8
  -1   3   0 110851. 1217.69   9
  -1   3   0 114097. 1255.23  17
   1   3   0 110321. 1122.44  12
  -1  -3   0 112036. 1211.11   2
   1   3   0 109590. 1058.13   9
  -1  -3  -1 117.012 47.2104   8
   1   3   1 169.458 79.9693   9
   1  -3   1 212.738 90.5542   8
  -1  -3  -1 341.282 109.863   2
  -1   3  -1 262.037 105.941   9
   1   3   1 239.726 87.5874  12
   1   3   2 22915.6 515.527   9
   1   3   2 22374.6 547.899  12
  -1  -3  -2 22543.4 547.709   2
   1  -3   2 22583.8 546.783   2
  -1  -3  -2 22111.9 355.887   8
   1  -3   2 23047.5 539.503   8
  -1   3  -2 23007.0 572.754   9
   1   3   3 49684.7 844.861  12
   1  -3   3 49578.6 808.735   2
  -1  -3  -3 51201.2 823.493   2
   1  -3   3 49175.6 814.159   8
  -1   3  -3 50723.1 865.201   9
   1   3   3 48681.5 779.555   9
   1   3   4 49215.6 822.099   9
   1  -3   4 48672.8 802.159   2
  -1   3  -4 48442.4 872.921   9
   1   3   4 48613.8 863.720  12
   1  -3   4 49139.4 853.133   8
  -1  -3  -4 50587.2 820.690   2
   1   3   5 451.096 134.240  12
   1  -3   5 633.379 144.585   8
  -1  -3  -5 371.666 100.298   2
   1   3   5 429.467 123.675   9
  -1   3  -5 462.944 120.678  11
  -1   3  -5 431.961 123.864   6
   1  -3   5 387.550 117.260   2
   1   3   6 1734.12 190.890   9
  -1  -3  -6 1916.19 200.993  10
  -1   3  -6 1821.07 179.997   6
  -1  -3  -6 1713.42 170.509   2
   1  -3   6 1768.35 166.780   2
  -1   3  -6 1951.52 189.098  11
   1  -3   6 1829.02 202.883   8
  -1  -3  -7 8899.50 408.284  10
  -1  -3  -7 8922.77 351.457   2
   1  -3   7 9183.36 432.082   8
   1   3   7 9331.59 419.516   9
  -1   3  -7 8548.28 372.599   6
  -1   3  -7 8946.36 384.548  11
   1  -3   7 8905.93 350.849   2
  -1  -3  -8 3640.25 279.370  10
  -1   3  -8 3111.61 192.116  10
  -1   3  -8 3269.74 247.958  11
   1   3   8 3122.37 281.729   5
   1  -3   8 3030.61 210.998   2
   1  -3   8 3442.54 286.258   8
  -1   3  -8 3345.08 253.584   6
  -1  -3  -8 3103.43 214.918   2
   1   3   8 2716.13 255.607   9
  -1  -3  -9 81339.5 1271.99  10
   1   3   9 81517.8 1369.35   5
   1  -3   9 81436.3 1362.14   8
   1   3   9 80147.2 1077.51   8
  -1   3  -9 79988.4 1190.46  11
   1  -3   9 79513.3 1019.32   2
  -1  -3  -9 82014.0 694.836  27
  -1   3  -9 78076.3 937.288  10
  -1  -3  -9 77534.3 1010.13   2
   1   3   9 79665.5 1327.95   9
  -1   3 -10 35569.0 643.651  10
  -1  -3 -10 36658.2 886.901  10
  -1  -3 -10 34863.4 680.152   2
  -1  -3 -10 36241.2 480.667  27
   1   3  10 36055.8 774.744   8
   1   3  10 34699.5 928.415   9
   1  -3  10 36288.4 686.340   2
   1   3  10 36176.4 949.605   5
   1   3  10 36343.3 461.000  25
  -1   3 -10 36285.0 829.319  11
   1  -3  10 36616.9 960.910   8
   1   3  11 69634.6 1132.71   8
  -1   3 -11 68652.4 652.714  27
  -1   3 -11 69640.3 1212.93   7
   1   3  11 69897.7 670.401  25
   1  -3  11 69619.5 638.450  24
  -1  -3 -11 70677.9 1263.57  10
   1  -3  11 70138.4 1383.54   8
  -1  -3 -11 69363.1 939.207   2
   1   3  11 70967.9 1387.42   5
  -1  -3 -11 70242.8 694.312  27
   1  -3  11 68406.5 931.526   2
   1   3  11 68177.9 606.247  24
  -1   3 -11 69070.0 910.254  10
   1   3  12 58151.7 1307.74   5
  -1  -3 -12 60459.5 854.219   2
  -1   3 -12 58658.7 629.619  27
   1  -3  12 59473.7 625.929  24
   1  -3  12 59724.0 1327.86   8
   1   3  12 60327.8 599.951  24
  -1   3 -12 60388.5 1178.50   7
  -1  -3 -12 59501.9 661.562  27
   1  -3  12 59924.4 841.110   2
   1   3  12 59144.9 1108.43   8
   1   3  12 57441.9 636.642  25
  -1  -3 -12 59981.9 1198.93  10
  -1   3 -13 6032.73 393.950   7
   1   3  13 6277.35 384.671   8
  -1  -3 -13 6053.60 225.047  27
  -1  -3 -13 6561.36 419.231  10
  -1   3 -13 6074.14 215.004  27
   1  -3  13 5889.19 211.212  24
   1  -3  13 5681.06 183.346  25
   1   3  13 5818.35 200.749  24
   1  -3  13 6140.38 459.753   8
   1   3  13 5673.02 437.169   5
   1   3  13 5633.82 214.117  25
   1   3  14 4117.43 196.969  25
   1  -3  14 4443.22 414.849   8
   1   3  14 4553.60 349.551   8
   1   3  14 4372.63 182.008  24
   1  -3  14 4075.00 163.228  25
  -1   3 -14 4563.89 355.626   7
   1   3  14 4182.79 197.189  26
  -1   3 -14 4377.83 193.775  27
  -1  -3 -14 4130.48 196.018  27
  -1  -3 -14 4335.19 351.646  10
   1  -3  14 4271.11 189.751  24
   1   3  15 47354.0 611.554  24
  -1  -3 -15 46332.2 655.744  27
  -1  -3 -15 47388.9 1164.07  10
  -1   3 -15 46947.6 631.165  27
   1   3  15 46344.4 650.670  26
   1   3  15 48954.6 658.052  25
   1  -3  15 48306.4 1343.52   8
   1   3  15 47467.5 1148.56   8
   1  -3  15 46160.4 557.196  25
   1  -3  15 46375.0 629.811  24
  -1   3 -15 46466.1 1149.62   7
  -1   3 -16 4302.77 215.931  55
  -1  -3 -16 4228.46 212.702  55
   1  -3  16 3943.30 177.927  25
   1  -3  16 4098.99 421.875   8
  -1   3 -16 4195.92 422.955  19
  -1  -3 -16 4192.22 210.799  45
  -1  -3 -16 4189.54 202.830  34
   1   3  16 3601.88 346.334   8
   1   3  16 4427.81 217.122  26
  -1  -3 -16 4210.78 215.100  27
   1  -3  16 4237.41 211.112  44
  -1  -3 -16 3842.20 352.783  10
   1   3  16 3738.51 201.076  25
  -1   3 -16 3926.62 361.569   7
  -1   3 -16 4354.47 206.825  27
  -1  -3 -16 4300.42 216.560  53
  -1  -3 -17 3346.04 198.504  55
  -1  -3 -17 3345.54 187.344  47
   1  -3  17 3185.82 187.549  36
  -1   3 -17 3364.84 202.695  55
  -1  -3 -17 3432.42 221.392  45
  -1   3 -17 3111.07 383.918  19
  -1   3 -17 3139.08 183.786  27
  -1  -3 -17 3017.20 324.276  10
  -1  -3 -17 3320.72 188.168  34
   1   3  17 3127.03 366.787  12
   1   3  17 3196.68 194.335  26
   1  -3  17 3065.93 187.200  44
  -1   3 -17 3386.39 190.048  47
   1   3  17 3306.80 195.746  25
   1  -3  17 3168.47 165.559  25
  -1  -3 -17 2957.37 192.340  27
   1  -3  17 2968.37 380.130   8
   1   3  17 3178.65 335.828   8
  -1  -3 -17 3315.46 199.689  53
   1   3  17 3123.12 176.993  36
  -1  -3 -18 1104.20 122.474  34
   1   3  18 1199.37 136.164  26
  -1  -3 -18 1183.42 135.393  53
  -1  -3 -18 1056.83 117.775  52
  -1  -3 -18 1061.78 129.338  27
  -1   3 -18 1123.00 120.792  53
   1   3  18 1081.21 129.985  25
   1  -3  18 1270.59 111.898  25
   1  -3  18 1087.87 124.026  36
  -1   3 -18 1105.37 131.125  55
  -1  -3 -18 1063.72 143.449  45
  -1   3 -18 1049.51 119.854  47
   1  -3  18 1162.10 131.278  44
  -1   3 -18 1201.57 132.433  27
  -1  -3 -18 908.382 195.372  10
  -1   3 -18 1148.52 257.666  19
   1   3  18 828.573 197.272   8
   1  -3  18 821.572 218.952   8
   1   3  18 1018.74 256.360   9
   1   3  18 1165.47 119.686  36
  -1  -3 -18 1054.46 128.019  55
   1   3  18 1261.31 256.129  12
  -1  -3 -19 559.441 105.627  53
   1  -3  19 484.383 199.913   8
  -1   3 -19 548.942 111.525  55
  -1  -3 -19 437.458 96.5450  34
  -1  -3 -19 469.376 114.295  45
  -1   3 -19 606.057 218.706  19
  -1  -3 -19 511.271 110.112  27
  -1  -3 -19 619.876 111.614  55
   1   3  19 461.862 111.563  25
   1  -3  19 588.400 89.2113  25
   1   3  19 261.585 148.267   8
  -1   3 -19 569.011 103.926  47
  -1   3 -19 554.259 95.4504  53
   1  -3  19 523.524 99.5327  36
   1   3  19 516.086 204.335   9
   1   3  19 517.847 111.158  26
  -1  -3 -19 579.891 157.189  10
   1   3  19 383.157 184.125  12
   1   3  19 306.575 82.9700  36
  -1   3 -19 594.320 106.667  27
   1  -3  19 503.760 100.916  44
   1   3  20 7663.03 600.433  12
  -1   3 -20 7556.74 622.045  19
  -1   3 -20 8305.19 321.301  27
  -1   3 -20 7945.04 307.120  53
  -1  -3 -20 8024.28 331.842  27
   1  -3  20 8635.92 293.264  25
  -1  -3 -20 8250.97 315.810  34
   1   3  20 8195.05 677.208   9
  -1  -3 -20 8137.83 330.290  55
   1  -3  20 8209.43 323.746  36
   1  -3  20 7954.67 322.677  44
   1  -3  20 8119.62 666.705   8
  -1   3 -20 8179.61 335.080  55
   1   3  20 8058.50 327.606  26
  -1  -3 -20 7880.84 319.485  45
   1   3  20 8291.01 332.843  25
  -1  -3 -20 8239.22 330.990  53
   1   3  20 7874.38 302.352  36
   1   3  20 7933.80 581.582   8
  -1   3 -20 7530.83 300.726  47
   1   3  21 1153.64 292.080   9
  -1   3 -21 1508.75 158.427  27
   1   3  21 1223.51 153.748  26
  -1   3 -21 1237.65 154.177  55
  -1  -3 -21 1564.33 162.873  55
  -1  -3 -21 1419.49 143.157  34
   1   3  21 1118.94 153.340  25
   1   3  21 1151.50 257.426  12
   1  -3  21 1318.71 152.782  44
  -1   3 -21 1221.83 140.791  47
   1   3  21 1177.99 132.806  36
  -1  -3 -21 1213.77 155.375  45
  -1  -3 -21 1323.83 162.701  27
  -1   3 -21 1181.19 135.943  53
  -1   3 -21 1361.01 295.736  19
   1  -3  21 816.245 280.611   8
   1   3  21 855.950 129.973  49
   1  -3  21 1149.09 142.247  36
  -1  -3 -21 1236.89 148.021  53
   1   3  22 2172.39 190.449  26
   1   3  22 1860.25 315.277  12
  -1   3 -22 1982.80 178.263  27
  -1   3 -22 2344.60 377.823  19
   1  -3  22 2111.72 188.232  36
  -1   3 -22 2062.22 169.133  53
   1   3  22 1805.59 369.269   9
  -1  -3 -22 2017.97 187.931  27
  -1   3 -22 2011.39 172.872  47
  -1  -3 -22 2053.47 186.965  55
  -1   3 -22 1908.50 186.145  55
  -1  -3 -22 2005.46 173.896  34
   1   3  22 2105.05 198.470  25
   1  -3  22 2221.58 188.051  44
   1   3  22 2059.50 172.850  36
   1   3  22 1799.38 184.624  49
  -1  -3 -22 2057.68 188.581  45
  -1  -3 -22 1876.38 183.257  53
   1  -3  22 2076.91 379.009   8
  -1  -3 -23 3009.37 210.800  34
  -1   3 -23 3218.88 439.133  19
   1  -3  23 3258.55 228.111  44
  -1   3 -23 3046.92 209.359  53
  -1   3 -23 3122.89 209.079  47
   1   3  23 2371.48 374.357  12
  -1  -3 -23 3354.41 243.331  53
  -1  -3 -23 3062.98 230.460  55
   1   3  23 2595.25 434.890   9
  -1  -3 -23 2967.10 223.441  45
  -1   3 -23 2887.16 229.584  55
   1  -3  23 3114.44 465.009   8
  -1   3 -23 3156.40 224.368  27
   1  -3  23 2888.26 217.587  36
  -1  -3 -23 2760.19 226.710  27
   1   3  23 2985.44 227.748  26
   1   3  23 3038.24 210.163  36
   1   3  23 3248.82 238.583  49
  -1   3 -24 3958.56 249.904  27
  -1   3 -24 4082.12 269.285  55
   1   3  24 4367.32 266.084  26
  -1   3 -24 4095.64 242.723  47
  -1  -3 -24 4016.61 267.024  27
   1  -3  24 4297.22 260.992  44
   1  -3  24 3852.74 252.413  36
   1   3  24 3218.05 431.614  12
  -1  -3 -24 3756.30 256.804  53
  -1  -3 -24 4086.58 240.963  34
   1   3  24 4832.80 582.521   9
  -1   3 -24 4214.35 245.703  53
   1  -3  24 4042.80 537.098   8
  -1  -3 -24 3898.95 256.553  55
  -1  -3 -24 3705.44 247.732  45
   1   3  24 4008.34 239.469  36
   1   3  24 3813.03 260.625  49
  -1   3 -25 3566.81 227.834  47
   1  -3  25 3641.47 249.994  36
  -1   3 -25 3750.88 238.149  53
  -1  -3 -25 3697.53 247.510  45
  -1  -3 -25 3688.36 254.931  55
  -1   3 -25 3659.19 242.051  27
   1   3  25 3895.93 266.901  49
   1   3  25 3548.28 230.400  36
  -1  -3 -25 3928.98 261.518  53
  -1  -3 -25 3652.83 258.121  27
  -1   3 -25 3701.52 260.698  55
   1  -3  25 3580.17 244.704  44
   1   3  25 3629.33 247.595  26
  -1  -3 -25 3525.53 225.570  34
   1  -3  26 4636.68 278.197  36
  -1  -3 -26 4538.13 282.666  27
   1  -3  26 4778.85 279.140  44
  -1   3 -26 4588.20 258.603  53
  -1   3 -26 4495.70 289.199  55
  -1   3 -26 4529.25 269.738  27
  -1  -3 -26 4636.79 254.937  34
  -1  -3 -26 4905.39 284.476  45
  -1  -3 -26 4590.79 281.228  55
   1   3  26 4901.37 296.102  49
   1   3  26 4547.91 257.994  36
  -1   3 -26 4737.26 262.310  47
  -1  -3 -26 4746.76 288.352  53
   1   3  26 4655.20 277.897  26
  -1   3 -27 6463.71 292.662  47
   1   3  27 6790.67 308.104  36
  -1  -3 -27 6181.76 287.352  34
   1   3  27 7017.89 350.596  49
   1   3  27 6220.88 315.876  26
   1  -3  27 6655.99 325.895  36
  -1  -3 -27 6807.29 341.019  27
  -1  -3 -27 6826.12 338.551  53
  -1   3 -27 6540.04 320.110  27
  -1  -3 -27 6262.90 312.810  45
  -1   3 -27 6467.83 300.812  53
   1  -3  27 6552.47 318.434  44
  -1   3 -27 6835.73 348.331  55
  -1  -3 -27 6817.00 335.410  55
  -1   3 -28 3808.63 243.119  27
   1   3  28 4351.30 281.597  49
  -1  -3 -28 3999.46 226.652  34
  -1   3 -28 4126.30 271.456  55
  -1   3 -28 3934.43 226.190  47
  -1   3 -28 3790.67 230.536  53
  -1  -3 -28 3861.89 255.985  27
   1  -3  28 3992.29 251.242  44
  -1  -3 -28 3970.14 260.514  53
   1   3  28 3601.83 226.244  36
   1  -3  28 3977.70 255.234  36
  -1  -3 -28 4140.24 264.486  55
  -1   3 -29 310.242 93.9955  53
  -1  -3 -29 340.979 106.327  27
  -1  -3 -29 368.581 117.027  53
   1   3  29 352.037 101.790  36
   1  -3  29 325.798 101.201  44
   1   3  29 524.820 144.414  49
   1  -3  29 369.532 117.331  36
  -1   3 -29 336.767 99.8440  27
  -1   3 -29 360.614 123.995  55
  -1  -3 -29 281.165 107.385  55
   1   3  29 326.183 101.902  43
   1  -3  30 194.206 95.7634  44
  -1  -3 -30 306.994 103.255  27
  -1   3 -30 405.332 124.385  55
  -1  -3 -30 329.758 106.322  55
   1   3  30 527.243 129.619  49
  -1   3 -30 418.664 94.1641  53
  -1  -3 -30 510.644 118.850  53
  -1   3 -30 317.274 91.0631  27
   1  -3  30 476.405 118.358  36
   1   3  30 386.053 107.751  43
   1  -3  31 707.396 114.638  44
   1   3  31 684.965 109.075  36
   1   3  31 809.576 137.813  49
  -1   3 -31 770.019 135.937  27
  -1   3 -31 1040.40 146.824  55
  -1  -3 -31 906.357 131.428  55
   1   3  31 744.272 106.332  43
  -1  -3 -31 975.366 130.247  27
  -1   3 -31 924.701 115.996  53
  -1  -3 -31 805.800 128.364  53
   1  -3  31 1003.90 141.335  36
   1  -3  32 5859.92 265.593  36
   1   3  32 6131.71 271.840  49
  -1   3 -32 6641.60 288.621  55
   1   3  32 5825.44 240.482  36
   1  -3  32 6002.50 247.808  44
  -1  -3 -32 6168.02 269.224  53
  -1  -3 -32 6414.42 279.353  55
  -1  -3 -33 1842.78 147.177  55
   1  -3  33 1712.95 133.068  44
   1   3  33 2124.46 159.986  49
  -1  -3 -33 1879.75 151.071  53
   1   3  33 1706.66 128.963  36
  -1   3 -33 1822.65 152.255  55
   1  -3  33 1883.43 150.365  36
   1  -3  34 1133.94 113.333  36
  -1  -3 -34 1220.24 113.688  53
   1   3  34 1454.37 128.880  49
  -1   3 -34 1186.34 117.955  55
  -1  -4  34 251.154 66.3174  36
  -1   4  34 300.002 74.3118  49
   1   4 -34 322.994 71.7760  55
   1  -4 -34 419.138 81.7976  53
  -1  -4  33 6063.77 236.241  36
   1  -4 -33 6291.03 257.142  53
  -1  -4  33 5998.82 231.957  44
   1   4 -33 5967.34 226.560  53
  -1   4  33 6234.96 250.291  49
   1   4 -33 6549.44 257.353  55
   1   4 -32 211.993 74.7378  53
  -1  -4  32 79.9792 77.1152  36
   1  -4 -32 99.7623 85.9196  53
  -1   4  32 113.665 91.1722  49
  -1  -4  32 0.14034 70.4208  44
   1   4 -32 44.4355 75.7554  55
   1   4 -31 1576.37 157.364  55
  -1  -4  31 1240.43 136.188  36
  -1   4  31 1300.91 131.026  43
   1   4 -31 1694.93 160.030  27
   1  -4 -31 1242.81 144.139  27
   1  -4 -31 1208.70 149.638  53
   1   4 -31 1387.24 140.373  53
  -1  -4  31 1435.50 142.530  44
  -1   4  31 1466.23 157.163  49
   1  -4 -31 1211.81 130.710  55
   1  -4 -30 109.295 108.074  53
   1   4 -30-29.1684 73.2335  53
   1  -4 -30 48.3874 75.5088  55
   1   4 -30-11.3068 84.5108  55
   1  -4 -30-9.38092 79.4037  27
   1   4 -30-18.3025 72.0591  27
  -1  -4  30-141.988 96.2878  36
   1  -4 -30-2.38859 73.3297  34
  -1   4  30 124.784 107.258  49
  -1  -4  30-153.236 93.8994  44
  -1   4  30 18.9873 80.0975  43
  -1   4  29 5619.16 270.767  43
   1   4 -29 5521.79 279.161  53
   1  -4 -29 5740.95 279.419  55
   1   4 -29 5518.57 290.658  27
   1  -4 -29 5221.31 270.158  34
  -1  -4  29 5419.43 280.482  36
   1   4 -29 6168.65 310.819  55
  -1  -4  29 5371.76 280.235  44
   1  -4 -29 5874.99 303.822  53
   1  -4 -29 5579.37 297.046  27
  -1   4  29 5780.88 302.720  49
   1   4 -28 315.231 109.870  27
   1  -4 -28 288.362 102.859  34
   1   4 -28 449.283 125.483  55
   1  -4 -28 343.251 108.400  55
   1  -4 -28 261.245 81.7837  39
  -1   4  28 302.147 130.730  49
   1  -4 -28 315.553 121.859  53
   1  -4 -28 311.673 113.546  27
  -1   4  28 381.987 89.7843  36
  -1  -4  28 478.270 123.921  36
   1   4 -28 313.822 108.469  53
  -1  -4  28 310.649 114.314  44
  -1   4  28 364.934 116.083  43
   1  -4 -27 15907.3 474.087  55
   1  -4 -27 15134.5 491.821  27
  -1  -4  27 15499.7 471.639  36
  -1   4  27 14788.0 422.777  36
   1   4 -27 16390.9 507.949  27
   1  -4 -27 16467.8 518.868  53
  -1   4  27 17341.8 516.176  49
   1   4 -27 16692.4 513.676  55
   1  -4 -27 16302.5 487.488  34
   1  -4 -27 15108.2 432.983  39
  -1   4  27 15302.5 466.800  43
  -1  -4  27 16833.5 497.487  44
   1   4 -27 15530.9 479.507  53
   1   4 -26 4202.04 277.301  55
   1   4 -26 4388.28 272.923  27
  -1   4  26 3808.61 224.781  36
   1  -4 -26 3850.86 254.828  34
  -1   4  26 3653.14 220.983  30
  -1  -4  26 3971.68 254.449  36
  -1   4  26 3876.33 250.540  43
   1   4 -26 4056.23 259.269  53
  -1   4  26 4035.82 274.122  49
   1  -4 -26 4526.32 282.492  27
   1  -4 -26 3898.93 247.425  55
   1  -4 -26 4369.60 286.566  53
  -1  -4  26 4767.44 283.766  44
   1  -4 -25 6720.34 318.847  55
   1  -4 -25 6975.12 343.440  27
   1   4 -25 7027.05 333.411  53
  -1   4  25 6374.42 291.510  30
   1   4 -25 7012.87 346.481  55
  -1   4  25 7000.20 332.511  43
  -1   4  25 6758.41 294.124  36
  -1  -4  25 6943.01 337.138  44
  -1   4  25 6896.11 348.072  49
   1   4 -25 7012.12 342.771  27
   1  -4 -25 7655.83 365.364  53
   1  -4 -25 7140.06 336.751  34
  -1  -4  25 6576.88 317.505  36
   1  -4 -24 433.489 132.459  53
   1   4 -24 295.457 120.015  55
  -1  -4  24 450.552 124.542  44
  -1   4  24 225.896 104.505  43
   1  -4 -24 409.666 114.147  55
  -1  -4  24 387.441 108.087  36
   1   4 -24 407.309 124.503  27
  -1   4  24 637.846 153.229  49
   1  -4 -24 351.514 110.184  34
   1  -4 -24 353.126 122.168  27
  -1   4  24 284.382 86.7615  36
   1   4 -24 579.156 123.058  53
  -1   4  24 405.343 96.9554  30
   1  -4 -23 150.649 85.2340  55
  -1  -4  23 83.8497 89.2217  36
  -1  -4  23 56.7059 96.2153  44
  -1   4  23-183.861 162.937   9
   1   4 -23-24.3608 126.029  19
   1  -4 -23 67.5973 95.5515  27
   1  -4 -23 88.7640 102.255  53
  -1   4  23 427.080 106.878  36
   1   4 -23 4.29916 103.117  55
  -1  -4  23 185.622 209.123   8
  -1   4  23-21.1613 111.368  43
   1   4 -23 352.507 111.570  53
   1   4 -23 69.9474 88.1336  27
   1  -4 -23 185.138 101.852  34
  -1   4  23 152.548 122.215  49
  -1  -4  22 2281.23 187.559  36
  -1   4  22 2705.21 227.540  49
   1  -4 -22 2460.56 209.973  27
   1  -4 -22 2237.77 204.763  53
  -1   4  22 2297.87 172.718  36
  -1  -4  22 2308.79 399.233   8
  -1   4  22 2188.88 407.120   9
   1   4 -22 2162.11 200.732  55
   1  -4 -22 2431.43 204.557  34
  -1  -4  22 2264.96 200.535  44
   1  -4 -22 2287.12 355.153  10
   1  -4 -22 2177.64 187.618  55
   1   4 -22 2318.41 350.659  19
  -1   4  22 2658.58 381.006  12
   1   4 -22 2084.15 192.498  27
   1  -4 -22 2672.00 224.236  45
   1   4 -22 2644.10 208.083  53
   1   4 -21 3788.30 433.741  19
  -1   4  21 3866.83 432.336  12
   1  -4 -21 4564.16 236.426  40
  -1  -4  21 4384.75 222.287  50
  -1  -4  21 4225.88 512.852   8
   1  -4 -21 4402.49 259.164  27
  -1  -4  21 4221.62 243.785  36
   1  -4 -21 4916.91 277.480  45
  -1  -4  21 4493.40 259.262  44
  -1   4  21 4563.73 231.832  36
   1   4 -21 4335.93 261.439  55
  -1   4  21 4658.33 267.118  49
   1  -4 -21 4862.12 259.610  55
   1   4 -21 4583.50 265.954  27
   1  -4 -21 3793.11 438.691  10
   1  -4 -21 4494.88 266.658  53
  -1   4  21 4681.52 547.823   9
  -1   4  21 4726.12 271.873  26
   1  -4 -21 4781.35 270.013  34
  -1   4  20 776.637 134.425  49
   1  -4 -20 836.508 121.957  55
   1  -4 -20 767.367 127.647  53
  -1   4  20 939.106 140.938  26
   1  -4 -20 902.408 156.751  45
   1   4 -20 787.222 123.618  27
  -1  -4  20 644.605 109.483  36
   1  -4 -20 829.754 110.907  40
   1  -4 -20 985.427 252.521  10
   1  -4 -20 826.887 129.228  27
  -1  -4  20 788.210 107.144  50
  -1   4  20 769.340 110.346  36
  -1   4  20 949.768 257.921   9
   1   4 -20 873.708 132.449  55
   1   4 -20 913.325 113.719  33
   1   4 -20 541.645 212.000  19
  -1   4  20 947.023 239.532  12
  -1  -4  20 780.433 131.200  44
  -1  -4  20 1100.66 292.709   8
   1  -4 -20 800.916 129.792  34
   1  -4 -19 174.122 91.7870  34
  -1   4  19 273.418 167.187  12
   1   4 -19 84.3787 88.2068  27
  -1   4  19 171.510 105.543  26
  -1   4  19 215.728 243.967   9
   1  -4 -19 61.3020 135.647  10
   1  -4 -19 165.649 93.6964  53
  -1  -4  19 315.796 191.365   8
   1  -4 -19 88.1596 65.0920  40
   1  -4 -19 205.030 85.1634  55
   1  -4 -19 52.3130 94.7644  45
   1   4 -19 246.218 155.195  19
   1   4 -19 155.280 94.0801  55
   1   4 -19 75.2667 98.7243  54
   1  -4 -19 78.3899 83.9427  27
  -1   4  19 182.540 106.834  49
  -1  -4  19 172.411 90.3912  44
   1   4 -19 117.141 68.0118  47
  -1  -4  19 74.1254 62.2330  50
  -1  -4  19 25.1389 75.2948  36
   1   4 -19 0.67662 140.651   7
   1   4 -19 122.259 68.9015  33
  -1  -4  18 828.032 124.974  44
   1   4 -18 848.541 105.341  33
   1   4 -18 850.189 126.915  55
   1  -4 -18 716.876 202.621  10
   1  -4 -18 901.507 116.436  55
   1   4 -18 943.256 132.867  27
  -1  -4  18 949.331 110.821  50
  -1   4  18 738.552 230.103   9
  -1  -4  18 808.949 111.104  36
   1  -4 -18 915.029 133.407  53
  -1  -4  18 908.544 231.142   8
   1  -4 -18 932.033 119.275  40
   1   4 -18 1023.45 239.578   7
   1  -4 -18 914.255 123.232  34
   1  -4 -18 1149.84 140.667  27
   1   4 -18 919.414 113.543  47
   1   4 -18 584.601 197.842  19
  -1   4  18 931.348 136.677  49
   1  -4 -18 951.295 131.381  45
   1   4 -18 768.214 116.972  54
  -1   4  18 930.889 133.237  26
  -1   4  18 911.410 219.753  12
   1  -4 -17 4584.03 223.011  40
  -1   4  17 5000.23 247.951  26
   1  -4 -17 4396.23 222.611  55
   1  -4 -17 4520.35 242.435  45
  -1  -4  17 4071.40 439.730   8
  -1   4  17 4618.66 234.924  49
  -1  -4  17 4461.47 215.714  50
   1  -4 -17 4560.00 241.132  53
   1   4 -17 4693.48 240.348  54
   1   4 -17 4344.46 211.466  33
   1   4 -17 4640.86 238.749  55
   1  -4 -17 4563.04 453.467  10
  -1  -4  17 4278.60 230.437  44
   1   4 -17 4498.43 457.688   7
   1  -4 -17 4668.39 238.805  27
  -1   4  17 4349.28 429.654  12
   1   4 -17 4761.25 242.955  27
  -1  -4  17 4521.31 223.047  36
   1   4 -17 4774.05 221.270  47
   1  -4 -17 4589.22 236.836  34
  -1   4  17 4489.56 473.355   9
   1  -4 -16 227.897 88.8860  34
   1   4 -16 464.249 101.692  55
  -1  -4  16 263.691 175.233   8
   1   4 -16 264.020 89.7007  27
  -1   4  16 378.975 106.068  26
  -1  -4  16 269.490 85.2633  44
   1  -4 -16 200.508 169.511  10
  -1   4  16 317.536 93.4557  49
   1  -4 -16 285.132 83.3891  55
   1  -4 -16 216.303 85.8614  40
   1  -4 -16 240.368 83.4091  27
   1   4 -16 200.518 75.3456  33
   1   4 -16 199.086 82.9681  54
  -1  -4  16 246.705 77.8908  36
  -1   4  16 64.8546 142.030   9
   1  -4 -16 201.326 79.5880  53
  -1  -4  16 219.336 73.5585  50
   1   4 -16 76.3046 124.444   7
  -1   4  16-6.42691 110.926  12
   1   4 -15 24151.9 498.726  55
   1   4 -15 22989.5 784.997  10
   1   4 -15 24048.3 490.388  27
  -1   4  15 22303.6 462.663  49
  -1  -4  15 23873.7 485.217  44
   1  -4 -15 22107.5 915.775  10
  -1   4  15 22261.7 901.630  12
   1   4 -15 23611.0 952.725   7
   1  -4 -15 24034.9 486.188  45
   1  -4 -15 22853.8 479.145  34
   1  -4 -15 22825.6 472.151  27
  -1  -4  15 23396.8 956.546   8
  -1   4  15 22810.6 973.332   9
   1  -4 -15 23591.7 489.813  53
  -1   4  15 23503.1 483.503  26
   1  -4 -14 15928.6 388.507  34
   1  -4 -14 16717.8 392.564  27
  -1   4  14 16253.8 791.072   9
  -1  -4  14 16321.0 771.996   8
  -1   4  14 16546.9 757.039  12
  -1   4  14 15610.5 742.382   5
   1   4 -14 17046.9 787.569   7
   1   4 -14 16737.9 661.294  10
  -1   4  14 17220.8 400.497  26
   1  -4 -14 16030.0 757.863  10
   1  -4 -13 6774.86 243.216  27
   1  -4 -13 6718.60 480.729  10
  -1   4  13 6800.31 479.026  12
  -1   4  13 7051.78 512.721   9
   1   4 -13 6409.95 479.819   7
  -1  -4  13 7086.67 491.414   8
   1   4 -13 7199.17 429.843  10
  -1   4  13 6604.42 246.475  26
  -1   4  13 7304.69 493.599   5
  -1   4  12 12110.4 642.845   9
  -1   4  12 11689.2 596.287   5
   1   4 -12 12617.7 555.090  10
   1  -4 -12 12294.6 310.809  27
  -1  -4  12 12013.6 464.599   2
  -1  -4  12 11722.9 609.490   8
   1  -4 -12 13369.7 657.547  10
  -1   4  12 12641.7 629.123  12
  -1   4  12 11771.2 314.210  26
   1  -4 -12 12663.5 475.831   2
   1   4 -12 13035.9 332.804  22
  -1  -4  11 65020.1 1079.38   2
  -1   4  11 64999.9 1368.94  12
  -1   4  11 64265.9 1331.83   5
  -1  -4  11 65181.7 1344.81   8
   1  -4 -11 65603.3 1394.79  10
   1   4 -11 64464.1 703.398  22
  -1   4  11 61561.4 685.706  26
  -1   4  11 63443.9 1405.70   9
   1  -4 -11 63018.1 1068.96   2
   1   4 -11 66757.6 999.260  11
   1   4 -11 65356.0 1227.41  10
   1  -4 -11 64594.2 682.798  27
   1   4 -10 629.759 144.645  10
  -1   4  10 718.156 191.858   9
  -1   4  10 724.400 92.9419  26
   1   4 -10 644.821 114.973  11
  -1   4  10 862.754 196.549  12
   1  -4 -10 873.927 207.822  10
  -1  -4  10 725.991 163.332   8
   1  -4 -10 707.162 86.0731  27
   1  -4 -10 914.096 144.668   2
  -1   4  10 588.494 158.575   5
   1   4 -10 757.855 97.2560  22
  -1  -4  10 672.230 129.879   2
  -1   4   9 70913.3 1343.61  12
  -1   4   9 69849.7 1370.96   9
   1   4  -9 68514.3 986.946  11
  -1   4   9 67438.0 1260.28   5
  -1  -4   9 68906.0 1119.25   2
   1   4  -9 67915.7 674.340  22
   1  -4  -9 67849.2 1349.21  10
   1  -4  -9 69443.7 1124.64   2
  -1  -4   9 69073.1 1266.04   8
   1   4  -9 67931.3 1330.62   6
   1   4  -9 71199.2 1221.95  10
  -1   4   9 70637.4 668.309  26
   1  -4  -9 68788.1 653.022  27
  -1   4   8 1503.47 220.729  12
   1  -4  -8 1392.66 174.317   2
  -1   4   8 1374.54 217.605   9
   1  -4  -8 1442.60 101.983  27
  -1  -4   8 1496.99 202.599   8
   1   4  -8 1365.43 216.192   6
   1   4  -8 1564.45 112.682  22
  -1   4   8 1483.45 105.992  26
  -1  -4   8 1287.56 170.186   2
   1   4  -8 1639.75 119.379  21
  -1   4   8 1464.05 203.650   5
   1  -4  -8 1696.95 236.487  10
   1   4  -8 1384.19 150.350  11
   1   4  -7 7444.47 432.895   6
   1  -4  -7 7710.81 440.173  10
  -1  -4   7 7840.55 384.924   2
  -1   4   7 7742.28 431.374  12
  -1   4   7 7315.20 429.183   9
   1   4  -7 7646.05 217.856  22
  -1   4   7 7486.79 206.572  26
   1   4  -7 7700.15 222.208  21
   1  -4  -7 7554.77 382.990   2
  -1  -4   7 7765.67 392.547   8
   1   4  -7 7354.99 322.750  11
  -1   4   6 5342.67 354.251  12
   1  -4  -6 5207.42 317.255   2
   1   4  -6 5459.69 368.403   6
  -1   4   6 5412.58 361.596   9
   1  -4  -6 5118.13 350.500  10
   1   4  -6 5142.18 179.474  21
  -1  -4   6 5311.00 318.500   2
  -1  -4   6 5041.26 305.447   8
   1   4  -5 24216.3 724.401   6
  -1  -4   5 24303.6 615.752   8
  -1   4   5 25067.7 715.232  17
  -1  -4   5 24973.0 673.160   2
   1   4  -5 24692.2 714.397  20
   1   4  -5 24926.3 374.542  21
   1  -4  -5 25020.4 680.646   2
   1  -4  -5 22957.9 700.300  10
  -1   4   5 24524.5 725.632   9
   1   4  -4 33933.1 423.012  21
   1   4  -4 34433.1 739.373   9
  -1   4   4 35321.6 831.136  17
  -1   4   4 33675.4 824.207   9
   1  -4  -4 33856.2 822.287  10
   1   4  -4 34149.3 822.825  20
  -1  -4   4 35403.5 795.970   2
   1  -4  -4 32403.2 767.337   2
  -1  -4   4 33848.8 685.665   8
   1   4  -3 87508.1 1292.37  20
   1  -4  -3 85525.3 1244.14   2
   1  -4  -3 89908.3 1295.82  10
  -1   4   3 86609.2 1291.32  17
   1   4  -3 85911.5 1140.89   9
  -1   4   3 85959.1 1280.31   9
  -1  -4   3 88347.8 1255.18   2
  -1  -4   3 86367.1 1040.16   8
   1   4  -3 86317.9 1251.12  17
   1   4  -2-45.9359 93.7694  20
   1  -4  -2 81.9432 93.1846  10
   1  -4  -2 103.181 108.417   2
  -1   4   2 75.5990 94.6029  20
  -1   4   2 99.8449 88.8751  17
   1   4  -2 181.168 109.380  17
  -1  -4   2 58.3605 66.0558   8
   1   4  -2 31.8321 73.9077   9
  -1   4   2 8.05538 92.7906   9
  -1  -4   2 157.303 118.226   2
  -1  -4   1 23405.6 485.835   8
  -1   4   1 22980.7 662.296  17
   1  -4  -1 23420.9 587.014   8
   1  -4  -1 25054.8 674.519   2
  -1   4   1 24023.5 668.859  20
   1   4  -1 23670.1 589.323   9
   1   4  -1 24542.9 680.041  20
  -1   4   1 23632.6 658.515   9
  -1  -4   1 24544.8 667.087   2
   1   4  -1 24081.6 661.464  17
   1  -4   0 70208.8 1022.27   8
  -1  -4   0 70045.7 1128.65   2
  -1  -4   0 68824.7 792.647   8
   1   4   0 72064.1 1146.34  17
  -1   4   0 71942.0 1154.12  17
   1  -4   0 72527.2 1135.74   2
  -1   4   0 70898.4 1129.76   9
   1   4   0 71531.8 1022.33   9
  -1   4   0 73040.5 1164.51  20
   1  -4   1 49371.5 872.508   8
  -1  -4  -1 50764.0 953.520   2
  -1   4  -1 49067.1 944.812   9
   1   4   1 49420.9 953.098  17
  -1  -4  -1 47245.9 640.794   8
   1   4   1 49741.0 864.477   9
  -1   4  -1 50270.8 977.675  20
   1  -4   1 49650.9 944.169   2
   1   4   1 49666.8 906.378  12
   1   4   2 13234.0 461.062   9
   1  -4   2 13651.2 472.908   8
   1   4   2 13807.0 495.165  12
  -1   4  -2 14449.9 535.701  20
   1  -4   2 13112.0 493.193   2
  -1  -4  -2 14328.3 515.426   2
  -1  -4  -2 13247.5 335.345   8
  -1   4  -2 13143.6 500.898   9
  -1   4  -3 8435.10 423.538  20
  -1   4  -3 8344.01 409.487   9
   1   4   3 8363.99 402.987  12
   1  -4   3 8857.06 395.488   8
   1   4   3 8124.66 376.177   9
   1  -4   3 8869.86 408.899   2
  -1  -4  -3 8367.91 399.032   2
  -1  -4  -3 7977.34 266.047   8
  -1   4  -4 469.400 145.950   9
  -1  -4  -4 351.998 127.534   2
   1  -4   4 506.948 146.939   8
  -1   4  -4 359.552 68.6592  21
   1   4   4 295.769 127.393  12
   1   4   4 320.410 121.626   9
   1  -4   4 243.988 115.190   2
  -1   4  -5 15136.4 286.128  21
   1   4   5 15753.3 580.599  12
   1  -4   5 15324.0 531.022   2
  -1  -4  -5 14552.2 516.888   2
   1  -4   5 15166.7 546.918   8
   1   4   5 15402.8 545.645   9
  -1   4  -6 15783.9 304.421  21
  -1  -4  -6 15918.9 547.096   2
   1  -4   6 16004.5 544.527   2
   1  -4   6 15900.8 581.687   8
  -1   4  -6 16329.8 562.115   6
   1   4   6 16801.8 619.655  12
  -1   4  -6 16162.2 556.672  11
   1   4   6 16194.5 580.682   9
   1   4   7 3927.60 313.618   9
   1  -4   7 4260.98 327.978   8
   1   4   7 3660.66 317.020  12
  -1  -4  -7 3908.24 288.095   2
  -1   4  -7 4082.69 296.010   6
  -1  -4  -7 3734.70 158.351  27
  -1   4  -7 3876.21 289.735  11
   1  -4   7 3506.48 268.354   2
  -1  -4  -8 18887.8 594.228   2
   1  -4   8 19803.7 601.679   2
   1   4   8 17860.6 685.790  12
   1   4   8 19011.2 335.419  26
  -1   4  -8 18008.8 621.948   6
  -1   4  -8 18995.2 622.900  11
  -1  -4  -8 18913.5 350.701  27
   1   4   8 18741.4 679.638   9
   1  -4   8 18368.8 680.462   8
  -1  -4  -9 46624.8 924.734   2
  -1  -4  -9 47170.9 566.955  27
   1   4   9 45869.0 510.617  25
   1  -4   9 46974.2 923.361   2
   1   4   9 47451.8 1125.96   5
   1   4   9 46668.9 1098.85   9
  -1   4  -9 46349.1 984.090  11
  -1   4  -9 47299.6 836.579  10
   1  -4   9 47325.9 1111.51   8
   1   4   9 45708.7 542.999  26
   1   4   9 44929.2 1108.58  12
  -1   4  -9 45574.0 998.984   6
  -1   4  -9 45839.0 525.633  22
   1   4  10 28671.8 448.844  26
  -1   4 -10 27491.0 424.098  22
   1   4  10 27839.1 888.000   9
   1   4  10 28620.6 913.528   5
   1  -4  10 27955.0 893.957   8
  -1   4 -10 27996.2 651.550  10
   1   4  10 29572.2 925.456  12
  -1  -4 -10 28541.8 455.825  27
  -1   4 -10 28374.3 789.274  11
   1  -4  10 27373.7 387.617  24
   1  -4  10 27285.8 702.464   2
   1   4  10 27746.0 417.605  25
  -1  -4 -10 29628.1 735.450   2
   1   4  11 135876. 2048.49  12
   1   4  11 129544. 988.432  26
   1   4  11 130396. 949.629  25
  -1  -4 -11 130221. 1002.06  27
  -1  -4 -11 132180. 1540.47   2
  -1  -4 -11 128535. 1885.01  10
   1  -4  11 133705. 1537.62   2
   1   4  11 130348. 1998.72   5
  -1   4 -11 130304. 1724.04  11
   1  -4  11 129021. 883.708  24
  -1   4 -11 129089. 1400.39  10
   1  -4  11 128912. 1987.04   8
   1   4  11 130183. 1982.22   9
   1  -4  12 3971.91 267.696   2
   1   4  12 3996.38 379.628   5
   1   4  12 3916.36 157.483  24
   1   4  12 3902.32 383.623  12
   1   4  12 3960.31 186.438  26
  -1  -4 -12 3820.94 268.017   2
  -1   4 -12 3980.26 317.251  11
  -1  -4 -12 4077.55 193.472  27
   1   4  12 3762.25 175.495  25
  -1  -4 -12 4261.40 361.346  10
  -1   4 -12 3839.16 330.278   7
   1   4  12 4010.27 385.580   9
   1  -4  12 4008.07 382.616   8
   1   4  13 1067.45 219.031   5
  -1  -4 -13 991.502 116.169  27
   1   4  13 1044.56 110.978  25
  -1  -4 -13 1025.49 212.411  10
   1   4  13 1076.47 241.225   9
  -1   4 -13 1093.64 112.367  27
   1   4  13 1151.94 254.994  12
   1   4  13 1153.03 119.169  26
   1  -4  13 1228.99 250.695   8
  -1   4 -13 914.843 188.399   7
   1   4  14 1302.66 242.030   9
  -1  -4 -14 1043.40 202.344  10
   1   4  14 1252.36 250.914  12
  -1   4 -14 1315.16 122.562  27
  -1  -4 -14 1019.88 110.191  34
   1   4  14 1083.86 228.276   5
   1   4  14 1167.87 123.140  26
   1   4  14 1010.34 107.274  25
  -1   4 -14 1208.33 209.133   7
   1  -4  14 1163.29 236.760   8
  -1  -4 -14 1086.04 121.173  27
  -1   4 -15 4957.02 219.782  27
   1   4  15 4906.21 466.201   5
   1   4  15 5136.03 228.395  25
   1  -4  15 4783.23 447.439   8
  -1  -4 -15 4934.76 226.492  34
  -1  -4 -15 4614.57 223.688  55
  -1   4 -15 4748.33 220.330  47
   1   4  15 4434.42 443.052   9
  -1   4 -15 4797.85 230.279  55
  -1  -4 -15 4629.91 227.724  53
  -1  -4 -15 4836.29 232.485  27
  -1  -4 -15 4681.16 229.209  45
   1  -4  15 4849.24 228.077  44
  -1   4 -15 4366.11 387.252   7
   1   4  15 4927.14 232.803  26
   1   4  15 4627.41 443.390  12
  -1  -4 -16 4824.98 230.018  34
   1   4  16 4637.93 457.715  12
   1  -4  16 5103.42 239.309  44
  -1  -4 -16 5045.85 243.418  53
  -1  -4 -16 5582.54 269.206  45
   1  -4  16 4643.07 217.741  36
   1  -4  16 4816.20 219.783  50
   1   4  16 4628.02 468.356   9
  -1  -4 -16 4826.10 240.876  27
  -1   4 -16 4694.99 409.638   7
  -1   4 -16 4593.75 224.743  47
  -1   4 -16 5016.76 229.711  27
  -1   4 -16 4977.13 243.488  55
  -1  -4 -16 4604.60 232.087  55
   1   4  16 4754.64 228.249  25
   1  -4  16 4849.57 474.825   8
   1   4  16 4605.70 232.852  26
  -1  -4 -17 6173.92 274.828  55
   1   4  17 6403.81 540.684  12
   1   4  17 5850.35 543.244   9
  -1  -4 -17 6672.03 291.200  45
  -1  -4 -17 6402.47 282.771  27
   1   4  17 6028.31 264.159  25
  -1  -4 -17 6565.56 283.624  53
  -1   4 -17 6251.50 264.950  47
  -1   4 -17 6359.07 264.906  27
  -1   4 -17 5950.82 528.951  19
  -1   4 -17 6140.92 254.496  54
   1  -4  17 5859.85 248.002  50
  -1   4 -17 6135.16 276.328  55
  -1  -4 -17 5910.37 260.723  34
  -1   4 -17 6314.04 483.389   7
   1   4  17 6449.49 278.010  26
   1  -4  17 5815.53 250.620  36
   1  -4  17 6028.53 269.517  44
   1  -4  17 5660.60 526.115   8
  -1   4 -18 2185.10 167.687  27
   1  -4  18 1971.43 171.704  44
   1   4  18 1900.32 165.538  25
  -1  -4 -18 1911.44 169.192  55
  -1  -4 -18 2061.37 180.860  45
   1  -4  18 1738.93 146.719  50
   1   4  18 1832.54 341.131   9
   1   4  18 2493.31 356.561  12
   1  -4  18 1972.45 346.523   8
  -1   4 -18 1768.38 314.246  19
  -1  -4 -18 2141.23 180.466  27
  -1  -4 -18 2115.03 176.811  53
   1   4  18 1949.82 171.903  26
  -1   4 -18 2154.22 169.329  47
  -1   4 -18 1947.62 171.081  55
   1  -4  18 1951.21 158.512  36
  -1  -4 -18 2049.29 167.715  34
   1  -4  19 2041.19 158.343  50
  -1  -4 -19 2283.21 190.055  27
  -1  -4 -19 2372.73 182.338  34
  -1   4 -19 2092.75 180.409  55
  -1  -4 -19 2239.79 183.142  55
   1  -4  19 2138.03 368.835   8
  -1  -4 -19 2264.48 183.476  53
   1   4  19 2039.77 354.624   9
   1   4  19 1862.12 175.028  26
   1  -4  19 2152.39 186.149  44
  -1   4 -19 1517.68 299.050  19
   1   4  19 2095.63 177.788  25
   1   4  19 2015.81 179.245  49
   1  -4  19 1979.20 165.307  36
   1   4  19 1987.89 338.504  12
  -1   4 -19 1904.45 161.274  47
  -1  -4 -19 2187.58 191.545  45
  -1   4 -19 1927.74 164.694  27
  -1   4 -20 30.1101 158.397  19
  -1   4 -20 374.480 95.1087  53
   1   4  20 302.109 97.6221  49
  -1  -4 -20 394.284 94.5205  34
   1   4  20 637.240 234.413   9
   1  -4  20 555.859 226.641   8
  -1   4 -20 539.287 126.872  55
  -1  -4 -20 446.564 118.942  27
   1  -4  20 490.605 113.190  44
   1  -4  20 331.908 88.3615  50
  -1  -4 -20 486.882 115.972  55
   1  -4  20 426.173 101.094  36
   1   4  20 419.628 104.934  25
   1   4  20 293.874 80.0757  36
  -1  -4 -20 399.120 128.721  45
  -1  -4 -20 477.450 112.418  53
  -1   4 -20 567.498 111.105  47
   1   4  20 388.488 119.797  26
  -1   4 -20 425.913 101.594  27
   1   4  20 417.103 182.992  12
  -1  -4 -21 1352.61 167.680  27
   1  -4  21 1307.94 137.303  50
  -1   4 -21 1313.88 299.581  19
   1  -4  21 1444.55 329.228   8
   1   4  21 1537.95 178.305  26
  -1  -4 -21 1467.94 160.334  34
  -1   4 -21 1312.30 143.377  53
   1  -4  21 1331.83 151.784  36
  -1  -4 -21 1351.50 178.404  45
   1   4  21 1579.11 313.608  12
  -1   4 -21 1554.14 155.178  47
   1   4  21 1241.32 301.708   9
   1   4  21 1200.13 153.864  49
  -1  -4 -21 1252.50 159.412  55
  -1   4 -21 1365.01 157.257  27
  -1  -4 -21 1497.87 170.450  53
   1  -4  21 1333.55 161.527  44
   1   4  21 1209.56 137.567  36
  -1   4 -21 1325.68 166.607  55
  -1  -4 -22 53.6019 79.1882  39
   1   4  22 57.7517 101.958  26
  -1  -4 -22 136.636 102.161  55
   1   4  22 44.1528 157.643   9
   1   4  22 0.49896 79.2465  36
  -1   4 -22 51.5058 170.994  19
  -1  -4 -22 80.0928 99.0065  53
   1  -4  22 302.427 179.819   8
   1   4  22 167.127 113.436  49
  -1   4 -22 7.86632 98.6568  55
   1  -4  22 73.5618 96.5113  44
  -1  -4 -22 91.8874 110.230  45
  -1  -4 -22 99.4541 82.1611  34
   1   4  22 9.30185 141.477  12
  -1  -4 -22 69.0063 96.1662  27
  -1   4 -22 103.063 78.2267  27
  -1   4 -22 91.1296 72.4939  53
  -1   4 -22 67.6458 78.5853  47
   1  -4  22-61.7349 95.5052  36
   1   4  23 262.452 122.232  49
   1  -4  23 412.307 124.403  44
  -1  -4 -23 201.087 108.492  53
   1  -4  23 270.664 101.020  36
  -1  -4 -23 346.391 120.053  27
   1   4  23 179.997 185.583   9
  -1   4 -23 366.840 101.894  53
  -1  -4 -23 321.880 123.575  45
  -1  -4 -23 284.436 98.6890  34
   1   4  23 252.507 89.5503  36
  -1  -4 -23 76.6992 94.8995  55
  -1   4 -23 192.126 84.6299  47
  -1   4 -23 248.357 98.8836  27
  -1  -4 -23 353.018 100.090  39
   1  -4  23 348.299 203.801   8
  -1   4 -23 91.9151 165.221  19
   1   4  23 232.979 157.350  12
   1   4  23 277.514 114.837  26
  -1   4 -23 181.857 113.791  55
   1   4  24 115.606 317.109  12
   1   4  24 256.815 133.635  49
  -1  -4 -24 153.142 114.420  27
  -1   4 -24 160.329 93.0639  27
  -1  -4 -24 54.7805 97.3474  55
   1  -4  24 47.5099 96.1206  36
  -1  -4 -24 149.242 113.498  53
  -1  -4 -24 298.013 95.5064  34
   1   4  24 145.214 110.399  26
  -1   4 -24 133.900 151.296  19
  -1  -4 -24 118.623 76.3225  39
  -1  -4 -24-9.75421 115.060  45
   1  -4  24 173.874 119.717  44
  -1   4 -24 335.308 127.307  55
  -1   4 -24 282.958 94.9326  53
   1   4  24 112.130 79.9568  36
  -1   4 -24 117.214 85.2053  47
  -1  -4 -25 2234.10 229.343  45
  -1   4 -25 2190.02 378.151  19
  -1   4 -25 2350.78 225.491  55
   1  -4  25 2159.26 198.946  36
  -1  -4 -25 2550.86 223.424  55
  -1   4 -25 2650.37 198.727  53
  -1   4 -25 2389.78 194.144  47
  -1   4 -25 2328.37 199.199  27
   1  -4  25 2289.99 215.945  44
  -1  -4 -25 2551.45 223.869  27
  -1  -4 -25 2520.50 223.986  53
   1   4  25 2712.93 242.808  49
   1   4  25 2168.72 181.906  36
  -1  -4 -25 2138.96 194.435  34
   1   4  25 2370.33 211.268  26
   1   4  26 1077.20 134.943  36
  -1   4 -26 1212.66 150.230  27
  -1  -4 -26 1186.45 166.194  27
  -1  -4 -26 1229.31 147.794  34
   1  -4  26 1347.89 171.949  44
   1  -4  26 1266.02 164.877  36
  -1  -4 -26 1345.15 177.669  45
  -1  -4 -26 1313.37 174.525  53
  -1   4 -26 1400.63 150.419  53
  -1  -4 -26 1290.43 171.893  55
   1   4  26 1123.30 164.133  26
  -1   4 -26 1122.87 143.542  47
   1   4  26 1578.99 200.684  49
  -1   4 -26 1246.31 181.199  55
  -1  -4 -27 638.042 137.252  55
  -1   4 -27 492.080 111.390  27
   1   4  27 416.561 100.926  36
  -1  -4 -27 435.586 135.517  53
   1  -4  27 673.404 131.757  36
  -1   4 -27 440.036 101.107  53
   1   4  27 683.759 165.902  49
  -1  -4 -27 863.086 157.834  45
  -1   4 -27 583.941 110.806  47
   1  -4  27 632.121 136.525  44
  -1  -4 -27 707.553 135.344  27
  -1   4 -27 638.884 147.744  55
  -1  -4 -28-4.16017 138.149  27
  -1  -4 -28 92.3461 106.205  55
   1  -4  28-115.324 101.831  36
   1   4  28-13.8710 101.737  43
   1   4  28-2.53403 73.3951  30
   1   4  28 9.46485 71.1343  36
  -1   4 -28 1.21233 66.2258  53
   1   4  28 68.4592 123.005  49
  -1   4 -28-49.8699 85.8104  27
  -1   4 -28 71.1343 119.949  55
   1  -4  28 109.953 105.730  44
  -1   4 -28 1.17286 65.1976  47
  -1  -4 -28 71.7070 104.479  53
  -1  -4 -29 2053.68 192.415  53
  -1   4 -29 2083.31 199.641  55
   1  -4  29 2004.47 181.996  36
   1   4  29 2035.94 180.285  43
  -1  -4 -29 1970.48 185.702  27
  -1   4 -29 2013.02 176.458  27
  -1   4 -29 1909.25 159.284  53
  -1  -4 -29 1933.65 181.192  55
   1   4  29 2125.60 199.583  49
   1  -4  29 2064.05 185.497  44
  -1   4 -30 3581.17 218.696  27
   1  -4  30 4048.97 234.584  44
   1   4  30 4106.91 229.667  43
  -1  -4 -30 4109.18 246.730  27
   1  -4  30 3847.95 225.955  36
  -1   4 -30 4178.64 253.333  55
  -1  -4 -30 4095.20 243.057  55
  -1  -4 -30 3759.59 237.847  53
   1   4  30 3785.01 239.466  49
  -1  -4 -31 8262.71 317.515  55
   1  -4  31 7838.04 300.615  36
  -1  -4 -31 8017.99 320.155  53
   1  -4  31 8172.07 305.379  44
  -1   4 -31 8530.15 331.679  55
   1   4  31 7430.49 281.951  43
   1   4  31 8086.31 321.434  49
   1   4  32 964.792 129.763  49
   1  -4  32 1221.13 127.389  44
   1   4  32 794.747 105.351  43
  -1   4 -32 1230.17 142.373  55
   1  -4  32 917.406 115.314  36
  -1  -4 -32 1091.96 127.249  53
   1   4  33 7046.38 262.649  49
   1  -4  33 6936.94 247.562  36
   1  -4  33 6878.76 244.169  44
  -1   4 -33 7587.44 276.098  55
  -1  -4 -33 6705.92 255.042  53
  -1   4 -34 63.4655 52.8179  55
   1   4  34 194.890 69.3068  49
   1   5 -33 236.809 73.5829  55
   1  -5 -33 386.147 80.3978  53
  -1   5  33 354.947 87.3593  49
  -1  -5  33 257.691 69.9060  44
  -1   5  32 2148.58 143.469  43
  -1   5  32 2448.99 167.452  49
  -1  -5  32 2251.26 146.368  36
   1   5 -32 2657.85 173.152  55
   1   5 -32 2204.45 143.730  53
  -1  -5  32 2681.62 167.447  44
   1  -5 -32 2459.46 169.607  53
  -1  -5  31 5871.55 243.714  36
   1  -5 -31 6464.12 282.962  53
   1   5 -31 6088.55 246.090  53
  -1   5  31 6886.11 281.923  49
  -1  -5  31 6821.21 275.360  44
  -1   5  31 6052.02 247.132  43
   1   5 -31 6686.93 283.545  55
  -1  -5  30 4018.29 214.529  36
   1   5 -30 4066.92 217.952  53
  -1   5  30 4309.47 239.780  49
  -1   5  30 3954.16 219.968  43
  -1  -5  30 4362.89 238.338  44
   1  -5 -30 4147.86 243.720  53
   1   5 -30 4315.15 241.028  27
   1   5 -30 4372.32 244.322  55
  -1   5  29 936.417 161.071  49
   1   5 -29 1009.63 135.058  27
  -1   5  29 981.177 137.942  43
  -1  -5  29 1060.36 140.346  44
   1   5 -29 945.772 126.859  53
   1  -5 -29 1317.21 166.859  53
  -1  -5  29 811.330 119.928  36
   1  -5 -29 944.762 120.371  39
   1   5 -29 1131.40 151.109  55
  -1   5  28 917.156 147.569  49
   1   5 -28 848.958 146.377  55
   1  -5 -28 992.894 152.119  53
   1   5 -28 927.946 133.534  53
  -1  -5  28 715.686 121.438  36
   1  -5 -28 881.397 121.976  39
   1  -5 -28 791.303 127.199  34
  -1   5  28 929.195 143.155  43
  -1  -5  28 996.086 152.520  44
   1   5 -28 721.979 124.220  27
   1  -5 -28 1010.91 144.380  27
  -1   5  27 1563.89 178.250  43
   1  -5 -27 1538.85 185.295  53
  -1   5  27 1283.29 139.662  30
   1   5 -27 1380.64 157.280  53
   1  -5 -27 1408.58 148.627  39
   1  -5 -27 1442.56 166.359  34
  -1  -5  27 1539.12 160.873  36
   1   5 -27 1556.64 181.847  55
   1   5 -27 1357.41 162.138  27
  -1   5  27 1596.17 189.665  49
   1  -5 -27 1361.76 163.549  27
   1  -5 -27 1483.06 158.698  55
  -1  -5  27 1553.86 177.593  44
   1   5 -26 3970.64 257.335  27
  -1   5  26 3917.67 259.104  49
   1   5 -26 4295.57 275.359  55
   1  -5 -26 4268.58 278.109  53
  -1   5  26 3707.77 227.995  30
  -1  -5  26 3758.61 257.914  44
   1  -5 -26 3927.81 262.041  27
   1  -5 -26 3929.88 240.300  55
   1   5 -26 4002.96 247.895  53
   1  -5 -26 3675.98 234.628  39
   1  -5 -26 3818.01 254.691  34
  -1   5  26 3748.06 252.767  43
  -1  -5  26 3652.02 232.120  36
   1  -5 -25 1606.92 194.595  53
  -1   5  25 1366.30 170.500  43
   1  -5 -25 1644.12 180.578  34
   1   5 -25 1346.07 162.498  27
   1   5 -25 1662.69 174.689  53
   1  -5 -25 1553.05 179.532  27
  -1   5  25 1309.40 150.771  30
   1  -5 -25 1438.26 164.808  55
  -1   5  25 1404.09 191.774  49
  -1  -5  25 1434.44 159.372  36
   1   5 -25 1582.89 187.870  55
  -1  -5  25 1518.47 179.402  44
  -1   5  24 3123.05 243.084  43
  -1  -5  24 3603.36 234.365  36
   1  -5 -24 3163.29 239.623  27
  -1  -5  24 3376.84 255.139  44
   1  -5 -24 3562.34 252.198  34
   1   5 -24 3529.93 239.242  53
  -1   5  24 3315.01 245.584  49
   1   5 -24 3585.66 259.448  55
   1  -5 -24 3534.86 234.740  55
  -1   5  24 3233.12 223.175  30
   1  -5 -24 3953.39 267.143  53
   1   5 -24 3255.17 242.536  27
   1   5 -23 1412.62 291.938  19
  -1   5  23 1754.64 175.811  30
   1  -5 -23 1523.21 150.186  40
   1  -5 -23 1666.46 189.605  53
   1   5 -23 1534.55 172.295  27
   1   5 -23 1678.75 193.636  55
  -1   5  23 1796.50 193.352  49
   1  -5 -23 1540.31 165.123  55
  -1  -5  23 1538.54 180.754  44
  -1   5  23 1653.40 183.600  43
  -1  -5  23 1727.07 156.109  50
   1  -5 -23 1738.87 188.224  34
   1  -5 -23 1850.24 192.858  27
   1   5 -23 1595.66 170.094  53
  -1  -5  23 1686.24 169.011  36
   1   5 -22 702.092 250.202  19
   1  -5 -22 290.648 102.092  55
   1  -5 -22 433.849 130.932  27
  -1  -5  22 500.004 204.955   8
  -1   5  22 333.030 128.363  49
   1  -5 -22 293.529 90.8017  40
   1   5 -22 183.894 116.329  55
  -1   5  22 177.647 87.9085  30
   1  -5 -22 319.053 122.962  53
  -1   5  22 269.484 126.632  43
  -1  -5  22 250.077 89.1127  50
   1  -5 -22 202.984 107.163  34
  -1  -5  22 82.9577 80.7258  36
   1   5 -22 301.752 114.848  27
  -1  -5  22 232.940 114.172  44
  -1   5  22 542.906 237.988   9
   1   5 -21 12804.7 443.721  55
   1   5 -21 11695.8 781.544  19
   1   5 -21 12365.1 427.804  27
   1  -5 -21 11867.6 804.215  10
  -1   5  21 11678.7 864.357   9
  -1   5  21 12657.6 428.930  49
   1  -5 -21 12158.4 392.593  40
   1  -5 -21 12426.1 412.421  55
  -1  -5  21 12319.1 388.192  50
  -1  -5  21 12074.1 395.462  36
  -1   5  21 12248.9 410.648  30
  -1  -5  21 13026.3 438.355  44
  -1   5  21 12544.7 439.516  43
  -1  -5  21 11579.8 840.180   8
   1  -5 -21 12494.8 435.202  27
   1  -5 -21 12272.2 431.244  34
   1  -5 -21 12852.3 447.236  53
   1  -5 -21 12770.6 450.020  45
   1  -5 -20 589.616 161.654  45
   1   5 -20 414.162 120.131  55
  -1   5  20 490.832 236.293   9
  -1   5  20 292.915 94.4923  30
  -1  -5  20 465.465 100.548  36
  -1   5  20 457.662 125.179  49
   1  -5 -20 211.968 100.538  34
  -1  -5  20 537.082 235.420   8
   1   5 -20 426.120 112.504  27
   1  -5 -20 374.620 101.780  40
   1  -5 -20 550.324 129.263  53
  -1  -5  20 431.551 100.116  50
   1   5 -20 416.969 95.8257  47
   1   5 -20 62.0154 156.042  19
   1   5 -20 272.139 184.992   7
   1  -5 -20 530.950 126.189  27
  -1  -5  20 404.165 124.216  44
   1  -5 -20 285.793 182.341  10
   1  -5 -20 397.083 101.570  55
   1   5 -20 264.292 89.1117  54
   1   5 -19 1085.75 274.130  19
   1  -5 -19 1236.12 158.786  53
   1  -5 -19 1674.10 189.158  45
   1   5 -19 1557.62 319.248   7
   1  -5 -19 1439.85 297.767  10
   1  -5 -19 1377.25 160.377  34
   1  -5 -19 1329.19 161.358  27
   1   5 -19 1510.73 142.301  47
   1  -5 -19 1465.29 157.329  55
  -1  -5  19 1301.06 154.570  36
  -1  -5  19 1316.30 303.439   8
   1   5 -19 1259.74 148.231  54
  -1  -5  19 1517.13 172.845  44
  -1   5  19 1639.84 312.500  12
   1   5 -19 1633.74 176.304  55
  -1   5  19 1637.93 187.391  49
   1   5 -19 1596.08 166.666  27
  -1   5  19 1187.57 298.254   9
   1  -5 -19 1364.69 147.986  40
  -1  -5  19 1510.63 154.120  50
  -1   5  18 3298.79 219.029  49
  -1  -5  18 3306.34 204.012  50
   1   5 -18 3502.56 229.272  55
   1  -5 -18 3287.77 225.560  45
  -1   5  18 3157.49 405.051  12
   1  -5 -18 3259.16 217.146  34
   1  -5 -18 3183.00 218.198  53
   1  -5 -18 3037.08 398.272  10
  -1  -5  18 3397.02 219.401  44
   1  -5 -18 3105.22 183.899  51
  -1   5  18 3494.57 461.745   9
   1   5 -18 3121.04 408.843   7
  -1  -5  18 3176.21 195.574  36
  -1  -5  18 3201.63 418.960   8
   1   5 -18 3223.64 197.450  47
   1  -5 -18 3342.56 219.030  27
   1  -5 -18 3108.81 202.416  40
   1   5 -18 3366.27 221.252  27
   1  -5 -18 3209.32 204.205  55
  -1   5  18 3363.22 227.185  26
   1   5 -18 3288.52 214.207  54
   1  -5 -17 1066.89 259.676  10
  -1  -5  17 822.765 108.534  36
   1  -5 -17 1067.17 140.094  34
   1  -5 -17 966.908 134.414  53
   1   5 -17 1127.15 128.450  47
   1   5 -17 1006.76 137.149  54
   1  -5 -17 1067.66 135.166  27
   1  -5 -17 1228.35 153.059  45
   1   5 -17 889.804 114.306  33
   1  -5 -17 880.902 115.996  51
   1   5 -17 973.254 247.227   7
  -1   5  17 911.823 257.773   9
   1   5 -17 1030.10 136.826  55
  -1   5  17 950.443 250.439  12
  -1   5  17 1050.87 141.647  26
  -1  -5  17 1021.37 134.651  44
  -1   5  17 1086.71 143.974  49
  -1  -5  17 916.313 230.321   8
   1   5 -17 971.993 131.284  27
  -1  -5  17 970.367 127.573  50
   1  -5 -17 843.807 116.834  40
   1  -5 -17 1010.72 123.334  55
   1  -5 -16 2499.48 175.905  40
   1   5 -16 2170.44 158.296  47
  -1   5  16 2302.65 172.420  49
   1  -5 -16 2439.50 167.039  51
   1   5 -16 2590.42 187.745  54
   1  -5 -16 2354.34 185.846  45
   1   5 -16 2310.95 177.052  27
  -1   5  16 2653.71 364.083  12
   1  -5 -16 2402.54 178.935  34
   1   5 -16 2379.87 162.772  33
   1   5 -16 2623.33 191.440  55
  -1   5  16 2375.76 368.858   9
  -1  -5  16 2464.78 162.646  36
  -1   5  16 2652.50 191.449  26
   1  -5 -16 2688.43 368.174  10
  -1  -5  16 2451.58 181.301  44
  -1  -5  16 2323.70 173.512  50
   1  -5 -16 2511.26 184.733  53
   1  -5 -16 2413.09 179.884  27
  -1  -5  16 2404.33 341.355   8
   1  -5 -16 2492.14 174.663  55
   1   5 -16 2632.46 361.096   7
  -1   5  15 414.187 184.804  12
   1  -5 -15 521.785 109.585  45
   1   5 -15 462.171 100.789  55
  -1  -5  15 431.860 92.2003  50
   1  -5 -15 534.924 208.040  10
   1  -5 -15 542.383 90.8038  55
   1  -5 -15 342.140 82.1430  51
  -1  -5  15 343.069 158.393   8
   1  -5 -15 437.163 97.7944  27
   1  -5 -15 413.875 92.4040  53
  -1  -5  15 525.586 105.920  44
  -1   5  15 611.587 115.164  26
   1  -5 -15 441.037 98.6690  34
   1   5 -15 607.071 110.451  54
   1   5 -15 326.991 183.009   7
   1  -5 -15 507.722 95.4783  40
  -1   5  15 582.272 216.490   9
  -1   5  15 455.254 173.964   5
   1   5 -15 694.994 98.8348  47
  -1   5  15 557.656 102.810  49
  -1  -5  14 469.140 90.9392  44
   1  -5 -14 427.159 83.2834  40
   1  -5 -14 488.204 186.539  10
  -1   5  14 353.215 176.528   5
   1  -5 -14 374.017 95.2633  45
   1   5 -14 428.391 149.330  10
   1  -5 -14 462.330 86.1078  55
  -1   5  14 562.600 105.259  26
  -1  -5  14 514.723 176.582   8
   1   5 -14 648.458 115.686  54
  -1  -5  14 582.078 93.1797  50
  -1   5  14 638.872 200.209  12
   1  -5 -14 559.248 96.3109  53
   1   5 -14 639.645 203.482   7
  -1   5  14 474.394 93.3896  49
   1   5 -14 438.215 95.0380  55
  -1   5  14 548.021 186.137   9
   1  -5 -14 483.068 89.4094  27
   1  -5 -14 411.037 83.9628  51
   1  -5 -14 548.229 98.4306  34
   1   5 -13 6489.23 260.072  22
  -1   5  13 6539.91 257.837  26
   1   5 -13 6338.79 261.899  55
   1  -5 -13 6050.83 251.450  34
  -1   5  13 6028.02 503.339   9
  -1  -5  13 6129.83 476.704   8
  -1  -5  13 5993.11 243.453  50
   1   5 -13 5928.20 423.601  10
   1  -5 -13 6131.04 499.801  10
   1  -5 -13 6360.03 255.667  53
  -1   5  13 6912.20 525.363  12
   1  -5 -13 6307.80 255.858  45
   1  -5 -13 6394.92 251.098  27
  -1   5  13 6079.77 480.321   5
  -1  -5  13 6036.67 245.770  44
  -1   5  12 2263.10 295.732   5
   1  -5 -12 2362.25 251.442   2
  -1  -5  12 2306.07 294.831   8
  -1   5  12 2125.12 150.905  26
   1   5 -12 2094.57 154.747  22
  -1   5  12 2092.00 315.247   9
   1  -5 -12 2116.23 304.456  10
  -1   5  12 2165.94 311.405  12
   1  -5 -12 2580.72 167.250  34
  -1  -5  12 2126.22 231.304   2
   1  -5 -12 2187.32 150.697  27
   1   5 -12 2350.78 272.948  10
   1   5 -11 9752.15 297.019  22
   1  -5 -11 10108.4 303.963  34
  -1   5  11 10500.1 617.393  12
  -1  -5  11 9804.22 483.233   2
   1  -5 -11 8972.83 574.344  10
   1   5 -11 9948.50 522.416  10
  -1   5  11 10107.4 296.777  26
  -1   5  11 10167.0 613.630   9
  -1  -5  11 9988.57 563.514   8
   1  -5 -11 9677.40 482.533   2
   1  -5 -11 9811.57 289.079  27
  -1   5  11 10163.5 571.080   5
   1  -5 -10 6111.57 221.501  27
  -1   5  10 6383.55 477.294  12
   1   5 -10 5585.66 450.265   6
  -1   5  10 5710.43 452.846   9
   1  -5 -10 5675.02 374.093   2
  -1   5  10 5669.02 417.446   5
   1   5 -10 5847.40 228.736  22
  -1   5  10 5908.22 222.197  26
  -1  -5  10 5832.29 414.285   8
   1   5 -10 5902.99 332.856  11
  -1  -5  10 5850.24 380.770   2
   1   5 -10 5827.22 401.120  10
   1  -5 -10 6181.57 469.853  10
   1   5  -9 2919.92 322.861   6
   1  -5  -9 3423.98 297.551   2
  -1   5   9 3078.96 337.340   9
   1   5  -9 3374.09 177.662  21
  -1  -5   9 3233.62 303.891   8
   1  -5  -9 3397.38 162.960  27
  -1   5   9 3038.13 310.467   5
   1   5  -9 3484.32 258.548  11
   1   5  -9 3122.05 169.246  22
  -1   5   9 3109.08 164.237  30
   1  -5  -9 3205.64 344.135  10
  -1   5   9 2970.09 157.251  26
  -1  -5   9 3026.16 278.369   2
   1   5  -8 1629.70 251.697   6
   1   5  -8 1551.51 183.700  11
   1  -5  -8 1482.27 248.836  10
  -1   5   8 1596.86 122.684  30
  -1  -5   8 1686.24 217.613   8
   1   5  -8 1481.83 119.072  22
   1  -5  -8 1457.87 210.212   2
   1   5  -8 1612.08 127.446  21
  -1   5   8 1453.92 239.637   9
  -1  -5   8 1627.81 218.203   2
   1   5  -7 2453.28 146.265  21
   1   5  -7 2284.77 280.067   6
  -1   5   7 2314.12 274.172  17
   1  -5  -7 2525.81 305.010  10
  -1  -5   7 2255.15 250.301   2
  -1   5   7 2690.93 301.667   9
  -1   5   7 2268.91 137.661  30
  -1  -5   7 2386.54 244.462   8
   1  -5  -7 2368.82 255.204   2
   1   5  -6 12249.0 296.878  21
  -1  -5   6 12056.8 498.841   8
  -1   5   6 11936.8 290.020  30
  -1  -5   6 11852.7 537.400   2
  -1   5   6 11686.6 560.429  17
   1  -5  -6 11224.3 530.254   2
  -1   5   6 12531.4 598.293   9
   1   5  -6 11864.8 584.513   6
   1  -5  -6 12093.4 583.555  10
  -1   5   5 17974.3 688.710  17
   1   5  -5 17778.9 684.125  20
  -1  -5   5 17904.8 579.282   8
   1  -5  -5 17602.7 692.135  10
   1   5  -5 18572.9 709.561   6
   1   5  -5 18234.0 354.837  21
  -1  -5   5 18913.9 672.755   2
  -1   5   5 18012.8 697.762   9
   1  -5  -5 17924.6 653.745   2
  -1   5   5 17555.2 344.992  30
  -1   5   4 48551.8 553.749  30
   1  -5  -4 51585.7 1101.06   2
  -1   5   4 49534.5 1112.74  17
   1   5  -4 48901.5 1110.73  20
   1   5  -4 47872.5 557.059  21
   1   5  -4 48185.6 994.149   9
  -1   5   4 47497.7 1099.41   9
  -1  -5   4 49403.8 1071.97   2
  -1  -5   4 48327.1 902.880   8
  -1   5   3 12643.4 284.052  31
   1  -5  -3 12222.0 476.541   8
  -1   5   3 12712.8 567.946   9
   1  -5  -3 12043.5 541.257   2
  -1   5   3 12719.9 568.806  17
  -1   5   3 12624.1 558.819  20
  -1  -5   3 12943.6 558.424   2
   1   5  -3 12279.1 500.636   9
  -1  -5   3 12668.2 444.570   8
   1   5  -3 12374.5 558.313  20
   1   5  -2 44202.8 1044.39  20
  -1   5   2 45761.2 1048.47  20
   1   5  -2 44532.7 1016.74  17
  -1   5   2 44613.8 1032.35   9
  -1  -5   2 45189.9 1028.40   2
   1  -5  -2 45798.0 909.017   8
  -1  -5   2 45916.2 802.776   8
   1  -5  -2 45479.2 1028.72   2
  -1   5   2 45455.8 1049.34  17
   1   5  -2 45226.5 938.414   9
   1   5  -1 1238.94 199.152  20
   1  -5  -1 1337.51 175.941   8
   1   5  -1 1209.22 196.898  17
   1   5  -1 1242.85 179.528   9
  -1  -5   1 1192.01 134.269   8
  -1   5   1 1338.63 206.144  20
  -1   5   1 1355.31 204.785   9
   1  -5  -1 1319.67 208.865   2
  -1  -5   1 1237.70 209.580   2
  -1   5   1 1465.64 221.986  17
   1   5   0 199.045 123.956  17
   1   5   0-46.5543 119.880  20
  -1   5   0 114.996 109.679   9
  -1  -5   0 215.429 73.4123   8
   1  -5   0 90.4954 93.6793   8
   1   5   0 129.563 98.4202   9
   1  -5   0 201.734 137.506   2
  -1  -5   0 211.168 129.847   2
  -1   5   0 150.918 118.893  17
  -1   5   0 158.371 121.499  20
   1  -5   1 2220.75 220.349   8
   1   5   1 2063.08 244.981  17
  -1  -5  -1 2097.44 250.116   2
  -1   5  -1 1880.03 236.011   9
  -1   5  -1 2133.14 252.820  20
  -1  -5  -1 2171.78 164.784   8
   1  -5   1 1955.81 240.131   2
   1   5   1 2104.97 221.630   9
   1   5   2 34040.4 838.875   9
   1   5   2 33736.0 908.128  17
  -1   5  -2 34588.6 908.106   9
  -1   5  -2 34950.6 930.634  20
   1  -5   2 34694.4 828.316   8
  -1   5  -2 34411.0 449.019  21
   1  -5   2 33519.9 889.087   2
  -1  -5  -2 33965.2 613.495   8
  -1  -5  -2 34392.2 902.938   2
  -1  -5  -3 100982. 1059.23   8
  -1   5  -3 103831. 791.292  21
   1  -5   3 105470. 1474.54   8
   1  -5   3 104367. 1564.39   2
  -1   5  -3 104550. 1592.23   9
  -1  -5  -3 103819. 1561.91   2
   1   5   3 104916. 1610.43  17
   1   5   3 105780. 1582.17  12
  -1   5  -3 104301. 1622.68  20
   1   5   3 104326. 1493.07   9
  -1   5  -4 26490.1 411.120  21
   1  -5   4 27557.3 810.552   2
  -1   5  -4 26693.2 822.910   9
  -1  -5  -4 25869.8 544.955   8
   1   5   4 25994.2 769.130   9
   1   5   4 26838.4 824.554  12
  -1  -5  -4 27552.1 811.675   2
   1  -5   4 27089.0 770.024   8
   1   5   5 9876.84 520.138  12
  -1   5  -5 9527.62 255.386  21
   1  -5   5 9478.49 473.946   8
  -1  -5  -5 9052.44 330.935   8
   1  -5   5 9098.87 474.672   2
   1   5   5 9042.49 473.681   9
  -1   5  -5 9656.66 509.983   9
  -1  -5  -5 10000.7 498.119   2
  -1   5  -6 593.765 87.7978  21
  -1   5  -6 676.535 77.8097  22
   1  -5   6 642.527 161.495   8
   1  -5   6 753.619 158.586   2
  -1  -5  -6 834.995 167.775   2
   1   5   6 733.762 182.900  12
   1   5   6 678.964 76.0390  26
  -1   5  -6 586.715 152.671   6
   1   5   6 577.009 156.098   9
  -1   5  -7 38337.6 491.463  22
   1   5   7 38381.9 1064.83  12
   1   5   7 39227.4 1022.80   9
  -1  -5  -7 38519.3 966.548   2
  -1   5  -7 38164.5 978.941   6
  -1   5  -7 37958.3 522.455  21
  -1   5  -7 38260.8 954.020  11
   1  -5   7 39609.4 968.921   2
   1  -5   7 39417.4 1020.70   8
   1   5   7 37469.2 480.092  26
   1   5   8 639.744 71.9186  25
   1  -5   8 524.991 169.296   8
   1   5   8 686.510 86.4672  26
  -1   5  -8 339.141 124.759  11
  -1   5  -8 702.927 85.4010  22
   1  -5   8 507.265 151.045   2
  -1  -5  -8 520.694 138.180   2
   1   5   8 570.126 170.678  12
   1   5   8 655.276 174.127   9
  -1   5  -8 769.636 170.673   6
   1   5   9 18298.5 764.090   5
   1  -5   9 18770.6 757.396   8
   1   5   9 18008.5 334.224  25
   1   5   9 17519.7 357.567  26
  -1   5  -9 18732.3 687.375  11
  -1  -5  -9 18138.8 665.367   2
  -1   5  -9 17637.9 695.579   6
  -1   5  -9 17549.3 354.989  22
   1   5   9 18649.3 790.191  12
   1   5   9 17805.0 741.764   9
   1  -5   9 18676.7 668.871   2
  -1   5 -10 315.327 77.2350  22
   1  -5  10 239.882 155.511   8
  -1  -5 -10 274.025 133.995   2
  -1   5 -10 476.156 129.726  10
  -1   5 -10 441.898 152.270  11
   1   5  10 301.122 173.017  12
  -1  -5 -10 426.849 87.6709  27
   1  -5  10 324.302 123.469   2
  -1   5 -10 282.913 133.469   6
   1   5  10 314.776 78.0747  26
   1   5  10 289.389 153.073   9
   1   5  10 281.785 63.0541  25
   1   5  10 373.552 173.013   5
  -1   5 -11 22651.9 776.319  11
   1   5  11 22663.4 889.392   9
  -1   5 -11 21843.5 420.940  22
   1   5  11 21911.3 402.498  25
   1  -5  11 23129.2 737.502   2
   1   5  11 22647.5 916.160  12
  -1  -5 -11 22792.4 449.887  27
  -1  -5 -11 22830.4 740.151   2
  -1  -5 -11 22849.7 451.616  34
   1   5  11 22638.6 435.900  26
   1  -5  11 22571.6 885.093   8
   1   5  11 23113.4 912.446   5
   1   5  12 18902.6 411.441  26
   1   5  12 18806.8 387.954  25
  -1  -5 -12 19471.4 427.395  34
   1  -5  12 18461.1 657.912   2
  -1   5 -12 19020.2 722.485  11
   1   5  12 18608.6 855.856  12
   1  -5  12 19085.6 842.193   8
   1   5  12 19224.4 849.313   9
  -1  -5 -12 18821.1 667.319   2
   1   5  12 19360.2 860.547   5
  -1  -5 -12 18834.3 424.468  27
   1   5  13 526.050 97.3400  26
   1   5  13 160.548 125.906   9
  -1  -5 -13 463.501 101.074  45
  -1   5 -13 371.666 173.742   7
   1   5  13 451.395 193.638  12
   1  -5  13 490.131 88.6229  44
   1  -5  13 493.207 186.534   8
  -1  -5 -13 605.858 97.4066  53
  -1  -5 -13 470.373 95.9177  34
  -1   5 -13 658.477 169.459  11
   1  -5  13 422.563 90.6058  50
  -1   5 -13 403.661 85.0268  55
  -1  -5 -13 596.815 101.590  27
   1   5  13 472.999 185.051   5
  -1   5 -13 469.949 86.6772  47
  -1  -5 -13 388.816 87.0491  55
   1   5  13 617.874 90.4993  25
  -1   5 -14 10220.3 327.886  47
   1  -5  14 10628.7 335.682  44
  -1   5 -14 10730.7 614.644   7
  -1   5 -14 10750.0 344.749  55
   1   5  14 8891.83 622.576   9
   1   5  14 10405.8 317.151  49
   1  -5  14 10310.0 327.146  50
   1   5  14 10169.3 328.770  26
   1  -5  14 10458.0 671.039   8
  -1  -5 -14 10316.9 344.038  45
  -1  -5 -14 10541.8 334.468  55
   1   5  14 11016.5 695.642   5
  -1  -5 -14 10430.8 339.365  53
  -1  -5 -14 10143.4 313.555  40
  -1  -5 -14 10350.6 338.219  27
   1   5  14 10092.8 666.880  12
  -1  -5 -14 10403.0 332.979  34
  -1   5 -14 10450.8 315.743  27
   1   5  14 10086.1 307.415  25
  -1  -5 -15 4355.12 216.341  40
  -1   5 -15 4590.52 215.106  35
   1   5  15 4423.70 465.289   5
  -1   5 -15 4273.71 223.524  47
   1   5  15 4938.43 487.563  12
   1   5  15 4460.95 220.295  49
  -1  -5 -15 4985.77 242.819  55
   1   5  15 4575.21 468.610   9
  -1  -5 -15 4622.66 231.695  34
   1  -5  15 4331.00 223.910  50
  -1  -5 -15 4448.29 235.426  27
  -1   5 -15 4597.44 220.500  27
   1  -5  15 4623.88 472.882   8
   1  -5  15 4398.14 228.704  44
   1   5  15 4672.50 236.059  26
  -1   5 -15 4873.40 433.026   7
  -1  -5 -15 4595.07 245.972  45
  -1  -5 -15 4402.95 233.255  53
  -1   5 -15 4608.63 238.892  55
  -1   5 -15 4670.93 217.954  54
   1   5  15 4421.73 217.191  25
   1  -5  16-113.308 173.524   8
   1   5  16 111.744 75.2810  25
  -1  -5 -16 78.6755 75.9319  34
   1   5  16 111.743 88.2189  26
   1  -5  16 125.884 74.7173  50
   1   5  16 42.9690 135.082   5
  -1  -5 -16 134.174 83.0554  55
  -1   5 -16 84.5201 76.6708  27
  -1   5 -16 122.653 88.8889  55
   1  -5  16 4.13097 58.8880  36
  -1  -5 -16 134.478 92.1016  27
  -1  -5 -16 246.358 104.860  45
   1   5  16 52.7362 82.1807  49
  -1   5 -16 77.4099 76.2083  47
  -1   5 -16 65.0973 72.4936  54
  -1  -5 -16 164.383 69.9511  40
   1   5  16 249.868 182.513  12
   1  -5  16 57.5270 75.7987  44
   1   5  16 103.512 152.760   9
  -1   5 -16 127.417 144.572   7
  -1  -5 -16 43.5337 74.5455  53
  -1   5 -17 538.147 176.708   7
   1  -5  17 483.392 207.344   8
  -1  -5 -17 574.506 146.709  45
   1  -5  17 484.963 97.8283  50
  -1  -5 -17 540.296 118.936  27
  -1  -5 -17 644.932 118.632  53
  -1   5 -17 461.414 105.762  55
   1   5  17 446.548 109.857  26
   1  -5  17 397.377 88.5708  36
  -1   5 -17 508.874 101.671  27
   1   5  17 325.082 176.105   9
  -1  -5 -17 530.068 106.256  55
   1  -5  17 994.691 177.074  44
   1   5  17 472.891 104.145  25
  -1   5 -17 432.633 92.2174  54
  -1   5 -17 464.368 100.428  47
   1   5  17 418.307 199.084  12
  -1  -5 -17 660.792 111.567  34
   1   5  17 439.081 104.483  49
  -1  -5 -18 837.894 130.616  53
  -1   5 -18 595.517 103.995  54
   1   5  18 710.970 121.997  49
  -1  -5 -18 751.017 127.638  55
   1  -5  18 1004.52 256.323   8
   1   5  18 627.706 225.307   9
  -1   5 -18 711.632 123.115  55
   1  -5  18 660.420 103.895  36
  -1   5 -18 631.956 110.063  47
  -1  -5 -18 780.797 123.447  34
  -1  -5 -18 714.331 114.404  39
   1  -5  18 653.384 121.413  44
  -1  -5 -18 690.116 134.207  45
   1  -5  18 700.398 113.237  50
  -1   5 -18 655.371 110.823  27
   1   5  18 807.599 258.449  12
   1   5  18 644.557 120.628  26
  -1  -5 -18 812.271 136.296  27
   1  -5  19 1093.45 142.758  44
  -1  -5 -19 1400.43 152.326  34
  -1  -5 -19 1291.58 153.958  55
   1   5  19 1012.58 280.308  12
   1   5  19 1361.73 156.950  49
  -1  -5 -19 1344.48 159.539  53
  -1  -5 -19 1252.72 164.956  27
   1   5  19 1239.28 161.861  26
   1  -5  19 1379.70 146.029  50
   1   5  19 794.665 256.992   9
  -1   5 -19 1477.14 155.668  47
  -1  -5 -19 1154.25 171.716  45
  -1  -5 -19 1343.35 149.685  39
   1  -5  19 1353.77 313.591   8
  -1   5 -19 1238.42 287.123  19
   1  -5  19 1327.34 145.508  36
  -1   5 -19 1160.17 136.772  27
  -1   5 -19 1187.87 150.760  55
  -1  -5 -20 515.404 120.430  55
  -1   5 -20 436.696 198.744  19
   1  -5  20 571.606 241.101   8
  -1  -5 -20 577.253 137.884  27
  -1   5 -20 493.207 109.520  47
  -1  -5 -20 564.062 131.600  53
   1   5  20 451.212 190.838  12
   1   5  20 581.392 225.307   9
  -1  -5 -20 509.427 138.438  45
   1   5  20 583.828 129.332  49
   1   5  20 732.433 149.106  26
   1  -5  20 598.459 127.649  44
  -1  -5 -20 756.235 132.625  34
  -1   5 -20 505.505 130.305  55
   1  -5  20 648.145 116.581  36
   1  -5  20 630.096 114.191  50
  -1  -5 -20 477.147 113.340  39
  -1   5 -20 501.619 114.008  27
   1  -5  21 15531.6 449.565  36
   1   5  21 16106.8 482.365  49
   1  -5  21 16902.2 502.410  44
   1  -5  21 16069.9 446.118  50
  -1   5 -21 16335.8 975.416  19
  -1   5 -21 15869.1 446.387  53
  -1   5 -21 16909.6 514.506  55
  -1  -5 -21 15381.7 425.297  51
   1   5  21 16888.5 506.952  26
  -1   5 -21 15933.1 472.595  47
  -1  -5 -21 16514.5 505.744  27
   1   5  21 16522.0 1027.56   9
  -1  -5 -21 16393.2 480.241  34
  -1  -5 -21 16537.6 499.295  45
  -1  -5 -21 16270.7 494.138  55
  -1  -5 -21 16132.0 455.802  39
  -1   5 -21 16278.5 469.929  27
   1  -5  21 15998.6 997.820   8
  -1  -5 -21 17462.7 518.130  53
   1   5  21 15238.0 938.791  12
   1  -5  22 7192.45 303.602  50
  -1  -5 -22 6484.54 282.646  51
  -1   5 -22 7595.55 683.191  19
  -1   5 -22 7098.33 345.342  55
   1   5  22 7709.74 355.947  26
   1   5  22 7794.06 359.071  49
  -1  -5 -22 7420.64 332.306  34
   1  -5  22 7364.37 346.973  44
   1   5  22 7161.80 696.575   9
  -1   5 -22 7445.85 327.038  27
  -1   5 -22 7072.27 306.658  53
  -1  -5 -22 6962.08 341.554  45
   1  -5  22 6699.62 664.920   8
  -1  -5 -22 6866.42 334.224  55
   1  -5  22 7178.79 312.799  36
  -1  -5 -22 7234.18 318.144  39
   1   5  22 6254.84 621.369  12
  -1  -5 -22 7473.34 349.168  27
  -1   5 -22 7562.64 329.365  47
  -1  -5 -22 7374.05 352.908  53
  -1   5 -23 7179.23 658.975  19
  -1  -5 -23 8016.98 368.977  53
  -1   5 -23 8919.80 389.961  55
  -1  -5 -23 8294.56 370.588  45
  -1  -5 -23 8270.53 351.118  34
   1   5  23 7792.92 359.389  49
   1  -5  23 8108.59 337.656  36
  -1   5 -23 8348.88 339.984  47
  -1  -5 -23 7657.34 355.664  55
  -1  -5 -23 8156.90 372.734  27
   1   5  23 8274.08 716.266  12
  -1  -5 -23 7954.96 327.383  39
   1  -5  23 7501.42 305.526  50
  -1   5 -23 8139.41 328.796  53
  -1   5 -23 8333.48 349.173  27
   1  -5  23 8094.62 367.022  44
   1   5  23 8060.27 366.155  26
  -1  -5 -24 2524.82 237.901  45
  -1  -5 -24 2337.09 186.142  39
  -1  -5 -24 2119.09 203.971  55
  -1   5 -24 2384.84 409.708  19
  -1   5 -24 2338.08 193.244  47
  -1   5 -24 2288.81 184.204  53
   1  -5  24 2158.32 186.734  36
   1   5  24 2631.18 232.316  26
   1   5  24 1841.68 357.650  12
  -1  -5 -24 2587.78 227.224  53
   1  -5  24 2419.84 221.403  44
  -1  -5 -24 2548.00 225.363  27
  -1   5 -24 2215.60 193.349  27
  -1   5 -24 2386.34 228.250  55
   1   5  24 2559.64 228.293  49
  -1  -5 -25 1935.18 199.958  53
  -1   5 -25 1791.22 167.814  53
   1  -5  25 2087.46 211.251  44
  -1   5 -25 1815.17 172.897  47
  -1  -5 -25 2057.65 172.322  39
  -1   5 -25 1931.78 369.500  19
  -1   5 -25 2177.65 213.262  55
   1   5  25 2174.90 210.404  49
   1  -5  25 1877.87 179.505  36
  -1  -5 -25 2043.10 200.630  27
  -1  -5 -25 2286.35 210.550  55
  -1  -5 -25 2150.53 233.436  45
  -1   5 -25 2098.18 189.413  27
   1   5  26 523.910 146.993  49
  -1   5 -26 294.678 94.4227  27
  -1  -5 -26 652.070 164.878  45
   1  -5  26 504.995 140.781  44
   1   5  26 399.232 108.652  30
  -1   5 -26 278.864 95.5730  47
   1  -5  26 263.275 99.2746  36
  -1  -5 -26 385.828 120.757  55
  -1  -5 -26 146.381 100.826  27
  -1   5 -26 395.587 135.907  55
  -1  -5 -26 322.482 96.1507  39
  -1   5 -26 316.719 94.6521  53
   1   5  26 317.462 121.445  43
  -1  -5 -26 373.246 134.330  53
   1   5  27 2686.83 223.598  49
  -1   5 -27 2787.94 194.835  47
   1   5  27 2280.43 188.459  30
   1  -5  27 2471.20 190.457  36
   1   5  27 2470.12 207.260  43
   1  -5  27 3069.63 237.121  44
  -1  -5 -27 2872.54 230.968  53
  -1   5 -27 2471.18 223.113  55
  -1   5 -27 2251.18 184.362  27
  -1  -5 -27 2564.70 209.969  55
   1  -5  28 953.701 130.836  36
   1   5  28 1024.75 149.986  43
  -1  -5 -28 1008.73 140.803  55
  -1   5 -28 935.334 156.618  55
   1   5  28 898.840 123.040  30
   1   5  28 1137.85 162.375  49
   1  -5  28 1079.56 151.794  44
  -1   5 -28 827.078 120.674  27
  -1  -5 -28 966.634 147.636  53
   1  -5  29 93.0457 112.586  44
  -1   5 -29 145.836 101.877  55
   1  -5  29-69.4919 75.8138  36
  -1   5 -29 155.567 78.7215  27
  -1  -5 -29 58.0069 93.9893  53
   1   5  29-32.2424 101.454  49
   1   5  29 74.0049 69.1639  30
   1   5  29-39.0195 92.7651  43
   1   5  30 140.189 97.0692  49
  -1  -5 -30 47.5525 82.0599  53
  -1   5 -30 70.6763 83.2253  55
   1  -5  30 46.4562 88.1181  44
   1   5  30-52.3209 96.6618  43
   1  -5  30 18.7568 62.9686  36
   1   5  31 999.338 120.704  43
  -1  -5 -31 1120.78 128.333  53
   1  -5  31 1018.98 111.505  36
   1   5  31 1104.90 132.529  49
   1  -5  31 1250.96 133.212  44
  -1   5 -31 1160.98 134.794  55
   1   5  32 407.480 95.0014  49
   1   5  32 347.971 80.7907  43
   1  -5  32 62.8845 67.8191  44
   1  -5  32 181.023 63.8911  36
  -1   5 -32 278.901 84.3706  55
  -1  -5 -32 212.233 80.3707  53
   1  -5  33 3094.71 158.864  44
   1   5  33 3420.60 173.620  49
  -1   5 -33 3115.77 171.155  55
  -1  -5 -33 2968.00 163.536  53
   1  -6 -32 109.034 67.1902  53
  -1   6  32 66.3052 63.2689  49
   1   6 -32 134.434 63.2878  55
  -1  -6  32 93.2905 60.6545  44
   1  -6 -31 1663.29 146.114  53
   1   6 -31 1695.36 146.371  55
  -1   6  31 1775.55 143.456  49
  -1  -6  31 1542.12 136.217  44
  -1   6  31 1493.16 130.037  43
  -1   6  30 3230.80 199.097  49
  -1   6  30 3109.10 192.744  43
   1   6 -30 2684.65 166.014  53
   1  -6 -30 3195.66 204.321  53
  -1  -6  30 2487.03 152.226  36
  -1  -6  30 2997.54 194.292  44
   1  -6 -30 2521.38 156.967  39
   1   6 -30 3052.92 197.217  55
   1   6 -29 550.080 110.669  55
  -1   6  29 534.576 125.278  49
  -1   6  29 724.200 130.446  43
  -1  -6  29 642.005 119.610  44
   1   6 -29 551.852 95.1955  53
  -1  -6  29 579.677 96.8254  36
   1   6 -29 618.923 104.888  27
   1  -6 -29 574.597 114.061  53
   1  -6 -29 603.377 101.809  39
  -1   6  28 469.318 120.157  43
   1   6 -28 229.200 84.1289  27
  -1  -6  28 191.187 73.1042  36
   1   6 -28 263.180 101.825  55
  -1  -6  28 262.470 111.519  44
   1  -6 -28 202.351 103.316  53
   1  -6 -28 385.004 96.7909  39
  -1   6  28 298.397 113.982  49
   1   6 -28 248.224 83.2325  53
  -1   6  27 2162.22 196.589  43
  -1  -6  27 2140.87 165.694  36
   1  -6 -27 2416.21 206.955  53
   1   6 -27 2151.60 177.218  53
   1  -6 -27 2219.79 180.861  39
  -1   6  27 2333.87 199.659  49
  -1   6  27 1970.50 166.149  30
  -1  -6  27 2278.64 202.005  44
   1   6 -27 2011.85 178.646  27
   1   6 -27 2319.66 204.083  55
   1  -6 -26 171.194 94.7041  39
  -1   6  26 235.123 117.459  43
  -1   6  26 252.851 110.743  49
   1   6 -26 305.087 100.934  53
  -1  -6  26 183.700 82.7114  36
   1  -6 -26 219.683 117.276  53
   1   6 -26 242.672 129.506  55
  -1  -6  26 208.598 120.703  44
   1   6 -26 299.054 102.021  27
  -1   6  26 148.057 82.2947  30
   1  -6 -25 1421.89 185.159  53
  -1  -6  25 1166.07 136.601  36
  -1  -6  25 1408.53 184.625  44
   1   6 -25 1266.54 150.890  53
  -1   6  25 1596.22 186.309  49
  -1   6  25 1270.91 174.939  43
  -1  -6  25 1413.94 142.445  50
   1   6 -25 1252.56 158.180  27
   1   6 -25 1652.82 192.459  55
   1  -6 -25 1499.20 162.515  39
  -1   6  25 1333.02 151.599  30
  -1   6  24 6361.88 308.578  30
  -1   6  24 6778.40 340.334  43
   1  -6 -24 6800.14 327.140  39
  -1  -6  24 7351.83 348.543  44
  -1   6  24 6943.47 330.633  49
   1  -6 -24 7315.64 355.141  53
  -1  -6  24 6885.84 299.144  50
   1  -6 -24 7103.60 344.991  34
   1   6 -24 7277.36 359.706  55
   1   6 -24 6427.92 310.679  53
  -1  -6  24 6526.67 289.591  36
   1   6 -24 6656.77 325.037  27
   1  -6 -23 1907.29 190.365  39
  -1  -6  23 2118.60 205.987  44
  -1   6  23 2310.65 204.239  49
   1   6 -23 2274.70 204.039  27
  -1   6  23 1915.43 184.037  30
   1   6 -23 2120.56 212.544  55
   1  -6 -23 2154.24 209.981  53
  -1  -6  23 1890.05 168.397  36
  -1   6  23 2143.12 213.104  43
   1  -6 -23 2255.76 211.967  34
  -1  -6  23 2393.69 192.575  50
   1   6 -23 1471.44 313.038  19
   1  -6 -22 4217.89 269.935  27
   1  -6 -22 4224.74 276.636  34
   1   6 -22 4013.04 260.646  27
   1   6 -22 4065.57 482.855  19
  -1   6  22 3866.75 250.417  30
   1   6 -22 4384.54 285.432  55
  -1  -6  22 3982.23 229.454  36
   1  -6 -22 4357.85 280.834  53
  -1   6  22 4077.51 269.007  49
  -1   6  22 3945.61 277.857  43
  -1  -6  22 4154.18 244.536  50
  -1  -6  22 4092.80 266.220  44
  -1   6  21 642.312 124.171  30
   1  -6 -21 641.157 145.138  34
  -1   6  21 500.880 123.147  49
   1   6 -21 190.930 142.387  19
   1   6 -21 452.902 118.727  27
   1   6 -21 558.818 107.022  47
   1  -6 -21 438.219 128.546  53
   1  -6 -21 606.375 119.691  40
  -1  -6  21 200.742 183.717   8
   1  -6 -21 639.688 137.509  27
   1   6 -21 715.337 149.445  55
  -1  -6  21 509.372 105.137  36
   1   6 -21 698.251 127.751  54
  -1  -6  21 661.320 124.218  50
  -1   6  21 623.575 146.347  43
  -1  -6  21 672.126 144.038  44
  -1   6  21 712.654 232.473  17
  -1   6  20 1977.12 184.021  49
   1   6 -20 1819.04 343.478  19
   1  -6 -20 2167.51 186.226  40
   1   6 -20 1748.40 352.472   7
  -1   6  20 2007.21 204.830  43
  -1  -6  20 2066.09 194.844  44
   1   6 -20 2003.29 201.887  55
   1  -6 -20 2116.51 175.667  51
  -1  -6  20 2799.49 429.412   8
   1   6 -20 2041.62 191.712  27
   1  -6 -20 2071.55 201.479  34
   1   6 -20 1875.05 178.536  54
   1   6 -20 2237.65 179.506  47
   1  -6 -20 2026.34 198.865  53
  -1  -6  20 2081.04 187.526  50
  -1  -6  20 2038.39 167.200  36
  -1   6  20 994.251 254.668  17
  -1   6  20 1743.36 361.886   9
   1  -6 -20 1873.10 184.529  27
  -1   6  20 2021.28 188.136  30
  -1  -6  19 20195.3 533.270  44
   1   6 -19 19562.9 1041.38   7
   1   6 -19 20356.4 556.186  55
  -1  -6  19 20620.9 519.843  50
  -1  -6  19 19118.9 1044.56   8
  -1   6  19 19879.6 547.607  43
   1  -6 -19 20769.3 552.599  53
   1  -6 -19 19750.2 473.695  51
   1  -6 -19 20692.8 555.988  34
   1   6 -19 20060.3 536.937  27
  -1   6  19 20672.6 541.021  30
   1   6 -19 19727.1 489.000  47
   1  -6 -19 19764.5 510.502  40
   1   6 -19 20623.6 530.443  54
  -1   6  19 18618.8 1079.53   9
   1  -6 -19 20393.9 551.156  45
   1  -6 -19 19767.3 534.070  27
  -1   6  19 20569.2 521.286  49
   1  -6 -18 2657.18 226.772  45
   1   6 -18 2406.99 199.324  27
   1   6 -18 2270.83 175.975  47
  -1  -6  18 2287.60 192.089  44
   1  -6 -18 2201.62 195.165  34
  -1  -6  18 1770.96 336.589   8
  -1   6  18 2099.12 187.861  30
  -1   6  18 1841.30 378.715   9
   1   6 -18 2369.15 193.289  54
  -1   6  18 2087.46 179.882  49
  -1  -6  18 2250.88 188.641  50
   1  -6 -18 2084.99 180.542  51
   1   6 -18 2323.56 207.255  55
   1  -6 -18 2241.94 199.145  53
  -1   6  18 1991.16 188.834  43
   1  -6 -18 2250.56 195.816  27
   1   6 -18 1527.04 308.857   7
   1  -6 -18 2375.98 194.826  40
   1   6 -17 1579.46 165.614  27
   1  -6 -17 1804.80 191.075  45
  -1  -6  17 1479.97 155.985  50
   1   6 -17 1904.61 352.107   7
   1   6 -17 1457.42 165.263  55
  -1  -6  17 1427.17 159.895  44
  -1   6  17 1363.06 301.638   9
   1  -6 -17 1713.57 170.427  27
   1  -6 -17 1586.13 170.538  34
  -1   6  17 1425.84 164.481  43
   1  -6 -17 1394.80 159.060  53
   1  -6 -17 1776.76 173.481  51
  -1   6  17 1434.23 161.186  30
   1   6 -17 1505.19 166.531  54
   1   6 -17 1535.22 148.468  47
  -1   6  17 1412.00 150.680  49
  -1  -6  17 2485.58 379.677   8
   1  -6 -17 1649.40 163.393  40
  -1   6  16 11674.9 389.513  30
  -1  -6  16 11596.1 754.618   8
   1  -6 -16 11107.9 344.158  37
   1   6 -16 11390.4 759.449   7
   1  -6 -16 12327.2 401.600  45
  -1   6  16 11985.2 375.081  49
   1   6 -16 11784.5 387.769  54
   1  -6 -16 11508.3 383.606  27
  -1  -6  16 11204.5 376.839  44
   1  -6 -16 11916.6 386.499  40
   1  -6 -16 11847.4 399.038  34
  -1   6  16 12197.4 399.336  43
  -1   6  16 11330.3 793.960   9
   1   6 -16 11617.1 401.043  55
   1  -6 -16 11571.6 358.594  51
   1   6 -16 12303.8 398.793  27
  -1  -6  16 11629.1 381.576  50
   1  -6 -16 11626.1 391.468  53
   1   6 -16 11738.4 364.922  47
   1  -6 -15 4509.53 244.754  53
   1  -6 -15 4231.92 474.227  10
   1  -6 -15 4524.70 236.556  51
   1  -6 -15 4959.51 264.985  45
  -1   6  15 4562.39 232.238  49
  -1  -6  15 4528.93 240.791  50
  -1  -6  15 4490.68 466.542   8
   1   6 -15 4212.40 243.009  55
   1  -6 -15 4525.96 227.103  37
   1   6 -15 4791.57 496.440   7
  -1   6  15 4050.14 447.320   5
  -1  -6  15 4499.95 220.411  38
  -1  -6  15 4715.91 243.105  44
   1  -6 -15 4704.33 244.327  27
   1  -6 -15 4545.80 249.448  34
   1   6 -15 5173.53 264.527  54
   1   6 -15 4523.14 230.024  47
   1  -6 -15 4360.18 238.428  40
  -1   6  15 4170.84 475.046   9
  -1   6  15 4169.22 238.553  43
  -1   6  15 4241.71 238.904  30
  -1  -6  14 16512.3 401.302  38
  -1   6  14 16149.2 411.015  49
   1   6 -14 16216.6 441.836  54
   1  -6 -14 17050.7 446.423  45
   1  -6 -14 16514.6 441.031  53
   1  -6 -14 16615.9 411.369  37
  -1   6  14 16702.0 862.050   5
   1  -6 -14 16688.7 443.821  40
   1   6 -14 16407.1 417.706  47
  -1   6  14 16496.5 904.311   9
   1  -6 -14 17641.0 914.191  10
   1  -6 -14 16220.7 413.480  51
  -1  -6  14 16269.3 436.284  50
  -1   6  14 16505.9 444.375  43
  -1  -6  14 16317.5 831.525   8
   1  -6 -14 17175.3 454.249  34
  -1  -6  14 16166.0 430.398  44
   1   6 -14 16117.5 451.350  55
   1   6 -14 16635.3 880.120   7
  -1   6  14 16543.3 443.097  30
   1   6 -13 14519.4 693.649  10
  -1  -6  13 14214.1 372.019  38
  -1   6  13 14147.0 765.467   5
   1  -6 -13 13877.9 394.040  53
   1  -6 -13 14429.8 406.582  34
   1   6 -13 14729.3 408.395  22
   1  -6 -13 14116.3 379.711  51
  -1   6  13 14730.7 408.956  30
   1  -6 -13 14538.5 402.074  45
   1   6 -13 14456.8 386.251  47
  -1   6  13 14474.1 374.012  49
   1   6 -13 14458.7 415.113  55
  -1   6  13 14579.7 408.639  43
  -1   6  13 14550.7 829.073   9
  -1  -6  13 14017.2 747.838   8
  -1  -6  13 14103.0 386.033  44
   1  -6 -13 14227.5 400.099  40
   1  -6 -13 15194.3 827.638  10
  -1  -6  13 14416.9 400.202  50
   1  -6 -13 14416.2 382.870  37
   1  -6 -12 278.656 110.951   2
  -1   6  12 465.054 196.747  17
  -1  -6  12 348.874 132.687   2
  -1   6  12 606.111 103.473  43
   1   6 -12 753.242 124.807  55
   1  -6 -12 578.869 97.9686  37
  -1  -6  12 582.597 105.474  50
  -1   6  12 484.885 182.296   5
  -1  -6  12 623.400 93.8987  44
   1   6 -12 668.364 117.444  22
   1   6 -12 737.203 107.117  47
   1  -6 -12 612.365 102.300  34
  -1   6  12 584.077 204.582   9
   1  -6 -12 626.959 103.827  40
  -1  -6  12 503.251 88.6049  38
  -1   6  12 478.944 100.503  30
   1   6 -12 797.245 211.278  10
   1  -6 -12 451.642 178.984  10
   1  -6 -12 497.401 107.376  45
  -1  -6  12 581.358 180.270   8
   1  -6 -12 574.357 97.4133  53
  -1   6  11 1916.11 301.989  17
   1  -6 -11 1869.48 250.876   2
  -1   6  11 1592.07 282.882   9
   1   6 -11 2018.52 159.215  22
   1  -6 -11 1981.98 151.839  53
   1  -6 -11 2222.93 332.100  10
  -1  -6  11 1613.48 238.453   2
   1   6 -11 1836.12 155.311  55
   1  -6 -11 2017.58 155.946  45
   1   6 -11 1881.75 147.371  47
  -1   6  11 1808.84 147.241  43
  -1  -6  11 1898.50 144.006  38
   1  -6 -11 2053.76 148.233  37
  -1  -6  11 1985.87 279.626   8
  -1  -6  11 1892.07 146.625  50
   1  -6 -11 1934.91 154.340  40
  -1   6  11 1981.74 160.588  30
   1   6 -11 1925.93 301.746   6
   1  -6 -11 1797.20 144.344  51
  -1   6  11 1931.45 276.319   5
   1   6 -11 1890.10 257.578  10
   1  -6 -11 1968.58 157.139  34
   1   6 -10 2846.99 348.850   6
  -1   6  10 3407.95 383.064   9
  -1  -6  10 3172.74 319.039   2
   1   6 -10 3397.07 192.295  22
  -1  -6  10 3241.22 332.111   8
   1  -6 -10 3572.29 195.814  40
  -1   6  10 3262.87 346.598   5
   1  -6 -10 3456.71 190.309  51
  -1   6  10 3401.80 379.893  17
   1  -6 -10 3516.10 344.953   2
   1   6 -10 3468.23 198.481  55
   1  -6 -10 3394.80 190.592  34
  -1   6  10 3313.81 190.859  30
  -1  -6  10 3587.17 197.332  50
  -1   6  10 3274.05 186.419  43
  -1  -6   9 49792.3 1221.84   2
   1   6  -9 48454.5 1046.52  11
   1   6  -9 47865.0 664.827  22
   1   6  -9 47480.5 676.793  21
  -1   6   9 47310.6 1305.30  17
  -1  -6   9 46850.5 1172.04   8
   1  -6  -9 48583.9 672.494  34
   1   6  -9 46372.8 1310.24   6
  -1   6   9 48801.9 670.816  30
   1  -6  -9 46650.5 1188.76   2
  -1   6   9 47717.2 1345.95   9
  -1   6   9 47279.3 1251.20   5
   1  -6  -8 17932.6 739.271   2
   1   6  -8 17784.2 410.087  21
  -1   6   8 18146.5 817.735   9
  -1  -6   8 18616.2 750.494   2
   1   6  -8 18860.4 658.082  11
  -1  -6   8 17857.4 699.196   8
   1   6  -8 17883.6 400.284  22
  -1   6   8 17722.8 794.102  17
  -1   6   8 17737.0 400.626  30
   1  -6  -8 18674.4 407.590  34
   1   6  -8 18200.0 814.553   6
  -1  -6   7 85955.3 1604.37   2
   1   6  -7 85975.7 877.064  21
   1  -6  -7 85597.0 1607.69   2
  -1  -6   7 85295.5 1468.23   8
  -1   6   7 86326.2 1709.82  17
  -1   6   7 87035.7 1735.87   9
  -1   6   7 86900.6 860.284  30
   1   6  -7 87350.4 1739.31   6
   1  -6  -6 2438.85 289.696   2
   1   6  -6 2813.68 167.899  21
  -1  -6   6 3205.36 327.337   2
   1   6  -6 2822.33 333.298   6
  -1   6   6 3023.65 345.158  17
  -1   6   6 2573.59 315.724   9
  -1  -6   6 2894.43 269.186   8
  -1   6   6 2792.47 162.579  30
  -1   6   5 9656.93 566.978  17
  -1   6   5 8787.88 535.539  20
  -1   6   5 9295.22 555.670   9
   1  -6  -5 9595.84 539.699   2
  -1  -6   5 9243.70 533.896   2
   1   6  -5 9451.38 287.200  21
  -1   6   5 8882.26 277.300  31
   1   6  -5 10043.6 581.628   6
  -1   6   5 9238.98 277.128  30
   1  -6  -5 9037.05 457.482   8
  -1  -6   5 9388.79 455.859   8
  -1   6   4 87875.2 820.361  30
  -1  -6   4 90069.9 1340.19   8
   1   6  -4 85167.5 777.457  31
   1  -6  -4 89274.0 1624.14   2
  -1   6   4 89187.9 1680.67  17
  -1   6   4 89115.8 1650.20  20
   1  -6  -4 86679.0 1383.15   8
   1   6  -4 87834.2 1663.70  20
   1   6  -4 87424.7 1502.42   9
  -1  -6   4 91657.3 1639.24   2
  -1   6   4 86894.4 835.225  31
   1   6  -4 89210.6 840.946  21
  -1   6   4 86621.1 1635.33   9
   1   6  -3 352.511 74.0382  31
   1   6  -3 422.382 177.994  20
  -1  -6   3 573.276 181.749   2
   1  -6  -3 357.536 169.281   2
  -1  -6   3 147.060 86.4252   8
  -1   6   3 281.958 133.149  20
   1   6  -3 250.627 123.341   9
  -1   6   3 221.544 69.9529  31
  -1   6   3 215.700 135.800   9
  -1   6   3 265.038 155.739  17
  -1   6   3 382.126 83.1897  30
   1  -6  -3 356.269 122.852   8
   1   6  -2 5922.79 432.928  17
   1  -6  -2 5815.78 362.891   8
   1   6  -2 5868.06 213.545  31
  -1   6   2 5937.05 221.697  31
  -1  -6   2 5954.78 327.288   8
   1   6  -2 5815.08 436.632  20
   1   6  -2 5759.88 389.113   9
  -1  -6   2 5884.63 430.756   2
  -1   6   2 5400.92 421.337  17
   1  -6  -2 5905.21 431.022   2
  -1   6   2 5967.29 215.136  30
  -1   6   2 5851.91 433.309  20
  -1   6   2 5978.48 432.917   9
  -1   6   1 47121.5 1203.63  17
   1   6  -1 46300.3 1173.26  17
  -1   6   1 45705.6 570.199  30
  -1   6   1 45719.8 1173.82  20
   1   6  -1 44716.2 566.490  31
  -1   6   1 46173.0 595.351  31
   1   6  -1 44708.1 521.363  30
   1  -6  -1 45416.9 996.888   8
  -1  -6   1 45718.6 857.443   8
   1   6  -1 47071.0 1201.57  20
   1   6  -1 46227.7 1077.12   9
  -1  -6   1 49469.9 1213.06   2
   1  -6  -1 45763.0 1161.19   2
  -1   6   1 46195.1 1162.14   9
   1  -6   0 15603.4 686.821   2
  -1   6   0 15081.6 345.490  31
   1   6   0 15241.0 311.849  30
   1   6   0 14679.0 681.417  20
  -1  -6   0 15560.6 482.902   8
  -1   6   0 15400.5 690.148  20
   1  -6   0 15441.6 591.797   8
   1   6   0 15213.5 334.519  31
  -1   6   0 15102.4 669.739   9
  -1  -6   0 14954.7 674.217   2
   1   6   0 15528.7 629.323   9
   1   6   0 15706.4 689.123  17
   1   6   1 31399.3 452.579  30
  -1  -6  -1 32787.8 988.069   2
   1   6   1 32261.7 1000.23  20
   1   6   1 31295.0 482.172  31
   1  -6   1 32693.1 985.975   2
  -1   6  -1 32708.3 1004.64  20
   1  -6   1 32345.8 862.787   8
  -1   6  -1 31748.6 494.320  31
  -1  -6  -1 30860.2 667.007   8
   1   6   1 32120.4 907.891   9
   1   6   1 30712.5 972.063  17
  -1   6  -1 31398.8 963.385   9
   1   6   2 35055.2 1039.63  17
  -1   6  -2 35423.0 1029.12   9
  -1  -6  -2 35390.9 698.012   8
  -1   6  -2 36006.8 511.418  21
   1  -6   2 36802.9 1042.76   2
  -1   6  -2 35531.2 522.500  31
  -1   6  -2 35961.4 1064.88  20
  -1  -6  -2 34525.0 1018.02   2
   1   6   2 34493.9 485.352  30
   1   6   2 35430.9 1057.56  20
   1   6   2 35544.0 965.335   9
   1  -6   2 35579.7 922.889   8
   1   6   3 7072.34 486.973  17
   1  -6   3 7179.90 429.249   8
   1  -6   3 7590.10 485.130   2
  -1   6  -3 7370.40 481.540   9
   1   6   3 6983.91 226.688  30
   1   6   3 7338.28 450.875   9
  -1   6  -3 7198.94 235.527  21
  -1  -6  -3 7604.96 493.698   2
   1   6   4 14429.9 695.810  17
  -1   6  -4 15264.2 688.169   9
   1  -6   4 14746.8 666.816   2
  -1  -6  -4 14294.1 662.825   2
   1   6   4 14425.3 638.265   9
  -1   6  -4 14813.8 340.127  21
   1   6   4 14298.0 329.241  30
   1  -6   4 14118.8 610.187   8
   1   6   5 1274.15 95.4273  26
  -1   6  -5 1176.60 114.829  21
   1   6   5 993.856 221.027  17
   1   6   5 1428.82 119.212  30
  -1   6  -5 1179.13 228.808   9
   1   6   5 1237.59 217.129   9
  -1  -6  -5 1089.16 219.433   2
   1  -6   5 973.731 206.011   2
   1  -6   5 768.778 172.067   8
   1  -6   6 20339.5 763.654   8
  -1  -6  -6 19889.7 780.110   2
   1  -6   6 21865.9 813.035   2
   1   6   6 20941.5 413.851  30
   1   6   6 20865.4 845.438  12
   1   6   6 20878.7 363.214  26
   1   6   6 20128.0 784.598   9
  -1   6  -6 19719.1 781.155   6
  -1   6  -6 20441.3 412.674  21
  -1   6  -7 111673. 920.224  22
  -1  -6  -7 118562. 1877.52   2
  -1   6  -7 110027. 1839.77   6
  -1   6  -7 116672. 1834.48  11
  -1   6  -7 115838. 991.934  21
   1  -6   7 114816. 1864.73   8
   1   6   7 115414. 1919.52   9
   1   6   7 117068. 2027.42  12
   1  -6   7 114996. 1849.37   2
   1   6   7 112695. 880.622  26
   1  -6   8 16150.4 700.533   2
   1   6   8 15915.2 775.411  12
   1   6   8 15521.9 726.844   9
  -1   6  -8 15649.5 357.046  22
  -1   6  -8 16446.7 730.578   6
   1   6   8 15538.0 343.841  26
  -1   6  -8 16185.9 695.801  11
   1  -6   8 15689.2 717.496   8
  -1  -6  -8 16462.1 711.678   2
  -1   6  -9 1472.57 238.900   6
   1   6   9 1547.75 126.438  26
  -1   6  -9 1248.13 213.458  11
   1  -6   9 1495.82 227.642   2
  -1   6  -9 1343.84 117.710  22
   1  -6   9 1357.25 248.821   8
   1   6   9 1307.88 253.233   9
   1   6   9 1202.13 248.873  12
  -1  -6  -9 1524.53 235.378   2
  -1   6 -10 65.6868 61.0376  47
  -1  -6 -10 129.507 72.8359  53
   1  -6  10 62.7567 108.939   2
  -1   6 -10 29.4720 98.4410  11
  -1   6 -10 110.870 68.3173  22
   1  -6  10 242.432 160.282   8
  -1  -6 -10 43.1770 67.7784  39
   1   6  10 38.9518 119.942   5
   1   6  10 76.4188 120.751   9
  -1   6 -10 100.834 81.2398  55
   1   6  10 0.56279 153.250  12
   1   6  10 97.3502 62.9991  26
  -1   6 -10 94.7068 102.263   6
  -1  -6 -10 214.238 125.629   2
  -1   6 -11 4032.79 212.532  47
   1   6  11 3998.24 417.459   5
   1  -6  11 4034.60 409.491   8
  -1   6 -11 4066.81 200.338  22
  -1   6 -11 3820.11 378.153   6
  -1  -6 -11 4191.11 221.712  53
  -1   6 -11 3794.46 356.545  11
  -1  -6 -11 4034.89 214.069  39
   1   6  11 3599.18 416.466  12
  -1  -6 -11 3888.89 353.771   2
  -1   6 -11 4261.64 224.283  55
   1  -6  11 3989.24 212.123  50
   1  -6  11 3813.31 354.880   2
   1   6  11 3776.63 408.316   9
   1   6  11 3937.25 199.001  26
  -1  -6 -11 4160.50 209.947  45
  -1   6 -12 365.892 81.8021  22
   1   6  12 362.751 199.576  12
   1   6  12 477.503 92.9673  26
   1  -6  12 438.244 84.9514  38
  -1   6 -12 340.187 74.8387  35
  -1   6 -12 517.058 163.591  11
  -1  -6 -12 343.317 126.836   2
   1  -6  12 378.391 84.8322  50
  -1  -6 -12 475.844 83.1206  37
   1   6  12 409.221 176.437   5
   1   6  12 270.806 145.804   9
   1  -6  12 456.680 89.9975  44
   1  -6  12 451.831 194.709   8
  -1  -6 -12 466.280 97.6320  53
  -1   6 -12 374.697 90.7786  47
  -1  -6 -12 452.286 96.7115  39
  -1  -6 -12 407.054 104.816  45
   1  -6  12 637.150 168.268   2
  -1   6 -12 379.396 94.1754  55
  -1   6 -13 24622.0 495.733  35
   1   6  13 26313.3 528.419  26
   1  -6  13 25802.2 1059.97   8
   1   6  13 25825.8 1086.13   5
  -1  -6 -13 25717.7 547.272  53
  -1   6 -13 25895.5 546.928  55
   1   6  13 24998.2 1058.86   9
   1  -6  13 25446.7 534.123  50
  -1   6 -13 25230.8 533.864  47
   1   6  13 23213.8 1046.61  12
   1  -6  13 25209.3 514.370  44
   1   6  13 24430.0 478.403  49
  -1  -6 -13 26415.4 493.699  37
  -1  -6 -13 26130.4 534.061  45
  -1  -6 -13 25574.4 531.932  39
  -1   6 -13 24728.3 890.816  11
   1  -6  13 25465.9 486.169  38
  -1   6 -14 3873.15 208.848  54
   1   6  14 3403.22 426.369   9
  -1   6 -14 3517.21 388.442   7
   1  -6  14 3831.51 218.145  44
  -1  -6 -14 4052.59 229.582  39
   1  -6  14 3775.53 220.234  50
  -1   6 -14 4007.06 227.553  47
  -1   6 -14 3821.01 206.640  35
   1   6  14 3686.10 434.471   5
  -1  -6 -14 3725.74 225.175  53
   1   6  14 3649.40 201.690  49
  -1  -6 -14 3973.58 230.930  45
   1   6  14 4411.64 233.420  26
   1  -6  14 4035.60 204.193  38
  -1   6 -14 3920.80 231.735  55
   1  -6  14 3787.25 431.323   8
   1   6  14 3559.96 438.891  12
  -1   6 -14 3907.62 207.563  27
  -1   6 -15 2558.27 176.725  27
   1  -6  15 2437.82 182.321  44
   1   6  15 2531.36 187.962  26
  -1   6 -15 2689.70 352.811   7
  -1  -6 -15 3087.20 226.524  45
  -1  -6 -15 2529.15 187.535  55
  -1  -6 -15 2652.10 192.421  39
   1  -6  15 2117.52 345.820   8
   1   6  15 2423.88 372.349   5
  -1   6 -15 2517.95 176.148  54
  -1   6 -15 2510.83 173.110  35
   1   6  15 2233.87 359.471  12
   1  -6  15 2532.07 186.940  50
  -1   6 -15 2590.70 187.711  47
   1   6  15 2263.23 166.586  49
   1   6  15 2276.26 362.300   9
  -1   6 -15 2553.48 193.901  55
  -1  -6 -15 2875.63 204.323  53
  -1   6 -16 634.705 202.219   7
   1   6  16 1078.26 276.008   5
  -1  -6 -16 620.843 108.803  51
  -1  -6 -16 907.648 129.469  55
  -1   6 -16 1095.28 144.703  55
   1  -6  16 886.139 129.655  50
  -1   6 -16 910.328 126.536  47
   1  -6  16 1032.75 263.175   8
   1   6  16 961.734 128.298  49
   1  -6  16 806.925 125.596  44
  -1   6 -16 967.689 121.248  35
  -1   6 -16 1006.14 127.975  27
   1   6  16 945.344 139.796  26
   1   6  16 532.535 218.254  12
   1   6  16 937.411 258.662   9
  -1  -6 -16 969.126 150.081  45
  -1   6 -16 928.364 119.911  54
  -1  -6 -16 921.878 139.087  53
  -1  -6 -16 854.036 125.310  39
   1  -6  17 448.190 201.682   8
   1   6  17 341.638 108.088  49
  -1   6 -17 290.597 98.5491  47
  -1  -6 -17 95.1135 119.590  51
  -1  -6 -17 356.714 106.308  53
   1   6  17 246.011 161.399  12
  -1   6 -17 356.146 114.844  55
   1   6  17 226.342 164.448   9
  -1   6 -17 232.899 83.6105  54
   1  -6  17 300.252 100.926  50
  -1   6 -17 399.277 97.5610  27
  -1  -6 -17 425.397 107.125  55
  -1  -6 -17 396.168 110.153  39
   1   6  17 459.857 206.027   5
   1  -6  17 190.457 94.9680  44
  -1  -6 -17 272.071 117.296  45
   1   6  17 399.339 116.779  26
   1   6  18-142.931 193.507   9
  -1   6 -18 142.249 97.3523  55
   1  -6  18 98.2267 146.585   8
  -1   6 -18 123.305 81.5409  27
   1   6  18 116.508 99.5008  26
  -1  -6 -18 151.820 94.8093  53
   1   6  18 140.485 86.7921  49
  -1   6 -18 222.664 98.3482  47
   1   6  18 274.222 216.454  12
   1  -6  18 148.575 89.0767  44
  -1  -6 -18-2.13570 122.400  45
  -1  -6 -18 199.499 98.9111  55
  -1   6 -18 110.440 70.2351  54
   1  -6  18-28.4497 89.9594  50
  -1  -6 -18-105.484 132.274  51
  -1  -6 -18 234.482 94.3946  39
   1   6  19 6043.95 295.366  49
   1  -6  19 5713.94 594.495   8
  -1   6 -19 6105.62 608.399  19
  -1  -6 -19 5419.28 268.294  51
   1  -6  19 5865.24 299.490  44
  -1  -6 -19 6102.57 313.644  53
  -1   6 -19 5839.47 290.089  47
   1   6  19 6123.15 309.548  26
  -1   6 -19 5710.58 279.234  27
   1   6  19 5753.31 613.599   9
   1   6  19 6306.86 623.691  12
  -1   6 -19 6246.77 317.762  55
  -1  -6 -19 6037.19 311.810  45
  -1  -6 -19 5784.63 299.630  55
  -1  -6 -19 6045.76 297.778  39
   1  -6  19 6054.10 291.326  50
  -1   6 -20 1270.77 171.491  55
   1   6  20 987.692 256.233   9
   1  -6  20 1146.17 128.738  36
  -1  -6 -20 1364.77 178.036  53
  -1   6 -20 1413.40 336.488  19
   1  -6  20 1250.88 149.675  50
  -1   6 -20 1219.04 153.785  47
   1  -6  20 905.893 254.441   8
  -1   6 -20 1289.76 146.016  27
   1   6  20 944.126 273.197  12
  -1  -6 -20 1152.50 160.928  55
   1  -6  20 1234.56 163.711  44
  -1  -6 -20 1116.74 141.507  51
   1   6  20 1212.31 163.329  49
  -1  -6 -20 1251.02 158.057  39
   1   6  20 1204.01 163.093  26
  -1  -6 -20 1283.24 174.250  45
   1   6  21 14963.6 484.665  26
  -1  -6 -21 14485.2 474.639  55
  -1  -6 -21 14965.7 488.218  45
   1  -6  21 14468.2 418.564  36
  -1   6 -21 15050.9 958.553  19
   1   6  21 14585.4 455.616  49
  -1  -6 -21 15505.8 504.771  53
  -1  -6 -21 14096.3 423.817  51
   1  -6  21 14462.3 474.708  44
  -1  -6 -21 14680.0 457.297  39
   1   6  21 13219.6 908.658  12
  -1   6 -21 15229.1 463.951  47
   1  -6  21 14196.1 437.618  50
  -1   6 -21 14726.8 450.200  27
  -1   6 -21 14205.7 420.320  53
  -1   6 -21 14506.4 492.863  55
   1  -6  22 88.2767 82.7128  50
  -1   6 -22 176.534 95.1976  47
  -1  -6 -22 123.687 115.166  53
   1   6  22 425.198 132.693  26
   1  -6  22 254.729 120.271  44
  -1   6 -22 181.881 119.127  55
  -1  -6 -22 269.194 138.871  45
   1   6  22 200.572 123.154  49
  -1   6 -22 46.8545 73.2149  53
  -1  -6 -22 133.889 99.4042  55
  -1  -6 -22 45.0210 90.1249  51
   1   6  22-24.9093 203.727  12
  -1   6 -22 103.879 78.2259  27
  -1  -6 -22 139.600 102.193  39
  -1   6 -22 22.3434 170.154  19
   1  -6  22 89.3102 81.3788  36
  -1   6 -23 57.6188 82.1109  27
   1  -6  23-42.2695 88.2126  50
   1  -6  23 4.25245 106.251  44
  -1  -6 -23 57.8699 88.2515  39
  -1   6 -23 19.1714 86.0853  47
  -1  -6 -23 173.249 151.851  45
  -1  -6 -23 45.0868 91.1469  51
  -1   6 -23 134.867 161.734  19
  -1  -6 -23 37.0326 113.536  53
   1  -6  23 44.6240 78.3498  36
  -1   6 -23 84.1517 108.908  55
   1   6  23 43.1920 95.8263  30
   1   6  24 2323.36 210.841  49
  -1  -6 -24 2133.71 186.517  39
  -1  -6 -24 2901.07 257.709  45
  -1   6 -24 2645.81 432.006  19
  -1   6 -24 2294.58 217.690  55
   1  -6  24 2503.70 224.118  44
   1  -6  24 1821.43 166.855  36
  -1   6 -24 2051.21 181.379  27
   1  -6  24 2153.62 175.586  50
   1   6  24 2387.72 205.757  30
  -1   6 -24 2280.39 186.838  47
  -1  -6 -24 2445.48 230.961  53
   1   6  24 2129.27 218.003  43
   1  -6  25 1921.90 159.132  50
   1  -6  25 1758.08 160.796  36
  -1  -6 -25 2097.12 208.274  53
   1   6  25 2141.86 196.697  49
   1   6  25 1786.54 179.717  30
  -1   6 -25 1922.98 174.143  27
  -1   6 -25 1729.10 359.965  19
   1   6  25 1775.22 200.224  43
   1  -6  25 2068.77 205.026  44
  -1  -6 -25 2090.32 176.409  39
  -1   6 -25 1870.11 203.382  55
  -1   6 -25 2174.55 183.420  47
   1  -6  26-38.7281 102.938  44
   1   6  26 65.8844 80.6992  30
  -1   6 -26-394.090 239.182  19
  -1   6 -26-70.1044 76.0767  47
   1  -6  26-40.1080 70.9833  36
   1   6  26-14.9757 114.954  43
   1   6  26-33.6286 98.8514  49
  -1  -6 -26-8.00279 75.2878  39
  -1   6 -26-31.4464 69.2759  27
  -1   6 -26-33.8322 102.601  55
  -1  -6 -26-38.7427 103.846  53
  -1   6 -27-95.8156 106.129  55
   1   6  27 71.9122 77.2524  30
  -1   6 -27 58.7516 74.4170  47
   1   6  27 0.77885 108.474  43
   1   6  27-2.78992 102.087  49
   1  -6  27-11.4927 73.4577  36
   1  -6  27-45.0060 102.491  44
  -1  -6 -27 118.078 107.523  53
  -1   6 -27 131.118 73.6414  27
  -1  -6 -27 53.9748 68.8478  39
  -1   6 -28 83.6578 95.5885  55
   1  -6  28 139.728 94.3354  44
   1   6  28-18.2053 72.5334  30
  -1  -6 -28 43.1853 94.6078  53
   1   6  28 120.851 104.298  43
   1   6  28 140.691 95.2840  49
   1  -6  28-67.7617 67.8984  36
   1   6  29 268.897 102.749  49
  -1  -6 -29 177.011 88.3783  53
  -1   6 -29 221.193 96.6886  55
   1  -6  29 184.768 88.2707  44
   1  -6  29 172.048 69.6978  36
   1   6  29 551.006 111.353  30
   1   6  29 195.494 96.6910  43
   1   6  30 1420.31 139.669  49
  -1  -6 -30 1506.78 148.649  53
   1   6  30 1555.21 147.412  43
  -1   6 -30 1664.68 153.471  55
   1  -6  30 1582.61 147.106  44
   1   6  31 4417.09 210.118  49
   1   6  31 4496.87 210.086  43
  -1  -6 -31 4700.10 221.553  53
  -1   6 -31 4787.76 225.078  55
   1  -6  31 4670.83 217.437  44
   1  -6  32 521.491 86.0706  44
  -1  -6 -32 356.769 78.6047  53
   1   6  32 260.752 73.2450  49
   1   6  32 538.863 88.3602  43
  -1   6 -32 391.632 79.8705  55
  -1   7  31 592.866 89.1907  43
   1  -7 -31 683.046 92.9155  53
  -1  -7  31 792.180 95.0490  44
   1   7 -31 721.092 96.2748  55
   1   7 -30 572.927 97.4345  55
  -1   7  30 607.847 95.8979  49
  -1  -7  30 688.205 100.477  44
   1  -7 -30 470.815 81.5183  39
   1  -7 -30 703.743 102.847  53
  -1   7  30 516.536 82.7345  48
  -1   7  30 441.184 92.8455  43
  -1   7  29-87.7123 78.1793  49
  -1   7  29-34.3001 84.0030  43
   1  -7 -29-36.6286 67.4607  39
   1   7 -29 124.372 86.1712  55
  -1  -7  29 20.9522 104.735  44
   1  -7 -29 16.5299 78.1278  53
  -1   7  28 670.481 112.660  49
   1   7 -28 665.928 93.4663  53
   1  -7 -28 817.925 124.919  53
  -1   7  28 834.734 131.182  43
   1  -7 -28 766.755 111.802  39
  -1  -7  28 775.277 122.789  44
   1   7 -28 742.256 120.333  55
   1   7 -27 28.1605 91.5907  55
   1   7 -27-56.7050 65.3635  53
   1   7 -27 24.4505 71.1629  27
  -1   7  27 73.7852 69.9964  30
  -1   7  27 135.019 87.6249  49
   1  -7 -27 63.3897 77.2804  39
   1  -7 -27 1.49821 87.4872  53
  -1  -7  27-34.6302 89.9256  44
  -1   7  27 183.345 108.554  43
   1  -7 -26 1008.75 135.763  39
  -1  -7  26 1057.86 120.434  50
   1   7 -26 1013.96 127.347  53
   1   7 -26 948.941 128.640  27
  -1  -7  26 1170.03 153.308  44
   1   7 -26 969.423 155.595  55
   1  -7 -26 983.749 146.334  53
  -1   7  26 1143.38 158.899  43
  -1   7  26 960.906 130.679  30
  -1   7  26 924.118 132.652  49
  -1  -7  25 2762.86 219.886  44
   1   7 -25 2912.78 201.361  53
   1  -7 -25 2619.84 202.150  39
  -1   7  25 2862.93 210.559  49
   1   7 -25 2791.25 208.292  27
  -1   7  25 2628.78 200.195  30
  -1   7  25 2928.22 231.993  43
   1   7 -25 3209.64 237.767  55
  -1  -7  25 2781.74 192.498  50
   1  -7 -25 2812.54 224.622  53
   1  -7 -24 1697.82 191.112  53
   1  -7 -24 1840.67 187.653  39
   1   7 -24 1802.84 199.192  55
  -1   7  24 1931.11 185.278  49
  -1  -7  24 1603.33 160.657  50
   1   7 -24 1748.99 169.777  53
   1   7 -24 1512.76 169.126  27
  -1  -7  24 1843.61 190.961  44
  -1   7  24 1369.88 146.997  31
  -1   7  24 1565.24 166.128  30
  -1   7  24 1712.73 194.742  43
   1   7 -23 904.455 162.435  55
   1  -7 -23 813.547 159.723  53
  -1  -7  23 751.192 142.512  44
  -1   7  23 1050.10 146.488  49
   1  -7 -23 817.450 145.386  39
  -1  -7  23 1072.61 147.697  50
  -1   7  23 711.999 132.152  30
  -1   7  23 655.115 150.771  43
   1   7 -23 939.578 142.256  27
   1   7 -22 752.948 154.396  55
   1  -7 -22 700.507 142.747  39
   1  -7 -22 718.073 147.459  53
  -1  -7  22 509.783 129.060  44
  -1   7  22 558.704 121.608  30
   1   7 -22 571.444 117.911  27
   1   7 -22 72.0977 156.684  19
  -1   7  22 664.736 153.645  43
  -1  -7  22 622.803 125.454  50
  -1   7  22 720.543 130.641  49
   1   7 -21 4351.58 240.137  47
   1   7 -21 4223.65 253.293  54
  -1   7  21 4084.49 480.816  17
  -1  -7  21 4425.05 274.350  44
   1   7 -21 4325.77 267.309  27
   1   7 -21 4430.72 519.690  19
  -1  -7  21 4606.93 264.077  50
   1  -7 -21 4580.78 283.988  53
  -1   7  21 4533.60 260.650  49
  -1   7  21 4033.01 264.019  30
  -1   7  21 4540.74 293.777  43
   1  -7 -21 5130.41 259.628  51
   1   7 -21 4469.28 289.232  55
   1  -7 -21 4581.52 282.884  39
   1   7 -20 59.2781 76.8194  47
   1  -7 -20 135.086 119.606  39
   1   7 -20 107.404 185.303  19
  -1   7  20 49.3360 140.298  17
   1   7 -20 32.4202 111.851  55
  -1  -7  20 88.1152 102.636  50
   1  -7 -20 180.201 118.809  51
   1   7 -20 79.2396 89.1580  27
  -1   7  20 27.0607 96.8608  30
   1  -7 -20 56.5410 103.909  53
  -1  -7  20-12.0389 102.954  44
  -1   7  20-117.984 140.553  43
   1   7 -20-66.6379 118.334  54
  -1   7  20 369.042 110.889  49
  -1   7  19 6562.34 327.792  30
   1   7 -19 7279.05 328.265  54
  -1   7  19 6737.20 338.545  43
   1  -7 -19 7376.30 311.632  51
   1   7 -19 7352.08 338.732  27
  -1  -7  19 6578.42 633.454   8
   1   7 -19 7050.09 304.792  47
  -1   7  19 6966.72 310.173  49
  -1   7  19 5920.08 581.666  17
   1   7 -19 7121.55 349.674  55
   1  -7 -19 6793.31 333.687  53
   1  -7 -19 7020.46 343.687  39
  -1  -7  19 7333.11 335.519  44
  -1  -7  19 7224.74 329.449  50
   1   7 -18 5833.18 295.532  54
  -1  -7  18 5758.94 295.542  44
   1  -7 -18 5631.92 302.075  53
  -1   7  18 5584.74 611.279   9
  -1  -7  18 5453.18 564.557   8
   1   7 -18 5697.53 311.305  55
   1  -7 -18 5386.64 296.236  39
   1  -7 -18 5885.72 283.954  51
  -1   7  18 5777.75 314.961  43
   1   7 -18 5203.46 569.245   7
   1   7 -18 5655.38 296.784  27
  -1   7  18 5594.49 302.520  30
   1   7 -18 5750.79 282.022  47
  -1   7  18 5426.98 270.745  49
  -1  -7  18 5798.69 300.159  50
  -1   7  18 5244.11 555.895  17
   1  -7 -17 3199.38 237.324  39
   1   7 -17 2699.52 422.122   7
   1   7 -17 2829.66 204.607  47
  -1   7  17 3016.81 204.943  49
   1  -7 -17 2762.36 192.080  37
  -1   7  17 2953.89 231.525  43
   1   7 -17 3254.45 227.738  54
  -1  -7  17 2763.40 211.277  44
   1  -7 -17 3109.98 217.195  51
  -1   7  17 3426.48 455.416  17
   1  -7 -17 3036.22 225.150  53
   1   7 -17 2958.31 219.336  27
  -1  -7  17 3057.76 221.154  50
  -1   7  17 2911.99 225.066  30
   1   7 -17 3242.15 243.677  55
  -1  -7  17 2990.21 420.925   8
  -1   7  17 3267.05 483.742   9
   1  -7 -16 11585.6 384.770  51
  -1  -7  16 12293.8 413.669  50
  -1  -7  16 11251.1 388.705  44
   1  -7 -16 11843.5 406.224  40
   1   7 -16 11640.5 401.048  54
  -1   7  16 11437.3 784.958  17
   1  -7 -16 11349.2 369.456  37
  -1   7  16 10203.1 743.532   5
   1  -7 -16 11883.3 414.776  39
   1   7 -16 11116.2 792.371   7
   1  -7 -16 11549.3 408.869  53
  -1   7  16 11202.0 367.399  49
  -1   7  16 10999.7 825.765   9
  -1  -7  16 11758.1 365.452  38
  -1   7  16 11376.4 409.547  43
  -1   7  16 11890.4 417.863  30
   1   7 -16 11010.1 376.025  47
  -1  -7  16 11096.6 753.566   8
   1   7 -16 10928.9 411.807  55
  -1   7  15 18532.1 1039.28   9
   1   7 -15 18873.2 504.029  54
  -1  -7  15 18363.9 481.778  44
  -1   7  15 17893.2 503.202  30
   1   7 -15 19601.4 489.976  47
  -1  -7  15 18981.8 502.305  50
   1   7 -15 18261.9 990.235   7
  -1  -7  15 17605.5 921.291   8
   1  -7 -15 18372.5 472.567  51
   1  -7 -15 17902.5 461.324  37
  -1   7  15 18536.8 452.298  49
  -1   7  15 18683.6 510.751  43
   1  -7 -15 18642.7 502.561  53
  -1   7  15 17569.2 953.534   5
   1  -7 -15 19312.0 508.678  40
   1   7 -15 18289.9 519.139  55
  -1  -7  15 19141.3 465.251  38
  -1   7  15 18290.3 972.095  17
  -1   7  14 30085.2 1290.67   9
  -1  -7  14 28698.2 1141.26   8
   1   7 -14 29207.3 591.807  47
   1  -7 -14 28304.9 601.556  53
  -1  -7  14 28920.9 607.848  50
   1  -7 -14 28794.2 579.601  51
   1  -7 -14 29607.0 618.566  40
  -1  -7  14 28145.1 565.159  38
  -1   7  14 28543.3 543.809  49
  -1  -7  14 28548.8 581.602  44
   1  -7 -14 28477.7 576.555  37
  -1   7  14 28311.3 1186.22  17
  -1   7  14 29397.2 623.948  30
   1   7 -14 29448.5 618.412  22
  -1   7  14 27870.2 1170.06   5
  -1   7  14 28541.9 609.390  43
   1   7 -14 28228.9 625.685  55
  -1   7  13 2880.03 379.686   5
  -1   7  13 2866.79 411.163   9
  -1  -7  13 2950.09 203.289  50
   1   7 -13 2993.40 233.278  55
   1  -7 -13 3383.66 209.263  37
   1  -7 -13 3056.16 204.284  51
   1   7 -13 2978.67 205.935  22
  -1  -7  13 2793.61 359.700   8
   1  -7 -13 3154.10 213.085  40
   1  -7 -13 2923.57 200.980  53
  -1  -7  13 2790.78 191.151  38
  -1   7  13 2954.80 210.024  43
  -1   7  13 3336.39 427.826  17
   1   7 -13 2953.42 197.258  47
  -1  -7  13 2921.74 191.949  44
  -1   7  13 3235.77 223.450  30
   1   7 -12 529.755 179.816  10
  -1   7  12 502.715 203.649   9
  -1  -7  12 227.067 134.197   8
  -1   7  12 292.112 94.8502  30
  -1   7  12 426.915 169.291   5
  -1  -7  12 429.840 97.4685  38
  -1  -7  12 318.524 138.748   2
   1  -7 -12 343.368 151.935   2
   1  -7 -12 337.994 91.9352  37
   1   7 -12 443.612 92.3343  47
   1  -7 -12 357.965 95.1314  40
   1   7 -12 541.683 135.110  55
   1  -7 -12 530.635 109.279  53
   1   7 -12 426.394 99.2739  22
  -1   7  12 329.011 175.576  17
  -1  -7  12 462.057 95.2293  44
  -1  -7  12 330.693 97.4771  50
   1  -7 -12 256.383 85.7345  39
  -1   7  12 266.235 100.988  43
  -1  -7  11 5228.80 454.633   8
  -1   7  11 5454.70 268.338  30
  -1   7  11 5851.80 549.639   9
   1  -7 -11 5733.76 263.777  53
   1   7 -11 5789.75 279.119  55
   1  -7 -11 5821.27 271.101  40
   1   7 -11 5693.54 260.690  47
  -1  -7  11 5325.79 454.371   2
  -1  -7  11 5536.21 262.914  50
   1  -7 -11 5777.85 262.527  51
  -1   7  11 5744.81 268.533  43
  -1  -7  11 5742.40 258.468  38
  -1   7  11 5372.68 487.503   5
   1   7 -11 5123.01 450.749  10
  -1   7  11 5107.82 504.436  17
   1  -7 -11 5298.34 461.817   2
   1  -7 -11 5538.11 264.195  39
   1  -7 -11 5528.52 235.694   4
   1  -7 -11 5601.49 258.522  37
  -1  -7  11 5278.16 239.323  44
   1   7 -11 5425.39 262.000  22
   1   7 -11 4992.97 499.245   6
   1  -7 -10 11436.0 658.822   2
   1  -7 -10 11074.6 358.274  39
  -1  -7  10 10770.6 320.732  37
   1  -7 -10 10983.7 349.210  53
   1  -7 -10 11082.9 325.337   4
  -1   7  10 10774.2 717.463   9
  -1   7  10 11479.8 727.752  17
   1   7 -10 10863.8 709.666   6
   1  -7 -10 10909.4 349.932  37
  -1  -7  10 11281.5 634.139   8
  -1   7  10 10954.4 347.927  43
   1   7 -10 10784.1 352.741  22
  -1  -7  10 10723.5 341.843  38
  -1   7  10 11148.6 685.062   5
  -1   7  10 10989.0 358.965  30
   1   7 -10 10616.2 361.096  55
  -1  -7  10 11151.3 359.148  50
   1  -7 -10 10817.4 348.345  51
   1   7 -10 10873.7 347.142  47
   1  -7 -10 11179.3 362.578  40
  -1  -7  10 10818.6 322.432  44
  -1  -7  10 10931.6 638.522   2
   1  -7  -9 91.3598 79.4192  40
   1   7  -9-3.10818 128.119   6
   1   7  -9 83.9606 93.8840  21
  -1   7   9 42.9129 82.4839  30
  -1   7   9 1.21422 139.894  17
  -1  -7   9 71.3345 69.8599  37
   1  -7  -9 152.954 81.1501  53
  -1   7   9 9.46691 70.8299  43
   1  -7  -9 85.5914 129.460   2
   1  -7  -9 124.433 79.2381  39
  -1  -7   9-13.9298 60.8852   4
  -1   7   9 42.0246 133.311   9
  -1   7   9 40.2644 126.222   5
  -1  -7   9 153.783 82.1748  38
  -1  -7   9 106.025 80.4831  50
   1   7  -9 52.5591 70.3241  47
   1  -7  -9 114.236 65.3760   4
  -1  -7   9-113.703 104.230   8
  -1  -7   9 115.385 120.371   2
   1  -7  -9 106.752 75.1701  37
   1   7  -9 16.6725 80.1146  22
   1  -7  -9 234.027 105.113  51
  -1  -7   8 37258.2 1073.50   8
  -1  -7   8 37101.7 623.360  50
  -1   7   8 36903.5 605.879  43
  -1   7   8 37926.0 637.569  31
  -1   7   8 37821.1 1270.95   9
   1   7  -8 37815.9 1276.35   6
   1  -7  -8 37340.1 611.086  53
  -1  -7   8 37210.6 585.815  37
  -1  -7   8 37194.0 591.948   4
   1  -7  -8 38663.8 623.018  51
   1   7  -8 37076.9 644.292  21
   1  -7  -8 39628.3 1216.69   2
   1  -7  -8 36490.2 615.631  39
   1  -7  -8 36718.8 622.619  37
   1  -7  -8 36453.2 594.822   4
  -1  -7   8 36903.1 619.435  38
  -1   7   8 36936.7 626.009  30
  -1   7   8 37790.9 1268.35  17
   1   7  -8 38228.9 629.036  22
  -1  -7   8 36491.3 1166.21   2
   1   7  -8 37167.2 622.965  47
  -1   7   7 166.313 176.047  17
   1  -7  -7 364.185 86.5220  53
  -1  -7   7 451.313 97.6666  50
   1  -7  -7 445.924 92.2953  39
   1   7  -7 411.846 95.1361  47
   1   7  -7 314.213 181.620   6
   1  -7  -7 431.823 111.128  51
  -1   7   7 318.474 169.435   9
  -1  -7   7 414.213 90.0552   4
   1   7  -7 313.403 104.146  21
  -1  -7   7 304.284 142.872   8
   1  -7  -7 158.444 114.494   8
   1  -7  -7 524.189 94.1209   4
  -1   7   7 278.818 175.135  20
   1  -7  -7 288.998 166.716   2
  -1   7   7 366.662 89.4041  43
  -1  -7   7 461.669 93.2781  37
  -1   7   7 247.438 89.9181  30
  -1   7   7 334.237 91.6963  31
  -1  -7   7 407.222 168.363   2
  -1  -7   7 368.109 91.2402  38
   1  -7  -7 455.007 103.213  37
  -1   7   6 5711.59 249.024  31
   1   7  -6 5783.86 256.631  21
  -1   7   6 5937.54 497.938  20
  -1  -7   6 6397.39 494.987   2
   1  -7  -6 5324.97 458.508   2
   1  -7  -6 5722.75 237.806  39
   1  -7  -6 6401.16 257.421  51
  -1   7   6 5775.64 508.117  17
  -1   7   6 6126.80 253.334  30
   1   7  -6 5858.37 249.112  47
   1   7  -6 5581.46 496.529   6
  -1  -7   6 5767.54 239.082   4
   1  -7  -6 5259.99 378.390   8
   1  -7  -6 5836.05 248.741  37
  -1  -7   6 5574.15 395.843   8
   1  -7  -6 6091.72 243.978   4
  -1  -7   6 6050.32 251.418  38
  -1  -7   6 5432.10 233.155  50
  -1   7   6 5661.74 485.501   9
   1  -7  -5 11341.6 330.756  51
  -1   7   5 11013.2 667.252  20
   1  -7  -5 10839.9 329.990  37
  -1  -7   5 11203.1 326.387   4
  -1   7   5 11102.7 663.612   9
   1  -7  -5 10053.4 514.685   8
   1   7  -5 10771.8 660.432   6
   1  -7  -5 10725.9 639.606   2
   1   7  -5 11558.6 343.249  47
  -1  -7   5 10887.9 527.559   8
  -1   7   5 11090.9 675.256  17
  -1   7   5 11414.7 341.062  31
  -1  -7   5 10862.0 328.432  38
  -1  -7   5 11408.9 660.206   2
   1   7  -5 10991.7 339.160  21
  -1   7   5 10849.6 324.142  30
  -1   7   4 6412.62 502.165   9
   1   7  -4 6720.05 263.711  21
  -1   7   4 6177.65 520.491  17
   1  -7  -4 6332.56 489.219   2
  -1   7   4 6984.18 259.837  30
   1  -7  -4 6502.57 254.127  37
   1   7  -4 6653.67 526.991  20
   1  -7  -4 6817.50 425.085   8
   1  -7  -4 7260.90 269.577  51
  -1   7   4 6761.86 262.618  31
  -1  -7   4 6552.64 254.626  38
  -1  -7   4 6994.13 523.619   2
  -1   7   4 6416.37 254.657  48
  -1   7   4 6589.77 516.741  20
  -1  -7   4 6438.69 391.046   8
   1   7  -4 6341.00 457.761   9
   1  -7  -3 1229.39 248.123   2
  -1   7   3 1409.73 260.359  20
   1   7  -3 1290.06 121.175  31
   1  -7  -3 1565.81 213.952   8
  -1   7   3 1335.94 124.911  30
  -1   7   3 1579.76 299.194  17
  -1   7   3 1231.35 246.685   9
   1   7  -3 1349.28 226.653   9
  -1   7   3 1325.73 130.268  31
   1   7  -3 1084.05 122.228  21
  -1  -7   3 1238.85 253.013   2
   1   7  -3 1234.45 261.048  20
   1   7  -2 17879.1 749.002   9
  -1   7   2 17785.4 827.338  20
   1  -7  -2 18583.9 696.603   8
   1  -7  -2 17945.9 820.823   2
  -1  -7   2 19394.2 853.881   2
  -1   7   2 18267.8 845.799  17
   1   7  -2 17527.5 391.740  31
   1   7  -2 18937.1 865.021  20
  -1   7   2 18439.1 823.838   9
  -1   7   2 18374.1 417.896  31
   1  -7  -1 36702.5 975.192   8
  -1   7   1 36265.2 582.191  31
  -1  -7   1 36457.3 1158.48   2
   1   7  -1 36786.1 565.813  31
  -1   7   1 35372.0 1132.52   9
   1   7  -1 37580.5 1081.28   9
   1   7  -1 35506.8 1173.54  20
   1   7  -1 36619.7 1170.93  17
   1  -7  -1 39284.6 1202.30   2
  -1   7   1 35790.3 1168.36  20
   1   7   0 7936.06 251.620  30
  -1   7   0 8287.99 557.555   9
   1   7   0 8323.21 275.173  31
   1   7   0 8064.76 507.060   9
  -1  -7   0 9233.20 587.563   2
   1  -7   0 7940.42 461.890   8
  -1   7   0 8128.19 572.173  20
   1   7   0 8643.38 588.239  20
   1   7   0 9133.23 598.565  17
  -1   7   0 8559.56 288.461  31
   1  -7   0 8707.98 575.391   2
  -1   7  -1 21884.6 450.866  31
  -1   7  -1 22427.0 443.156  21
  -1  -7  -1 21852.6 896.754   2
   1   7   1 21367.2 910.349  20
   1  -7   1 22920.7 921.549   2
   1   7   1 22270.5 841.828   9
   1   7   1 21594.2 413.151  30
  -1   7  -1 22551.9 903.383   9
  -1   7  -1 22255.2 930.855  20
   1   7   1 22619.3 932.446  17
   1  -7   1 21910.3 776.281   8
   1   7   1 22161.9 447.122  31
  -1   7  -2 1536.59 293.007  20
   1   7   2 1614.12 133.917  31
   1  -7   2 1529.07 270.997   2
   1   7   2 1432.39 286.781  20
   1  -7   2 1603.91 228.319   8
   1   7   2 1639.51 256.943   9
  -1   7  -2 1430.23 128.575  21
  -1  -7  -2 2012.80 304.500   2
   1   7   2 1481.00 121.863  30
  -1   7  -2 1415.05 257.785   9
   1   7   2 1376.18 279.748  17
  -1   7  -3 23937.4 466.157  21
   1   7   3 23837.4 472.824  31
   1   7   3 22711.7 437.249  30
   1   7   3 23308.7 881.510   9
   1  -7   3 22599.8 811.850   8
   1   7   3 23138.9 960.098  20
   1   7   3 23932.9 975.973  17
   1  -7   3 24959.0 963.823   2
  -1  -7  -3 24357.7 946.154   2
  -1   7  -3 23937.7 941.076   9
  -1  -7  -4 22541.1 465.738  37
   1  -7   4 21491.2 453.400  38
  -1  -7  -4 20893.9 440.054  51
   1   7   4 21660.4 457.706  31
   1   7   4 22031.6 944.611  17
  -1   7  -4 22089.1 912.626   9
  -1   7  -4 21897.5 469.804  47
   1   7   4 21622.5 436.900  30
   1   7   4 20538.0 838.264   9
  -1   7  -4 22438.7 459.171  21
   1   7   4 22655.0 956.442  20
   1  -7   4 22880.9 918.252   2
  -1  -7  -4 23124.6 927.967   2
   1  -7   4 21604.3 810.429   8
   1  -7   5 34194.1 1123.97   2
   1   7   5 33042.1 1162.83  17
  -1   7  -5 33447.3 564.999  35
  -1   7  -5 34011.7 591.123  47
  -1  -7  -5 32696.0 555.327  51
   1   7   5 33042.5 549.895  30
  -1  -7  -5 32836.5 559.773  39
   1   7   5 33891.7 1091.05   9
  -1  -7  -5 35030.6 584.810  37
   1  -7   5 33263.8 1027.12   8
   1  -7   5 32488.1 550.401   4
  -1  -7  -5 33735.2 560.959   4
   1  -7   5 32921.2 568.118  38
  -1  -7  -5 32836.9 1108.70   2
  -1   7  -5 33699.4 567.275  21
  -1  -7  -6 8879.33 299.487  51
  -1   7  -6 8541.78 573.772   6
   1  -7   6 9351.81 309.984  38
   1   7   6 8946.79 579.009   9
  -1   7  -6 9054.17 312.917  47
   1   7   6 9284.95 301.360  30
  -1  -7  -6 9403.74 309.664  37
   1  -7   6 9429.25 597.333   2
  -1   7  -6 9520.06 292.167  22
  -1   7  -6 9274.83 309.005  21
  -1  -7  -6 9760.29 318.117  53
   1  -7   6 8925.17 297.136  50
   1  -7   6 9168.36 557.821   8
   1  -7   6 9173.94 296.423   4
  -1  -7  -6 9413.06 307.772  39
  -1  -7  -6 9408.70 301.934   4
   1   7   6 9116.59 631.436  17
  -1   7  -6 9169.56 302.195  35
  -1  -7  -6 8602.67 573.618   2
  -1   7  -7 29.0842 59.1756  22
   1   7   7-10.7597 180.129  17
   1  -7   7 19.9820 127.817   8
  -1  -7  -7 134.611 69.2899  39
  -1   7  -7 144.251 72.4239  35
  -1   7  -7 78.0672 73.5188  47
   1  -7   7 125.350 62.0026   4
  -1  -7  -7 78.3245 60.3887   4
   1   7   7 342.515 156.515   9
   1   7   7 136.404 73.8841  30
  -1  -7  -7 18.6514 63.9354  53
  -1   7  -7-20.2498 113.567  11
  -1  -7  -7 57.5476 80.5285  51
  -1  -7  -7 35.2402 63.1675  37
  -1   7  -7 93.5867 117.855   6
   1  -7   7 157.973 71.0223  38
   1  -7   7 107.823 75.7093  50
  -1  -7  -7-91.2629 146.634   2
  -1   7  -7 51.3825 73.0770  21
   1  -7   7 138.922 142.687   2
  -1  -7  -8 10844.2 346.027  51
  -1  -7  -8 10688.4 342.017  53
  -1  -7  -8 9993.85 312.365   4
  -1   7  -8 10400.4 343.252  47
  -1   7  -8 9949.29 305.049  22
  -1   7  -8 10266.4 601.625  11
  -1   7  -8 10159.0 634.672   6
  -1  -7  -8 10155.4 333.182  39
  -1   7  -8 10420.0 338.866  55
  -1   7  -8 9880.46 307.598  48
   1  -7   8 10334.0 622.626   8
   1   7   8 10103.2 641.969   9
   1  -7   8 10032.1 311.106   4
   1  -7   8 10400.4 333.447  50
  -1   7  -8 9980.04 321.174  35
   1   7   8 10207.8 329.103  30
  -1  -7  -8 10353.9 328.479  37
  -1  -7  -8 10708.9 635.680   2
   1  -7   8 10185.8 616.707   2
   1  -7   8 10510.5 330.904  38
   1   7   8 10898.7 706.741  17
   1  -7   9 6014.98 475.459   2
   1   7   9 6735.20 572.911  17
  -1   7  -9 6227.64 475.447  11
  -1  -7  -9 5977.35 244.252   4
  -1   7  -9 5865.31 250.373  35
  -1   7  -9 6304.85 250.693  22
  -1  -7  -9 6000.77 245.301  45
   1  -7   9 6277.21 262.152  38
  -1   7  -9 6046.53 496.306   6
  -1   7  -9 6306.42 252.207  48
  -1   7  -9 5991.37 265.732  55
   1  -7   9 6425.86 509.052   8
   1   7   9 6253.08 238.586  26
   1   7   9 6105.11 512.432   9
   1  -7   9 6077.39 264.664  50
  -1  -7  -9 5999.85 265.570  53
  -1  -7  -9 6246.44 271.542  51
  -1  -7  -9 6215.44 260.781  37
  -1  -7  -9 5821.83 474.690   2
   1   7   9 6386.70 269.980  30
  -1  -7  -9 6404.82 270.439  39
  -1   7  -9 6296.17 274.803  47
   1  -7   9 5777.77 238.353   4
   1  -7  10 17.4990 124.933   2
   1  -7  10 8.76047 117.191   8
   1   7  10 3.70947 135.788   9
   1  -7  10-27.8420 67.0193  44
   1  -7  10 29.9977 63.3482   4
  -1  -7 -10-39.9578 106.566   2
  -1   7 -10 146.472 90.5994  47
  -1  -7 -10 6.07093 75.0639  53
   1   7  10-9.86734 167.481  17
  -1   7 -10 75.9006 65.9874  22
   1  -7  10 119.428 77.5108  38
   1   7  10 69.3763 67.2092  26
  -1  -7 -10 162.187 107.262  51
   1  -7  10 42.6362 69.9789  50
  -1   7 -10 6.93603 130.874   6
  -1   7 -10-21.3230 117.554  11
   1   7  10-13.6368 76.2478  30
  -1  -7 -10-16.8989 80.5901  45
   1   7  10-1.28650 150.432   5
  -1   7 -10 85.8666 68.0942  35
  -1   7 -10 122.665 88.0098  55
  -1  -7 -10 31.0820 76.0057  39
  -1  -7 -10 138.251 69.6987  37
  -1   7 -11 3394.28 201.130  35
   1   7  11 3272.01 405.011   9
   1  -7  11 3779.94 384.793   2
   1  -7  11 3562.23 199.132  44
   1  -7  11 3523.23 202.902  38
  -1   7 -11 3250.40 384.508   6
   1   7  11 3295.38 412.290   5
  -1   7 -11 3537.70 200.878  22
  -1  -7 -11 3235.38 201.314  45
  -1   7 -11 3710.58 224.339  47
  -1  -7 -11 3867.88 213.949  37
  -1   7 -11 4286.20 259.793  55
  -1  -7 -11 3689.04 220.643  53
   1  -7  11 3634.08 220.337  50
  -1  -7 -11 3151.67 357.143   2
   1   7  11 3696.96 227.032  30
  -1  -7 -11 3724.49 222.299  39
   1  -7  11 3598.21 408.777   8
  -1  -7 -11 3786.22 222.539  51
   1   7  11 3706.93 202.875  26
  -1   7 -11 3320.77 357.378  11
   1  -7  12 46272.1 1448.39   8
   1   7  12 46687.7 702.128  26
  -1  -7 -12 45354.0 749.542  53
   1  -7  12 46230.0 1294.94   2
  -1   7 -12 45453.0 745.320  47
   1   7  12 45851.1 1508.86   5
  -1  -7 -12 44655.1 710.766  45
   1   7  12 46078.3 756.215  30
   1  -7  12 45874.8 746.583  50
   1  -7  12 43709.3 689.122  38
  -1   7 -12 44842.3 696.772  35
   1   7  12 46293.3 1489.21   9
  -1  -7 -12 43998.4 736.998  39
  -1   7 -12 46462.5 702.033  22
  -1   7 -12 44543.2 748.231  55
  -1  -7 -12 44820.1 719.491  51
  -1  -7 -12 42839.5 679.489  37
   1  -7  12 44396.0 687.191  44
  -1  -7 -12 44271.1 1272.23   2
  -1   7 -13 2727.08 208.024  55
   1  -7  13 2836.51 187.070  38
   1   7  13 2429.93 372.064   9
  -1  -7 -13 2855.28 207.947  53
   1  -7  13 2833.62 203.665  50
  -1  -7 -13 2692.67 182.723  37
  -1  -7 -13 2661.10 195.946  45
   1   7  13 2560.20 386.659   5
   1   7  13 2935.04 196.625  26
   1  -7  13 2644.28 186.854  44
  -1   7 -13 2774.16 200.984  47
   1  -7  13 2736.19 383.762   8
  -1   7 -13 2716.99 184.461  35
  -1  -7 -13 2476.34 190.912  51
   1   7  13 2748.93 421.386  12
   1   7  13 2671.22 207.002  30
  -1  -7 -13 2864.16 206.451  39
   1   7  14 6210.46 605.596  12
   1   7  14 5857.37 273.559  26
   1  -7  14 6134.42 266.286  38
   1  -7  14 6003.14 289.353  50
  -1   7 -14 6256.58 544.730   7
  -1  -7 -14 5950.02 293.446  53
   1   7  14 6260.00 591.060   5
  -1   7 -14 5774.74 261.512  35
  -1  -7 -14 5660.20 284.408  51
  -1  -7 -14 5949.25 258.459  37
   1   7  14 5759.08 292.838  30
  -1   7 -14 5961.85 286.601  47
   1   7  14 6346.71 593.814   9
  -1   7 -14 5802.55 290.251  55
  -1  -7 -14 5707.34 276.909  45
   1  -7  14 5905.53 277.534  44
  -1  -7 -14 6647.94 300.086  39
   1  -7  14 5166.34 524.505   8
   1   7  15 1410.42 167.777  30
   1  -7  15 1506.31 142.952  38
  -1  -7 -15 1311.00 133.450  37
  -1  -7 -15 1314.92 155.818  39
   1   7  15 1356.33 313.378   9
   1  -7  15 1266.81 155.165  50
  -1   7 -15 1647.76 166.543  47
   1  -7  15 1468.05 153.194  44
  -1   7 -15 1451.36 144.111  35
  -1  -7 -15 1678.33 186.899  45
  -1   7 -15 1378.30 162.381  55
   1   7  15 1528.24 329.109  12
   1  -7  15 1700.35 321.781   8
  -1  -7 -15 1455.04 167.981  53
  -1   7 -15 1465.66 148.552  27
   1   7  15 1441.18 318.087   5
   1   7  15 1780.04 168.976  26
  -1  -7 -15 1531.38 180.236  51
  -1  -7 -16 11419.0 405.454  39
   1  -7  16 11327.5 391.140  44
   1  -7  16 11014.4 788.569   8
   1   7  16 11701.8 836.726   9
  -1  -7 -16 11986.3 425.608  53
   1  -7  16 11721.6 407.672  50
  -1   7 -16 11008.8 394.799  47
  -1   7 -16 11742.6 373.919  35
   1   7  16 11035.5 814.382   5
   1   7  16 12052.0 404.041  26
   1   7  16 11965.2 423.604  30
  -1   7 -16 11667.6 380.775  27
  -1  -7 -16 11703.9 405.205  45
   1   7  16 11379.9 370.312  49
  -1  -7 -16 11460.6 395.617  51
  -1   7 -16 11825.8 422.975  55
   1   7  17 994.904 159.231  30
  -1  -7 -17 1122.18 159.117  45
   1  -7  17 1014.06 145.720  44
   1   7  17 1035.26 290.947   5
  -1  -7 -17 980.560 151.153  39
  -1   7 -17 1054.17 148.069  47
  -1   7 -17 996.601 133.227  27
   1  -7  17 896.434 137.987  50
  -1  -7 -17 894.264 150.367  51
   1   7  17 1177.68 144.403  49
   1   7  17 607.225 231.626   9
   1   7  17 970.857 144.727  26
   1  -7  17 831.797 252.802   8
  -1  -7 -17 952.856 158.379  53
  -1   7 -17 1003.79 152.943  55
  -1   7 -18 6676.89 297.136  27
  -1   7 -18 6256.12 306.845  47
   1   7  18 6492.88 325.262  30
  -1  -7 -18 6501.11 323.403  45
   1  -7  18 6626.31 314.970  44
   1   7  18 6321.05 637.324   9
   1  -7  18 6498.70 312.001  50
  -1  -7 -18 6601.95 317.294  39
  -1   7 -18 6742.15 335.080  55
   1  -7  18 6981.54 651.987   8
  -1  -7 -18 6105.53 297.191  51
   1   7  18 6549.18 292.411  49
  -1  -7 -18 6354.55 326.968  53
  -1   7 -19 333.871 91.9979  27
  -1  -7 -19 418.296 130.959  53
  -1  -7 -19 421.988 128.559  51
   1  -7  19 380.047 117.053  50
   1  -7  19 357.745 112.192  44
  -1  -7 -19 679.980 150.395  45
   1   7  19 369.421 110.400  49
  -1   7 -19 568.097 135.596  55
  -1  -7 -19 401.388 124.084  39
  -1   7 -19 371.858 107.413  47
   1   7  19 253.037 109.740  30
  -1  -7 -20 158.010 121.866  53
  -1   7 -20 169.736 119.628  55
   1  -7  20 173.853 96.5856  50
   1  -7  20 222.383 110.330  44
   1   7  20-0.21804 134.294  43
  -1  -7 -20 122.157 105.103  51
  -1  -7 -20 35.9009 99.4201  39
  -1   7 -20 135.442 88.4463  47
  -1   7 -20 135.583 197.241  19
  -1  -7 -20 276.594 137.383  45
   1   7  20 14.4953 117.942  30
  -1   7 -20 144.929 79.1976  27
   1   7  20 201.916 98.2491  49
  -1  -7 -21 66.8868 110.406  53
   1   7  21 127.941 161.806  17
   1  -7  21 283.410 120.218  44
  -1  -7 -21 220.952 113.981  51
  -1  -7 -21 439.719 168.077  45
   1   7  21-29.0251 130.000  43
  -1   7 -21 139.250 75.9403  27
  -1   7 -21 524.404 267.501  19
  -1  -7 -21 110.817 94.7098  39
   1   7  21 54.5644 84.2590  49
   1   7  21 24.4868 99.6442  30
   1  -7  21 177.031 98.5680  50
  -1   7 -21 225.573 124.546  55
  -1   7 -21 170.425 95.3214  47
  -1   7 -22 817.592 149.022  55
  -1  -7 -22 778.209 186.151  45
  -1   7 -22 412.297 96.9036  27
   1  -7  22 761.904 131.833  50
   1   7  22 747.981 130.272  49
  -1  -7 -22 562.933 138.420  53
  -1   7 -22 668.191 126.210  47
   1   7  22 547.761 231.504  17
   1   7  22 710.243 154.848  43
   1  -7  22 551.790 135.895  44
  -1   7 -22 301.358 184.749  19
  -1  -7 -22 622.733 127.268  51
   1   7  22 668.667 137.459  30
  -1  -7 -22 516.423 122.793  39
   1   7  23 130.120 133.888  43
   1   7  23 12.6139 174.059  17
  -1   7 -23 73.0218 109.099  55
  -1  -7 -23 226.064 105.126  51
  -1  -7 -23 303.398 120.813  53
  -1   7 -23 414.191 232.053  19
  -1   7 -23 222.721 84.7043  27
   1  -7  23 229.510 99.0238  50
   1   7  23 115.077 103.958  30
   1  -7  23 206.014 109.603  44
  -1   7 -23 111.403 85.4215  47
  -1  -7 -23 234.496 109.374  39
   1   7  23 89.0995 100.256  49
   1   7  24 395.451 113.537  30
  -1   7 -24 211.115 84.7064  47
  -1   7 -24 449.231 96.9031  27
   1  -7  24 380.902 95.4397  50
  -1   7 -24 312.372 216.742  19
   1   7  24 235.357 99.5853  49
   1   7  24 259.688 130.614  43
  -1  -7 -24 797.950 128.667  51
  -1  -7 -24 422.286 126.927  53
   1   7  24 431.268 223.211  17
   1  -7  24 359.096 124.181  44
  -1  -7 -24 477.694 113.328  39
  -1  -7 -25 579.710 116.340  39
   1  -7  25 464.677 97.4644  50
   1  -7  25 504.333 122.724  44
   1   7  25 437.633 103.049  49
   1   7  25 448.938 136.525  43
  -1  -7 -25 527.821 133.419  53
   1   7  25 368.000 108.299  30
  -1   7 -25 435.321 116.124  55
  -1   7 -25 344.547 92.3562  47
  -1   7 -25 436.925 220.847  19
  -1  -7 -26-9.16817 72.4923  39
   1  -7  26 23.8462 91.7901  44
  -1   7 -26-115.884 72.4565  47
   1   7  26 50.6698 91.5424  49
   1   7  26-18.7794 74.0604  30
   1  -7  26 41.3036 70.5429  50
  -1   7 -26 49.7927 95.2450  55
  -1  -7 -26 26.8414 97.4294  53
   1   7  26-3.86414 112.915  43
   1   7  27 754.563 119.851  30
   1   7  27 722.498 122.965  49
   1  -7  27 799.233 126.592  44
  -1   7 -27 633.580 123.653  55
  -1  -7 -27 689.423 124.502  53
   1   7  27 559.554 120.127  43
  -1  -7 -27 540.559 96.8862  39
  -1  -7 -28 1557.62 157.728  53
   1   7  28 1579.98 146.557  30
   1   7  28 1498.44 149.126  49
   1  -7  28 1705.84 158.008  44
  -1  -7 -28 1478.12 125.130  39
  -1   7 -28 1661.95 159.042  55
   1   7  28 1742.14 165.260  43
   1   7  29 1513.36 134.282  49
   1  -7  29 1400.99 137.902  44
  -1   7 -29 1625.84 148.844  55
  -1  -7 -29 1492.03 143.660  53
  -1   7 -30 2613.26 167.537  55
   1   7  30 2453.86 168.177  43
   1   7  30 2233.05 148.246  49
   1  -7  30 2585.36 163.113  44
  -1  -7 -30 2463.23 164.473  53
   1   7  31 2702.98 156.029  43
  -1   7 -31 2853.93 162.031  55
   1  -7  31 2770.06 155.256  44
  -1  -7 -31 3073.50 167.327  53
  -1  -8  30 5509.41 204.841  44
   1   8 -30 5585.44 214.538  55
   1  -8 -29 128.605 68.3983  39
  -1  -8  29 5.81145 58.5269  44
   1   8 -29-47.1322 65.0299  55
  -1   8  29-55.6378 72.5592  43
  -1   8  29-76.5028 61.1409  48
   1  -8 -29 115.716 66.4854  53
  -1  -8  28 134.967 73.6895  44
  -1   8  28 186.927 89.5175  43
  -1   8  28 80.2392 65.6051  49
   1  -8 -28 286.253 78.5393  39
   1   8 -28 220.483 85.1536  55
   1  -8 -28 206.824 83.5181  53
  -1   8  28 235.341 80.0375  48
  -1   8  27 346.165 110.566  43
   1  -8 -27 219.619 90.6652  53
   1  -8 -27 237.185 85.7398  39
  -1  -8  27 323.857 90.4827  44
  -1   8  27 502.030 105.926  48
   1   8 -27 256.168 89.3719  55
  -1  -8  27 186.483 76.8752  50
  -1   8  27 239.280 73.7157  49
   1   8 -26 65.7437 82.5982  55
  -1   8  26 150.396 103.947  43
   1  -8 -26 42.3016 78.2672  39
  -1  -8  26 114.430 67.1226  50
  -1  -8  26-83.2097 84.7229  44
  -1   8  26 80.6866 73.8175  49
   1  -8 -26 32.0855 87.0581  53
  -1  -8  25 700.434 122.294  44
   1   8 -25 608.070 103.200  53
  -1  -8  25 652.268 106.877  50
   1   8 -25 513.059 102.176  27
  -1   8  25 793.214 146.001  43
   1  -8 -25 536.856 118.409  39
  -1   8  25 608.056 113.115  30
   1   8 -25 543.785 122.008  55
   1  -8 -25 705.770 129.196  53
  -1   8  25 552.454 105.353  49
  -1  -8  24 138.989 94.3857  44
  -1   8  24 224.331 88.8765  49
  -1   8  24 154.542 77.0920  31
  -1  -8  24 152.656 85.6973  50
   1   8 -24 114.258 78.8686  27
   1  -8 -24 138.438 103.131  53
   1   8 -24 130.200 74.4695  53
   1   8 -24 22.4203 101.611  55
  -1   8  24 263.259 93.5515  30
   1  -8 -24 189.075 98.2293  39
  -1   8  24 450.794 146.219  43
  -1   8  23 1008.91 133.800  49
   1  -8 -23 1148.67 156.620  53
  -1  -8  23 958.429 145.431  44
  -1   8  23 799.386 127.118  31
   1  -8 -23 1150.77 162.777  39
  -1  -8  23 1093.13 145.177  50
  -1   8  23 1074.81 150.042  30
   1   8 -23 971.514 130.346  53
   1   8 -23 1007.06 136.421  27
  -1   8  23 1153.79 182.756  43
   1   8 -23 961.589 153.425  55
   1   8 -22 274.241 96.8206  27
  -1   8  22 180.832 100.094  30
   1  -8 -22 122.637 106.778  53
  -1  -8  22 47.4078 107.149  44
   1   8 -22-139.091 204.879  19
  -1  -8  22 162.179 104.574  50
  -1   8  22 79.3863 83.1474  31
  -1   8  22 160.629 94.3418  49
  -1   8  22 260.968 144.450  43
   1  -8 -22 352.098 124.191  39
   1   8 -22 126.020 127.061  55
   1   8 -21 1441.20 324.875  19
  -1   8  21 1598.69 158.416  49
  -1   8  21 1682.51 206.989  43
  -1   8  21 1442.03 159.920  31
   1   8 -21 1716.26 201.225  55
  -1  -8  21 1394.88 166.060  50
  -1   8  21 1853.00 193.702  30
   1  -8 -21 1568.38 182.828  53
   1   8 -21 1684.24 159.594  47
   1   8 -21 1281.19 150.861  54
  -1  -8  21 1482.66 171.674  44
   1  -8 -21 1487.10 182.328  39
   1   8 -21 1484.91 163.844  27
   1   8 -20 7797.42 369.468  55
   1  -8 -20 7716.69 355.573  39
   1   8 -20 7233.05 321.600  54
   1  -8 -20 8319.76 335.196  51
   1  -8 -20 7774.44 360.777  53
   1   8 -20 7362.09 312.379  47
  -1   8  20 7530.59 364.637  43
  -1  -8  20 7363.04 333.128  44
  -1   8  20 7480.34 351.407  30
  -1  -8  20 7580.11 344.788  50
   1   8 -20 7900.73 688.441  19
   1   8 -20 7325.44 335.349  27
  -1   8  20 7331.52 334.988  31
  -1   8  20 7405.71 305.085  49
  -1   8  20 6597.11 624.439  17
  -1   8  20 6754.02 616.614  20
  -1   8  19 571.399 259.124  17
  -1   8  19 362.659 102.974  49
   1  -8 -19 512.550 131.724  53
   1   8 -19 410.072 136.615  55
   1  -8 -19 542.185 136.786  39
   1   8 -19 455.970 117.281  54
  -1  -8  19 606.573 139.785  50
   1   8 -19 540.276 124.363  27
  -1   8  19 505.969 155.150  43
  -1   8  19 569.700 138.796  30
  -1   8  19 385.852 116.339  31
   1   8 -19 428.038 112.983  47
  -1  -8  19 498.971 122.344  44
   1   8 -18 4753.07 268.930  54
   1  -8 -18 5056.46 298.698  39
   1  -8 -18 4694.21 250.571  37
   1  -8 -18 4663.35 282.190  53
  -1  -8  18 4882.66 272.246  44
  -1   8  18 4756.04 289.026  30
   1   8 -18 5051.88 301.944  55
   1   8 -18 4553.95 272.910  27
  -1   8  18 5516.54 580.085  17
  -1  -8  18 4774.96 278.835  50
  -1   8  18 4560.44 289.112  43
  -1   8  18 4446.36 268.661  31
   1  -8 -18 5373.23 284.165  51
   1   8 -18 4600.76 256.016  47
  -1   8  17 729.580 155.522  43
   1  -8 -17 608.489 112.719  37
   1  -8 -17 405.264 127.743  53
   1  -8 -17 652.297 150.500  39
  -1   8  17 311.544 214.175  17
  -1  -8  17 465.806 119.208  44
   1   8 -17 455.365 110.058  47
  -1   8  17 250.620 107.077  31
   1   8 -17 509.788 147.158  55
  -1  -8  17 646.021 150.234  50
  -1   8  17 594.667 147.106  30
  -1  -8  17 521.757 108.918  38
   1   8 -17 510.866 126.395  54
   1   8 -17 642.325 128.753  27
  -1   8  16-261.853 226.205   5
   1   8 -16-4.01629 76.6583  47
   1   8 -16 136.099 116.236  54
  -1   8  16-411.167 217.378   9
  -1  -8  16-120.017 104.798  44
   1  -8 -16 226.349 143.708  51
   1  -8 -16-0.62491 98.4036  53
   1   8 -16 157.321 174.903   7
   1  -8 -16-132.784 123.913  39
  -1  -8  16 39.3884 107.548  50
  -1   8  16-99.3418 109.507  31
  -1  -8  16 31.0827 77.7068  38
   1   8 -16-66.6529 134.291  55
   1  -8 -16 27.3798 79.7453  37
  -1   8  16-97.8306 176.991  17
  -1   8  16 16.0256 118.343  43
  -1   8  16 32.0561 107.827  30
  -1   8  15 1997.18 380.544   9
   1   8 -15 2844.52 233.549  54
   1   8 -15 2001.24 183.393  47
  -1   8  15 2077.57 374.546   5
  -1   8  15 2036.17 205.286  30
  -1   8  15 1859.90 190.688  43
   1  -8 -15 1986.41 172.614  37
   1   8 -15 2650.09 226.201  55
  -1  -8  15 1960.38 170.195  44
   1  -8 -15 3298.15 241.930  51
   1  -8 -15 1867.43 196.998  39
   1  -8 -15 2219.24 195.716  53
   1   8 -15 1960.53 375.739   7
  -1  -8  15 2122.71 195.037  50
  -1  -8  15 2111.10 178.615  38
  -1   8  15 1828.98 183.422  31
  -1   8  15 2078.43 361.095  17
   1   8 -14 19.1162 86.7215  22
   1  -8 -14 437.159 149.195  51
  -1   8  14 102.099 112.824  30
   1  -8 -14 35.4201 99.3695  39
  -1  -8  14 5.66991 97.5610  50
   1   8 -14 590.140 149.260  54
  -1  -8  14 5.66387 86.5638  38
   1  -8 -14-27.6597 96.2504  53
  -1   8  14 7.07218 107.738  43
  -1  -8  14-12.1042 92.6293  44
   1   8 -14-29.6071 84.4365  47
  -1   8  14-52.2805 168.344  17
  -1   8  14-45.2174 152.322   5
  -1   8  14-115.993 174.748   9
   1   8 -14 88.5482 119.483  55
   1  -8 -14 47.4018 85.2164  37
  -1   8  14-4.01837 112.443  31
   1   8 -13 641.952 151.406  55
  -1   8  13 267.061 113.401  43
   1  -8 -13 207.670 108.727  39
   1  -8 -13 741.787 164.618  51
   1   8 -13 287.734 103.430  47
  -1   8  13 134.676 181.376  20
   1  -8 -13 220.773 97.0987  53
  -1   8  13 190.398 99.5918  31
  -1   8  13 331.662 182.339   5
  -1   8  13 263.605 183.858  17
  -1  -8  13 230.460 93.0432  44
  -1   8  13 213.005 226.314   9
   1  -8 -13 182.122 93.6438  37
  -1   8  13 255.305 114.514  30
  -1  -8  13 266.117 100.322  38
  -1  -8  13 327.327 114.086  50
   1   8 -13 305.190 106.304  22
   1  -8 -12 219.517 148.204  51
   1  -8 -12 24.5505 94.4739  39
   1  -8 -12 69.2015 73.2653   4
   1   8 -12-7.47730 94.7566  22
  -1   8  12 50.3037 165.641  17
  -1  -8  12-20.0528 76.0041  44
   1   8 -12 65.4533 86.5866  47
   1  -8 -12 8.81196 81.3062  37
  -1   8  12-47.2423 143.367   5
   1   8 -12 150.933 120.044  55
  -1  -8  12-3.87055 81.6197  38
  -1   8  12 32.7443 104.847  30
  -1   8  12-8.47501 105.221  31
  -1  -8  12 37.7872 96.7376  50
   1  -8 -12-121.053 157.965   2
   1  -8 -12 211.579 96.8760  53
  -1   8  12-12.9834 97.3053  43
  -1   8  12-65.6734 187.854  20
  -1   8  12 84.5169 203.612   9
   1   8 -11 20945.7 546.942  55
  -1  -8  11 19486.2 456.020  44
   1   8 -11 20232.8 1046.90   6
   1  -8 -11 20135.3 519.081  39
  -1   8  11 19651.5 1047.66   9
   1  -8 -11 21078.9 522.899  37
  -1   8  11 21628.2 547.314  31
   1   8 -11 20749.9 522.936  22
   1   8 -11 20718.0 516.349  47
  -1   8  11 18208.7 971.713  20
  -1   8  11 21561.4 520.869  43
  -1  -8  11 21698.6 532.559  50
  -1   8  11 19424.9 1024.65  17
   1  -8 -11 21484.0 525.451  51
  -1   8  11 21253.6 543.204  30
   1  -8 -11 21078.3 969.005   2
  -1  -8  11 20545.0 508.859  38
  -1   8  11 20572.5 1008.60   5
  -1  -8  11 21692.2 982.106   2
   1  -8 -11 21264.7 518.909  53
   1  -8 -11 20123.4 469.497   4
   1   8 -10 15595.0 449.000  22
  -1   8  10 15919.1 464.964  31
   1  -8 -10 15859.8 453.286  51
  -1  -8  10 14958.7 435.175  38
  -1  -8  10 16205.6 451.687  50
   1   8 -10 15971.7 923.001   6
   1  -8 -10 15078.4 432.302  53
  -1   8  10 15049.5 847.802   5
  -1  -8  10 16221.8 853.617   2
   1   8 -10 15037.0 436.779  47
  -1   8  10 15920.1 922.957  17
   1  -8 -10 15564.8 841.824   2
  -1  -8  10 15230.7 411.658  37
   1   8 -10 15226.4 464.201  55
  -1   8  10 15968.1 467.444  30
   1  -8 -10 15258.2 413.508   4
  -1   8  10 15120.4 885.156  20
  -1   8  10 15187.6 431.111  43
   1  -8 -10 15344.2 447.132  39
   1  -8 -10 15250.9 443.086  37
  -1   8  10 14839.3 896.386   9
  -1   8   9 14201.7 810.493   5
   1  -8  -9 14477.4 408.159   4
   1   8  -9 14417.3 392.186  35
   1   8  -9 15381.0 458.639  21
   1  -8  -9 14885.4 431.511  51
   1   8  -9 15054.9 453.093  55
  -1  -8   9 14145.6 397.444  37
   1   8  -9 14601.6 427.894  47
  -1  -8   9 15038.1 436.334  38
  -1   8   9 14511.6 877.248  17
  -1   8   9 14970.6 868.329  20
   1   8  -9 15091.9 889.661   6
   1  -8  -9 14654.8 429.782  37
   1  -8  -9 14348.1 414.210  53
  -1  -8   9 14698.5 425.951  50
  -1  -8   9 15049.5 824.868   2
  -1   8   9 14531.5 873.642   9
  -1   8   9 15453.3 450.219  30
  -1   8   9 15005.6 448.966  31
   1   8  -9 14600.9 429.111  22
  -1   8   9 15184.4 422.192  43
   1  -8  -9 14138.9 423.055  39
   1  -8  -9 14995.3 828.563   2
  -1  -8   8 2834.29 198.582  38
   1   8  -8 2838.56 199.714  22
  -1   8   8 3138.05 414.312   9
   1   8  -8 2685.08 179.181  35
   1  -8  -8 2994.91 195.926  53
   1   8  -8 2909.43 216.726  21
  -1   8   8 3191.69 217.913  30
  -1   8   8 2814.38 193.877  43
   1  -8  -8 2723.46 202.799  37
  -1  -8   8 2749.87 192.842  50
   1   8  -8 3414.40 446.761   6
  -1  -8   8 3131.24 389.160   2
   1  -8  -8 2577.89 170.952  38
  -1  -8   8 2609.27 182.723  37
   1   8  -8 2704.84 196.036  47
  -1   8   8 2599.28 388.576  20
   1  -8  -8 2861.68 200.337  39
   1  -8  -8 3053.84 391.430   2
   1  -8  -8 2705.28 185.765   4
  -1   8   8 2810.49 206.645  31
  -1   8   8 3046.88 435.855  17
  -1   8   7 5163.44 264.338  31
   1  -8  -7 4780.19 226.435  38
   1  -8  -7 5140.77 255.806  37
   1  -8  -7 4912.15 244.623   4
  -1  -8   7 4888.98 245.989  50
  -1   8   7 4996.56 512.153  20
  -1  -8   7 5011.03 246.019   4
   1   8  -7 5032.35 238.276  35
  -1   8   7 5306.73 246.152  43
  -1  -8   7 5495.14 254.211  37
   1  -8  -7 5118.06 249.856  39
   1   8  -7 4580.31 500.825   6
  -1   8   7 5371.96 267.846  30
   1   8  -7 5214.97 259.027  22
   1   8  -7 5100.52 270.518  21
   1   8  -7 5369.29 262.889  47
  -1   8   7 5372.14 533.514  17
  -1  -8   7 5415.72 498.004   2
   1  -8  -7 6082.07 292.905  51
  -1  -8   7 4996.70 256.525  38
   1  -8  -7 4675.42 474.202   2
  -1   8   7 4592.46 489.706   9
   1  -8  -6 89.2763 147.659   2
  -1  -8   6 92.7714 138.763   2
   1  -8  -6 68.7398 76.5747  39
  -1  -8   6 107.855 69.8701  50
   1  -8  -6 395.167 145.754  51
   1   8  -6 211.044 166.541   6
   1   8  -6 57.1178 79.9823  47
  -1   8   6 277.072 95.3845  43
  -1   8   6 225.678 172.113   9
   1   8  -6 159.655 102.646  21
   1  -8  -6 242.543 97.0208  37
   1  -8  -6 163.681 77.0818  38
   1  -8  -6 142.497 70.6472   4
   1   8  -6 114.735 70.9363  35
  -1   8   6 24.4757 161.156  20
  -1   8   6 142.905 92.0398  31
  -1  -8   6 123.362 84.0697  38
  -1  -8   6 147.836 82.7621  37
  -1  -8   6 124.126 78.6654   4
  -1   8   6 102.878 87.1732  30
  -1   8   6 306.163 113.236  48
  -1   8   6 123.923 159.901  17
  -1   8   5 559.594 111.779  30
   1  -8  -5 541.259 110.873  37
  -1  -8   5 583.925 105.966  37
  -1   8   5 377.636 175.627   9
   1  -8  -5 348.446 93.4685  39
  -1  -8   5 517.175 106.067  38
   1  -8  -5 491.920 91.9318  38
  -1   8   5 542.145 100.437  43
   1   8  -5 512.317 120.942  21
  -1   8   5 1296.81 478.012  17
  -1  -8   5 444.413 98.8056   4
   1  -8  -5 440.572 91.5303   4
  -1   8   5 586.654 114.696  48
  -1  -8   5 413.995 88.9705  50
  -1  -8   5 327.781 179.352   2
  -1   8   5 617.641 219.831  20
   1   8  -5 545.690 99.4172  35
   1  -8  -5 1314.94 173.841  51
   1   8  -5 503.764 115.191  47
  -1   8   5 431.871 108.041  31
   1  -8  -5 616.667 198.271   2
   1   8  -5 720.807 227.503   6
  -1  -8   4 1319.74 142.599  38
   1   8  -4 1367.54 154.366  21
  -1   8   4 1310.01 291.003  20
  -1  -8   4 1553.22 133.767  39
   1   8  -4 1148.97 126.766  35
  -1   8   4 1432.07 152.628  31
   1  -8  -4 1383.29 139.512   4
  -1  -8   4 1337.45 130.955  50
  -1   8   4 1575.27 315.699  17
   1   8  -4 1443.54 289.094   6
   1  -8  -4 1302.83 131.798  38
  -1  -8   4 1365.93 137.928   4
  -1   8   4 1664.64 151.279  48
   1   8  -4 1303.86 146.162  47
   1  -8  -4 1435.14 143.536  37
  -1   8   4 1031.04 245.696   9
  -1  -8   4 1249.53 261.367   2
  -1  -8   4 1282.76 138.703  37
   1  -8  -4 1225.24 262.823   2
   1  -8  -4 1309.90 129.158  39
  -1  -8   3 1436.03 285.333   2
  -1   8   3 1463.46 144.151  48
  -1  -8   3 1302.44 136.804   4
   1  -8  -3 1346.17 129.807  39
   1  -8  -3 1382.36 143.624  37
   1  -8  -3 1567.40 146.752   4
  -1  -8   3 1354.74 141.452  37
   1   8  -3 1411.63 152.257  21
   1   8  -3 1421.17 128.046  48
  -1   8   3 1549.53 290.477   9
   1  -8  -3 1419.11 138.882  38
  -1   8   3 1532.47 154.050  35
  -1   8   3 1626.15 316.629  20
  -1  -8   3 1413.31 128.382  50
  -1   8   3 1491.85 154.136  31
   1   8  -3 1272.02 132.665  35
   1   8  -3 1398.63 313.292  20
  -1  -8   3 1361.52 128.244  39
  -1  -8   3 1297.73 135.569  38
   1   8  -3 1353.43 248.940   9
   1  -8  -3 1288.47 260.531   2
   1  -8  -2 2723.16 369.052   2
   1   8  -2 2773.33 335.847   9
   1  -8  -2 2757.23 181.567  38
   1   8  -2 3029.63 191.312  31
   1   8  -2 2796.10 181.725  35
   1   8  -2 2606.85 187.366  21
  -1   8   2 2954.82 200.687  31
   1  -8  -2 2621.65 183.057   4
  -1   8   2 2668.54 373.546  20
  -1   8   2 3212.47 389.474   9
  -1  -8   2 2725.82 167.496  50
  -1   8   2 2860.75 187.856  48
  -1  -8   2 2553.05 364.368   2
   1  -8  -2 2903.25 192.302  37
  -1  -8   2 2714.78 167.739  39
   1  -8  -2 2785.38 170.724  39
  -1  -8   2 2633.11 182.693   4
  -1  -8   2 2754.23 188.369  37
  -1   8   2 2766.34 187.987  35
   1   8  -2 3209.72 430.443  20
   1   8  -2 2790.97 172.060  48
  -1  -8   2 2677.89 186.387  38
   1   8  -1-5.42273 110.956   9
  -1  -8   1-67.3395 139.907   2
   1  -8  -1 141.978 68.7828  39
  -1   8   1 107.079 79.0718  35
  -1   8   1 168.377 194.994  20
  -1   8   1 110.691 80.0864  48
   1  -8  -1 84.4354 150.207   2
   1   8  -1 14.2403 184.485  20
   1   8  -1 102.650 89.4039  31
  -1   8   1 72.7591 91.1339  31
   1  -8  -1 68.9079 75.2831  38
   1   8  -1 18.1266 61.4973  48
   1  -8  -1 40.8652 72.9204   4
  -1  -8   1 106.200 75.9041  38
   1  -8  -1 40.3882 74.9789  37
  -1  -8   1 102.382 64.3599  50
  -1   8   1 70.8985 124.600   9
  -1  -8   1 127.054 78.7133  37
  -1  -8   1 87.1782 69.3663   4
  -1  -8   1 98.0150 71.8791  39
   1   8  -1 109.048 77.1786  35
  -1  -8   0 3129.64 196.128  51
  -1  -8   0 2888.46 186.032  38
  -1   8   0 2937.70 189.112  48
  -1   8   0 2599.34 354.485   9
  -1  -8   0 2905.81 194.703   4
   1  -8   0 2427.14 359.589   2
  -1  -8   0 2791.53 189.074  37
  -1   8   0 3063.58 202.898  31
   1   8   0 2903.80 187.385  35
   1  -8   0 2577.61 178.687  37
   1  -8   0 2829.45 187.628   4
  -1   8   0 3002.21 197.006  35
  -1  -8   0 2875.88 176.683  39
   1  -8   0 2732.29 185.623  38
  -1   8   0 2626.56 175.518  21
   1   8   0 2694.48 172.489  48
  -1  -8   0 2553.57 367.055   2
   1   8   0 2721.10 330.937   9
   1   8   0 2934.74 404.857  20
  -1   8   0 3222.63 421.602  20
   1   8   0 2882.90 188.396  31
  -1  -8  -1-43.4500 143.411   2
  -1  -8  -1 315.820 132.083  51
   1   8   1-17.8878 72.5720  48
  -1   8  -1 31.5561 80.3501  21
   1  -8   1 31.9263 66.1628  38
  -1  -8  -1 44.1361 70.6607  38
   1   8   1 38.9802 178.573  20
   1  -8   1-41.3354 106.989   8
  -1   8  -1 130.475 226.048  20
   1  -8   1 35.5535 66.4825  50
  -1   8  -1 60.1095 68.9936  48
   1   8   1 370.526 211.267  17
   1   8   1-102.834 148.333   9
  -1  -8  -1 79.9265 65.2982  39
   1  -8   1-40.3158 157.073   2
   1   8   1 81.5049 80.8641  31
   1  -8   1 25.2178 67.5940   4
  -1  -8  -1 23.0050 68.7114   4
  -1   8  -1 69.3009 81.6953  35
  -1  -8  -1 12.7912 72.1384  37
   1  -8   1 20.0221 68.9597  37
  -1   8  -1-66.2475 150.746   9
   1   8   2 4190.10 469.070  17
  -1  -8  -2 4051.39 218.024  38
   1   8   2 4310.98 229.175  31
  -1   8  -2 4087.68 222.839  35
  -1   8  -2 3875.98 422.093   9
  -1  -8  -2 3471.08 409.175   2
   1   8   2 4101.22 414.574   9
  -1  -8  -2 4209.24 225.255   4
   1  -8   2 4042.64 217.009  37
   1   8   2 4139.76 478.376  20
  -1  -8  -2 3993.18 211.171  39
   1  -8   2 3924.08 220.037  38
  -1   8  -2 4134.94 235.745  47
   1  -8   2 4266.80 379.737   8
   1  -8   2 4026.91 436.807   2
  -1   8  -2 3862.54 211.313  48
   1  -8   2 4099.59 221.890   4
   1   8   2 4281.46 210.704  30
  -1  -8  -2 4709.73 248.653  51
  -1  -8  -2 4265.99 229.503  37
  -1   8  -2 4004.84 219.775  21
   1  -8   2 4036.45 205.029  50
   1   8   2 4036.27 213.494  48
   1   8   3 38962.2 1356.76  17
  -1  -8  -3 38986.7 1320.15   2
   1   8   3 35510.0 613.484  48
  -1  -8  -3 37405.1 654.029  37
  -1  -8  -3 37098.9 625.110  39
   1  -8   3 36764.4 638.463   4
  -1  -8  -3 37360.8 628.457  51
  -1  -8  -3 38031.1 626.374  38
  -1  -8  -3 37831.3 650.879   4
  -1   8  -3 36985.3 644.749  35
   1  -8   3 36507.6 645.361  38
   1  -8   3 37363.3 1117.27   8
  -1   8  -3 38130.5 646.292  21
  -1   8  -3 36224.4 618.168  48
   1  -8   3 38456.8 1310.47   2
  -1   8  -3 36409.9 659.859  47
   1  -8   3 36483.5 626.210  37
   1  -8   3 35870.1 596.156  50
   1   8   3 37284.9 645.975  31
   1   8   3 37040.9 607.148  30
   1   8   3 39020.4 1358.64  20
  -1   8  -3 37472.8 1283.84   9
   1   8   3 36881.3 1211.94   9
   1  -8   4 24046.7 517.962   4
  -1  -8  -4 24967.5 532.052   4
   1   8   4 25875.2 1120.17  20
  -1  -8  -4 25566.0 543.661  37
  -1   8  -4 24528.9 511.856  48
   1   8   4 25077.0 507.549  30
  -1  -8  -4 24742.1 1056.08   2
  -1   8  -4 24926.7 550.089  47
   1  -8   4 25294.3 521.793  37
   1  -8   4 24297.5 503.700  50
  -1   8  -4 25512.2 539.093  35
  -1  -8  -4 25030.3 507.105  38
  -1   8  -4 25695.9 537.218  21
  -1  -8  -4 25343.5 526.136  39
   1  -8   4 25009.0 1063.65   2
   1   8   4 26993.6 1049.90   9
   1  -8   4 25622.0 944.305   8
  -1  -8  -4 24956.7 522.072  51
   1   8   4 25375.6 1110.45  17
  -1   8  -4 26252.5 1084.44   9
   1   8   4 25811.3 548.107  31
   1  -8   4 25180.8 540.617  38
  -1  -8  -5 103.058 83.8098  37
   1  -8   5 145.233 112.032   8
   1  -8   5 166.198 77.6054   4
  -1  -8  -5 179.100 86.6643  39
  -1   8  -5 274.823 99.8232  21
   1  -8   5 255.267 89.0366  50
   1  -8   5 127.579 132.980   2
  -1  -8  -5 312.809 118.696  51
   1  -8   5 163.050 78.7005  37
   1   8   5 166.043 178.412  17
   1   8   5 78.7678 127.195   9
   1  -8   5 250.758 96.3020  38
   1   8   5 152.365 95.1745  31
  -1   8  -5 234.346 98.4311  47
  -1   8  -5 89.2214 74.8189  48
   1   8   5 296.759 226.548  20
  -1  -8  -5 237.611 77.4147  38
  -1   8  -5 36.1817 137.548   6
   1   8   5 243.158 88.5270  30
  -1   8  -5 142.500 76.3382  35
  -1  -8  -5 238.567 93.9445   4
  -1  -8  -5 230.596 171.661   2
  -1  -8  -6 4884.25 479.069   2
   1  -8   6 5499.30 247.514  37
   1  -8   6 5569.54 469.837   8
  -1   8  -6 5656.69 245.119  22
  -1   8  -6 6095.67 277.507  21
   1   8   6 5543.17 496.409   9
  -1   8  -6 5480.73 249.255  48
  -1  -8  -6 5401.77 259.164  39
   1   8   6 5309.91 251.218  30
   1  -8   6 5414.82 506.999   2
   1   8   6 5268.82 538.541  20
  -1  -8  -6 5747.31 269.885  51
  -1   8  -6 5787.69 275.484  47
   1   8   6 5516.31 271.306  31
  -1  -8  -6 5907.59 272.462  37
   1  -8   6 5587.44 255.279   4
   1   8   6 5050.63 536.242  17
  -1  -8  -6 5733.22 263.806   4
  -1   8  -6 5371.34 486.266  11
   1  -8   6 5654.64 268.999  38
  -1  -8  -6 5454.13 238.984  38
   1  -8   6 5783.94 262.868  50
  -1   8  -6 5556.33 258.919  35
  -1   8  -6 5229.31 496.548   6
  -1   8  -7 13392.3 749.480  11
  -1  -8  -7 12619.1 378.896   4
   1   8   7 13172.1 412.722  31
   1   8   7 13313.7 832.835  17
   1  -8   7 12757.7 714.445   8
   1   8   7 12917.0 764.332   9
  -1   8  -7 13696.8 415.496  47
  -1   8  -7 12711.2 370.873  48
  -1  -8  -7 12328.7 346.487  38
  -1   8  -7 12791.8 396.601  21
   1  -8   7 12434.9 362.606  37
  -1  -8  -7 12962.4 396.444  37
   1   8   7 12367.1 357.286  43
   1  -8   7 12640.9 388.100  50
   1  -8   7 12331.7 391.882  38
  -1   8  -7 13105.8 402.822  55
  -1  -8  -7 13025.7 772.075   2
   1   8   7 12740.6 389.229  30
   1   8   7 12190.1 801.296  20
   1  -8   7 13029.0 770.499   2
  -1   8  -7 13515.8 374.020  22
   1  -8   7 12624.2 380.204   4
  -1   8  -7 12812.1 768.181   6
  -1  -8  -7 12816.7 394.317  39
  -1   8  -7 13343.0 394.628  35
  -1  -8  -7 12802.3 393.795  51
  -1  -8  -8 15221.8 426.833  37
  -1   8  -8 14306.5 767.877  11
   1  -8   8 15216.0 394.243  37
   1   8   8 14540.6 826.226   9
  -1   8  -8 14571.0 821.646   6
   1  -8   8 14815.1 783.069   8
   1  -8   8 13814.2 396.177   4
   1   8   8 14595.4 397.329  43
  -1   8  -8 14765.3 416.157  35
   1  -8   8 14887.5 429.028  50
  -1   8  -8 14611.7 399.926  48
   1  -8   8 14623.5 425.065  38
   1  -8   8 15118.4 829.879   2
  -1   8  -8 15057.9 435.271  55
  -1   8  -8 14782.8 398.218  22
   1   8   8 14260.5 878.138  17
  -1   8  -8 14527.3 432.796  47
  -1  -8  -8 14365.0 422.000  39
  -1  -8  -8 14907.6 433.661  51
   1   8   8 15144.4 428.800  30
  -1  -8  -8 14911.4 821.233   2
  -1  -8  -9 41.0527 87.7346  39
  -1  -8  -9 79.3472 77.5742  37
  -1  -8  -9-26.2991 174.869   2
  -1  -8  -9 71.1670 73.9586  45
   1   8   9 93.3089 81.1744  43
   1   8   9 82.4596 177.822  17
  -1   8  -9 28.8060 134.392   6
   1   8   9 39.1832 83.6727  30
   1   8   9-28.9473 144.499   5
   1  -8   9 40.8972 170.174   2
  -1   8  -9 195.526 77.5357  48
  -1   8  -9 68.0845 87.4976  47
   1  -8   9 262.805 82.6763   4
  -1   8  -9 189.018 105.891  55
  -1   8  -9 102.122 82.5255  35
  -1   8  -9-33.3038 139.922  11
  -1  -8  -9 9.30541 103.384  51
   1  -8   9 79.1930 80.6518  38
   1   8   9-164.329 151.329   9
  -1   8  -9 57.0530 67.4160  22
   1  -8   9 50.3651 91.7711  50
  -1  -8  -9 2.88242 80.2955  53
   1  -8   9 161.908 143.120   8
  -1  -8 -10 18776.6 500.135  53
   1   8  10 18809.3 1020.29  17
   1   8  10 19672.7 993.525   9
  -1   8 -10 18496.5 497.752  55
  -1   8 -10 18728.5 460.083  22
   1  -8  10 20364.2 950.438   2
  -1   8 -10 18259.4 937.484   6
  -1   8 -10 18837.1 474.620  35
   1   8  10 18971.2 469.762  43
  -1  -8 -10 18710.1 480.719  37
  -1   8 -10 18423.5 499.273  47
   1   8  10 18118.2 980.881   5
  -1   8 -10 18929.9 878.196  11
   1   8  10 18857.2 496.197  30
  -1  -8 -10 18719.9 490.725  51
   1  -8  10 18454.1 479.646  38
   1  -8  10 18304.8 450.653   4
   1  -8  10 19263.0 499.605  50
  -1  -8 -10 18348.3 492.074  39
  -1  -8 -10 18093.0 447.437  45
   1  -8  10 17852.4 905.728   8
  -1  -8 -10 18175.3 903.994   2
  -1  -8 -11 2831.40 217.215  51
   1   8  11 2832.03 415.162   9
   1   8  11 2884.35 443.926  17
   1   8  11 3087.29 224.604  30
  -1   8 -11 2828.87 191.646  22
   1  -8  11 2542.49 205.882  50
   1  -8  11 3137.03 374.353   2
  -1   8 -11 2844.70 195.773  35
  -1  -8 -11 2767.58 199.457  45
   1   8  11 3190.85 217.692  43
   1  -8  11 2791.96 181.556   4
  -1   8 -11 3168.95 222.885  47
  -1   8 -11 3568.25 246.526  55
  -1  -8 -11 2950.67 216.463  53
  -1  -8 -11 2853.07 202.724  37
   1  -8  11 3153.11 406.864   8
  -1  -8 -11 2750.11 365.060   2
   1  -8  11 3090.86 209.035  38
  -1  -8 -11 2880.64 213.835  39
  -1   8 -11 2654.21 392.103   6
   1   8  11 2777.46 410.369   5
  -1  -8 -12 909.739 153.539  45
   1   8  12 843.688 134.893  43
  -1  -8 -12 715.604 131.272  39
   1  -8  12 698.121 104.963  44
   1  -8  12 804.715 134.925  50
   1   8  12 762.990 281.349  17
   1   8  12 1113.32 283.310   5
  -1   8 -12 788.781 145.462  55
  -1   8 -12 791.479 140.221  47
   1   8  12 673.119 133.495  30
  -1   8 -12 657.794 115.064  35
  -1   8 -12 696.972 112.903  22
   1   8  12 983.945 248.059   9
  -1  -8 -12 785.091 157.971  51
  -1  -8 -12 739.778 130.688  53
   1  -8  12 762.490 127.777  38
  -1  -8 -12 862.326 122.819  37
   1  -8  12 562.596 228.367   8
   1   8  13 1436.84 164.755  43
   1   8  13 1276.46 331.410  17
  -1  -8 -13 1622.29 173.407  45
  -1  -8 -13 1379.55 151.691  37
  -1  -8 -13 1421.19 175.171  51
   1  -8  13 1461.37 307.111   8
  -1   8 -13 1271.49 170.846  55
  -1   8 -13 1769.89 182.414  47
   1   8  13 1501.51 337.362   9
  -1  -8 -13 1597.78 177.559  39
  -1  -8 -13 1425.69 172.107  53
  -1   8 -13 1696.18 160.805  35
   1   8  13 1562.88 180.958  30
   1  -8  13 1668.94 163.285  38
   1  -8  13 1509.10 172.763  50
   1  -8  13 1545.20 152.080  44
   1   8  13 1730.79 350.403   5
  -1  -8 -14 4765.90 272.611  51
   1   8  14 4284.08 524.982  17
   1  -8  14 4525.20 244.555  38
  -1  -8 -14 4758.45 280.155  39
   1   8  14 4078.69 513.873   9
   1  -8  14 4795.25 526.404   8
   1  -8  14 4912.82 280.476  50
  -1   8 -14 4679.03 270.794  47
   1   8  14 4599.18 538.394   5
   1   8  14 4920.29 285.913  30
   1  -8  14 4679.17 252.055  44
  -1  -8 -14 4825.03 266.072  45
  -1   8 -14 4669.28 276.365  55
  -1  -8 -14 4790.85 278.804  53
   1   8  14 4451.86 262.560  43
  -1  -8 -14 4604.92 245.692  37
  -1   8 -14 4667.77 247.048  35
   1   8  15 3659.22 496.039   5
   1  -8  15 4174.57 236.567  38
  -1   8 -15 4371.67 243.828  27
  -1  -8 -15 4439.08 271.519  39
   1  -8  15 4512.59 271.480  50
   1   8  15 3911.25 495.522  17
   1   8  15 4078.92 258.261  43
   1   8  15 4395.32 275.246  30
   1  -8  15 4314.55 510.035   8
   1   8  15 4214.01 522.568   9
  -1  -8 -15 4800.49 283.174  45
  -1   8 -15 4323.20 237.673  35
  -1  -8 -15 4258.08 271.455  53
  -1   8 -15 4240.90 269.211  55
  -1  -8 -15 4914.99 285.802  51
  -1   8 -15 4531.31 269.776  47
  -1  -8 -15 4042.74 228.939  37
   1  -8  15 4109.41 236.774  44
   1   8  16 174.761 226.599  17
   1  -8  16 311.531 109.524  44
   1  -8  16 75.6623 80.6395  38
  -1   8 -16 191.454 88.8456  27
  -1  -8 -16 295.394 131.178  39
   1  -8  16-94.5070 160.271   8
  -1   8 -16 185.620 82.6738  35
   1   8  16 370.861 145.728  30
   1   8  16 192.387 204.149   9
  -1   8 -16 170.255 101.682  47
  -1  -8 -16 141.866 117.735  51
  -1  -8 -16 57.8702 78.0373  37
   1  -8  16 259.218 120.755  50
  -1  -8 -16 388.269 138.717  53
  -1  -8 -16 414.607 139.266  45
  -1   8 -16 285.029 115.217  55
   1   8  16 281.765 123.014  43
  -1   8 -17 1337.11 167.176  47
   1  -8  17 1456.83 175.766  50
  -1  -8 -17 1300.26 176.041  53
  -1  -8 -17 1395.62 181.018  51
  -1  -8 -17 1526.06 182.699  45
   1   8  17 1365.89 175.938  43
  -1  -8 -17 1391.26 174.665  39
   1   8  17 1227.06 313.809  17
   1  -8  17 1111.57 149.395  44
   1   8  17 1188.77 168.507  30
  -1   8 -17 1368.75 146.648  27
  -1   8 -17 1590.76 188.060  55
   1   8  18 155.889 214.548  17
  -1   8 -18 191.502 80.5960  27
  -1  -8 -18 258.496 124.149  51
   1   8  18 66.1372 108.195  30
  -1   8 -18 221.739 104.043  47
  -1  -8 -18 286.290 131.374  39
  -1   8 -18 210.936 118.724  55
  -1  -8 -18 263.246 121.504  53
   1  -8  18 72.6734 104.123  50
  -1  -8 -18 573.291 153.176  45
   1   8  18-53.1031 122.141  43
   1  -8  18 164.116 99.5713  44
  -1  -8 -19 4371.47 286.133  45
   1  -8  19 3638.42 252.179  50
  -1   8 -19 3818.90 230.550  27
   1  -8  19 3859.17 248.112  44
  -1   8 -19 3641.61 243.041  47
   1   8  19 3574.27 260.230  30
  -1  -8 -19 4146.02 256.883  51
[truncated: 3,057,860 more chars]
