# Supplementary material for: Unravelling venetoclax solvate behaviour: insights from crystal structures and computational surface analysis
Source: IUCrJ. 2025 Aug 28;12(Pt 5):595–609. doi: 10.1107/S2052252525006785 (PMC12403167; doi:10.1107/S2052252525006785)
Supplement: Supplementary file 1 [file m-12-00595-sup1.zip › str for CCDC/ven MHF final/publish.fcf]

data_I 
#  xcalibur in  D:\SXRD\ven_MHF_2646\ID0000
_audit_creation_date        "24-05-21"
_audit_creation_method      'CRYSTALS' 

_cell_length_a                    14.69280(10)
_cell_angle_alpha                 90
_cell_length_b                    12.31780(10)
_cell_angle_beta                  93.2176(6)
_cell_length_c                    29.8810(2)
_cell_angle_gamma                 90
loop_
 _symmetry_equiv_pos_as_xyz
 'x,y,z'
 '-x,-y,-z'
 'x+1/2,-y+1/2,z+1/2'
 '-x+1/2,y+1/2,-z+1/2'

# NOTE FO on scale of Fc,      0.37764
# Status flags: 
#    o - used in refinement 
#    < - excluded by I/sigmaI cutoff 
#    l - excluded at low resolution  
#    h - excluded at high resolution  
#    x - excluded for another reason  

loop_
_refln_index_h
_refln_index_k
_refln_index_l
_refln_F_squared_meas
_refln_F_squared_calc
_refln_F_squared_sigma
_refln_include_status
_refln_refinement_weight
   2   0   0     8144.63     8043.27       46.00 o   0.1055E-05
   4   0   0     9344.06     9028.30       51.24 o   0.7879E-06
   6   0   0    11466.13    11452.18       94.07 o   0.4878E-06
   8   0   0    24557.82    26705.16      144.29 o   0.9872E-07
  10   0   0      485.05      528.47       16.72 o   0.1173E-03
  12   0   0      114.96      193.67        8.18 o   0.5149E-03
  14   0   0      674.82      592.43       26.53 o   0.8320E-04
  16   0   0       49.73       43.84        6.16 o   0.2112E-02
   1   1   0     5437.49     4872.23       29.08 o   0.2326E-05
   2   1   0    11024.72     8885.54       75.55 o   0.6838E-06
   3   1   0     6416.66     7961.33       42.05 o   0.1101E-05
   4   1   0      117.39      130.45        6.84 o   0.7165E-03
   5   1   0     2186.59     1912.27       23.18 o   0.1294E-04
   6   1   0      201.23      233.53        8.78 o   0.3736E-03
   7   1   0      326.88      308.41        9.65 o   0.2248E-03
   8   1   0     1291.86      843.27       22.46 o   0.4123E-04
   9   1   0       -0.38        0.02        4.08 o   0.5550E-01
  10   1   0      151.18      133.63        6.88 o   0.6128E-03
  11   1   0       19.58        2.95        4.17 o   0.1054E-01
  12   1   0      149.28      165.68        7.64 o   0.5328E-03
  13   1   0      411.50      409.69       13.18 o   0.1587E-03
  14   1   0      811.65      826.25       16.33 o   0.5627E-04
  15   1   0      198.68      119.61        8.19 o   0.5887E-03
  16   1   0      289.97      312.07        7.63 o   0.2407E-03
  17   1   0       -1.16        0.20        4.24 o   0.4349E-01
   0   2   0     7248.53     6030.51       50.13 o   0.1419E-05
   1   2   0     6911.08     7219.59       37.05 o   0.1260E-05
   2   2   0    26432.96    35067.79      105.25 o   0.6484E-07
   3   2   0      243.10      437.32        9.60 o   0.1683E-03
   4   2   0     1046.69      585.75       18.65 o   0.6380E-04
   5   2   0     1420.65     1550.94       21.14 o   0.2034E-04
   6   2   0     9752.17     8396.67       51.64 o   0.8036E-06
   7   2   0     1917.28     1637.40       26.73 o   0.1677E-04
   8   2   0      700.91      792.01       17.56 o   0.6278E-04
   9   2   0      974.36     1003.21       13.65 o   0.4250E-04
  10   2   0     1655.95     1653.34       17.43 o   0.1810E-04
  11   2   0      218.03      216.82        7.55 o   0.3675E-03
  12   2   0      513.02      563.71       12.93 o   0.1054E-03
  13   2   0       73.92       48.02        7.19 o   0.1665E-02
  14   2   0      954.34      707.57       15.92 o   0.6012E-04
  15   2   0        2.89        1.63        4.10 o   0.2855E-01
  16   2   0        5.30        9.68        4.93 o   0.1020E-01
  17   2   0       27.11       27.25        5.72 o   0.3382E-02
   1   3   0    15830.07    16179.01       60.28 o   0.2474E-06
   2   3   0     4138.93     4864.51       31.27 o   0.2775E-05
   3   3   0       41.33       55.93        5.81 o   0.2338E-02
   4   3   0      915.46      831.69       17.44 o   0.5264E-04
   5   3   0       75.46      167.04        6.08 o   0.7206E-03
   6   3   0      188.65      158.73        8.73 o   0.5010E-03
   7   3   0      311.23      256.62       11.23 o   0.2607E-03
   8   3   0      719.29      675.18       15.54 o   0.7297E-04
   9   3   0       77.84       57.22        4.92 o   0.1518E-02
  10   3   0     1536.73     1344.54       17.38 o   0.2384E-04
  11   3   0      550.56      591.99       12.09 o   0.9671E-04
  12   3   0     3982.88     3765.59       31.33 o   0.3929E-05
  13   3   0      812.76      834.89       15.87 o   0.5594E-04
  14   3   0     2938.07     2705.78       29.71 o   0.7178E-05
  15   3   0      106.47       90.44        6.35 o   0.9608E-03
  16   3   0       68.20       46.44        6.52 o   0.1758E-02
  17   3   0      245.33      275.66       10.74 o   0.2788E-03
   0   4   0      368.35      268.34       14.14 o   0.2261E-03
   1   4   0    10172.24     9732.51       51.92 o   0.6619E-06
   2   4   0    11060.31     9505.87       53.49 o   0.6454E-06
   3   4   0      547.21      467.60       14.61 o   0.1124E-03
   4   4   0     1399.16     1485.89       21.32 o   0.2214E-04
   5   4   0      739.62      549.85       17.51 o   0.8350E-04
   6   4   0      209.39      506.70        9.58 o   0.1639E-03
   7   4   0     1457.55     1199.04       24.37 o   0.2686E-04
   8   4   0      302.87      354.07        7.27 o   0.2126E-03
   9   4   0       92.69       51.57        5.85 o   0.1511E-02
  10   4   0       30.64       47.56        4.76 o   0.2420E-02
  11   4   0       18.30       25.55        4.63 o   0.4122E-02
  12   4   0     1268.16     1472.40       17.80 o   0.2385E-04
  13   4   0      507.92      409.58       12.37 o   0.1428E-03
  14   4   0       20.01        9.29        5.63 o   0.6674E-02
  15   4   0      860.45      734.16       14.23 o   0.6225E-04
  16   4   0       42.18       44.24        5.36 o   0.2198E-02
   1   5   0       20.71       53.35        5.15 o   0.2315E-02
   2   5   0     7215.34     5825.98       47.40 o   0.1545E-05
   3   5   0      344.83      274.71       13.09 o   0.2490E-03
   4   5   0       34.25        8.92        6.28 o   0.4997E-02
   5   5   0       15.73       19.15        4.82 o   0.5412E-02
   6   5   0      965.40     1029.53       19.78 o   0.4109E-04
   7   5   0      188.32      260.50        6.44 o   0.3320E-03
   8   5   0      428.58      468.53        9.58 o   0.1382E-03
   9   5   0      234.11      263.31        8.47 o   0.3051E-03
  10   5   0       62.85       81.31        6.27 o   0.1233E-02
  11   5   0      260.47      337.92       10.68 o   0.2331E-03
  12   5   0     1879.66     1629.36       22.13 o   0.1686E-04
  13   5   0      354.50      276.97        9.98 o   0.2367E-03
  14   5   0      292.27      300.32        9.84 o   0.2451E-03
  15   5   0       87.14       92.78        6.45 o   0.1008E-02
  16   5   0       59.86       47.84        5.35 o   0.1849E-02
   0   6   0     2315.49     2431.36       32.12 o   0.9301E-05
   1   6   0     2181.52     1415.69       24.01 o   0.1787E-04
   2   6   0     1302.25     1474.20       20.36 o   0.2292E-04
   3   6   0      469.98      488.02       15.87 o   0.1213E-03
   4   6   0      158.86      126.95       11.57 o   0.5951E-03
   5   6   0        8.97       35.60        4.12 o   0.3571E-02
   6   6   0      657.58      522.35       10.47 o   0.1008E-03
   7   6   0     1600.57     1779.81       18.27 o   0.1663E-04
   8   6   0     1795.06     1591.80       18.99 o   0.1772E-04
   9   6   0       69.43       99.73        5.94 o   0.1009E-02
  10   6   0      364.98      308.33       10.92 o   0.2142E-03
  11   6   0        7.70        4.27        6.34 o   0.1107E-01
  12   6   0      218.84      243.16        8.64 o   0.3301E-03
  13   6   0       96.16       50.60        7.13 o   0.1418E-02
  14   6   0      195.61      205.16        7.41 o   0.4036E-03
  15   6   0      416.84      355.98       11.36 o   0.1767E-03
   1   7   0     1196.21     1084.97       20.95 o   0.3414E-04
   2   7   0       79.43       64.90        5.55 o   0.1389E-02
   3   7   0      545.50      434.91       10.27 o   0.1294E-03
   4   7   0     1523.54     1423.84       16.61 o   0.2240E-04
   5   7   0     1029.48     1038.07       12.34 o   0.3899E-04
   6   7   0     2685.55     2720.41       21.77 o   0.7542E-05
   7   7   0       46.00       31.82        4.78 o   0.2704E-02
   8   7   0      846.04      572.73       15.27 o   0.7774E-04
   9   7   0       11.58        0.48        4.93 o   0.1613E-01
  10   7   0      671.65      614.59       15.59 o   0.8483E-04
  11   7   0       45.42       79.65        8.04 o   0.1338E-02
  12   7   0      497.40      336.94       14.68 o   0.1652E-03
  13   7   0      943.63      871.74       17.09 o   0.4938E-04
  14   7   0       27.69       25.58        4.31 o   0.3825E-02
  15   7   0       -1.37        4.15        4.62 o   0.1933E-01
   0   8   0     4727.29     5201.90       36.66 o   0.2365E-05
   1   8   0      403.77      520.72        7.79 o   0.1271E-03
   2   8   0      122.31      103.32        5.48 o   0.8296E-03
   3   8   0       93.19       71.20        5.24 o   0.1224E-02
   4   8   0        6.33       10.85        3.52 o   0.1044E-01
   5   8   0     2705.20     2731.21       21.06 o   0.7402E-05
   6   8   0      115.52       65.81        5.87 o   0.1135E-02
   7   8   0     4097.26     4037.94       32.37 o   0.3564E-05
   8   8   0     2989.79     3216.11       28.13 o   0.5729E-05
   9   8   0      308.87      417.59       10.36 o   0.1760E-03
  10   8   0      833.32      878.35       15.96 o   0.5280E-04
  11   8   0       23.95       36.40        6.03 o   0.2944E-02
  12   8   0      407.86      392.88       11.94 o   0.1656E-03
  13   8   0       53.71       86.52        5.52 o   0.1255E-02
  14   8   0      396.02      418.44       10.34 o   0.1581E-03
   1   9   0      585.61      539.67        9.97 o   0.1043E-03
   2   9   0       14.84        6.65        3.95 o   0.9905E-02
   3   9   0       23.64       33.63        4.13 o   0.3228E-02
   4   9   0        6.57        1.90        3.99 o   0.2106E-01
   5   9   0      261.67      245.24        8.11 o   0.3051E-03
   6   9   0      125.62      140.40        6.58 o   0.6523E-03
   7   9   0       43.80       40.56        5.19 o   0.2275E-02
   8   9   0      223.92      244.08        8.29 o   0.3281E-03
   9   9   0      694.25      544.60       13.83 o   0.9258E-04
  10   9   0      276.29      379.47       10.74 o   0.2019E-03
  11   9   0      452.19      463.86       15.13 o   0.1331E-03
  12   9   0      770.27      720.26       16.02 o   0.6711E-04
  13   9   0      380.07      437.14       11.97 o   0.1526E-03
   0  10   0     2053.72     1804.76       26.38 o   0.1416E-04
   1  10   0     2220.92     2188.77       21.47 o   0.1085E-04
   2  10   0      403.05      362.28        9.22 o   0.1789E-03
   3  10   0     1541.03     1567.70       18.05 o   0.1984E-04
   4  10   0       56.74       39.00        5.49 o   0.2144E-02
   5  10   0        9.37        4.18        6.16 o   0.1069E-01
   6  10   0        2.29        4.21        4.98 o   0.1710E-01
   7  10   0       14.55        1.74        4.89 o   0.1268E-01
   8  10   0       23.36       18.81        5.46 o   0.4487E-02
   9  10   0     1705.92     1633.91       20.42 o   0.1787E-04
  10  10   0      212.84      155.74       10.06 o   0.4727E-03
  11  10   0      139.30      156.33        8.86 o   0.5590E-03
  12  10   0      119.68      109.65        7.70 o   0.7820E-03
   1  11   0      425.12      466.43        8.45 o   0.1394E-03
   2  11   0       66.65       50.06        5.17 o   0.1711E-02
   3  11   0       15.97       11.94        4.54 o   0.7104E-02
   4  11   0     1329.81     1483.56       15.10 o   0.2291E-04
   5  11   0      123.93      107.71        6.18 o   0.7982E-03
   6  11   0     1147.26      989.35       15.08 o   0.3893E-04
   7  11   0     3407.95     3005.46       24.65 o   0.5712E-05
   8  11   0      917.11      824.34       15.44 o   0.5318E-04
   9  11   0       64.20       47.18        7.24 o   0.1738E-02
  10  11   0       44.33       43.65        6.66 o   0.2134E-02
  11  11   0      285.00      327.26       10.38 o   0.2276E-03
   0  12   0      450.96      464.30       12.55 o   0.1350E-03
   1  12   0     1732.47     1838.54       17.59 o   0.1544E-04
   2  12   0      728.55      735.24       11.74 o   0.6890E-04
   3  12   0      132.07      116.55        6.09 o   0.7433E-03
   4  12   0       12.60       14.55        4.39 o   0.6675E-02
   5  12   0      486.74      454.81       10.45 o   0.1340E-03
   6  12   0      188.73      171.24        6.68 o   0.4734E-03
   7  12   0      529.67      541.50       11.19 o   0.1078E-03
   8  12   0      252.58      322.29       10.07 o   0.2413E-03
   9  12   0      230.35      238.19        8.83 o   0.3304E-03
  10  12   0        8.84        2.04        4.43 o   0.1682E-01
   1  13   0        2.69        0.02        3.74 o   0.4503E-01
   2  13   0        1.16       13.99        4.02 o   0.9453E-02
   3  13   0     1118.04     1192.71       13.41 o   0.3244E-04
   4  13   0      426.90      344.64        8.98 o   0.1821E-03
   5  13   0     1180.15     1103.83       15.28 o   0.3409E-04
   6  13   0       53.56       38.72        4.29 o   0.2253E-02
   7  13   0        4.93       16.55        4.22 o   0.7342E-02
   8  13   0       96.82      118.07        6.87 o   0.8149E-03
   0  14   0      222.54      254.97        9.97 o   0.3132E-03
   1  14   0      183.40      178.76        6.60 o   0.4651E-03
   2  14   0      245.17      229.11        6.80 o   0.3345E-03
   3  14   0      231.36      283.41        7.47 o   0.2864E-03
   4  14   0        6.77        0.07        3.69 o   0.2890E-01
   5  14   0      176.72      245.26        8.12 o   0.3540E-03
 -17   0   1      722.90      691.15       17.63 o   0.7206E-04
 -15   0   1      803.19      790.84       23.69 o   0.5803E-04
 -13   0   1        2.28        4.67        5.96 o   0.1396E-01
 -11   0   1      530.03      536.76       17.86 o   0.1025E-03
  -9   0   1     1780.66     2451.92       26.29 o   0.1079E-04
  -7   0   1      201.72      512.36       16.01 o   0.1677E-03
  -5   0   1      171.23      229.71        9.12 o   0.3660E-03
  -3   0   1    27071.38    28337.12      118.25 o   0.8807E-07
  -1   0   1      556.87      486.56        7.22 o   0.1586E-03
   1   0   1    10808.15    12058.70       50.20 o   0.4333E-06
   3   0   1       66.42        9.82        6.11 o   0.2400E-02
   5   0   1      662.75     1246.30       15.77 o   0.3686E-04
   7   0   1     1020.00      685.17       27.38 o   0.5536E-04
   9   0   1       19.36        8.22        4.87 o   0.8025E-02
  11   0   1     3710.48     3920.13       42.23 o   0.3966E-05
  13   0   1      561.03      464.76       19.82 o   0.1179E-03
  15   0   1      297.60      319.99       13.27 o   0.2220E-03
  17   0   1       86.29       50.48        7.52 o   0.1459E-02
 -17   1   1       19.66       21.35        4.13 o   0.4685E-02
 -16   1   1      923.97      861.19       13.36 o   0.5045E-04
 -15   1   1     1140.73     1068.15       17.03 o   0.3609E-04
 -14   1   1      129.29      119.15        7.93 o   0.7170E-03
 -13   1   1      347.51      313.38       10.21 o   0.2176E-03
 -12   1   1      139.94      195.22        7.02 o   0.4662E-03
 -11   1   1      248.41      270.37        8.71 o   0.2851E-03
 -10   1   1       33.35       42.05        4.05 o   0.2553E-02
  -9   1   1       59.57       76.15        4.83 o   0.1393E-02
  -8   1   1     2682.77     2712.72       31.05 o   0.7372E-05
  -7   1   1     7115.08     7661.80       47.41 o   0.1125E-05
  -6   1   1     8839.66     9244.70       52.46 o   0.7539E-06
  -5   1   1     7500.91     8292.08       43.40 o   0.9656E-06
  -4   1   1     5778.20     5791.65       40.12 o   0.1846E-05
  -3   1   1    15611.72    13655.96       86.76 o   0.3141E-06
  -2   1   1    50532.53    51220.65      167.28 o   0.2599E-07
  -1   1   1    10878.07    11447.19       33.42 o   0.5151E-06
   0   1   1      991.34      909.84        9.96 o   0.4498E-04
   1   1   1     5499.37     4783.37       31.87 o   0.2423E-05
   2   1   1     1403.51     1510.35       14.18 o   0.2167E-04
   3   1   1     9471.95     8113.41       40.81 o   0.8631E-06
   4   1   1        5.28       23.66        3.50 o   0.5499E-02
   5   1   1      995.73     1016.88       15.30 o   0.3972E-04
   6   1   1    10164.21     9752.38       48.15 o   0.6505E-06
   7   1   1     1369.95     1118.25       19.38 o   0.3002E-04
   8   1   1      118.65      122.20        8.50 o   0.7514E-03
   9   1   1     2523.07     2371.02       23.46 o   0.9165E-05
  10   1   1      100.32      115.06        5.65 o   0.8182E-03
  11   1   1     2808.78     2816.32       24.89 o   0.6964E-05
  12   1   1      900.45     1030.99       15.38 o   0.4172E-04
  13   1   1      723.24      751.81       18.06 o   0.6629E-04
  14   1   1       57.24       47.39        6.79 o   0.1869E-02
  15   1   1      607.46      508.69       12.86 o   0.1057E-03
  16   1   1      332.06      270.27        8.35 o   0.2545E-03
  17   1   1       28.61       22.10        4.93 o   0.3973E-02
 -17   2   1        3.37        5.93        4.37 o   0.1510E-01
 -16   2   1       -0.99       12.90        4.56 o   0.9730E-02
 -15   2   1       32.53       16.07        4.81 o   0.4539E-02
 -14   2   1      900.75      932.14       16.94 o   0.4711E-04
 -13   2   1     1421.03     1386.53       21.30 o   0.2395E-04
 -12   2   1      940.22      844.49       14.41 o   0.5106E-04
 -11   2   1      194.01      213.30        7.42 o   0.3811E-03
 -10   2   1      623.32      620.42       11.70 o   0.8721E-04
  -9   2   1     1019.93      891.93       13.42 o   0.4685E-04
  -8   2   1        0.71        5.41        5.79 o   0.1449E-01
  -7   2   1     2499.50     1845.12       28.95 o   0.1212E-04
  -6   2   1      227.82      335.69       10.22 o   0.2336E-03
  -5   2   1     1791.33     2723.30       25.02 o   0.9121E-05
  -4   2   1     1035.21      894.10       20.16 o   0.4739E-04
  -3   2   1      526.59       14.90       12.40 o   0.4161E-03
  -2   2   1     9526.32    10682.32       44.32 o   0.6145E-06
  -1   2   1     5371.47     8458.96       33.75 o   0.1161E-05
   0   2   1     3089.41     2194.93       22.46 o   0.8986E-05
   1   2   1     9637.02     7872.02       38.35 o   0.8501E-06
   2   2   1      211.53       10.42        8.81 o   0.1088E-02
   3   2   1     5414.97     3453.10       41.70 o   0.3355E-05
   4   2   1     2886.05     3816.95       23.72 o   0.4538E-05
   5   2   1       14.28       17.72        4.57 o   0.5787E-02
   6   2   1     1094.71      970.43       16.94 o   0.4197E-04
   7   2   1     1345.73     1656.42       20.82 o   0.2001E-04
   8   2   1      221.77      158.39       11.55 o   0.4380E-03
   9   2   1       13.60        2.28        3.70 o   0.1545E-01
  10   2   1     5193.23     5437.54       31.85 o   0.2129E-05
  11   2   1     2403.04     2182.88       24.41 o   0.1042E-04
  12   2   1      297.92      342.77       11.14 o   0.2153E-03
  13   2   1     1766.52     1778.22       25.53 o   0.1575E-04
  14   2   1     1720.33     1722.46       23.00 o   0.1665E-04
  15   2   1      155.18      104.36        6.87 o   0.7308E-03
  16   2   1      445.53      340.41       10.53 o   0.1786E-03
  17   2   1       56.67       63.84        6.48 o   0.1513E-02
 -17   3   1       18.59        5.96        4.88 o   0.8695E-02
 -16   3   1      435.13      400.41       12.53 o   0.1581E-03
 -15   3   1      322.09      372.28        9.50 o   0.1944E-03
 -14   3   1     1302.16     1395.31       19.95 o   0.2474E-04
 -13   3   1     1900.60     1586.30       23.40 o   0.1719E-04
 -12   3   1     4185.87     4283.81       31.62 o   0.3264E-05
 -11   3   1       94.61      117.43        5.88 o   0.8393E-03
 -10   3   1     1468.62     1513.14       17.06 o   0.2119E-04
  -9   3   1     1077.33     1286.87       14.48 o   0.3023E-04
  -8   3   1      139.04      164.02        7.18 o   0.5368E-03
  -7   3   1     1664.56     1898.92       24.44 o   0.1506E-04
  -6   3   1     3357.17     3113.50       32.97 o   0.5418E-05
  -5   3   1     3610.22     3816.90       31.96 o   0.4109E-05
  -4   3   1       66.35       20.92        7.45 o   0.3131E-02
  -3   3   1      156.39      115.22        8.46 o   0.6701E-03
  -2   3   1       31.27      108.28        4.77 o   0.1451E-02
  -1   3   1     9465.56    12114.18       47.75 o   0.5070E-06
   0   3   1     8403.68     7820.12       44.24 o   0.9938E-06
   1   3   1       31.88       65.53        5.20 o   0.1719E-02
   2   3   1    19551.98    19335.77       77.60 o   0.1711E-06
   3   3   1      117.12       94.44        8.18 o   0.8534E-03
   4   3   1      988.28      318.81       17.98 o   0.9893E-04
   5   3   1     2024.68     2140.69       25.86 o   0.1164E-04
   6   3   1       74.41       98.43        6.36 o   0.1077E-02
   7   3   1       54.74       75.81        6.54 o   0.1383E-02
   8   3   1        6.41       10.20        4.81 o   0.8815E-02
   9   3   1       61.30       51.50        5.13 o   0.1737E-02
  10   3   1     1595.34     1670.33       19.25 o   0.1795E-04
  11   3   1      117.06      125.65        7.02 o   0.7379E-03
  12   3   1     3205.59     3014.70       26.57 o   0.5982E-05
  13   3   1      682.10      710.16       14.14 o   0.7251E-04
  14   3   1      217.58      157.59        9.82 o   0.4561E-03
  15   3   1       11.15        0.19        4.79 o   0.1739E-01
  16   3   1       22.73       15.35        5.41 o   0.5059E-02
  17   3   1      154.43      136.56        8.87 o   0.5975E-03
 -16   4   1        9.90       17.70        4.35 o   0.6299E-02
 -15   4   1       21.19        6.83        5.10 o   0.7798E-02
 -14   4   1      121.03      126.07        7.53 o   0.7122E-03
 -13   4   1      226.22      167.08        9.31 o   0.4368E-03
 -12   4   1      842.28     1044.73       15.54 o   0.4317E-04
 -11   4   1        9.65        7.73        4.60 o   0.9905E-02
 -10   4   1      291.30      329.25        9.31 o   0.2235E-03
  -9   4   1      189.86      265.39        7.16 o   0.3313E-03
  -8   4   1     1125.45     1163.45       13.79 o   0.3241E-04
  -7   4   1      148.01       78.21        9.10 o   0.8144E-03
  -6   4   1     4481.19     4909.59       39.53 o   0.2638E-05
  -5   4   1     2415.79     2086.86       30.79 o   0.1079E-04
  -4   4   1      136.01       75.94        7.50 o   0.8761E-03
  -3   4   1      220.77      245.88        8.00 o   0.3249E-03
  -2   4   1     3537.79     3229.57       30.80 o   0.5253E-05
  -1   4   1     3411.01     3112.33       28.64 o   0.5682E-05
   0   4   1     1235.79     1368.03       18.24 o   0.2676E-04
   1   4   1     7065.01     6517.21       43.17 o   0.1349E-05
   2   4   1     3854.41     4733.51       35.94 o   0.2907E-05
   3   4   1     1525.68      871.18       24.25 o   0.3634E-04
   4   4   1      889.63      982.81       17.36 o   0.4732E-04
   5   4   1        8.16        0.82        5.33 o   0.1721E-01
   6   4   1      288.39      309.11       12.04 o   0.2420E-03
   7   4   1     3176.11     3714.11       40.18 o   0.4671E-05
   8   4   1      364.66      319.54        8.83 o   0.2082E-03
   9   4   1      734.77      640.75       13.04 o   0.7653E-04
  10   4   1       -5.87        6.70        4.59 o   0.1215E-01
  11   4   1      317.54      325.03        9.96 o   0.2225E-03
  12   4   1      274.37      243.72        9.31 o   0.3017E-03
  13   4   1      222.13      209.09        8.22 o   0.3743E-03
  14   4   1      174.90      216.05        7.47 o   0.3986E-03
  15   4   1     1840.91     1829.38       21.60 o   0.1496E-04
  16   4   1      319.23      266.52       10.31 o   0.2574E-03
 -16   5   1        5.38        2.70        4.16 o   0.1989E-01
 -15   5   1       54.34       25.21        5.84 o   0.2726E-02
 -14   5   1      529.74      414.66       12.60 o   0.1376E-03
 -13   5   1       30.33       28.26        5.18 o   0.3295E-02
 -12   5   1      195.05      165.80        9.03 o   0.4676E-03
 -11   5   1        7.43        3.95        5.36 o   0.1313E-01
 -10   5   1       97.24      114.90        7.07 o   0.8444E-03
  -9   5   1     2070.44     2150.19       23.45 o   0.1167E-04
  -8   5   1      328.35      398.68        7.99 o   0.1809E-03
  -7   5   1      316.93      318.20        7.88 o   0.2268E-03
  -6   5   1      847.76      762.92       18.72 o   0.6049E-04
  -5   5   1      477.68      757.19       13.44 o   0.8044E-04
  -4   5   1      543.20      541.20       16.37 o   0.1025E-03
  -3   5   1      419.52      370.93       11.62 o   0.1710E-03
  -2   5   1     2961.71     2236.70       29.37 o   0.8486E-05
  -1   5   1      184.40      422.72        8.80 o   0.2016E-03
   0   5   1     7099.85     7450.09       46.64 o   0.1164E-05
   1   5   1      296.58      464.92       11.62 o   0.1588E-03
   2   5   1      232.89      391.19        8.75 o   0.2078E-03
   3   5   1      944.56      839.31       22.28 o   0.5136E-04
   4   5   1       58.90       11.53        7.81 o   0.3211E-02
   5   5   1     5748.03     6009.20       45.32 o   0.1750E-05
   6   5   1       54.59       61.30        5.89 o   0.1588E-02
   7   5   1       31.13        3.33        4.07 o   0.7506E-02
   8   5   1     3172.68     2884.59       23.62 o   0.6278E-05
   9   5   1     1935.18     1735.65       21.68 o   0.1545E-04
  10   5   1       89.59       73.49        6.76 o   0.1173E-02
  11   5   1      762.05      865.71       14.43 o   0.5577E-04
  12   5   1       40.84       37.50        5.92 o   0.2468E-02
  13   5   1      460.08      480.68       11.94 o   0.1281E-03
  14   5   1       33.66       46.19        5.28 o   0.2252E-02
  15   5   1        7.79        0.01        4.70 o   0.2185E-01
  16   5   1      501.38      446.12       12.81 o   0.1329E-03
 -16   6   1       16.14       13.83        4.87 o   0.6293E-02
 -15   6   1      204.77      276.32        8.56 o   0.3045E-03
 -14   6   1      194.03      235.80        9.61 o   0.3539E-03
 -13   6   1      767.63      866.02       14.09 o   0.5536E-04
 -12   6   1      250.76      197.26        9.86 o   0.3652E-03
 -11   6   1      481.98      409.70       13.39 o   0.1441E-03
 -10   6   1     1666.90     1787.44       24.17 o   0.1622E-04
  -9   6   1       89.68       94.84        5.64 o   0.1004E-02
  -8   6   1     1666.26     1629.30       17.95 o   0.1812E-04
  -7   6   1      862.86      727.91       13.46 o   0.6162E-04
  -6   6   1      674.48      606.10       10.53 o   0.8651E-04
  -5   6   1     5857.50     5763.16       43.12 o   0.1802E-05
  -4   6   1     2163.83     1734.54       35.02 o   0.1428E-04
  -3   6   1      787.81      965.68       16.22 o   0.4810E-04
  -2   6   1    12347.39    11926.69       65.85 o   0.4416E-06
  -1   6   1     6560.50     5277.78       37.71 o   0.1886E-05
   0   6   1     1692.82      985.55       20.51 o   0.3036E-04
   1   6   1     4545.96     5109.50       34.63 o   0.2472E-05
   2   6   1      713.20      847.65       15.34 o   0.5816E-04
   3   6   1        7.90        3.60        5.60 o   0.1278E-01
   4   6   1       14.37        7.29        6.84 o   0.6952E-02
   5   6   1      526.37      690.39       12.48 o   0.8478E-04
   6   6   1     1642.88     1624.57       16.30 o   0.1828E-04
   7   6   1      123.06      147.33        5.51 o   0.6210E-03
   8   6   1       46.71       59.20        4.51 o   0.1832E-02
   9   6   1     1055.02     1010.03       16.27 o   0.4008E-04
  10   6   1      301.36      379.30       10.67 o   0.1929E-03
  11   6   1        6.41       19.15        5.60 o   0.5904E-02
  12   6   1       78.77       55.96        7.30 o   0.1451E-02
  13   6   1        8.38        0.67        5.12 o   0.1794E-01
  14   6   1      429.68      503.24       10.73 o   0.1271E-03
  15   6   1        1.57        1.45        4.67 o   0.2888E-01
 -15   7   1        1.00        3.98        4.19 o   0.2179E-01
 -14   7   1      209.52      236.75        8.16 o   0.3456E-03
 -13   7   1       49.97       73.48        6.10 o   0.1456E-02
 -12   7   1      784.22      718.50       16.36 o   0.6645E-04
 -11   7   1      272.85      214.57        9.29 o   0.3315E-03
 -10   7   1      747.85      732.45       14.26 o   0.6688E-04
  -9   7   1     2401.03     2332.88       23.60 o   0.9580E-05
  -8   7   1      950.18     1012.40       15.11 o   0.4216E-04
  -7   7   1     2432.54     2297.74       25.19 o   0.9741E-05
  -6   7   1     1154.81     1212.06       14.84 o   0.3116E-04
  -5   7   1     1992.59     1751.71       17.96 o   0.1485E-04
  -4   7   1      286.91      311.94        7.67 o   0.2434E-03
  -3   7   1      216.97      169.49        6.64 o   0.4465E-03
  -2   7   1      163.60      138.54        7.39 o   0.5731E-03
  -1   7   1     5215.08     4524.98       46.93 o   0.2629E-05
   0   7   1     3891.15     3679.66       35.36 o   0.4121E-05
   1   7   1     3159.55     2648.81       31.66 o   0.6955E-05
   2   7   1       20.26        5.66        4.18 o   0.8960E-02
   3   7   1     1511.73     1560.00       15.76 o   0.2016E-04
   4   7   1      855.47      687.26       11.66 o   0.6643E-04
   5   7   1       13.21        4.25        3.60 o   0.1238E-01
   6   7   1      703.02      724.85       11.85 o   0.6980E-04
   7   7   1       66.56       84.12        4.85 o   0.1223E-02
   8   7   1     2140.36     2273.44       23.06 o   0.1055E-04
   9   7   1     2790.40     3383.02       31.14 o   0.5615E-05
  10   7   1       14.48        4.37        6.76 o   0.8620E-02
  11   7   1      317.03      305.19       12.66 o   0.2280E-03
  12   7   1        7.63        0.15        7.18 o   0.1323E-01
  13   7   1      320.59      247.25        9.82 o   0.2726E-03
  14   7   1      286.71      288.58        8.33 o   0.2544E-03
  15   7   1        1.88        3.85        4.36 o   0.2117E-01
 -14   8   1      136.56      151.32        7.97 o   0.5854E-03
 -13   8   1      106.04       81.94        6.66 o   0.1029E-02
 -12   8   1       20.49        3.16        5.58 o   0.8904E-02
 -11   8   1       86.90      107.89        7.97 o   0.8972E-03
 -10   8   1      192.61      203.52        8.13 o   0.4111E-03
  -9   8   1      356.13      397.69       10.35 o   0.1735E-03
  -8   8   1     1587.41     1810.02       21.03 o   0.1651E-04
  -7   8   1      101.94      102.92        6.48 o   0.8910E-03
  -6   8   1     1019.88     1072.27       14.75 o   0.3819E-04
  -5   8   1       40.48       47.38        4.15 o   0.2141E-02
  -4   8   1      214.63      226.76        6.86 o   0.3586E-03
  -3   8   1       65.63       88.54        4.30 o   0.1171E-02
  -2   8   1     2434.05     2304.31       19.02 o   0.9765E-05
  -1   8   1       11.15        1.83        3.21 o   0.1770E-01
   0   8   1       46.44       26.16        3.77 o   0.3060E-02
   1   8   1        3.98       14.39        3.41 o   0.8971E-02
   2   8   1      494.66      537.04        8.52 o   0.1145E-03
   3   8   1       47.55       31.63        3.98 o   0.2750E-02
   4   8   1      167.50      163.90        6.25 o   0.5183E-03
   5   8   1      169.78      158.56        6.20 o   0.5315E-03
   6   8   1       10.64        2.65        4.20 o   0.1508E-01
   7   8   1       32.66       61.52        5.48 o   0.1820E-02
   8   8   1      701.45      651.63       14.69 o   0.7759E-04
   9   8   1      192.18      140.06        8.66 o   0.5306E-03
  10   8   1       81.93      103.86        7.34 o   0.9420E-03
  11   8   1       37.25       52.13        6.86 o   0.1967E-02
  12   8   1      470.28      401.41       12.54 o   0.1496E-03
  13   8   1       94.04       59.25        6.21 o   0.1320E-02
  14   8   1      277.45      247.29        7.97 o   0.2964E-03
 -13   9   1       30.01       11.64        5.57 o   0.5045E-02
 -12   9   1       18.27        3.36        5.26 o   0.9637E-02
 -11   9   1      129.47      126.07        8.39 o   0.6884E-03
 -10   9   1      285.32      304.36        9.02 o   0.2454E-03
  -9   9   1      675.26      825.84       13.62 o   0.6236E-04
  -8   9   1      332.10      375.76        9.70 o   0.1884E-03
  -7   9   1      207.01      237.84        8.05 o   0.3452E-03
  -6   9   1      106.58       98.51        6.03 o   0.9147E-03
  -5   9   1       80.21       73.30        5.67 o   0.1232E-02
  -4   9   1        3.71        0.01        3.82 o   0.3863E-01
  -3   9   1      143.24      178.42        5.51 o   0.5131E-03
  -2   9   1       33.06       42.20        3.98 o   0.2513E-02
  -1   9   1       19.48       17.16        3.52 o   0.5583E-02
   0   9   1       18.28        5.36        3.44 o   0.9784E-02
   1   9   1      972.51      867.60       12.53 o   0.4924E-04
   2   9   1     1569.58     1443.04       16.32 o   0.2156E-04
   3   9   1     1091.76     1232.83       14.08 o   0.3156E-04
   4   9   1        7.85        1.23        3.99 o   0.2076E-01
   5   9   1      193.64      213.90        7.46 o   0.3927E-03
   6   9   1      957.24     1101.39       14.87 o   0.3810E-04
   7   9   1       27.29       22.38        4.86 o   0.4086E-02
   8   9   1      300.75      268.18        8.91 o   0.2645E-03
   9   9   1       99.91       58.93        7.39 o   0.1249E-02
  10   9   1      296.14      332.30       10.95 o   0.2191E-03
  11   9   1       -2.47        1.62        6.45 o   0.1703E-01
  12   9   1      228.81      230.24        9.63 o   0.3358E-03
  13   9   1       69.35       86.53        5.69 o   0.1168E-02
 -12  10   1       22.98       15.58        5.25 o   0.5168E-02
 -11  10   1       29.65       26.16        8.85 o   0.3003E-02
 -10  10   1       12.19       34.94        5.75 o   0.3484E-02
  -9  10   1       19.50       17.80        5.11 o   0.5112E-02
  -8  10   1     1902.87     1903.64       20.88 o   0.1408E-04
  -7  10   1     1194.52     1204.36       16.14 o   0.3089E-04
  -6  10   1       27.54        1.48        4.49 o   0.8843E-02
  -5  10   1      244.85      211.48        9.31 o   0.3495E-03
  -4  10   1     1100.86     1155.93       15.31 o   0.3376E-04
  -3  10   1     1102.98     1144.14       15.99 o   0.3421E-04
  -2  10   1      558.40      558.64       11.37 o   0.1022E-03
  -1  10   1      155.61      154.89        6.49 o   0.5554E-03
   0  10   1       40.88       58.44        4.27 o   0.1871E-02
   1  10   1      146.42      161.80        6.58 o   0.5482E-03
   2  10   1      235.95      163.39        7.43 o   0.4430E-03
   3  10   1      176.69      174.77        6.76 o   0.4794E-03
   4  10   1      727.59      716.89       12.09 o   0.6987E-04
   5  10   1     1544.38     1725.33       17.92 o   0.1769E-04
   6  10   1       66.72       31.80        5.51 o   0.2194E-02
   7  10   1        5.21        5.79        4.35 o   0.1456E-01
   8  10   1       25.54       28.17        5.13 o   0.3491E-02
   9  10   1      691.12      739.51       14.41 o   0.6867E-04
  10  10   1      213.35      197.00        8.99 o   0.4009E-03
  11  10   1       39.29       48.94        6.75 o   0.2047E-02
  12  10   1      120.92      116.43        6.89 o   0.7643E-03
 -11  11   1        4.91        2.04        4.95 o   0.1951E-01
 -10  11   1      557.47      570.78       13.31 o   0.9929E-04
  -9  11   1      165.51      228.24        7.42 o   0.3925E-03
  -8  11   1       78.58       65.85        6.23 o   0.1336E-02
  -7  11   1       18.45        0.20        4.77 o   0.1248E-01
  -6  11   1     1435.03     1468.24       16.71 o   0.2226E-04
  -5  11   1      252.12      278.30        7.74 o   0.2800E-03
  -4  11   1      201.83      207.98        7.64 o   0.3927E-03
  -3  11   1      118.53      108.83        5.89 o   0.8033E-03
  -2  11   1     1816.27     1743.32       16.84 o   0.1600E-04
  -1  11   1      311.43      297.79        7.92 o   0.2410E-03
   0  11   1       99.17       85.63        5.58 o   0.1026E-02
   1  11   1      581.78      484.30       10.06 o   0.1137E-03
   2  11   1     2820.38     3171.01       22.09 o   0.6023E-05
   3  11   1       20.72       42.94        4.52 o   0.2829E-02
   4  11   1     1138.42      991.92       14.43 o   0.3914E-04
   5  11   1      585.86      454.72       11.46 o   0.1201E-03
   6  11   1       43.35       17.95        5.11 o   0.3599E-02
   7  11   1       58.25       18.24        5.55 o   0.2944E-02
   8  11   1     2560.09     2630.99       26.79 o   0.8013E-05
   9  11   1       38.20       61.11        6.43 o   0.1758E-02
  10  11   1     1074.71     1158.39       20.41 o   0.3365E-04
  11  11   1        8.75        9.19        4.84 o   0.9281E-02
 -10  12   1     1027.80      985.41       17.19 o   0.4130E-04
  -9  12   1        4.07        5.51        4.51 o   0.1520E-01
  -8  12   1      306.74      305.15        8.96 o   0.2353E-03
  -7  12   1      871.60      886.93       15.17 o   0.5077E-04
  -6  12   1      425.18      428.83        8.61 o   0.1502E-03
  -5  12   1       34.24       44.06        4.21 o   0.2446E-02
  -4  12   1        2.37        1.76        3.79 o   0.3082E-01
  -3  12   1       34.90       41.69        4.46 o   0.2510E-02
  -2  12   1      379.43      434.16        8.88 o   0.1563E-03
  -1  12   1       11.30        0.07        4.44 o   0.1832E-01
   0  12   1       38.00       73.82        4.44 o   0.1563E-02
   1  12   1     1041.72     1014.58       12.75 o   0.4012E-04
   2  12   1       34.95       19.25        4.64 o   0.3956E-02
   3  12   1      101.51      119.53        5.69 o   0.8039E-03
   4  12   1      553.93      440.09       10.11 o   0.1274E-03
   5  12   1       32.26       33.04        4.93 o   0.2918E-02
   6  12   1      325.91      385.90        8.96 o   0.1868E-03
   7  12   1      264.78      257.90        8.36 o   0.2913E-03
   8  12   1      361.33      381.83       11.44 o   0.1788E-03
   9  12   1      187.36      202.16        8.14 o   0.4172E-03
  10  12   1       16.36        8.61        4.59 o   0.8028E-02
  -8  13   1       26.17       32.54        5.37 o   0.3162E-02
  -7  13   1       35.45       27.36        4.82 o   0.3271E-02
  -6  13   1       14.60       33.61        3.79 o   0.3659E-02
  -5  13   1       42.59       42.55        4.60 o   0.2322E-02
  -4  13   1       70.39       58.64        4.87 o   0.1545E-02
  -3  13   1        5.17        0.99        4.48 o   0.2361E-01
  -2  13   1      608.33      637.14       10.52 o   0.8659E-04
  -1  13   1      482.25      454.98        9.60 o   0.1337E-03
   0  13   1       73.03       94.55        4.62 o   0.1094E-02
   1  13   1       -1.51        3.78        3.75 o   0.2283E-01
   2  13   1      184.14      157.78        6.18 o   0.5134E-03
   3  13   1       55.12       18.28        4.50 o   0.3193E-02
   4  13   1      333.02      354.71        9.12 o   0.2001E-03
   5  13   1       25.62       25.96        4.33 o   0.3759E-02
   6  13   1       47.70       60.21        4.70 o   0.1730E-02
   7  13   1      285.41      310.40        8.69 o   0.2392E-03
   8  13   1       23.13       28.83        4.50 o   0.3640E-02
  -5  14   1       61.68       62.49        5.92 o   0.1523E-02
  -4  14   1      475.82      476.73        9.60 o   0.1285E-03
  -3  14   1      732.34      775.53       12.25 o   0.6370E-04
  -2  14   1      463.29      431.13        9.54 o   0.1436E-03
  -1  14   1      141.30      144.04        6.04 o   0.6100E-03
   0  14   1       67.07       42.27        4.86 o   0.1938E-02
   1  14   1        8.55        3.11        3.68 o   0.1731E-01
   2  14   1      399.02      426.44        8.31 o   0.1560E-03
   3  14   1      447.74      432.86        9.77 o   0.1444E-03
   4  14   1      554.36      522.27       11.23 o   0.1092E-03
   5  14   1      142.14      165.66        7.54 o   0.5390E-03
 -16   0   2        0.74        7.12        4.94 o   0.1420E-01
 -14   0   2     2699.21     2438.19       32.62 o   0.8534E-05
 -12   0   2      979.65     1258.21       26.89 o   0.3206E-04
 -10   0   2     1232.03     1319.99       22.75 o   0.2632E-04
  -8   0   2     8476.99     6913.15       82.17 o   0.1105E-05
  -6   0   2       61.51      137.00       10.12 o   0.8104E-03
  -4   0   2    83600.77    88956.66      165.74 o   0.8959E-08
  -2   0   2     8681.70    10001.32       44.54 o   0.6456E-06
   0   0   2    44440.59    44621.64      102.38 o   0.3206E-07
   2   0   2     2116.22     2945.83       20.17 o   0.6742E-05
   4   0   2      900.61      668.80       17.65 o   0.7023E-04
   6   0   2     2348.75     3120.24       36.69 o   0.6659E-05
   8   0   2     4957.60     3951.78       54.63 o   0.3127E-05
  10   0   2     2255.94     1838.94       30.72 o   0.1298E-04
  12   0   2     3495.01     3239.76       40.51 o   0.5046E-05
  14   0   2     1571.06     1557.83       38.10 o   0.1961E-04
  16   0   2     1180.20     1083.23       22.09 o   0.3465E-04
 -17   1   2      145.34      122.02        6.34 o   0.6770E-03
 -16   1   2      103.94      102.67        5.52 o   0.8946E-03
 -15   1   2      198.10      207.16        8.18 o   0.3891E-03
 -14   1   2      653.30      592.61       13.76 o   0.8868E-04
 -13   1   2      241.33      217.60        9.03 o   0.3500E-03
 -12   1   2      117.22      120.25        6.91 o   0.7604E-03
 -11   1   2      268.65      141.05        8.19 o   0.4516E-03
 -10   1   2      139.08      195.32        6.06 o   0.4866E-03
  -9   1   2       13.31        0.87        4.16 o   0.1602E-01
  -8   1   2       75.30      101.56        7.73 o   0.9963E-03
  -7   1   2        9.82        2.85        5.02 o   0.1451E-01
  -6   1   2      953.18     1002.46       16.80 o   0.4426E-04
  -5   1   2     7984.12     8820.92       44.91 o   0.8474E-06
  -4   1   2     8446.79     8102.76       49.27 o   0.9308E-06
  -3   1   2      269.58      282.42        9.37 o   0.2459E-03
  -2   1   2     7369.19    10198.70       30.45 o   0.7589E-06
  -1   1   2     5717.53     4745.70       28.10 o   0.2242E-05
   0   1   2      107.04       21.59        3.96 o   0.2298E-02
   1   1   2      518.50      693.13        8.49 o   0.8140E-04
   2   1   2    20716.15    18944.97       67.19 o   0.1740E-06
   3   1   2      675.93      945.80       11.66 o   0.5278E-04
   4   1   2      446.73      411.09        9.75 o   0.1612E-03
   5   1   2       22.44       84.56        4.30 o   0.1595E-02
   6   1   2     2573.62     2748.36       23.49 o   0.7428E-05
   7   1   2      239.81      356.30        8.61 o   0.2234E-03
   8   1   2      208.60      272.60       11.16 o   0.3034E-03
   9   1   2      225.88      155.01        8.06 o   0.4428E-03
  10   1   2      572.59      600.28       10.98 o   0.9336E-04
  11   1   2     1085.99     1173.45       15.41 o   0.3353E-04
  12   1   2      536.27      503.59       14.27 o   0.1155E-03
  13   1   2        7.27        4.87        5.75 o   0.1144E-01
  14   1   2      797.50      711.87       16.15 o   0.6597E-04
  15   1   2      967.15      859.28       15.61 o   0.4935E-04
  16   1   2      246.62      258.95        7.77 o   0.3036E-03
  17   1   2       99.48       87.35        7.20 o   0.1007E-02
 -17   2   2      169.05      145.85        7.48 o   0.5607E-03
 -16   2   2       58.41       45.06        5.84 o   0.1889E-02
 -15   2   2        4.78       14.94        4.16 o   0.8033E-02
 -14   2   2      161.89      240.32        8.76 o   0.3657E-03
 -13   2   2      639.54      621.91       13.95 o   0.8579E-04
 -12   2   2     1169.15     1141.09       17.08 o   0.3329E-04
 -11   2   2     1717.28     1801.32       20.43 o   0.1595E-04
 -10   2   2     1465.27     1611.30       17.17 o   0.1957E-04
  -9   2   2      257.92      250.63        7.18 o   0.3098E-03
  -8   2   2       48.20       10.36        7.15 o   0.3909E-02
  -7   2   2     1596.29     1679.55       24.43 o   0.1772E-04
  -6   2   2      975.28     1896.07       18.96 o   0.1940E-04
  -5   2   2       34.22       23.03        5.67 o   0.3871E-02
  -4   2   2       53.20       32.28        6.66 o   0.2304E-02
  -3   2   2     4584.36     4117.15       35.67 o   0.3291E-05
  -2   2   2     2766.86     5256.20       22.24 o   0.3099E-05
  -1   2   2     8664.38    10939.04       45.43 o   0.6250E-06
   0   2   2     5001.70     6430.80       29.36 o   0.1787E-05
   1   2   2     1940.88     1342.17       25.15 o   0.2081E-04
   2   2   2     3831.69     3144.50       32.70 o   0.4813E-05
   3   2   2     2153.66     2360.18       22.25 o   0.1047E-04
   4   2   2       15.25       89.14        4.10 o   0.1659E-02
   5   2   2      657.30      483.64       12.32 o   0.1120E-03
   6   2   2     1006.87     1116.35       17.05 o   0.3679E-04
   7   2   2       96.45       37.97        7.11 o   0.1679E-02
   8   2   2     2821.72     3231.08       36.30 o   0.5858E-05
   9   2   2      446.11      603.64        9.45 o   0.1044E-03
  10   2   2      391.55      423.61        9.82 o   0.1558E-03
  11   2   2      550.29      568.35       13.29 o   0.1003E-03
  12   2   2       11.55        4.22        5.15 o   0.1162E-01
  13   2   2      696.36      773.68       14.37 o   0.6557E-04
  14   2   2      403.13      395.00       11.79 o   0.1674E-03
  15   2   2      132.63      107.06        6.96 o   0.7751E-03
  16   2   2      157.78      175.85        6.14 o   0.4916E-03
  17   2   2       12.58        9.37        5.85 o   0.7663E-02
 -17   3   2       39.32       24.69        5.48 o   0.3202E-02
 -16   3   2      332.33      296.61       10.12 o   0.2325E-03
 -15   3   2      315.89      276.36        9.39 o   0.2555E-03
 -14   3   2      614.71      623.71       13.46 o   0.8743E-04
 -13   3   2     2965.06     2623.91       27.11 o   0.7368E-05
 -12   3   2     2532.59     2612.80       26.49 o   0.8193E-05
 -11   3   2      162.24      121.06        6.82 o   0.6582E-03
 -10   3   2     1932.91     2237.89       19.36 o   0.1135E-04
  -9   3   2      887.44      928.13       11.94 o   0.4748E-04
  -8   3   2     1790.87     1814.41       20.17 o   0.1554E-04
  -7   3   2       21.76       18.47        5.51 o   0.5429E-02
  -6   3   2      812.72      806.98       16.67 o   0.5761E-04
  -5   3   2      367.26      406.72       11.74 o   0.1786E-03
  -4   3   2      624.83     1128.71       15.99 o   0.4398E-04
  -3   3   2     1153.58     2664.03       16.66 o   0.1254E-04
  -2   3   2     1841.50     2212.28       21.62 o   0.1195E-04
  -1   3   2     1935.41     1890.33       22.31 o   0.1526E-04
   0   3   2    11189.21    13107.32       52.94 o   0.4136E-06
   1   3   2     3230.75     3271.02       28.19 o   0.5371E-05
   2   3   2    17854.28    16211.60       83.42 o   0.2330E-06
   3   3   2     5436.01     4477.67       43.71 o   0.2553E-05
   4   3   2       93.53       99.82        6.89 o   0.9132E-03
   5   3   2      514.09     1014.32       11.95 o   0.5677E-04
   6   3   2      706.23      650.90       16.21 o   0.7700E-04
   7   3   2     1348.54     1340.02       23.36 o   0.2547E-04
   8   3   2     1563.78     1498.66       20.21 o   0.2053E-04
   9   3   2     1467.15     1732.59       17.41 o   0.1807E-04
  10   3   2      530.69      478.23       12.09 o   0.1236E-03
  11   3   2      813.03      824.35       14.78 o   0.5672E-04
  12   3   2      232.14      224.93        9.17 o   0.3435E-03
  13   3   2       55.68       67.78        6.15 o   0.1449E-02
  14   3   2     1408.05     1485.85       18.10 o   0.2214E-04
  15   3   2     1438.50     1331.00       16.40 o   0.2493E-04
  16   3   2      164.76      186.69        7.06 o   0.4629E-03
  17   3   2      127.85      110.74        8.21 o   0.7631E-03
 -16   4   2       42.68       22.84        5.06 o   0.3235E-02
 -15   4   2      302.00      317.29        8.97 o   0.2312E-03
 -14   4   2      799.13      826.43       15.74 o   0.5741E-04
 -13   4   2      828.65      975.35       14.91 o   0.4668E-04
 -12   4   2     1923.04     2100.03       22.96 o   0.1243E-04
 -11   4   2      107.29      115.74        6.81 o   0.7953E-03
 -10   4   2      537.92      627.87       11.87 o   0.9499E-04
  -9   4   2     1167.47     1098.71       18.53 o   0.3481E-04
  -8   4   2      528.07      474.76       10.23 o   0.1226E-03
  -7   4   2     1392.52     1558.93       26.74 o   0.2117E-04
  -6   4   2      692.86      617.52       16.14 o   0.7907E-04
  -5   4   2     1547.47     1077.25       26.00 o   0.2856E-04
  -4   4   2     6061.13     5444.92       48.32 o   0.1904E-05
  -3   4   2      250.78      432.17        9.03 o   0.1899E-03
  -2   4   2      257.97      117.21        9.34 o   0.5185E-03
  -1   4   2       10.78       77.07        4.28 o   0.1627E-02
   0   4   2      130.11      159.22        7.15 o   0.6082E-03
   1   4   2     1934.94     1958.32       24.00 o   0.1374E-04
   2   4   2     3259.88     3196.83       35.47 o   0.5646E-05
   3   4   2     2828.54     2097.69       36.26 o   0.9991E-05
   4   4   2      450.43      548.61       13.87 o   0.1141E-03
   5   4   2        8.70       19.39        5.30 o   0.7110E-02
   6   4   2      458.25      451.31       15.17 o   0.1347E-03
   7   4   2     1289.52     1496.70       27.34 o   0.2296E-04
   8   4   2      426.94      590.01        9.23 o   0.1101E-03
   9   4   2      549.89      559.02       10.93 o   0.1018E-03
  10   4   2      497.45      396.82       12.12 o   0.1466E-03
  11   4   2     1783.48     1697.34       22.22 o   0.1659E-04
  12   4   2       16.93        3.05        5.28 o   0.1006E-01
  13   4   2      416.14      384.13       12.45 o   0.1636E-03
  14   4   2      350.28      364.35        9.04 o   0.1889E-03
  15   4   2      319.16      296.49        9.17 o   0.2390E-03
  16   4   2      117.41      146.65        7.04 o   0.6340E-03
 -16   5   2       12.65       21.36        4.19 o   0.5264E-02
 -15   5   2      324.72      271.68       10.14 o   0.2554E-03
 -14   5   2       11.54        6.37        5.22 o   0.9680E-02
 -13   5   2      258.13      201.06        9.73 o   0.3574E-03
 -12   5   2     1155.21      944.60       17.71 o   0.4037E-04
 -11   5   2       40.28       42.81        5.89 o   0.2176E-02
 -10   5   2      152.84      138.11        8.44 o   0.5955E-03
  -9   5   2      370.07      411.11       10.06 o   0.1643E-03
  -8   5   2      500.67      677.73        9.85 o   0.8843E-04
  -7   5   2     1374.96     1111.59       15.00 o   0.3082E-04
  -6   5   2     1844.13     1667.11       26.89 o   0.1647E-04
  -5   5   2      192.65      389.83        8.86 o   0.2318E-03
  -4   5   2      210.02      283.33       12.17 o   0.2906E-03
  -3   5   2     1442.72     1474.38       22.71 o   0.2104E-04
  -2   5   2     1132.55     1217.82       16.58 o   0.3122E-04
  -1   5   2     6450.01     7160.35       44.77 o   0.1320E-05
   0   5   2       48.79      119.34        6.52 o   0.9234E-03
   1   5   2     4885.97     4738.20       39.07 o   0.2633E-05
   2   5   2      231.59      378.33       11.13 o   0.2148E-03
   3   5   2       46.95       14.17        8.15 o   0.3344E-02
   4   5   2      972.09     1101.28       23.73 o   0.3711E-04
   5   5   2       16.46        0.91        5.93 o   0.1077E-01
   6   5   2     1511.45     1158.09       24.20 o   0.2708E-04
   7   5   2      546.40      415.64        9.48 o   0.1356E-03
   8   5   2     2108.50     2048.42       20.56 o   0.1219E-04
   9   5   2     4238.13     4094.12       35.02 o   0.3409E-05
  10   5   2       20.48       26.70        4.61 o   0.3932E-02
  11   5   2     1319.47     1111.90       18.12 o   0.3158E-04
  12   5   2       18.21       17.66        5.52 o   0.5060E-02
  13   5   2       44.54       24.56        5.71 o   0.3031E-02
  14   5   2     1831.09     1835.33       20.58 o   0.1496E-04
  15   5   2      445.86      326.40       11.51 o   0.1839E-03
  16   5   2      562.09      565.53       13.32 o   0.1005E-03
 -16   6   2       19.13       21.98        4.95 o   0.4376E-02
 -15   6   2       80.36       69.04        6.27 o   0.1296E-02
 -14   6   2        6.63        1.16        4.56 o   0.2067E-01
 -13   6   2       32.32       16.62        5.48 o   0.4312E-02
 -12   6   2     1846.08     1698.05       22.14 o   0.1643E-04
 -11   6   2     5139.78     5007.32       34.28 o   0.2359E-05
 -10   6   2      977.01     1097.28       17.08 o   0.3817E-04
  -9   6   2      609.49      577.83       13.16 o   0.9374E-04
  -8   6   2     3565.75     3676.27       25.81 o   0.4391E-05
  -7   6   2      268.80      224.65        7.64 o   0.3264E-03
  -6   6   2       84.51      114.34        4.44 o   0.8793E-03
  -5   6   2     1585.28     1515.47       19.15 o   0.2023E-04
  -4   6   2      826.14      914.34       22.05 o   0.5011E-04
  -3   6   2     3474.43     2741.44       35.63 o   0.6277E-05
  -2   6   2     1818.63     1318.19       25.48 o   0.2161E-04
  -1   6   2      834.77      630.29       14.84 o   0.7180E-04
   0   6   2      154.96      193.49        7.51 o   0.4581E-03
   1   6   2     5059.13     5404.91       36.71 o   0.2127E-05
   2   6   2     2608.78     2031.67       33.47 o   0.1065E-04
   3   6   2       27.30       25.31        6.02 o   0.3793E-02
   4   6   2     4762.93     4648.64       54.57 o   0.2693E-05
   5   6   2        5.25        2.68        4.15 o   0.2027E-01
   6   6   2       11.60        4.98        3.21 o   0.1374E-01
   7   6   2       67.57       44.41        4.30 o   0.1955E-02
   8   6   2     1604.74     1794.47       19.72 o   0.1649E-04
   9   6   2     2159.29     2148.42       23.87 o   0.1126E-04
  10   6   2     2368.41     2429.46       27.26 o   0.9190E-05
  11   6   2       24.79       23.33        5.48 o   0.3951E-02
  12   6   2       78.59      114.90        6.48 o   0.8917E-03
  13   6   2      158.71      140.66        7.51 o   0.5919E-03
  14   6   2        6.98        3.85        4.47 o   0.1559E-01
  15   6   2        0.56        5.23        4.53 o   0.1859E-01
 -15   7   2       16.21        8.36        4.65 o   0.8248E-02
 -14   7   2       45.56       47.64        5.32 o   0.2074E-02
 -13   7   2        3.86        0.68        5.09 o   0.2356E-01
 -12   7   2      317.77      465.02       11.23 o   0.1559E-03
 -11   7   2       74.78       80.87        6.37 o   0.1173E-02
 -10   7   2       83.47       78.61        6.57 o   0.1161E-02
  -9   7   2       20.48       10.47        4.78 o   0.6644E-02
  -8   7   2      154.38       94.90        7.06 o   0.7762E-03
  -7   7   2      102.28      114.60        6.07 o   0.8190E-03
  -6   7   2     3172.56     3364.32       23.24 o   0.5222E-05
  -5   7   2       22.84       25.93        3.63 o   0.3803E-02
  -4   7   2     3146.36     2738.73       21.40 o   0.6737E-05
  -3   7   2        7.20       17.50        3.46 o   0.7552E-02
  -2   7   2      259.05      222.54        7.81 o   0.3354E-03
  -1   7   2     2610.36     2419.09       33.74 o   0.8839E-05
   0   7   2      221.22      259.80        8.93 o   0.3122E-03
   1   7   2      220.36      126.44       10.38 o   0.5277E-03
   2   7   2     1889.58     1548.83       19.84 o   0.1778E-04
   3   7   2      354.94      373.26        9.02 o   0.1866E-03
   4   7   2      861.08      822.10       11.61 o   0.5532E-04
   5   7   2       23.63       38.96        3.90 o   0.2995E-02
   6   7   2        5.00        8.20        3.75 o   0.1337E-01
   7   7   2      728.59      653.06       12.96 o   0.7597E-04
   8   7   2       21.17       37.59        5.02 o   0.3001E-02
   9   7   2      384.52      353.26       13.39 o   0.1853E-03
  10   7   2      620.43      694.95       17.90 o   0.7696E-04
  11   7   2       -3.53        7.12        7.29 o   0.9348E-02
  12   7   2      602.26      509.33       14.71 o   0.1064E-03
  13   7   2        6.99        3.52        4.52 o   0.1590E-01
  14   7   2      131.95      144.97        6.79 o   0.6220E-03
  15   7   2       -6.74        1.04        4.10 o   0.2266E-01
 -14   8   2        9.16        1.76        5.20 o   0.1544E-01
 -13   8   2      271.98      277.94        9.19 o   0.2704E-03
 -12   8   2      886.63      924.10       16.81 o   0.4790E-04
 -11   8   2      570.65      710.57       14.24 o   0.7874E-04
 -10   8   2        9.13       23.89        5.11 o   0.4944E-02
  -9   8   2      629.02      792.66       11.87 o   0.6700E-04
  -8   8   2      388.19      372.22       11.29 o   0.1761E-03
  -7   8   2     2541.80     2371.96       25.55 o   0.9135E-05
  -6   8   2      356.32      274.23        9.22 o   0.2403E-03
  -5   8   2     1916.58     1948.15       19.17 o   0.1366E-04
  -4   8   2     2852.14     3069.33       21.61 o   0.6190E-05
  -3   8   2      642.07      567.58        9.88 o   0.9385E-04
  -2   8   2     3177.67     2997.79       20.94 o   0.6049E-05
  -1   8   2      397.08      375.72        7.48 o   0.1730E-03
   0   8   2      631.35      467.65        9.83 o   0.1118E-03
   1   8   2      583.58      574.66        8.92 o   0.9778E-04
   2   8   2      297.13      335.67        6.90 o   0.2202E-03
   3   8   2      805.15      786.10       11.10 o   0.6001E-04
   4   8   2      887.59     1149.21       13.25 o   0.3795E-04
   5   8   2      310.20      296.93        8.07 o   0.2408E-03
   6   8   2     1003.25     1027.43       14.07 o   0.4036E-04
   7   8   2     4124.15     4243.20       31.32 o   0.3335E-05
   8   8   2     4319.58     4106.64       35.15 o   0.3370E-05
   9   8   2      344.27      280.77       11.94 o   0.2384E-03
  10   8   2      138.96       99.12        8.66 o   0.7793E-03
  11   8   2       -1.25        9.50        6.72 o   0.9215E-02
  12   8   2       19.41        9.29        5.30 o   0.7010E-02
  13   8   2        8.28       17.52        4.32 o   0.6586E-02
  14   8   2      351.68      297.56        9.70 o   0.2243E-03
 -13   9   2       14.14        8.64        4.40 o   0.8345E-02
 -12   9   2       25.20       13.29        5.67 o   0.5230E-02
 -11   9   2      200.73      159.60       11.06 o   0.4660E-03
 -10   9   2      284.95      270.19        9.85 o   0.2703E-03
  -9   9   2       21.52       29.60        4.74 o   0.3622E-02
  -8   9   2      149.01      209.38        7.30 o   0.4342E-03
  -7   9   2      256.91      238.03        9.32 o   0.3140E-03
  -6   9   2      164.04      144.01        7.32 o   0.5715E-03
  -5   9   2       14.86        6.37        4.55 o   0.9201E-02
  -4   9   2        5.90       14.71        4.02 o   0.7959E-02
  -3   9   2      699.06      619.74       11.35 o   0.8223E-04
  -2   9   2      696.79      644.97       11.41 o   0.7892E-04
  -1   9   2      609.95      599.72        9.71 o   0.9089E-04
   0   9   2      736.63      632.62       11.10 o   0.7802E-04
   1   9   2     1528.30     1482.16       15.70 o   0.2127E-04
   2   9   2     1085.61     1205.36       13.61 o   0.3238E-04
   3   9   2      916.36      811.55       12.68 o   0.5465E-04
   4   9   2      178.68      118.42        7.03 o   0.6278E-03
   5   9   2      257.94      244.79        8.22 o   0.3090E-03
   6   9   2        1.70        3.70        4.28 o   0.2175E-01
   7   9   2      118.31      138.13        6.38 o   0.6717E-03
   8   9   2       44.79       36.17        6.31 o   0.2409E-02
   9   9   2      346.80      358.75       11.14 o   0.1917E-03
  10   9   2      138.77       68.31        9.12 o   0.9691E-03
  11   9   2       -1.08        1.03        5.95 o   0.2188E-01
  12   9   2       99.26       72.83        7.10 o   0.1131E-02
  13   9   2       85.33       77.98        5.91 o   0.1158E-02
 -12  10   2      128.35      134.03        7.79 o   0.6612E-03
 -11  10   2      251.72      274.23       12.98 o   0.2779E-03
 -10  10   2       28.58       19.63        5.33 o   0.4135E-02
  -9  10   2      166.34      142.73        7.60 o   0.5646E-03
  -8  10   2       38.95       47.95        5.25 o   0.2161E-02
  -7  10   2      410.89      407.09       10.16 o   0.1596E-03
  -6  10   2      714.47      687.90       11.93 o   0.7364E-04
  -5  10   2     2323.48     1888.47       20.92 o   0.1249E-04
  -4  10   2     1575.62     1521.15       16.19 o   0.2046E-04
  -3  10   2       95.79       43.34        5.61 o   0.1569E-02
  -2  10   2       19.25       19.20        4.28 o   0.5032E-02
  -1  10   2       61.08       85.27        4.67 o   0.1221E-02
   0  10   2      632.79      655.37       10.74 o   0.8173E-04
   1  10   2        6.91       21.34        4.01 o   0.6111E-02
   2  10   2      565.71      415.37       10.46 o   0.1332E-03
   3  10   2      608.67      760.46       12.11 o   0.7130E-04
   4  10   2      190.81      189.81        6.72 o   0.4305E-03
   5  10   2      806.51      862.50       11.75 o   0.5454E-04
   6  10   2      960.90      855.47       14.65 o   0.5001E-04
   7  10   2      359.53      247.84       10.07 o   0.2577E-03
   8  10   2       29.11       36.38        5.21 o   0.2827E-02
   9  10   2      790.57      727.75       15.17 o   0.6563E-04
  10  10   2     1081.66     1220.58       17.88 o   0.3204E-04
  11  10   2      957.00      885.45       19.63 o   0.4818E-04
  12  10   2        7.91        2.79        4.21 o   0.1725E-01
 -11  11   2      201.11      191.37        7.95 o   0.4149E-03
 -10  11   2       64.43       84.56        6.09 o   0.1210E-02
  -9  11   2      151.84      121.83        6.60 o   0.6716E-03
  -8  11   2       11.07       21.77        4.06 o   0.5383E-02
  -7  11   2       34.36       10.82        4.96 o   0.5022E-02
  -6  11   2      247.42      260.49        7.82 o   0.2961E-03
  -5  11   2       67.22       87.03        5.55 o   0.1166E-02
  -4  11   2     2489.09     2246.75       22.15 o   0.9829E-05
  -3  11   2      328.51      297.04        8.26 o   0.2354E-03
  -2  11   2      171.58      229.47        6.40 o   0.3861E-03
  -1  11   2      199.35      182.20        7.00 o   0.4405E-03
   0  11   2      406.25      381.66        8.98 o   0.1714E-03
   1  11   2      253.91      239.25        7.24 o   0.3184E-03
   2  11   2     1502.69     1563.08       17.94 o   0.2018E-04
   3  11   2      614.52      714.68       12.45 o   0.7551E-04
   4  11   2     1385.13     1438.94       18.28 o   0.2325E-04
   5  11   2       79.49       60.49        6.19 o   0.1426E-02
   6  11   2       42.26       19.09        6.32 o   0.3319E-02
   7  11   2      613.56      585.10       12.13 o   0.9293E-04
   8  11   2      232.41      264.47        9.20 o   0.2997E-03
   9  11   2      467.40      438.76       13.50 o   0.1387E-03
  10  11   2       44.61       18.65        9.37 o   0.2873E-02
  11  11   2       -3.63        0.62        4.77 o   0.2673E-01
 -10  12   2       88.56       78.15        7.32 o   0.1125E-02
  -9  12   2       38.15       42.08        5.20 o   0.2352E-02
  -8  12   2      355.13      341.26        9.50 o   0.2017E-03
  -7  12   2      486.58      410.95       10.70 o   0.1458E-03
  -6  12   2      193.11      229.60        6.28 o   0.3740E-03
  -5  12   2     1159.22     1265.98       13.37 o   0.2973E-04
  -4  12   2       -2.61        0.47        3.73 o   0.4057E-01
  -3  12   2       12.80        2.25        3.99 o   0.1452E-01
  -2  12   2        4.47        0.81        4.24 o   0.2756E-01
  -1  12   2      112.15       61.57        5.55 o   0.1209E-02
   0  12   2      156.62      123.97        5.97 o   0.6443E-03
   1  12   2       13.84        6.11        4.33 o   0.1009E-01
   2  12   2      411.51      365.20        9.14 o   0.1774E-03
   3  12   2      130.60      119.36        6.04 o   0.7256E-03
   4  12   2      301.72      304.20        8.01 o   0.2379E-03
   5  12   2      281.97      202.09        8.80 o   0.3430E-03
   6  12   2      610.06      556.02       11.67 o   0.9712E-04
   7  12   2      332.81      291.18        9.20 o   0.2364E-03
   8  12   2       33.18        3.80        5.77 o   0.6307E-02
   9  12   2      119.41      104.15        6.93 o   0.8233E-03
  10  12   2       83.64      107.35        6.17 o   0.9235E-03
  -8  13   2       31.65       46.97        6.44 o   0.2246E-02
  -7  13   2      398.33      408.59        9.06 o   0.1636E-03
  -6  13   2      281.97      216.84        7.82 o   0.3260E-03
  -5  13   2       49.87       52.49        4.29 o   0.1912E-02
  -4  13   2       75.53       47.73        4.80 o   0.1688E-02
  -3  13   2      905.15      841.58       13.06 o   0.5295E-04
  -2  13   2       47.13       41.10        4.87 o   0.2250E-02
  -1  13   2      246.53      227.14        7.20 o   0.3366E-03
   0  13   2        4.69        1.73        4.02 o   0.2536E-01
   1  13   2      550.81      532.54        9.58 o   0.1085E-03
   2  13   2      747.61      912.14       10.42 o   0.5330E-04
   3  13   2        4.31        2.39        3.77 o   0.2432E-01
   4  13   2      119.93      116.78        6.26 o   0.7624E-03
   5  13   2       66.31       48.19        5.40 o   0.1777E-02
   6  13   2       62.43       58.86        4.94 o   0.1606E-02
   7  13   2       28.91       26.98        4.74 o   0.3531E-02
   8  13   2       85.87      140.69        6.07 o   0.7267E-03
  -5  14   2      104.09       78.63        8.22 o   0.1041E-02
  -4  14   2      550.18      555.82       11.02 o   0.1034E-03
  -3  14   2      225.74      280.07        7.51 o   0.2907E-03
  -2  14   2       10.26        1.88        3.55 o   0.1792E-01
  -1  14   2        9.06        1.17        3.51 o   0.2136E-01
   0  14   2      182.42      176.90        6.15 o   0.4669E-03
   1  14   2       17.31       25.23        3.73 o   0.4393E-02
   2  14   2      656.26      636.71       10.96 o   0.8296E-04
   3  14   2       75.00       73.98        5.19 o   0.1284E-02
   4  14   2      124.89      107.28        6.21 o   0.7903E-03
   5  14   2       -2.32        0.27        4.27 o   0.3723E-01
 -17   0   3      938.62      882.18       19.78 o   0.4888E-04
 -15   0   3      390.26      457.79       17.12 o   0.1433E-03
 -13   0   3     1370.02     1204.17       27.36 o   0.2864E-04
 -11   0   3      426.87      501.67       14.82 o   0.1294E-03
  -9   0   3     4601.65     4889.02       42.85 o   0.2546E-05
  -7   0   3     2038.50     2760.17       46.28 o   0.8591E-05
  -5   0   3      646.40      774.27       16.71 o   0.6600E-04
  -3   0   3    41834.29    45730.79      119.39 o   0.3469E-07
  -1   0   3    33937.87    35568.89       92.58 o   0.5192E-07
   1   0   3      559.48      432.81       13.81 o   0.1602E-03
   3   0   3    21809.31    22574.32       80.77 o   0.1270E-06
   5   0   3      668.67     1077.25       17.89 o   0.4401E-04
   7   0   3     6458.44     5617.94       66.31 o   0.1735E-05
   9   0   3       43.32       10.97        5.94 o   0.4093E-02
  11   0   3     4706.76     4753.41       47.52 o   0.2637E-05
  13   0   3      200.02      184.68       12.11 o   0.4145E-03
  15   0   3      509.18      444.72       14.83 o   0.1291E-03
  17   0   3       38.59       37.77        8.20 o   0.2297E-02
 -17   1   3      216.82      207.17        8.18 o   0.3771E-03
 -16   1   3      168.20      169.99        6.86 o   0.4982E-03
 -15   1   3       48.11       47.55        4.67 o   0.2026E-02
 -14   1   3       50.90       20.00        4.95 o   0.3168E-02
 -13   1   3       27.43       18.07        5.25 o   0.4459E-02
 -12   1   3       57.33       50.04        5.95 o   0.1826E-02
 -11   1   3     4730.24     4861.47       33.44 o   0.2573E-05
 -10   1   3     1070.01      876.40       14.50 o   0.4532E-04
  -9   1   3        7.72        1.26        3.80 o   0.2270E-01
  -8   1   3       22.11       36.49        6.28 o   0.2957E-02
  -7   1   3      834.90      661.71       16.34 o   0.6765E-04
  -6   1   3     4176.42     4316.53       34.87 o   0.3254E-05
  -5   1   3        6.25       11.22        4.57 o   0.7883E-02
  -4   1   3    30499.01    31250.95       79.79 o   0.6806E-07
  -3   1   3     6023.58     7464.54       41.18 o   0.1289E-05
  -2   1   3    12882.39    13499.38       41.01 o   0.3556E-06
  -1   1   3     3733.83     4338.22       20.70 o   0.3625E-05
   0   1   3     2404.72     3261.49       17.64 o   0.6677E-05
   1   1   3    29916.39    33714.18       64.56 o   0.6156E-07
   2   1   3      256.90      218.33        7.24 o   0.3608E-03
   3   1   3     4652.02     6425.91       31.29 o   0.1751E-05
   4   1   3     7039.23     7285.66       35.06 o   0.1200E-05
   5   1   3     6957.49     6992.81       37.41 o   0.1253E-05
   6   1   3      997.38     1514.50       14.84 o   0.2602E-04
   7   1   3      525.00      510.16       12.48 o   0.1117E-03
   8   1   3       62.09        7.35        7.46 o   0.3475E-02
   9   1   3     1320.93     1257.85       16.64 o   0.2777E-04
  10   1   3      296.88      414.93        8.26 o   0.1826E-03
  11   1   3     1975.51     1950.29       21.63 o   0.1332E-04
  12   1   3     2608.35     2302.85       28.54 o   0.9281E-05
  13   1   3     1310.88     1203.16       20.73 o   0.2888E-04
  14   1   3        2.41        0.16        5.37 o   0.2712E-01
  15   1   3       37.74       41.35        4.51 o   0.2442E-02
  16   1   3       -2.41        2.99        3.57 o   0.2580E-01
  17   1   3       67.81       46.47        7.74 o   0.1672E-02
 -17   2   3      156.93      207.61        7.19 o   0.4306E-03
 -16   2   3      251.99      247.75       10.02 o   0.3047E-03
 -15   2   3       55.81       44.19        4.51 o   0.2023E-02
 -14   2   3      112.64      101.30        7.09 o   0.8577E-03
 -13   2   3      168.41      217.89        8.22 o   0.3941E-03
 -12   2   3       96.88       80.78        6.22 o   0.1082E-02
 -11   2   3      511.96      486.90       10.96 o   0.1215E-03
 -10   2   3      690.83      697.16       12.36 o   0.7360E-04
  -9   2   3      764.49      804.79       11.55 o   0.6043E-04
  -8   2   3      279.27      298.99       13.33 o   0.2400E-03
  -7   2   3     1160.03     1707.48       21.15 o   0.2013E-04
  -6   2   3      184.53      449.94        8.77 o   0.1859E-03
  -5   2   3     1475.67      635.71       22.32 o   0.4797E-04
  -4   2   3     1642.29     1554.36       24.14 o   0.1971E-04
  -3   2   3     2833.98     1980.84       24.70 o   0.1039E-04
  -2   2   3     1509.03     1589.86       22.21 o   0.2005E-04
  -1   2   3       44.77      218.95        5.09 o   0.5522E-03
   0   2   3     5221.78     4498.14       31.35 o   0.2636E-05
   1   2   3   141666.98   141895.64      221.81 o   0.3320E-08
   2   2   3    74242.53    76130.48      155.99 o   0.1183E-07
   3   2   3     3665.16     4919.77       30.17 o   0.3010E-05
   4   2   3      866.57      893.37       16.62 o   0.4810E-04
   5   2   3      566.93      373.90       12.39 o   0.1388E-03
   6   2   3     3339.68     3509.87       31.94 o   0.4686E-05
   7   2   3      325.68      426.48       10.97 o   0.1654E-03
   8   2   3     2149.31     2083.29       29.23 o   0.1182E-04
   9   2   3      905.00     1156.68       13.25 o   0.3675E-04
  10   2   3      334.12      396.55       10.25 o   0.1775E-03
  11   2   3      111.45       67.36        6.63 o   0.1101E-02
  12   2   3        4.75        1.48        5.31 o   0.1909E-01
  13   2   3      839.49      891.62       16.58 o   0.5149E-04
  14   2   3      198.42      191.90        8.47 o   0.4199E-03
  15   2   3      834.48      776.25       14.35 o   0.5930E-04
  16   2   3       16.35        7.39        4.08 o   0.8661E-02
  17   2   3       42.20       58.83        6.58 o   0.1752E-02
 -17   3   3      113.66       75.09        6.90 o   0.1035E-02
 -16   3   3      243.91      224.41        8.82 o   0.3417E-03
 -15   3   3       57.26       46.33        4.93 o   0.1953E-02
 -14   3   3      895.01      805.80       16.95 o   0.5452E-04
 -13   3   3     1310.32     1296.57       19.59 o   0.2683E-04
 -12   3   3       21.54       34.22        5.04 o   0.3158E-02
 -11   3   3      151.32      182.97        6.67 o   0.4858E-03
 -10   3   3     1565.49     1703.89       17.52 o   0.1776E-04
  -9   3   3       73.09      125.62        4.84 o   0.8520E-03
  -8   3   3      834.40      699.09       13.57 o   0.6674E-04
  -7   3   3      283.90      144.06       11.38 o   0.4242E-03
  -6   3   3     6020.19     6749.57       48.16 o   0.1487E-05
  -5   3   3      402.74      551.83       11.41 o   0.1188E-03
  -4   3   3      171.00      368.23        8.24 o   0.2784E-03
  -3   3   3    11686.85    12939.80       58.83 o   0.4099E-06
  -2   3   3    11047.35    13258.52       55.27 o   0.4316E-06
  -1   3   3    12151.39    12345.23       56.13 o   0.4249E-06
   0   3   3      808.65     1291.88       15.11 o   0.3043E-04
   1   3   3     7101.77     6053.89       47.91 o   0.1508E-05
   2   3   3    24038.56    25008.40      110.96 o   0.1084E-06
   3   3   3     6598.65     5878.63       51.58 o   0.1658E-05
   4   3   3     4046.27     5752.93       34.65 o   0.2264E-05
   5   3   3      873.18     1110.80       17.01 o   0.3872E-04
   6   3   3       10.98        3.48        6.21 o   0.1138E-01
   7   3   3      391.83      436.20       14.79 o   0.1484E-03
   8   3   3      954.21      942.33       15.94 o   0.4561E-04
   9   3   3      690.38      819.48       12.54 o   0.6224E-04
  10   3   3     1082.39     1166.26       15.20 o   0.3348E-04
  11   3   3       12.06        1.39        4.71 o   0.1409E-01
  12   3   3      866.33      836.39       16.28 o   0.5406E-04
  13   3   3      455.76      487.69       12.76 o   0.1290E-03
  14   3   3      179.35      172.10        7.17 o   0.4769E-03
  15   3   3       51.01       73.77        4.83 o   0.1447E-02
  16   3   3      106.98       45.47        7.66 o   0.1373E-02
  17   3   3       32.52       17.00        5.61 o   0.4152E-02
 -16   4   3       60.95       76.39        5.86 o   0.1335E-02
 -15   4   3      394.99      420.35       11.67 o   0.1575E-03
 -14   4   3      259.18      230.71        9.97 o   0.3221E-03
 -13   4   3      209.26      203.96        8.76 o   0.3815E-03
 -12   4   3      102.89       38.41        7.50 o   0.1534E-02
 -11   4   3     2878.56     2861.14       27.62 o   0.6733E-05
 -10   4   3      506.44      528.34       12.94 o   0.1122E-03
  -9   4   3      199.84      132.06        8.38 o   0.5338E-03
  -8   4   3        4.57        5.82        3.45 o   0.1549E-01
  -7   4   3     2757.11     3327.61       35.56 o   0.5675E-05
  -6   4   3     6993.24     5307.70       60.09 o   0.1773E-05
  -5   4   3     1771.77     1578.51       26.70 o   0.1767E-04
  -4   4   3     2053.82     2569.64       26.54 o   0.9370E-05
  -3   4   3     3779.85     3709.05       36.04 o   0.4177E-05
  -2   4   3     2909.70     3508.64       28.74 o   0.5193E-05
  -1   4   3    12366.64    10116.81       58.47 o   0.5472E-06
   0   4   3    16561.49    16239.25       67.72 o   0.2435E-06
   1   4   3     1199.61      905.53       19.59 o   0.3986E-04
   2   4   3    14743.30    16397.62       89.27 o   0.2554E-06
   3   4   3    12501.50    13398.20       85.60 o   0.3698E-06
   4   4   3     4572.90     5011.98       43.86 o   0.2467E-05
   5   4   3     4337.04     4364.57       44.58 o   0.3111E-05
   6   4   3      114.83       62.14        9.27 o   0.1055E-02
   7   4   3     6272.85     5529.29       48.50 o   0.1813E-05
   8   4   3      463.46      575.19        9.61 o   0.1083E-03
   9   4   3      143.34      146.86        6.06 o   0.6133E-03
  10   4   3       17.05       38.36        4.10 o   0.3128E-02
  11   4   3     1816.36     1647.57       22.22 o   0.1703E-04
  12   4   3       68.06       72.70        6.35 o   0.1343E-02
  13   4   3     1050.51      907.64       16.46 o   0.4450E-04
  14   4   3      756.90      713.49       13.23 o   0.6887E-04
  15   4   3     2128.53     2122.76       22.78 o   0.1152E-04
  16   4   3      296.22      261.93       10.79 o   0.2713E-03
 -16   5   3       -7.93        0.31        4.21 o   0.2301E-01
 -15   5   3        8.97        6.94        4.70 o   0.1054E-01
 -14   5   3      265.01      218.65        9.51 o   0.3376E-03
 -13   5   3     2977.29     2935.80       24.81 o   0.6420E-05
 -12   5   3     1463.56     1500.67       21.72 o   0.2132E-04
 -11   5   3      246.85      335.34       10.71 o   0.2332E-03
 -10   5   3      180.79      267.86        8.96 o   0.3277E-03
  -9   5   3     4239.41     4143.69       27.82 o   0.3397E-05
  -8   5   3       12.97        8.73        3.30 o   0.9426E-02
  -7   5   3      529.35      637.85        9.51 o   0.9154E-04
  -6   5   3     1685.89     1749.42       29.23 o   0.1627E-04
  -5   5   3     1435.15     1343.98       24.06 o   0.2416E-04
  -4   5   3     1615.46     2185.21       27.12 o   0.1334E-04
  -3   5   3        9.57        5.50        4.64 o   0.1220E-01
  -2   5   3     2184.34     2182.27       23.02 o   0.1144E-04
  -1   5   3     1786.94     2069.35       23.12 o   0.1300E-04
   0   5   3     1937.94     2557.55       25.02 o   0.9804E-05
   1   5   3    14875.76    13397.26       66.20 o   0.3360E-06
   2   5   3       90.12      111.10        8.29 o   0.8110E-03
   3   5   3     1843.05     1587.01       31.37 o   0.1711E-04
   4   5   3     3279.66     2684.19       37.02 o   0.6656E-05
   5   5   3      107.25       53.84        8.56 o   0.1270E-02
   6   5   3       52.22       54.97        6.23 o   0.1797E-02
   7   5   3     1239.92     1278.84       13.47 o   0.2823E-04
   8   5   3     3085.54     3346.73       23.14 o   0.5344E-05
   9   5   3       35.11       18.92        4.65 o   0.4134E-02
  10   5   3      684.21      667.62       13.24 o   0.7641E-04
  11   5   3     1669.75     1588.79       19.89 o   0.1879E-04
  12   5   3       13.24       15.64        5.70 o   0.5911E-02
  13   5   3      314.91      391.37        9.21 o   0.1842E-03
  14   5   3       13.21       11.11        4.66 o   0.7533E-02
  15   5   3      264.32      220.70        8.36 o   0.3313E-03
  16   5   3      303.97      269.09       10.01 o   0.2648E-03
 -16   6   3       26.29       14.40        5.08 o   0.5015E-02
 -15   6   3      154.04      136.15        7.65 o   0.6070E-03
 -14   6   3      105.70      117.97        6.52 o   0.7987E-03
 -13   6   3       27.41       42.31        5.72 o   0.2553E-02
 -12   6   3     2185.48     2156.01       24.69 o   0.1116E-04
 -11   6   3       67.03       18.86        7.78 o   0.2640E-02
 -10   6   3       12.14        0.23        5.29 o   0.1518E-01
  -9   6   3      367.37      350.75        9.98 o   0.1919E-03
  -8   6   3       91.19      153.23        5.08 o   0.6573E-03
  -7   6   3      637.61      712.31        9.62 o   0.7662E-04
  -6   6   3      716.87      609.24       10.92 o   0.8278E-04
  -5   6   3     2226.15     1923.94       21.55 o   0.1268E-04
  -4   6   3      224.65      310.80       11.82 o   0.2622E-03
  -3   6   3      920.99      782.08       18.27 o   0.5532E-04
  -2   6   3      332.83      543.87        9.97 o   0.1314E-03
  -1   6   3       44.84       92.14        5.38 o   0.1224E-02
   0   6   3      104.00      163.91        6.04 o   0.5913E-03
   1   6   3     1039.73      870.99       21.39 o   0.4643E-04
   2   6   3     1539.07     1803.05       26.04 o   0.1650E-04
   3   6   3     6383.62     5149.44       56.94 o   0.1975E-05
   4   6   3       23.91       15.75        6.65 o   0.4896E-02
   5   6   3     3444.05     3484.99       29.56 o   0.4766E-05
   6   6   3     9580.17     9370.08       36.03 o   0.7136E-06
   7   6   3      771.32      691.69       11.97 o   0.7115E-04
   8   6   3      933.38     1050.59       16.15 o   0.4053E-04
   9   6   3      511.62      401.09       13.13 o   0.1420E-03
  10   6   3      126.81      164.03        7.80 o   0.5577E-03
  11   6   3       81.45      106.25        6.90 o   0.9226E-03
  12   6   3     1538.12     1426.72       20.03 o   0.2217E-04
  13   6   3     1014.15      948.59       14.76 o   0.4380E-04
  14   6   3      380.82      332.47       10.81 o   0.1970E-03
  15   6   3       72.47       76.88        5.11 o   0.1250E-02
 -15   7   3       -1.72        5.82        4.20 o   0.1708E-01
 -14   7   3        5.19        5.81        5.51 o   0.1219E-01
 -13   7   3       92.12      108.68        6.99 o   0.8818E-03
 -12   7   3      867.34      862.74       16.60 o   0.5244E-04
 -11   7   3     1526.72     1276.26       19.79 o   0.2492E-04
 -10   7   3      683.46      744.62       14.64 o   0.6888E-04
  -9   7   3     1356.97     1404.15       19.14 o   0.2420E-04
  -8   7   3      537.78      563.45       12.01 o   0.1031E-03
  -7   7   3       86.28      148.80        5.36 o   0.6955E-03
  -6   7   3        5.81       20.03        3.52 o   0.6638E-02
  -5   7   3        6.10        4.48        3.34 o   0.1878E-01
  -4   7   3      289.70      352.81        7.48 o   0.2194E-03
  -3   7   3       56.12       11.00        4.47 o   0.3745E-02
  -2   7   3     1270.27     1298.94       15.63 o   0.2782E-04
  -1   7   3      187.75      166.73        8.93 o   0.4734E-03
   0   7   3     1017.22      896.72       18.33 o   0.4645E-04
   1   7   3     3378.85     3075.98       36.82 o   0.5553E-05
   2   7   3     5893.97     5036.24       31.62 o   0.2139E-05
   3   7   3      143.29       78.97        5.89 o   0.9022E-03
   4   7   3      420.80      496.96        8.83 o   0.1301E-03
   5   7   3     1702.04     1440.01       18.20 o   0.2043E-04
   6   7   3     1180.73     1101.85       15.64 o   0.3446E-04
   7   7   3     2099.89     2249.54       23.51 o   0.1091E-04
   8   7   3     3080.72     3125.50       31.96 o   0.5816E-05
   9   7   3     2445.76     2392.96       31.25 o   0.9184E-05
  10   7   3      472.03      421.43       15.59 o   0.1417E-03
  11   7   3      741.98      736.41       16.61 o   0.6691E-04
  12   7   3      226.75      257.81        8.87 o   0.3123E-03
  13   7   3       15.05       12.02        5.06 o   0.6822E-02
  14   7   3      945.24     1023.36       16.70 o   0.4177E-04
  15   7   3        0.13        2.31        4.60 o   0.2748E-01
 -14   8   3      583.98      606.14       16.44 o   0.9091E-04
 -13   8   3      366.16      314.68       11.59 o   0.2114E-03
 -12   8   3       39.27       62.85        5.95 o   0.1732E-02
 -11   8   3      203.90      212.69        9.66 o   0.3767E-03
 -10   8   3     1343.09     1386.94       18.62 o   0.2463E-04
  -9   8   3       17.38       19.39        4.98 o   0.5057E-02
  -8   8   3     2398.29     2164.48       27.88 o   0.1053E-04
  -7   8   3      575.61      538.64       12.93 o   0.1034E-03
  -6   8   3     1456.75     1541.65       17.89 o   0.2076E-04
  -5   8   3      105.55       66.34        6.05 o   0.1175E-02
  -4   8   3       23.04        4.80        4.03 o   0.8504E-02
  -3   8   3      228.33      142.04        6.68 o   0.4919E-03
  -2   8   3       12.13        1.15        3.32 o   0.1823E-01
  -1   8   3      201.46      202.17        6.00 o   0.4036E-03
   0   8   3      360.11      355.10        7.33 o   0.1931E-03
   1   8   3     5316.00     4798.19       25.62 o   0.2433E-05
   2   8   3     3158.53     2819.04       20.93 o   0.6483E-05
   3   8   3      156.53      134.30        5.69 o   0.6174E-03
   4   8   3       26.32       33.51        3.92 o   0.3185E-02
   5   8   3      167.36      221.04        6.27 o   0.4070E-03
   6   8   3        2.75        1.01        3.78 o   0.3495E-01
   7   8   3       36.90       52.03        5.41 o   0.2047E-02
   8   8   3      644.92      572.53       15.49 o   0.9094E-04
   9   8   3      635.59      588.71       17.03 o   0.8943E-04
  10   8   3     1851.12     1621.43       27.94 o   0.1698E-04
  11   8   3       60.18      105.28        6.52 o   0.1012E-02
  12   8   3      323.52      363.10       10.50 o   0.1965E-03
  13   8   3        0.08        5.47        4.26 o   0.2035E-01
  14   8   3       17.41       14.38        4.64 o   0.6138E-02
 -13   9   3      149.03      180.82        8.23 o   0.4890E-03
 -12   9   3      827.47      698.62       16.56 o   0.6632E-04
 -11   9   3      680.40      702.21       16.28 o   0.7351E-04
 -10   9   3      639.90      522.62       13.79 o   0.1007E-03
  -9   9   3      629.79      552.76       11.32 o   0.9688E-04
  -8   9   3      224.75      235.52        8.05 o   0.3396E-03
  -7   9   3      873.79      943.16       17.16 o   0.4731E-04
  -6   9   3      507.54      482.67       10.96 o   0.1233E-03
  -5   9   3      245.39      239.95        8.58 o   0.3232E-03
  -4   9   3      419.83      357.98       10.22 o   0.1758E-03
  -3   9   3     1205.53     1128.25       14.83 o   0.3298E-04
  -2   9   3      238.59      217.36        6.57 o   0.3559E-03
  -1   9   3      388.97      371.30        8.14 o   0.1794E-03
   0   9   3       17.94        5.90        3.83 o   0.9887E-02
   1   9   3       46.10       19.34        4.28 o   0.3461E-02
   2   9   3      255.37      284.19        7.43 o   0.2711E-03
   3   9   3       10.81       27.96        3.69 o   0.4517E-02
   4   9   3       65.57       60.94        5.19 o   0.1559E-02
   5   9   3       -0.90        1.34        4.25 o   0.3410E-01
   6   9   3       71.56       36.81        5.45 o   0.2024E-02
   7   9   3      151.28      112.51        7.09 o   0.7031E-03
   8   9   3     2961.69     2881.06       34.09 o   0.6574E-05
   9   9   3      408.16      383.22       11.99 o   0.1689E-03
  10   9   3      904.00      819.98       19.26 o   0.5360E-04
  11   9   3      323.73      266.37       11.82 o   0.2534E-03
  12   9   3       80.60       86.41        6.73 o   0.1084E-02
  13   9   3       14.67        4.11        4.29 o   0.1145E-01
 -12  10   3       99.93       80.98        6.48 o   0.1068E-02
 -11  10   3      170.20      169.72       11.19 o   0.4798E-03
 -10  10   3      125.66       93.85        7.60 o   0.8681E-03
  -9  10   3      242.99      316.10        8.69 o   0.2497E-03
  -8  10   3      342.85      370.26        9.23 o   0.1897E-03
  -7  10   3      701.97      785.08       12.81 o   0.6491E-04
  -6  10   3       56.30       39.54        4.92 o   0.2161E-02
  -5  10   3      879.17      747.90       12.40 o   0.5988E-04
  -4  10   3       42.99       24.61        4.74 o   0.3213E-02
  -3  10   3     1514.98     1462.31       17.61 o   0.2191E-04
  -2  10   3       42.25       77.01        4.28 o   0.1483E-02
  -1  10   3      522.95      532.90       10.63 o   0.1104E-03
   0  10   3     1132.26     1098.97       14.17 o   0.3515E-04
   1  10   3     2802.96     2781.60       22.58 o   0.7112E-05
   2  10   3     1667.63     1599.29       17.93 o   0.1848E-04
   3  10   3       31.60       49.46        4.43 o   0.2272E-02
   4  10   3      101.70      126.16        5.84 o   0.7649E-03
   5  10   3       31.31       28.28        4.39 o   0.3281E-02
   6  10   3      351.17      400.59        9.78 o   0.1726E-03
   7  10   3      386.60      420.98       12.12 o   0.1568E-03
   8  10   3      345.82      285.10       11.10 o   0.2327E-03
   9  10   3      201.50      178.71        9.20 o   0.4395E-03
  10  10   3        7.28        4.66        4.96 o   0.1383E-01
  11  10   3        6.88        3.85        4.83 o   0.1432E-01
  12  10   3       79.99       67.18        5.77 o   0.1299E-02
 -11  11   3       32.02       21.02        4.78 o   0.3915E-02
 -10  11   3       46.70       62.27        5.08 o   0.1693E-02
  -9  11   3      141.35      157.80        6.48 o   0.5685E-03
  -8  11   3       50.51       54.59        4.56 o   0.1819E-02
  -7  11   3      325.21      343.40        8.46 o   0.2066E-03
  -6  11   3     2320.95     2435.41       20.00 o   0.9355E-05
  -5  11   3       75.22       71.51        5.27 o   0.1310E-02
  -4  11   3      161.61      115.88        7.10 o   0.6716E-03
  -3  11   3      418.50      443.55        9.09 o   0.1463E-03
  -2  11   3      418.84      387.05        8.72 o   0.1659E-03
  -1  11   3      796.41      699.45       12.09 o   0.6819E-04
   0  11   3       70.91       85.71        4.66 o   0.1181E-02
   1  11   3      115.87      111.83        6.13 o   0.8035E-03
   2  11   3     2889.90     2756.27       21.49 o   0.7041E-05
   3  11   3      405.72      385.48        9.47 o   0.1693E-03
   4  11   3     1039.35     1111.25       14.33 o   0.3644E-04
   5  11   3      101.84       71.59        5.59 o   0.1149E-02
   6  11   3     1676.13     1636.31       20.24 o   0.1794E-04
   7  11   3       33.27       42.39        6.19 o   0.2417E-02
   8  11   3       76.66       80.32        6.20 o   0.1183E-02
   9  11   3       59.32       64.13        7.74 o   0.1471E-02
  10  11   3      127.60      131.50        8.35 o   0.6686E-03
  11  11   3       -0.41        0.42        4.58 o   0.4098E-01
 -10  12   3       73.78       80.09        7.00 o   0.1182E-02
  -9  12   3      316.12      312.62        9.78 o   0.2256E-03
  -8  12   3      134.96      119.99        6.59 o   0.7069E-03
  -7  12   3       21.42       12.55        4.26 o   0.6289E-02
  -6  12   3        4.96        0.96        3.76 o   0.2867E-01
  -5  12   3      754.37      648.35       10.96 o   0.7591E-04
  -4  12   3      136.84      211.21        5.73 o   0.4425E-03
  -3  12   3      408.64      474.46        9.01 o   0.1393E-03
  -2  12   3      520.52      593.14       10.10 o   0.1001E-03
  -1  12   3       14.81        7.32        4.05 o   0.8935E-02
   0  12   3      960.40      863.82       12.74 o   0.4963E-04
   1  12   3      263.95      258.84        7.31 o   0.2936E-03
   2  12   3      125.47       93.37        5.76 o   0.8830E-03
   3  12   3        1.43        3.86        4.10 o   0.2296E-01
   4  12   3     1152.83     1284.80       14.08 o   0.2926E-04
   5  12   3       93.58       60.93        6.01 o   0.1308E-02
   6  12   3      284.31      302.02        9.04 o   0.2474E-03
   7  12   3      510.84      449.31       11.57 o   0.1311E-03
   8  12   3      980.17      952.30       19.78 o   0.4391E-04
   9  12   3       12.87        1.49        5.27 o   0.1282E-01
  10  12   3      699.29      621.52       16.32 o   0.8114E-04
  -8  13   3      105.12       96.67        9.09 o   0.8758E-03
  -7  13   3      134.79      130.47        5.91 o   0.6660E-03
  -6  13   3      344.83      330.33        8.39 o   0.2104E-03
  -5  13   3       62.94       50.88        4.40 o   0.1778E-02
  -4  13   3      620.12      659.94       10.53 o   0.8259E-04
  -3  13   3       39.26       19.67        4.17 o   0.3744E-02
  -2  13   3       33.14       50.71        4.26 o   0.2222E-02
  -1  13   3       25.70       14.03        4.50 o   0.5322E-02
   0  13   3      419.22      446.28        9.43 o   0.1445E-03
   1  13   3       30.89       34.11        4.12 o   0.3021E-02
   2  13   3      334.12      303.16        8.48 o   0.2299E-03
   3  13   3       86.60       89.75        5.42 o   0.1074E-02
   4  13   3      649.14      639.61       11.83 o   0.8242E-04
   5  13   3      170.45      155.94        7.73 o   0.5303E-03
   6  13   3      156.97      144.14        6.67 o   0.5918E-03
   7  13   3       12.41       11.56        4.21 o   0.7873E-02
   8  13   3       59.35       69.26        6.34 o   0.1425E-02
  -5  14   3      187.17      199.43       11.55 o   0.4042E-03
  -4  14   3       17.16       26.56        4.15 o   0.4250E-02
  -3  14   3      584.65      590.79       10.17 o   0.9468E-04
  -2  14   3      633.23      628.19       10.21 o   0.8597E-04
  -1  14   3      176.79      188.81        6.38 o   0.4476E-03
   0  14   3        1.93        1.35        3.51 o   0.3798E-01
   1  14   3        8.31        4.34        3.54 o   0.1560E-01
   2  14   3        6.49        1.51        3.99 o   0.2249E-01
   3  14   3      435.93      468.18       10.42 o   0.1367E-03
   4  14   3       13.60       27.09        3.80 o   0.4411E-02
   5  14   3       14.91       23.57        4.30 o   0.4802E-02
 -16   0   4       24.12       13.94        5.88 o   0.4918E-02
 -14   0   4      637.34      628.65       16.31 o   0.8389E-04
 -12   0   4     2896.13     2519.70       38.26 o   0.7690E-05
 -10   0   4     1390.26     1383.46       24.04 o   0.2483E-04
  -8   0   4       30.25       16.31        8.87 o   0.3476E-02
  -6   0   4      207.62      116.31       11.14 o   0.5545E-03
  -4   0   4    41783.93    45785.87      126.09 o   0.3311E-07
  -2   0   4       99.02        8.30        7.81 o   0.2642E-02
   0   0   4    18541.84    21042.69       73.38 o   0.1686E-06
   2   0   4    87063.18    88340.52      151.49 o   0.8841E-08
   4   0   4    18706.30    19383.33       96.86 o   0.1815E-06
   6   0   4      546.23      268.86       16.78 o   0.1855E-03
   8   0   4      215.09      324.34       13.07 o   0.2582E-03
  10   0   4       15.40       10.76        5.75 o   0.6943E-02
  12   0   4     6308.07     5916.75       57.41 o   0.1682E-05
  14   0   4        0.17        4.29        7.01 o   0.1297E-01
  16   0   4       -0.30        5.75        6.64 o   0.1260E-01
 -17   1   4      319.72      342.97        9.51 o   0.2090E-03
 -16   1   4      104.07       88.83        5.74 o   0.9717E-03
 -15   1   4       98.19       87.57        4.87 o   0.1037E-02
 -14   1   4      185.63      185.98        7.66 o   0.4460E-03
 -13   1   4     1497.45     1399.58       22.17 o   0.2280E-04
 -12   1   4      104.39       74.06        6.10 o   0.1107E-02
 -11   1   4      814.75      903.73       14.71 o   0.5160E-04
 -10   1   4      486.19      561.85       10.24 o   0.1103E-03
  -9   1   4       41.49       24.29        4.13 o   0.3209E-02
  -8   1   4     4198.60     3889.77       43.85 o   0.3609E-05
  -7   1   4      676.92      759.53       15.03 o   0.6701E-04
  -6   1   4     1320.90     1319.64       20.06 o   0.2507E-04
  -5   1   4     5526.46     5018.90       38.67 o   0.2277E-05
  -4   1   4       29.55       10.40        4.69 o   0.5295E-02
  -3   1   4      321.02      241.98       10.12 o   0.2531E-03
  -2   1   4    14028.83    16747.24       51.65 o   0.2655E-06
  -1   1   4     8012.61     7277.06       35.38 o   0.1059E-05
   0   1   4     1360.28      994.84       12.57 o   0.3844E-04
   1   1   4     6113.10     6785.07       31.43 o   0.1391E-05
   2   1   4     4763.21     4106.58       30.31 o   0.3312E-05
   3   1   4    22970.94    22480.00       75.79 o   0.1278E-06
   4   1   4      732.27      804.17       13.26 o   0.5846E-04
   5   1   4      244.48      360.24        7.64 o   0.2247E-03
   6   1   4    13772.26    14571.89       67.06 o   0.3190E-06
   7   1   4      301.96      389.15       10.98 o   0.1935E-03
   8   1   4      964.14      811.89       28.39 o   0.5034E-04
   9   1   4       66.65       54.32        4.64 o   0.1615E-02
  10   1   4      900.03      992.53       15.67 o   0.4366E-04
  11   1   4      340.07      332.94       10.48 o   0.2078E-03
  12   1   4     1686.29     1651.91       22.78 o   0.1769E-04
  13   1   4       -1.88       12.92        4.79 o   0.8745E-02
  14   1   4      267.68      286.20        9.57 o   0.2671E-03
  15   1   4      263.20      278.14        7.79 o   0.2789E-03
  16   1   4      123.02       94.05        6.05 o   0.8843E-03
  17   1   4       67.33       45.61        6.24 o   0.1777E-02
 -17   2   4       11.35       17.86        4.25 o   0.6036E-02
 -16   2   4      161.82      157.77        8.40 o   0.5306E-03
 -15   2   4      488.99      539.02        8.76 o   0.1136E-03
 -14   2   4        4.93        0.18        4.52 o   0.2765E-01
 -13   2   4     3077.27     3026.40       28.41 o   0.6051E-05
 -12   2   4     1675.72     1574.29       20.45 o   0.1880E-04
 -11   2   4       45.27       42.86        4.98 o   0.2258E-02
 -10   2   4     1754.06     1628.95       17.96 o   0.1757E-04
  -9   2   4      411.91      429.96        9.08 o   0.1495E-03
  -8   2   4       30.87        2.18        6.72 o   0.6139E-02
  -7   2   4       46.65       14.86        5.90 o   0.3557E-02
  -6   2   4     3296.39     2410.68       32.90 o   0.7531E-05
  -5   2   4       61.10      159.14        6.88 o   0.6602E-03
  -4   2   4       20.65       67.02        5.66 o   0.1717E-02
  -3   2   4       19.21       53.90        4.45 o   0.2250E-02
  -2   2   4    25582.93    23995.58       83.33 o   0.1095E-06
  -1   2   4    28802.90    33671.41       85.23 o   0.6460E-07
   0   2   4    20004.95    23303.45       63.94 o   0.1347E-06
   1   2   4     1262.45      748.53       18.04 o   0.4730E-04
   2   2   4     7444.63     7779.52       49.75 o   0.1095E-05
   3   2   4     2309.41     2078.63       23.55 o   0.1149E-04
   4   2   4     7515.32     8506.00       42.15 o   0.9518E-06
   5   2   4       26.45       37.66        5.17 o   0.3212E-02
   6   2   4     4522.44     4907.63       38.08 o   0.2636E-05
   7   2   4     4481.80     4601.95       39.77 o   0.2823E-05
   8   2   4      722.11      536.49       15.25 o   0.9196E-04
   9   2   4      299.12      382.04        8.96 o   0.1961E-03
  10   2   4      442.05      534.51       11.59 o   0.1167E-03
  11   2   4        9.95        5.86        4.67 o   0.1121E-01
  12   2   4      423.24      360.38       11.35 o   0.1735E-03
  13   2   4      436.39      358.91       11.78 o   0.1715E-03
  14   2   4      381.77      317.31       10.81 o   0.2068E-03
  15   2   4      135.42      113.85        6.85 o   0.7356E-03
  16   2   4      355.00      370.16        8.92 o   0.1879E-03
  17   2   4      204.77      257.55       12.47 o   0.3156E-03
 -17   3   4       98.55       93.32        6.48 o   0.9735E-03
 -16   3   4      272.38      288.24        9.16 o   0.2597E-03
 -15   3   4      452.70      462.46       10.16 o   0.1354E-03
 -14   3   4     1284.53     1123.48       19.05 o   0.3178E-04
 -13   3   4      418.21      453.96       12.11 o   0.1411E-03
 -12   3   4      464.65      447.60       11.01 o   0.1362E-03
 -11   3   4      585.58      626.01       12.94 o   0.8970E-04
 -10   3   4       35.96       20.00        4.41 o   0.3777E-02
  -9   3   4      287.11      228.77        7.73 o   0.3108E-03
  -8   3   4      166.30      180.25        6.32 o   0.4715E-03
  -7   3   4     1466.44     1533.82       23.25 o   0.2119E-04
  -6   3   4        6.78       29.29        4.59 o   0.4197E-02
  -5   3   4     6827.58     5197.15       46.46 o   0.1797E-05
  -4   3   4     1943.17     2463.36       23.15 o   0.1006E-04
  -3   3   4       69.54        1.16        6.44 o   0.3360E-02
  -2   3   4     3295.12     2961.36       34.55 o   0.5863E-05
  -1   3   4      755.93      454.20       15.34 o   0.8822E-04
   0   3   4    20897.56    19149.55       76.11 o   0.1682E-06
   1   3   4     6996.57     8121.05       48.91 o   0.1008E-05
   2   3   4    16119.14    17582.04       85.46 o   0.2209E-06
   3   3   4      565.75      387.21       18.21 o   0.1362E-03
   4   3   4     1616.71     1529.99       26.10 o   0.1906E-04
   5   3   4      457.96      253.66       14.16 o   0.2148E-03
   6   3   4      481.69      425.76       14.24 o   0.1395E-03
   7   3   4       66.83       58.87        6.84 o   0.1486E-02
   8   3   4     1793.11     1940.33       18.91 o   0.1418E-04
   9   3   4        8.90        0.19        3.52 o   0.2447E-01
  10   3   4     1302.89     1359.69       16.69 o   0.2575E-04
  11   3   4     2079.39     2054.88       23.26 o   0.1214E-04
  12   3   4       24.98       61.23        5.72 o   0.1882E-02
  13   3   4     1186.88     1084.09       19.00 o   0.3452E-04
  14   3   4      796.66      729.56       13.07 o   0.6516E-04
  15   3   4      112.55      118.23        5.62 o   0.7700E-03
  16   3   4     1210.51     1287.21       20.97 o   0.2832E-04
  17   3   4       23.82       31.47        6.58 o   0.3146E-02
 -16   4   4      152.57      167.96        7.66 o   0.5216E-03
 -15   4   4       41.40       21.93        4.87 o   0.3402E-02
 -14   4   4      918.09      919.09       15.55 o   0.4728E-04
 -13   4   4      379.77      382.62       10.76 o   0.1764E-03
 -12   4   4       55.30       50.53        6.36 o   0.1770E-02
 -11   4   4       21.22       31.72        5.34 o   0.3387E-02
 -10   4   4       20.46       21.81        4.83 o   0.4603E-02
  -9   4   4       25.77       47.66        4.06 o   0.2469E-02
  -8   4   4        1.32        6.12        3.37 o   0.2259E-01
  -7   4   4     1185.45      921.97       15.88 o   0.4054E-04
  -6   4   4        7.88       14.51        5.85 o   0.6190E-02
  -5   4   4      705.03      475.47       17.25 o   0.1026E-03
  -4   4   4      111.42       39.75        7.07 o   0.1439E-02
  -3   4   4      552.65      449.13       13.71 o   0.1267E-03
  -2   4   4      689.02     1002.91       15.93 o   0.4968E-04
  -1   4   4     4858.57     5673.25       35.46 o   0.2089E-05
   0   4   4    23026.84    23845.11       82.39 o   0.1171E-06
   1   4   4       51.69       25.21        6.68 o   0.2697E-02
   2   4   4      287.03      435.39       10.75 o   0.1822E-03
   3   4   4       50.37      114.99        7.72 o   0.9037E-03
   4   4   4      624.98      935.33       19.65 o   0.5424E-04
   5   4   4     1005.67     1064.54       19.00 o   0.3949E-04
   6   4   4      456.98      364.19       16.12 o   0.1603E-03
   7   4   4      731.77      776.56       16.71 o   0.6353E-04
   8   4   4     1805.66     1625.21       17.75 o   0.1733E-04
   9   4   4        6.42       33.25        3.71 o   0.4122E-02
  10   4   4      262.93      232.41        8.31 o   0.3172E-03
  11   4   4      397.04      332.21       10.38 o   0.1931E-03
  12   4   4     1554.15     1537.80       22.04 o   0.2029E-04
  13   4   4        9.32       16.50        5.13 o   0.6106E-02
  14   4   4       40.55       81.17        4.95 o   0.1431E-02
  15   4   4      254.44      225.54        8.12 o   0.3329E-03
  16   4   4      521.58      465.14       13.42 o   0.1229E-03
 -16   5   4       86.94      100.96        5.92 o   0.9547E-03
 -15   5   4       51.97       76.09        6.04 o   0.1386E-02
 -14   5   4      144.36       94.76        7.13 o   0.8161E-03
 -13   5   4       36.43       18.55        6.24 o   0.3708E-02
 -12   5   4     3373.66     3506.19       34.75 o   0.4761E-05
 -11   5   4     1014.30      918.89       19.30 o   0.4472E-04
 -10   5   4     1876.16     1776.88       21.82 o   0.1539E-04
  -9   5   4     2465.37     2259.15       21.56 o   0.9814E-05
  -8   5   4      681.44      810.35       10.94 o   0.6311E-04
  -7   5   4      220.87      149.36        5.99 o   0.4758E-03
  -6   5   4     2358.42     2374.28       23.53 o   0.9452E-05
  -5   5   4      437.06      300.31       16.51 o   0.1845E-03
  -4   5   4     6868.29     6252.64       55.20 o   0.1467E-05
  -3   5   4       83.28      190.32        6.23 o   0.6050E-03
  -2   5   4     3106.09     2513.45       26.09 o   0.7433E-05
  -1   5   4     6922.89     6725.82       44.93 o   0.1310E-05
   0   5   4      129.34      405.40        8.48 o   0.2241E-03
   1   5   4     3816.69     2668.55       37.08 o   0.5899E-05
   2   5   4     1809.38     1773.31       28.92 o   0.1565E-04
   3   5   4     5346.10     5568.25       50.72 o   0.1974E-05
   4   5   4      820.03      703.15       17.93 o   0.6520E-04
   5   5   4      635.49      494.75       18.58 o   0.1027E-03
   6   5   4      947.13      863.98       13.97 o   0.5007E-04
   7   5   4      347.98      386.00        7.27 o   0.1873E-03
   8   5   4     2785.70     2742.80       21.43 o   0.7214E-05
   9   5   4     1590.50     1597.28       18.17 o   0.1906E-04
  10   5   4       62.07       44.66        5.31 o   0.1913E-02
  11   5   4     2164.58     2211.72       23.61 o   0.1095E-04
  12   5   4      389.73      373.42       10.98 o   0.1757E-03
  13   5   4      383.55      360.30       10.70 o   0.1827E-03
  14   5   4      110.48      128.04        6.34 o   0.7236E-03
  15   5   4      657.56      715.72       13.20 o   0.7306E-04
  16   5   4      170.74      216.57       11.14 o   0.3893E-03
 -16   6   4       68.43       63.22        7.68 o   0.1417E-02
 -15   6   4       71.20       63.08        6.12 o   0.1427E-02
 -14   6   4      297.73      409.31        9.37 o   0.1812E-03
 -13   6   4       51.44        5.94        6.31 o   0.4194E-02
 -12   6   4      161.19      122.81        8.05 o   0.6348E-03
 -11   6   4     8137.28     7958.17       53.23 o   0.9729E-06
 -10   6   4      235.12      223.22        9.58 o   0.3423E-03
  -9   6   4      976.46      964.29       14.87 o   0.4357E-04
  -8   6   4      224.60      238.52        6.60 o   0.3332E-03
  -7   6   4      121.72      148.08        5.07 o   0.6536E-03
  -6   6   4      892.09      728.98       11.10 o   0.6059E-04
  -5   6   4      453.71      384.09        9.33 o   0.1598E-03
  -4   6   4     7261.03     6606.88       55.17 o   0.1332E-05
  -3   6   4     5889.39     6539.08       43.14 o   0.1543E-05
  -2   6   4      658.88      487.39       13.47 o   0.1059E-03
  -1   6   4    12556.04    12927.61       54.70 o   0.3956E-06
   0   6   4     1583.59     1236.63       23.36 o   0.2534E-04
   1   6   4     2073.75     1775.65       30.04 o   0.1458E-04
   2   6   4     1124.33     1058.21       24.14 o   0.3576E-04
   3   6   4      533.57      539.28       18.39 o   0.1035E-03
   4   6   4       42.46      115.66        7.40 o   0.9638E-03
   5   6   4      194.31      195.86        7.58 o   0.4290E-03
   6   6   4     1174.64     1050.39       14.81 o   0.3573E-04
   7   6   4      754.22      604.13       12.05 o   0.7916E-04
   8   6   4     1646.51     1707.75       20.29 o   0.1722E-04
   9   6   4      231.58      297.93        9.67 o   0.2692E-03
  10   6   4        9.04       15.32        5.65 o   0.6334E-02
  11   6   4      102.94       64.52        6.91 o   0.1186E-02
  12   6   4        0.54        4.35        4.56 o   0.2070E-01
  13   6   4      300.17      376.19        9.09 o   0.1962E-03
  14   6   4       38.99       60.48        5.20 o   0.1826E-02
  15   6   4       21.75       19.17        4.03 o   0.4983E-02
 -15   7   4       -6.66        5.38        4.31 o   0.1385E-01
 -14   7   4      287.38      260.88       13.46 o   0.2721E-03
 -13   7   4       76.49       78.18        6.07 o   0.1226E-02
 -12   7   4      265.89      255.36       10.15 o   0.2917E-03
 -11   7   4      464.79      552.93       11.83 o   0.1126E-03
 -10   7   4     2061.67     1775.69       25.46 o   0.1443E-04
  -9   7   4      899.79      877.93       14.29 o   0.5082E-04
  -8   7   4      368.69      349.18        9.92 o   0.1948E-03
  -7   7   4     1012.65     1003.36       15.41 o   0.4127E-04
  -6   7   4     1721.19     1807.08       18.11 o   0.1579E-04
  -5   7   4       69.17       35.50        4.62 o   0.1988E-02
  -4   7   4      344.95      467.36        8.09 o   0.1525E-03
  -3   7   4       17.72       10.24        3.28 o   0.7325E-02
  -2   7   4     1108.33      671.16       16.53 o   0.5723E-04
  -1   7   4      943.33      938.33       14.38 o   0.4484E-04
   0   7   4        8.63        7.63        4.38 o   0.1089E-01
   1   7   4     3133.62     3731.65       27.09 o   0.4557E-05
   2   7   4     1747.26     1937.71       18.28 o   0.1442E-04
   3   7   4      998.94     1043.17       13.83 o   0.3970E-04
   4   7   4     1842.71     2021.59       19.32 o   0.1339E-04
   5   7   4       49.56       92.57        4.48 o   0.1205E-02
   6   7   4      162.93      184.33        7.26 o   0.4800E-03
   7   7   4     1193.58     1351.91       17.48 o   0.2682E-04
   8   7   4       26.05       14.15        5.42 o   0.5102E-02
   9   7   4      564.35      546.92       14.63 o   0.1034E-03
  10   7   4     1394.52     1246.85       23.96 o   0.2682E-04
  11   7   4       -3.63       11.57        5.91 o   0.8404E-02
  12   7   4      651.52      719.84       14.99 o   0.7262E-04
  13   7   4       -4.41        3.34        4.89 o   0.1736E-01
  14   7   4      211.21      193.04        8.74 o   0.4043E-03
  15   7   4       12.70        8.69        9.48 o   0.5466E-02
 -14   8   4      124.64      140.07        7.64 o   0.6454E-03
 -13   8   4       49.74       43.73        7.98 o   0.1944E-02
 -12   8   4      213.51      223.95        9.31 o   0.3573E-03
 -11   8   4      234.68      198.03       11.12 o   0.3731E-03
 -10   8   4      133.46      130.18        8.77 o   0.6605E-03
  -9   8   4     1142.26     1114.52       16.78 o   0.3398E-04
  -8   8   4      846.20      779.59       16.14 o   0.5818E-04
  -7   8   4        8.58        1.17        4.61 o   0.1857E-01
  -6   8   4     1959.84     1969.28       18.99 o   0.1331E-04
  -5   8   4       61.86       64.91        5.17 o   0.1511E-02
  -4   8   4     2567.18     2432.71       23.63 o   0.8790E-05
  -3   8   4       10.66        1.88        3.90 o   0.1691E-01
  -2   8   4       30.73       71.46        3.61 o   0.1708E-02
  -1   8   4      192.31      248.68        6.10 o   0.3419E-03
   0   8   4       10.52        1.82        3.29 o   0.1855E-01
   1   8   4     3600.85     3360.33       22.22 o   0.4857E-05
   2   8   4       69.87       95.41        4.38 o   0.1062E-02
   3   8   4      114.07      166.02        5.24 o   0.5877E-03
   4   8   4     2683.94     2372.33       23.91 o   0.8794E-05
   5   8   4      218.69      203.91        7.49 o   0.3860E-03
   6   8   4     1476.36     1495.98       19.45 o   0.2130E-04
   7   8   4     2575.17     2596.22       27.89 o   0.8127E-05
   8   8   4       12.93       16.84        5.54 o   0.5638E-02
   9   8   4        8.89       17.87        6.50 o   0.5567E-02
  10   8   4      114.95       83.05        9.24 o   0.9403E-03
  11   8   4      314.82      239.33       12.43 o   0.2788E-03
  12   8   4      305.98      358.19       11.40 o   0.2017E-03
  13   8   4      235.33      239.44        9.27 o   0.3253E-03
  14   8   4      213.97      225.58        8.66 o   0.3550E-03
 -13   9   4      107.25      103.04        7.49 o   0.8585E-03
 -12   9   4       26.81       23.30        5.00 o   0.3930E-02
 -11   9   4      136.26      104.84        8.56 o   0.7710E-03
 -10   9   4       -1.24        0.22        5.14 o   0.3159E-01
  -9   9   4      355.24      326.39        8.80 o   0.2091E-03
  -8   9   4      398.36      328.62       10.45 o   0.1942E-03
  -7   9   4       11.58        4.11        5.16 o   0.1130E-01
  -6   9   4     2361.46     2186.28       23.75 o   0.1052E-04
  -5   9   4     1217.23     1222.60       16.54 o   0.3007E-04
  -4   9   4      224.20      203.74        7.60 o   0.3798E-03
  -3   9   4       27.35        3.82        3.97 o   0.8330E-02
  -2   9   4        9.05        0.11        3.62 o   0.2411E-01
  -1   9   4       86.63       56.03        5.21 o   0.1476E-02
   0   9   4        6.23        9.29        3.73 o   0.1115E-01
   1   9   4      216.10      255.81        6.46 o   0.3215E-03
   2   9   4      414.44      377.82        8.64 o   0.1710E-03
   3   9   4     2198.63     2530.56       19.28 o   0.9178E-05
   4   9   4       -1.38        4.69        4.04 o   0.2059E-01
   5   9   4      986.28      775.13       15.55 o   0.5426E-04
   6   9   4      189.22      249.15        8.24 o   0.3426E-03
   7   9   4      164.27      122.95        8.81 o   0.6248E-03
   8   9   4      601.41      635.52       14.74 o   0.8579E-04
   9   9   4      726.59      866.82       15.22 o   0.5665E-04
  10   9   4      190.75      169.40       10.06 o   0.4602E-03
  11   9   4      394.64      355.59       12.62 o   0.1810E-03
  12   9   4       60.87       93.85        5.99 o   0.1128E-02
  13   9   4      363.87      370.62        9.87 o   0.1832E-03
 -12  10   4      806.11      811.49       16.79 o   0.5803E-04
 -11  10   4       41.98       64.46        6.81 o   0.1635E-02
 -10  10   4      927.54      953.59       16.73 o   0.4525E-04
  -9  10   4      454.75      326.99        9.90 o   0.1835E-03
  -8  10   4       14.67       28.45        4.42 o   0.4139E-02
  -7  10   4      342.17      321.83        9.49 o   0.2150E-03
  -6  10   4     2553.75     2590.50       20.05 o   0.8182E-05
  -5  10   4     1805.47     1817.33       16.56 o   0.1533E-04
  -4  10   4      634.30      609.72       10.65 o   0.8811E-04
  -3  10   4     1342.14     1274.46       16.84 o   0.2709E-04
  -2  10   4      581.23      523.67       10.73 o   0.1066E-03
  -1  10   4     2239.58     2078.43       21.31 o   0.1150E-04
   0  10   4     1377.35     1463.12       15.80 o   0.2287E-04
   1  10   4       23.44       18.36        4.29 o   0.4812E-02
   2  10   4      567.01      455.97       11.14 o   0.1225E-03
   3  10   4     1380.20     1251.06       16.87 o   0.2719E-04
   4  10   4       19.89        0.03        4.81 o   0.1188E-01
   5  10   4        7.35        5.16        4.47 o   0.1364E-01
   6  10   4       16.13       41.58        5.65 o   0.2835E-02
   7  10   4      255.25      167.46        9.05 o   0.4093E-03
   8  10   4       10.34       22.80        5.61 o   0.4793E-02
   9  10   4      119.90      143.49        8.71 o   0.6320E-03
  10  10   4      309.57      270.11       10.12 o   0.2591E-03
  11  10   4      177.17      195.73        7.64 o   0.4346E-03
  12  10   4       10.38        6.48        4.52 o   0.1126E-01
 -11  11   4       85.41       94.64        5.84 o   0.1003E-02
 -10  11   4       51.71       54.60        5.78 o   0.1788E-02
  -9  11   4      140.70      149.75        6.48 o   0.5926E-03
  -8  11   4       54.17       68.69        4.33 o   0.1522E-02
  -7  11   4       65.06       80.14        5.04 o   0.1257E-02
  -6  11   4      133.11      168.84        5.87 o   0.5491E-03
  -5  11   4       -3.39        3.44        3.86 o   0.2195E-01
  -4  11   4      754.18      762.11       11.66 o   0.6430E-04
  -3  11   4       95.72       79.68        5.54 o   0.1106E-02
  -2  11   4       25.66       22.60        4.23 o   0.4201E-02
  -1  11   4       62.78       52.13        4.59 o   0.1759E-02
   0  11   4      194.44      209.85        6.29 o   0.3971E-03
   1  11   4      325.34      340.56        7.93 o   0.2094E-03
   2  11   4       37.66        8.73        4.95 o   0.5107E-02
   3  11   4       83.38       13.58        5.07 o   0.2623E-02
   4  11   4       68.65       24.17        5.13 o   0.2501E-02
   5  11   4      400.96      417.84        9.81 o   0.1589E-03
   6  11   4     1892.06     1993.62       24.82 o   0.1332E-04
   7  11   4      557.38      554.59       13.16 o   0.1017E-03
   8  11   4      139.42      129.34        6.64 o   0.6658E-03
   9  11   4     1497.46     1420.62       25.22 o   0.2238E-04
  10  11   4      102.03      122.04        6.74 o   0.7885E-03
  11  11   4      945.11      910.15       16.89 o   0.4696E-04
 -10  12   4       19.49       13.22        6.73 o   0.5437E-02
  -9  12   4       22.41       25.79        4.60 o   0.3945E-02
  -8  12   4       60.51       55.18        5.11 o   0.1690E-02
  -7  12   4      909.90      857.85       12.71 o   0.5148E-04
  -6  12   4      351.74      366.27        8.00 o   0.1901E-03
  -5  12   4      530.43      512.94        9.13 o   0.1143E-03
  -4  12   4       71.03       80.72        4.89 o   0.1225E-02
  -3  12   4      410.48      416.46        9.54 o   0.1563E-03
  -2  12   4      315.32      330.99        8.23 o   0.2189E-03
  -1  12   4      160.00      131.11        6.26 o   0.6230E-03
   0  12   4       79.15       66.51        5.39 o   0.1354E-02
   1  12   4      133.19      158.29        5.87 o   0.5768E-03
   2  12   4     1114.93     1182.45       13.49 o   0.3284E-04
   3  12   4      103.71      100.21        5.93 o   0.9023E-03
   4  12   4       76.01       65.13        5.35 o   0.1380E-02
   5  12   4        9.22        8.27        4.51 o   0.1003E-01
   6  12   4       10.30       12.54        4.96 o   0.7469E-02
   7  12   4      161.37      150.90        7.28 o   0.5593E-03
   8  12   4       36.61       33.34        5.45 o   0.2814E-02
   9  12   4      319.45      367.48       12.58 o   0.1942E-03
  -8  13   4      360.97      414.71       21.03 o   0.1566E-03
  -7  13   4       -1.21        1.24        3.73 o   0.3955E-01
  -6  13   4      425.36      466.47        8.61 o   0.1397E-03
  -5  13   4      375.34      388.97        8.49 o   0.1742E-03
  -4  13   4      124.53      113.96        5.64 o   0.7712E-03
  -3  13   4       91.39      125.60        4.95 o   0.8078E-03
  -2  13   4       52.45       50.26        4.58 o   0.1895E-02
  -1  13   4      486.04      491.77        9.88 o   0.1244E-03
   0  13   4       17.62       19.18        4.18 o   0.5176E-02
   1  13   4      416.58      346.84        8.29 o   0.1836E-03
   2  13   4     2547.56     2632.92       21.03 o   0.8024E-05
   3  13   4       14.83       32.52        3.96 o   0.3778E-02
   4  13   4       36.49       38.82        5.07 o   0.2569E-02
   5  13   4       21.89       32.31        4.81 o   0.3431E-02
   6  13   4      446.26      455.93       10.67 o   0.1390E-03
   7  13   4       38.71       38.08        6.62 o   0.2414E-02
  -5  14   4      225.55      221.39       10.36 o   0.3516E-03
  -4  14   4      288.31      305.61        9.13 o   0.2416E-03
  -3  14   4      783.83      782.63       11.54 o   0.6150E-04
  -2  14   4      983.23      932.39       12.35 o   0.4521E-04
  -1  14   4      121.79      145.15        5.25 o   0.6428E-03
   0  14   4       43.32       63.25        3.79 o   0.1753E-02
   1  14   4       39.51       49.55        4.15 o   0.2144E-02
   2  14   4      236.20      257.48        7.53 o   0.3071E-03
   3  14   4       24.82       19.34        4.75 o   0.4541E-02
   4  14   4      119.97      119.65        6.44 o   0.7415E-03
   5  14   4       14.02       13.98        4.86 o   0.6550E-02
 -17   0   5      175.97      161.14        9.41 o   0.5073E-03
 -15   0   5     1014.57      940.54       18.01 o   0.4467E-04
 -13   0   5      353.37      422.75       16.84 o   0.1574E-03
 -11   0   5     2253.84     1699.33       31.01 o   0.1410E-04
  -9   0   5     4195.49     4777.94       40.43 o   0.2792E-05
  -7   0   5     1363.14     1699.98       39.22 o   0.1899E-04
  -5   0   5       46.70      107.73        7.98 o   0.9913E-03
  -3   0   5     6706.91     7414.92       48.70 o   0.1273E-05
  -1   0   5     6697.87     8143.93       43.39 o   0.1126E-05
   1   0   5     9869.47    11499.04       65.15 o   0.5550E-06
   3   0   5     4542.09     4152.46       48.26 o   0.3345E-05
   5   0   5    15737.47    17074.34       90.67 o   0.2316E-06
   7   0   5     2579.80     2514.88       50.39 o   0.8336E-05
   9   0   5     6036.86     7226.98       49.08 o   0.1339E-05
  11   0   5      142.36      119.44       10.33 o   0.6666E-03
  13   0   5      158.77      215.57       12.40 o   0.4010E-03
  15   0   5       80.87      148.41        7.42 o   0.7080E-03
  17   0   5      558.08      439.56       18.55 o   0.1231E-03
 -17   1   5      106.18       91.58        6.12 o   0.9549E-03
 -16   1   5       -2.66        6.99        3.53 o   0.1521E-01
 -15   1   5        1.37        3.81        3.74 o   0.2335E-01
 -14   1   5      351.35      246.47        9.33 o   0.2633E-03
 -13   1   5      958.99      979.82       16.93 o   0.4336E-04
 -12   1   5      100.16       98.27        6.30 o   0.9489E-03
 -11   1   5      344.71      286.08        9.47 o   0.2361E-03
 -10   1   5       71.35      115.34        5.49 o   0.9388E-03
  -9   1   5      454.93      403.80        9.51 o   0.1487E-03
  -8   1   5       17.13       60.07        6.43 o   0.2068E-02
  -7   1   5     1630.77     1655.11       22.95 o   0.1848E-04
  -6   1   5      131.49      227.35        7.48 o   0.4139E-03
  -5   1   5      709.17      513.22       13.49 o   0.1014E-03
  -4   1   5     7942.72     8292.87       41.71 o   0.9133E-06
  -3   1   5    45908.07    44882.62      105.19 o   0.3249E-07
  -2   1   5     5465.33     4878.31       33.87 o   0.2421E-05
  -1   1   5    19035.62    18974.58       63.02 o   0.1766E-06
   0   1   5       92.85      288.83        4.22 o   0.4171E-03
   1   1   5    14181.22    16516.30       57.42 o   0.2530E-06
   2   1   5    21088.17    20967.38       60.20 o   0.1474E-06
   3   1   5     8739.38     9361.41       45.65 o   0.7372E-06
   4   1   5      488.57      407.65       11.63 o   0.1429E-03
   5   1   5    11618.59    11745.25       58.69 o   0.4761E-06
   6   1   5        9.94       98.12        4.54 o   0.1475E-02
   7   1   5       20.37       11.13        4.95 o   0.6606E-02
   8   1   5     4759.87     4875.87       34.91 o   0.2533E-05
   9   1   5      878.79      987.50       14.20 o   0.4487E-04
  10   1   5       23.48        8.00        4.73 o   0.6669E-02
  11   1   5      115.66      163.25        7.20 o   0.5765E-03
  12   1   5      375.53      469.76       10.63 o   0.1462E-03
  13   1   5       73.54       97.84        5.86 o   0.1054E-02
  14   1   5       37.09       57.93        5.54 o   0.1864E-02
  15   1   5       28.64       40.51        4.51 o   0.2760E-02
  16   1   5       26.89       18.87        4.59 o   0.4691E-02
  17   1   5       87.70       81.03        7.76 o   0.1089E-02
 -17   2   5       20.48       11.33        4.41 o   0.6805E-02
 -16   2   5       20.63       10.49        4.79 o   0.6703E-02
 -15   2   5        3.70        1.30        3.72 o   0.2959E-01
 -14   2   5      316.65      333.24        9.52 o   0.2150E-03
 -13   2   5     1730.97     1467.70       21.41 o   0.1990E-04
 -12   2   5       19.70       23.75        4.72 o   0.4364E-02
 -11   2   5     1584.56     1659.99       17.03 o   0.1821E-04
 -10   2   5      952.69     1117.52       13.07 o   0.3774E-04
  -9   2   5       96.76      117.10        5.56 o   0.8381E-03
  -8   2   5      576.30      521.17       15.04 o   0.1065E-03
  -7   2   5     2613.57     3174.68       29.43 o   0.6143E-05
  -6   2   5        4.34        2.37        4.45 o   0.2150E-01
  -5   2   5      804.18      543.24       18.60 o   0.8577E-04
  -4   2   5     4189.05     4477.22       41.88 o   0.3059E-05
  -3   2   5    17024.49    15057.26       60.54 o   0.2666E-06
  -2   2   5     3380.98     3593.53       35.32 o   0.4550E-05
  -1   2   5    13998.37    15571.27       52.22 o   0.2870E-06
   0   2   5    10623.60     8100.00       47.34 o   0.7998E-06
   1   2   5    14425.26    13808.34       59.09 o   0.3250E-06
   2   2   5    58211.48    59119.70      145.11 o   0.1933E-07
   3   2   5       72.61       49.52        5.81 o   0.1555E-02
   4   2   5     5585.89     5127.88       42.25 o   0.2176E-05
   5   2   5     6180.74     7084.57       41.89 o   0.1353E-05
   6   2   5     2721.19     2875.35       31.05 o   0.7052E-05
   7   2   5      869.43      813.25       18.16 o   0.5545E-04
   8   2   5      695.65      908.98       13.04 o   0.5416E-04
   9   2   5      421.12      635.11       10.87 o   0.9987E-04
  10   2   5       70.20       93.28        5.88 o   0.1078E-02
  11   2   5     3147.00     3112.94       28.59 o   0.5825E-05
  12   2   5     1039.08     1033.24       17.15 o   0.3916E-04
  13   2   5     2348.52     2310.76       23.94 o   0.9844E-05
  14   2   5       10.95        5.94        4.89 o   0.1076E-01
  15   2   5      176.22      181.28        6.38 o   0.4758E-03
  16   2   5     1389.94     1387.17       20.56 o   0.2402E-04
  17   2   5      167.00      146.89       11.21 o   0.5347E-03
 -17   3   5      134.80      101.67        7.23 o   0.8038E-03
 -16   3   5       53.54       31.95        4.98 o   0.2526E-02
 -15   3   5       52.92       61.52        4.81 o   0.1677E-02
 -14   3   5      447.37      399.17       11.12 o   0.1551E-03
 -13   3   5        6.66        6.12        5.95 o   0.1043E-01
 -12   3   5       51.40       94.94        5.43 o   0.1133E-02
 -11   3   5      218.93      194.55        8.15 o   0.3996E-03
 -10   3   5     1187.03     1022.92       15.53 o   0.3688E-04
  -9   3   5     1957.81     2030.81       19.08 o   0.1277E-04
  -8   3   5      713.17      625.70       11.08 o   0.8209E-04
  -7   3   5      199.49      263.37        8.81 o   0.3059E-03
  -6   3   5     6415.73     5153.54       46.18 o   0.1901E-05
  -5   3   5       48.63       59.55        5.79 o   0.1619E-02
  -4   3   5       77.13      160.94        5.75 o   0.7893E-03
  -3   3   5       61.89      192.12        5.87 o   0.5574E-03
  -2   3   5     2644.49     1803.88       32.10 o   0.1070E-04
  -1   3   5    42366.42    41959.00      114.04 o   0.3766E-07
   0   3   5     5078.16     4665.66       39.08 o   0.2745E-05
   1   3   5       64.04       26.27        6.67 o   0.2439E-02
   2   3   5    13087.68    11410.88       69.05 o   0.4541E-06
   3   3   5     2860.70     3042.24       34.41 o   0.6071E-05
   4   3   5      473.48      503.38       13.76 o   0.1194E-03
   5   3   5      861.66      788.03       20.30 o   0.5872E-04
   6   3   5     3999.06     3763.27       37.28 o   0.3945E-05
   7   3   5      368.62      399.74       12.69 o   0.1695E-03
   8   3   5       15.66        9.83        3.57 o   0.8242E-02
   9   3   5        6.47        8.00        3.71 o   0.1232E-01
  10   3   5      865.90      860.01       14.48 o   0.5273E-04
  11   3   5      758.88      813.87       15.35 o   0.5890E-04
  12   3   5      110.38       80.94        6.91 o   0.9980E-03
  13   3   5       48.67       74.85        5.59 o   0.1419E-02
  14   3   5     2659.65     2444.46       21.95 o   0.8618E-05
  15   3   5      808.62      809.84       12.64 o   0.5809E-04
  16   3   5        7.66        2.14        5.36 o   0.1543E-01
 -16   4   5        4.46        0.08        4.10 o   0.3250E-01
 -15   4   5      108.07       77.14        6.05 o   0.1073E-02
 -14   4   5      365.57      389.75        9.78 o   0.1751E-03
 -13   4   5      609.22      572.61       13.76 o   0.9609E-04
 -12   4   5       42.19       35.61        6.71 o   0.2444E-02
 -11   4   5     3416.03     3277.14       32.22 o   0.5152E-05
 -10   4   5      435.49      453.15       11.62 o   0.1403E-03
  -9   4   5      787.59      808.68       11.80 o   0.5788E-04
  -8   4   5        3.81        1.24        3.23 o   0.3203E-01
  -7   4   5      134.94      165.25        5.67 o   0.5532E-03
  -6   4   5     3127.00     3522.80       39.33 o   0.4927E-05
  -5   4   5    10002.59     8921.06       61.45 o   0.7257E-06
  -4   4   5     1425.40     1486.14       19.44 o   0.2146E-04
  -3   4   5     3723.10     3587.84       33.79 o   0.4320E-05
  -2   4   5     1739.52     1611.53       22.87 o   0.1710E-04
  -1   4   5     3504.57     4475.24       31.63 o   0.3378E-05
   0   4   5     6250.54     4948.38       44.05 o   0.2067E-05
   1   4   5     2171.78     2130.35       29.69 o   0.1159E-04
   2   4   5     1420.18     1419.43       21.57 o   0.2320E-04
   3   4   5       11.86       26.50        6.53 o   0.4461E-02
   4   4   5      945.35      604.49       20.78 o   0.7057E-04
   5   4   5    13123.90    13012.48       68.43 o   0.3774E-06
   6   4   5     2903.06     2398.64       35.52 o   0.8076E-05
   7   4   5      114.16      187.37        6.78 o   0.5331E-03
   8   4   5       69.52       48.55        4.68 o   0.1776E-02
   9   4   5      241.28      361.13        7.72 o   0.2250E-03
  10   4   5      169.32      215.36        7.13 o   0.4073E-03
  11   4   5     3747.89     4240.97       31.74 o   0.3536E-05
  12   4   5      659.46      532.12       13.13 o   0.9751E-04
  13   4   5       90.74       89.38        6.26 o   0.1031E-02
  14   4   5      504.64      412.42       10.87 o   0.1428E-03
  15   4   5      288.51      182.10        8.86 o   0.3672E-03
  16   4   5      269.66      265.94       11.67 o   0.2774E-03
 -16   5   5       17.54       10.91        4.99 o   0.6666E-02
 -15   5   5       92.51      114.48        6.30 o   0.8540E-03
 -14   5   5        7.77        2.34        4.51 o   0.1793E-01
 -13   5   5     1184.10     1044.75       17.41 o   0.3621E-04
 -12   5   5      130.12      182.83        8.40 o   0.5064E-03
 -11   5   5      951.20      801.81       19.06 o   0.5327E-04
 -10   5   5        7.68        1.65        5.52 o   0.1536E-01
  -9   5   5      193.88      248.78        6.74 o   0.3360E-03
  -8   5   5      266.58      318.84        7.10 o   0.2478E-03
  -7   5   5      211.56      239.43        6.09 o   0.3417E-03
  -6   5   5     1889.76     1845.80       17.18 o   0.1475E-04
  -5   5   5     2266.38     2168.15       34.32 o   0.1090E-04
  -4   5   5     5030.15     5651.66       42.67 o   0.2081E-05
  -3   5   5     1554.10     1816.24       20.16 o   0.1665E-04
  -2   5   5     1730.48     1360.73       20.84 o   0.2082E-04
  -1   5   5     2572.28     2463.58       28.04 o   0.8636E-05
   0   5   5     3621.07     3449.32       35.35 o   0.4564E-05
   1   5   5     1350.41     2005.06       22.71 o   0.1548E-04
   2   5   5      795.43      561.04       19.91 o   0.7961E-04
   3   5   5      181.41      121.76       10.09 o   0.5919E-03
   4   5   5     5401.70     5340.59       52.74 o   0.2129E-05
   5   5   5     1372.53     1333.46       27.46 o   0.2527E-04
   6   5   5      224.65      138.15        7.20 o   0.4889E-03
   7   5   5     1397.39     1515.40       15.50 o   0.2188E-04
   8   5   5       11.11       12.94        3.52 o   0.8290E-02
   9   5   5       91.19       86.83        5.72 o   0.1014E-02
  10   5   5     1178.56     1089.62       17.89 o   0.3460E-04
  11   5   5      442.60      421.70       11.10 o   0.1494E-03
  12   5   5      101.08       91.80        6.59 o   0.9758E-03
  13   5   5      163.88      158.26        7.74 o   0.5234E-03
  14   5   5      267.64      200.49        8.61 o   0.3518E-03
  15   5   5       17.50       11.74        4.78 o   0.6711E-02
  16   5   5       21.39       18.12        6.15 o   0.4685E-02
 -16   6   5        7.16        2.38        5.82 o   0.1438E-01
 -15   6   5      103.19       79.83        7.65 o   0.1039E-02
 -14   6   5        7.92        6.64        3.99 o   0.1194E-01
 -13   6   5     1983.81     1774.70       21.80 o   0.1493E-04
 -12   6   5      242.37      275.69       10.04 o   0.2854E-03
 -11   6   5     2958.36     3070.91       32.46 o   0.6045E-05
 -10   6   5      560.98      566.91       13.74 o   0.9971E-04
  -9   6   5     1299.98     1326.00       16.80 o   0.2658E-04
  -8   6   5      165.42      140.98        5.86 o   0.5862E-03
  -7   6   5     1209.22     1166.44       13.61 o   0.3155E-04
  -6   6   5       12.37       26.73        3.09 o   0.4696E-02
  -5   6   5      239.54      193.58        7.56 o   0.3852E-03
  -4   6   5      522.18      386.29       16.52 o   0.1413E-03
  -3   6   5     1661.58     1396.10       23.85 o   0.2126E-04
  -2   6   5       72.81      244.60        6.61 o   0.4494E-03
  -1   6   5     1329.95      788.61       20.39 o   0.4378E-04
   0   6   5       54.49        2.94        7.02 o   0.4120E-02
   1   6   5      163.43       96.34        8.82 o   0.7614E-03
   2   6   5      952.67      792.70       21.14 o   0.5411E-04
   3   6   5     1010.66      916.06       28.67 o   0.4466E-04
   4   6   5       75.73       47.61        7.52 o   0.1525E-02
   5   6   5      122.09       91.55        6.57 o   0.8897E-03
   6   6   5      122.63      173.52        6.20 o   0.5440E-03
   7   6   5     1046.77     1114.31       15.47 o   0.3594E-04
   8   6   5     1326.87     1227.46       18.00 o   0.2854E-04
   9   6   5      155.78      128.57        8.20 o   0.6288E-03
  10   6   5      363.72      478.57       12.24 o   0.1432E-03
  11   6   5      195.77      246.90        7.77 o   0.3427E-03
  12   6   5      874.86      784.90       14.29 o   0.5777E-04
  13   6   5      730.34      834.48       14.13 o   0.5915E-04
  14   6   5       52.67       37.18        5.27 o   0.2305E-02
  15   6   5      100.83      115.11        6.87 o   0.8112E-03
 -15   7   5      108.65       89.64        6.78 o   0.9437E-03
 -14   7   5      368.39      387.15       15.04 o   0.1703E-03
 -13   7   5      166.53      179.12        8.43 o   0.4733E-03
 -12   7   5        5.40        5.88        6.72 o   0.1017E-01
 -11   7   5       20.52       18.73        6.64 o   0.4358E-02
 -10   7   5     2471.88     2315.01       25.98 o   0.9539E-05
  -9   7   5      211.90      180.01        7.91 o   0.4290E-03
  -8   7   5     1926.92     2154.99       19.90 o   0.1200E-04
  -7   7   5      859.95      746.72       13.13 o   0.6079E-04
  -6   7   5       19.75        0.18        3.84 o   0.1317E-01
  -5   7   5      387.64      388.88        8.75 o   0.1714E-03
  -4   7   5      110.66      104.28        5.46 o   0.8799E-03
  -3   7   5      133.41      206.96        5.39 o   0.4616E-03
  -2   7   5      216.06      175.96        7.02 o   0.4530E-03
  -1   7   5     1570.83     1526.42       17.96 o   0.2013E-04
   0   7   5     1621.84     1843.82       19.65 o   0.1573E-04
   1   7   5     4762.03     4141.44       29.02 o   0.3117E-05
   2   7   5     1839.97     2263.73       17.39 o   0.1152E-04
   3   7   5       65.01      118.04        5.15 o   0.9277E-03
   4   7   5     1800.75     1844.22       21.54 o   0.1503E-04
   5   7   5      212.35      177.01        7.58 o   0.4301E-03
   6   7   5      185.85      153.57        7.65 o   0.5112E-03
   7   7   5      961.23      918.36       17.27 o   0.4592E-04
   8   7   5       57.00       26.60        5.64 o   0.2549E-02
   9   7   5      165.40      204.01        8.90 o   0.4236E-03
  10   7   5      195.84      210.73        9.78 o   0.3846E-03
  11   7   5     1165.59     1184.59       18.50 o   0.3169E-04
  12   7   5        5.14       11.70        5.74 o   0.8144E-02
  13   7   5       73.87       82.92        5.92 o   0.1173E-02
  14   7   5       17.12       44.75        4.57 o   0.2777E-02
  15   7   5        5.10        6.75        7.90 o   0.8487E-02
 -14   8   5      718.35      568.00       17.97 o   0.8667E-04
 -13   8   5       78.27       59.32        6.32 o   0.1452E-02
 -12   8   5     1385.20     1333.68       22.28 o   0.2522E-04
 -11   8   5       10.13       10.78        6.86 o   0.7021E-02
 -10   8   5       70.23       65.72        7.28 o   0.1354E-02
  -9   8   5     1230.79     1198.54       17.51 o   0.3040E-04
  -8   8   5      222.74      262.65        8.24 o   0.3106E-03
  -7   8   5       76.60       56.07        5.47 o   0.1505E-02
  -6   8   5     1150.00     1384.33       15.85 o   0.2685E-04
  -5   8   5      414.96      392.02        9.38 o   0.1655E-03
  -4   8   5      681.65      672.78       11.34 o   0.7690E-04
  -3   8   5       61.68       37.09        4.36 o   0.2200E-02
  -2   8   5     1147.48     1228.90       12.86 o   0.3109E-04
  -1   8   5       72.47      103.60        4.06 o   0.1015E-02
   0   8   5       28.61       24.06        3.56 o   0.3989E-02
   1   8   5       26.63       19.45        3.52 o   0.4653E-02
   2   8   5      361.26      262.84        7.39 o   0.2442E-03
   3   8   5      166.03      134.45        6.34 o   0.6112E-03
   4   8   5       59.70       37.71        5.00 o   0.2154E-02
   5   8   5      289.12      431.56        9.20 o   0.1739E-03
   6   8   5     1240.46     1167.09       18.30 o   0.3123E-04
   7   8   5       19.47       18.56        5.70 o   0.4735E-02
   8   8   5      328.61      293.70       11.09 o   0.2356E-03
   9   8   5      330.22      363.18       11.16 o   0.1953E-03
  10   8   5     1651.32     1783.15       26.35 o   0.1632E-04
  11   8   5       89.15      115.13        8.08 o   0.8349E-03
  12   8   5        8.92        2.87        5.58 o   0.1298E-01
  13   8   5        4.52        4.80        4.52 o   0.1586E-01
  14   8   5       56.27       55.86        6.27 o   0.1705E-02
 -13   9   5       68.33       34.45        6.48 o   0.2079E-02
 -12   9   5       78.95       69.96        6.14 o   0.1296E-02
 -11   9   5       15.77       19.47        5.83 o   0.4981E-02
 -10   9   5       75.49      100.30        6.95 o   0.1000E-02
  -9   9   5       84.32       78.23        5.54 o   0.1161E-02
  -8   9   5       10.97        3.56        4.96 o   0.1236E-01
  -7   9   5      656.32      634.08       13.56 o   0.8307E-04
  -6   9   5     1671.06     1687.02       20.32 o   0.1753E-04
  -5   9   5       46.56       83.19        5.08 o   0.1345E-02
  -4   9   5      411.65      418.43        9.87 o   0.1549E-03
  -3   9   5     6956.07     6645.75       35.28 o   0.1362E-05
  -2   9   5     1678.92     1712.81       17.56 o   0.1701E-04
  -1   9   5      113.99       79.63        5.63 o   0.1020E-02
   0   9   5       56.45       69.22        4.62 o   0.1465E-02
   1   9   5      248.78      186.58        6.80 o   0.3942E-03
   2   9   5        3.41        2.23        3.63 o   0.2727E-01
   3   9   5      472.40      445.39        9.49 o   0.1381E-03
   4   9   5      393.17      490.54        9.15 o   0.1364E-03
   5   9   5      215.90      314.87        8.48 o   0.2647E-03
   6   9   5     1512.67     1496.51       23.49 o   0.2094E-04
   7   9   5      747.76      923.09       17.72 o   0.5245E-04
   8   9   5      323.78      189.27       10.97 o   0.3246E-03
   9   9   5      409.44      502.25       11.46 o   0.1302E-03
  10   9   5       70.96       65.62        7.57 o   0.1346E-02
  11   9   5       14.56        9.68        6.11 o   0.6997E-02
  12   9   5       45.32       37.71        5.50 o   0.2388E-02
  13   9   5      102.94      129.67        5.98 o   0.7420E-03
 -12  10   5      285.34      265.30       10.68 o   0.2735E-03
 -11  10   5       81.34       77.86        7.77 o   0.1150E-02
 -10  10   5       98.91      124.38        6.93 o   0.7743E-03
  -9  10   5        8.16        4.55        4.08 o   0.1421E-01
  -8  10   5      174.99      132.60        7.08 o   0.5912E-03
  -7  10   5        4.94        0.08        4.76 o   0.2615E-01
  -6  10   5      581.43      462.74       10.79 o   0.1196E-03
  -5  10   5     4067.20     3795.25       23.86 o   0.3863E-05
  -4  10   5     1131.25     1371.38       13.34 o   0.2742E-04
  -3  10   5       49.37       58.14        4.50 o   0.1772E-02
  -2  10   5        4.39       15.58        3.87 o   0.7806E-02
  -1  10   5     1223.51     1109.09       15.33 o   0.3314E-04
   0  10   5      184.13      141.72        6.56 o   0.5527E-03
   1  10   5      255.54      180.14        7.62 o   0.3954E-03
   2  10   5      239.45      200.18        7.76 o   0.3730E-03
   3  10   5     1570.14     1387.44       16.42 o   0.2254E-04
   4  10   5     3303.28     2832.82       27.33 o   0.6223E-05
   5  10   5      832.73      734.11       14.40 o   0.6303E-04
   6  10   5      239.95      212.71        9.30 o   0.3539E-03
   7  10   5      299.70      268.14       11.01 o   0.2653E-03
   8  10   5      401.82      321.37       10.90 o   0.1973E-03
   9  10   5      659.30      715.18       16.69 o   0.7292E-04
  10  10   5      309.48      314.16       11.31 o   0.2280E-03
  11  10   5      226.15      299.32        9.12 o   0.2726E-03
  12  10   5      545.20      607.73       11.66 o   0.9453E-04
 -11  11   5      275.81      286.15        7.93 o   0.2617E-03
 -10  11   5       -0.55        1.21        4.48 o   0.3450E-01
  -9  11   5      303.50      304.18        8.58 o   0.2371E-03
  -8  11   5      260.19      233.59        7.36 o   0.3212E-03
  -7  11   5       -3.99        4.14        3.94 o   0.1879E-01
  -6  11   5       87.34      111.10        5.28 o   0.8861E-03
  -5  11   5       10.42        0.09        3.65 o   0.2197E-01
  -4  11   5      960.65      917.47       12.91 o   0.4657E-04
  -3  11   5      632.30      507.52       10.73 o   0.1047E-03
  -2  11   5      947.13      959.71       12.00 o   0.4480E-04
  -1  11   5       39.93       32.93        4.33 o   0.2806E-02
   0  11   5     2061.30     1920.86       18.35 o   0.1327E-04
   1  11   5      398.84      478.28        9.13 o   0.1398E-03
   2  11   5       58.61       43.90        4.96 o   0.2007E-02
   3  11   5       89.07       66.80        5.23 o   0.1278E-02
   4  11   5     1432.77     1685.13       16.61 o   0.1899E-04
   5  11   5      934.25      950.78       15.52 o   0.4561E-04
   6  11   5      396.92      332.86       10.77 o   0.1926E-03
   7  11   5       73.85       96.52        6.38 o   0.1040E-02
   8  11   5     1410.93     1257.77       18.02 o   0.2666E-04
   9  11   5      213.41      172.18        9.39 o   0.4376E-03
  10  11   5      344.40      382.10       10.40 o   0.1821E-03
  11  11   5       21.91       29.25        4.72 o   0.3658E-02
  -9  12   5       17.30       13.64        4.12 o   0.6356E-02
  -8  12   5      122.36      169.83        6.71 o   0.5565E-03
  -7  12   5       79.75       81.41        5.06 o   0.1162E-02
  -6  12   5      520.18      543.42       10.37 o   0.1093E-03
  -5  12   5     1975.57     1831.17       17.01 o   0.1439E-04
  -4  12   5      832.53      705.13       11.57 o   0.6609E-04
  -3  12   5       23.04       28.26        4.58 o   0.3650E-02
  -2  12   5        3.17       13.81        3.99 o   0.8773E-02
  -1  12   5      463.61      478.18        8.45 o   0.1313E-03
   0  12   5      164.43      238.07        6.18 o   0.3764E-03
   1  12   5       61.82       59.42        4.79 o   0.1626E-02
   2  12   5       79.60      119.13        4.94 o   0.8680E-03
   3  12   5      790.73      714.57       12.46 o   0.6727E-04
   4  12   5      282.72      291.45        8.82 o   0.2553E-03
   5  12   5      298.61      296.47        8.28 o   0.2482E-03
   6  12   5     1133.82     1045.73       15.25 o   0.3693E-04
   7  12   5        4.46        0.16        4.39 o   0.2984E-01
   8  12   5        6.47        6.66        4.54 o   0.1240E-01
   9  12   5      177.45      202.14        8.65 o   0.4235E-03
  -7  13   5      154.19      139.36        6.52 o   0.6074E-03
  -6  13   5       15.96        6.34        3.79 o   0.9661E-02
  -5  13   5       14.05        0.68        4.38 o   0.1523E-01
  -4  13   5      324.54      382.84        7.88 o   0.1886E-03
  -3  13   5       35.72       52.56        4.06 o   0.2106E-02
  -2  13   5       86.30      103.28        5.24 o   0.9520E-03
  -1  13   5       27.51       34.74        4.37 o   0.3079E-02
   0  13   5       77.28       98.50        4.84 o   0.1018E-02
   1  13   5       60.57       58.76        4.56 o   0.1639E-02
   2  13   5        9.73        1.19        4.67 o   0.1704E-01
   3  13   5      115.90      136.03        6.19 o   0.6847E-03
   4  13   5       36.19       24.40        4.80 o   0.3404E-02
   5  13   5       24.36       35.97        4.84 o   0.3029E-02
   6  13   5        9.04        5.80        4.17 o   0.1229E-01
   7  13   5       24.20       34.46        5.79 o   0.3027E-02
  -5  14   5        1.76        0.13        6.45 o   0.2094E-01
  -4  14   5       52.26       60.22        5.15 o   0.1672E-02
  -3  14   5       76.45       80.20        5.43 o   0.1192E-02
  -2  14   5       46.97       58.00        4.43 o   0.1788E-02
  -1  14   5      214.21      216.67        6.81 o   0.3727E-03
   0  14   5      457.71      529.53        8.69 o   0.1189E-03
   1  14   5       13.44        7.83        3.63 o   0.9979E-02
   2  14   5      215.05      215.50        7.75 o   0.3737E-03
   3  14   5      148.47      152.95        7.14 o   0.5691E-03
   4  14   5       40.68       40.11        4.59 o   0.2459E-02
 -16   0   6      901.57      880.89       17.09 o   0.4985E-04
 -14   0   6       -0.30        2.29        6.36 o   0.1847E-01
 -12   0   6     2251.14     2456.95       35.95 o   0.9263E-05
 -10   0   6     2403.45     2882.80       30.37 o   0.7403E-05
  -8   0   6      483.93      292.48       22.18 o   0.1819E-03
  -6   0   6     1786.89     1353.65       30.21 o   0.2147E-04
  -4   0   6     5335.55     5772.66       43.32 o   0.1980E-05
  -2   0   6    68579.04    72888.34      203.96 o   0.1340E-07
   0   0   6     1107.27     1366.22       27.33 o   0.2946E-04
   2   0   6      459.77      329.77       15.86 o   0.1905E-03
   4   0   6      526.28      641.30       13.63 o   0.9510E-04
   6   0   6     1979.31     2838.51       40.32 o   0.8239E-05
   8   0   6    14678.80    14255.54       80.82 o   0.3130E-06
  10   0   6       51.05        3.45        7.14 o   0.4318E-02
  12   0   6     1540.88     1641.37       33.61 o   0.1856E-04
  14   0   6      395.41      533.57       16.21 o   0.1217E-03
  16   0   6       27.18       34.01        5.97 o   0.2984E-02
 -17   1   6      194.31      189.03        8.69 o   0.4264E-03
 -16   1   6      143.91      115.00        6.68 o   0.7137E-03
 -15   1   6      783.14      759.35       11.33 o   0.6389E-04
 -14   1   6     1232.01     1204.79       16.73 o   0.3042E-04
 -13   1   6       18.04       63.44        4.92 o   0.1994E-02
 -12   1   6      426.96      442.25       10.50 o   0.1463E-03
 -11   1   6     2071.54     1974.88       20.85 o   0.1286E-04
 -10   1   6     8613.18     8572.56       40.29 o   0.8507E-06
  -9   1   6      770.73      606.46       12.81 o   0.8006E-04
  -8   1   6       16.28        6.40        6.91 o   0.6716E-02
  -7   1   6     7475.83     7670.57       49.17 o   0.1082E-05
  -6   1   6       34.19        7.13        5.51 o   0.4704E-02
  -5   1   6      228.76      185.79        8.14 o   0.4043E-03
  -4   1   6     4258.85     4453.55       30.19 o   0.3004E-05
  -3   1   6    66268.81    69111.91      139.64 o   0.1428E-07
  -2   1   6    42188.11    41485.86       88.12 o   0.3796E-07
  -1   1   6      225.65      215.39        7.47 o   0.4011E-03
   0   1   6    24648.68    26436.15       72.22 o   0.9653E-07
   1   1   6      256.46      237.32        7.31 o   0.3455E-03
   2   1   6    37934.01    38370.02       77.11 o   0.4640E-07
   3   1   6       40.58        4.36        4.04 o   0.5467E-02
   4   1   6     2043.02     1644.19       22.05 o   0.1521E-04
   5   1   6      407.72      362.90       11.91 o   0.1771E-03
   6   1   6     2296.19     2858.23       24.83 o   0.7802E-05
   7   1   6       12.43       64.82        5.27 o   0.2086E-02
   8   1   6      251.38      386.62        7.80 o   0.2076E-03
   9   1   6      404.21      321.52        9.79 o   0.2012E-03
  10   1   6     1057.95     1106.07       17.61 o   0.3644E-04
  11   1   6       12.73       33.01        5.22 o   0.3556E-02
  12   1   6       60.34       59.24        5.48 o   0.1636E-02
  13   1   6     1357.30     1107.31       19.99 o   0.3094E-04
  14   1   6      531.61      448.40       11.34 o   0.1265E-03
  15   1   6       45.65       43.61        4.66 o   0.2201E-02
  16   1   6      406.04      342.03       11.95 o   0.1866E-03
  17   1   6       27.79        9.91        7.45 o   0.5105E-02
 -17   2   6       11.18       12.96        4.00 o   0.7651E-02
 -16   2   6      907.74      867.00       15.34 o   0.5090E-04
 -15   2   6      545.84      440.39        9.96 o   0.1289E-03
 -14   2   6       85.53      108.55        5.83 o   0.8964E-03
 -13   2   6      190.30      223.63        7.99 o   0.3760E-03
 -12   2   6      366.27      241.72       10.35 o   0.2608E-03
 -11   2   6      204.74      173.06        6.98 o   0.4539E-03
 -10   2   6      761.39      714.94       11.89 o   0.6942E-04
  -9   2   6     1871.61     2110.34       19.53 o   0.1262E-04
  -8   2   6       35.65       37.74        4.58 o   0.2685E-02
  -7   2   6     1166.18     1411.11       20.77 o   0.2570E-04
  -6   2   6      358.94      111.98       10.95 o   0.4275E-03
  -5   2   6      377.17      204.36       13.56 o   0.2784E-03
  -4   2   6     8783.91    10337.86       61.77 o   0.6548E-06
  -3   2   6    11399.66    10880.91       59.54 o   0.5261E-06
  -2   2   6      829.25      558.17       15.91 o   0.8257E-04
  -1   2   6    19019.19    21727.85       60.39 o   0.1496E-06
   0   2   6    14840.56    13954.88       51.22 o   0.3176E-06
   1   2   6     1152.76     1020.52       16.32 o   0.3950E-04
   2   2   6    18867.52    20137.71       66.71 o   0.1706E-06
   3   2   6     4290.06     3902.46       37.14 o   0.3592E-05
   4   2   6      966.27      789.20       19.41 o   0.5319E-04
   5   2   6      689.46      496.46       14.72 o   0.1030E-03
   6   2   6     2171.86     1746.86       26.89 o   0.1421E-04
   7   2   6      396.63      407.92       13.15 o   0.1560E-03
   8   2   6      471.57      460.84       10.39 o   0.1359E-03
   9   2   6       54.84       65.87        4.96 o   0.1539E-02
  10   2   6      553.33      480.50       12.46 o   0.1180E-03
  11   2   6      158.36      155.20        7.61 o   0.5417E-03
  12   2   6      277.84      288.17        9.16 o   0.2601E-03
  13   2   6      771.11      770.67       14.05 o   0.6245E-04
  14   2   6        3.60        4.37        4.28 o   0.1792E-01
  15   2   6      241.88      185.61        7.82 o   0.3988E-03
  16   2   6       74.73       68.20        6.65 o   0.1315E-02
  17   2   6      175.78      216.73       15.42 o   0.3740E-03
 -17   3   6      179.77      190.55        7.85 o   0.4421E-03
 -16   3   6       13.15       14.20        4.37 o   0.6737E-02
 -15   3   6       90.43      124.51        5.51 o   0.7795E-03
 -14   3   6      303.33      281.38        9.12 o   0.2540E-03
 -13   3   6      109.78      117.60        6.85 o   0.7611E-03
 -12   3   6      573.27      436.19       12.00 o   0.1247E-03
 -11   3   6     3059.60     3250.58       24.09 o   0.5523E-05
 -10   3   6      445.89      470.85       10.34 o   0.1326E-03
  -9   3   6      263.15      225.14        7.91 o   0.3299E-03
  -8   3   6      173.44      164.62        5.57 o   0.5055E-03
  -7   3   6      109.84       89.70        7.18 o   0.9240E-03
  -6   3   6      511.64      677.80       12.52 o   0.8383E-04
  -5   3   6     1118.11     1338.24       17.13 o   0.2993E-04
  -4   3   6    26537.75    24851.95       85.11 o   0.1028E-06
  -3   3   6     1551.82     1096.14       19.69 o   0.2646E-04
  -2   3   6      113.03      141.46        8.28 o   0.6210E-03
  -1   3   6       47.56        3.78        5.55 o   0.4083E-02
   0   3   6     7797.58     7780.52       45.87 o   0.1033E-05
   1   3   6      259.39      122.76       10.04 o   0.5478E-03
   2   3   6    19166.89    18933.86       86.21 o   0.1794E-06
   3   3   6     3526.06     3325.67       36.22 o   0.4998E-05
   4   3   6     2080.92     2368.37       27.64 o   0.1063E-04
   5   3   6     3931.96     3363.25       38.28 o   0.4591E-05
   6   3   6     5208.11     4689.26       42.83 o   0.2507E-05
   7   3   6       15.96       24.56        5.33 o   0.4405E-02
   8   3   6      616.55      677.68       11.22 o   0.8013E-04
   9   3   6      226.02      199.23        7.50 o   0.3833E-03
  10   3   6      101.89      116.14        6.26 o   0.8025E-03
  11   3   6      534.63      598.32       11.98 o   0.9715E-04
  12   3   6     2371.68     2166.37       25.41 o   0.1064E-04
  13   3   6      386.30      349.33       10.15 o   0.1892E-03
  14   3   6     1454.32     1237.62       17.55 o   0.2664E-04
  15   3   6      182.48      198.17        7.26 o   0.4177E-03
  16   3   6      370.02      344.42       13.96 o   0.1892E-03
 -16   4   6      156.35      135.33        6.84 o   0.6021E-03
 -15   4   6       40.42       20.24        4.46 o   0.3552E-02
 -14   4   6      419.35      346.21       10.27 o   0.1818E-03
 -13   4   6      659.46      640.31       14.47 o   0.8197E-04
 -12   4   6       20.69       11.34        5.79 o   0.6385E-02
 -11   4   6       49.26       71.36        5.85 o   0.1499E-02
 -10   4   6       30.26       35.23        4.67 o   0.2843E-02
  -9   4   6     2687.78     2654.66       20.74 o   0.7686E-05
  -8   4   6     1118.55     1172.88       13.07 o   0.3359E-04
  -7   4   6        6.72        2.10        2.94 o   0.2400E-01
  -6   4   6     1186.15     1304.62       22.51 o   0.2816E-04
  -5   4   6      275.36      474.18       10.18 o   0.1540E-03
  -4   4   6     1335.00     1653.66       18.94 o   0.2042E-04
  -3   4   6      308.04      284.49       10.00 o   0.2312E-03
  -2   4   6      214.18      216.21        9.57 o   0.3642E-03
  -1   4   6      749.37      477.58       16.36 o   0.9196E-04
   0   4   6       46.95       26.45        6.30 o   0.2574E-02
   1   4   6     2300.38     1902.83       27.44 o   0.1213E-04
   2   4   6     3561.27     3956.16       36.06 o   0.4053E-05
   3   4   6       98.56       72.98        8.89 o   0.1101E-02
   4   4   6    16645.35    14433.22       75.30 o   0.2844E-06
   5   4   6     1101.77     1184.26       23.08 o   0.3302E-04
   6   4   6      438.92      268.77       14.70 o   0.2080E-03
   7   4   6     1837.06     1834.72       19.42 o   0.1502E-04
   8   4   6      194.05      372.99        6.49 o   0.2308E-03
   9   4   6      642.67      604.15       12.66 o   0.8826E-04
  10   4   6     1142.58     1319.47       17.37 o   0.2854E-04
  11   4   6      524.13      463.00       11.10 o   0.1251E-03
  12   4   6     4000.12     4085.07       30.60 o   0.3546E-05
  13   4   6      197.80      154.36        8.53 o   0.4998E-03
  14   4   6      160.36      170.29        7.47 o   0.5134E-03
  15   4   6      160.91      168.40        7.05 o   0.5085E-03
  16   4   6      301.83      249.17       11.98 o   0.2801E-03
 -16   5   6      634.75      678.75       14.27 o   0.7795E-04
 -15   5   6       56.86       73.52        5.14 o   0.1385E-02
 -14   5   6      131.36       94.10        6.81 o   0.8573E-03
 -13   5   6       13.38        5.48        4.77 o   0.1077E-01
 -12   5   6      168.05      164.86        9.68 o   0.5008E-03
 -11   5   6       -2.74        0.29        5.49 o   0.2521E-01
 -10   5   6      703.35      823.45       13.85 o   0.6119E-04
  -9   5   6      220.64      252.29        7.38 o   0.3147E-03
  -8   5   6      700.19      848.70       10.68 o   0.5878E-04
  -7   5   6      106.63      176.18        4.36 o   0.5847E-03
  -6   5   6      729.48      911.51       11.13 o   0.5427E-04
  -5   5   6     3814.90     3861.06       39.74 o   0.3872E-05
  -4   5   6     2803.37     3333.07       32.52 o   0.5714E-05
  -3   5   6       22.76       10.05        4.72 o   0.7682E-02
  -2   5   6     4204.87     5381.91       34.84 o   0.2424E-05
  -1   5   6     1704.76     1455.53       24.15 o   0.1949E-04
   0   5   6     5381.53     5884.41       43.67 o   0.1860E-05
   1   5   6       95.97       14.62        6.68 o   0.2127E-02
   2   5   6     2060.52     2055.85       26.66 o   0.1231E-04
   3   5   6     6763.24     6559.90       50.64 o   0.1434E-05
   4   5   6     9379.53     8717.18       64.72 o   0.7896E-06
   5   5   6     5023.40     5115.69       52.23 o   0.2341E-05
   6   5   6      727.99      738.12       11.98 o   0.6742E-04
   7   5   6       14.98        8.25        3.30 o   0.1040E-01
   8   5   6       38.67       41.35        4.03 o   0.2439E-02
   9   5   6      151.92      177.46        7.07 o   0.4991E-03
  10   5   6      635.16      677.26       13.95 o   0.7809E-04
  11   5   6       80.06       51.54        5.64 o   0.1550E-02
  12   5   6       36.41       51.32        5.07 o   0.2093E-02
  13   5   6       16.88       34.20        4.95 o   0.3292E-02
  14   5   6     1103.23     1091.52       16.60 o   0.3600E-04
  15   5   6      344.65      433.70       10.31 o   0.1617E-03
  16   5   6       48.98       45.46       10.74 o   0.1752E-02
 -15   6   6     1554.65     1447.62       27.08 o   0.2146E-04
 -14   6   6      187.50      213.15        7.16 o   0.3907E-03
 -13   6   6      127.40      140.78        7.20 o   0.6522E-03
 -12   6   6      424.73      470.58       12.49 o   0.1364E-03
 -11   6   6      612.84      583.32       15.57 o   0.9254E-04
 -10   6   6     1442.38     1517.59       19.46 o   0.2168E-04
  -9   6   6      209.94      250.25        7.81 o   0.3277E-03
  -8   6   6      382.81      341.27        8.94 o   0.1945E-03
  -7   6   6       41.96       36.46        3.64 o   0.2664E-02
  -6   6   6      428.34      517.59        8.16 o   0.1266E-03
  -5   6   6       93.19      115.86        5.06 o   0.8467E-03
  -4   6   6       24.15        8.69        5.14 o   0.6642E-02
  -3   6   6     5282.38     4806.64       44.88 o   0.2390E-05
  -2   6   6        5.77        2.28        4.85 o   0.1904E-01
  -1   6   6      402.30      486.68       14.28 o   0.1386E-03
   0   6   6     3027.82     1842.06       34.22 o   0.1056E-04
   1   6   6     2922.41     2720.89       32.24 o   0.7054E-05
   2   6   6     4928.93     4564.99       40.87 o   0.2689E-05
   3   6   6     7147.51     7504.79       60.96 o   0.1145E-05
   4   6   6      348.60      484.61        9.92 o   0.1419E-03
   5   6   6     2245.37     2289.63       22.20 o   0.1018E-04
   6   6   6     2939.97     2548.19       26.38 o   0.7615E-05
   7   6   6      639.66      465.14       13.08 o   0.1118E-03
   8   6   6      120.45      121.22        6.42 o   0.7378E-03
   9   6   6       24.82       44.86        5.32 o   0.2479E-02
  10   6   6     1349.26     1505.84       18.82 o   0.2224E-04
  11   6   6      238.56      243.89        8.43 o   0.3223E-03
  12   6   6      121.54      105.88        6.84 o   0.8072E-03
  13   6   6       81.76       65.64        6.20 o   0.1338E-02
  14   6   6       -0.37       13.05        4.82 o   0.9326E-02
  15   6   6        7.35       10.12        6.03 o   0.8219E-02
 -15   7   6        6.28        2.05        4.31 o   0.2023E-01
 -14   7   6       71.19       67.82        6.36 o   0.1339E-02
 -13   7   6      105.74      111.55        6.73 o   0.8230E-03
 -12   7   6       94.05      108.32        8.54 o   0.8661E-03
 -11   7   6      159.35      133.34        9.94 o   0.5902E-03
 -10   7   6      386.01      481.32       12.08 o   0.1393E-03
  -9   7   6     1097.55     1104.41       16.66 o   0.3558E-04
  -8   7   6       12.86        0.33        4.06 o   0.1726E-01
  -7   7   6      272.05      315.18        7.93 o   0.2409E-03
  -6   7   6      198.91      253.86        6.66 o   0.3359E-03
  -5   7   6       50.65       70.39        4.50 o   0.1553E-02
  -4   7   6        2.47        6.17        3.42 o   0.1834E-01
  -3   7   6     3388.93     3625.78       22.38 o   0.4532E-05
  -2   7   6     1859.60     2243.63       16.57 o   0.1168E-04
  -1   7   6      827.49      841.53       11.66 o   0.5427E-04
   0   7   6      429.25      476.39        8.84 o   0.1361E-03
   1   7   6     1310.16     1873.74       13.47 o   0.1719E-04
   2   7   6      559.11      541.30        9.70 o   0.1063E-03
   3   7   6       29.22       46.30        4.19 o   0.2436E-02
   4   7   6      453.23      621.34       12.14 o   0.1018E-03
   5   7   6      156.45      121.57        8.02 o   0.6632E-03
   6   7   6     1303.58     1236.58       21.13 o   0.2821E-04
   7   7   6     1417.33     1260.81       21.03 o   0.2658E-04
   8   7   6      901.04      860.26       17.30 o   0.5138E-04
   9   7   6      212.34      176.34       10.51 o   0.4252E-03
  10   7   6      234.90      205.86       11.24 o   0.3617E-03
  11   7   6       52.47       34.64        5.88 o   0.2381E-02
  12   7   6       -7.16        6.59        5.38 o   0.1110E-01
  13   7   6      204.84      205.23        9.24 o   0.3906E-03
  14   7   6       -0.37        2.97        4.21 o   0.2679E-01
 -14   8   6       21.07        6.89        5.69 o   0.7190E-02
 -13   8   6      426.14      453.98       11.10 o   0.1403E-03
 -12   8   6      363.57      345.65       12.65 o   0.1928E-03
 -11   8   6      330.60      407.67       12.90 o   0.1735E-03
 -10   8   6      496.18      517.80       13.13 o   0.1149E-03
  -9   8   6      678.30      694.76       14.75 o   0.7469E-04
  -8   8   6      590.49      663.61       12.30 o   0.8414E-04
  -7   8   6     1667.10     1872.55       19.71 o   0.1544E-04
  -6   8   6      528.22      421.20       11.16 o   0.1353E-03
  -5   8   6      736.46      889.14       11.41 o   0.5560E-04
  -4   8   6      423.96      426.51        9.63 o   0.1505E-03
  -3   8   6     2191.07     2019.67       19.10 o   0.1208E-04
  -2   8   6      175.16       97.68        6.00 o   0.7209E-03
  -1   8   6       20.99       22.79        3.40 o   0.4633E-02
   0   8   6     1582.18     1713.19       14.81 o   0.1773E-04
   1   8   6      787.68      712.52       10.43 o   0.6737E-04
   2   8   6       57.58       36.84        4.25 o   0.2269E-02
   3   8   6     1233.98     1126.32       14.55 o   0.3247E-04
   4   8   6      398.24      440.86       10.95 o   0.1493E-03
   5   8   6       35.20       30.45        5.23 o   0.3029E-02
   6   8   6     1584.62     1497.04       24.51 o   0.2037E-04
   7   8   6       17.74        6.39        5.53 o   0.8183E-02
   8   8   6     2530.24     2622.14       29.79 o   0.8050E-05
   9   8   6      256.83      302.74       10.84 o   0.2543E-03
  10   8   6      129.33      158.57        8.94 o   0.5696E-03
  11   8   6      983.87      950.96       19.77 o   0.4363E-04
  12   8   6      202.82      171.18        9.46 o   0.4475E-03
  13   8   6        4.92        3.49        4.39 o   0.1838E-01
  14   8   6       76.17       25.01        8.29 o   0.2103E-02
 -13   9   6      231.87      289.29       11.04 o   0.2758E-03
 -12   9   6        0.17        0.35        4.64 o   0.4072E-01
 -11   9   6     1008.33      979.38       19.30 o   0.4220E-04
 -10   9   6       70.78       86.73        6.91 o   0.1139E-02
  -9   9   6      696.88      792.87       12.51 o   0.6402E-04
  -8   9   6      362.47      400.72       10.53 o   0.1722E-03
  -7   9   6     1093.58     1049.09       17.20 o   0.3749E-04
  -6   9   6      310.97      333.31        8.88 o   0.2176E-03
  -5   9   6     1333.44     1407.96       16.92 o   0.2442E-04
  -4   9   6      202.94      279.03        7.16 o   0.3064E-03
  -3   9   6      927.22     1045.58       13.82 o   0.4134E-04
  -2   9   6      160.34      123.86        6.14 o   0.6513E-03
  -1   9   6     1544.29     1613.87       15.98 o   0.1914E-04
   0   9   6       52.36       44.83        4.06 o   0.2113E-02
   1   9   6     1296.75     1231.24       14.31 o   0.2868E-04
   2   9   6     3051.84     3286.45       22.79 o   0.5497E-05
   3   9   6      921.29      845.70       13.19 o   0.5193E-04
   4   9   6     1275.85     1171.75       16.32 o   0.3074E-04
   5   9   6        3.03        0.96        4.72 o   0.2727E-01
   6   9   6     2329.03     2324.50       28.72 o   0.9784E-05
   7   9   6     1922.57     1784.73       26.19 o   0.1503E-04
   8   9   6     2918.66     2787.53       32.39 o   0.6885E-05
   9   9   6       64.49       68.52        6.35 o   0.1399E-02
  10   9   6      558.16      623.07       16.86 o   0.8993E-04
  11   9   6       -3.58        1.88        5.16 o   0.2050E-01
  12   9   6       28.98       33.35        5.46 o   0.3022E-02
  13   9   6      142.46      187.01        8.43 o   0.4788E-03
 -12  10   6       56.75       36.79        5.51 o   0.2218E-02
 -11  10   6      102.75       80.38        6.36 o   0.1067E-02
 -10  10   6      234.30      276.76        9.16 o   0.2883E-03
  -9  10   6       28.08       32.80        4.26 o   0.3199E-02
  -8  10   6       -1.14        1.42        4.42 o   0.3117E-01
  -7  10   6      780.79      706.70       12.74 o   0.6780E-04
  -6  10   6     7687.24     6975.85       38.08 o   0.1195E-05
  -5  10   6     2167.20     2254.95       18.76 o   0.1063E-04
  -4  10   6      315.74      274.65        7.71 o   0.2573E-03
  -3  10   6      153.44      107.59        5.90 o   0.7277E-03
  -2  10   6      294.21      383.51        7.70 o   0.1956E-03
  -1  10   6       56.33      150.34        5.10 o   0.7744E-03
   0  10   6      589.37      595.92       11.14 o   0.9296E-04
   1  10   6       60.96       88.67        4.96 o   0.1197E-02
   2  10   6      294.53      249.94        8.43 o   0.2857E-03
   3  10   6      603.27      636.14       10.59 o   0.8610E-04
   4  10   6      319.95      239.99        9.64 o   0.2795E-03
   5  10   6     1178.32     1015.71       18.70 o   0.3723E-04
   6  10   6        5.70       14.97        5.52 o   0.7183E-02
   7  10   6        9.47       31.10        5.86 o   0.3856E-02
   8  10   6      227.72      242.16        9.07 o   0.3305E-03
   9  10   6     1775.18     1801.94       20.05 o   0.1554E-04
  10  10   6      315.79      298.14       11.28 o   0.2354E-03
  11  10   6        4.31       11.48        4.80 o   0.9163E-02
  12  10   6       34.12       46.58        4.33 o   0.2337E-02
 -11  11   6      505.22      500.59       11.25 o   0.1193E-03
 -10  11   6       22.53       36.78        5.28 o   0.2999E-02
  -9  11   6      589.83      672.30       11.94 o   0.8285E-04
  -8  11   6       79.67       87.83        5.07 o   0.1098E-02
  -7  11   6       13.85       22.02        4.16 o   0.5055E-02
  -6  11   6      106.74       82.54        5.37 o   0.1036E-02
  -5  11   6      619.44      510.43        9.39 o   0.1053E-03
  -4  11   6       23.95       21.25        4.01 o   0.4457E-02
  -3  11   6      376.35      349.87        9.03 o   0.1920E-03
  -2  11   6      492.30      409.88        9.06 o   0.1452E-03
  -1  11   6       23.73       17.04        4.13 o   0.5052E-02
   0  11   6      601.05      669.05       10.49 o   0.8270E-04
   1  11   6      449.57      458.33        9.73 o   0.1368E-03
   2  11   6     1433.63     1540.16       15.90 o   0.2102E-04
   3  11   6      189.25      201.36        7.01 o   0.4153E-03
   4  11   6       62.29       67.00        6.30 o   0.1445E-02
   5  11   6      506.41      518.58       11.59 o   0.1151E-03
   6  11   6      226.65      237.96        7.85 o   0.3358E-03
   7  11   6      677.73      607.50       12.43 o   0.8546E-04
   8  11   6      543.58      544.44       12.29 o   0.1058E-03
   9  11   6      194.55      231.99        8.92 o   0.3576E-03
  10  11   6       39.53       25.50        5.06 o   0.3168E-02
  11  11   6      220.43      217.17       12.13 o   0.3527E-03
  -9  12   6      368.11      398.53       11.24 o   0.1705E-03
  -8  12   6       80.04       70.90        5.97 o   0.1268E-02
  -7  12   6      318.17      306.56        7.87 o   0.2341E-03
  -6  12   6        4.35       14.04        3.95 o   0.8697E-02
  -5  12   6       83.43       56.05        4.64 o   0.1487E-02
  -4  12   6        6.60        2.20        3.94 o   0.2135E-01
  -3  12   6       17.57       34.35        4.21 o   0.3448E-02
  -2  12   6      133.48      113.97        6.29 o   0.7455E-03
  -1  12   6      967.34      924.93       11.99 o   0.4617E-04
   0  12   6      322.46      262.95        7.90 o   0.2616E-03
   1  12   6      435.27      466.73        8.88 o   0.1381E-03
   2  12   6       32.44       28.52        4.88 o   0.3247E-02
   3  12   6      199.27      157.77        8.01 o   0.4846E-03
   4  12   6      249.44      188.93        8.82 o   0.3798E-03
   5  12   6     1101.26     1018.60       15.30 o   0.3869E-04
   6  12   6      279.70      228.77        8.60 o   0.3175E-03
   7  12   6      133.96      156.71        6.08 o   0.5861E-03
   8  12   6       31.10       23.47        4.65 o   0.3684E-02
   9  12   6     1290.37     1211.57       19.68 o   0.2912E-04
  -7  13   6      139.68      164.55        7.61 o   0.5480E-03
  -6  13   6      362.10      405.33        8.96 o   0.1700E-03
  -5  13   6     1670.32     1709.16       17.62 o   0.1725E-04
  -4  13   6      155.61      124.24        5.93 o   0.6576E-03
  -3  13   6       82.84       84.60        4.96 o   0.1123E-02
  -2  13   6      297.36      339.33        8.31 o   0.2179E-03
  -1  13   6      303.82      331.22        8.53 o   0.2200E-03
   0  13   6        5.54        1.38        3.93 o   0.2434E-01
   1  13   6      145.01      170.60        6.02 o   0.5272E-03
   2  13   6      285.75      286.05        8.70 o   0.2575E-03
   3  13   6       63.16       67.34        5.58 o   0.1448E-02
   4  13   6      293.31      313.85        8.94 o   0.2370E-03
   5  13   6      386.15      372.28       10.39 o   0.1780E-03
   6  13   6       58.96       62.03        5.08 o   0.1595E-02
   7  13   6      103.60       70.15        7.92 o   0.1104E-02
  -4  14   6      142.85      133.20        6.78 o   0.6453E-03
  -3  14   6      317.94      297.51        8.05 o   0.2395E-03
  -2  14   6      375.86      366.71        8.36 o   0.1822E-03
  -1  14   6        1.17        2.60        3.48 o   0.3104E-01
   0  14   6       83.94       75.54        4.90 o   0.1203E-02
   1  14   6      408.25      487.19        8.60 o   0.1357E-03
   2  14   6      242.80      263.71        7.92 o   0.2960E-03
   3  14   6      655.20      662.25       13.01 o   0.7938E-04
   4  14   6       58.26       74.00        5.50 o   0.1385E-02
 -17   0   7      151.40      101.77       10.83 o   0.7128E-03
 -15   0   7      442.72      472.99       12.26 o   0.1338E-03
 -13   0   7      153.36      185.46       10.12 o   0.4629E-03
 -11   0   7      317.23      314.48       12.78 o   0.2259E-03
  -9   0   7     1238.87     1546.60       22.65 o   0.2274E-04
  -7   0   7     4318.75     3621.41       58.53 o   0.3882E-05
  -5   0   7    16146.78    16979.90       95.75 o   0.2364E-06
  -3   0   7    19069.29    17631.13       91.68 o   0.1948E-06
  -1   0   7    45306.19    49310.69      158.16 o   0.2945E-07
   1   0   7     2211.14     3217.05       26.50 o   0.6812E-05
   3   0   7     2631.88     2021.15       33.59 o   0.1079E-04
   5   0   7     6826.22     8005.54       62.02 o   0.1061E-05
   7   0   7     2290.56     2821.55       55.97 o   0.7687E-05
   9   0   7      116.19      243.30        8.42 o   0.4004E-03
  11   0   7       76.28       42.85        8.63 o   0.1622E-02
  13   0   7       51.65       43.62        7.99 o   0.1914E-02
  15   0   7      709.83      695.45       14.86 o   0.7327E-04
  17   0   7       21.26        0.79       10.62 o   0.5516E-02
 -17   1   7       10.33        8.60        5.23 o   0.9019E-02
 -16   1   7       61.72       46.61        5.09 o   0.1872E-02
 -15   1   7       17.51       28.79        3.66 o   0.3986E-02
 -14   1   7      173.71      174.84        7.57 o   0.4882E-03
 -13   1   7      914.12      908.60       13.84 o   0.4821E-04
 -12   1   7       75.58       52.56        5.70 o   0.1605E-02
 -11   1   7       52.93       47.06        5.32 o   0.1979E-02
 -10   1   7       30.26       13.73        4.58 o   0.4815E-02
  -9   1   7      187.30      182.65        6.41 o   0.4670E-03
  -8   1   7     1747.41     1809.43       25.30 o   0.1553E-04
  -7   1   7     6144.56     6447.03       51.34 o   0.1553E-05
  -6   1   7      165.93       76.06        8.39 o   0.8251E-03
  -5   1   7       30.49       19.69        5.09 o   0.4791E-02
  -4   1   7    18916.67    18216.50       67.56 o   0.1928E-06
  -3   1   7     7280.93     7475.99       39.74 o   0.1129E-05
  -2   1   7    11019.66    11890.90       46.87 o   0.4669E-06
  -1   1   7      967.49      940.53       17.09 o   0.4733E-04
   0   1   7    15028.83    14776.82       53.46 o   0.2899E-06
   1   1   7     3881.33     2941.78       28.15 o   0.5624E-05
   2   1   7    23356.55    22648.90       63.98 o   0.1266E-06
   3   1   7     1419.44     1500.94       16.35 o   0.2315E-04
   4   1   7     1016.70      612.26       15.29 o   0.6524E-04
   5   1   7     2514.88     1722.74       25.08 o   0.1274E-04
   6   1   7     1202.58      980.75       20.14 o   0.3788E-04
   7   1   7     5519.79     4676.83       49.18 o   0.2423E-05
   8   1   7     2827.85     3143.60       23.02 o   0.6125E-05
   9   1   7       59.71       30.87        5.30 o   0.2410E-02
  10   1   7       70.15       83.37        6.25 o   0.1179E-02
  11   1   7      921.24      944.75       15.07 o   0.4685E-04
  12   1   7       61.60       42.48        5.37 o   0.1996E-02
  13   1   7      128.50      113.54        7.18 o   0.7402E-03
  14   1   7      381.64      264.76        9.40 o   0.2373E-03
  15   1   7      127.27      177.30        6.26 o   0.5379E-03
  16   1   7      145.45      117.14        8.98 o   0.6801E-03
  17   1   7       49.57       10.32       10.86 o   0.2930E-02
 -17   2   7        5.54        2.52        3.86 o   0.2138E-01
 -16   2   7       42.51       28.75        4.69 o   0.2956E-02
 -15   2   7      325.22      351.19        8.34 o   0.2019E-03
 -14   2   7      561.46      551.49       12.02 o   0.1025E-03
 -13   2   7     1608.99     1654.23       19.18 o   0.1837E-04
 -12   2   7      683.24      720.56       13.64 o   0.7159E-04
 -11   2   7     5378.76     5435.01       32.48 o   0.2064E-05
 -10   2   7       80.80       76.87        5.41 o   0.1214E-02
  -9   2   7      554.21      484.12       11.27 o   0.1197E-03
  -8   2   7       13.17        7.90        4.00 o   0.1003E-01
  -7   2   7      902.62      445.97       18.66 o   0.9099E-04
  -6   2   7     2267.07     2194.41       28.63 o   0.1078E-04
  -5   2   7      154.98      262.45        8.31 o   0.3377E-03
  -4   2   7    13391.14    13460.01       65.08 o   0.3563E-06
  -3   2   7    26897.42    29915.91      110.86 o   0.7891E-07
  -2   2   7    12672.77    12729.45       61.64 o   0.4065E-06
  -1   2   7    13344.94    13250.73       51.33 o   0.3630E-06
   0   2   7     1755.91     2065.37       19.30 o   0.1257E-04
   1   2   7    53208.05    51608.60      117.14 o   0.2466E-07
   2   2   7    15798.95    16261.21       63.99 o   0.2472E-06
   3   2   7    11604.72    10507.85       54.30 o   0.5371E-06
   4   2   7    14937.71    15634.07       76.12 o   0.2735E-06
   5   2   7    13929.27    12888.65       62.73 o   0.3687E-06
   6   2   7     3716.12     3443.62       33.94 o   0.4570E-05
   7   2   7     1110.79      874.57       20.22 o   0.4458E-04
   8   2   7       95.20      104.60        5.50 o   0.8788E-03
   9   2   7     1230.82     1328.26       16.13 o   0.2750E-04
  10   2   7      355.17      349.59        9.42 o   0.1974E-03
  11   2   7      488.72      558.07       12.01 o   0.1074E-03
  12   2   7      266.84      261.48        8.63 o   0.2864E-03
  13   2   7       22.93       18.95        5.06 o   0.4691E-02
  14   2   7      194.49      204.41        6.96 o   0.4069E-03
  15   2   7       57.50       72.39        5.21 o   0.1434E-02
  16   2   7       51.74        4.57        9.66 o   0.3526E-02
 -17   3   7       47.95       37.31        5.93 o   0.2307E-02
 -16   3   7        3.15        2.69        3.36 o   0.2620E-01
 -15   3   7      286.02      274.35        8.27 o   0.2661E-03
 -14   3   7       78.53       57.77        5.77 o   0.1503E-02
 -13   3   7      774.08      733.93       16.68 o   0.6542E-04
 -12   3   7       73.22       76.30        5.53 o   0.1241E-02
 -11   3   7      548.44      525.15       10.88 o   0.1082E-03
 -10   3   7      330.08      332.31        9.21 o   0.2140E-03
  -9   3   7      469.23      523.20       10.47 o   0.1178E-03
  -8   3   7        6.60        3.01        3.03 o   0.1942E-01
  -7   3   7      583.71      531.16       14.29 o   0.1050E-03
  -6   3   7     5867.76     5574.37       38.01 o   0.1921E-05
  -5   3   7      237.03      166.69        8.54 o   0.4441E-03
  -4   3   7      325.23      544.49        9.60 o   0.1430E-03
  -3   3   7      495.60      351.84       10.06 o   0.1690E-03
  -2   3   7      846.82     1202.52       15.04 o   0.4047E-04
  -1   3   7     2145.68     2451.39       21.66 o   0.9492E-05
   0   3   7     2261.54     1856.83       24.34 o   0.1215E-04
   1   3   7     1278.02     1799.76       20.98 o   0.1861E-04
   2   3   7    15249.68    15747.45       72.52 o   0.2639E-06
   3   3   7      298.78      393.12        9.79 o   0.1999E-03
   4   3   7     1606.02     1227.56       24.21 o   0.2472E-04
   5   3   7     3264.62     3424.47       32.52 o   0.5126E-05
   6   3   7    12442.70    12366.02       68.82 o   0.4162E-06
   7   3   7      410.17      383.76       10.33 o   0.1678E-03
   8   3   7      221.68      178.32        7.00 o   0.4226E-03
   9   3   7       61.49       62.88        5.13 o   0.1562E-02
  10   3   7        5.40        3.34        4.51 o   0.1679E-01
  11   3   7       48.19       53.82        5.48 o   0.1812E-02
  12   3   7      126.12       58.30        7.01 o   0.1126E-02
  13   3   7     1261.44     1271.41       16.96 o   0.2845E-04
  14   3   7       63.52       62.68        6.33 o   0.1526E-02
  15   3   7       57.84       89.01        5.98 o   0.1198E-02
  16   3   7       -0.42       23.65        7.06 o   0.5036E-02
 -16   4   7       31.63       41.59        4.43 o   0.2591E-02
 -15   4   7      401.79      381.04        8.64 o   0.1723E-03
 -14   4   7      351.98      267.47        9.49 o   0.2463E-03
 -13   4   7      279.17      225.00       10.26 o   0.3151E-03
 -12   4   7        3.37        6.09        5.49 o   0.1340E-01
 -11   4   7     1131.45     1158.16       17.22 o   0.3332E-04
 -10   4   7      132.62      115.64        6.84 o   0.7342E-03
  -9   4   7     1527.71     1642.59       16.23 o   0.1895E-04
  -8   4   7     1076.18     1240.38       12.81 o   0.3147E-04
  -7   4   7      554.18      423.63        8.65 o   0.1326E-03
  -6   4   7      538.89      601.77       14.14 o   0.9424E-04
  -5   4   7    12580.90    12150.26       60.74 o   0.4271E-06
  -4   4   7      679.62      488.78       14.05 o   0.1090E-03
  -3   4   7     2485.86     2241.96       27.41 o   0.9815E-05
  -2   4   7      715.00      787.92       14.42 o   0.5838E-04
  -1   4   7     1084.09     1184.37       15.55 o   0.3316E-04
   0   4   7      524.42      797.63       11.99 o   0.7644E-04
   1   4   7      551.97      897.07       14.45 o   0.5950E-04
   2   4   7     7643.32     7241.84       53.81 o   0.1133E-05
   3   4   7      359.61      429.91       12.06 o   0.1640E-03
   4   4   7      205.11      326.16        9.45 o   0.2550E-03
   5   4   7      954.57     1481.29       20.09 o   0.2623E-04
   6   4   7      139.18       91.15        9.56 o   0.7921E-03
   7   4   7     1494.02     1999.02       15.05 o   0.1517E-04
   8   4   7      365.01      428.29        8.38 o   0.1611E-03
   9   4   7      237.98      150.55        7.43 o   0.4678E-03
  10   4   7      738.66      674.34       13.39 o   0.7338E-04
  11   4   7      367.19      500.81        9.70 o   0.1383E-03
  12   4   7       28.81        0.33        5.79 o   0.8077E-02
  13   4   7      812.75      780.85       14.29 o   0.6040E-04
  14   4   7      367.06      418.88       10.57 o   0.1633E-03
  15   4   7       19.19        8.16        5.01 o   0.7502E-02
  16   4   7      515.80      511.64       14.82 o   0.1150E-03
 -16   5   7      337.83      330.22        9.53 o   0.2107E-03
 -15   5   7      197.59      170.14        7.28 o   0.4620E-03
 -14   5   7      356.52      383.86        9.73 o   0.1795E-03
 -13   5   7      577.97      500.71       12.50 o   0.1102E-03
 -12   5   7     3144.13     2990.24       32.53 o   0.6040E-05
 -11   5   7      117.20       93.21        6.96 o   0.8892E-03
 -10   5   7      334.30      363.87       10.21 o   0.1922E-03
  -9   5   7      214.70      171.64        7.78 o   0.4368E-03
  -8   5   7     1599.13     1631.51       15.97 o   0.1866E-04
  -7   5   7       94.08       86.51        4.21 o   0.1098E-02
  -6   5   7     1942.46     1518.19       17.39 o   0.1757E-04
  -5   5   7       58.47       19.57        7.09 o   0.2723E-02
  -4   5   7      553.87      533.71       14.86 o   0.1034E-03
  -3   5   7      302.61      107.03        9.66 o   0.4752E-03
  -2   5   7     2322.22     2717.28       28.89 o   0.8304E-05
  -1   5   7      341.05      354.41       11.89 o   0.1983E-03
   0   5   7     1844.85     1655.91       22.93 o   0.1704E-04
   1   5   7     5492.67     4338.89       39.53 o   0.2682E-05
   2   5   7     1377.71     1688.85       22.36 o   0.1962E-04
   3   5   7      886.68      748.63       19.40 o   0.5876E-04
   4   5   7     6490.78     6134.59       55.18 o   0.1540E-05
   5   5   7     1278.89     1126.38       23.07 o   0.3121E-04
   6   5   7      550.56      392.92       10.71 o   0.1396E-03
   7   5   7      184.82      173.51        6.67 o   0.4682E-03
   8   5   7      227.04      283.78        7.57 o   0.2826E-03
   9   5   7       10.76        2.39        4.29 o   0.1446E-01
  10   5   7     2271.58     2427.87       23.17 o   0.9570E-05
  11   5   7      478.87      327.21       10.82 o   0.1773E-03
  12   5   7        0.93       14.21        4.80 o   0.8521E-02
  13   5   7      723.29      778.65       13.75 o   0.6366E-04
  14   5   7      506.16      457.56       11.43 o   0.1298E-03
  15   5   7       -0.76        1.31        4.43 o   0.3478E-01
  16   5   7       42.93       61.80        9.95 o   0.1538E-02
 -15   6   7      194.10      200.14        8.23 o   0.4115E-03
 -14   6   7      197.14      192.22        8.68 o   0.4238E-03
 -13   6   7      107.62       85.49        6.62 o   0.9878E-03
 -12   6   7      445.11      422.76       13.84 o   0.1471E-03
 -11   6   7       14.42       16.43        6.43 o   0.5460E-02
 -10   6   7      272.77      209.34        8.85 o   0.3383E-03
  -9   6   7      264.61      257.35        8.26 o   0.2870E-03
  -8   6   7        5.84        5.58        3.75 o   0.1589E-01
  -7   6   7       84.56       75.55        4.51 o   0.1223E-02
  -6   6   7      552.56      542.37        9.04 o   0.1056E-03
  -5   6   7       39.13       24.84        3.48 o   0.3398E-02
  -4   6   7      620.99      761.12       11.35 o   0.7291E-04
  -3   6   7       75.78       93.22        7.01 o   0.1061E-02
  -2   6   7     4539.95     3954.24       39.52 o   0.3338E-05
  -1   6   7    12307.46    11244.68       75.11 o   0.4761E-06
   0   6   7     3804.25     3291.50       36.04 o   0.4682E-05
   1   6   7    16395.93    16229.91       75.03 o   0.2440E-06
   2   6   7     2131.45     2344.48       29.90 o   0.1019E-04
   3   6   7      260.58      328.23       12.79 o   0.2357E-03
   4   6   7       28.60       43.05        4.47 o   0.2497E-02
   5   6   7       92.49      148.29        5.17 o   0.6813E-03
   6   6   7     1348.00     1701.73       19.23 o   0.1927E-04
   7   6   7     6738.37     6955.22       40.79 o   0.1305E-05
   8   6   7     2610.04     2941.83       27.09 o   0.6899E-05
   9   6   7     3759.37     3434.24       33.17 o   0.4592E-05
  10   6   7      849.70      709.36       16.15 o   0.6418E-04
  11   6   7       10.31        0.11        5.20 o   0.1696E-01
  12   6   7        5.97        0.19        5.66 o   0.1951E-01
  13   6   7      157.69      140.54        7.51 o   0.5814E-03
  14   6   7        2.72        3.80        4.91 o   0.1798E-01
  15   6   7      115.76      126.34        9.96 o   0.7082E-03
 -15   7   7      227.12      202.70       10.28 o   0.3759E-03
 -14   7   7      656.46      636.79       14.12 o   0.8204E-04
 -13   7   7        3.28        0.42        4.65 o   0.2920E-01
 -12   7   7      498.95      531.77       15.50 o   0.1104E-03
 -11   7   7      332.61      380.51       12.16 o   0.1851E-03
 -10   7   7     1147.50     1096.58       16.69 o   0.3513E-04
  -9   7   7       -3.14        5.63        4.92 o   0.1423E-01
  -8   7   7      159.14      133.64        6.90 o   0.6151E-03
  -7   7   7     1095.76     1248.65       14.32 o   0.3110E-04
  -6   7   7       47.92       30.91        4.05 o   0.2725E-02
  -5   7   7     1361.54     1439.83       16.89 o   0.2369E-04
  -4   7   7     1489.22     1415.11       16.06 o   0.2242E-04
  -3   7   7      395.51      343.82        8.45 o   0.1915E-03
  -2   7   7     1260.17     1336.25       13.83 o   0.2635E-04
  -1   7   7       51.23        0.68        3.77 o   0.5669E-02
   0   7   7      803.40      733.23       11.17 o   0.6510E-04
   1   7   7       10.75        5.65        3.10 o   0.1318E-01
   2   7   7     2440.74     1849.39       17.77 o   0.1248E-04
   3   7   7      253.98      291.96        8.25 o   0.2649E-03
   4   7   7     3242.96     3427.37       29.44 o   0.5019E-05
   5   7   7        0.01        6.92        4.29 o   0.1754E-01
   6   7   7       50.57       34.33        5.47 o   0.2440E-02
   7   7   7      621.95      675.23       14.31 o   0.8007E-04
   8   7   7       48.06       25.62        5.75 o   0.2923E-02
   9   7   7      444.79      389.75       12.95 o   0.1575E-03
  10   7   7      354.21      363.83       11.03 o   0.1885E-03
  11   7   7       -2.98        5.55        5.83 o   0.1308E-01
  12   7   7      586.96      519.23       13.83 o   0.1057E-03
  13   7   7       87.78       68.89        8.05 o   0.1211E-02
  14   7   7      131.34      146.43        9.08 o   0.6021E-03
 -14   8   7      268.42      254.87       11.48 o   0.2873E-03
 -13   8   7       16.20        9.76        4.76 o   0.7464E-02
 -12   8   7     1009.29     1006.30       19.49 o   0.4113E-04
 -11   8   7       76.76       81.51        8.49 o   0.1116E-02
 -10   8   7      512.06      643.68       13.25 o   0.9122E-04
  -9   8   7      456.38      475.62       11.21 o   0.1324E-03
  -8   8   7      206.40      191.51        8.06 o   0.4128E-03
  -7   8   7      307.08      387.56        9.24 o   0.1921E-03
  -6   8   7      189.20      165.53        6.93 o   0.4875E-03
  -5   8   7       55.46       29.10        4.46 o   0.2577E-02
  -4   8   7     1600.19     1426.59       18.07 o   0.2169E-04
  -3   8   7      138.82      157.27        5.64 o   0.5690E-03
  -2   8   7     4763.76     4463.20       28.78 o   0.2853E-05
  -1   8   7      727.37      832.78       10.25 o   0.6011E-04
   0   8   7     8265.83     7880.05       32.05 o   0.9768E-06
   1   8   7     1833.74     1800.57       14.98 o   0.1534E-04
   2   8   7     1398.29     1376.01       14.89 o   0.2413E-04
   3   8   7      514.94      474.95       10.66 o   0.1246E-03
   4   8   7      667.07      560.46       13.19 o   0.9266E-04
   5   8   7      214.57      278.62        8.65 o   0.2933E-03
   6   8   7     2057.38     2146.88       26.01 o   0.1159E-04
   7   8   7     1203.35     1052.19       20.90 o   0.3524E-04
   8   8   7       39.86       10.99        6.46 o   0.4276E-02
   9   8   7       10.84        1.64        5.80 o   0.1310E-01
  10   8   7      309.19      274.60       11.31 o   0.2565E-03
  11   8   7       45.35       22.92        6.77 o   0.3049E-02
  12   8   7       -2.26       18.75        4.98 o   0.6734E-02
  13   8   7       18.14        7.63        5.24 o   0.7621E-02
  14   8   7       14.84       30.19        5.77 o   0.3720E-02
 -13   9   7       -1.65        7.85        5.90 o   0.1145E-01
 -12   9   7       13.61       10.99        4.62 o   0.7677E-02
 -11   9   7       24.05       15.22        6.41 o   0.4742E-02
 -10   9   7      274.50      303.65       10.72 o   0.2460E-03
  -9   9   7     3202.17     3120.54       28.70 o   0.5703E-05
  -8   9   7      108.85      156.06        6.26 o   0.6204E-03
  -7   9   7     1045.37      965.13       16.34 o   0.4219E-04
  -6   9   7      920.58      962.27       14.15 o   0.4536E-04
  -5   9   7      130.10       81.62        5.70 o   0.9507E-03
  -4   9   7      634.13      643.78       10.68 o   0.8482E-04
  -3   9   7       90.81       43.32        5.67 o   0.1601E-02
  -2   9   7      283.29      244.23        7.75 o   0.2984E-03
  -1   9   7     2181.61     1967.07       20.11 o   0.1245E-04
   0   9   7       23.54       31.28        3.57 o   0.3426E-02
   1   9   7      156.58      211.04        5.79 o   0.4305E-03
   2   9   7      217.59      221.35        7.32 o   0.3617E-03
   3   9   7     1244.25     1348.67       16.05 o   0.2656E-04
   4   9   7      489.75      338.39       11.10 o   0.1709E-03
   5   9   7       14.45       17.66        4.71 o   0.5623E-02
   6   9   7      242.07      194.80       10.16 o   0.3700E-03
   7   9   7       55.00       76.38        6.61 o   0.1351E-02
   8   9   7       68.95      124.46        7.16 o   0.8423E-03
   9   9   7      106.15       73.41        7.13 o   0.1092E-02
  10   9   7      209.66      171.45        9.23 o   0.4426E-03
  11   9   7       28.83       43.79        5.65 o   0.2483E-02
  12   9   7      327.35      308.02       11.42 o   0.2250E-03
  13   9   7       76.06       71.71        8.27 o   0.1234E-02
 -12  10   7       18.15       11.55        3.81 o   0.7028E-02
 -11  10   7       26.54       27.09        5.14 o   0.3554E-02
 -10  10   7       29.58       26.43        4.94 o   0.3565E-02
  -9  10   7       52.45       32.92        4.81 o   0.2510E-02
  -8  10   7      516.63      585.54       10.29 o   0.1016E-03
  -7  10   7      104.40       77.04        5.77 o   0.1067E-02
  -6  10   7       30.03        0.29        5.00 o   0.8407E-02
  -5  10   7     5309.83     5449.84       26.98 o   0.2077E-05
  -4  10   7      432.84      517.01        8.83 o   0.1253E-03
  -3  10   7       31.98       22.27        4.21 o   0.3874E-02
  -2  10   7     1135.34     1223.23       14.69 o   0.3127E-04
  -1  10   7      373.39      455.83        8.87 o   0.1509E-03
   0  10   7     6151.43     6446.35       35.47 o   0.1528E-05
   1  10   7      291.48      286.23        8.23 o   0.2572E-03
   2  10   7      664.17      600.34       11.67 o   0.8644E-04
   3  10   7      847.69      989.72       13.21 o   0.4567E-04
   4  10   7     1650.02     1825.41       20.70 o   0.1595E-04
   5  10   7      269.59      291.49       10.01 o   0.2588E-03
   6  10   7     2140.97     1990.39       25.54 o   0.1236E-04
   7  10   7       11.85       45.10        5.01 o   0.2839E-02
   8  10   7      238.67      305.14        9.42 o   0.2604E-03
   9  10   7        9.02        5.28        4.36 o   0.1307E-01
  10  10   7      584.81      512.14       14.32 o   0.1079E-03
  11  10   7       90.77      119.12        6.41 o   0.8304E-03
  12  10   7      259.50      265.71       18.83 o   0.2625E-03
 -11  11   7      285.96      296.99       10.93 o   0.2485E-03
 -10  11   7       59.63       44.80        5.71 o   0.1949E-02
  -9  11   7       98.15       95.99        5.89 o   0.9614E-03
  -8  11   7     1266.42     1175.15       14.37 o   0.3053E-04
  -7  11   7       74.57      101.37        5.11 o   0.1012E-02
  -6  11   7      479.27      451.71        9.49 o   0.1355E-03
  -5  11   7      428.02      462.18        8.19 o   0.1405E-03
  -4  11   7        1.76        1.71        3.80 o   0.3278E-01
  -3  11   7       43.87       51.21        4.69 o   0.1997E-02
  -2  11   7      259.49      293.47        7.81 o   0.2625E-03
  -1  11   7       99.43       94.55        5.73 o   0.9596E-03
   0  11   7     1049.43     1135.90       13.66 o   0.3530E-04
   1  11   7      488.82      446.32       10.40 o   0.1351E-03
   2  11   7       90.72       72.99        6.12 o   0.1178E-02
   3  11   7      374.17      281.86       10.19 o   0.2282E-03
   4  11   7      816.48      755.76       12.53 o   0.6218E-04
   5  11   7      178.97      177.41        8.11 o   0.4664E-03
   6  11   7       33.71       58.27        5.09 o   0.1956E-02
   7  11   7       83.88       63.51        6.17 o   0.1324E-02
   8  11   7      763.74      780.85       13.87 o   0.6177E-04
   9  11   7      170.72      170.69        7.43 o   0.4930E-03
  10  11   7     1290.76     1447.31       20.10 o   0.2393E-04
  11  11   7       -7.14        6.67        8.15 o   0.7774E-02
  -9  12   7     1302.78     1252.86       17.80 o   0.2796E-04
  -8  12   7      617.35      596.02       10.56 o   0.9133E-04
  -7  12   7      476.79      533.76        8.98 o   0.1159E-03
  -6  12   7       10.08        5.81        3.96 o   0.1184E-01
  -5  12   7       73.04       70.70        5.09 o   0.1344E-02
  -4  12   7      804.21      870.97       11.18 o   0.5408E-04
  -3  12   7      215.09      201.33        7.19 o   0.3924E-03
  -2  12   7      146.71      149.18        6.05 o   0.5848E-03
  -1  12   7      238.06      262.48        7.23 o   0.3048E-03
   0  12   7       57.69       38.98        5.24 o   0.2123E-02
   1  12   7       66.53       85.55        5.05 o   0.1199E-02
   2  12   7      860.01      881.76       13.17 o   0.5151E-04
   3  12   7       17.07       39.26        4.31 o   0.3102E-02
   4  12   7      963.25      906.70       15.29 o   0.4702E-04
   5  12   7       92.12      101.87        5.42 o   0.9339E-03
   6  12   7      552.18      551.60       11.07 o   0.1038E-03
   7  12   7        7.23        1.64        4.00 o   0.2128E-01
   8  12   7      984.77     1011.83       13.71 o   0.4147E-04
   9  12   7      318.71      361.25       11.88 o   0.1995E-03
  -7  13   7        0.17        0.52        5.10 o   0.3395E-01
  -6  13   7       91.20      105.16        6.08 o   0.9077E-03
  -5  13   7       47.84       42.91        5.08 o   0.2194E-02
  -4  13   7        7.78        4.11        3.71 o   0.1607E-01
  -3  13   7       71.34       70.46        4.83 o   0.1335E-02
  -2  13   7       18.00       17.28        4.23 o   0.5422E-02
  -1  13   7       15.47        2.31        4.36 o   0.1235E-01
   0  13   7      187.43      169.66        6.58 o   0.4764E-03
   1  13   7        2.40        0.53        4.13 o   0.3665E-01
   2  13   7       28.81       33.76        4.20 o   0.3088E-02
   3  13   7        8.83        3.79        4.28 o   0.1451E-01
   4  13   7       16.78       16.64        4.40 o   0.5704E-02
   5  13   7       13.34       11.32        3.95 o   0.7654E-02
   6  13   7      229.79      212.85        8.59 o   0.3601E-03
   7  13   7        2.70        1.54        5.73 o   0.1985E-01
  -4  14   7       -0.86        1.63        4.26 o   0.3319E-01
  -3  14   7       46.01       63.59        5.02 o   0.1670E-02
  -2  14   7      335.21      333.26        7.81 o   0.2117E-03
  -1  14   7        4.59        3.29        3.39 o   0.2145E-01
   0  14   7      564.93      615.19       10.68 o   0.9223E-04
   1  14   7       11.60        1.23        4.02 o   0.1694E-01
   2  14   7       51.51       46.93        4.73 o   0.2032E-02
   3  14   7      188.78      171.85        7.48 o   0.4730E-03
   4  14   7      110.27      103.87        9.27 o   0.8238E-03
 -16   0   8       59.59       41.26        6.62 o   0.2025E-02
 -14   0   8       66.02       90.69        6.80 o   0.1104E-02
 -12   0   8      213.09      252.65       12.36 o   0.3136E-03
 -10   0   8      299.39      385.21       11.54 o   0.1965E-03
  -8   0   8     1479.70     1506.87       28.84 o   0.2087E-04
  -6   0   8    16090.63    15622.56      126.76 o   0.2598E-06
  -4   0   8       70.91       43.67        8.19 o   0.1912E-02
  -2   0   8    10740.35     9809.66       60.97 o   0.6012E-06
   0   0   8    25466.17    25158.37      149.22 o   0.1021E-06
   2   0   8       89.17       82.94        6.64 o   0.1126E-02
   4   0   8    19778.35    22898.88      102.70 o   0.1367E-06
   6   0   8     5883.82     4124.17       61.04 o   0.2683E-05
   8   0   8    21032.08    20009.95       79.73 o   0.1576E-06
  10   0   8        6.40       14.02        6.28 o   0.6958E-02
  12   0   8       36.53       69.55        7.69 o   0.1556E-02
  14   0   8      957.92      889.39       19.82 o   0.4743E-04
  16   0   8       43.23       33.60        9.49 o   0.2239E-02
 -17   1   8       63.51       49.39        6.66 o   0.1740E-02
 -16   1   8      136.10      146.12        6.01 o   0.6232E-03
 -15   1   8        7.64        6.78        3.61 o   0.1229E-01
 -14   1   8      429.15      443.21       10.82 o   0.1442E-03
 -13   1   8      122.06       81.70        6.57 o   0.9475E-03
 -12   1   8       55.97       52.88        5.39 o   0.1795E-02
 -11   1   8     1446.17     1472.46       18.40 o   0.2211E-04
 -10   1   8      528.70      525.56       10.69 o   0.1136E-03
  -9   1   8     2701.47     2781.63       21.80 o   0.7291E-05
  -8   1   8       41.58       21.78        4.57 o   0.3178E-02
  -7   1   8       51.08        2.53        8.04 o   0.4270E-02
  -6   1   8     1468.90     1098.10       21.99 o   0.2827E-04
  -5   1   8     1004.54      900.37       16.85 o   0.4534E-04
  -4   1   8     1504.44     1596.80       20.98 o   0.2032E-04
  -3   1   8     8408.10     7932.70       46.07 o   0.9715E-06
  -2   1   8    13634.15    14244.19       54.94 o   0.3296E-06
  -1   1   8      781.43      736.95       14.31 o   0.6817E-04
   0   1   8    10554.21     9458.59       48.36 o   0.6731E-06
   1   1   8    15757.98    14140.98       53.30 o   0.3022E-06
   2   1   8     3666.19     3554.88       30.73 o   0.4622E-05
   3   1   8     3934.55     4018.51       26.66 o   0.3696E-05
   4   1   8       26.53       31.38        4.35 o   0.3744E-02
   5   1   8       68.73        1.66        5.45 o   0.3944E-02
   6   1   8     4497.67     3709.46       38.95 o   0.3672E-05
   7   1   8      542.20      245.04       16.21 o   0.1950E-03
   8   1   8      852.74      835.71       13.68 o   0.5453E-04
   9   1   8     1145.31     1224.02       16.05 o   0.3061E-04
  10   1   8        1.41        2.09        4.20 o   0.3192E-01
  11   1   8       67.64       96.16        5.88 o   0.1064E-02
  12   1   8      979.58     1063.90       17.61 o   0.3939E-04
  13   1   8      523.09      606.15       12.01 o   0.9775E-04
  14   1   8       10.68       12.07        4.31 o   0.8431E-02
  15   1   8      159.47      154.25        5.92 o   0.5594E-03
  16   1   8      278.48      183.08       11.00 o   0.3594E-03
 -17   2   8        1.74        5.14        5.63 o   0.1508E-01
 -16   2   8       -1.91        0.17        3.81 o   0.4771E-01
 -15   2   8      157.31      144.84        6.22 o   0.5913E-03
 -14   2   8       21.11       20.66        4.31 o   0.4507E-02
 -13   2   8       43.41       62.99        4.71 o   0.1727E-02
 -12   2   8       40.37       70.33        5.29 o   0.1575E-02
 -11   2   8     1038.84     1075.79       14.53 o   0.3783E-04
 -10   2   8      451.63      406.75       10.45 o   0.1535E-03
  -9   2   8       22.41        3.47        4.48 o   0.8722E-02
  -8   2   8       69.60       37.88        4.76 o   0.2083E-02
  -7   2   8     1678.59     1808.76       25.82 o   0.1599E-04
  -6   2   8       54.72      214.51        6.54 o   0.5176E-03
  -5   2   8     1795.09     2067.73       23.28 o   0.1294E-04
  -4   2   8      344.91      294.34       10.70 o   0.2319E-03
  -3   2   8     1053.51      777.98       22.84 o   0.5204E-04
  -2   2   8      368.37      577.06       11.98 o   0.1170E-03
  -1   2   8      551.65      621.83       11.90 o   0.8495E-04
   0   2   8    15648.36    14064.90       59.64 o   0.3043E-06
   1   2   8    37050.63    36040.73       84.85 o   0.4942E-07
   2   2   8     3892.39     3901.60       31.04 o   0.3771E-05
   3   2   8      176.99      113.26        7.58 o   0.6891E-03
   4   2   8      417.42      253.84       10.39 o   0.2285E-03
   5   2   8      722.16      915.51       14.29 o   0.5374E-04
   6   2   8    11637.68    11213.55       62.33 o   0.4942E-06
   7   2   8     1458.93     1477.83       19.95 o   0.2200E-04
   8   2   8     2677.85     2365.43       20.71 o   0.8833E-05
   9   2   8        8.34        0.85        3.62 o   0.2270E-01
  10   2   8      987.45     1141.15       15.70 o   0.3591E-04
  11   2   8     2499.13     2573.14       24.39 o   0.8392E-05
  12   2   8      499.36      590.75       12.06 o   0.1019E-03
  13   2   8     1006.48     1053.18       16.08 o   0.3921E-04
  14   2   8      212.49      257.75        8.00 o   0.3227E-03
  15   2   8       69.22      104.96        5.38 o   0.9992E-03
  16   2   8       15.64       18.64        5.94 o   0.4997E-02
 -17   3   8      194.80      224.80       16.21 o   0.3444E-03
 -16   3   8       20.50        6.58        4.11 o   0.8376E-02
 -15   3   8       41.22       57.00        4.31 o   0.1872E-02
 -14   3   8      491.92      488.70       11.08 o   0.1254E-03
 -13   3   8       11.55        0.12        6.00 o   0.1387E-01
 -12   3   8      223.75      189.64        8.43 o   0.4026E-03
 -11   3   8      853.46      724.68       13.89 o   0.6336E-04
 -10   3   8      155.90      139.56        7.08 o   0.6028E-03
  -9   3   8      232.84      207.15        7.53 o   0.3723E-03
  -8   3   8      443.71      445.24        8.61 o   0.1432E-03
  -7   3   8     1960.20     1865.76       19.27 o   0.1417E-04
  -6   3   8       51.17      118.64        6.13 o   0.9151E-03
  -5   3   8     1425.77     1467.78       19.14 o   0.2323E-04
  -4   3   8     5391.22     6076.20       36.33 o   0.1768E-05
  -3   3   8     9566.79    11244.72       46.71 o   0.5723E-06
  -2   3   8     1306.38     1423.74       16.71 o   0.2324E-04
  -1   3   8     1096.38      738.05       16.98 o   0.4898E-04
   0   3   8     2320.77     2470.09       23.98 o   0.9129E-05
   1   3   8      455.29      417.13       11.79 o   0.1610E-03
   2   3   8    11941.71    12223.30       47.13 o   0.4411E-06
   3   3   8      930.06      862.94       16.85 o   0.5126E-04
   4   3   8     3040.49     2709.92       35.03 o   0.7159E-05
   5   3   8    15050.16    13856.70       71.94 o   0.3184E-06
   6   3   8     1000.95      945.76       18.54 o   0.4474E-04
   7   3   8      601.24      383.00       12.82 o   0.1380E-03
   8   3   8       42.78       53.76        4.14 o   0.1974E-02
   9   3   8      111.04      108.09        5.46 o   0.8188E-03
  10   3   8     1381.73     1399.32       18.43 o   0.2405E-04
  11   3   8        7.40        5.51        4.82 o   0.1235E-01
  12   3   8     3961.11     3674.19       29.96 o   0.4060E-05
  13   3   8     2776.38     2617.73       26.00 o   0.7673E-05
  14   3   8      166.57      172.46        7.53 o   0.4904E-03
  15   3   8       21.24       23.26        4.52 o   0.4324E-02
  16   3   8       17.53       38.58        7.22 o   0.2834E-02
 -16   4   8      466.23      421.64       10.44 o   0.1467E-03
 -15   4   8      317.57      231.23        8.79 o   0.2932E-03
 -14   4   8      175.87      218.71        7.29 o   0.3959E-03
 -13   4   8       61.93       97.41        6.81 o   0.1070E-02
 -12   4   8      706.58      623.36       13.73 o   0.8155E-04
 -11   4   8      196.87      199.00        8.39 o   0.4119E-03
 -10   4   8      271.38      284.35        9.27 o   0.2604E-03
  -9   4   8      393.43      405.28        8.89 o   0.1635E-03
  -8   4   8      452.65      479.12        8.77 o   0.1309E-03
  -7   4   8      588.61      663.53        8.93 o   0.8260E-04
  -6   4   8       11.45        6.48        5.44 o   0.9740E-02
  -5   4   8      156.09       83.74        7.86 o   0.8751E-03
  -4   4   8     1859.16     1760.99       21.27 o   0.1535E-04
  -3   4   8       48.03       39.80        4.94 o   0.1921E-02
  -2   4   8      474.70      406.01        9.83 o   0.1468E-03
  -1   4   8      209.34      213.29        7.03 o   0.3420E-03
   0   4   8       25.18        1.60        4.49 o   0.9657E-02
   1   4   8     2673.20     1686.15       27.85 o   0.1238E-04
   2   4   8      639.41      363.07       14.98 o   0.1391E-03
   3   4   8    10042.13     9722.63       58.62 o   0.6592E-06
   4   4   8      317.21      183.56       10.75 o   0.3489E-03
   5   4   8      670.72      768.36       18.01 o   0.6663E-04
   6   4   8      112.63      189.92        7.50 o   0.5055E-03
   7   4   8       41.04       90.29        4.05 o   0.1281E-02
   8   4   8      287.23      127.69        8.03 o   0.4486E-03
   9   4   8       18.54        9.89        3.83 o   0.7634E-02
  10   4   8      757.77      654.25       13.44 o   0.7434E-04
  11   4   8      897.80     1061.35       15.94 o   0.4106E-04
  12   4   8     3230.53     2983.04       29.35 o   0.6009E-05
  13   4   8      297.55      228.32        9.81 o   0.3014E-03
  14   4   8      712.76      787.78       15.19 o   0.6348E-04
  15   4   8       85.43       46.73        7.30 o   0.1547E-02
  16   4   8       22.02        2.16        6.83 o   0.7835E-02
 -16   5   8      495.82      448.26       12.42 o   0.1332E-03
 -15   5   8       62.68       43.91        5.65 o   0.1884E-02
 -14   5   8       11.17        8.39        4.79 o   0.9587E-02
 -13   5   8      489.65      546.00       11.56 o   0.1106E-03
 -12   5   8      892.92      927.69       15.39 o   0.4764E-04
 -11   5   8      285.99      445.02        9.55 o   0.1676E-03
 -10   5   8      788.02      858.82       13.22 o   0.5594E-04
  -9   5   8     2325.04     2363.76       21.62 o   0.9683E-05
  -8   5   8      957.96     1015.05       13.19 o   0.4213E-04
  -7   5   8     1113.61     1262.39       13.06 o   0.3078E-04
  -6   5   8       60.34       79.51        3.83 o   0.1321E-02
  -5   5   8      305.20      128.98        9.39 o   0.4278E-03
  -4   5   8      290.84      237.37        9.23 o   0.2925E-03
  -3   5   8     3947.26     3193.55       30.88 o   0.4775E-05
  -2   5   8     1266.98      656.81       19.29 o   0.5219E-04
  -1   5   8      222.26       99.57        9.02 o   0.6095E-03
   0   5   8    16158.31    13880.87       68.10 o   0.3015E-06
   1   5   8       85.04      114.28        6.30 o   0.8977E-03
   2   5   8     5591.52     5838.83       41.28 o   0.1841E-05
   3   5   8     1105.34      677.27       26.29 o   0.5422E-04
   4   5   8       72.31       43.47        8.24 o   0.1719E-02
   5   5   8       31.12       21.59        4.63 o   0.4218E-02
   6   5   8     1418.97     1238.49       16.93 o   0.2734E-04
   7   5   8      508.84      497.59       10.30 o   0.1186E-03
   8   5   8       42.79       29.77        5.02 o   0.2938E-02
   9   5   8     1728.43     1903.12       19.67 o   0.1481E-04
  10   5   8     1585.92     1470.69       19.27 o   0.2105E-04
  11   5   8       86.21      146.84        6.43 o   0.7075E-03
  12   5   8       25.84        7.63        4.97 o   0.6750E-02
  13   5   8      224.84      244.51        8.91 o   0.3274E-03
  14   5   8       57.06       49.18        6.75 o   0.1799E-02
  15   5   8      115.09       96.75        6.71 o   0.8685E-03
 -15   6   8      222.81      259.57        7.64 o   0.3105E-03
 -14   6   8      259.23      198.25        9.42 o   0.3676E-03
 -13   6   8       36.20       26.34        5.64 o   0.3187E-02
 -12   6   8      269.74      214.90       11.41 o   0.3280E-03
 -11   6   8     1212.04     1213.11       19.44 o   0.3011E-04
 -10   6   8     1214.87     1144.97       18.97 o   0.3249E-04
  -9   6   8        2.47        0.65        4.43 o   0.3185E-01
  -8   6   8     2031.51     2117.42       19.48 o   0.1200E-04
  -7   6   8        8.88        8.41        3.62 o   0.1038E-01
  -6   6   8        3.42        1.55        3.20 o   0.3462E-01
  -5   6   8      184.29      142.37        5.24 o   0.5416E-03
  -4   6   8       33.82        3.78        3.97 o   0.7037E-02
  -3   6   8     4074.80     3540.75       27.71 o   0.4091E-05
  -2   6   8     2903.15     2715.25       27.13 o   0.7140E-05
  -1   6   8     2583.94     2263.85       27.97 o   0.9295E-05
   0   6   8     5668.91     4892.12       40.99 o   0.2276E-05
   1   6   8     2274.61     2097.55       31.31 o   0.1139E-04
   2   6   8     1341.76     1269.49       24.49 o   0.2741E-04
   3   6   8       18.58        2.84        3.81 o   0.1130E-01
   4   6   8       27.39        9.66        4.43 o   0.6141E-02
   5   6   8      303.07      273.58        8.36 o   0.2616E-03
   6   6   8       47.96       27.50        4.78 o   0.2926E-02
   7   6   8      210.34      260.19        8.49 o   0.3187E-03
   8   6   8      363.87      347.53       10.41 o   0.1930E-03
   9   6   8      260.48      236.47        9.73 o   0.3125E-03
  10   6   8      300.16      354.06       10.34 o   0.2067E-03
  11   6   8      255.05      163.83        9.57 o   0.4173E-03
  12   6   8        9.88        4.53        5.49 o   0.1183E-01
  13   6   8       16.97       26.86        4.45 o   0.4126E-02
  14   6   8      299.41      221.24        9.80 o   0.3086E-03
  15   6   8      247.25      227.98       13.10 o   0.3232E-03
 -15   7   8       73.85       76.31        6.74 o   0.1224E-02
 -14   7   8       25.45        5.46        5.18 o   0.7262E-02
 -13   7   8       83.69       70.13        6.12 o   0.1274E-02
 -12   7   8      514.73      407.62       15.76 o   0.1404E-03
 -11   7   8     1508.75     1486.53       25.76 o   0.2101E-04
 -10   7   8       23.40       14.14        5.21 o   0.5311E-02
  -9   7   8      378.43      460.26       10.38 o   0.1486E-03
  -8   7   8       -2.69        4.97        4.02 o   0.1882E-01
  -7   7   8      441.85      422.28        9.43 o   0.1495E-03
  -6   7   8      129.04      203.67        5.57 o   0.4749E-03
  -5   7   8       64.11       42.79        4.32 o   0.1947E-02
  -4   7   8        8.01        6.74        3.46 o   0.1280E-01
  -3   7   8      124.22      128.28        5.11 o   0.7344E-03
  -2   7   8     1637.70     1587.46       15.29 o   0.1907E-04
  -1   7   8     5317.00     4527.87       25.39 o   0.2631E-05
   0   7   8     4508.91     4003.79       23.95 o   0.3387E-05
   1   7   8     1469.69     1262.56       14.15 o   0.2592E-04
   2   7   8       24.79       29.17        3.18 o   0.3662E-02
   3   7   8      892.06     1001.55       12.76 o   0.4372E-04
   4   7   8      848.12      767.70       14.72 o   0.5962E-04
   5   7   8      487.20      409.31       12.23 o   0.1459E-03
   6   7   8       15.35       36.31        4.95 o   0.3357E-02
   7   7   8      645.94      689.68       14.20 o   0.7653E-04
   8   7   8     1304.59     1251.91       19.28 o   0.2821E-04
   9   7   8        6.53       15.32        4.82 o   0.7458E-02
  10   7   8      197.53      198.99        8.29 o   0.4086E-03
  11   7   8        4.10       11.52        4.97 o   0.9263E-02
  12   7   8      562.88      599.55       16.95 o   0.9366E-04
  13   7   8      452.87      454.06       14.12 o   0.1360E-03
  14   7   8       83.47       48.37        9.70 o   0.1455E-02
 -14   8   8      363.44      341.65       12.72 o   0.1956E-03
 -13   8   8      606.14      634.58       13.80 o   0.8620E-04
 -12   8   8       90.19       70.39        7.28 o   0.1198E-02
 -11   8   8      112.62      102.61       10.18 o   0.8176E-03
 -10   8   8        3.93        1.07        4.99 o   0.2297E-01
  -9   8   8      157.84      124.34        7.87 o   0.6370E-03
  -8   8   8       10.60       14.42        4.37 o   0.7261E-02
  -7   8   8      450.79      442.88       10.07 o   0.1413E-03
  -6   8   8       37.19       24.38        4.34 o   0.3441E-02
  -5   8   8     1209.35     1079.34       16.50 o   0.3441E-04
  -4   8   8      130.41      154.15        5.63 o   0.5951E-03
  -3   8   8     2668.67     2805.57       20.50 o   0.7232E-05
  -2   8   8       13.73        3.36        3.60 o   0.1407E-01
  -1   8   8      408.08      261.28        8.37 o   0.2299E-03
   0   8   8      257.16      207.79        6.59 o   0.3557E-03
   1   8   8     2100.34     2108.85       18.16 o   0.1184E-04
   2   8   8     2159.68     2048.93       19.21 o   0.1202E-04
   3   8   8       14.57       10.75        4.24 o   0.7751E-02
   4   8   8       49.48       38.07        5.48 o   0.2325E-02
   5   8   8       10.82       44.45        5.08 o   0.2908E-02
   6   8   8     2308.20     2165.20       29.46 o   0.1067E-04
   7   8   8      112.76      110.41        9.10 o   0.7856E-03
   8   8   8      639.02      652.92       16.41 o   0.8062E-04
   9   8   8      387.35      365.64       13.64 o   0.1786E-03
  10   8   8      240.06      243.00       11.26 o   0.3132E-03
  11   8   8       69.75       96.01        6.38 o   0.1062E-02
  12   8   8      276.20      375.54       10.23 o   0.2033E-03
  13   8   8       -4.19        2.90        5.40 o   0.1658E-01
 -13   9   8       35.21       28.81        5.07 o   0.3140E-02
 -12   9   8       50.02       55.78        5.00 o   0.1776E-02
 -11   9   8      561.09      492.61       13.42 o   0.1144E-03
 -10   9   8       24.19       24.24        5.40 o   0.3833E-02
  -9   9   8      927.96      915.29       15.87 o   0.4770E-04
  -8   9   8     1279.38     1316.15       16.63 o   0.2673E-04
  -7   9   8     2939.82     2956.55       23.45 o   0.6441E-05
  -6   9   8       17.91       21.38        4.46 o   0.4806E-02
  -5   9   8       75.48       56.87        5.06 o   0.1529E-02
  -4   9   8      476.14      305.66       10.34 o   0.1879E-03
  -3   9   8     2990.63     2949.27       23.06 o   0.6367E-05
  -2   9   8     3842.32     4007.19       26.62 o   0.3735E-05
  -1   9   8     1045.85     1027.02       13.25 o   0.3964E-04
   0   9   8      271.42      256.07        7.16 o   0.2884E-03
   1   9   8      851.39      701.26       12.21 o   0.6587E-04
   2   9   8       13.74       40.43        4.27 o   0.3155E-02
   3   9   8     2310.75     2181.35       23.35 o   0.1066E-04
   4   9   8      960.58      796.31       15.54 o   0.5336E-04
   5   9   8     3138.85     3566.98       29.84 o   0.4864E-05
   6   9   8      437.65      419.30       14.22 o   0.1478E-03
   7   9   8      489.00      434.87       13.74 o   0.1362E-03
   8   9   8      251.95      330.31       11.00 o   0.2371E-03
   9   9   8     1018.26     1159.43       20.89 o   0.3478E-04
  10   9   8      326.01      265.80       11.97 o   0.2520E-03
  11   9   8     1251.14     1167.15       20.10 o   0.3098E-04
  12   9   8      165.29      183.31        7.71 o   0.4705E-03
  13   9   8       47.38       59.05        7.30 o   0.1661E-02
 -12  10   8      137.65      158.43        6.74 o   0.5684E-03
 -11  10   8       63.17       67.86        5.06 o   0.1457E-02
 -10  10   8      398.66      356.92       10.34 o   0.1821E-03
  -9  10   8      756.40      660.88       12.17 o   0.7434E-04
  -8  10   8       44.25       34.62        4.88 o   0.2539E-02
  -7  10   8     1321.56     1534.25       15.29 o   0.2215E-04
  -6  10   8     1014.62     1102.91       13.21 o   0.3691E-04
  -5  10   8       35.40       37.16        4.47 o   0.2691E-02
  -4  10   8        4.48       14.51        3.81 o   0.8541E-02
  -3  10   8       54.00       47.33        4.66 o   0.2001E-02
  -2  10   8      455.62      404.00       10.39 o   0.1529E-03
  -1  10   8       87.66       37.60        5.12 o   0.1776E-02
   0  10   8       39.01       16.10        5.88 o   0.3886E-02
   1  10   8       11.51        3.04        5.03 o   0.1265E-01
   2  10   8      313.50      294.24        8.77 o   0.2418E-03
   3  10   8       76.02       70.60        5.89 o   0.1317E-02
   4  10   8      587.04      383.36       12.14 o   0.1391E-03
   5  10   8       11.35       24.69        5.27 o   0.4572E-02
   6  10   8       92.69       70.25        7.26 o   0.1176E-02
   7  10   8       52.86       39.19        6.10 o   0.2186E-02
   8  10   8       31.90       18.18        5.63 o   0.4106E-02
   9  10   8      181.62      124.15        7.84 o   0.6005E-03
  10  10   8       74.65       39.66        6.80 o   0.1818E-02
  11  10   8        6.00       11.22        4.42 o   0.9382E-02
  12  10   8       17.88       33.98        8.95 o   0.2854E-02
 -11  11   8       90.80       95.91       13.38 o   0.8698E-03
 -10  11   8      200.39      181.07        8.18 o   0.4397E-03
  -9  11   8        1.68        0.88        4.25 o   0.3561E-01
  -8  11   8      159.66      147.14        5.94 o   0.5755E-03
  -7  11   8      159.48      165.50        6.32 o   0.5219E-03
  -6  11   8      513.84      454.18        9.71 o   0.1299E-03
  -5  11   8        8.39       19.45        3.83 o   0.6316E-02
  -4  11   8      421.43      364.93        8.53 o   0.1744E-03
  -3  11   8       19.68       17.02        4.00 o   0.5516E-02
  -2  11   8       25.26       36.65        4.53 o   0.3001E-02
  -1  11   8       81.55       96.18        5.64 o   0.1016E-02
   0  11   8        6.36       11.99        4.40 o   0.9003E-02
   1  11   8       67.95       26.83        6.23 o   0.2337E-02
   2  11   8        9.02        0.18        4.36 o   0.2106E-01
   3  11   8       37.21       58.83        4.76 o   0.1875E-02
   4  11   8      222.39      230.34        8.01 o   0.3476E-03
   5  11   8       10.71       10.04        5.30 o   0.8115E-02
   6  11   8      113.38      107.71        6.55 o   0.8123E-03
   7  11   8     1390.73     1298.95       16.92 o   0.2595E-04
   8  11   8      184.88      162.69        7.63 o   0.4973E-03
   9  11   8       63.17       47.70        5.35 o   0.1824E-02
  10  11   8      176.83      168.66        7.38 o   0.4908E-03
  -9  12   8       64.26       42.21        6.85 o   0.1882E-02
  -8  12   8       15.37       11.79        3.39 o   0.7520E-02
  -7  12   8      317.91      361.34        7.47 o   0.2006E-03
  -6  12   8      149.35      178.94        5.79 o   0.5009E-03
  -5  12   8      279.43      211.37        7.48 o   0.3369E-03
  -4  12   8       10.68        3.12        3.66 o   0.1589E-01
  -3  12   8      168.86      184.85        6.36 o   0.4660E-03
  -2  12   8        2.12        0.65        4.24 o   0.3575E-01
  -1  12   8        4.59        0.26        4.65 o   0.2690E-01
   0  12   8       32.85       27.58        4.81 o   0.3343E-02
   1  12   8      382.58      429.01       10.42 o   0.1572E-03
   2  12   8      261.41      258.24        8.13 o   0.2960E-03
   3  12   8       64.18       88.11        4.92 o   0.1187E-02
   4  12   8      262.51      221.02        8.34 o   0.3306E-03
   5  12   8      726.98      786.32       11.66 o   0.6312E-04
   6  12   8      118.75       95.10        6.02 o   0.9006E-03
   7  12   8       12.26        9.26        4.07 o   0.9123E-02
   8  12   8       81.40       69.19        5.07 o   0.1285E-02
   9  12   8       20.04       13.85        6.31 o   0.5351E-02
  -7  13   8        2.29        0.49        5.35 o   0.2595E-01
  -6  13   8       33.27       43.05        4.55 o   0.2446E-02
  -5  13   8      314.61      277.24        9.47 o   0.2540E-03
  -4  13   8       83.75       87.21        5.54 o   0.1077E-02
  -3  13   8      250.52      248.54        7.00 o   0.3108E-03
  -2  13   8      322.35      322.37        7.97 o   0.2213E-03
  -1  13   8     1509.82     1452.29       16.03 o   0.2195E-04
   0  13   8       12.19        6.91        3.56 o   0.1090E-01
   1  13   8      945.17      928.41       12.77 o   0.4663E-04
   2  13   8       78.63       90.28        4.49 o   0.1096E-02
   3  13   8      132.21      136.28        6.15 o   0.6604E-03
   4  13   8      141.17      134.04        6.07 o   0.6481E-03
   5  13   8       62.49       89.42        4.46 o   0.1177E-02
   6  13   8        9.14        0.48        3.86 o   0.2211E-01
   7  13   8        5.60       14.29        7.85 o   0.5975E-02
  -4  14   8      163.53      146.19        7.75 o   0.5611E-03
  -3  14   8      146.58      161.17        7.72 o   0.5437E-03
  -2  14   8      150.59      139.60        5.54 o   0.6055E-03
  -1  14   8       67.22       75.90        4.05 o   0.1321E-02
   0  14   8       39.85       41.78        3.58 o   0.2426E-02
   1  14   8      507.95      510.46       11.75 o   0.1162E-03
   2  14   8      114.96      114.73        6.39 o   0.7879E-03
   3  14   8       54.51       63.50        6.30 o   0.1545E-02
 -17   0   9      336.72      301.62       21.36 o   0.2106E-03
 -15   0   9       24.81       16.90        5.08 o   0.4929E-02
 -13   0   9     2755.55     2910.61       32.92 o   0.6740E-05
 -11   0   9     8051.51     7892.10       59.80 o   0.9936E-06
  -9   0   9     9609.83     9499.72       63.25 o   0.7008E-06
  -7   0   9     2108.81     1669.78       42.34 o   0.1485E-04
  -5   0   9    16184.34    14140.98      101.82 o   0.3001E-06
  -3   0   9     2060.41     3113.54       31.86 o   0.7453E-05
  -1   0   9      626.28      580.01       27.87 o   0.9162E-04
   1   0   9     4116.96     4697.82       47.10 o   0.2915E-05
   3   0   9       56.64       10.80        8.18 o   0.3383E-02
   5   0   9     5973.22     4715.29       63.46 o   0.2277E-05
   7   0   9     3260.88     2183.28       47.26 o   0.8273E-05
   9   0   9     5378.58     5416.93       45.18 o   0.2079E-05
  11   0   9      189.71      327.61       10.96 o   0.2618E-03
  13   0   9      513.48      420.66       17.09 o   0.1351E-03
  15   0   9       70.07       62.39        7.03 o   0.1448E-02
 -17   1   9       22.92       11.72        6.85 o   0.5312E-02
 -16   1   9      302.29      276.20        7.98 o   0.2613E-03
 -15   1   9       18.22       34.03        3.56 o   0.3540E-02
 -14   1   9      432.96      410.41       11.43 o   0.1554E-03
 -13   1   9      808.98      855.14       13.82 o   0.5458E-04
 -12   1   9     2785.71     2527.24       24.39 o   0.8046E-05
 -11   1   9     2377.65     2387.06       22.81 o   0.9450E-05
 -10   1   9      132.42       69.18        6.26 o   0.1034E-02
  -9   1   9       18.13       76.61        3.77 o   0.1815E-02
  -8   1   9     1912.19     2165.70       18.24 o   0.1182E-04
  -7   1   9     6001.94     5716.39       53.29 o   0.1764E-05
  -6   1   9    12802.38    13990.34       70.19 o   0.3515E-06
  -5   1   9     4943.03     5504.45       37.37 o   0.2200E-05
  -4   1   9      131.54      164.43        7.73 o   0.5586E-03
  -3   1   9       55.34        7.17        5.77 o   0.3865E-02
  -2   1   9      577.92     1143.64       11.69 o   0.4308E-04
  -1   1   9      152.58      128.05        7.79 o   0.6617E-03
   0   1   9        8.06        0.35        4.83 o   0.2004E-01
   1   1   9      707.34      944.65       11.13 o   0.5044E-04
   2   1   9     3775.39     4622.19       29.07 o   0.3120E-05
   3   1   9     1907.16     1607.12       21.26 o   0.1646E-04
   4   1   9     1385.11     2024.88       20.54 o   0.1530E-04
   5   1   9      149.51       28.98        7.25 o   0.1290E-02
   6   1   9      166.32      227.63        7.76 o   0.3872E-03
   7   1   9     1441.98     1529.68       17.11 o   0.2114E-04
   8   1   9      302.63      608.04        7.48 o   0.1191E-03
   9   1   9       34.02       42.81        3.96 o   0.2403E-02
  10   1   9        7.09       17.66        4.35 o   0.6451E-02
  11   1   9       75.08       48.13        6.45 o   0.1608E-02
  12   1   9       16.57       29.00        4.76 o   0.3833E-02
  13   1   9      162.61      202.51        7.59 o   0.4456E-03
  14   1   9      166.53      190.91        7.44 o   0.4560E-03
  15   1   9      393.67      364.90        9.13 o   0.1786E-03
  16   1   9       18.75        7.57        5.04 o   0.7604E-02
 -17   2   9       31.59       25.77        6.78 o   0.3318E-02
 -16   2   9        6.61       10.16        3.65 o   0.1029E-01
 -15   2   9       43.13       43.21        4.64 o   0.2227E-02
 -14   2   9      467.06      513.13        9.56 o   0.1215E-03
 -13   2   9      321.47      350.99        8.30 o   0.2092E-03
 -12   2   9      175.45      202.26        7.32 o   0.4345E-03
 -11   2   9      423.65      317.51       10.44 o   0.1959E-03
 -10   2   9       30.89       25.63        4.65 o   0.3583E-02
  -9   2   9     2138.60     2635.91       20.19 o   0.8744E-05
  -8   2   9     1079.82     1095.97       14.67 o   0.3563E-04
  -7   2   9     4003.88     3988.35       42.93 o   0.3661E-05
  -6   2   9     2042.28     1960.96       28.84 o   0.1301E-04
  -5   2   9     7477.40     9338.40       48.33 o   0.8275E-06
  -4   2   9     1487.15     1340.51       21.51 o   0.2456E-04
  -3   2   9      406.94      499.59       13.36 o   0.1284E-03
  -2   2   9     1413.18     1635.35       23.31 o   0.1874E-04
  -1   2   9     2554.53     2393.56       25.36 o   0.9025E-05
   0   2   9      258.93      259.24        9.06 o   0.3344E-03
   1   2   9     1374.70     1536.25       18.07 o   0.2116E-04
   2   2   9    10627.94    10381.52       53.82 o   0.5947E-06
   3   2   9      330.10      460.87        9.60 o   0.1553E-03
   4   2   9      982.86     1080.53       13.65 o   0.3803E-04
   5   2   9     1322.90     1032.38       15.69 o   0.3421E-04
   6   2   9      320.19      244.68       11.46 o   0.2706E-03
   7   2   9     1392.49     1734.84       17.72 o   0.1857E-04
   8   2   9      957.67      815.12       13.15 o   0.5328E-04
   9   2   9      538.92      534.97       10.76 o   0.1081E-03
  10   2   9     2848.55     2863.06       25.34 o   0.6741E-05
  11   2   9      618.17      461.22       13.44 o   0.1149E-03
  12   2   9      187.02      206.46       10.01 o   0.4005E-03
  13   2   9        7.46        0.81        4.90 o   0.1945E-01
  14   2   9      526.47      595.12       11.95 o   0.9780E-04
  15   2   9      205.96      142.57        7.36 o   0.5151E-03
  16   2   9        2.65        0.13        5.53 o   0.2534E-01
 -16   3   9       25.93       26.69        4.07 o   0.3811E-02
 -15   3   9        4.33        2.32        3.54 o   0.2432E-01
 -14   3   9       26.42       43.68        4.81 o   0.2497E-02
 -13   3   9      871.30      877.03       16.67 o   0.5093E-04
 -12   3   9       -0.32        1.26        4.52 o   0.3251E-01
 -11   3   9       43.03       24.74        4.98 o   0.3085E-02
 -10   3   9      358.10      347.22        9.57 o   0.1981E-03
  -9   3   9       15.42       12.90        3.90 o   0.7192E-02
  -8   3   9      312.99      238.71        7.81 o   0.2952E-03
  -7   3   9     4028.90     4196.90       24.58 o   0.3460E-05
  -6   3   9      183.33       96.08        9.18 o   0.6733E-03
  -5   3   9    24944.30    26974.28       95.60 o   0.9476E-07
  -4   3   9      337.85      159.71       10.55 o   0.3299E-03
  -3   3   9      743.92      409.95       16.58 o   0.1159E-03
  -2   3   9      795.29      878.50       14.42 o   0.5654E-04
  -1   3   9     1131.56     1302.16       15.67 o   0.2820E-04
   0   3   9      370.66      411.14        9.42 o   0.1790E-03
   1   3   9    11433.11    11442.41       51.99 o   0.4915E-06
   2   3   9       83.51       19.79        6.32 o   0.2411E-02
   3   3   9     3679.18     3628.41       28.91 o   0.4263E-05
   4   3   9     2696.32     2438.72       27.82 o   0.8563E-05
   5   3   9      349.41      422.69       12.76 o   0.1575E-03
   6   3   9     1697.50     1552.59       22.82 o   0.1866E-04
   7   3   9      189.96      180.05        6.17 o   0.4590E-03
   8   3   9      567.43      696.47       10.89 o   0.8064E-04
   9   3   9      667.83      816.07       11.81 o   0.6400E-04
  10   3   9      555.64      462.67       11.62 o   0.1213E-03
  11   3   9      738.77      676.94       14.79 o   0.7340E-04
  12   3   9     1175.75     1290.83       17.57 o   0.2865E-04
  13   3   9      454.50      364.93       13.42 o   0.1637E-03
  14   3   9      301.19      335.72        9.15 o   0.2201E-03
  15   3   9       16.66       32.03        6.00 o   0.3414E-02
  16   3   9      553.07      566.88       19.03 o   0.9829E-04
 -16   4   9      175.85      174.38        7.56 o   0.4758E-03
 -15   4   9     1847.02     1853.78       18.63 o   0.1485E-04
 -14   4   9      886.29      886.26       14.01 o   0.5099E-04
 -13   4   9      130.96      107.70        6.86 o   0.7981E-03
 -12   4   9     1438.16     1495.39       19.28 o   0.2161E-04
 -11   4   9      189.57      130.47        8.05 o   0.5718E-03
 -10   4   9       85.85       81.24        6.04 o   0.1131E-02
  -9   4   9     2239.42     2356.95       19.98 o   0.9840E-05
  -8   4   9      360.94      241.54        7.72 o   0.2624E-03
  -7   4   9     6381.84     6586.11       28.73 o   0.1461E-05
  -6   4   9      580.20      703.62       12.02 o   0.7832E-04
  -5   4   9    12047.90    11489.41       73.05 o   0.4702E-06
  -4   4   9       29.34        5.24        4.47 o   0.7945E-02
  -3   4   9     2452.55     1725.69       23.65 o   0.1316E-04
  -2   4   9       18.12       40.96        4.39 o   0.3695E-02
  -1   4   9     9848.58     8739.57       44.82 o   0.7628E-06
   0   4   9       23.25       23.98        3.97 o   0.5028E-02
   1   4   9     6627.19     4976.78       35.42 o   0.2001E-05
   2   4   9    15397.88    14861.35       66.50 o   0.2883E-06
   3   4   9    13137.24    13317.63       63.82 o   0.3648E-06
   4   4   9     1394.52     1229.68       25.92 o   0.2738E-04
   5   4   9     6822.13     5701.02       50.45 o   0.1658E-05
   6   4   9     1573.01     1505.55       18.66 o   0.2063E-04
   7   4   9     2906.58     3349.24       22.43 o   0.5530E-05
   8   4   9      152.31      234.45        6.10 o   0.3886E-03
   9   4   9      673.26      551.96       12.37 o   0.9332E-04
  10   4   9      475.06      520.84       10.96 o   0.1184E-03
  11   4   9     1894.42     1721.01       22.19 o   0.1580E-04
  12   4   9      526.12      578.72       13.20 o   0.1012E-03
  13   4   9     1162.82     1346.14       18.48 o   0.2745E-04
  14   4   9       38.54       65.67        5.41 o   0.1687E-02
  15   4   9      661.26      634.24       18.16 o   0.8164E-04
  16   4   9       39.89       53.06        9.72 o   0.1766E-02
 -16   5   9      171.83      151.75        9.08 o   0.5322E-03
 -15   5   9      473.59      495.93       11.13 o   0.1237E-03
 -14   5   9      450.00      415.69       11.73 o   0.1487E-03
 -13   5   9       39.29       50.34        6.22 o   0.2031E-02
 -12   5   9      785.67      843.14       13.74 o   0.5724E-04
 -11   5   9      117.27      112.65        6.96 o   0.7844E-03
 -10   5   9      364.20      406.45       10.16 o   0.1669E-03
  -9   5   9      198.38      228.89        7.67 o   0.3659E-03
  -8   5   9       96.34      130.94        5.61 o   0.7526E-03
  -7   5   9     1295.56     1347.15       14.15 o   0.2574E-04
  -6   5   9      773.88     1006.67       10.04 o   0.4790E-04
  -5   5   9      141.91      146.89        5.43 o   0.5945E-03
  -4   5   9      923.67     1151.96       15.43 o   0.3667E-04
  -3   5   9     5006.77     4371.23       33.61 o   0.2817E-05
  -2   5   9        9.39       39.02        4.27 o   0.3392E-02
  -1   5   9      452.44      288.67       10.42 o   0.1993E-03
   0   5   9      359.21      224.19       10.66 o   0.2717E-03
   1   5   9     2590.08     2295.00       27.65 o   0.9264E-05
   2   5   9     4142.95     4901.48       35.67 o   0.2769E-05
   3   5   9      111.75      136.64        8.90 o   0.6597E-03
   4   5   9      470.46      526.53       13.32 o   0.1130E-03
   5   5   9     1894.14     1655.42       21.82 o   0.1666E-04
   6   5   9        8.38        3.48        3.83 o   0.1758E-01
   7   5   9      387.95      273.24        9.75 o   0.2306E-03
   8   5   9       99.13       77.58        5.87 o   0.1135E-02
   9   5   9     3457.95     3266.94       29.35 o   0.5166E-05
  10   5   9      760.82      877.68       13.46 o   0.5487E-04
  11   5   9       45.06       19.25        5.38 o   0.3487E-02
  12   5   9      139.42       82.31        7.17 o   0.8820E-03
  13   5   9      826.07      932.78       16.41 o   0.4900E-04
  14   5   9       20.56       36.83        4.81 o   0.3054E-02
  15   5   9      697.14      714.69       13.41 o   0.7128E-04
 -15   6   9      229.77      306.58        7.64 o   0.2655E-03
 -14   6   9       12.88        2.79        5.11 o   0.1206E-01
 -13   6   9     1003.69      956.55       16.81 o   0.4334E-04
 -12   6   9     1637.24     1742.04       25.09 o   0.1692E-04
 -11   6   9      160.00      147.56        9.02 o   0.5525E-03
 -10   6   9       22.13        9.58        5.87 o   0.6135E-02
  -9   6   9      108.62      123.81        6.95 o   0.7386E-03
  -8   6   9      194.99      214.88        7.04 o   0.3901E-03
  -7   6   9       95.76      112.62        4.99 o   0.8760E-03
  -6   6   9       48.57       60.35        3.63 o   0.1730E-02
  -5   6   9     1166.38     1067.21       11.73 o   0.3569E-04
  -4   6   9     1624.45     1701.22       15.35 o   0.1779E-04
  -3   6   9      323.02      353.05        7.72 o   0.2041E-03
  -2   6   9      208.75      302.03        7.95 o   0.2922E-03
  -1   6   9     6806.15     7398.20       44.34 o   0.1206E-05
   0   6   9        5.81       16.10        4.82 o   0.7896E-02
   1   6   9      197.98      108.61       10.37 o   0.6292E-03
   2   6   9       37.97        7.93        4.75 o   0.5199E-02
   3   6   9      223.68      280.20        7.66 o   0.2977E-03
   4   6   9       85.94       73.30        5.29 o   0.1199E-02
   5   6   9     1465.84     1300.75       19.24 o   0.2538E-04
   6   6   9      616.42      418.72       11.65 o   0.1255E-03
   7   6   9      491.69      500.35       11.32 o   0.1201E-03
   8   6   9     1081.09      975.99       18.68 o   0.4071E-04
   9   6   9     5229.86     5235.13       39.11 o   0.2207E-05
  10   6   9       55.71       97.97        5.74 o   0.1115E-02
  11   6   9     1265.96     1222.03       19.25 o   0.2941E-04
  12   6   9      198.63      159.77        7.82 o   0.4787E-03
  13   6   9      141.32      146.58        7.38 o   0.5900E-03
  14   6   9      124.31      117.44        7.09 o   0.7409E-03
  15   6   9       62.24       45.06        7.98 o   0.1812E-02
 -15   7   9       41.27       27.23        9.68 o   0.2487E-02
 -14   7   9      438.83      426.11       11.50 o   0.1485E-03
 -13   7   9       33.14       39.45        5.03 o   0.2615E-02
 -12   7   9      460.76      484.32       11.99 o   0.1279E-03
 -11   7   9      413.60      432.30       11.96 o   0.1502E-03
 -10   7   9      228.52      247.08        9.16 o   0.3236E-03
  -9   7   9       69.30       73.85        5.87 o   0.1306E-02
  -8   7   9      374.67      384.45        9.30 o   0.1747E-03
  -7   7   9       41.03       30.51        4.02 o   0.2932E-02
  -6   7   9       66.35       80.51        4.30 o   0.1256E-02
  -5   7   9       56.75       10.96        3.89 o   0.3753E-02
  -4   7   9     3640.19     3970.74       24.86 o   0.3936E-05
  -3   7   9       13.50        3.27        3.09 o   0.1385E-01
  -2   7   9      546.65      471.90        8.99 o   0.1242E-03
  -1   7   9        9.99        2.90        2.94 o   0.1812E-01
   0   7   9     3447.70     3218.82       20.82 o   0.5263E-05
   1   7   9      879.13      895.20       10.38 o   0.5004E-04
   2   7   9      519.13      371.18        8.83 o   0.1545E-03
   3   7   9      245.46       99.71        7.40 o   0.5839E-03
   4   7   9     1652.44     1745.05       19.31 o   0.1697E-04
   5   7   9       28.83       49.91        4.39 o   0.2334E-02
   6   7   9     1503.02     1589.95       21.84 o   0.1983E-04
   7   7   9      584.46      744.51       13.58 o   0.7433E-04
   8   7   9      601.54      545.75       13.70 o   0.1006E-03
   9   7   9       20.57       27.97        5.44 o   0.3788E-02
  10   7   9     2295.60     2387.68       23.42 o   0.9596E-05
  11   7   9       28.21       24.95        5.28 o   0.3669E-02
  12   7   9      382.14      466.40       11.19 o   0.1432E-03
  13   7   9       17.76       14.65        8.61 o   0.4559E-02
  14   7   9      572.50      479.71       19.78 o   0.1130E-03
 -14   8   9      182.27      188.58        9.42 o   0.4346E-03
 -13   8   9       45.76       33.83        5.89 o   0.2514E-02
 -12   8   9      402.94      446.21       10.75 o   0.1473E-03
 -11   8   9      142.68      141.60        7.87 o   0.6095E-03
 -10   8   9        4.32        3.12        4.85 o   0.1788E-01
  -9   8   9      337.25      324.34        9.73 o   0.2156E-03
  -8   8   9      135.03      174.77        6.70 o   0.5287E-03
  -7   8   9       33.16       20.36        4.55 o   0.3842E-02
  -6   8   9     1007.18     1054.28       13.54 o   0.3940E-04
  -5   8   9      218.10      229.89        7.19 o   0.3585E-03
  -4   8   9      604.83      427.16       10.91 o   0.1243E-03
  -3   8   9      798.71      906.45       11.06 o   0.5206E-04
  -2   8   9     4778.71     4468.18       28.17 o   0.2852E-05
  -1   8   9     2104.02     1818.90       17.63 o   0.1385E-04
   0   8   9      393.57      564.80        7.89 o   0.1198E-03
   1   8   9        8.57        0.82        3.38 o   0.2357E-01
   2   8   9     3752.49     3493.02       25.76 o   0.4508E-05
   3   8   9     1055.32     1031.76       15.40 o   0.3889E-04
   4   8   9      236.14      280.25        8.56 o   0.2866E-03
   5   8   9     2604.10     2820.81       27.45 o   0.7314E-05
   6   8   9      361.31      428.36       13.10 o   0.1582E-03
   7   8   9      307.17      426.33       13.21 o   0.1704E-03
   8   8   9      273.93      306.14       11.70 o   0.2453E-03
   9   8   9      184.43      200.12       11.22 o   0.4096E-03
  10   8   9     1812.55     2033.29       21.89 o   0.1338E-04
  11   8   9        0.88        7.58        4.73 o   0.1406E-01
  12   8   9      161.46      197.88        9.38 o   0.4399E-03
  13   8   9      -10.32        7.57        7.19 o   0.7664E-02
 -13   9   9      219.38      212.00       10.11 o   0.3653E-03
 -12   9   9      113.35       93.92        6.05 o   0.9091E-03
 -11   9   9      855.15      871.32       15.99 o   0.5222E-04
 -10   9   9       75.90       50.00        6.63 o   0.1587E-02
  -9   9   9     1251.69     1253.16       19.49 o   0.2852E-04
  -8   9   9      857.80      850.75       13.79 o   0.5382E-04
  -7   9   9      123.89       71.62        6.84 o   0.1025E-02
  -6   9   9       68.12       49.03        5.30 o   0.1750E-02
  -5   9   9      177.51      208.67        6.61 o   0.4149E-03
  -4   9   9      317.94      322.76        8.06 o   0.2247E-03
  -3   9   9      876.68      706.22       13.18 o   0.6380E-04
  -2   9   9      878.53      898.77       13.61 o   0.5040E-04
  -1   9   9     1756.02     1922.61       18.05 o   0.1452E-04
   0   9   9     1392.36     1348.72       16.27 o   0.2507E-04
   1   9   9      571.43      622.77       10.51 o   0.9109E-04
   2   9   9      173.96      119.22        7.55 o   0.6386E-03
   3   9   9       11.99        7.35        5.18 o   0.9201E-02
   4   9   9     1643.58     1464.31       21.61 o   0.2059E-04
   5   9   9      633.57      521.20       13.71 o   0.1016E-03
   6   9   9       44.35       25.16        6.11 o   0.2905E-02
   7   9   9      609.99      652.09       16.77 o   0.8267E-04
   8   9   9      285.77      216.32       10.60 o   0.3204E-03
   9   9   9        6.02        7.86        6.62 o   0.9113E-02
  10   9   9      128.91      112.04        7.42 o   0.7429E-03
  11   9   9      137.79      176.58        8.00 o   0.5137E-03
  12   9   9       -3.21        1.80        4.00 o   0.2743E-01
 -12  10   9      333.32      326.26       11.75 o   0.2107E-03
 -11  10   9      182.35      160.17        6.88 o   0.5010E-03
 -10  10   9        4.41        1.13        4.55 o   0.2455E-01
  -9  10   9      907.27     1028.57       12.99 o   0.4230E-04
  -8  10   9      938.57     1020.31       13.18 o   0.4231E-04
  -7  10   9       12.12        3.81        4.35 o   0.1269E-01
  -6  10   9       22.89       16.99        4.64 o   0.5141E-02
  -5  10   9       91.18      131.45        4.96 o   0.7568E-03
  -4  10   9       35.50       79.83        4.31 o   0.1496E-02
  -3  10   9      181.34      199.92        7.34 o   0.4249E-03
  -2  10   9        3.60        0.54        4.40 o   0.2999E-01
  -1  10   9      526.68      436.30       10.14 o   0.1330E-03
   0  10   9     4286.74     3949.55       30.82 o   0.3552E-05
   1  10   9     1142.27      970.01       14.98 o   0.3971E-04
   2  10   9      391.36      300.73       10.08 o   0.2118E-03
   3  10   9       13.01        1.86        5.33 o   0.1259E-01
   4  10   9      315.88      315.37        8.31 o   0.2268E-03
   5  10   9       88.81       88.82        5.75 o   0.1046E-02
   6  10   9      129.76      158.38        7.67 o   0.5810E-03
   7  10   9      261.28      259.15        9.75 o   0.2924E-03
   8  10   9      598.20      609.82       15.17 o   0.8935E-04
   9  10   9        3.73        7.86        4.47 o   0.1240E-01
  10  10   9      693.50      652.02       13.38 o   0.7859E-04
  11  10   9       21.39       27.03        5.17 o   0.3885E-02
 -10  11   9      708.88      703.26       12.68 o   0.7228E-04
  -9  11   9      186.68      175.98        7.17 o   0.4655E-03
  -8  11   9      224.79      205.31        6.93 o   0.3797E-03
  -7  11   9      101.36      112.08        5.42 o   0.8437E-03
  -6  11   9        6.67        3.81        3.80 o   0.1770E-01
  -5  11   9      164.83      135.53        5.87 o   0.6043E-03
  -4  11   9      116.35      181.50        5.24 o   0.5366E-03
  -3  11   9       97.36       73.28        5.21 o   0.1163E-02
  -2  11   9      627.73      652.05       11.72 o   0.8311E-04
  -1  11   9      243.30      306.96        8.66 o   0.2585E-03
   0  11   9      242.42      287.61        8.37 o   0.2737E-03
   1  11   9       83.53      102.64        6.27 o   0.9630E-03
   2  11   9      409.45      423.21       11.00 o   0.1536E-03
   3  11   9      489.34      565.29       11.65 o   0.1073E-03
   4  11   9      782.68      813.08       14.86 o   0.5898E-04
   5  11   9      663.50      553.81       14.19 o   0.9347E-04
   6  11   9      216.27      232.25        8.65 o   0.3472E-03
   7  11   9       96.26       95.87        5.94 o   0.9619E-03
   8  11   9        5.31        0.48        4.57 o   0.2521E-01
   9  11   9      101.91       79.51        5.93 o   0.1061E-02
  10  11   9       64.86      109.47        5.74 o   0.9696E-03
  -9  12   9      992.13      987.73       24.87 o   0.4169E-04
  -8  12   9       99.00      112.32        4.63 o   0.8572E-03
  -7  12   9       75.23       63.54        4.42 o   0.1423E-02
  -6  12   9      132.94      153.97        5.61 o   0.5915E-03
  -5  12   9      157.85      193.41        5.98 o   0.4675E-03
  -4  12   9      294.98      300.07        7.76 o   0.2456E-03
  -3  12   9      582.75      652.72       10.08 o   0.8520E-04
  -2  12   9       56.05       67.88        5.23 o   0.1503E-02
  -1  12   9      359.75      309.27        9.38 o   0.2165E-03
   0  12   9       35.79       36.40        4.82 o   0.2746E-02
   1  12   9      245.73      229.59        8.00 o   0.3356E-03
   2  12   9     1125.05     1106.29       15.25 o   0.3498E-04
   3  12   9      179.64      196.58        6.17 o   0.4335E-03
   4  12   9     1986.07     2108.22       20.18 o   0.1216E-04
   5  12   9      439.05      470.87       10.20 o   0.1359E-03
   6  12   9       30.74       31.35        4.25 o   0.3215E-02
   7  12   9       22.04       10.69        4.37 o   0.6323E-02
   8  12   9     1178.08     1182.84       15.40 o   0.3179E-04
  -7  13   9       30.48        2.28        7.86 o   0.5851E-02
  -6  13   9       21.51       22.96        4.13 o   0.4388E-02
  -5  13   9        3.39        0.29        4.12 o   0.3390E-01
  -4  13   9      150.73      158.85        6.16 o   0.5509E-03
  -3  13   9       22.63       14.24        3.60 o   0.5939E-02
  -2  13   9      266.45      252.24        6.88 o   0.2967E-03
  -1  13   9       30.10       15.91        4.17 o   0.4745E-02
   0  13   9      246.24      269.72        7.09 o   0.2922E-03
   1  13   9       58.44       54.93        4.55 o   0.1736E-02
   2  13   9        9.30        0.02        3.35 o   0.2529E-01
   3  13   9       82.00      128.36        5.29 o   0.7998E-03
   4  13   9       26.03       17.87        3.95 o   0.4834E-02
   5  13   9       19.17       17.36        3.48 o   0.5594E-02
   6  13   9      446.65      448.06       12.02 o   0.1395E-03
  -3  14   9      100.91      105.33        6.59 o   0.8744E-03
  -2  14   9        8.27        5.29        4.05 o   0.1341E-01
  -1  14   9       58.44       72.51        4.32 o   0.1443E-02
   0  14   9       46.74       58.09        4.45 o   0.1800E-02
   1  14   9        3.04        7.05        4.19 o   0.1461E-01
   2  14   9       44.12       43.61        5.30 o   0.2195E-02
   3  14   9      112.22      121.61        9.66 o   0.7269E-03
 -16   0  10      429.55      462.78       15.25 o   0.1383E-03
 -14   0  10      582.37      618.84       13.47 o   0.8884E-04
 -12   0  10      508.31      570.08       17.58 o   0.1002E-03
 -10   0  10     1492.06     1890.47       23.02 o   0.1577E-04
  -8   0  10     2239.50     2149.67       28.44 o   0.1123E-04
  -6   0  10     7987.35     7180.22       62.94 o   0.1118E-05
  -4   0  10    19520.19    18787.99       86.10 o   0.1775E-06
  -2   0  10     5588.41     6615.98       42.27 o   0.1591E-05
   0   0  10     5340.06     5934.38       64.40 o   0.1831E-05
   2   0  10     6241.90     6864.04       52.33 o   0.1406E-05
   4   0  10     6398.81     5089.97       64.22 o   0.1971E-05
   6   0  10      852.57     1228.60       21.18 o   0.3474E-04
   8   0  10     3683.98     4107.37       33.86 o   0.3744E-05
  10   0  10      386.89      421.41       13.22 o   0.1563E-03
  12   0  10      375.98      299.96       15.47 o   0.2095E-03
  14   0  10      188.64      241.30        9.96 o   0.3504E-03
  16   0  10      180.87      193.66       12.61 o   0.4144E-03
 -17   1  10       36.32       40.18        6.94 o   0.2399E-02
 -16   1  10       12.93        7.15        3.84 o   0.1052E-01
 -15   1  10      426.76      357.11        8.34 o   0.1780E-03
 -14   1  10      366.57      305.97        8.89 o   0.2179E-03
 -13   1  10      141.29      138.04        7.18 o   0.6407E-03
 -12   1  10     3028.31     3029.80       25.46 o   0.6110E-05
 -11   1  10     1651.06     1764.20       18.56 o   0.1641E-04
 -10   1  10      543.47      442.50       11.18 o   0.1286E-03
  -9   1  10       10.21       54.56        3.94 o   0.2467E-02
  -8   1  10      395.83      436.84        9.24 o   0.1571E-03
  -7   1  10     6869.79     7112.74       52.06 o   0.1238E-05
  -6   1  10     9257.28     9250.12       57.69 o   0.7313E-06
  -5   1  10     1724.20      878.26       20.38 o   0.3191E-04
  -4   1  10     1212.64     1034.17       17.75 o   0.3445E-04
  -3   1  10     1598.37     1844.99       19.47 o   0.1605E-04
  -2   1  10      998.71      782.27       16.81 o   0.5188E-04
  -1   1  10      141.82      293.01        7.47 o   0.3044E-03
   0   1  10      702.25      743.05       17.47 o   0.6511E-04
   1   1  10      434.43      310.12       11.96 o   0.1936E-03
   2   1  10      776.86      765.28       17.16 o   0.6093E-04
   3   1  10     2878.15     3291.59       31.57 o   0.5655E-05
   4   1  10       97.61       40.08        6.05 o   0.1524E-02
   5   1  10     2628.30     3240.36       28.03 o   0.6097E-05
   6   1  10        6.71       33.57        4.48 o   0.3876E-02
   7   1  10      658.99      738.04       10.69 o   0.7093E-04
   8   1  10      913.11      974.48       12.21 o   0.4476E-04
   9   1  10       12.69       42.64        3.71 o   0.3171E-02
  10   1  10      899.04     1046.92       14.16 o   0.4101E-04
  11   1  10      157.79      111.78        7.37 o   0.6982E-03
  12   1  10      674.27      542.96       14.03 o   0.9323E-04
  13   1  10       14.11        9.94        5.32 o   0.7666E-02
  14   1  10      684.10      709.50       12.46 o   0.7195E-04
  15   1  10       68.79       70.66        5.15 o   0.1342E-02
  16   1  10        9.54        5.91        5.90 o   0.1016E-01
 -17   2  10       69.15       80.75       11.32 o   0.1104E-02
 -16   2  10       21.10       18.50        4.27 o   0.5158E-02
 -15   2  10      268.00      296.18        7.59 o   0.2607E-03
 -14   2  10      228.39      263.89        7.28 o   0.3058E-03
 -13   2  10      174.82      207.08        7.02 o   0.4192E-03
 -12   2  10     1358.34     1414.24       17.84 o   0.2355E-04
 -11   2  10       13.46       36.51        4.08 o   0.3513E-02
 -10   2  10     2222.78     2138.53       21.30 o   0.1126E-04
  -9   2  10      267.97      214.40        8.23 o   0.3390E-03
  -8   2  10      357.86      205.37        7.83 o   0.3002E-03
  -7   2  10     2622.33     2609.26       24.64 o   0.7943E-05
  -6   2  10      650.69      415.20       19.01 o   0.1165E-03
  -5   2  10     1313.78     1210.32       21.05 o   0.2926E-04
  -4   2  10     2040.31     1637.71       25.75 o   0.1564E-04
  -3   2  10     8796.43     8575.01       53.77 o   0.8326E-06
  -2   2  10       17.62       25.18        4.63 o   0.3894E-02
  -1   2  10     1452.39     1493.24       20.10 o   0.2033E-04
   0   2  10    16973.37    16498.12       68.69 o   0.2344E-06
   1   2  10    11942.74    12114.02       47.19 o   0.4544E-06
   2   2  10     4803.74     4680.46       34.03 o   0.2654E-05
   3   2  10      351.42      267.40       10.59 o   0.2642E-03
   4   2  10      934.13     1433.20       15.63 o   0.2837E-04
   5   2  10      418.63      558.78        9.86 o   0.1161E-03
   6   2  10     2519.60     2674.61       27.80 o   0.7825E-05
   7   2  10     2439.81     2332.15       19.75 o   0.9600E-05
   8   2  10     4680.04     5451.77       29.05 o   0.2237E-05
   9   2  10       73.78       60.43        5.10 o   0.1514E-02
  10   2  10      248.27      278.52        8.13 o   0.2757E-03
  11   2  10       51.26       42.69        6.03 o   0.2066E-02
  12   2  10        3.22        9.45        5.25 o   0.1083E-01
  13   2  10       30.79       29.94        6.24 o   0.3042E-02
  14   2  10       79.52       76.26        5.67 o   0.1212E-02
  15   2  10       41.96       37.43        5.17 o   0.2536E-02
  16   2  10       48.03       81.30        7.30 o   0.1311E-02
 -16   3  10      291.09      314.69        9.55 o   0.2356E-03
 -15   3  10      218.93      196.36        7.63 o   0.3973E-03
 -14   3  10      952.15     1002.73       14.57 o   0.4260E-04
 -13   3  10       29.54       53.31        5.12 o   0.2121E-02
 -12   3  10     1137.44     1070.91       15.70 o   0.3577E-04
 -11   3  10        1.73        3.16        4.37 o   0.2117E-01
 -10   3  10       82.29       90.43        5.98 o   0.1068E-02
  -9   3  10       91.14       87.67        5.24 o   0.1050E-02
  -8   3  10     1705.16     1780.51       16.39 o   0.1626E-04
  -7   3  10       23.37       38.54        3.53 o   0.3169E-02
  -6   3  10      809.19      854.74       17.48 o   0.5282E-04
  -5   3  10     5208.78     4446.58       44.80 o   0.2680E-05
  -4   3  10      833.16      308.64       15.68 o   0.1275E-03
  -3   3  10    14646.04    12685.44       81.19 o   0.3569E-06
  -2   3  10      964.00      751.31       14.78 o   0.5907E-04
  -1   3  10     2280.45     2339.58       20.55 o   0.1008E-04
   0   3  10     4754.23     3881.78       28.16 o   0.3349E-05
   1   3  10     5146.94     5059.06       32.98 o   0.2364E-05
   2   3  10      527.91      436.61       10.74 o   0.1288E-03
   3   3  10      112.92       53.90        6.83 o   0.1223E-02
   4   3  10     1978.11     1915.43       24.61 o   0.1332E-04
   5   3  10     9904.54     9115.51       62.07 o   0.7201E-06
   6   3  10     1941.67     2181.76       21.96 o   0.1155E-04
   7   3  10       18.46        1.63        3.21 o   0.1333E-01
   8   3  10     2908.58     2881.80       23.48 o   0.6611E-05
   9   3  10      824.18      687.91       13.75 o   0.6716E-04
  10   3  10      571.16      463.83       11.79 o   0.1189E-03
  11   3  10       21.82        8.17        5.94 o   0.6569E-02
  12   3  10       73.98       65.46        7.18 o   0.1392E-02
  13   3  10       13.68       53.00        5.37 o   0.2489E-02
  14   3  10       29.70       63.39        4.72 o   0.1910E-02
  15   3  10       23.03       56.99        5.09 o   0.2103E-02
  16   3  10       58.95        5.08        8.78 o   0.3391E-02
 -16   4  10       50.73       49.60        5.05 o   0.1964E-02
 -15   4  10      283.06      307.43        9.45 o   0.2430E-03
 -14   4  10       82.17       82.24        5.66 o   0.1137E-02
 -13   4  10        8.22        5.09        4.41 o   0.1300E-01
 -12   4  10      573.96      495.90       10.85 o   0.1131E-03
 -11   4  10     1059.14     1014.22       16.13 o   0.3959E-04
 -10   4  10      934.07      960.46       15.44 o   0.4462E-04
  -9   4  10      606.86      602.34       11.25 o   0.9129E-04
  -8   4  10      118.75      123.55        5.50 o   0.7298E-03
  -7   4  10     2653.80     2236.78       20.29 o   0.9506E-05
  -6   4  10       46.45       87.52        3.96 o   0.1329E-02
  -5   4  10      660.20      625.80       20.93 o   0.8399E-04
  -4   4  10       46.42       32.68        5.76 o   0.2590E-02
  -3   4  10     3999.82     3533.70       32.85 o   0.4133E-05
  -2   4  10     9712.12    10398.91       52.16 o   0.6208E-06
  -1   4  10      104.55       44.27        6.13 o   0.1288E-02
   0   4  10     5286.14     4637.98       31.41 o   0.2525E-05
   1   4  10     4018.14     4084.97       27.25 o   0.3633E-05
   2   4  10    14154.75    12962.61       65.70 o   0.3591E-06
   3   4  10      740.97      803.36       13.83 o   0.6049E-04
   4   4  10       41.84        3.33        7.09 o   0.5090E-02
   5   4  10     1689.08     1616.16       22.08 o   0.1815E-04
   6   4  10     4563.93     3713.85       29.71 o   0.3655E-05
   7   4  10       18.84        3.83        4.13 o   0.9953E-02
   8   4  10     6192.60     5595.07       34.51 o   0.1813E-05
   9   4  10       33.46       58.06        4.84 o   0.1894E-02
  10   4  10      271.61      197.38        9.33 o   0.3519E-03
  11   4  10     1528.05     1535.14       21.19 o   0.2038E-04
  12   4  10       19.50       10.93        5.83 o   0.6220E-02
  13   4  10       56.54       61.63        5.98 o   0.1587E-02
  14   4  10        9.91        7.99        5.45 o   0.8923E-02
  15   4  10       13.74        1.21        5.92 o   0.1182E-01
 -16   5  10      170.39      140.52        8.79 o   0.5623E-03
 -15   5  10      190.68      165.37        7.60 o   0.4819E-03
 -14   5  10      897.07      894.45       15.37 o   0.4962E-04
 -13   5  10     1707.85     1620.77       24.38 o   0.1797E-04
 -12   5  10       77.27      112.67        5.89 o   0.9155E-03
 -11   5  10       81.95       91.28        6.65 o   0.1049E-02
 -10   5  10      502.48      496.49       12.12 o   0.1200E-03
  -9   5  10      375.88      388.08       10.09 o   0.1739E-03
  -8   5  10     1984.84     2080.69       19.83 o   0.1246E-04
  -7   5  10      284.57      232.10        6.94 o   0.3119E-03
  -6   5  10       20.19       13.88        3.46 o   0.6325E-02
  -5   5  10     2166.83     2798.68       18.27 o   0.8166E-05
  -4   5  10      426.50      336.76        8.76 o   0.1850E-03
  -3   5  10     1138.76     1220.45       17.78 o   0.3075E-04
  -2   5  10     2041.46     2349.60       24.65 o   0.1056E-04
  -1   5  10      837.30      885.35       15.04 o   0.5148E-04
   0   5  10       59.01        5.02        5.71 o   0.3881E-02
   1   5  10       47.04        9.37        5.17 o   0.4300E-02
   2   5  10      861.62      807.69       16.89 o   0.5681E-04
   3   5  10       19.34        0.71        6.81 o   0.9192E-02
   4   5  10     2216.41     2214.27       19.08 o   0.1064E-04
   5   5  10     1059.78     1148.64       13.94 o   0.3398E-04
   6   5  10      359.62      331.20        9.10 o   0.2073E-03
   7   5  10      542.07      587.73       11.82 o   0.9879E-04
   8   5  10      462.36      564.06       11.03 o   0.1096E-03
   9   5  10     2243.95     1884.05       23.62 o   0.1283E-04
  10   5  10      426.02      477.06       11.87 o   0.1332E-03
  11   5  10       32.83       28.61        5.79 o   0.3068E-02
  12   5  10      146.31      221.94        7.81 o   0.4141E-03
  13   5  10      316.97      275.05       11.59 o   0.2493E-03
  14   5  10       97.85      151.37        6.54 o   0.6734E-03
  15   5  10      229.19      232.00        8.15 o   0.3376E-03
 -15   6  10      192.04      233.59        6.97 o   0.3654E-03
 -14   6  10        4.80        9.00        4.71 o   0.1125E-01
 -13   6  10       98.40       70.69        6.94 o   0.1148E-02
 -12   6  10       17.90        7.79        5.74 o   0.7588E-02
 -11   6  10     1967.41     1858.62       25.45 o   0.1411E-04
 -10   6  10      935.70      849.47       16.28 o   0.5062E-04
  -9   6  10        9.41       27.28        5.08 o   0.4411E-02
  -8   6  10      201.40      206.44        7.68 o   0.3961E-03
  -7   6  10       48.79       67.47        4.17 o   0.1589E-02
  -6   6  10      407.61      482.91        8.51 o   0.1373E-03
  -5   6  10       70.84       70.42        3.76 o   0.1423E-02
  -4   6  10       82.49       84.56        4.07 o   0.1155E-02
  -3   6  10     8497.13     8641.34       32.42 o   0.8670E-06
  -2   6  10     3847.63     3698.25       24.96 o   0.4138E-05
  -1   6  10      480.36      794.50       10.17 o   0.7720E-04
   0   6  10      129.51       34.92        6.13 o   0.1373E-02
   1   6  10       13.10        5.80        3.98 o   0.9871E-02
   2   6  10      688.95      835.24       10.85 o   0.6011E-04
   3   6  10     1530.80     1718.44       15.94 o   0.1791E-04
   4   6  10      276.99      310.44        7.47 o   0.2442E-03
   5   6  10     2260.62     2134.29       22.17 o   0.1110E-04
   6   6  10     1458.91     1882.57       17.74 o   0.1638E-04
   7   6  10     3730.27     3272.75       28.92 o   0.4875E-05
   8   6  10     1271.38     1190.69       18.63 o   0.3025E-04
   9   6  10      154.44      238.95        7.85 o   0.3819E-03
  10   6  10      124.34       77.27        7.14 o   0.9800E-03
  11   6  10      121.37      123.77        6.98 o   0.7195E-03
  12   6  10       -0.58        0.83        5.19 o   0.2849E-01
  13   6  10       -9.69        0.62        6.33 o   0.1360E-01
  14   6  10     1376.19     1317.99       25.44 o   0.2545E-04
  15   6  10       64.52       73.96       11.32 o   0.1180E-02
 -14   7  10       28.95       28.22        4.81 o   0.3470E-02
 -13   7  10      951.35      958.18       15.25 o   0.4484E-04
 -12   7  10      277.14      307.47        9.76 o   0.2439E-03
 -11   7  10     2559.77     2537.34       26.55 o   0.8383E-05
 -10   7  10     3460.95     3254.54       31.29 o   0.5153E-05
  -9   7  10       10.68       11.06        4.95 o   0.8011E-02
  -8   7  10      471.82      460.62       10.22 o   0.1342E-03
  -7   7  10      207.28      216.66        7.19 o   0.3765E-03
  -6   7  10     1419.03     1330.27       15.29 o   0.2507E-04
  -5   7  10      493.98      540.18        8.43 o   0.1126E-03
  -4   7  10      550.30      404.82        9.38 o   0.1370E-03
  -3   7  10      911.34     1010.27       11.26 o   0.4375E-04
  -2   7  10      304.29      436.92        7.34 o   0.1703E-03
  -1   7  10     1566.10     1778.37       14.55 o   0.1696E-04
   0   7  10     1088.48     1304.40       11.60 o   0.2952E-04
   1   7  10        5.65        9.10        2.98 o   0.1215E-01
   2   7  10     1508.77     1491.00       14.78 o   0.2134E-04
   3   7  10       77.72       92.29        4.70 o   0.1056E-02
   4   7  10      273.08      186.19        8.16 o   0.3662E-03
   5   7  10      254.42      203.27        8.40 o   0.3607E-03
   6   7  10       99.98       37.71        6.38 o   0.1608E-02
   7   7  10      360.25      383.22       10.67 o   0.1790E-03
   8   7  10      954.78     1027.75       18.47 o   0.4102E-04
   9   7  10      242.40      159.70        9.21 o   0.4338E-03
  10   7  10      752.07      890.55       13.95 o   0.5476E-04
  11   7  10      635.84      607.16       13.24 o   0.8777E-04
  12   7  10     1869.63     1880.65       23.61 o   0.1441E-04
  13   7  10      405.74      545.55       19.03 o   0.1172E-03
  14   7  10       15.79        2.91        6.62 o   0.9016E-02
 -14   8  10      362.68      345.55       12.31 o   0.1946E-03
 -13   8  10       10.75        9.74        4.44 o   0.9053E-02
 -12   8  10        6.37        0.27        4.73 o   0.2293E-01
 -11   8  10       28.86       44.04        4.98 o   0.2573E-02
 -10   8  10       42.24       47.44        5.78 o   0.2066E-02
  -9   8  10      102.26       86.73        6.46 o   0.9963E-03
  -8   8  10      220.95      166.43        7.94 o   0.4468E-03
  -7   8  10     1380.13     1247.04       16.11 o   0.2730E-04
  -6   8  10       59.35       59.07        4.74 o   0.1671E-02
  -5   8  10      306.36      345.60        8.57 o   0.2127E-03
  -4   8  10       88.64      100.72        5.14 o   0.9682E-03
  -3   8  10      749.65      852.06       12.14 o   0.5752E-04
  -2   8  10      197.07      137.84        6.86 o   0.5416E-03
  -1   8  10     2200.90     2085.82       19.28 o   0.1163E-04
   0   8  10     3447.83     3254.75       22.01 o   0.5167E-05
   1   8  10     2659.71     2838.49       20.49 o   0.7208E-05
   2   8  10      199.05      193.57        6.84 o   0.4174E-03
   3   8  10     1102.72     1211.40       15.68 o   0.3196E-04
   4   8  10       31.84        6.33        4.84 o   0.6118E-02
   5   8  10      141.19      180.19        7.49 o   0.5015E-03
   6   8  10      344.88      401.56       12.51 o   0.1718E-03
   7   8  10     2218.58     2275.59       29.88 o   0.1037E-04
   8   8  10       43.50       20.97        7.44 o   0.3063E-02
   9   8  10     1747.35     1701.25       27.24 o   0.1675E-04
  10   8  10     1099.80      952.08       18.64 o   0.4131E-04
  11   8  10       64.30       85.94        5.83 o   0.1188E-02
  12   8  10      251.01      199.26       16.06 o   0.3421E-03
  13   8  10      461.09      323.84       18.30 o   0.1765E-03
 -13   9  10       74.69       98.83        8.26 o   0.9840E-03
 -12   9  10       40.52       32.37        4.93 o   0.2769E-02
 -11   9  10      308.61      221.42       10.24 o   0.3019E-03
 -10   9  10     1024.04      969.96       15.86 o   0.4256E-04
  -9   9  10      198.53      245.16        8.98 o   0.3453E-03
  -8   9  10      198.73      156.06        8.02 o   0.4933E-03
  -7   9  10     1939.11     1906.26       19.30 o   0.1389E-04
  -6   9  10       62.23       57.67        4.86 o   0.1627E-02
  -5   9  10     1445.39     1483.87       15.78 o   0.2197E-04
  -4   9  10      111.61       82.36        5.90 o   0.1005E-02
  -3   9  10        5.02        1.93        4.53 o   0.2112E-01
  -2   9  10      704.84      887.77       12.90 o   0.5688E-04
  -1   9  10       13.56        1.23        4.58 o   0.1420E-01
   0   9  10      105.24       87.51        5.85 o   0.9968E-03
   1   9  10     2892.96     3200.12       23.52 o   0.5864E-05
   2   9  10     2435.46     2289.34       23.03 o   0.9767E-05
   3   9  10     4774.75     5109.94       33.71 o   0.2410E-05
   4   9  10     1246.12     1257.44       17.80 o   0.2884E-04
   5   9  10        2.19       25.78        5.11 o   0.5176E-02
   6   9  10      117.21       98.31        7.33 o   0.8612E-03
   7   9  10      122.19      154.56        7.74 o   0.6034E-03
   8   9  10      647.15      533.04       15.20 o   0.9771E-04
   9   9  10      712.48      707.68       14.34 o   0.7078E-04
  10   9  10      137.14      132.13        6.82 o   0.6554E-03
  11   9  10     1519.27     1481.15       21.12 o   0.2133E-04
  12   9  10       39.49       34.97        7.84 o   0.2448E-02
 -12  10  10      197.62      168.30       16.41 o   0.4294E-03
 -11  10  10      171.89      201.67        6.24 o   0.4349E-03
 -10  10  10       67.54       56.19        5.47 o   0.1584E-02
  -9  10  10      434.78      404.67       10.51 o   0.1559E-03
  -8  10  10        9.96       14.46        4.14 o   0.7298E-02
  -7  10  10      108.76      112.94        5.61 o   0.8217E-03
  -6  10  10      250.72      270.99        7.49 o   0.2878E-03
  -5  10  10       44.10       26.41        4.55 o   0.3106E-02
  -4  10  10      198.84      208.38        6.23 o   0.3999E-03
  -3  10  10      909.25      817.10       14.37 o   0.5416E-04
  -2  10  10      272.62      278.72        8.36 o   0.2680E-03
  -1  10  10      814.53      796.88       13.97 o   0.5918E-04
   0  10  10       85.50       84.47        6.00 o   0.1107E-02
   1  10  10     1592.27     1462.83       18.82 o   0.2099E-04
   2  10  10     1538.30     1513.99       19.07 o   0.2073E-04
   3  10  10     3876.34     3822.11       28.90 o   0.3942E-05
   4  10  10       40.70       30.91        5.22 o   0.2798E-02
   5  10  10      597.16      465.87       12.76 o   0.1161E-03
   6  10  10      103.46       72.92        7.16 o   0.1100E-02
   7  10  10     1351.99     1462.91       19.67 o   0.2306E-04
   8  10  10      316.37      339.42        9.36 o   0.2128E-03
   9  10  10      277.44      258.52        8.74 o   0.2855E-03
  10  10  10       51.12       46.50        6.16 o   0.1958E-02
  11  10  10      257.69      228.44       11.14 o   0.3216E-03
 -10  11  10      170.57      183.36        6.60 o   0.4707E-03
  -9  11  10        4.79        5.24        4.40 o   0.1540E-01
  -8  11  10      997.21      982.13       12.13 o   0.4255E-04
  -7  11  10     1198.61     1186.94       13.98 o   0.3139E-04
  -6  11  10       13.04       14.20        3.78 o   0.6991E-02
  -5  11  10      227.71      199.59        7.11 o   0.3856E-03
  -4  11  10       11.42        4.83        3.98 o   0.1272E-01
  -3  11  10     1702.07     1568.60       16.58 o   0.1877E-04
  -2  11  10      408.19      411.68        9.66 o   0.1591E-03
  -1  11  10      698.22      662.35       13.25 o   0.7656E-04
   0  11  10      549.16      551.92       11.97 o   0.1043E-03
   1  11  10       93.79       85.32        6.58 o   0.1041E-02
   2  11  10      284.16      235.75        8.68 o   0.3043E-03
   3  11  10      160.78      114.13        7.21 o   0.6771E-03
   4  11  10     1083.25     1217.30       16.08 o   0.3208E-04
   5  11  10      133.66      163.15        7.53 o   0.5571E-03
   6  11  10       41.85       21.29        5.14 o   0.3389E-02
   7  11  10       59.61       64.05        5.44 o   0.1521E-02
   8  11  10       35.77       48.17        4.84 o   0.2208E-02
   9  11  10      287.26      280.05        8.55 o   0.2617E-03
  10  11  10      157.74      159.46       10.47 o   0.5173E-03
  -9  12  10       38.44        8.54        8.09 o   0.4207E-02
  -8  12  10       26.97       19.57        4.05 o   0.4420E-02
  -7  12  10       47.07       50.17        4.68 o   0.1990E-02
  -6  12  10      247.96      306.34        7.78 o   0.2589E-03
  -5  12  10      104.90      112.94        5.71 o   0.8205E-03
  -4  12  10        6.96        9.98        3.93 o   0.9919E-02
  -3  12  10       56.59       53.58        4.89 o   0.1785E-02
  -2  12  10        4.52        2.32        4.13 o   0.2241E-01
  -1  12  10     1006.93     1022.20       14.45 o   0.4047E-04
   0  12  10       12.95       10.58        4.32 o   0.7959E-02
   1  12  10       18.80       26.37        4.38 o   0.3968E-02
   2  12  10      392.92      401.53        9.74 o   0.1660E-03
   3  12  10      186.33      177.58        6.13 o   0.4667E-03
   4  12  10       40.09       34.12        4.80 o   0.2710E-02
   5  12  10      412.67      350.46        9.81 o   0.1823E-03
   6  12  10        7.55        1.79        3.96 o   0.2091E-01
   7  12  10     1272.94     1270.50       18.63 o   0.2792E-04
   8  12  10        9.63        0.17        3.81 o   0.2258E-01
  -6  13  10       13.27        5.91        4.32 o   0.1068E-01
  -5  13  10      272.48      227.90        7.90 o   0.3182E-03
  -4  13  10        0.23        0.01        3.98 o   0.6021E-01
  -3  13  10       23.43       20.21        3.58 o   0.4710E-02
  -2  13  10        7.66        5.73        3.22 o   0.1465E-01
  -1  13  10       57.16       70.77        4.09 o   0.1468E-02
   0  13  10       43.36       54.80        4.22 o   0.1961E-02
   1  13  10        5.74        4.40        3.29 o   0.1824E-01
   2  13  10      325.27      332.76        7.08 o   0.2132E-03
   3  13  10      129.80      130.38        5.86 o   0.6903E-03
   4  13  10      332.64      356.64        8.10 o   0.2002E-03
   5  13  10       25.88       31.58        4.16 o   0.3377E-02
   6  13  10      168.59      147.66       11.15 o   0.5290E-03
  -2  14  10       33.21       35.87        4.92 o   0.2741E-02
  -1  14  10      205.08      194.61        7.63 o   0.4127E-03
   0  14  10       21.50       39.10        4.18 o   0.2986E-02
   1  14  10       12.01        5.56        4.49 o   0.1130E-01
   2  14  10      103.04      111.14        9.32 o   0.8042E-03
 -17   0  11       58.92       39.92       11.13 o   0.1718E-02
 -15   0  11      582.44      647.84       13.47 o   0.8597E-04
 -13   0  11     1396.54     1132.22       24.82 o   0.2984E-04
 -11   0  11     1145.69     1038.08       23.26 o   0.3648E-04
  -9   0  11      260.27      224.49       10.60 o   0.3288E-03
  -7   0  11      144.94      138.79        9.78 o   0.5854E-03
  -5   0  11     1075.80      683.06       21.40 o   0.5823E-04
  -3   0  11       47.98       24.03        6.36 o   0.2496E-02
  -1   0  11      671.50      498.01       19.97 o   0.1005E-03
   1   0  11     2000.94     1436.16       32.91 o   0.1805E-04
   3   0  11     4581.61     4304.15       58.28 o   0.2996E-05
   5   0  11      665.74      637.85       20.60 o   0.8054E-04
   7   0  11     7816.00     8493.45       45.38 o   0.9201E-06
   9   0  11      962.37     1153.31       19.26 o   0.3661E-04
  11   0  11        5.94       12.47        6.63 o   0.7014E-02
  13   0  11       40.00       56.63        8.42 o   0.1785E-02
  15   0  11       77.68       91.83        7.58 o   0.1042E-02
 -17   1  11       -7.10        4.84        7.99 o   0.8732E-02
 -16   1  11       14.38       24.49        4.08 o   0.4588E-02
 -15   1  11      908.54      941.92       11.11 o   0.4702E-04
 -14   1  11      293.61      197.20        7.96 o   0.3447E-03
 -13   1  11     1299.35     1167.38       17.85 o   0.3048E-04
 -12   1  11      403.42      353.94       10.84 o   0.1808E-03
 -11   1  11      893.84      779.90       14.37 o   0.5677E-04
 -10   1  11     1229.24     1376.69       16.92 o   0.2665E-04
  -9   1  11      702.91      875.07       12.41 o   0.5793E-04
  -8   1  11     1155.33     1394.06       15.42 o   0.2650E-04
  -7   1  11      382.99      285.75        9.05 o   0.2190E-03
  -6   1  11      238.65      372.47        9.61 o   0.2219E-03
  -5   1  11     1287.75     1162.66       17.33 o   0.3140E-04
  -4   1  11       34.26        0.90        5.02 o   0.7329E-02
  -3   1  11      413.96      207.35       10.52 o   0.2599E-03
  -2   1  11       96.00       22.68        6.05 o   0.2000E-02
  -1   1  11     5682.72     4957.02       36.89 o   0.2235E-05
   0   1  11       38.96       32.51        5.11 o   0.2986E-02
   1   1  11      166.48      164.21        8.00 o   0.4992E-03
   2   1  11     2247.43     1938.46       21.91 o   0.1257E-04
   3   1  11      671.58      452.09       14.45 o   0.1087E-03
   4   1  11     7778.88     6876.06       45.94 o   0.1205E-05
   5   1  11     1433.98     2034.41       18.72 o   0.1500E-04
   6   1  11     6410.49     4842.40       40.57 o   0.2095E-05
   7   1  11     2546.30     3144.24       20.11 o   0.6427E-05
   8   1  11     1017.88      656.83       13.10 o   0.6259E-04
   9   1  11      507.83      588.82       10.56 o   0.1002E-03
  10   1  11       54.28       35.86        5.10 o   0.2233E-02
  11   1  11      312.99      369.16       10.15 o   0.1916E-03
  12   1  11      268.65      272.13        9.84 o   0.2718E-03
  13   1  11      126.11      110.99        7.74 o   0.7525E-03
  14   1  11      594.62      704.68       11.47 o   0.7837E-04
  15   1  11      222.84      255.08        7.80 o   0.3179E-03
  16   1  11      142.49       41.82       16.54 o   0.9598E-03
 -16   2  11       35.19       45.74        4.53 o   0.2356E-02
 -15   2  11       68.92       50.85        4.74 o   0.1681E-02
 -14   2  11       35.47       28.96        4.43 o   0.3172E-02
 -13   2  11      865.53      826.90       12.88 o   0.5478E-04
 -12   2  11      140.40      129.93        6.19 o   0.6681E-03
 -11   2  11      227.63      269.20        7.54 o   0.3014E-03
 -10   2  11       -0.62        5.75        4.23 o   0.1780E-01
  -9   2  11      543.23      656.19       10.95 o   0.8888E-04
  -8   2  11       10.49        2.39        3.16 o   0.1597E-01
  -7   2  11      130.16       77.17        5.74 o   0.9808E-03
  -6   2  11     3318.24     3071.37       42.45 o   0.5646E-05
  -5   2  11     1619.70     1174.93       24.16 o   0.2521E-04
  -4   2  11      699.57      596.72       16.02 o   0.8153E-04
  -3   2  11      109.71      196.59        7.25 o   0.4767E-03
  -2   2  11     1424.02     1231.73       18.09 o   0.2590E-04
  -1   2  11       11.21        7.13        3.93 o   0.9253E-02
   0   2  11     2209.54     1950.08       17.57 o   0.1321E-04
   1   2  11     3692.95     2975.24       22.04 o   0.5465E-05
   2   2  11      215.28      196.87        6.84 o   0.3657E-03
   3   2  11     5710.26     5769.28       37.87 o   0.1851E-05
   4   2  11     2634.16     2670.32       27.32 o   0.7601E-05
   5   2  11       41.70       10.82        5.74 o   0.4251E-02
   6   2  11      135.16      159.91        6.91 o   0.5684E-03
   7   2  11     3589.44     3361.50       22.68 o   0.4892E-05
   8   2  11      835.11      949.53       12.63 o   0.4836E-04
   9   2  11      354.43      308.32        8.75 o   0.2150E-03
  10   2  11      138.73      109.16        6.77 o   0.7451E-03
  11   2  11      151.28      100.38        8.02 o   0.7560E-03
  12   2  11      421.24      477.44       13.17 o   0.1349E-03
  13   2  11       40.86       42.10        5.75 o   0.2240E-02
  14   2  11        2.56        1.73        4.54 o   0.2528E-01
  15   2  11      104.32      109.86        6.99 o   0.8242E-03
  16   2  11       87.96       30.54        9.84 o   0.1719E-02
 -16   3  11        4.09        1.54        3.95 o   0.2689E-01
 -15   3  11        7.63        0.03        3.92 o   0.2588E-01
 -14   3  11       18.18       12.65        4.21 o   0.6619E-02
 -13   3  11        3.12       12.48        4.67 o   0.9308E-02
 -12   3  11      173.37      192.16        7.17 o   0.4448E-03
 -11   3  11      107.01       94.74        6.45 o   0.9472E-03
 -10   3  11      478.95      531.04       11.40 o   0.1163E-03
  -9   3  11       39.98       33.65        4.50 o   0.2751E-02
  -8   3  11       46.37       40.20        4.36 o   0.2282E-02
  -7   3  11     1613.79     1270.49       14.91 o   0.2469E-04
  -6   3  11      241.98      359.85        8.04 o   0.2267E-03
  -5   3  11     6960.22     5884.90       47.12 o   0.1585E-05
  -4   3  11      254.89      244.23        9.51 o   0.2979E-03
  -3   3  11       29.44        1.86        5.61 o   0.7068E-02
  -2   3  11      461.92      469.73       10.74 o   0.1351E-03
  -1   3  11     1559.62     1510.04       17.32 o   0.2112E-04
   0   3  11     2382.44     1930.91       22.34 o   0.1200E-04
   1   3  11     9923.40     9658.92       39.39 o   0.6698E-06
   2   3  11    18158.07    17231.70       59.97 o   0.2116E-06
   3   3  11       28.87        2.54        4.10 o   0.7637E-02
   4   3  11     2603.27     2698.81       32.50 o   0.7689E-05
   5   3  11     1015.64     1001.43       20.35 o   0.4012E-04
   6   3  11      194.93      146.04        6.37 o   0.5206E-03
   7   3  11      587.37      498.42       10.32 o   0.1110E-03
   8   3  11       78.68       56.87        5.55 o   0.1537E-02
   9   3  11     2834.39     2567.44       25.64 o   0.7670E-05
  10   3  11        0.92        3.88        5.06 o   0.2086E-01
  11   3  11      920.26      834.89       16.69 o   0.5166E-04
  12   3  11     1130.51      937.69       18.49 o   0.4107E-04
  13   3  11      150.37      153.51        7.67 o   0.5482E-03
  14   3  11       15.98        1.56        4.89 o   0.1213E-01
  15   3  11      183.38      204.55        8.91 o   0.4100E-03
 -16   4  11        6.62       15.19        3.88 o   0.7663E-02
 -15   4  11      326.80      325.47        9.08 o   0.2186E-03
 -14   4  11       53.96       73.85        5.29 o   0.1425E-02
 -13   4  11       13.99       35.68        4.71 o   0.3318E-02
 -12   4  11      786.91      692.71       12.48 o   0.7018E-04
 -11   4  11     1555.37     1602.94       18.46 o   0.1936E-04
 -10   4  11      127.21       96.52        6.44 o   0.8503E-03
  -9   4  11      344.45      317.76        9.32 o   0.2152E-03
  -8   4  11       20.91       43.61        3.97 o   0.2859E-02
  -7   4  11     1383.33     1302.36       16.42 o   0.2596E-04
  -6   4  11      170.39      131.30        6.47 o   0.5927E-03
  -5   4  11     4973.97     4973.23       45.89 o   0.2438E-05
  -4   4  11        8.03        4.73        5.00 o   0.1449E-01
  -3   4  11     8178.50     8309.58       47.85 o   0.9181E-06
  -2   4  11      315.13      397.39       10.26 o   0.1961E-03
  -1   4  11     9218.28     9172.27       47.60 o   0.7492E-06
   0   4  11     4391.63     3837.74       30.47 o   0.3709E-05
   1   4  11    18546.25    16376.41       61.14 o   0.2244E-06
   2   4  11    10516.37     9287.66       49.54 o   0.6704E-06
   3   4  11      628.35      672.43       12.86 o   0.7817E-04
   4   4  11      388.35      436.88       12.78 o   0.1507E-03
   5   4  11     1702.54     1267.85       21.30 o   0.2343E-04
   6   4  11      560.46      584.66       10.62 o   0.9721E-04
   7   4  11      603.40      399.35       11.82 o   0.1322E-03
   8   4  11      105.25       90.40        6.33 o   0.9590E-03
   9   4  11     1534.99     1700.89       19.60 o   0.1822E-04
  10   4  11      689.32      566.98       13.78 o   0.8968E-04
  11   4  11       64.46       68.59        6.65 o   0.1358E-02
  12   4  11      268.61      360.21       10.64 o   0.2126E-03
  13   4  11      433.02      440.74       12.48 o   0.1420E-03
  14   4  11     1020.55     1021.27       18.58 o   0.4012E-04
  15   4  11       21.90       28.25        5.28 o   0.3631E-02
 -15   5  11      572.94      532.31       11.66 o   0.1063E-03
 -14   5  11       15.01        1.51        4.71 o   0.1305E-01
 -13   5  11       30.96       28.21        5.30 o   0.3351E-02
 -12   5  11      293.32      343.88       10.08 o   0.2147E-03
 -11   5  11     1302.12     1187.27       18.56 o   0.2969E-04
 -10   5  11      403.14      377.95       11.04 o   0.1712E-03
  -9   5  11     2845.52     2827.29       26.18 o   0.6862E-05
  -8   5  11      347.82      475.05        9.32 o   0.1472E-03
  -7   5  11       22.03       11.06        3.60 o   0.6478E-02
  -6   5  11      570.30      419.87        9.25 o   0.1305E-03
  -5   5  11      306.75      396.56        7.00 o   0.1873E-03
  -4   5  11     1883.88     1531.72       16.01 o   0.1806E-04
  -3   5  11       14.38       41.49        4.43 o   0.3109E-02
  -2   5  11      324.40      315.98       10.09 o   0.2205E-03
  -1   5  11     1415.97     1885.90       19.88 o   0.1659E-04
   0   5  11      922.63      908.76       15.10 o   0.4872E-04
   1   5  11     3229.03     2989.81       28.87 o   0.5982E-05
   2   5  11      944.10      947.72       20.45 o   0.4495E-04
   3   5  11     1645.55     1632.79       18.34 o   0.1800E-04
   4   5  11     2451.91     3041.86       21.02 o   0.6917E-05
   5   5  11        0.05       11.61        3.47 o   0.1085E-01
   6   5  11      475.71      568.82       10.47 o   0.1099E-03
   7   5  11     1815.83     1950.61       22.38 o   0.1396E-04
   8   5  11     1059.66     1133.17       18.32 o   0.3486E-04
   9   5  11     2022.60     2438.23       27.34 o   0.9995E-05
  10   5  11       52.03       15.46        6.11 o   0.3326E-02
  11   5  11     1310.45     1539.89       22.83 o   0.2213E-04
  12   5  11      116.19      132.37        8.91 o   0.6955E-03
  13   5  11     1112.86      920.58       20.35 o   0.4224E-04
  14   5  11      333.18      379.23       10.80 o   0.1867E-03
  15   5  11      104.13      135.95        6.71 o   0.7046E-03
 -15   6  11      887.24      877.54       14.41 o   0.5091E-04
 -14   6  11      207.21      238.26        8.27 o   0.3417E-03
 -13   6  11     1312.87     1275.90       18.59 o   0.2737E-04
 -12   6  11     1555.34     1465.99       23.96 o   0.2123E-04
 -11   6  11       65.77       70.69        6.58 o   0.1361E-02
 -10   6  11      256.27      324.38       10.15 o   0.2403E-03
  -9   6  11      183.22      173.98        9.12 o   0.4626E-03
  -8   6  11       38.84       11.52        4.82 o   0.4517E-02
  -7   6  11       76.47       65.34        4.61 o   0.1391E-02
  -6   6  11       29.71       24.18        4.05 o   0.3741E-02
  -5   6  11     1728.60     1721.07       14.50 o   0.1659E-04
  -4   6  11       33.28        8.29        3.61 o   0.5714E-02
  -3   6  11     2777.47     2589.74       18.89 o   0.7739E-05
  -2   6  11      660.27      846.57       10.05 o   0.6340E-04
  -1   6  11      272.51      308.01        6.51 o   0.2508E-03
   0   6  11      537.30      774.69        9.56 o   0.7630E-04
   1   6  11      565.33      356.59       11.12 o   0.1477E-03
   2   6  11      233.21      264.29        6.78 o   0.3004E-03
   3   6  11       15.03        6.64        3.48 o   0.1108E-01
   4   6  11     1517.25     1364.99       16.64 o   0.2339E-04
   5   6  11     4560.28     4200.03       31.18 o   0.3150E-05
   6   6  11       11.65       12.09        4.51 o   0.7625E-02
   7   6  11      152.61      220.64        7.14 o   0.4153E-03
   8   6  11      194.83      156.72        8.05 o   0.4959E-03
   9   6  11     1254.15     1331.38       16.95 o   0.2667E-04
  10   6  11      101.81      122.59        6.83 o   0.7770E-03
  11   6  11     1136.19     1133.12       20.09 o   0.3356E-04
  12   6  11       -3.75        3.46        8.88 o   0.9004E-02
  13   6  11      529.88      605.93       17.59 o   0.9528E-04
  14   6  11      175.84      186.26        8.63 o   0.4485E-03
 -14   7  11       34.46       41.48        4.36 o   0.2514E-02
 -13   7  11       26.29       13.90        4.54 o   0.5446E-02
 -12   7  11       33.03       14.10        5.14 o   0.4542E-02
 -11   7  11       11.03        1.38        5.24 o   0.1447E-01
 -10   7  11     1295.66     1216.31       19.63 o   0.2880E-04
  -9   7  11      483.82      527.90       12.65 o   0.1147E-03
  -8   7  11      485.45      495.43       11.63 o   0.1219E-03
  -7   7  11      913.81      948.31       13.56 o   0.4575E-04
  -6   7  11       33.80       15.12        4.17 o   0.4508E-02
  -5   7  11      161.94      121.20        5.45 o   0.6512E-03
  -4   7  11      107.62       83.50        5.47 o   0.1033E-02
  -3   7  11      534.53      498.12        9.39 o   0.1157E-03
  -2   7  11     1081.68     1145.14       13.07 o   0.3423E-04
  -1   7  11      785.35      651.06       10.77 o   0.7333E-04
   0   7  11     3785.84     4034.00       22.39 o   0.3724E-05
   1   7  11      509.22      411.81        8.85 o   0.1440E-03
   2   7  11       77.36       71.96        4.71 o   0.1297E-02
   3   7  11       13.10       31.74        3.80 o   0.3964E-02
   4   7  11     2150.77     2123.29       19.73 o   0.1153E-04
   5   7  11        8.08       21.73        4.55 o   0.5659E-02
   6   7  11       23.92        2.26        4.93 o   0.8913E-02
   7   7  11      397.85      306.94       11.79 o   0.2035E-03
   8   7  11     1166.65     1193.36       20.00 o   0.3118E-04
   9   7  11      185.48      140.70        8.74 o   0.5405E-03
  10   7  11     1136.75     1301.80       16.53 o   0.2883E-04
  11   7  11      576.07      637.93       17.37 o   0.8687E-04
  12   7  11       44.71       42.84        6.95 o   0.2111E-02
  13   7  11       70.42       75.98        9.97 o   0.1180E-02
  14   7  11      405.52      380.58       16.06 o   0.1676E-03
 -14   8  11      307.12      300.12       13.48 o   0.2344E-03
 -13   8  11       15.32       20.85        4.54 o   0.5129E-02
 -12   8  11      305.40      292.25        9.12 o   0.2457E-03
 -11   8  11       44.80       39.41        4.92 o   0.2414E-02
 -10   8  11     1102.24      956.38       16.19 o   0.4114E-04
  -9   8  11       44.43       20.70        5.03 o   0.3371E-02
  -8   8  11       25.91        8.34        4.54 o   0.6561E-02
  -7   8  11        5.36        2.21        4.11 o   0.2267E-01
  -6   8  11     2655.64     2569.54       23.31 o   0.8047E-05
  -5   8  11       81.92       76.22        5.17 o   0.1209E-02
  -4   8  11     3057.64     3357.67       23.95 o   0.5322E-05
  -3   8  11     3162.03     2917.49       22.20 o   0.6233E-05
  -2   8  11        6.31        2.04        3.81 o   0.2113E-01
  -1   8  11     2963.17     3192.37       21.79 o   0.5842E-05
   0   8  11     4595.38     4312.81       28.36 o   0.3047E-05
   1   8  11      415.08      414.24        9.03 o   0.1556E-03
   2   8  11     1694.72     1507.94       18.61 o   0.1957E-04
   3   8  11      417.23      374.09        9.94 o   0.1716E-03
   4   8  11      161.98      174.23        7.05 o   0.4931E-03
   5   8  11      980.08     1004.66       17.47 o   0.4128E-04
   6   8  11      236.81      163.16       10.28 o   0.4298E-03
   7   8  11     1992.85     2090.73       28.80 o   0.1218E-04
   8   8  11     2649.61     2645.67       34.04 o   0.7750E-05
   9   8  11       56.29      107.69        6.97 o   0.1017E-02
  10   8  11      381.16      384.34        9.83 o   0.1746E-03
  11   8  11       22.74        2.40        7.52 o   0.7111E-02
  12   8  11      223.70      149.32       15.72 o   0.4418E-03
  13   8  11       94.25       49.73        9.58 o   0.1377E-02
 -13   9  11       14.00        0.40        8.73 o   0.8226E-02
 -12   9  11        2.15        0.67        4.08 o   0.3652E-01
 -11   9  11      414.55      426.63       10.63 o   0.1518E-03
 -10   9  11      274.48      217.29       10.53 o   0.3253E-03
  -9   9  11      164.01      147.50        8.51 o   0.5550E-03
  -8   9  11      595.26      690.07       13.09 o   0.7964E-04
  -7   9  11       56.70       31.36        4.72 o   0.2464E-02
  -6   9  11     1251.70     1256.31       14.39 o   0.2861E-04
  -5   9  11        6.84        2.17        4.02 o   0.2097E-01
  -4   9  11      858.84      860.97       13.50 o   0.5270E-04
  -3   9  11      637.83      801.94       12.20 o   0.6656E-04
  -2   9  11       52.97       64.40        5.44 o   0.1595E-02
  -1   9  11      765.23      834.04       12.80 o   0.5861E-04
   0   9  11      390.82      360.87        9.94 o   0.1819E-03
   1   9  11     3439.70     3289.36       26.04 o   0.5113E-05
   2   9  11      507.61      533.65       11.02 o   0.1120E-03
   3   9  11     1476.64     1422.17       19.39 o   0.2258E-04
   4   9  11       64.46       26.77        6.32 o   0.2342E-02
   5   9  11       21.84       41.57        5.11 o   0.2790E-02
   6   9  11      151.18       82.35        8.22 o   0.8412E-03
   7   9  11      886.51      876.25       15.55 o   0.5087E-04
   8   9  11      633.97      577.20       15.86 o   0.9154E-04
   9   9  11       33.72       36.03        5.34 o   0.2720E-02
  10   9  11      100.53       94.19        6.61 o   0.9552E-03
  11   9  11      170.71      211.58        9.65 o   0.4062E-03
  12   9  11       58.27       65.51        8.26 o   0.1438E-02
 -12  10  11       31.59       44.61        9.07 o   0.2130E-02
 -11  10  11      412.82      386.45        9.14 o   0.1668E-03
 -10  10  11       50.43       43.22        5.09 o   0.2163E-02
  -9  10  11      292.18      268.88        8.78 o   0.2696E-03
  -8  10  11       47.55       50.57        4.92 o   0.1933E-02
  -7  10  11      284.24      275.90        7.59 o   0.2674E-03
  -6  10  11        4.21        1.29        3.80 o   0.2857E-01
  -5  10  11       16.26        4.00        4.15 o   0.1109E-01
  -4  10  11      441.98      286.91        8.78 o   0.2073E-03
  -3  10  11      130.41      121.39        6.95 o   0.7100E-03
  -2  10  11      461.30      434.93       10.54 o   0.1413E-03
  -1  10  11      108.67      106.64        6.87 o   0.8302E-03
   0  10  11       10.11        0.05        4.92 o   0.1814E-01
   1  10  11      325.75      324.60        9.08 o   0.2188E-03
   2  10  11     1951.76     1850.75       21.07 o   0.1429E-04
   3  10  11     1116.48      998.83       16.51 o   0.3889E-04
   4  10  11      423.64      342.27       10.64 o   0.1812E-03
   5  10  11       14.59        0.15        5.60 o   0.1296E-01
   6  10  11       29.69       11.65        5.33 o   0.5219E-02
   7  10  11      487.14      639.46       12.22 o   0.9478E-04
   8  10  11       24.11       14.17        4.83 o   0.5355E-02
   9  10  11      276.46      258.45        9.33 o   0.2849E-03
  10  10  11       11.13        8.44        4.52 o   0.9396E-02
  11  10  11        4.64        3.64        5.78 o   0.1443E-01
 -10  11  11      167.26      165.17        8.40 o   0.5057E-03
  -9  11  11       33.33       27.37        4.27 o   0.3456E-02
  -8  11  11        9.95       19.13        4.45 o   0.5754E-02
  -7  11  11       37.04       55.27        4.38 o   0.1962E-02
  -6  11  11      188.42      176.97        6.94 o   0.4592E-03
  -5  11  11      180.12      138.18        6.70 o   0.5687E-03
  -4  11  11      738.71      691.93       11.10 o   0.7166E-04
  -3  11  11      633.36      660.62       10.51 o   0.8104E-04
  -2  11  11      350.87      405.32        9.91 o   0.1729E-03
  -1  11  11       18.69        4.61        5.34 o   0.8718E-02
   0  11  11      133.17      116.81        7.09 o   0.7332E-03
   1  11  11      640.15      752.41       13.35 o   0.7062E-04
   2  11  11        7.30        9.99        5.31 o   0.8845E-02
   3  11  11        7.67       26.42        4.70 o   0.4689E-02
   4  11  11      355.71      336.91        9.26 o   0.2023E-03
   5  11  11       39.32       26.16        4.77 o   0.3170E-02
   6  11  11     1209.94     1202.05       15.62 o   0.3057E-04
   7  11  11       98.08       97.81        7.31 o   0.9191E-03
   8  11  11       -0.30        0.61        4.51 o   0.4067E-01
   9  11  11       41.60       33.57        4.87 o   0.2670E-02
  -8  12  11       -0.93        4.71        3.91 o   0.2159E-01
  -7  12  11      174.76      166.57        6.30 o   0.5037E-03
  -6  12  11        7.36        2.95        4.14 o   0.1747E-01
  -5  12  11     4417.82     4263.04       27.00 o   0.3174E-05
  -4  12  11       29.09       25.07        3.91 o   0.3777E-02
  -3  12  11      665.83      622.78        9.96 o   0.8472E-04
  -2  12  11      667.39      713.78       10.53 o   0.7336E-04
  -1  12  11      131.26      117.99        6.86 o   0.7296E-03
   0  12  11       51.34       54.23        5.41 o   0.1790E-02
   1  12  11        2.82        5.44        4.24 o   0.1697E-01
   2  12  11     1162.35     1069.11       13.53 o   0.3571E-04
   3  12  11      940.40     1035.18       12.00 o   0.4141E-04
   4  12  11      917.68      909.57       13.30 o   0.4815E-04
   5  12  11      197.17      189.39        7.15 o   0.4299E-03
   6  12  11       10.10        7.40        4.37 o   0.1060E-01
   7  12  11        8.33        4.40        4.21 o   0.1389E-01
   8  12  11      252.99      253.92       18.48 o   0.2773E-03
  -6  13  11      227.51      230.85        8.13 o   0.3419E-03
  -5  13  11        9.19        9.12        4.36 o   0.9733E-02
  -4  13  11       43.35       63.26        4.21 o   0.1718E-02
  -3  13  11      150.75      152.09        5.16 o   0.5727E-03
  -2  13  11        4.41        7.52        3.12 o   0.1453E-01
  -1  13  11        5.67        0.01        3.32 o   0.3541E-01
   0  13  11       66.19       57.09        4.36 o   0.1611E-02
   1  13  11      120.36      138.73        5.15 o   0.6705E-03
   2  13  11       33.70       33.91        3.56 o   0.2965E-02
   3  13  11      128.40       98.31        6.24 o   0.8396E-03
   4  13  11       19.42       15.23        4.23 o   0.5802E-02
   5  13  11       40.63       38.20        5.34 o   0.2465E-02
   6  13  11      102.16      100.48       12.86 o   0.8116E-03
  -1  14  11       17.58       19.54        6.12 o   0.4627E-02
   0  14  11       -3.07        5.29        7.87 o   0.9620E-02
 -16   0  12      468.16      489.55       12.97 o   0.1238E-03
 -14   0  12      562.07      579.25       14.38 o   0.9731E-04
 -12   0  12     9926.67     9391.67       53.90 o   0.6977E-06
 -10   0  12       24.84        7.13        5.69 o   0.6992E-02
  -8   0  12     1275.48     1534.44       21.28 o   0.2240E-04
  -6   0  12        2.81        0.16        5.28 o   0.2716E-01
  -4   0  12     8144.22     9623.79       56.32 o   0.7476E-06
  -2   0  12      397.53      285.29       14.01 o   0.2074E-03
   0   0  12     1341.03     1002.00       20.75 o   0.3477E-04
   2   0  12       91.78       23.84        7.64 o   0.2014E-02
   4   0  12     2089.34     2701.68       29.75 o   0.8679E-05
   6   0  12     5553.75     5737.57       49.98 o   0.1897E-05
   8   0  12      373.81      545.83       14.15 o   0.1231E-03
  10   0  12      184.65      192.81       11.76 o   0.4157E-03
  12   0  12        7.66        6.78        7.32 o   0.8381E-02
  14   0  12      959.71      878.68       21.18 o   0.4817E-04
 -16   1  12        8.93        3.70        4.04 o   0.1533E-01
 -15   1  12       11.30        7.86        3.46 o   0.1005E-01
 -14   1  12       27.87       34.37        4.12 o   0.3182E-02
 -13   1  12      197.57      186.16        7.80 o   0.4350E-03
 -12   1  12     1416.69     1454.16       18.64 o   0.2266E-04
 -11   1  12      881.50      744.21       14.82 o   0.6100E-04
 -10   1  12     1725.19     1561.83       20.31 o   0.1876E-04
  -9   1  12       -2.41       20.76        4.16 o   0.6638E-02
  -8   1  12        4.35        5.54        3.84 o   0.1872E-01
  -7   1  12      103.68      107.90        5.49 o   0.8795E-03
  -6   1  12      905.36      835.46       15.35 o   0.5152E-04
  -5   1  12     1485.47     2308.68       19.69 o   0.1258E-04
  -4   1  12    14950.23    15475.51       60.65 o   0.2797E-06
  -3   1  12     3418.82     3407.85       28.67 o   0.4929E-05
  -2   1  12       16.25       54.87        4.19 o   0.2432E-02
  -1   1  12     1587.10      771.40       17.97 o   0.3897E-04
   0   1  12     4963.29     5676.46       30.81 o   0.2050E-05
   1   1  12     2042.02     2406.20       19.55 o   0.1020E-04
   2   1  12      223.26      233.90        8.02 o   0.3423E-03
   3   1  12     4023.82     4316.95       37.11 o   0.3274E-05
   4   1  12     1148.18     1315.91       17.26 o   0.2851E-04
   5   1  12      113.70        0.60        6.42 o   0.2450E-02
   6   1  12     2076.31     2647.60       18.19 o   0.8866E-05
   7   1  12      207.41      111.18        6.88 o   0.6005E-03
   8   1  12      621.08      732.10       11.41 o   0.7312E-04
   9   1  12       10.10        7.15        4.34 o   0.1061E-01
  10   1  12      309.60      272.11        9.98 o   0.2645E-03
  11   1  12      868.41      854.06       16.45 o   0.5280E-04
  12   1  12      420.62      338.11       12.60 o   0.1809E-03
  13   1  12      489.83      514.83       11.97 o   0.1175E-03
  14   1  12       67.22       71.91        5.87 o   0.1368E-02
  15   1  12      115.31      151.64        8.75 o   0.6129E-03
 -16   2  12        4.01        1.40        4.05 o   0.2696E-01
 -15   2  12      216.18      185.22        7.11 o   0.4188E-03
 -14   2  12      375.08      305.56        8.67 o   0.2187E-03
 -13   2  12      702.43      694.16       11.54 o   0.7414E-04
 -12   2  12       96.49      101.59        5.33 o   0.9469E-03
 -11   2  12      590.65      567.73       12.11 o   0.9564E-04
 -10   2  12      406.88      361.62        9.72 o   0.1800E-03
  -9   2  12     1544.82     1642.97       17.95 o   0.1881E-04
  -8   2  12      815.12      594.23       11.24 o   0.7777E-04
  -7   2  12      881.52      951.14       11.88 o   0.4651E-04
  -6   2  12       76.32       57.25        8.19 o   0.1463E-02
  -5   2  12     3978.36     3943.97       39.44 o   0.3753E-05
  -4   2  12     1247.61      898.23       22.05 o   0.3909E-04
  -3   2  12     5061.84     5545.97       38.75 o   0.2110E-05
  -2   2  12     1582.88     1819.27       18.10 o   0.1616E-04
  -1   2  12     1412.49     1380.74       16.42 o   0.2511E-04
   0   2  12     2141.12     2335.62       19.21 o   0.1038E-04
   1   2  12       73.79       52.45        5.04 o   0.1854E-02
   2   2  12     3255.73     2557.23       26.67 o   0.7099E-05
   3   2  12     1109.44     1143.78       14.65 o   0.3498E-04
   4   2  12     8968.62     7609.06       52.19 o   0.9643E-06
   5   2  12       54.64       70.52        6.02 o   0.1481E-02
   6   2  12     3428.85     3277.67       27.08 o   0.5164E-05
   7   2  12        6.76        6.77        3.46 o   0.1388E-01
   8   2  12       22.45        6.50        4.13 o   0.8088E-02
   9   2  12       80.44      110.60        5.54 o   0.9058E-03
  10   2  12     1455.93     1467.56       19.99 o   0.2207E-04
  11   2  12      155.25      134.19        7.86 o   0.6026E-03
  12   2  12       28.49       44.41        5.87 o   0.2452E-02
  13   2  12      790.29      864.13       16.23 o   0.5424E-04
  14   2  12      131.13      126.74        7.60 o   0.6934E-03
  15   2  12       31.17       22.26        6.11 o   0.3630E-02
  16   2  12      233.86      237.76       18.00 o   0.3050E-03
 -16   3  12       -0.90        1.05        3.88 o   0.3994E-01
 -15   3  12      119.77       96.53        6.98 o   0.8556E-03
 -14   3  12      968.71      971.51       12.85 o   0.4356E-04
 -13   3  12      432.61      352.65        9.16 o   0.1781E-03
 -12   3  12        5.17        1.49        4.52 o   0.2316E-01
 -11   3  12      831.66      767.85       14.56 o   0.6135E-04
 -10   3  12       75.87       74.84        6.15 o   0.1266E-02
  -9   3  12       10.76        3.14        3.82 o   0.1475E-01
  -8   3  12      243.97      342.14        7.63 o   0.2337E-03
  -7   3  12      108.30      196.16        5.48 o   0.5002E-03
  -6   3  12     8629.45     7859.25       38.93 o   0.9566E-06
  -5   3  12    15369.11    15616.93       64.52 o   0.2699E-06
  -4   3  12      538.60      707.54       13.60 o   0.7885E-04
  -3   3  12      891.15      926.37       16.80 o   0.4826E-04
  -2   3  12     2948.51     2786.90       29.83 o   0.7018E-05
  -1   3  12     5617.96     5564.39       35.52 o   0.1954E-05
   0   3  12     2405.82     2244.82       22.59 o   0.1017E-04
   1   3  12     8483.02     7823.79       39.45 o   0.9719E-06
   2   3  12      904.26      889.60       13.32 o   0.4951E-04
   3   3  12     4927.44     5338.98       30.66 o   0.2240E-05
   4   3  12     9744.97    10090.40       55.43 o   0.6417E-06
   5   3  12        7.80       20.28        4.27 o   0.5889E-02
   6   3  12     6562.51     6037.54       33.73 o   0.1601E-05
   7   3  12     1661.66     1690.27       17.15 o   0.1746E-04
   8   3  12       70.23       38.16        5.23 o   0.1907E-02
   9   3  12     3329.77     3912.40       28.18 o   0.4204E-05
  10   3  12      243.32      180.40        9.27 o   0.3947E-03
  11   3  12       68.94       55.86        6.81 o   0.1508E-02
  12   3  12      379.67      404.06       11.08 o   0.1631E-03
  13   3  12       63.72       42.94        6.56 o   0.1869E-02
  14   3  12       36.50       45.76        5.69 o   0.2202E-02
  15   3  12       31.89       47.23        4.67 o   0.2361E-02
 -16   4  12      260.78      208.10        9.13 o   0.3489E-03
 -15   4  12       18.44        5.54        4.57 o   0.9156E-02
 -14   4  12      111.25       94.33        6.26 o   0.9018E-03
 -13   4  12      510.37      578.75       11.59 o   0.1032E-03
 -12   4  12       38.40       46.54        4.59 o   0.2228E-02
 -11   4  12      448.60      503.17       12.15 o   0.1267E-03
 -10   4  12      474.06      545.93       10.48 o   0.1135E-03
  -9   4  12     1084.64     1152.67       15.98 o   0.3382E-04
  -8   4  12        9.74        7.16        4.24 o   0.1087E-01
  -7   4  12       33.26       23.68        4.14 o   0.3718E-02
  -6   4  12     1587.57     1629.59       17.21 o   0.1868E-04
  -5   4  12     1061.53      904.34       14.79 o   0.4353E-04
  -4   4  12      871.80      856.73       16.85 o   0.5275E-04
  -3   4  12       64.84       24.34        6.15 o   0.2716E-02
  -2   4  12     1366.61     1285.95       21.13 o   0.2634E-04
  -1   4  12     1755.31     2229.58       22.32 o   0.1245E-04
   0   4  12       12.60        7.50        4.43 o   0.1048E-01
   1   4  12      564.95      692.56       12.01 o   0.7938E-04
   2   4  12     2740.30     2188.11       25.01 o   0.9554E-05
   3   4  12      553.68      654.88       12.98 o   0.8768E-04
   4   4  12     5028.49     4703.97       28.74 o   0.2611E-05
   5   4  12       48.35       28.53        4.51 o   0.2755E-02
   6   4  12      904.87     1084.85       14.59 o   0.3975E-04
   7   4  12     1949.12     1883.82       25.05 o   0.1389E-04
   8   4  12      208.60      197.33        8.86 o   0.4029E-03
   9   4  12       71.12       59.72        6.21 o   0.1501E-02
  10   4  12      388.79      454.62       10.98 o   0.1493E-03
  11   4  12       29.90        9.18        6.34 o   0.5132E-02
  12   4  12     2895.68     3018.22       39.15 o   0.6255E-05
  13   4  12       69.20       56.21        6.56 o   0.1560E-02
  14   4  12       42.11       39.01        6.50 o   0.2347E-02
  15   4  12       57.80       30.32        5.40 o   0.2464E-02
 -15   5  12      178.78      182.00        7.11 o   0.4645E-03
 -14   5  12      126.49      113.77        6.71 o   0.7498E-03
 -13   5  12      219.30      168.75        7.59 o   0.4439E-03
 -12   5  12       10.11        6.64        4.90 o   0.9907E-02
 -11   5  12       16.10        8.79        5.13 o   0.7463E-02
 -10   5  12      606.63      689.67       12.92 o   0.7974E-04
  -9   5  12       59.52       61.81        6.08 o   0.1564E-02
  -8   5  12      852.59      738.01       13.61 o   0.6150E-04
  -7   5  12       25.97       70.67        4.33 o   0.1722E-02
  -6   5  12       27.30        5.48        3.64 o   0.7553E-02
  -5   5  12     4592.01     4159.02       24.99 o   0.3183E-05
  -4   5  12     1027.20     1262.77       11.47 o   0.3173E-04
  -3   5  12      104.86      131.90        5.05 o   0.7136E-03
  -2   5  12      474.16      480.54       11.44 o   0.1278E-03
  -1   5  12      317.38      382.05       10.34 o   0.1842E-03
   0   5  12     1109.48     1365.42       17.07 o   0.2796E-04
   1   5  12     2703.82     2945.48       28.92 o   0.6790E-05
   2   5  12      585.68      460.24       10.11 o   0.1209E-03
   3   5  12     2943.38     3368.59       20.03 o   0.5466E-05
   4   5  12      190.18      262.98        6.15 o   0.3232E-03
   5   5  12      130.24      215.11        5.37 o   0.4521E-03
   6   5  12       10.24       22.53        3.92 o   0.5147E-02
   7   5  12      124.17      147.99        7.07 o   0.6245E-03
   8   5  12     1312.23     1542.77       20.83 o   0.2197E-04
   9   5  12      250.37      193.48       11.72 o   0.3614E-03
  10   5  12      290.13      367.55       10.31 o   0.2042E-03
  11   5  12        6.09        7.11        5.58 o   0.1083E-01
  12   5  12      788.69      738.91       16.59 o   0.6462E-04
  13   5  12       87.41      108.11        6.83 o   0.9039E-03
  14   5  12      107.33       76.86        6.98 o   0.1057E-02
  15   5  12      172.67      196.51       10.97 o   0.4250E-03
 -15   6  12      126.62      125.88        6.26 o   0.7073E-03
 -14   6  12      138.72      115.68        6.99 o   0.7206E-03
 -13   6  12       24.03       20.55        4.54 o   0.4494E-02
 -12   6  12      223.12      212.33        9.39 o   0.3625E-03
 -11   6  12       -0.78        1.35        5.26 o   0.2598E-01
 -10   6  12     1623.17     1617.81       21.63 o   0.1852E-04
  -9   6  12      386.55      446.97       11.05 o   0.1511E-03
  -8   6  12       58.28       51.16        5.72 o   0.1778E-02
  -7   6  12     1716.73     1641.55       17.48 o   0.1787E-04
  -6   6  12     1001.08      994.94       13.13 o   0.4151E-04
  -5   6  12       25.07       46.97        3.47 o   0.2625E-02
  -4   6  12       14.06        4.69        3.36 o   0.1194E-01
  -3   6  12     7129.17     6733.09       30.45 o   0.1300E-05
  -2   6  12       24.14       31.84        3.18 o   0.3563E-02
  -1   6  12       80.62       41.69        4.26 o   0.1630E-02
   0   6  12      276.96      288.03        6.75 o   0.2654E-03
   1   6  12       59.96       95.71        4.09 o   0.1105E-02
   2   6  12      379.40      241.90        8.42 o   0.2599E-03
   3   6  12     1426.60     1395.95       16.11 o   0.2363E-04
   4   6  12       25.45        6.06        4.15 o   0.7443E-02
   5   6  12     2652.91     2661.93       24.84 o   0.7721E-05
   6   6  12      655.30      607.70       13.88 o   0.8516E-04
   7   6  12      204.28      253.12        8.97 o   0.3279E-03
   8   6  12      151.33      203.78        8.03 o   0.4407E-03
   9   6  12       17.78       35.07        5.51 o   0.3278E-02
  10   6  12     1039.91      945.21       18.05 o   0.4297E-04
  11   6  12       -5.32        3.59        6.78 o   0.1192E-01
  12   6  12      297.48      264.94       12.96 o   0.2634E-03
  13   6  12       14.82        2.81        6.01 o   0.1009E-01
  14   6  12      419.20      476.76       11.94 o   0.1358E-03
 -14   7  12       16.26       17.92        3.88 o   0.5553E-02
 -13   7  12      136.08      126.43        6.99 o   0.6843E-03
 -12   7  12       14.94       14.71        4.44 o   0.6368E-02
 -11   7  12      181.64      174.55        7.57 o   0.4706E-03
 -10   7  12     1125.27     1215.55       17.46 o   0.3150E-04
  -9   7  12      819.31      721.17       14.89 o   0.6469E-04
  -8   7  12     1030.07     1026.21       14.98 o   0.4026E-04
  -7   7  12      929.13      949.81       12.93 o   0.4604E-04
  -6   7  12       65.74       69.38        4.80 o   0.1421E-02
  -5   7  12     2610.20     2355.12       19.16 o   0.9037E-05
  -4   7  12       72.66       48.16        4.49 o   0.1722E-02
  -3   7  12     2500.74     2528.22       19.78 o   0.8458E-05
  -2   7  12     1435.11     1308.42       15.02 o   0.2525E-04
  -1   7  12       54.62       90.78        4.18 o   0.1209E-02
   0   7  12     3011.12     2900.11       21.28 o   0.6486E-05
   1   7  12     6456.11     6484.07       31.34 o   0.1476E-05
   2   7  12      523.71      530.22       10.04 o   0.1112E-03
   3   7  12      765.61      765.63       12.87 o   0.6312E-04
   4   7  12      161.80      280.19        7.18 o   0.3263E-03
   5   7  12      375.06      483.81       11.03 o   0.1396E-03
   6   7  12        2.11        6.59        5.09 o   0.1391E-01
   7   7  12      212.79      195.58        9.54 o   0.4017E-03
   8   7  12     1132.00      994.02       19.18 o   0.3834E-04
   9   7  12      899.84      997.94       16.70 o   0.4404E-04
  10   7  12      307.21      239.86       11.08 o   0.2834E-03
  11   7  12      219.48      218.70       11.72 o   0.3531E-03
  12   7  12      335.68      356.42       12.51 o   0.1956E-03
  13   7  12      337.31      323.45       16.73 o   0.2081E-03
 -13   8  12      141.40      133.37        7.01 o   0.6428E-03
 -12   8  12      130.65      144.63        6.49 o   0.6242E-03
 -11   8  12       13.54        6.85        4.32 o   0.9735E-02
 -10   8  12      112.90       91.19        6.37 o   0.9464E-03
  -9   8  12      100.71       80.15        6.41 o   0.1063E-02
  -8   8  12      657.05      713.20       11.08 o   0.7339E-04
  -7   8  12     1633.42     1768.74       18.46 o   0.1665E-04
  -6   8  12     1323.02     1293.41       16.02 o   0.2669E-04
  -5   8  12     1882.32     1781.33       16.77 o   0.1524E-04
  -4   8  12     7586.20     7493.57       35.30 o   0.1098E-05
  -3   8  12       12.40        0.76        3.92 o   0.1746E-01
  -2   8  12      109.14       58.66        5.41 o   0.1242E-02
  -1   8  12        4.54       17.20        3.99 o   0.7465E-02
   0   8  12     2633.37     2641.05       21.96 o   0.7912E-05
   1   8  12      111.82       84.29        5.66 o   0.9838E-03
   2   8  12     4621.94     4884.31       31.25 o   0.2588E-05
   3   8  12      594.15      434.29       11.78 o   0.1238E-03
   4   8  12      216.07      211.85        7.72 o   0.3790E-03
   5   8  12      229.34      199.04        9.92 o   0.3814E-03
   6   8  12     1337.06     1204.00       20.24 o   0.2887E-04
   7   8  12      391.45      601.50       12.43 o   0.1097E-03
   8   8  12      329.24      298.40       12.03 o   0.2283E-03
   9   8  12      581.83      598.34       15.37 o   0.9263E-04
  10   8  12      438.95      436.77       12.13 o   0.1446E-03
  11   8  12      260.71      258.97       13.53 o   0.2833E-03
  12   8  12       -0.72        5.88        5.89 o   0.1392E-01
  13   8  12      584.25      526.86       18.94 o   0.1028E-03
 -12   9  12       80.62       88.76        4.93 o   0.1094E-02
 -11   9  12      183.31      177.82        7.43 o   0.4579E-03
 -10   9  12      676.06      673.47       15.08 o   0.7640E-04
  -9   9  12       20.16       19.38        5.10 o   0.4621E-02
  -8   9  12      104.92      113.28        5.67 o   0.8291E-03
  -7   9  12     2025.80     1960.00       16.48 o   0.1320E-04
  -6   9  12      705.57      489.61       10.64 o   0.1010E-03
  -5   9  12      581.96      629.00       10.83 o   0.8904E-04
  -4   9  12      125.65      151.89        6.18 o   0.6160E-03
  -3   9  12      658.79      738.37       11.42 o   0.7147E-04
  -2   9  12       29.73        2.61        4.90 o   0.7627E-02
  -1   9  12     4797.74     4834.64       34.64 o   0.2576E-05
   0   9  12       24.71       48.09        4.92 o   0.2359E-02
   1   9  12      764.16      688.38       13.69 o   0.7109E-04
   2   9  12      225.55      116.14        7.86 o   0.5539E-03
   3   9  12       50.95       55.08        5.64 o   0.1783E-02
   4   9  12     3199.72     3426.92       24.54 o   0.5086E-05
   5   9  12      507.08      430.07       12.25 o   0.1362E-03
   6   9  12     1583.94     1508.03       21.96 o   0.2037E-04
   7   9  12      957.11      805.87       17.97 o   0.5304E-04
   8   9  12       43.56       49.60        7.11 o   0.1943E-02
   9   9  12       18.98       11.47        5.39 o   0.6460E-02
  10   9  12       96.65       95.55        7.13 o   0.9506E-03
  11   9  12      293.61      327.50       12.79 o   0.2221E-03
  12   9  12      105.82       81.15        9.56 o   0.9757E-03
 -11  10  12       51.20       98.13        5.33 o   0.1134E-02
 -10  10  12       10.84        2.88        4.50 o   0.1387E-01
  -9  10  12       27.37       32.27        4.50 o   0.3168E-02
  -8  10  12       70.24       80.44        6.11 o   0.1212E-02
  -7  10  12      105.72      131.40        5.90 o   0.7291E-03
  -6  10  12        5.82        4.51        4.02 o   0.1656E-01
  -5  10  12      261.76      271.45        7.64 o   0.2833E-03
  -4  10  12       30.62       32.13        4.61 o   0.3138E-02
  -3  10  12      264.44      194.57        8.71 o   0.3591E-03
  -2  10  12      210.03      205.89        8.37 o   0.3836E-03
  -1  10  12     1733.10     1556.33       21.24 o   0.1869E-04
   0  10  12       82.18      109.57        5.66 o   0.9166E-03
   1  10  12      216.98      234.99        8.18 o   0.3439E-03
   2  10  12      672.94      680.68       13.29 o   0.7590E-04
   3  10  12     1023.92      794.92       15.49 o   0.5181E-04
   4  10  12     1686.50     1848.48       19.62 o   0.1554E-04
   5  10  12      265.26      259.80        9.70 o   0.2888E-03
   6  10  12      107.55      112.62        7.53 o   0.7984E-03
   7  10  12      160.51      218.46        9.12 o   0.4029E-03
   8  10  12      177.97      166.76        7.80 o   0.4929E-03
   9  10  12      296.48      253.90        9.36 o   0.2814E-03
  10  10  12      111.75       93.54        6.56 o   0.9148E-03
  11  10  12      201.03      178.65       11.63 o   0.4307E-03
 -10  11  12      132.99      151.53        7.51 o   0.5968E-03
  -9  11  12       20.86       25.51        4.10 o   0.4139E-02
  -8  11  12       78.60       55.63        5.39 o   0.1515E-02
  -7  11  12       81.10      146.15        5.20 o   0.7202E-03
  -6  11  12      148.68      150.55        6.21 o   0.5790E-03
  -5  11  12      740.09      609.78       11.65 o   0.8063E-04
  -4  11  12      341.70      326.80        7.99 o   0.2133E-03
  -3  11  12     1087.75     1181.56       13.26 o   0.3330E-04
  -2  11  12      256.19      211.20        8.98 o   0.3474E-03
  -1  11  12      483.17      508.31       11.61 o   0.1199E-03
   0  11  12      188.18      198.76        8.35 o   0.4171E-03
   1  11  12       18.38       12.64        5.14 o   0.6205E-02
   2  11  12       26.31        3.03        5.41 o   0.7766E-02
   3  11  12       35.53       69.36        4.72 o   0.1699E-02
   4  11  12       20.03       11.18        4.90 o   0.6537E-02
   5  11  12      104.14       86.62        6.74 o   0.9979E-03
   6  11  12      148.88      121.54        7.01 o   0.6790E-03
   7  11  12      229.67      185.84        9.47 o   0.4024E-03
   8  11  12      348.02      334.91        9.56 o   0.2049E-03
   9  11  12       43.05       29.42        5.36 o   0.2841E-02
  -8  12  12      327.69      310.09        9.58 o   0.2253E-03
  -7  12  12        0.69        1.27        4.12 o   0.3772E-01
  -6  12  12      172.99      178.12        7.12 o   0.4746E-03
  -5  12  12      148.21      124.12        6.36 o   0.6755E-03
  -4  12  12      747.83      767.94       11.52 o   0.6416E-04
  -3  12  12      523.36      544.61        8.69 o   0.1084E-03
  -2  12  12       38.60       23.81        4.17 o   0.3396E-02
  -1  12  12      361.62      339.35        9.45 o   0.1982E-03
   0  12  12       36.21       46.01        4.87 o   0.2256E-02
   1  12  12       -0.82        2.09        3.72 o   0.3537E-01
   2  12  12      164.34      155.10        5.79 o   0.5515E-03
   3  12  12       41.51       39.21        4.41 o   0.2512E-02
   4  12  12       31.41       25.79        4.46 o   0.3494E-02
   5  12  12        1.49        1.13        4.20 o   0.3414E-01
   6  12  12       73.15       86.94        5.42 o   0.1132E-02
   7  12  12      255.86      266.44        8.40 o   0.2875E-03
  -6  13  12      174.63      171.90        9.00 o   0.4764E-03
  -5  13  12       25.53       31.62        4.06 o   0.3411E-02
  -4  13  12        9.77        4.55        3.66 o   0.1468E-01
  -3  13  12      411.83      422.48        9.56 o   0.1542E-03
  -2  13  12      132.86      155.96        5.19 o   0.5881E-03
  -1  13  12     1089.38     1119.16       12.79 o   0.3520E-04
   0  13  12        2.55       10.92        3.22 o   0.1173E-01
   1  13  12      218.25      220.26        6.65 o   0.3634E-03
   2  13  12       77.71       87.52        4.86 o   0.1126E-02
   3  13  12       55.95       53.23        5.55 o   0.1771E-02
   4  13  12       60.32       57.17        4.94 o   0.1657E-02
   5  13  12       20.05        3.99        5.52 o   0.8683E-02
 -15   0  13      500.76      546.45       13.29 o   0.1087E-03
 -13   0  13       20.69       12.14        6.31 o   0.6021E-02
 -11   0  13     1437.04     1864.18       25.17 o   0.1641E-04
  -9   0  13      831.86      682.91       18.43 o   0.6892E-04
  -7   0  13      215.30      390.74        8.63 o   0.2023E-03
  -5   0  13     8606.83     9405.83       60.53 o   0.7667E-06
  -3   0  13        5.31       57.46        5.59 o   0.2136E-02
  -1   0  13      367.98      416.10       11.51 o   0.1682E-03
   1   0  13      203.19      169.21        9.33 o   0.4679E-03
   3   0  13      260.41      272.98       11.62 o   0.2725E-03
   5   0  13     1852.43     1131.10       35.52 o   0.2382E-04
   7   0  13      705.21      775.91       19.39 o   0.6503E-04
   9   0  13      427.79      633.04       13.73 o   0.1011E-03
  11   0  13        1.47        0.01        6.76 o   0.1991E-01
  13   0  13       10.23       12.83        7.26 o   0.5961E-02
  15   0  13      225.17      240.78       19.70 o   0.3005E-03
 -16   1  13       30.94       34.45        4.62 o   0.2982E-02
 -15   1  13      259.88      268.13        7.46 o   0.2870E-03
 -14   1  13       66.40       90.87        4.50 o   0.1126E-02
 -13   1  13      283.73      256.68        8.39 o   0.2844E-03
 -12   1  13       67.43       63.27        5.71 o   0.1524E-02
 -11   1  13     1021.59      944.24       15.36 o   0.4362E-04
 -10   1  13      197.91      263.22        7.77 o   0.3118E-03
  -9   1  13     1975.84     1790.29       20.73 o   0.1469E-04
  -8   1  13       74.71        0.41        4.94 o   0.3822E-02
  -7   1  13       43.63      101.89        3.68 o   0.1230E-02
  -6   1  13      205.54      252.84        7.45 o   0.3183E-03
  -5   1  13       20.30       20.49        4.28 o   0.5123E-02
  -4   1  13        6.44       90.54        4.48 o   0.1543E-02
  -3   1  13       23.02       10.11        5.29 o   0.6814E-02
  -2   1  13       56.47       89.00        5.33 o   0.1225E-02
  -1   1  13     9945.75    10568.25       42.43 o   0.5950E-06
   0   1  13     2804.89     3254.67       22.43 o   0.5824E-05
   1   1  13      668.94      647.24       10.87 o   0.8002E-04
   2   1  13      172.42       52.41        7.78 o   0.1003E-02
   3   1  13      284.38       69.77        9.32 o   0.6089E-03
   4   1  13       22.39        1.58        5.05 o   0.9617E-02
   5   1  13      275.05      168.76       10.04 o   0.3888E-03
   6   1  13     2517.74     3121.40       20.31 o   0.6584E-05
   7   1  13      293.88      473.01        7.60 o   0.1557E-03
   8   1  13      157.84      199.65        6.58 o   0.4421E-03
   9   1  13     1612.25     1573.34       19.33 o   0.1948E-04
  10   1  13     1319.77     1165.71       18.66 o   0.2983E-04
  11   1  13      340.96      342.01       10.61 o   0.2065E-03
  12   1  13        0.67        1.36        6.02 o   0.2088E-01
  13   1  13      501.15      550.03       13.50 o   0.1095E-03
  14   1  13       98.79       80.43        6.60 o   0.1062E-02
  15   1  13      142.26      242.32        9.30 o   0.3863E-03
 -16   2  13       83.11       88.52        5.25 o   0.1086E-02
 -15   2  13        5.39        0.55        4.32 o   0.2630E-01
 -14   2  13       34.08       36.94        4.24 o   0.2785E-02
 -13   2  13        3.27       10.95        3.96 o   0.1030E-01
 -12   2  13       -2.34        0.99        4.27 o   0.3317E-01
 -11   2  13       35.32       11.31        4.82 o   0.5102E-02
 -10   2  13       24.97       36.51        4.72 o   0.3007E-02
  -9   2  13     1119.20     1214.48       13.73 o   0.3075E-04
  -8   2  13      353.00      361.67        8.14 o   0.1938E-03
  -7   2  13     1425.99     1032.79       15.75 o   0.3217E-04
  -6   2  13    14924.44    14045.15       49.60 o   0.3147E-06
  -5   2  13    14456.91    14028.98       65.33 o   0.3271E-06
  -4   2  13      334.42      373.05       11.27 o   0.1836E-03
  -3   2  13     9376.95     9478.29       54.27 o   0.7186E-06
  -2   2  13     6349.31     6574.86       41.47 o   0.1489E-05
  -1   2  13     4256.84     3632.08       28.93 o   0.4009E-05
   0   2  13     3794.62     3810.05       28.75 o   0.3901E-05
   1   2  13     4480.92     4842.17       29.56 o   0.2687E-05
   2   2  13       67.89       64.02        6.56 o   0.1317E-02
   3   2  13       39.59       23.39        4.89 o   0.3396E-02
   4   2  13      753.42      784.21       16.42 o   0.6329E-04
   5   2  13      105.86      146.73        6.05 o   0.6632E-03
   6   2  13      101.37       60.50        4.91 o   0.1306E-02
   7   2  13     1170.21     1190.97       14.05 o   0.3199E-04
   8   2  13      444.59      485.90        9.99 o   0.1303E-03
   9   2  13      319.56      292.87        9.88 o   0.2377E-03
  10   2  13      116.47       99.67        7.37 o   0.8469E-03
  11   2  13      398.49      409.73       10.93 o   0.1590E-03
  12   2  13      179.13      161.93        9.22 o   0.4955E-03
  13   2  13      287.15      274.90       10.01 o   0.2631E-03
  14   2  13      144.50       94.23        7.59 o   0.8075E-03
  15   2  13      128.43      104.60        7.78 o   0.7828E-03
 -16   3  13       26.13       36.48        4.76 o   0.2951E-02
 -15   3  13       60.49       80.18        5.66 o   0.1282E-02
 -14   3  13       89.92       76.62        6.15 o   0.1156E-02
 -13   3  13      577.34      481.65       10.77 o   0.1161E-03
 -12   3  13      286.34      248.72        8.58 o   0.2914E-03
 -11   3  13     1781.41     1795.64       20.97 o   0.1561E-04
 -10   3  13      367.35      430.92        9.69 o   0.1569E-03
  -9   3  13        6.12       12.23        4.16 o   0.8587E-02
  -8   3  13       66.29       79.02        4.73 o   0.1253E-02
  -7   3  13     6477.22     7347.75       33.61 o   0.1249E-05
  -6   3  13     7139.12     7491.41       33.28 o   0.1142E-05
  -5   3  13     5107.14     4782.70       33.29 o   0.2547E-05
  -4   3  13      196.26      141.44       10.23 o   0.5235E-03
  -3   3  13       39.29        6.88        6.34 o   0.5045E-02
  -2   3  13      311.96      225.35       12.90 o   0.2925E-03
  -1   3  13     1455.10     1406.75       22.61 o   0.2278E-04
   0   3  13     9117.50     9676.77       47.40 o   0.7107E-06
   1   3  13      853.38      923.23       13.83 o   0.4869E-04
   2   3  13      422.84      339.35       11.45 o   0.1833E-03
   3   3  13     7996.41     7700.96       50.08 o   0.1035E-05
   4   3  13     4341.84     3900.77       41.02 o   0.3573E-05
   5   3  13      684.87      832.91       12.73 o   0.6123E-04
   6   3  13       90.37      155.60        5.94 o   0.6645E-03
   7   3  13        5.20        6.51        3.79 o   0.1373E-01
   8   3  13      859.04      811.19       13.22 o   0.5637E-04
   9   3  13     1009.59     1083.52       15.40 o   0.3858E-04
  10   3  13     2321.85     2052.74       24.75 o   0.1131E-04
  11   3  13      910.20     1188.28       16.08 o   0.3628E-04
  12   3  13        3.09        0.52        7.00 o   0.1602E-01
  13   3  13      917.47      913.65       19.21 o   0.4815E-04
  14   3  13       44.57       26.05        5.78 o   0.2913E-02
  15   3  13       40.73       46.59        5.01 o   0.2227E-02
 -16   4  13       13.09       10.15        5.94 o   0.7406E-02
 -15   4  13       37.71       35.20        4.90 o   0.2705E-02
 -14   4  13       72.94       80.52        5.44 o   0.1209E-02
 -13   4  13       13.54       18.89        4.68 o   0.5604E-02
 -12   4  13       22.73       22.01        4.95 o   0.4281E-02
 -11   4  13      864.85      793.33       15.80 o   0.5681E-04
 -10   4  13      996.60      913.81       17.28 o   0.4568E-04
  -9   4  13     3700.71     3429.28       27.14 o   0.4633E-05
  -8   4  13       39.41       48.81        4.73 o   0.2150E-02
  -7   4  13      416.10      369.44        9.79 o   0.1760E-03
  -6   4  13      336.68      283.87        8.32 o   0.2445E-03
  -5   4  13      202.39      244.91        6.12 o   0.3415E-03
  -4   4  13       26.17       14.69        3.72 o   0.5909E-02
  -3   4  13     8795.49     8765.22       53.17 o   0.8237E-06
  -2   4  13     1672.09     1723.31       24.43 o   0.1656E-04
  -1   4  13      981.28     1019.19       20.89 o   0.4099E-04
   0   4  13       54.17       60.96        6.34 o   0.1710E-02
   1   4  13      153.28       79.83        8.64 o   0.8758E-03
   2   4  13     3971.58     3522.64       35.82 o   0.4288E-05
   3   4  13     9914.05     9394.29       41.05 o   0.6977E-06
   4   4  13       41.13       26.33        3.91 o   0.3161E-02
   5   4  13      171.33      243.40        5.82 o   0.3619E-03
   6   4  13        7.60        3.95        4.08 o   0.1620E-01
   7   4  13     2704.09     2995.41       27.86 o   0.6609E-05
   8   4  13       25.43       47.10        5.48 o   0.2432E-02
   9   4  13      229.42      275.01        9.89 o   0.2910E-03
  10   4  13        0.96        0.00        5.70 o   0.2821E-01
  11   4  13      250.30      298.25       11.33 o   0.2575E-03
  12   4  13       31.48       21.83        7.08 o   0.3411E-02
  13   4  13      216.29      199.53        7.90 o   0.3938E-03
  14   4  13      169.88      200.56        7.71 o   0.4297E-03
  15   4  13      124.60      117.79        7.10 o   0.7426E-03
 -15   5  13       59.89       50.20        4.94 o   0.1831E-02
 -14   5  13        3.57        2.03        4.44 o   0.2359E-01
 -13   5  13      208.86      162.21        7.37 o   0.4662E-03
 -12   5  13       -1.62       11.09        4.46 o   0.1106E-01
 -11   5  13       -4.12        0.23        4.98 o   0.2584E-01
 -10   5  13       14.03       14.17        4.76 o   0.6567E-02
  -9   5  13       67.52       65.02        6.02 o   0.1447E-02
  -8   5  13       79.40       44.84        5.55 o   0.1683E-02
  -7   5  13      571.32      508.93       11.43 o   0.1102E-03
  -6   5  13      181.87      128.19        6.38 o   0.5963E-03
  -5   5  13      430.56      342.57        8.56 o   0.1832E-03
  -4   5  13       27.11       20.59        3.13 o   0.4484E-02
  -3   5  13     1425.76     1699.43       14.26 o   0.1907E-04
  -2   5  13     2263.36     2498.54       18.95 o   0.9349E-05
  -1   5  13      890.05      805.93       13.39 o   0.5549E-04
   0   5  13      562.67      600.38       11.75 o   0.9344E-04
   1   5  13       68.42       18.23        4.41 o   0.2895E-02
   2   5  13       66.87       35.54        4.04 o   0.2231E-02
   3   5  13       29.39       21.22        3.53 o   0.3983E-02
   4   5  13      579.88      347.19       10.45 o   0.1505E-03
   5   5  13      195.66      307.71        6.76 o   0.2767E-03
   6   5  13      287.69      291.55        8.64 o   0.2585E-03
   7   5  13       20.44       20.77        4.58 o   0.4462E-02
   8   5  13     2285.84     2178.44       27.84 o   0.1069E-04
   9   5  13     3340.43     3196.16       32.58 o   0.5369E-05
  10   5  13       86.06      141.03        7.61 o   0.7242E-03
  11   5  13      870.88      817.96       16.50 o   0.5524E-04
  12   5  13      337.64      272.42       10.53 o   0.2463E-03
  13   5  13       47.90       39.66        6.49 o   0.2221E-02
  14   5  13      601.11      635.41       17.05 o   0.8604E-04
 -15   6  13       75.92       90.00        8.29 o   0.1070E-02
 -14   6  13      839.35      807.90       14.25 o   0.5700E-04
 -13   6  13      370.41      348.90        9.38 o   0.1951E-03
 -12   6  13       87.64       86.37        5.91 o   0.1063E-02
 -11   6  13      140.26      179.32        8.21 o   0.5058E-03
 -10   6  13      584.66      576.97       13.02 o   0.9635E-04
  -9   6  13     4265.68     4357.28       36.80 o   0.3143E-05
  -8   6  13     1120.93     1029.24       16.36 o   0.3770E-04
  -7   6  13      325.44      297.57        8.48 o   0.2344E-03
  -6   6  13      878.45      940.77       13.52 o   0.4792E-04
  -5   6  13      130.57      133.90        5.56 o   0.6915E-03
  -4   6  13     2745.81     2529.11       20.79 o   0.7981E-05
  -3   6  13     2702.88     2571.83       19.47 o   0.8017E-05
  -2   6  13       19.24       26.56        3.19 o   0.3856E-02
  -1   6  13     2054.71     2222.48       16.36 o   0.1129E-04
   0   6  13     1858.86     1621.03       16.88 o   0.1685E-04
   1   6  13     3632.29     3162.43       23.93 o   0.5143E-05
   2   6  13       81.76      106.06        4.74 o   0.9456E-03
   3   6  13      375.48      410.62        9.18 o   0.1644E-03
   4   6  13      751.27      714.06       13.59 o   0.6826E-04
   5   6  13      680.73      731.31       14.13 o   0.7108E-04
   6   6  13      614.72      578.45       15.76 o   0.9255E-04
   7   6  13     1567.80     1428.10       21.79 o   0.2177E-04
   8   6  13     2833.05     2928.42       29.66 o   0.6622E-05
   9   6  13      788.91      688.91       18.77 o   0.6880E-04
  10   6  13       47.67       49.11        7.74 o   0.1820E-02
  11   6  13       16.64       29.70        6.37 o   0.3696E-02
  12   6  13      318.05      282.17       13.15 o   0.2421E-03
  13   6  13      423.59      335.82       13.52 o   0.1827E-03
  14   6  13      412.28      382.00       16.61 o   0.1635E-03
 -14   7  13      173.45      196.47        7.27 o   0.4352E-03
 -13   7  13        3.65       13.08        4.01 o   0.9202E-02
 -12   7  13      380.10      361.92        9.12 o   0.1841E-03
 -11   7  13      399.25      413.19       11.85 o   0.1578E-03
 -10   7  13      269.02      188.42        8.98 o   0.3690E-03
  -9   7  13      344.02      309.18       10.09 o   0.2224E-03
  -8   7  13      346.24      383.09       10.07 o   0.1828E-03
  -7   7  13        3.88        1.72        4.17 o   0.2528E-01
  -6   7  13     1346.50     1289.66       18.55 o   0.2651E-04
  -5   7  13     1052.88     1108.98       13.77 o   0.3652E-04
  -4   7  13     4144.55     4070.11       24.71 o   0.3481E-05
  -3   7  13     3271.44     3205.82       23.78 o   0.5429E-05
  -2   7  13      686.73      605.28       10.66 o   0.8384E-04
  -1   7  13      427.89      316.95        9.47 o   0.1925E-03
   0   7  13       59.55        8.45        4.49 o   0.3893E-02
   1   7  13      387.57      401.36        8.85 o   0.1660E-03
   2   7  13      683.55      755.46       11.12 o   0.6796E-04
   3   7  13      809.93      846.66       13.86 o   0.5523E-04
   4   7  13     1670.13     1509.44       21.00 o   0.1966E-04
   5   7  13       -0.42       10.79        4.84 o   0.1154E-01
   6   7  13     2685.99     2874.93       30.14 o   0.6975E-05
   7   7  13      480.81      451.06       13.14 o   0.1324E-03
   8   7  13       10.09        2.68        5.71 o   0.1253E-01
   9   7  13       64.81      123.06        6.84 o   0.8824E-03
  10   7  13      765.01      579.61       17.81 o   0.8180E-04
  11   7  13      789.03      713.02       16.86 o   0.6690E-04
  12   7  13       -0.27        1.00        5.67 o   0.2565E-01
  13   7  13      152.41      197.61        9.49 o   0.4500E-03
 -13   8  13       27.80       45.92        4.43 o   0.2472E-02
 -12   8  13      443.55      482.00       10.15 o   0.1319E-03
 -11   8  13        2.91        0.59        4.24 o   0.3326E-01
 -10   8  13      135.42      174.64        6.41 o   0.5264E-03
  -9   8  13       17.98       12.67        5.69 o   0.6026E-02
  -8   8  13       89.93      118.80        5.35 o   0.8247E-03
  -7   8  13      111.17      113.99        6.29 o   0.8084E-03
  -6   8  13      933.92      902.06       13.92 o   0.4860E-04
  -5   8  13      157.84      164.07        6.45 o   0.5314E-03
  -4   8  13     3076.47     3028.15       24.79 o   0.6088E-05
  -3   8  13     1560.07     1658.26       17.61 o   0.1859E-04
  -2   8  13       13.93       24.78        4.42 o   0.4613E-02
  -1   8  13       40.59       29.03        4.72 o   0.2935E-02
   0   8  13     1634.39     1342.54       17.69 o   0.2276E-04
   1   8  13      216.97      248.66        7.54 o   0.3299E-03
   2   8  13       93.55       31.62        5.85 o   0.1805E-02
   3   8  13        7.20        4.34        4.21 o   0.1514E-01
   4   8  13      105.53      144.79        6.84 o   0.6665E-03
   5   8  13      426.49      374.76       11.47 o   0.1704E-03
   6   8  13     2234.65     2271.81       28.93 o   0.1030E-04
   7   8  13      328.37      335.17       11.97 o   0.2076E-03
   8   8  13      282.58      219.86       11.38 o   0.3166E-03
   9   8  13      300.51      201.81       11.51 o   0.3276E-03
  10   8  13       87.48       80.33        6.44 o   0.1099E-02
  11   8  13      120.66      120.40       10.12 o   0.7147E-03
  12   8  13       76.18       78.73        7.90 o   0.1170E-02
 -12   9  13      375.80      406.52       11.65 o   0.1662E-03
 -11   9  13      142.60      137.88        7.16 o   0.6265E-03
 -10   9  13      956.78     1019.42       12.97 o   0.4159E-04
  -9   9  13      774.01      629.71       13.77 o   0.7632E-04
  -8   9  13        4.45        2.63        4.13 o   0.2162E-01
  -7   9  13      245.23      181.86        7.07 o   0.3995E-03
  -6   9  13      967.05      953.82       12.17 o   0.4513E-04
  -5   9  13      257.44      395.40        7.26 o   0.1996E-03
  -4   9  13       43.04       42.27        4.82 o   0.2330E-02
  -3   9  13       18.07       12.93        4.37 o   0.6629E-02
  -2   9  13      754.21      860.49       13.16 o   0.5630E-04
  -1   9  13      111.04       35.64        7.08 o   0.1514E-02
   0   9  13      836.40      822.23       13.72 o   0.5578E-04
   1   9  13     2479.78     2775.17       24.22 o   0.7645E-05
   2   9  13     1672.68     1528.55       19.24 o   0.1960E-04
   3   9  13       83.44       40.32        6.21 o   0.1716E-02
   4   9  13     3223.94     2667.61       26.94 o   0.6808E-05
   5   9  13     1679.19     1652.75       23.67 o   0.1776E-04
   6   9  13      242.98      167.65        9.37 o   0.4185E-03
   7   9  13      324.99      302.41       11.13 o   0.2290E-03
   8   9  13        7.62       15.67        5.85 o   0.6484E-02
   9   9  13      142.74      109.90        9.53 o   0.7158E-03
  10   9  13       24.72       11.09        5.14 o   0.5852E-02
  11   9  13      135.30      163.75       11.48 o   0.5338E-03
  12   9  13     1014.61      932.14       33.55 o   0.4290E-04
 -11  10  13        2.12        6.81        3.94 o   0.1571E-01
 -10  10  13      298.01      213.09       10.18 o   0.3171E-03
  -9  10  13      155.38      168.01        7.25 o   0.5198E-03
  -8  10  13      654.07      622.18       12.49 o   0.8481E-04
  -7  10  13       34.18       50.98        4.65 o   0.2156E-02
  -6  10  13      771.40      749.06       11.50 o   0.6443E-04
  -5  10  13      195.45      224.03        7.15 o   0.3741E-03
  -4  10  13       41.97       63.79        5.11 o   0.1716E-02
  -3  10  13       45.60       30.86        5.31 o   0.2702E-02
  -2  10  13     2141.59     2337.89       21.07 o   0.1032E-04
  -1  10  13       78.07       71.11        6.46 o   0.1277E-02
   0  10  13       20.77        9.95        5.42 o   0.6427E-02
   1  10  13      116.18      120.29        6.80 o   0.7463E-03
   2  10  13      383.28      424.30       10.38 o   0.1588E-03
   3  10  13      151.25      216.52        7.03 o   0.4216E-03
   4  10  13     1798.08     1913.15       22.16 o   0.1447E-04
   5  10  13      246.59      227.06        9.98 o   0.3315E-03
   6  10  13       69.79       83.44        6.14 o   0.1193E-02
   7  10  13      271.52      242.34        9.41 o   0.3013E-03
   8  10  13     1381.02     1464.30       18.12 o   0.2281E-04
   9  10  13      119.23      116.78        7.25 o   0.7573E-03
  10  10  13      668.91      596.20       14.57 o   0.8671E-04
 -10  11  13       18.19       20.10        6.16 o   0.4570E-02
  -9  11  13      274.61      294.32        9.27 o   0.2562E-03
  -8  11  13       54.55       47.12        5.94 o   0.1882E-02
  -7  11  13       77.43       68.77        6.42 o   0.1299E-02
  -6  11  13       20.46       13.54        4.17 o   0.6015E-02
  -5  11  13      138.02      124.75        6.41 o   0.6840E-03
  -4  11  13     3108.50     3192.95       24.64 o   0.5648E-05
  -3  11  13      140.22      101.25        6.17 o   0.8009E-03
  -2  11  13      820.72      819.52       14.37 o   0.5700E-04
  -1  11  13      139.43      101.82        6.71 o   0.7842E-03
   0  11  13       25.04       14.25        5.12 o   0.5054E-02
   1  11  13      251.75      229.06        8.55 o   0.3308E-03
   2  11  13       10.93        8.15        5.28 o   0.8952E-02
   3  11  13      212.85      169.21        8.17 o   0.4464E-03
   4  11  13      446.08      471.95       11.11 o   0.1338E-03
   5  11  13      284.08      316.73        8.27 o   0.2389E-03
   6  11  13       28.54       31.65        5.16 o   0.3175E-02
   7  11  13       -2.34        0.48        4.69 o   0.3121E-01
   8  11  13      159.65      173.87        8.44 o   0.4943E-03
   9  11  13       24.43       41.37        5.35 o   0.2688E-02
  -8  12  13       82.69       59.01        7.26 o   0.1394E-02
  -7  12  13       25.75       14.63        4.02 o   0.5366E-02
  -6  12  13       51.63       44.28        4.92 o   0.2067E-02
  -5  12  13     1380.70     1410.20       16.54 o   0.2390E-04
  -4  12  13      102.00      108.14        5.59 o   0.8585E-03
  -3  12  13       12.04        7.75        3.76 o   0.1013E-01
  -2  12  13     1003.64     1031.68       12.20 o   0.4033E-04
  -1  12  13       21.83       31.66        4.40 o   0.3500E-02
   0  12  13      727.40      713.89       12.52 o   0.6984E-04
   1  12  13        8.27        7.93        4.16 o   0.1067E-01
   2  12  13       43.96       28.03        4.35 o   0.2994E-02
   3  12  13     1471.06     1519.11       16.60 o   0.2113E-04
   4  12  13        6.11        4.37        4.53 o   0.1528E-01
   5  12  13      103.44       97.28        7.23 o   0.9099E-03
   6  12  13        8.64       11.98        4.33 o   0.8604E-02
   7  12  13        4.27        0.67        4.74 o   0.2558E-01
  -5  13  13      158.37      187.26        7.88 o   0.4693E-03
  -4  13  13      136.87      135.42        5.83 o   0.6510E-03
  -3  13  13      197.70      180.61        6.86 o   0.4421E-03
  -2  13  13       70.58       63.15        4.20 o   0.1488E-02
  -1  13  13       80.57       66.82        4.53 o   0.1340E-02
   0  13  13        4.34        7.86        3.06 o   0.1377E-01
   1  13  13      157.50      148.62        5.74 o   0.5730E-03
   2  13  13       23.44       25.13        3.75 o   0.4119E-02
   3  13  13      220.13      217.15        7.65 o   0.3672E-03
   4  13  13      110.70      104.42        6.33 o   0.8510E-03
   5  13  13      589.95      575.99       26.35 o   0.9144E-04
 -16   0  14       44.00       80.22        6.16 o   0.1404E-02
 -14   0  14     1972.43     2083.65       25.16 o   0.1239E-04
 -12   0  14     1626.30     1548.54       27.10 o   0.1951E-04
 -10   0  14      168.60      170.26       10.20 o   0.4861E-03
  -8   0  14       48.29       33.52        5.97 o   0.2416E-02
  -6   0  14    13812.58    13313.89       63.21 o   0.3581E-06
  -4   0  14       64.70      122.27        8.81 o   0.8181E-03
  -2   0  14     7303.36     7118.14       59.95 o   0.1224E-05
   0   0  14     2713.83     2008.08       31.89 o   0.1049E-04
   2   0  14     1709.13     1756.66       33.91 o   0.1622E-04
   4   0  14     5815.15     5882.46       53.91 o   0.1778E-05
   6   0  14     5180.12     6047.12       44.60 o   0.1838E-05
   8   0  14     1268.69     1099.55       28.69 o   0.3260E-04
  10   0  14     1684.92     1902.84       31.53 o   0.1499E-04
  12   0  14      235.38      142.89       15.06 o   0.4526E-03
  14   0  14      507.34      438.16       21.72 o   0.1279E-03
 -16   1  14      104.66      129.30        5.62 o   0.7455E-03
 -15   1  14      137.01      120.54        6.56 o   0.6983E-03
 -14   1  14      566.42      571.47        9.09 o   0.9914E-04
 -13   1  14      465.21      458.92        9.61 o   0.1356E-03
 -12   1  14      124.17       95.77        6.30 o   0.8621E-03
 -11   1  14      126.39       61.45        6.74 o   0.1127E-02
 -10   1  14      253.98      202.90        8.32 o   0.3624E-03
  -9   1  14     2555.80     2515.94       23.40 o   0.8420E-05
  -8   1  14     2632.90     2886.91       21.17 o   0.7100E-05
  -7   1  14      493.57      250.55        9.34 o   0.2147E-03
  -6   1  14     3120.02     3590.26       22.39 o   0.4850E-05
  -5   1  14     1507.45      972.91       19.78 o   0.3260E-04
  -4   1  14     2688.30     2362.36       28.53 o   0.8745E-05
  -3   1  14     2791.98     2717.24       26.30 o   0.7344E-05
  -2   1  14      336.15      379.08        9.50 o   0.1893E-03
  -1   1  14     3745.14     4211.03       26.78 o   0.3584E-05
   0   1  14      147.63       79.02        6.60 o   0.8901E-03
   1   1  14      719.64      575.81       12.00 o   0.8650E-04
   2   1  14     1400.36     1480.40       20.38 o   0.2218E-04
   3   1  14      214.48      347.52        7.50 o   0.2365E-03
   4   1  14      322.37      178.87        9.67 o   0.3461E-03
   5   1  14      301.46      138.22        8.78 o   0.4222E-03
   6   1  14     2716.66     2539.85       21.20 o   0.8100E-05
   7   1  14      350.23      172.25        8.17 o   0.3343E-03
   8   1  14     1000.19      837.80       15.89 o   0.5063E-04
   9   1  14     1576.64     1778.61       20.00 o   0.1677E-04
  10   1  14       29.16       28.87        5.47 o   0.3481E-02
  11   1  14      164.40      183.67        8.35 o   0.4538E-03
  12   1  14       21.16        8.83        5.65 o   0.6296E-02
  13   1  14      245.10      208.53        9.95 o   0.3570E-03
  14   1  14      205.69      154.08        7.94 o   0.4821E-03
  15   1  14      439.57      355.82       14.82 o   0.1701E-03
 -16   2  14      171.19      185.95        7.22 o   0.4636E-03
 -15   2  14      156.58      134.07        6.85 o   0.6116E-03
 -14   2  14      186.97      219.06        6.87 o   0.3892E-03
 -13   2  14      209.42      223.90        7.34 o   0.3644E-03
 -12   2  14       41.68       36.46        4.41 o   0.2548E-02
 -11   2  14       85.73      139.96        6.31 o   0.7139E-03
 -10   2  14      109.33      144.61        6.55 o   0.6546E-03
  -9   2  14      147.72      246.85        6.70 o   0.3728E-03
  -8   2  14       17.72       16.95        3.89 o   0.6115E-02
  -7   2  14     2070.61     2081.20       19.16 o   0.1212E-04
  -6   2  14       27.24       36.37        3.75 o   0.3118E-02
  -5   2  14      532.09      578.51       11.55 o   0.1013E-03
  -4   2  14      514.16      394.68       13.96 o   0.1371E-03
  -3   2  14     1765.16     1726.83       25.91 o   0.1618E-04
  -2   2  14      246.97      210.29        8.89 o   0.3623E-03
  -1   2  14      689.81      352.37       13.68 o   0.1269E-03
   0   2  14      126.22      115.69        6.44 o   0.7247E-03
   1   2  14     7177.60     6062.68       39.92 o   0.1463E-05
   2   2  14     3867.48     2992.74       33.50 o   0.5282E-05
   3   2  14     5043.44     4431.78       38.08 o   0.2799E-05
   4   2  14      937.27      680.21       17.47 o   0.6299E-04
   5   2  14     3709.94     3563.93       29.84 o   0.4441E-05
   6   2  14     4069.39     3963.65       26.12 o   0.3665E-05
   7   2  14     1562.28     1622.72       18.76 o   0.1894E-04
   8   2  14      882.61      837.75       13.52 o   0.5390E-04
   9   2  14     4133.61     4116.85       30.90 o   0.3450E-05
  10   2  14     2051.45     1913.41       25.44 o   0.1337E-04
  11   2  14        7.87        4.27        5.19 o   0.1291E-01
  12   2  14       18.19        9.95        6.50 o   0.6454E-02
  13   2  14       74.74       62.45        6.75 o   0.1392E-02
  14   2  14      100.15      111.66        7.25 o   0.8474E-03
  15   2  14       11.11        3.32        5.80 o   0.1137E-01
 -16   3  14        7.84        2.93        4.87 o   0.1537E-01
 -15   3  14       97.42      112.03        5.68 o   0.8586E-03
 -14   3  14        1.00        0.38        3.85 o   0.4900E-01
 -13   3  14       31.18       35.24        4.71 o   0.2945E-02
 -12   3  14      530.23      378.55       10.99 o   0.1485E-03
 -11   3  14      429.78      478.82       11.17 o   0.1341E-03
 -10   3  14     1883.62     1826.66       21.03 o   0.1486E-04
  -9   3  14     1217.92     1231.42       16.27 o   0.2993E-04
  -8   3  14      340.84      312.13        8.11 o   0.2213E-03
  -7   3  14      134.91      113.83        6.02 o   0.7534E-03
  -6   3  14      167.25       53.62        5.86 o   0.1036E-02
  -5   3  14      268.44      289.93        6.94 o   0.2641E-03
  -4   3  14      397.56      521.64       12.81 o   0.1238E-03
  -3   3  14     1081.41     1303.44       23.40 o   0.2903E-04
  -2   3  14      178.55      185.26        8.78 o   0.4416E-03
  -1   3  14      223.09      215.33       10.01 o   0.3648E-03
   0   3  14     1503.70     1841.96       19.14 o   0.1647E-04
   1   3  14      614.90      454.63       11.55 o   0.1141E-03
   2   3  14     3078.99     3165.88       26.14 o   0.5724E-05
   3   3  14     3551.37     3122.21       36.92 o   0.5300E-05
   4   3  14      187.20      148.60        7.18 o   0.5195E-03
   5   3  14      238.29      270.56        6.85 o   0.2963E-03
   6   3  14        9.19        0.16        4.07 o   0.2206E-01
   7   3  14      110.57      165.07        7.04 o   0.5971E-03
   8   3  14      786.62      979.73       16.19 o   0.4843E-04
   9   3  14      179.86      185.73        9.40 o   0.4423E-03
  10   3  14      175.74      145.38       10.30 o   0.5224E-03
  11   3  14      106.11      176.11        8.82 o   0.5621E-03
  12   3  14      418.66      559.89       16.16 o   0.1155E-03
  13   3  14       28.95       47.08        5.25 o   0.2360E-02
  14   3  14      209.07      189.14        8.29 o   0.4140E-03
  15   3  14      157.48      156.11        9.40 o   0.5349E-03
 -15   4  14       43.49       47.25        4.90 o   0.2159E-02
 -14   4  14       48.34       56.21        4.77 o   0.1771E-02
 -13   4  14      643.77      638.06       11.50 o   0.8346E-04
 -12   4  14      346.75      338.66        9.66 o   0.2053E-03
 -11   4  14      134.86      149.96        7.11 o   0.5883E-03
 -10   4  14      168.66      162.02        8.32 o   0.5170E-03
  -9   4  14       14.56       25.60        4.79 o   0.4252E-02
  -8   4  14       47.23       15.83        4.95 o   0.3821E-02
  -7   4  14      115.17       99.24        6.43 o   0.8841E-03
  -6   4  14     1314.34     1348.08       17.13 o   0.2603E-04
  -5   4  14       28.04       23.31        3.39 o   0.3924E-02
  -4   4  14     4705.06     4241.32       28.72 o   0.3046E-05
  -3   4  14      194.64      180.78        7.76 o   0.4299E-03
  -2   4  14     1649.65     1461.72       29.47 o   0.2039E-04
  -1   4  14     2344.80     1900.14       30.10 o   0.1209E-04
   0   4  14     1494.84     1723.68       21.21 o   0.1809E-04
   1   4  14      164.06      176.00        8.03 o   0.4783E-03
   2   4  14       61.84       50.48        4.06 o   0.1738E-02
   3   4  14       72.98       64.35        4.29 o   0.1408E-02
   4   4  14     8884.72     8253.93       35.69 o   0.8750E-06
   5   4  14      977.26     1081.70       12.72 o   0.3853E-04
   6   4  14     1913.49     1963.41       20.12 o   0.1346E-04
   7   4  14      765.76      687.00       15.82 o   0.7056E-04
   8   4  14       -0.50       24.10        5.85 o   0.5341E-02
   9   4  14      296.15      290.72       11.47 o   0.2468E-03
  10   4  14      188.35      234.17        9.84 o   0.3553E-03
  11   4  14       61.30       58.11        7.03 o   0.1577E-02
  12   4  14     3171.86     3002.90       27.77 o   0.5985E-05
  13   4  14      277.95      327.89        8.62 o   0.2308E-03
  14   4  14        3.16        1.21        5.05 o   0.2384E-01
  15   4  14       45.08       79.43        6.17 o   0.1384E-02
 -15   5  14       26.58       56.44        4.04 o   0.2126E-02
 -14   5  14      117.51      137.22        6.12 o   0.6881E-03
 -13   5  14      150.74      147.89        6.35 o   0.5783E-03
 -12   5  14      666.11      627.02       12.90 o   0.8284E-04
 -11   5  14      242.98      215.40        9.42 o   0.3490E-03
 -10   5  14      377.86      487.59       10.89 o   0.1389E-03
  -9   5  14       65.90       62.48        5.33 o   0.1515E-02
  -8   5  14     2044.31     2035.55       21.62 o   0.1244E-04
  -7   5  14      196.98      165.78        7.89 o   0.4700E-03
  -6   5  14      770.81      891.01       11.69 o   0.5366E-04
  -5   5  14       37.65       43.60        3.85 o   0.2351E-02
  -4   5  14       30.43       43.40        3.28 o   0.2556E-02
  -3   5  14     3342.23     3485.32       22.37 o   0.4899E-05
  -2   5  14       51.11       24.93        3.86 o   0.3004E-02
  -1   5  14       71.53       46.16        4.22 o   0.1689E-02
   0   5  14     1740.93     1551.14       16.88 o   0.1844E-04
   1   5  14     1482.56     1370.40       13.91 o   0.2330E-04
   2   5  14     1294.57     1014.05       14.11 o   0.3547E-04
   3   5  14      138.78      101.61        5.17 o   0.8056E-03
   4   5  14        3.75        1.26        3.55 o   0.3608E-01
   5   5  14      277.16      324.17        7.39 o   0.2406E-03
   6   5  14      771.18      613.29       14.97 o   0.7791E-04
   7   5  14     3248.99     3333.24       27.18 o   0.5181E-05
   8   5  14     3307.43     3010.31       31.34 o   0.5812E-05
   9   5  14     2658.00     2794.01       26.51 o   0.7295E-05
  10   5  14      382.58      290.16       11.62 o   0.2206E-03
  11   5  14       29.19        7.33        5.76 o   0.5892E-02
  12   5  14        2.78       11.33        6.41 o   0.8457E-02
  13   5  14      123.89      148.06        8.96 o   0.6138E-03
  14   5  14        8.30        0.03        4.90 o   0.2019E-01
 -14   6  14       44.97       33.62        4.83 o   0.2582E-02
 -13   6  14       19.36       10.00        4.06 o   0.7349E-02
 -12   6  14      157.94      177.04        6.85 o   0.4935E-03
 -11   6  14      503.45      590.46       13.27 o   0.1012E-03
 -10   6  14      136.51      154.21        7.02 o   0.5786E-03
  -9   6  14      330.20      258.79       11.20 o   0.2568E-03
  -8   6  14     3308.52     3111.09       28.90 o   0.5624E-05
  -7   6  14     2859.96     3018.91       24.46 o   0.6356E-05
  -6   6  14      679.23      623.33       12.46 o   0.8381E-04
  -5   6  14       29.85       14.50        3.98 o   0.4898E-02
  -4   6  14       14.34        4.92        3.88 o   0.1175E-01
  -3   6  14     1532.99     1770.33       15.41 o   0.1754E-04
  -2   6  14      736.15      709.06       10.18 o   0.7033E-04
  -1   6  14     2356.55     2543.68       18.23 o   0.8679E-05
   0   6  14       36.82       48.59        3.87 o   0.2255E-02
   1   6  14      545.39      618.39        9.72 o   0.9499E-04
   2   6  14      500.31      436.59        9.96 o   0.1371E-03
   3   6  14       54.52      104.48        4.95 o   0.1069E-02
   4   6  14      194.04      201.14        7.38 o   0.4064E-03
   5   6  14      280.05      232.44        9.33 o   0.3107E-03
   6   6  14     2445.93     2422.61       29.12 o   0.9027E-05
   7   6  14     1010.74     1062.19       18.65 o   0.3831E-04
   8   6  14      757.63      837.45       15.82 o   0.5810E-04
   9   6  14     1234.02     1215.62       22.40 o   0.2967E-04
  10   6  14      187.26      163.32       11.08 o   0.4774E-03
  11   6  14      128.41      133.97        9.09 o   0.6515E-03
  12   6  14        3.74       11.52        5.93 o   0.8851E-02
  13   6  14        5.53       28.07        5.04 o   0.4669E-02
  14   6  14       22.58       16.28        6.53 o   0.4792E-02
 -14   7  14       37.73       34.91        4.90 o   0.2692E-02
 -13   7  14      228.68      241.78        8.08 o   0.3263E-03
 -12   7  14       15.26       35.57        3.89 o   0.3340E-02
 -11   7  14      187.16      167.84        7.78 o   0.4841E-03
 -10   7  14      808.35      749.62       13.89 o   0.6301E-04
  -9   7  14     1474.57     1513.55       20.64 o   0.2114E-04
  -8   7  14      158.66      193.81        8.42 o   0.4476E-03
  -7   7  14     1395.90     1412.38       16.38 o   0.2359E-04
  -6   7  14      606.81      545.76       12.98 o   0.9988E-04
  -5   7  14      831.69      890.46       12.46 o   0.5229E-04
  -4   7  14       19.36        0.85        4.44 o   0.1193E-01
  -3   7  14     1608.58     1503.75       17.22 o   0.2038E-04
  -2   7  14      232.53      269.35        6.33 o   0.2998E-03
  -1   7  14     4097.16     4376.71       26.59 o   0.3223E-05
   0   7  14      831.74      650.86       12.26 o   0.7087E-04
   1   7  14      850.89      808.37       12.75 o   0.5647E-04
   2   7  14     1218.72      933.15       16.02 o   0.3957E-04
   3   7  14       12.73        5.34        4.67 o   0.1041E-01
   4   7  14      146.46       82.54        7.53 o   0.8455E-03
   5   7  14        4.44        0.69        5.00 o   0.2358E-01
   6   7  14      401.29      531.47       12.97 o   0.1243E-03
   7   7  14      393.97      428.12       13.22 o   0.1538E-03
   8   7  14      115.29      147.57        7.88 o   0.6341E-03
   9   7  14      391.50      455.15       12.78 o   0.1452E-03
  10   7  14        2.22        7.66        5.81 o   0.1144E-01
  11   7  14       -4.63        6.96        5.40 o   0.1144E-01
  12   7  14       68.47       42.67        6.86 o   0.1831E-02
  13   7  14      189.16      138.11       12.34 o   0.5271E-03
 -13   8  14       35.23       35.37        5.22 o   0.2724E-02
 -12   8  14      271.71      247.69        8.86 o   0.2988E-03
 -11   8  14      110.15      102.11        5.90 o   0.8742E-03
 -10   8  14      361.16      346.47        8.96 o   0.1958E-03
  -9   8  14       68.92       33.31        6.84 o   0.2086E-02
  -8   8  14       33.64       58.36        5.49 o   0.1892E-02
  -7   8  14      701.79      635.26       11.74 o   0.8024E-04
  -6   8  14       10.95        6.83        4.73 o   0.1012E-01
  -5   8  14     2633.23     2848.24       20.94 o   0.7183E-05
  -4   8  14     3266.98     3090.52       26.33 o   0.5722E-05
  -3   8  14     2071.78     2014.94       20.95 o   0.1253E-04
  -2   8  14       68.33       98.60        5.52 o   0.1077E-02
  -1   8  14        1.12        2.48        4.00 o   0.2981E-01
   0   8  14      186.28      126.09        7.25 o   0.5931E-03
   1   8  14      664.25      761.92       11.81 o   0.6831E-04
   2   8  14      124.41      157.65        6.56 o   0.5987E-03
   3   8  14      355.20      414.50        9.04 o   0.1688E-03
   4   8  14     1260.90     1349.99       17.33 o   0.2643E-04
   5   8  14     4450.90     4260.43       31.78 o   0.3157E-05
   6   8  14      688.08      727.67       15.44 o   0.7020E-04
   7   8  14        7.07        4.11        6.22 o   0.1187E-01
   8   8  14      861.24      946.01       19.94 o   0.4728E-04
   9   8  14        5.53        7.63        5.08 o   0.1133E-01
  10   8  14       51.17       26.77        6.22 o   0.2680E-02
  11   8  14      113.00      104.98        7.93 o   0.8195E-03
  12   8  14       78.45       83.18        7.59 o   0.1107E-02
 -12   9  14       14.62        0.51        4.67 o   0.1440E-01
 -11   9  14      503.47      485.27       12.87 o   0.1222E-03
 -10   9  14      453.53      462.86       13.32 o   0.1341E-03
  -9   9  14      169.74      146.03        8.31 o   0.5503E-03
  -8   9  14      390.50      462.13        9.97 o   0.1457E-03
  -7   9  14        1.51        6.33        4.36 o   0.1602E-01
  -6   9  14       14.32       34.10        4.21 o   0.3513E-02
  -5   9  14      133.64       82.78        7.51 o   0.9018E-03
  -4   9  14     1104.84     1022.13       14.43 o   0.3811E-04
  -3   9  14     1680.44     1688.95       16.72 o   0.1740E-04
  -2   9  14       13.02        2.84        4.74 o   0.1254E-01
  -1   9  14     2190.65     2114.74       20.15 o   0.1140E-04
   0   9  14       36.36       34.58        4.71 o   0.2807E-02
   1   9  14      417.10      371.15        9.78 o   0.1715E-03
   2   9  14      160.63      138.23        7.33 o   0.6012E-03
   3   9  14      373.73      477.66       10.21 o   0.1431E-03
   4   9  14     2569.47     2796.46       25.55 o   0.7428E-05
   5   9  14      299.14      401.39       10.33 o   0.1833E-03
   6   9  14       93.47      151.90        7.54 o   0.6626E-03
   7   9  14     1496.84     1624.62       22.26 o   0.1936E-04
   8   9  14      482.04      458.47       14.53 o   0.1303E-03
   9   9  14      230.33      249.01        9.05 o   0.3177E-03
  10   9  14      197.23      201.92        8.65 o   0.3996E-03
  11   9  14       34.70       38.58        6.34 o   0.2507E-02
 -11  10  14      469.84      477.70       13.76 o   0.1277E-03
 -10  10  14       65.72       50.01        6.01 o   0.1729E-02
  -9  10  14      502.23      445.32       12.44 o   0.1324E-03
  -8  10  14      109.21      110.81        6.63 o   0.8328E-03
  -7  10  14       -4.99        8.36        4.76 o   0.1152E-01
  -6  10  14        1.70        0.49        4.85 o   0.3165E-01
  -5  10  14     1171.30     1086.38       16.84 o   0.3482E-04
  -4  10  14      499.39      530.91       11.86 o   0.1128E-03
  -3  10  14        5.10        3.16        4.92 o   0.1703E-01
  -2  10  14     1013.91      985.81       15.25 o   0.4166E-04
  -1  10  14      154.12      133.78        7.51 o   0.6120E-03
   0  10  14      177.93      218.18        8.45 o   0.3900E-03
   1  10  14      964.78      844.85       15.87 o   0.5037E-04
   2  10  14      155.53      165.41        7.63 o   0.5202E-03
   3  10  14       92.79       92.69        6.31 o   0.9927E-03
   4  10  14        8.54       18.73        5.88 o   0.5754E-02
   5  10  14      226.35      177.48        8.49 o   0.4211E-03
   6  10  14      204.75      210.67        8.43 o   0.3861E-03
   7  10  14       79.55       96.18        6.19 o   0.1025E-02
   8  10  14       93.39      100.64        7.34 o   0.9229E-03
   9  10  14        8.17        0.17        4.53 o   0.2158E-01
  10  10  14      190.18      228.75        9.71 o   0.3669E-03
  -9  11  14       -4.57        0.23        4.24 o   0.3005E-01
  -8  11  14      302.23      310.91        8.61 o   0.2337E-03
  -7  11  14        8.48        8.97        4.42 o   0.9935E-02
  -6  11  14      502.73      506.27       10.25 o   0.1186E-03
  -5  11  14      886.85      953.64       13.85 o   0.4641E-04
  -4  11  14      187.74      149.20        7.80 o   0.5188E-03
  -3  11  14       42.86       32.70        4.92 o   0.2693E-02
  -2  11  14      217.96      269.40        7.79 o   0.3052E-03
  -1  11  14       41.19       22.05        4.75 o   0.3442E-02
   0  11  14       50.73       31.56        5.42 o   0.2527E-02
   1  11  14       27.23       16.26        5.69 o   0.4612E-02
   2  11  14       82.67      106.12        6.74 o   0.9261E-03
   3  11  14      152.63      117.74        6.32 o   0.6891E-03
   4  11  14       14.89        2.75        4.30 o   0.1227E-01
   5  11  14      356.92      404.11        9.56 o   0.1713E-03
   6  11  14      169.52      184.24        7.81 o   0.4620E-03
   7  11  14      127.73      145.24        7.48 o   0.6223E-03
   8  11  14      219.20      216.03        9.10 o   0.3635E-03
   9  11  14       94.06       89.93       12.03 o   0.9241E-03
  -8  12  14      321.91      279.56       14.02 o   0.2423E-03
  -7  12  14      171.83      198.45        6.67 o   0.4348E-03
  -6  12  14      104.74      127.02        5.24 o   0.7606E-03
  -5  12  14       33.07       15.08        4.25 o   0.4636E-02
  -4  12  14        6.00        1.38        3.87 o   0.2435E-01
  -3  12  14      405.93      434.55        8.20 o   0.1524E-03
  -2  12  14       14.87        0.93        3.43 o   0.1609E-01
  -1  12  14       97.46       75.38        5.43 o   0.1135E-02
   0  12  14       13.61       12.45        4.03 o   0.7427E-02
   1  12  14       -1.92        1.17        4.01 o   0.3430E-01
   2  12  14       16.28       15.51        4.21 o   0.6178E-02
   3  12  14     1304.10     1355.32       16.37 o   0.2576E-04
   4  12  14        8.62        8.12        4.31 o   0.1076E-01
   5  12  14      180.11      223.51        8.13 o   0.3804E-03
   6  12  14       25.97        9.26        4.93 o   0.6131E-02
   7  12  14       52.12       54.80        6.00 o   0.1766E-02
  -5  13  14       18.55        4.63        5.93 o   0.8231E-02
  -4  13  14      192.74      218.96        6.81 o   0.3870E-03
  -3  13  14       38.01       33.40        4.40 o   0.2820E-02
  -2  13  14      638.88      644.20       10.38 o   0.8288E-04
  -1  13  14     1621.78     1795.18       14.49 o   0.1654E-04
   0  13  14      108.17      123.82        4.61 o   0.7670E-03
   1  13  14      590.91      583.62        8.95 o   0.9523E-04
   2  13  14       43.73       52.26        4.21 o   0.1993E-02
   3  13  14      358.07      344.87       10.03 o   0.1977E-03
   4  13  14       33.49       65.37        6.84 o   0.1685E-02
 -15   0  15      191.00      204.70        9.63 o   0.4000E-03
 -13   0  15      211.96      172.88        9.85 o   0.4464E-03
 -11   0  15      465.51      460.35       15.38 o   0.1307E-03
  -9   0  15       88.16      141.23        8.24 o   0.6985E-03
  -7   0  15       98.41      204.11        6.16 o   0.4975E-03
  -5   0  15      566.59      621.60       15.11 o   0.8738E-04
  -3   0  15    14141.62    11778.37      100.59 o   0.4098E-06
  -1   0  15      842.63      774.11       18.77 o   0.6044E-04
   1   0  15      484.63      774.37       14.75 o   0.7518E-04
   3   0  15      901.05     1037.82       21.36 o   0.4254E-04
   5   0  15     3337.93     3490.20       31.58 o   0.4817E-05
   7   0  15     1174.48     1313.75       23.42 o   0.2800E-04
   9   0  15      325.81      214.57       16.27 o   0.2863E-03
  11   0  15     1153.24     1029.82       29.48 o   0.3643E-04
  13   0  15       -5.05        1.90        9.32 o   0.8716E-02
  15   0  15      168.59      131.26       11.94 o   0.5764E-03
 -16   1  15       13.14       28.32        3.96 o   0.4192E-02
 -15   1  15       65.96       79.74        5.14 o   0.1253E-02
 -14   1  15        6.75        0.57        3.55 o   0.2777E-01
 -13   1  15        3.80       11.39        4.16 o   0.1002E-01
 -12   1  15       -1.52        4.68        3.99 o   0.2040E-01
 -11   1  15     1430.49     1522.79       18.37 o   0.2170E-04
 -10   1  15      439.75      507.89       10.49 o   0.1230E-03
  -9   1  15     1800.86     1999.24       20.11 o   0.1371E-04
  -8   1  15      365.67      210.08        8.43 o   0.2890E-03
  -7   1  15       21.34        4.00        3.04 o   0.9982E-02
  -6   1  15       15.41        6.33        3.15 o   0.1050E-01
  -5   1  15      141.89      204.06        5.52 o   0.4550E-03
  -4   1  15       19.54      165.68        4.40 o   0.7940E-03
  -3   1  15     5577.71     5016.91       42.98 o   0.2232E-05
  -2   1  15       29.71       38.95        4.94 o   0.2789E-02
  -1   1  15     8919.80     8420.16       43.13 o   0.8526E-06
   0   1  15     2983.23     2363.44       24.88 o   0.8137E-05
   1   1  15      665.68      780.07       12.63 o   0.6723E-04
   2   1  15     1424.51     1208.49       20.51 o   0.2775E-04
   3   1  15      777.85      950.81       14.66 o   0.4975E-04
   4   1  15      629.58      743.59       11.99 o   0.7120E-04
   5   1  15     1929.90     1450.97       16.65 o   0.1896E-04
   6   1  15     1334.45      923.01       15.95 o   0.3795E-04
   7   1  15     9236.44     8652.72       42.47 o   0.8101E-06
   8   1  15     1107.30      900.61       16.01 o   0.4333E-04
   9   1  15      817.23      891.70       14.88 o   0.5154E-04
  10   1  15     2543.52     2876.46       26.70 o   0.7199E-05
  11   1  15        4.13        3.57        5.90 o   0.1568E-01
  12   1  15        9.52        4.02        6.18 o   0.1080E-01
  13   1  15        4.84        9.35        5.04 o   0.1100E-01
  14   1  15      126.69      105.73       10.11 o   0.7629E-03
  15   1  15      372.41      371.70       11.42 o   0.1806E-03
 -16   2  15      324.56      275.08       10.23 o   0.2485E-03
 -15   2  15       67.56       63.37        5.23 o   0.1500E-02
 -14   2  15      123.57      116.16        5.99 o   0.7669E-03
 -13   2  15      164.25      203.73        6.70 o   0.4276E-03
 -12   2  15      282.92      350.12        7.94 o   0.2162E-03
 -11   2  15       17.29        3.24        5.38 o   0.9754E-02
 -10   2  15     4303.95     4375.47       33.46 o   0.3125E-05
  -9   2  15      115.60      101.97        6.12 o   0.8774E-03
  -8   2  15      860.32      986.11       13.09 o   0.4576E-04
  -7   2  15     2202.16     2414.54       21.02 o   0.9878E-05
  -6   2  15      267.59      289.44        6.67 o   0.2647E-03
  -5   2  15      631.87      652.45       11.28 o   0.8111E-04
  -4   2  15     1496.86     1472.33       23.59 o   0.2153E-04
  -3   2  15      113.74      179.99        8.04 o   0.5672E-03
  -2   2  15      629.28      401.58       14.02 o   0.1230E-03
  -1   2  15      950.12      839.76       16.66 o   0.5025E-04
   0   2  15      922.67     1045.74       15.24 o   0.4194E-04
   1   2  15      184.13      155.73        7.60 o   0.5025E-03
   2   2  15     2033.46     1791.67       23.18 o   0.1415E-04
   3   2  15       55.36       87.79        6.36 o   0.1223E-02
   4   2  15       44.02       23.55        4.19 o   0.3187E-02
   5   2  15       28.93        3.85        4.27 o   0.7523E-02
   6   2  15       85.89       51.06        5.29 o   0.1506E-02
   7   2  15     2024.77     1981.75       22.13 o   0.1275E-04
   8   2  15     7051.75     6813.05       40.99 o   0.1303E-05
   9   2  15       90.51       59.67        7.19 o   0.1350E-02
  10   2  15      302.90      417.00       11.45 o   0.1747E-03
  11   2  15      134.58      119.60        9.07 o   0.7047E-03
  12   2  15        9.16        0.30        6.27 o   0.1449E-01
  13   2  15      517.83      722.60       11.36 o   0.8077E-04
  14   2  15       16.87       13.38        4.48 o   0.6344E-02
  15   2  15       85.82       78.68        6.46 o   0.1135E-02
 -15   3  15      231.43      164.70        7.47 o   0.4446E-03
 -14   3  15        3.44        4.69        3.86 o   0.1969E-01
 -13   3  15      272.52      252.30        8.55 o   0.2958E-03
 -12   3  15       14.21       14.57        4.20 o   0.6667E-02
 -11   3  15      636.98      514.08       13.65 o   0.1027E-03
 -10   3  15      814.91      884.68       14.79 o   0.5246E-04
  -9   3  15      399.15      338.66        9.77 o   0.1950E-03
  -8   3  15        4.26        0.50        3.84 o   0.3260E-01
  -7   3  15      969.96      820.79       13.88 o   0.5207E-04
  -6   3  15      125.40      112.19        5.09 o   0.7849E-03
  -5   3  15     1813.82     2100.09       16.78 o   0.1273E-04
  -4   3  15       12.73       37.83        3.44 o   0.3393E-02
  -3   3  15      248.86      391.01        8.17 o   0.2011E-03
  -2   3  15      768.54      865.51       17.99 o   0.5435E-04
  -1   3  15        9.32       10.62        5.05 o   0.8494E-02
   0   3  15     2259.95     1877.33       25.38 o   0.1261E-04
   1   3  15     6702.71     7438.64       37.87 o   0.1204E-05
   2   3  15     5115.14     4462.04       37.51 o   0.2687E-05
   3   3  15      931.41      883.89       11.03 o   0.4901E-04
   4   3  15     1169.77     1068.73       13.01 o   0.3552E-04
   5   3  15     3677.90     3497.74       24.30 o   0.4526E-05
   6   3  15      657.36      646.66       12.04 o   0.8196E-04
   7   3  15       88.23       49.46        6.37 o   0.1511E-02
   8   3  15        9.10        8.07        5.38 o   0.1011E-01
   9   3  15      991.25     1200.76       21.18 o   0.3420E-04
  10   3  15     1476.26     1682.76       26.43 o   0.1858E-04
  11   3  15       55.85       49.81        7.48 o   0.1732E-02
  12   3  15       47.64       30.33        6.55 o   0.2454E-02
  13   3  15      813.17      838.67       13.83 o   0.5593E-04
  14   3  15        6.18        4.29        4.76 o   0.1480E-01
  15   3  15        0.13        7.89        5.00 o   0.1392E-01
 -15   4  15      353.15      353.77        9.22 o   0.1948E-03
 -14   4  15      165.76      205.62        7.14 o   0.4264E-03
 -13   4  15        0.57        0.87        3.90 o   0.4564E-01
 -12   4  15       11.28        2.19        4.40 o   0.1495E-01
 -11   4  15        8.72        4.83        4.61 o   0.1284E-01
 -10   4  15     4170.20     3999.75       33.36 o   0.3547E-05
  -9   4  15      599.95      621.80       11.94 o   0.8790E-04
  -8   4  15       38.03       45.08        5.45 o   0.2211E-02
  -7   4  15     2369.60     2432.71       21.40 o   0.9157E-05
  -6   4  15       27.51       43.51        4.29 o   0.2664E-02
  -5   4  15       60.35       44.75        4.14 o   0.2008E-02
  -4   4  15     1174.35      981.05       13.53 o   0.3814E-04
  -3   4  15      275.82      316.66        7.51 o   0.2382E-03
  -2   4  15       63.68       66.21        4.48 o   0.1427E-02
  -1   4  15     3313.99     3226.95       25.36 o   0.5401E-05
   0   4  15       20.57       59.03        3.60 o   0.2210E-02
   1   4  15      679.76      396.24       10.99 o   0.1216E-03
   2   4  15     2596.39     2571.09       17.15 o   0.8186E-05
   3   4  15     2260.71     2453.75       17.48 o   0.9252E-05
   4   4  15       48.43       74.46        3.87 o   0.1461E-02
   5   4  15     1862.57     1774.00       19.34 o   0.1555E-04
   6   4  15       53.59       37.12        4.80 o   0.2331E-02
   7   4  15     2233.46     2332.78       23.71 o   0.1003E-04
   8   4  15      421.60      414.19       12.60 o   0.1536E-03
   9   4  15     1223.22     1251.70       18.11 o   0.2904E-04
  10   4  15      489.11      438.36       12.67 o   0.1351E-03
  11   4  15     1775.56     1856.08       22.01 o   0.1506E-04
  12   4  15       37.40       17.74        5.57 o   0.3768E-02
  13   4  15       58.39       58.31        6.70 o   0.1563E-02
  14   4  15       20.67       12.45        5.58 o   0.5867E-02
 -15   5  15       -0.97        4.42        3.59 o   0.2437E-01
 -14   5  15      136.80      157.77        6.17 o   0.5736E-03
 -13   5  15       73.24       85.42        4.80 o   0.1151E-02
 -12   5  15      111.79       87.66        6.50 o   0.9526E-03
 -11   5  15       57.52       55.00        5.88 o   0.1682E-02
 -10   5  15       85.39      125.70        6.35 o   0.8057E-03
  -9   5  15      250.17      200.42        8.31 o   0.3659E-03
  -8   5  15     2785.39     2698.75       25.48 o   0.7408E-05
  -7   5  15        8.61       20.41        4.86 o   0.5707E-02
  -6   5  15      692.87      830.59       12.26 o   0.6127E-04
  -5   5  15       28.31       15.53        3.93 o   0.4940E-02
  -4   5  15       38.06       27.76        3.59 o   0.3202E-02
  -3   5  15      136.43      164.59        5.19 o   0.5601E-03
  -2   5  15       55.09       15.72        3.74 o   0.3334E-02
  -1   5  15       69.41       50.61        4.23 o   0.1743E-02
   0   5  15      269.02      247.79        6.76 o   0.2958E-03
   1   5  15      650.62      557.33        9.38 o   0.9377E-04
   2   5  15     1535.57     1669.90       15.12 o   0.1854E-04
   3   5  15       60.55       88.33        4.26 o   0.1167E-02
   4   5  15       36.19       81.21        3.95 o   0.1491E-02
   5   5  15      381.78      443.11        9.43 o   0.1543E-03
   6   5  15       13.47        0.96        4.56 o   0.1470E-01
   7   5  15       33.13       14.20        6.20 o   0.4498E-02
   8   5  15     2382.31     2270.67       27.62 o   0.1001E-04
   9   5  15      862.01      756.33       18.48 o   0.5949E-04
  10   5  15      509.13      489.06       13.34 o   0.1190E-03
  11   5  15     1176.00     1298.68       20.33 o   0.2822E-04
  12   5  15       20.56       24.23        6.21 o   0.3924E-02
  13   5  15       36.70       37.33        6.59 o   0.2537E-02
  14   5  15      415.10      370.59       11.60 o   0.1709E-03
 -14   6  15      504.83      523.19       11.82 o   0.1136E-03
 -13   6  15      148.06      136.67        6.28 o   0.6256E-03
 -12   6  15       62.04      107.72        5.05 o   0.1012E-02
 -11   6  15      500.27      389.02       12.27 o   0.1500E-03
 -10   6  15        1.98        4.44        4.46 o   0.1897E-01
  -9   6  15       11.71        5.36        5.39 o   0.1036E-01
  -8   6  15      951.98     1056.06       16.48 o   0.4072E-04
  -7   6  15      145.65      120.15        7.68 o   0.6766E-03
  -6   6  15      497.50      596.98       10.89 o   0.9932E-04
  -5   6  15     2223.48     2151.85       20.69 o   0.1102E-04
  -4   6  15      392.03      460.56        8.72 o   0.1447E-03
  -3   6  15       89.75       56.50        4.97 o   0.1410E-02
  -2   6  15       -0.04        5.33        3.35 o   0.2394E-01
  -1   6  15      640.76      573.43        9.64 o   0.9235E-04
   0   6  15       17.54       24.02        3.65 o   0.4393E-02
   1   6  15      358.52      436.71        8.24 o   0.1618E-03
   2   6  15       90.63       96.77        5.06 o   0.9685E-03
   3   6  15      374.07      397.80       10.15 o   0.1696E-03
   4   6  15       91.48       82.06        5.55 o   0.1111E-02
   5   6  15       19.89       32.79        4.53 o   0.3413E-02
   6   6  15      254.87      228.87        9.66 o   0.3282E-03
   7   6  15      332.31      270.25       12.74 o   0.2501E-03
   8   6  15      560.32      459.20       16.95 o   0.1196E-03
   9   6  15      215.68      227.92       11.13 o   0.3437E-03
  10   6  15        7.57        1.89        6.23 o   0.1372E-01
  11   6  15        1.00        2.26        5.70 o   0.1943E-01
  12   6  15      660.53      558.99       17.04 o   0.9206E-04
  13   6  15        1.28        2.27        4.80 o   0.2478E-01
 -14   7  15       45.32       40.66        7.14 o   0.2136E-02
 -13   7  15       69.99       60.97        5.01 o   0.1500E-02
 -12   7  15       -6.71        5.30        4.07 o   0.1419E-01
 -11   7  15      621.48      545.61       13.43 o   0.9815E-04
 -10   7  15        9.57        4.43        5.20 o   0.1193E-01
  -9   7  15      189.68      221.01        8.15 o   0.3751E-03
  -8   7  15        4.83        1.97        5.24 o   0.1850E-01
  -7   7  15      120.65      137.94        6.96 o   0.6621E-03
  -6   7  15     2155.52     2147.37       23.89 o   0.1136E-04
  -5   7  15      281.86      319.65        7.91 o   0.2339E-03
  -4   7  15     1963.60     2146.48       18.45 o   0.1199E-04
  -3   7  15     1171.70     1233.49       14.59 o   0.3038E-04
  -2   7  15      701.58      662.91       10.79 o   0.7766E-04
  -1   7  15     2636.56     2956.72       22.27 o   0.6832E-05
   0   7  15     2730.30     2570.21       21.84 o   0.7966E-05
   1   7  15      210.77      185.03        6.95 o   0.4209E-03
   2   7  15      295.89      268.93        8.44 o   0.2660E-03
   3   7  15      428.97      509.88       12.05 o   0.1268E-03
   4   7  15      515.16      535.55       13.28 o   0.1103E-03
   5   7  15      153.42      233.68        7.99 o   0.3959E-03
   6   7  15     3787.22     3625.23       39.20 o   0.4256E-05
   7   7  15      395.47      426.93       13.21 o   0.1554E-03
   8   7  15     1512.81     1597.27       23.22 o   0.1965E-04
   9   7  15      167.79      187.49       10.69 o   0.4496E-03
  10   7  15       56.57       38.00        6.91 o   0.2084E-02
  11   7  15      238.83      260.93        9.70 o   0.3003E-03
  12   7  15       -2.22        4.04        5.04 o   0.1766E-01
  13   7  15       14.91        8.71        5.98 o   0.7394E-02
 -13   8  15       79.34       56.46        5.98 o   0.1489E-02
 -12   8  15      147.40      177.18        6.79 o   0.5113E-03
 -11   8  15      477.46      471.09       11.01 o   0.1302E-03
 -10   8  15       33.24       59.85        4.67 o   0.1901E-02
  -9   8  15        9.56        0.83        4.85 o   0.1740E-01
  -8   8  15       15.91       10.06        4.81 o   0.7539E-02
  -7   8  15      210.05      240.13        7.33 o   0.3422E-03
  -6   8  15        7.54        1.68        5.11 o   0.1693E-01
  -5   8  15       31.38       46.54        4.73 o   0.2352E-02
  -4   8  15     2523.20     2196.39       20.26 o   0.9972E-05
  -3   8  15     1026.82     1157.16       14.68 o   0.3530E-04
  -2   8  15      163.62      151.26        6.95 o   0.5570E-03
  -1   8  15      292.59      313.12        8.78 o   0.2344E-03
   0   8  15      221.62      238.38        7.97 o   0.3377E-03
   1   8  15      612.18      617.58       11.10 o   0.8870E-04
   2   8  15     2604.23     2720.40       25.15 o   0.7611E-05
   3   8  15     2281.03     1795.39       22.42 o   0.1332E-04
   4   8  15      195.40      185.62        8.29 o   0.4326E-03
   5   8  15     2308.64     2174.54       24.11 o   0.1067E-04
   6   8  15     1303.06     1357.40       23.24 o   0.2558E-04
   7   8  15       95.63       86.03        8.02 o   0.9962E-03
   8   8  15       63.28       38.55        7.41 o   0.1965E-02
   9   8  15       12.19        2.75        4.51 o   0.1358E-01
  10   8  15      546.87      521.65       12.51 o   0.1099E-03
  11   8  15       12.04       17.90        4.89 o   0.5905E-02
  12   8  15       -6.13       11.76        5.03 o   0.8557E-02
 -12   9  15      258.96      208.08       10.69 o   0.3453E-03
 -11   9  15      458.35      453.79       12.05 o   0.1372E-03
 -10   9  15      250.64      223.36       10.10 o   0.3330E-03
  -9   9  15       61.53       81.93        6.12 o   0.1241E-02
  -8   9  15       45.69       37.47        5.07 o   0.2404E-02
  -7   9  15       66.40       83.33        5.75 o   0.1213E-02
  -6   9  15        3.65       13.85        4.96 o   0.8352E-02
  -5   9  15     1403.76     1620.03       18.50 o   0.2021E-04
  -4   9  15       59.44       54.01        5.35 o   0.1738E-02
  -3   9  15     3037.29     3002.04       23.25 o   0.6158E-05
  -2   9  15     3422.92     3368.81       24.24 o   0.4990E-05
  -1   9  15      218.49      152.05        7.80 o   0.4698E-03
   0   9  15      559.89      483.43       10.63 o   0.1166E-03
   1   9  15      285.47      259.43        8.02 o   0.2827E-03
   2   9  15      677.17      608.85       12.06 o   0.8441E-04
   3   9  15     1612.46     1622.05       19.28 o   0.1863E-04
   4   9  15     1993.68     2096.81       19.04 o   0.1226E-04
   5   9  15      327.40      308.40        9.25 o   0.2269E-03
   6   9  15      455.77      513.07       13.50 o   0.1221E-03
   7   9  15      408.92      428.14       12.62 o   0.1514E-03
   8   9  15      289.68      270.76        9.40 o   0.2682E-03
   9   9  15       23.98       24.55        5.62 o   0.3807E-02
  10   9  15       61.75       78.00        6.60 o   0.1303E-02
  11   9  15      145.99      137.75        8.69 o   0.6164E-03
 -11  10  15       30.72       18.57        6.61 o   0.3928E-02
 -10  10  15      505.30      569.81       12.18 o   0.1049E-03
  -9  10  15       42.59       63.96        6.08 o   0.1648E-02
  -8  10  15       56.58       36.95        5.26 o   0.2184E-02
  -7  10  15       43.68       42.01        5.47 o   0.2314E-02
  -6  10  15        2.22        3.27        4.55 o   0.2139E-01
  -5  10  15        5.42        3.77        5.11 o   0.1545E-01
  -4  10  15     1516.96     1347.62       19.05 o   0.2369E-04
  -3  10  15      452.42      428.52       10.61 o   0.1438E-03
  -2  10  15      187.69      172.62        7.58 o   0.4710E-03
  -1  10  15       29.87       27.09        5.46 o   0.3373E-02
   0  10  15      366.77      395.28       10.14 o   0.1713E-03
   1  10  15       89.42       95.25        6.51 o   0.9870E-03
   2  10  15     1351.30     1325.47       17.97 o   0.2589E-04
   3  10  15      981.09      987.46       16.41 o   0.4252E-04
   4  10  15        1.60        7.43        5.03 o   0.1276E-01
   5  10  15      305.95      289.29       10.83 o   0.2462E-03
   6  10  15      152.60      119.50        7.66 o   0.6677E-03
   7  10  15        1.42        2.35        5.06 o   0.2205E-01
   8  10  15      338.00      323.67       10.99 o   0.2125E-03
   9  10  15       35.07       27.51        5.03 o   0.3215E-02
  10  10  15       71.74       74.52       11.46 o   0.1137E-02
  -9  11  15       33.59       19.51        5.06 o   0.3893E-02
  -8  11  15       82.04      120.33        5.22 o   0.8499E-03
  -7  11  15      131.41      137.29        6.51 o   0.6440E-03
  -6  11  15       35.08       52.29        3.88 o   0.2139E-02
  -5  11  15      151.53      197.56        6.28 o   0.4620E-03
  -4  11  15      637.02      578.68       11.99 o   0.9227E-04
  -3  11  15      232.50      238.77        6.94 o   0.3301E-03
  -2  11  15     1795.27     1768.07       17.84 o   0.1588E-04
  -1  11  15      121.76       94.11        5.61 o   0.8857E-03
   0  11  15      907.68      779.32       14.23 o   0.5668E-04
   1  11  15     1019.75     1064.88       16.66 o   0.3826E-04
   2  11  15      223.50      215.88        8.06 o   0.3654E-03
   3  11  15      414.16      396.24       10.56 o   0.1624E-03
   4  11  15       64.05       31.58        5.49 o   0.2260E-02
   5  11  15      307.46      307.53        9.23 o   0.2357E-03
   6  11  15      391.94      387.37       13.55 o   0.1685E-03
   7  11  15      202.12      190.90        9.27 o   0.4144E-03
   8  11  15      579.23      479.96       13.49 o   0.1148E-03
  -7  12  15        4.37       18.27        5.15 o   0.6442E-02
  -6  12  15       11.74       11.72        3.89 o   0.8117E-02
  -5  12  15       54.86       54.21        4.21 o   0.1821E-02
  -4  12  15     1659.09     1668.97       16.60 o   0.1778E-04
  -3  12  15       50.74       34.21        4.48 o   0.2482E-02
  -2  12  15        3.86        1.62        3.42 o   0.3028E-01
  -1  12  15      214.32      202.95        6.37 o   0.3949E-03
   0  12  15       48.11       58.31        4.58 o   0.1751E-02
   1  12  15       45.95       35.77        4.48 o   0.2510E-02
   2  12  15       60.58       93.68        4.71 o   0.1149E-02
   3  12  15      757.14      833.53       12.36 o   0.5806E-04
   4  12  15        7.92       10.04        4.33 o   0.9567E-02
   5  12  15       35.66       28.68        5.67 o   0.3101E-02
   6  12  15       54.02       51.99        6.36 o   0.1799E-02
  -4  13  15        6.12        1.52        4.73 o   0.1997E-01
  -3  13  15      164.33      168.67        6.37 o   0.5072E-03
  -2  13  15       37.30       35.18        4.00 o   0.2825E-02
  -1  13  15       57.93       50.68        4.19 o   0.1859E-02
   0  13  15      206.61      258.46        5.51 o   0.3295E-03
   1  13  15       76.11       67.00        4.15 o   0.1382E-02
   2  13  15      119.62      122.65        6.40 o   0.7343E-03
   3  13  15      242.07      212.77        9.11 o   0.3563E-03
 -16   0  16      124.82       74.43       14.90 o   0.8506E-03
 -14   0  16      217.27      166.72       10.14 o   0.4489E-03
 -12   0  16      617.32      564.68       17.41 o   0.9510E-04
 -10   0  16     1158.98      891.65       22.17 o   0.4277E-04
  -8   0  16      161.85      212.70        9.44 o   0.3997E-03
  -6   0  16      232.22      554.54        8.01 o   0.1373E-03
  -4   0  16      457.65      362.01       15.16 o   0.1665E-03
  -2   0  16     6613.48     7338.24       69.58 o   0.1219E-05
   0   0  16    11008.30    11078.13       84.25 o   0.5192E-06
   2   0  16      984.88      763.98       23.40 o   0.5459E-04
   4   0  16     1067.54      936.31       16.49 o   0.4240E-04
   6   0  16       90.04       88.19        8.37 o   0.1026E-02
   8   0  16      196.38      194.57       11.83 o   0.4167E-03
  10   0  16      346.72      249.15       16.62 o   0.2499E-03
  12   0  16      499.27      529.13       19.28 o   0.1117E-03
  14   0  16       38.95       18.00        9.95 o   0.2940E-02
 -16   1  16      589.89      516.49       18.99 o   0.1041E-03
 -15   1  16      100.31      147.07        6.19 o   0.6759E-03
 -14   1  16       40.98       24.16        4.14 o   0.3283E-02
 -13   1  16      139.04      213.03        6.62 o   0.4330E-03
 -12   1  16        3.59        4.66        4.09 o   0.1826E-01
 -11   1  16      112.29       61.88        6.60 o   0.1211E-02
 -10   1  16     2226.50     2243.55       21.76 o   0.1048E-04
  -9   1  16     2869.65     2641.33       22.70 o   0.7505E-05
  -8   1  16     1653.30     1590.55       17.71 o   0.1889E-04
  -7   1  16       43.05        1.72        3.69 o   0.6284E-02
  -6   1  16     1751.34     1562.02       15.18 o   0.1847E-04
  -5   1  16       11.50        4.99        3.05 o   0.1364E-01
  -4   1  16     1152.24     1019.83       15.04 o   0.3793E-04
  -3   1  16     1005.17     1335.41       20.28 o   0.2960E-04
  -2   1  16      906.77      720.18       16.81 o   0.6073E-04
  -1   1  16      595.11      545.50       12.24 o   0.1004E-03
   0   1  16     1368.60     1318.39       17.84 o   0.2566E-04
   1   1  16      515.83      413.90       11.79 o   0.1397E-03
   2   1  16       67.38      107.61        5.81 o   0.1008E-02
   3   1  16     1172.51      910.85       16.26 o   0.4213E-04
   4   1  16      725.82      877.45       10.26 o   0.5577E-04
   5   1  16      242.35      198.76        6.67 o   0.3812E-03
   6   1  16      708.13      882.91       11.11 o   0.5601E-04
   7   1  16       32.57        0.43        4.53 o   0.8116E-02
   8   1  16      285.90      288.81       10.07 o   0.2474E-03
   9   1  16     2085.11     1974.15       27.04 o   0.1286E-04
  10   1  16       22.36       19.46        5.88 o   0.4679E-02
  11   1  16       22.93        4.46        6.74 o   0.6998E-02
  12   1  16      147.09      144.18        8.16 o   0.5828E-03
  13   1  16        8.20        7.11        4.93 o   0.1059E-01
  14   1  16       30.24       13.17        6.36 o   0.4509E-02
  15   1  16       50.10       36.41        5.62 o   0.2335E-02
 -16   2  16      848.14      857.83       31.09 o   0.5130E-04
 -15   2  16       32.13       28.64        4.70 o   0.3244E-02
 -14   2  16      867.59      851.19       12.50 o   0.5346E-04
 -13   2  16      571.04      570.40       11.18 o   0.9996E-04
 -12   2  16        6.02        2.09        3.97 o   0.2288E-01
 -11   2  16     1580.14     1372.99       18.34 o   0.2279E-04
 -10   2  16     1199.07      935.81       18.22 o   0.3992E-04
  -9   2  16     1896.92     1866.47       22.65 o   0.1449E-04
  -8   2  16     1061.88     1038.37       14.44 o   0.3965E-04
  -7   2  16     1409.67     1489.21       15.84 o   0.2202E-04
  -6   2  16     1695.09     2174.56       14.62 o   0.1284E-04
  -5   2  16     3345.36     3807.93       21.42 o   0.4361E-05
  -4   2  16       81.64      105.64        4.60 o   0.9185E-03
  -3   2  16       14.68        5.86        4.55 o   0.1005E-01
  -2   2  16      134.00      124.49        7.99 o   0.6682E-03
  -1   2  16     5583.02     5978.75       41.91 o   0.1808E-05
   0   2  16      257.75      165.76        9.68 o   0.4129E-03
   1   2  16     4911.19     5319.17       35.99 o   0.2257E-05
   2   2  16       20.29        9.93        4.33 o   0.7276E-02
   3   2  16      458.56      516.03        8.59 o   0.1225E-03
   4   2  16     6504.24     6120.62       30.96 o   0.1581E-05
   5   2  16       23.29       13.71        3.78 o   0.5896E-02
   6   2  16     1733.95     1927.86       18.36 o   0.1456E-04
   7   2  16      174.41       66.87        7.54 o   0.8781E-03
   8   2  16     1844.65     1934.19       22.69 o   0.1392E-04
   9   2  16     2701.46     2696.87       29.26 o   0.7552E-05
  10   2  16      590.45      694.83       16.06 o   0.7985E-04
  11   2  16      758.58      635.90       16.46 o   0.7657E-04
  12   2  16       38.39       67.87        5.10 o   0.1652E-02
  13   2  16       90.12       60.69        5.97 o   0.1341E-02
  14   2  16      198.09      190.04        9.71 o   0.4196E-03
  15   2  16       22.71       15.73        5.40 o   0.5140E-02
 -15   3  16       64.64       51.37        4.77 o   0.1722E-02
 -14   3  16      660.26      633.05       11.38 o   0.8381E-04
 -13   3  16        4.73        4.22        4.22 o   0.1765E-01
 -12   3  16     1368.70     1378.44       16.30 o   0.2468E-04
 -11   3  16       33.48       15.85        5.59 o   0.4285E-02
 -10   3  16        3.81        1.78        5.06 o   0.2004E-01
  -9   3  16      228.69      221.14        7.49 o   0.3516E-03
  -8   3  16      201.80      203.58        7.73 o   0.4011E-03
  -7   3  16       44.35       76.25        4.91 o   0.1450E-02
  -6   3  16       26.50       76.78        3.73 o   0.1621E-02
  -5   3  16      690.63      639.45       10.65 o   0.8014E-04
  -4   3  16       52.58       87.44        3.52 o   0.1250E-02
  -3   3  16       11.34        0.07        3.19 o   0.2175E-01
  -2   3  16     1171.76     1314.77       14.31 o   0.2855E-04
  -1   3  16      935.28      968.80       13.93 o   0.4454E-04
   0   3  16       51.43       73.98        4.20 o   0.1491E-02
   1   3  16      587.82      393.18        9.77 o   0.1336E-03
   2   3  16      311.00      150.92        6.39 o   0.3944E-03
   3   3  16      338.23      213.23        6.80 o   0.3030E-03
   4   3  16     2355.04     2056.03       18.14 o   0.1124E-04
   5   3  16       17.67       18.22        3.55 o   0.5347E-02
   6   3  16      110.64      102.78        5.85 o   0.8748E-03
   7   3  16      393.43      437.22       10.16 o   0.1528E-03
   8   3  16      139.77      230.71        7.51 o   0.4139E-03
   9   3  16      102.80       77.07        8.10 o   0.1073E-02
  10   3  16      549.04      458.85       13.57 o   0.1208E-03
  11   3  16      181.90      155.28        8.85 o   0.5022E-03
  12   3  16       64.01       39.10        5.45 o   0.1980E-02
  13   3  16      110.15      121.14        6.08 o   0.7712E-03
  14   3  16      153.84      120.63        7.61 o   0.6585E-03
 -15   4  16        0.32        0.42        3.94 o   0.5114E-01
 -14   4  16        7.94       10.03        3.85 o   0.9810E-02
 -13   4  16       10.45       11.00        3.77 o   0.8997E-02
 -12   4  16        1.74        4.67        4.07 o   0.2015E-01
 -11   4  16      394.48      426.79       10.67 o   0.1571E-03
 -10   4  16      675.74      581.07       12.37 o   0.8956E-04
  -9   4  16       53.85       18.59        5.37 o   0.3164E-02
  -8   4  16     1752.76     1911.48       21.16 o   0.1452E-04
  -7   4  16      657.74      682.61       12.45 o   0.7674E-04
  -6   4  16      200.00      172.34        6.74 o   0.4628E-03
  -5   4  16       12.64       13.41        3.21 o   0.7418E-02
  -4   4  16      759.92      668.00       10.93 o   0.7321E-04
  -3   4  16      245.06      365.66        6.34 o   0.2248E-03
  -2   4  16     2773.44     2786.58       19.56 o   0.7100E-05
  -1   4  16       32.66       14.33        3.44 o   0.4741E-02
   0   4  16       51.80        4.02        3.67 o   0.4928E-02
   1   4  16      685.98      693.42       10.46 o   0.7494E-04
   2   4  16     3088.15     2412.49       18.15 o   0.7780E-05
   3   4  16     1882.88     1698.50       15.97 o   0.1618E-04
   4   4  16      874.88      742.41       11.79 o   0.6139E-04
   5   4  16      453.40      445.98        9.77 o   0.1417E-03
   6   4  16       55.47       58.61        5.01 o   0.1738E-02
   7   4  16      502.43      481.08       11.30 o   0.1227E-03
   8   4  16     1915.65     2041.45       25.39 o   0.1284E-04
   9   4  16      247.09      278.24        9.97 o   0.2796E-03
  10   4  16      540.41      559.76       12.98 o   0.1035E-03
  11   4  16      114.62      123.25        6.60 o   0.7420E-03
  12   4  16        5.09        3.77        4.34 o   0.1703E-01
  13   4  16       22.48       30.92        5.44 o   0.3411E-02
  14   4  16       39.56       51.20        5.60 o   0.1999E-02
 -15   5  16      197.46      237.37       16.32 o   0.3317E-03
 -14   5  16       16.87       10.91        4.11 o   0.7395E-02
 -13   5  16      233.43      294.05        6.88 o   0.2754E-03
 -12   5  16        1.48        1.90        3.86 o   0.3225E-01
 -11   5  16      107.03      155.54        6.38 o   0.6239E-03
 -10   5  16       11.16        3.82        5.12 o   0.1204E-01
  -9   5  16      105.05       89.93        6.68 o   0.9724E-03
  -8   5  16     1418.76     1324.69       19.48 o   0.2517E-04
  -7   5  16     1499.40     1513.28       19.41 o   0.2110E-04
  -6   5  16      258.49      340.97        7.80 o   0.2300E-03
  -5   5  16     2916.35     2927.03       20.97 o   0.6529E-05
  -4   5  16     6520.37     6129.28       33.95 o   0.1574E-05
  -3   5  16     2990.76     2788.41       21.85 o   0.6817E-05
  -2   5  16      163.24      179.49        5.15 o   0.4855E-03
  -1   5  16      350.79      229.57        7.02 o   0.2742E-03
   0   5  16       10.25        2.11        3.16 o   0.1792E-01
   1   5  16       13.83        4.69        3.22 o   0.1204E-01
   2   5  16      300.13      288.04        7.64 o   0.2493E-03
   3   5  16      982.72     1003.16       13.86 o   0.4178E-04
   4   5  16     1740.29     1800.86       17.45 o   0.1598E-04
   5   5  16     2282.74     2024.92       21.93 o   0.1164E-04
   6   5  16      224.04      232.12        8.45 o   0.3405E-03
   7   5  16       40.81       30.34        6.82 o   0.2702E-02
   8   5  16       53.15       47.62        6.81 o   0.1865E-02
   9   5  16      157.79      136.55        9.55 o   0.5916E-03
  10   5  16      357.24      355.63       10.61 o   0.1943E-03
  11   5  16      165.81      128.20        8.36 o   0.6188E-03
  12   5  16       17.93       31.19        6.79 o   0.3297E-02
  13   5  16      122.81      123.99        8.14 o   0.7101E-03
  14   5  16      173.72      167.95       11.11 o   0.4782E-03
 -14   6  16       40.48       50.86        5.44 o   0.2015E-02
 -13   6  16       21.46       24.83        4.37 o   0.4162E-02
 -12   6  16       74.97       69.56        5.64 o   0.1350E-02
 -11   6  16      115.88      126.31        6.31 o   0.7396E-03
 -10   6  16       27.05       49.06        5.20 o   0.2267E-02
  -9   6  16      690.94      791.66       12.74 o   0.6442E-04
  -8   6  16      117.24      117.66        6.86 o   0.7717E-03
  -7   6  16      159.29      113.51        7.88 o   0.6735E-03
  -6   6  16      244.08      280.19        8.18 o   0.2847E-03
  -5   6  16      130.25      101.17        6.20 o   0.8167E-03
  -4   6  16      131.98      149.21        5.60 o   0.6174E-03
  -3   6  16       25.21        4.84        3.68 o   0.8075E-02
  -2   6  16      462.83      486.84        8.64 o   0.1282E-03
  -1   6  16     1667.62     1666.90       15.32 o   0.1785E-04
   0   6  16     2314.95     2271.27       18.92 o   0.1020E-04
   1   6  16      130.16      128.74        5.44 o   0.6888E-03
   2   6  16     1485.63     1661.01       16.75 o   0.1903E-04
   3   6  16     2721.54     2503.46       27.24 o   0.8147E-05
   4   6  16     1890.87     1867.18       21.16 o   0.1442E-04
   5   6  16       22.24       28.87        4.79 o   0.3578E-02
   6   6  16      665.32      739.34       13.73 o   0.7082E-04
   7   6  16     1303.68     1361.18       21.25 o   0.2562E-04
   8   6  16       62.40       81.17        7.89 o   0.1241E-02
   9   6  16      143.07      167.03        9.30 o   0.5229E-03
  10   6  16      107.05      120.66        7.79 o   0.7658E-03
  11   6  16      676.30      830.28       14.61 o   0.6178E-04
  12   6  16       77.69      119.13        7.54 o   0.8578E-03
  13   6  16       10.00        3.03        4.65 o   0.1419E-01
 -13   7  16      334.59      318.78        8.32 o   0.2203E-03
 -12   7  16      554.01      462.78       12.48 o   0.1220E-03
 -11   7  16      632.68      655.85       12.49 o   0.8229E-04
 -10   7  16       91.32       62.77        7.03 o   0.1296E-02
  -9   7  16        5.78       16.81        5.48 o   0.6724E-02
  -8   7  16       -0.19        1.87        5.02 o   0.2604E-01
  -7   7  16        7.16        9.30        4.83 o   0.9877E-02
  -6   7  16      164.79      155.09        7.57 o   0.5401E-03
  -5   7  16        8.22       13.16        4.58 o   0.7972E-02
  -4   7  16     1703.50     1765.69       18.37 o   0.1630E-04
  -3   7  16       54.27        4.30        5.48 o   0.4451E-02
  -2   7  16     2230.83     2259.63       19.36 o   0.1055E-04
  -1   7  16     1625.89     1483.66       17.06 o   0.2047E-04
   0   7  16       13.33       44.60        3.83 o   0.2943E-02
   1   7  16     1649.96     1692.78       17.91 o   0.1756E-04
   2   7  16     1873.35     2004.58       20.37 o   0.1334E-04
   3   7  16      673.93      584.59       14.25 o   0.8816E-04
   4   7  16       22.61       23.71        5.50 o   0.4031E-02
   5   7  16      864.14      853.56       16.59 o   0.5293E-04
   6   7  16      279.70      168.91       11.79 o   0.3790E-03
   7   7  16      401.56      471.41       12.80 o   0.1385E-03
   8   7  16       54.49       33.92        7.08 o   0.2254E-02
   9   7  16      512.02      443.85       15.25 o   0.1299E-03
  10   7  16      446.84      382.58       13.38 o   0.1597E-03
  11   7  16       92.81       76.43        6.98 o   0.1125E-02
  12   7  16       89.33       85.24        6.08 o   0.1079E-02
 -13   8  16       65.20      109.34       11.52 o   0.8886E-03
 -12   8  16       92.07      117.75        6.21 o   0.8269E-03
 -11   8  16       24.97       20.73        4.60 o   0.4401E-02
 -10   8  16      206.52      223.27        7.74 o   0.3632E-03
  -9   8  16      631.84      568.74       12.24 o   0.9496E-04
  -8   8  16      317.60      313.07        9.76 o   0.2239E-03
  -7   8  16       10.02       11.33        4.40 o   0.8401E-02
  -6   8  16      168.47      151.07        7.31 o   0.5443E-03
  -5   8  16       11.71        0.03        4.72 o   0.1716E-01
  -4   8  16      394.15      418.09        8.69 o   0.1605E-03
  -3   8  16      806.31      744.02       12.51 o   0.6362E-04
  -2   8  16     2673.61     2607.89       24.72 o   0.7854E-05
  -1   8  16       -1.88        0.99        4.43 o   0.3200E-01
   0   8  16     1064.05     1251.92       14.50 o   0.3125E-04
   1   8  16       31.12       41.16        4.61 o   0.2643E-02
   2   8  16      259.31      287.67        8.55 o   0.2667E-03
   3   8  16     1169.21     1007.73       16.57 o   0.3774E-04
   4   8  16      508.95      540.35       13.25 o   0.1093E-03
   5   8  16     1441.56     1653.78       20.01 o   0.1941E-04
   6   8  16      107.19       75.55        7.97 o   0.1037E-02
   7   8  16      390.10      366.65       13.60 o   0.1769E-03
   8   8  16      513.08      535.66       13.29 o   0.1100E-03
   9   8  16      615.02      705.12       13.93 o   0.7639E-04
  10   8  16      551.05      621.17       12.37 o   0.9272E-04
  11   8  16      478.39      512.88       11.60 o   0.1189E-03
  12   8  16        4.32        2.73        8.05 o   0.1074E-01
 -11   9  16      131.56      155.42        7.10 o   0.5856E-03
 -10   9  16       18.31       11.13        5.34 o   0.6398E-02
  -9   9  16      311.65      281.67        9.02 o   0.2531E-03
  -8   9  16       25.97        8.08        4.39 o   0.6702E-02
  -7   9  16       66.20       76.09        5.31 o   0.1306E-02
  -6   9  16       72.15      118.75        6.24 o   0.8890E-03
  -5   9  16      583.16      509.77       12.46 o   0.1088E-03
  -4   9  16      211.96      278.83        7.33 o   0.3001E-03
  -3   9  16       70.05       64.17        5.40 o   0.1447E-02
  -2   9  16      177.42      190.63        6.91 o   0.4444E-03
  -1   9  16       69.81       30.50        5.26 o   0.2229E-02
   0   9  16      394.29      324.36        9.39 o   0.2001E-03
   1   9  16       42.80       18.22        4.96 o   0.3692E-02
   2   9  16      788.69      713.79       13.79 o   0.6670E-04
   3   9  16      445.90      529.04       10.92 o   0.1202E-03
   4   9  16       90.26       57.00        7.09 o   0.1373E-02
   5   9  16      344.39      270.03        9.86 o   0.2460E-03
   6   9  16      312.43      377.34       10.73 o   0.1927E-03
   7   9  16       13.86        8.12        5.28 o   0.8383E-02
   8   9  16      626.94      672.06       12.68 o   0.8008E-04
   9   9  16       24.29       26.13        4.73 o   0.3824E-02
  10   9  16       21.87       30.52        5.10 o   0.3486E-02
  11   9  16       82.42       48.82       11.40 o   0.1377E-02
 -10  10  16       27.93       40.66        4.65 o   0.2711E-02
  -9  10  16      243.13      282.52        9.51 o   0.2785E-03
  -8  10  16      114.81      111.81        5.94 o   0.8083E-03
  -7  10  16      532.02      568.00       10.77 o   0.1024E-03
  -6  10  16      691.21      642.32       12.02 o   0.7984E-04
  -5  10  16       93.82       81.72        6.23 o   0.1079E-02
  -4  10  16       23.32        3.13        5.95 o   0.7951E-02
  -3  10  16       12.86        0.16        4.33 o   0.1702E-01
  -2  10  16      235.24      308.24        7.33 o   0.2624E-03
  -1  10  16       86.47      108.65        5.83 o   0.9029E-03
   0  10  16      150.11      142.07        7.14 o   0.5972E-03
   1  10  16     4082.01     4330.71       30.02 o   0.3270E-05
   2  10  16      165.85      116.52        9.21 o   0.6388E-03
   3  10  16       10.88        8.23        5.36 o   0.8907E-02
   4  10  16      243.25      247.82        9.18 o   0.3115E-03
   5  10  16      384.00      264.36       13.03 o   0.2341E-03
   6  10  16      773.83      870.99       14.41 o   0.5481E-04
   7  10  16       20.07       33.40        4.95 o   0.3339E-02
   8  10  16       27.46       29.76        5.38 o   0.3239E-02
   9  10  16     1747.41     1793.14       22.98 o   0.1584E-04
  -9  11  16      -11.31        0.15        6.53 o   0.1281E-01
  -8  11  16       81.65       69.11        5.99 o   0.1282E-02
  -7  11  16        2.37        6.72        3.76 o   0.1621E-01
  -6  11  16      202.09      196.06        6.79 o   0.4117E-03
  -5  11  16      629.47      610.99       10.23 o   0.8842E-04
  -4  11  16       38.35       34.74        4.25 o   0.2757E-02
  -3  11  16     2156.95     2002.37       18.96 o   0.1229E-04
  -2  11  16      195.06      197.25        6.44 o   0.4166E-03
  -1  11  16       89.88       97.82        5.31 o   0.9810E-03
   0  11  16      196.09      159.02        7.16 o   0.4909E-03
   1  11  16      148.38      140.25        6.74 o   0.6046E-03
   2  11  16       21.42        3.02        4.76 o   0.9414E-02
   3  11  16       20.24        2.28        4.57 o   0.1043E-01
   4  11  16        9.35       25.39        4.09 o   0.4880E-02
   5  11  16        9.98       17.59        5.01 o   0.6095E-02
   6  11  16       -2.74        3.05        5.88 o   0.1627E-01
   7  11  16       12.98       11.31        5.69 o   0.7028E-02
   8  11  16       56.92       54.96        7.53 o   0.1653E-02
  -7  12  16      210.78      204.71       16.13 o   0.3638E-03
  -6  12  16      119.48      152.16        5.71 o   0.6218E-03
  -5  12  16      237.59      262.64        6.41 o   0.3029E-03
  -4  12  16       68.20       63.71        4.74 o   0.1471E-02
  -3  12  16       20.16       21.97        3.73 o   0.4622E-02
  -2  12  16        3.87        1.84        3.49 o   0.2895E-01
  -1  12  16      483.12      559.47        8.56 o   0.1095E-03
   0  12  16       50.15       54.90        4.40 o   0.1837E-02
[truncated: 223,105 more chars]
